# Supplementary material for: Traffic light optimization using non-dominated sorting genetic algorithm (NSGA2)
Source: Sci Rep. 2023 Sep 20;13:15550. doi: 10.1038/s41598-023-38884-2 (PMC10511403; doi:10.1038/s41598-023-38884-2)
Supplement: Supplementary file 1 — Supplementary Information. [file 41598_2023_38884_MOESM1_ESM.zip]

Archive with 127 entries (119 files):
- dadosBHTrans/.DS_Store
- dadosBHTrans/calibrac+î-oa+î▌Æo do modelo/
- dadosBHTrans/calibrac+î-oa+î▌Æo do modelo/.DS_Store
- dadosBHTrans/calibrac+î-oa+î▌Æo do modelo/58160003.pdf
- dadosBHTrans/calibrac+î-oa+î▌Æo do modelo/AG-Micro.rar
- dadosBHTrans/calibrac+î-oa+î▌Æo do modelo/Arquivos/
- dadosBHTrans/calibrac+î-oa+î▌Æo do modelo/Arquivos/.DS_Store
- dadosBHTrans/calibrac+î-oa+î▌Æo do modelo/Arquivos/AG-Micro/
- dadosBHTrans/calibrac+î-oa+î▌Æo do modelo/Arquivos/AG-Micro/AG_AIMSUN_v4.0.py
- dadosBHTrans/calibrac+î-oa+î▌Æo do modelo/Arquivos/AG-Micro/AV Santos Dumont x R Pereira Filgueiras Satelite.png
- dadosBHTrans/calibrac+î-oa+î▌Æo do modelo/Arquivos/AG-Micro/AV Santos Dumont x R Pereira Filgueiras.png
- dadosBHTrans/calibrac+î-oa+î▌Æo do modelo/Arquivos/AG-Micro/AV. Santos Dumont x R. Pereira Filgueiras.ang.auto
- dadosBHTrans/calibrac+î-oa+î▌Æo do modelo/Arquivos/AG-Micro/AV. Santos Dumont x R. Pereira Filgueiras.ang.old
- dadosBHTrans/calibrac+î-oa+î▌Æo do modelo/Arquivos/AG-Micro/AV. Santos Dumont x R. Pereira Filgueiras.sang
- dadosBHTrans/calibrac+î-oa+î▌Æo do modelo/Arquivos/AG-Micro/bancoDeDadosBAtendo.sqlite
- dadosBHTrans/calibrac+î-oa+î▌Æo do modelo/Arquivos/AG-Micro/dist_default.txt
- dadosBHTrans/calibrac+î-oa+î▌Æo do modelo/Arquivos/AG-Micro/ETT_1604.apa
- dadosBHTrans/calibrac+î-oa+î▌Æo do modelo/Arquivos/AG-Micro/Execute-AG.bat
- dadosBHTrans/calibrac+î-oa+î▌Æo do modelo/Arquivos/AG-Micro/geracoes.txt
- dadosBHTrans/calibrac+î-oa+î▌Æo do modelo/Arquivos/AG-Micro/group_section.txt
- dadosBHTrans/calibrac+î-oa+î▌Æo do modelo/Arquivos/AG-Micro/Instrucoes_AG_AIMSUN_by Elievam.pdf
- dadosBHTrans/calibrac+î-oa+î▌Æo do modelo/Arquivos/AG-Micro/parametros.txt
- dadosBHTrans/calibrac+î-oa+î▌Æo do modelo/Arquivos/AG-Micro/parametros_calibracao - descricao.xls
- dadosBHTrans/calibrac+î-oa+î▌Æo do modelo/Arquivos/AG-Micro/PathAssignment_17833900.apa
- dadosBHTrans/calibrac+î-oa+î▌Æo do modelo/Arquivos/AG-Micro/principal.txt
- dadosBHTrans/calibrac+î-oa+î▌Æo do modelo/Arquivos/AG-Micro/RDS rotas.txt
- dadosBHTrans/calibrac+î-oa+î▌Æo do modelo/Arquivos/AG-Micro/RDS sensores.txt
- dadosBHTrans/calibrac+î-oa+î▌Æo do modelo/Arquivos/AG-Micro/Rede_18.05.17.anz
- dadosBHTrans/calibrac+î-oa+î▌Æo do modelo/Arquivos/AG-Micro/Rede_18.05.17.anz.old
- dadosBHTrans/calibrac+î-oa+î▌Æo do modelo/Arquivos/AG-Micro/Rede_18.05.17.sqlite
- dadosBHTrans/calibrac+î-oa+î▌Æo do modelo/Arquivos/AG-Micro/Rede_18.sang
- dadosBHTrans/calibrac+î-oa+î▌Æo do modelo/Arquivos/AG-Micro/travel_time.txt
- dadosBHTrans/calibrac+î-oa+î▌Æo do modelo/Calibrac+î-oa+î▌Æo de submodelos comportamentais do simulador Aimsun para Belo Horizonte.pdf
- dadosBHTrans/calibrac+î-oa+î▌Æo do modelo/CALIBRAC+î-oA+î▌ÆO E VALIDAC+î-oA+î▌ÆO DO SIMULADOR TRANSMODELER PARA MODELAGEM DE CORREDORES VIA+î-üRIOS EM CIDADES DE GRANDE PORT.pdf
- dadosBHTrans/calibrac+î-oa+î▌Æo do modelo/Metodo das Placas.xlsx
- dadosBHTrans/calibrac+î-oa+î▌Æo do modelo/Santos et al %5b2016%5d_v-final.docx
- dadosBHTrans/dados
- dadosBHTrans/dados BHTrans 2019/
- dadosBHTrans/dados BHTrans 2019/.DS_Store
- dadosBHTrans/dados BHTrans 2019/22_05_2019.zip
- dadosBHTrans/dados BHTrans 2019/22_05_2019/
- dadosBHTrans/dados BHTrans 2019/22_05_2019/.DS_Store
- dadosBHTrans/dados BHTrans 2019/22_05_2019/dados2.docx
- dadosBHTrans/dados BHTrans 2019/22_05_2019/dados2.pdf
- dadosBHTrans/dados BHTrans 2019/22_05_2019/dados3.docx
- dadosBHTrans/dados BHTrans 2019/22_05_2019/Lista de equipamentos R02 e revisa+î▌Æo de redes.xlsx
- dadosBHTrans/dados BHTrans 2019/COMPILADO SAVASSI/
- dadosBHTrans/dados BHTrans 2019/COMPILADO SAVASSI/Regia+î▌Æo2.xlsx
- dadosBHTrans/dados BHTrans 2019/COMPILADO SAVASSI/subAreaSavassi.docx
- dadosBHTrans/dados BHTrans 2019/xls.zip
- dadosBHTrans/dados BHTrans 2019/xls/
- dadosBHTrans/dados BHTrans 2019/xls/.DS_Store
- dadosBHTrans/dados BHTrans 2019/xls/Ad-Alto_Afonso_Pena.xls
- dadosBHTrans/dados BHTrans 2019/xls/Ad-Ant+óGÇ¥+ô+óGÇ¥-ñnio_Aleixo.xls
- dadosBHTrans/dados BHTrans 2019/xls/Ad-Floresta.xls
- dadosBHTrans/dados BHTrans 2019/xls/Ad-Hospitalar.xls
- dadosBHTrans/dados BHTrans 2019/xls/Ad-S+óGÇ¥+ôu+î-üo_Pedro.xls
- dadosBHTrans/dados BHTrans 2019/xls/Ad-Serra.xls
- dadosBHTrans/dados BHTrans 2019/xls/Andradas.xls
- dadosBHTrans/dados BHTrans 2019/xls/Assembl+óGÇ¥+ô+é-«ia.xls
- dadosBHTrans/dados BHTrans 2019/xls/ASSEMBLEIA_II.xls
- dadosBHTrans/dados BHTrans 2019/xls/Augusto_de_Lima.xls
- dadosBHTrans/dados BHTrans 2019/xls/Bias_Fortes.xls
- dadosBHTrans/dados BHTrans 2019/xls/BPreto_StoAgostinho.xls
- dadosBHTrans/dados BHTrans 2019/xls/BPreto_StoAgostinho_II.xls
- dadosBHTrans/dados BHTrans 2019/xls/Col.Sto.Ant+óGÇ¥+ô+óGÇ¥-ñnio.xls
- dadosBHTrans/dados BHTrans 2019/xls/Col.Sto.Ant+óGÇ¥+ô+óGÇ¥-ñnio_2.xls
- dadosBHTrans/dados BHTrans 2019/xls/Funcion+óGÇ¥+ôi+î-ürios.xls
- dadosBHTrans/dados BHTrans 2019/xls/Gutierrez.xls
- dadosBHTrans/dados BHTrans 2019/xls/Liberdade.xls
- dadosBHTrans/dados BHTrans 2019/xls/Lourdes.xls
- dadosBHTrans/dados BHTrans 2019/xls/Paran+óGÇ¥+ôi+î-ü.xls
- dadosBHTrans/dados BHTrans 2019/xls/Parque_Municipal.xls
- dadosBHTrans/dados BHTrans 2019/xls/Pra+óGÇ¥+ô+é-▌a_Sete.xls
- dadosBHTrans/dados BHTrans 2019/xls/Pra+óGÇ¥+ô+é-▌a_Tiradentes.xls
- dadosBHTrans/dados BHTrans 2019/xls/Raja_Gab+óGÇ¥+ôi+î-üglia.xls
- dadosBHTrans/dados BHTrans 2019/xls/Raul_Soares.xls
- dadosBHTrans/dados BHTrans 2019/xls/Resumo.xls
- dadosBHTrans/dados BHTrans 2019/xls/Rodovi+óGÇ¥+ôi+î-üria.xls
- dadosBHTrans/dados BHTrans 2019/xls/Santo_Ant+óGÇ¥+ô+óGÇ¥-ñnio.xls
- dadosBHTrans/dados BHTrans 2019/xls/Savassi.xls
- dadosBHTrans/dados BHTrans 2019/xls/Sra._do_Carmo.xls
- dadosBHTrans/dados BHTrans 2019/xls/subarea_Ad-Alto_Afonso_Pena.xls
- dadosBHTrans/dados BHTrans 2019/xls/subarea_Ad-Ant+óGÇ¥+ô+óGÇ¥-ñnio_Aleixo.xls
- dadosBHTrans/dados BHTrans 2019/xls/subarea_Ad-Floresta.xls
- dadosBHTrans/dados BHTrans 2019/xls/subarea_Ad-Hospitalar.xls
- dadosBHTrans/dados BHTrans 2019/xls/subarea_Ad-S+óGÇ¥+ôu+î-üo_Pedro.xls
- dadosBHTrans/dados BHTrans 2019/xls/subarea_Ad-Serra.xls
- dadosBHTrans/dados BHTrans 2019/xls/subarea_Andradas.xls
- dadosBHTrans/dados BHTrans 2019/xls/subarea_Assembl+óGÇ¥+ô+é-«ia.xls
- dadosBHTrans/dados BHTrans 2019/xls/subarea_ASSEMBLEIA_II.xls
- dadosBHTrans/dados BHTrans 2019/xls/subarea_Augusto_de_Lima.xls
- dadosBHTrans/dados BHTrans 2019/xls/subarea_Bias_Fortes.xls
- dadosBHTrans/dados BHTrans 2019/xls/subarea_BPreto_StoAgostinho.xls
- dadosBHTrans/dados BHTrans 2019/xls/subarea_BPreto_StoAgostinho_II.xls
- dadosBHTrans/dados BHTrans 2019/xls/subarea_Col.Sto.Ant+óGÇ¥+ô+óGÇ¥-ñnio.xls
- dadosBHTrans/dados BHTrans 2019/xls/subarea_Col.Sto.Ant+óGÇ¥+ô+óGÇ¥-ñnio_2.xls
- dadosBHTrans/dados BHTrans 2019/xls/subarea_Funcion+óGÇ¥+ôi+î-ürios.xls
- dadosBHTrans/dados BHTrans 2019/xls/subarea_Gutierrez.xls
- dadosBHTrans/dados BHTrans 2019/xls/subarea_Liberdade.xls
- dadosBHTrans/dados BHTrans 2019/xls/subarea_Lourdes.xls
- dadosBHTrans/dados BHTrans 2019/xls/subarea_Paran+óGÇ¥+ôi+î-ü.xls
- dadosBHTrans/dados BHTrans 2019/xls/subarea_Parque_Municipal.xls
- dadosBHTrans/dados BHTrans 2019/xls/subarea_Pra+óGÇ¥+ô+é-▌a_Sete.xls
- dadosBHTrans/dados BHTrans 2019/xls/subarea_Pra+óGÇ¥+ô+é-▌a_Tiradentes.xls
- dadosBHTrans/dados BHTrans 2019/xls/subarea_Raja_Gab+óGÇ¥+ôi+î-üglia.xls
- dadosBHTrans/dados BHTrans 2019/xls/subarea_Raul_Soares.xls
- dadosBHTrans/dados BHTrans 2019/xls/subarea_Rodovi+óGÇ¥+ôi+î-üria.xls
- dadosBHTrans/dados BHTrans 2019/xls/subarea_Santo_Ant+óGÇ¥+ô+óGÇ¥-ñnio.xls
- dadosBHTrans/dados BHTrans 2019/xls/subarea_Savassi.xls
- dadosBHTrans/dados BHTrans 2019/xls/subarea_Sra._do_Carmo.xls
- dadosBHTrans/dados BHTrans 2019/xls/subarea_TF_-_BARRO_PRETO_II.xls
- dadosBHTrans/dados BHTrans 2019/xls/subarea_TF-Pra+óGÇ¥+ô+é-▌a_da_Esta+óGÇ¥+ô+é-▌+óGÇ¥+ôu+î-üo.xls
- dadosBHTrans/dados BHTrans 2019/xls/TF_-_BARRO_PRETO_II.xls
- dadosBHTrans/dados BHTrans 2019/xls/TF-Pra+óGÇ¥+ô+é-▌a_da_Esta+óGÇ¥+ô+é-▌+óGÇ¥+ôu+î-üo.xls
- dadosBHTrans/dados2
- dadosBHTrans/dados3
- dadosBHTrans/dados4
- dadosBHTrans/Dados-BHTRANS02/
- dadosBHTrans/Dados-BHTRANS02/.DS_Store
- dadosBHTrans/Dados-BHTRANS02/dados01.xlsx
- dadosBHTrans/Dados-BHTRANS02/data.xls
- dadosBHTrans/Dados-BHTRANS02/data.xlsx
- dadosBHTrans/Dados-BHTRANS02/I_1_dat_4_cs_5_min_st-1.pdf
- dadosBHTrans/Dados-BHTRANS02/I_1_dat_4_cs_5_min_st2.pdf
- dadosBHTrans/Dados-BHTRANS02/I_1_dat_4_cs_5_min_st3.pdf
- dadosBHTrans/Mapas.docx
