# Supplementary material for: Traffic light optimization using non-dominated sorting genetic algorithm (NSGA2)
Source: Sci Rep. 2023 Sep 20;13:15550. doi: 10.1038/s41598-023-38884-2 (PMC10511403; doi:10.1038/s41598-023-38884-2)
Supplement: Supplementary file 1 — Supplementary Information. [file 41598_2023_38884_MOESM1_ESM.zip › dadosBHTrans/calibrac+î-oa+î▌Æo do modelo/Arquivos/AG-Micro/AG_AIMSUN_v4.0.py]

print("##############################################################################")
print("###### Programa para calibracao do simulador AIMSUN - modulo de veiculos #####")
print("###### Laboratorio de Transportes, Trafego e Logistica / DET/CEFET-MG ########")
print("###################### Belo Horizonte, fevereiro de 2017 #####################")
print("##############################################################################")

print("\n")
print("Atencao: Este programa deve estar inserido no mesmo diretorio de outros arquivos auxiliares txt\n")

diretorio = "D:/PESSOAL/2017-01janeiro/CEFET-MG/Setec-MEC/AG-Micro/"  #atencao ao sentido da barra e nao esquecer da ultima barra no final do diretorio
network = "Rede_18.05.17.anz"
#apaFile = "ETT_722.apa"
#apaFile = diretorio + apaFile

from PyANGBasic import *
from PyANGKernel import *
from PyANGConsole import *
							
system=GKSystem.getSystem()
	
# Start a Console
console = ANGConsole()

#sys.path.append("C:/Python27/Lib")
import sys
sys.path.append("C:/Python26/Lib")

from os import system 
#system("clear") 
from PyNSPManager import *

import random
import math
import os

arq = open((str(diretorio) + "principal.txt"), "r")
for line in arq:
    line_tab = line.split()
    if line_tab[0] == "Experiment_ID":
        # Experiment to modify
        experimentId = int(line_tab[1])
    elif line_tab[0] == "Veh_types_IDs[car,bus,truck]":
        tab_vehtypes = []
	maximo = len(line_tab)-1
        for w in range(maximo):
            tab_vehtypes.insert(len(tab_vehtypes),line_tab[(w+1)])
    elif line_tab[0] == "Populacao":
        ncrom = int(line_tab[1])
    elif line_tab[0] == "Geracoes":
        ngener = int(line_tab[1])
    elif line_tab[0] == "Taxa_mutacao":
        tmut = float(line_tab[1])
    elif line_tab[0] == "Taxa_predacao":
        tpred = float(line_tab[1])
    elif line_tab[0] == "Diversidade":
        diver = int(line_tab[1])
    elif line_tab[0] == "Replicacoes":
        seeds = len(line_tab)-1
        tab_seeds = []
        for w in range(seeds):
            tab_seeds.insert(len(tab_seeds),line_tab[(w+1)])
    elif line_tab[0] == "Tipo_fitness":
        fittype = int(line_tab[1])
    elif line_tab[0] == "Erro_min(%)":
        tstopmin = float(line_tab[1])
    elif line_tab[0] == "Replicacao_ID":
        replicationID = int(line_tab[1])
    elif line_tab[0] == "Tipo_crossover":
        tipo_cros = int(line_tab[1])

arq.close()

arq = open((str(diretorio) + "dist_default.txt"), "r")
for line in arq:
    line_tab = line.split()
    if line_tab[0] == "LMCAR":
        LMCAR_def = float(line_tab[1])
    elif line_tab[0] == "WMCAR":
        WMCAR_def = float(line_tab[1])
    elif line_tab[0] == "MAXDSPMCAR":
        MAXDSPMCAR_def = float(line_tab[1])
    elif line_tab[0] == "MAXACCMCAR":
        MAXACCMCAR_def = float(line_tab[1])
    elif line_tab[0] == "NDECMCAR":
        NDECMCAR_def = float(line_tab[1])
    elif line_tab[0] == "MAXDECMCAR":
        MAXDECMCAR_def = float(line_tab[1])
    elif line_tab[0] == "SPACCEPMCAR":
        SPACCEPMCAR_def = float(line_tab[1])
    elif line_tab[0] == "MINDVEHMCAR":
        MINDVEHMCAR_def = float(line_tab[1])
    elif line_tab[0] == "MAXCGWTMCAR":
        MAXCGWTMCAR_def = float(line_tab[1])
    elif line_tab[0] == "GACCEPMCAR":
        GACCEPMCAR_def = float(line_tab[1])
    elif line_tab[0] == "SENSFACTMCAR":
        SENSFACTMCAR_def = float(line_tab[1])
    elif line_tab[0] == "MINCHEADMCAR":
        MINCHEADMCAR_def = float(line_tab[1])
    elif line_tab[0] == "LDCAR":
        LDCAR_def = float(line_tab[1])
    elif line_tab[0] == "WDCAR":
        WDCAR_def = float(line_tab[1])
    elif line_tab[0] == "MAXDSPDCAR":
        MAXDSPDCAR_def = float(line_tab[1])
    elif line_tab[0] == "MAXACCDCAR":
        MAXACCDCAR_def = float(line_tab[1])
    elif line_tab[0] == "NDECDCAR":
        NDECDCAR_def = float(line_tab[1])
    elif line_tab[0] == "MAXDECDCAR":
        MAXDECDCAR_def = float(line_tab[1])
    elif line_tab[0] == "SPACCEPDCAR":
        SPACCEPDCAR_def = float(line_tab[1])
    elif line_tab[0] == "MINDVEHDCAR":
        MINDVEHDCAR_def = float(line_tab[1])
    elif line_tab[0] == "MAXCGWTDCAR":
        MAXCGWTDCAR_def = float(line_tab[1])
    elif line_tab[0] == "GACCEPDCAR":
        GACCEPDCAR_def = float(line_tab[1])
    elif line_tab[0] == "SENSFACTDCAR":
        SENSFACTDCAR_def = float(line_tab[1])
    elif line_tab[0] == "MINCHEADDCAR":
        MINCHEADDCAR_def = float(line_tab[1])
    elif line_tab[0] == "LMINCAR":
        LMINCAR_def = float(line_tab[1])
    elif line_tab[0] == "WMINCAR":
        WMINCAR_def = float(line_tab[1])
    elif line_tab[0] == "MAXDSPMINCAR":
        MAXDSPMINCAR_def = float(line_tab[1])
    elif line_tab[0] == "MAXACCMINCAR":
        MAXACCMINCAR_def = float(line_tab[1])
    elif line_tab[0] == "NDECMINCAR":
        NDECMINCAR_def = float(line_tab[1])
    elif line_tab[0] == "MAXDECMINCAR":
        MAXDECMINCAR_def = float(line_tab[1])
    elif line_tab[0] == "SPACCEPMINCAR":
        SPACCEPMINCAR_def = float(line_tab[1])
    elif line_tab[0] == "MINDVEHMINCAR":
        MINDVEHMINCAR_def = float(line_tab[1])
    elif line_tab[0] == "MAXCGWTMINCAR":
        MAXCGWTMINCAR_def = float(line_tab[1])
    elif line_tab[0] == "GACCEPMINCAR":
        GACCEPMINCAR_def = float(line_tab[1])
    elif line_tab[0] == "SENSFACTMINCAR":
        SENSFACTMINCAR_def = float(line_tab[1])
    elif line_tab[0] == "MINCHEADMINCAR":
        MINCHEADMINCAR_def = float(line_tab[1])
    elif line_tab[0] == "LMAXCAR":
        LMAXCAR_def = float(line_tab[1])
    elif line_tab[0] == "WMAXCAR":
        WMAXCAR_def = float(line_tab[1])
    elif line_tab[0] == "MAXDSPMAXCAR":
        MAXDSPMAXCAR_def = float(line_tab[1])
    elif line_tab[0] == "MAXACCMAXCAR":
        MAXACCMAXCAR_def = float(line_tab[1])
    elif line_tab[0] == "NDECMAXCAR":
        NDECMAXCAR_def = float(line_tab[1])
    elif line_tab[0] == "MAXDECMAXCAR":
        MAXDECMAXCAR_def = float(line_tab[1])
    elif line_tab[0] == "SPACCEPMAXCAR":
        SPACCEPMAXCAR_def = float(line_tab[1])
    elif line_tab[0] == "MINDVEHMAXCAR":
        MINDVEHMAXCAR_def = float(line_tab[1])
    elif line_tab[0] == "MAXCGWTMAXCAR":
        MAXCGWTMAXCAR_def = float(line_tab[1])
    elif line_tab[0] == "GACCEPMAXCAR":
        GACCEPMAXCAR_def = float(line_tab[1])
    elif line_tab[0] == "SENSFACTMAXCAR":
        SENSFACTMAXCAR_def = float(line_tab[1])
    elif line_tab[0] == "MINCHEADMAXCAR":
        MINCHEADMAXCAR_def = float(line_tab[1])
    elif line_tab[0] == "LMBUS":
        LMBUS_def = float(line_tab[1])
    elif line_tab[0] == "WMBUS":
        WMBUS_def = float(line_tab[1])
    elif line_tab[0] == "MAXDSPMBUS":
        MAXDSPMBUS_def = float(line_tab[1])
    elif line_tab[0] == "MAXACCMBUS":
        MAXACCMBUS_def = float(line_tab[1])
    elif line_tab[0] == "NDECMBUS":
        NDECMBUS_def = float(line_tab[1])
    elif line_tab[0] == "MAXDECMBUS":
        MAXDECMBUS_def = float(line_tab[1])
    elif line_tab[0] == "SPACCEPMBUS":
        SPACCEPMBUS_def = float(line_tab[1])
    elif line_tab[0] == "MINDVEHMBUS":
        MINDVEHMBUS_def = float(line_tab[1])
    elif line_tab[0] == "MAXCGWTMBUS":
        MAXCGWTMBUS_def = float(line_tab[1])
    elif line_tab[0] == "GACCEPMBUS":
        GACCEPMBUS_def = float(line_tab[1])
    elif line_tab[0] == "SENSFACTMBUS":
        SENSFACTMBUS_def = float(line_tab[1])
    elif line_tab[0] == "MINCHEADMBUS":
        MINCHEADMBUS_def = float(line_tab[1])
    elif line_tab[0] == "LDBUS":
        LDBUS_def = float(line_tab[1])
    elif line_tab[0] == "WDBUS":
        WDBUS_def = float(line_tab[1])
    elif line_tab[0] == "MAXDSPDBUS":
        MAXDSPDBUS_def = float(line_tab[1])
    elif line_tab[0] == "MAXACCDBUS":
        MAXACCDBUS_def = float(line_tab[1])
    elif line_tab[0] == "NDECDBUS":
        NDECDBUS_def = float(line_tab[1])
    elif line_tab[0] == "MAXDECDBUS":
        MAXDECDBUS_def = float(line_tab[1])
    elif line_tab[0] == "SPACCEPDBUS":
        SPACCEPDBUS_def = float(line_tab[1])
    elif line_tab[0] == "MINDVEHDBUS":
        MINDVEHDBUS_def = float(line_tab[1])
    elif line_tab[0] == "MAXCGWTDBUS":
        MAXCGWTDBUS_def = float(line_tab[1])
    elif line_tab[0] == "GACCEPDBUS":
        GACCEPDBUS_def = float(line_tab[1])
    elif line_tab[0] == "SENSFACTDBUS":
        SENSFACTDBUS_def = float(line_tab[1])
    elif line_tab[0] == "MINCHEADDBUS":
        MINCHEADDBUS_def = float(line_tab[1])
    elif line_tab[0] == "LMINBUS":
        LMINBUS_def = float(line_tab[1])
    elif line_tab[0] == "WMINBUS":
        WMINBUS_def = float(line_tab[1])
    elif line_tab[0] == "MAXDSPMINBUS":
        MAXDSPMINBUS_def = float(line_tab[1])
    elif line_tab[0] == "MAXACCMINBUS":
        MAXACCMINBUS_def = float(line_tab[1])
    elif line_tab[0] == "NDECMINBUS":
        NDECMINBUS_def = float(line_tab[1])
    elif line_tab[0] == "MAXDECMINBUS":
        MAXDECMINBUS_def = float(line_tab[1])
    elif line_tab[0] == "SPACCEPMINBUS":
        SPACCEPMINBUS_def = float(line_tab[1])
    elif line_tab[0] == "MINDVEHMINBUS":
        MINDVEHMINBUS_def = float(line_tab[1])
    elif line_tab[0] == "MAXCGWTMINBUS":
        MAXCGWTMINBUS_def = float(line_tab[1])
    elif line_tab[0] == "GACCEPMINBUS":
        GACCEPMINBUS_def = float(line_tab[1])
    elif line_tab[0] == "SENSFACTMINBUS":
        SENSFACTMINBUS_def = float(line_tab[1])
    elif line_tab[0] == "MINCHEADMINBUS":
        MINCHEADMINBUS_def = float(line_tab[1])
    elif line_tab[0] == "LMAXBUS":
        LMAXBUS_def = float(line_tab[1])
    elif line_tab[0] == "WMAXBUS":
        WMAXBUS_def = float(line_tab[1])
    elif line_tab[0] == "MAXDSPMAXBUS":
        MAXDSPMAXBUS_def = float(line_tab[1])
    elif line_tab[0] == "MAXACCMAXBUS":
        MAXACCMAXBUS_def = float(line_tab[1])
    elif line_tab[0] == "NDECMAXBUS":
        NDECMAXBUS_def = float(line_tab[1])
    elif line_tab[0] == "MAXDECMAXBUS":
        MAXDECMAXBUS_def = float(line_tab[1])
    elif line_tab[0] == "SPACCEPMAXBUS":
        SPACCEPMAXBUS_def = float(line_tab[1])
    elif line_tab[0] == "MINDVEHMAXBUS":
        MINDVEHMAXBUS_def = float(line_tab[1])
    elif line_tab[0] == "MAXCGWTMAXBUS":
        MAXCGWTMAXBUS_def = float(line_tab[1])
    elif line_tab[0] == "GACCEPMAXBUS":
        GACCEPMAXBUS_def = float(line_tab[1])
    elif line_tab[0] == "SENSFACTMAXBUS":
        SENSFACTMAXBUS_def = float(line_tab[1])
    elif line_tab[0] == "MINCHEADMAXBUS":
        MINCHEADMAXBUS_def = float(line_tab[1])
    elif line_tab[0] == "LMTR":
        LMTR_def = float(line_tab[1])
    elif line_tab[0] == "WMTR":
        WMTR_def = float(line_tab[1])
    elif line_tab[0] == "MAXDSPMTR":
        MAXDSPMTR_def = float(line_tab[1])
    elif line_tab[0] == "MAXACCMTR":
        MAXACCMTR_def = float(line_tab[1])
    elif line_tab[0] == "NDECMTR":
        NDECMTR_def = float(line_tab[1])
    elif line_tab[0] == "MAXDECMTR":
        MAXDECMTR_def = float(line_tab[1])
    elif line_tab[0] == "SPACCEPMTR":
        SPACCEPMTR_def = float(line_tab[1])
    elif line_tab[0] == "MINDVEHMTR":
        MINDVEHMTR_def = float(line_tab[1])
    elif line_tab[0] == "MAXCGWTMTR":
        MAXCGWTMTR_def = float(line_tab[1])
    elif line_tab[0] == "GACCEPMTR":
        GACCEPMTR_def = float(line_tab[1])
    elif line_tab[0] == "SENSFACTMTR":
        SENSFACTMTR_def = float(line_tab[1])
    elif line_tab[0] == "MINCHEADMTR":
        MINCHEADMTR_def = float(line_tab[1])
    elif line_tab[0] == "LDTR":
        LDTR_def = float(line_tab[1])
    elif line_tab[0] == "WDTR":
        WDTR_def = float(line_tab[1])
    elif line_tab[0] == "MAXDSPDTR":
        MAXDSPDTR_def = float(line_tab[1])
    elif line_tab[0] == "MAXACCDTR":
        MAXACCDTR_def = float(line_tab[1])
    elif line_tab[0] == "NDECDTR":
        NDECDTR_def = float(line_tab[1])
    elif line_tab[0] == "MAXDECDTR":
        MAXDECDTR_def = float(line_tab[1])
    elif line_tab[0] == "SPACCEPDTR":
        SPACCEPDTR_def = float(line_tab[1])
    elif line_tab[0] == "MINDVEHDTR":
        MINDVEHDTR_def = float(line_tab[1])
    elif line_tab[0] == "MAXCGWTDTR":
        MAXCGWTDTR_def = float(line_tab[1])
    elif line_tab[0] == "GACCEPDTR":
        GACCEPDTR_def = float(line_tab[1])
    elif line_tab[0] == "SENSFACTDTR":
        SENSFACTDTR_def = float(line_tab[1])
    elif line_tab[0] == "MINCHEADDTR":
        MINCHEADDTR_def = float(line_tab[1])
    elif line_tab[0] == "LMINTR":
        LMINTR_def = float(line_tab[1])
    elif line_tab[0] == "WMINTR":
        WMINTR_def = float(line_tab[1])
    elif line_tab[0] == "MAXDSPMINTR":
        MAXDSPMINTR_def = float(line_tab[1])
    elif line_tab[0] == "MAXACCMINTR":
        MAXACCMINTR_def = float(line_tab[1])
    elif line_tab[0] == "NDECMINTR":
        NDECMINTR_def = float(line_tab[1])
    elif line_tab[0] == "MAXDECMINTR":
        MAXDECMINTR_def = float(line_tab[1])
    elif line_tab[0] == "SPACCEPMINTR":
        SPACCEPMINTR_def = float(line_tab[1])
    elif line_tab[0] == "MINDVEHMINTR":
        MINDVEHMINTR_def = float(line_tab[1])
    elif line_tab[0] == "MAXCGWTMINTR":
        MAXCGWTMINTR_def = float(line_tab[1])
    elif line_tab[0] == "GACCEPMINTR":
        GACCEPMINTR_def = float(line_tab[1])
    elif line_tab[0] == "SENSFACTMINTR":
        SENSFACTMINTR_def = float(line_tab[1])
    elif line_tab[0] == "MINCHEADMINTR":
        MINCHEADMINTR_def = float(line_tab[1])
    elif line_tab[0] == "LMAXTR":
        LMAXTR_def = float(line_tab[1])
    elif line_tab[0] == "WMAXTR":
        WMAXTR_def = float(line_tab[1])
    elif line_tab[0] == "MAXDSPMAXTR":
        MAXDSPMAXTR_def = float(line_tab[1])
    elif line_tab[0] == "MAXACCMAXTR":
        MAXACCMAXTR_def = float(line_tab[1])
    elif line_tab[0] == "NDECMAXTR":
        NDECMAXTR_def = float(line_tab[1])
    elif line_tab[0] == "MAXDECMAXTR":
        MAXDECMAXTR_def = float(line_tab[1])
    elif line_tab[0] == "SPACCEPMAXTR":
        SPACCEPMAXTR_def = float(line_tab[1])
    elif line_tab[0] == "MINDVEHMAXTR":
        MINDVEHMAXTR_def = float(line_tab[1])
    elif line_tab[0] == "MAXCGWTMAXTR":
        MAXCGWTMAXTR_def = float(line_tab[1])
    elif line_tab[0] == "GACCEPMAXTR":
        GACCEPMAXTR_def = float(line_tab[1])
    elif line_tab[0] == "SENSFACTMAXTR":
        SENSFACTMAXTR_def = float(line_tab[1])
    elif line_tab[0] == "MINCHEADMAXTR":
        MINCHEADMAXTR_def = float(line_tab[1])
    elif line_tab[0] == "SOVERLTR":
        SOVERLTR_def = float(line_tab[1])
    elif line_tab[0] == "UNDERTR":
        UNDERTR_def = float(line_tab[1])
    elif line_tab[0] == "IMPLCTR":
        IMPLCTR_def = float(line_tab[1])
    elif line_tab[0] == "SENSIMPLCTR":
        SENSIMPLCTR_def = float(line_tab[1])
    elif line_tab[0] == "EQVEHTR":
        EQVEHTR_def = float(line_tab[1])
    elif line_tab[0] == "CRTOLTR":
        CRTOLTR_def = float(line_tab[1])
#ADICAO NOVOS PARAMETROS GKEXPERIMENT
    elif line_tab[0] == "APP2WAY":
        APP2WAY_def = float(line_tab[1])
    elif line_tab[0] == "DLTRSHLD":
        DLTRSHLD_def = float(line_tab[1])
    elif line_tab[0] == "SPDIFMAX":
        SPDIFMAX_def = float(line_tab[1])
    elif line_tab[0] == "SPDIFMIN":
        SPDIFMIN_def = float(line_tab[1])
    elif line_tab[0] == "TTRSHLD":
        TTRSHLD_def = float(line_tab[1])
    elif line_tab[0] == "RNKTRSHLD":
        RNKTRSHLD_def = float(line_tab[1])
    elif line_tab[0] == "NULTRSPRM":
        NULTRSPRM_def = float(line_tab[1])
    elif line_tab[0] == "DLULTRSPRM":
        DLULTRSPRM_def = float(line_tab[1])
    elif line_tab[0] == "SNSTVTFCTRDCD":
        SNSTVTFCTRDCD_def = float(line_tab[1])
    elif line_tab[0] == "SPDACC4OVTK":
        SPDACC4OVTK_def = float(line_tab[1])
    elif line_tab[0] == "SPDTRSHLD4OVTK":
        SPDTRSHLD4OVTK_def = float(line_tab[1])

arq.close()

TTnumb = 0
TTreal = []
TTgroupID = []
arq = open((str(diretorio) + "travel_time.txt"), "r")
for line in arq:
    line_tab = line.split()
    if line_tab[0] != "Line" and line_tab[0] != "ID":
        TTgroupID.insert(len(TTgroupID),str(line_tab[0]))
        TTnumb = TTnumb + 1
        #TTreal_aux = []
        #if agregacao == 1:
        #    maximo = len(line_tab)-1
        #    for w in range(maximo):
        #        TTreal_aux.insert(len(TTreal_aux),float(line_tab[(w+1)]))
        #    TTreal.insert(len(TTreal),TTreal_aux)
        #elif agregacao == 2:
        #    TTreal.insert(len(TTreal),float(line_tab[1]))
        TTreal.insert(len(TTreal),float(line_tab[1]))

arq.close()

grupos = 0
#print("elievam")
#if link_agregacao == 2:
TTsectionsID = []
TTsecmax = []
arq = open((str(diretorio) + "group_section.txt"), "r")
for line in arq:
    line_tab = line.split()
    if line_tab[0] != "Line" and line_tab[0] != "ID":
        TTsec_aux = []
        maximo = len(line_tab)-1
        if maximo > 1:
            grupos = 1 #ha agrupamentos de secoes
        TTsecmax.insert(len(TTsecmax),int(maximo))
        for w in range(maximo):
            TTsec_aux.insert(len(TTsec_aux),float(line_tab[(w+1)]))
        TTsectionsID.insert(len(TTsectionsID),TTsec_aux)
arq.close()
#print("bessa")

#ind = file_entrada.rfind("/")
#ind2 = file_entrada.rfind(".")
#dirfileinp = file_entrada[0:(ind+1)]
#justfile = file_entrada[(ind+1):ind2]
#justfile = file_entrada[0:ind2]

nome_params = []
params_def = []
params_calib = []
paramsmin = []
paramsmax = []
index_calib = []

arq = open((str(diretorio) + "parametros.txt"), "r")
for line in arq:
    line_tab = line.split()
    if line_tab[0] != "Line" and line_tab[0] != "Parametro":
        nome_params.insert(len(nome_params),line_tab[0])
        params_def.insert(len(params_def),line_tab[1])
        params_calib.insert(len(params_calib),line_tab[2])
        paramsmin.insert(len(paramsmin),line_tab[3])
        paramsmax.insert(len(paramsmax),line_tab[4])

arq.close()

## arquivo de saida do AG:
geracoes = open((str(diretorio) + "geracoes.txt"), "w+")

geracoes.write("geracao\t")
geracoes.write("individuo\t")

ind_param = -1

maxparam = len(nome_params)
maxparam_aux = 0
for aux in range(maxparam):
    if nome_params[aux] == "NVEH":
        ind_param = ind_param + 1
        if float(params_calib[aux]) == 0:
            #NVEH = "{:-0.2f}".format(float(params_def[aux])) # similar ao decimal "%-0.2f" do Lua  NAO FUNCIONA NO PYTHON 2.6.2!!!
            #NVEH = "{:-0.0f}".format(float(params_def[aux])) # similar ao inteiro "%u" do Lua
            NVEH = float(params_def[aux])
            NVEH_ind = 0
        else:
            index_calib.insert(len(index_calib),ind_param)
            NVEH_ind = 1
            geracoes.write(nome_params[aux])
            geracoes.write("\t")
            maxparam_aux = maxparam_aux + 1
    elif nome_params[aux] == "MAXD":
        ind_param = ind_param + 1
        if float(params_calib[aux]) == 0:
            MAXD = float(params_def[aux])
            MAXD_ind = 0
        else:
            index_calib.insert(len(index_calib),ind_param)
            MAXD_ind = 1
            geracoes.write(nome_params[aux])
            geracoes.write("\t")
            maxparam_aux = maxparam_aux + 1
    elif nome_params[aux] == "MAXSPD":
        ind_param = ind_param + 1
        if float(params_calib[aux]) == 0:
            MAXSPD = float(params_def[aux])
            MAXSPD_ind = 0
        else:
            index_calib.insert(len(index_calib),ind_param)
            MAXSPD_ind = 1
            geracoes.write(nome_params[aux])
            geracoes.write("\t")
            maxparam_aux = maxparam_aux + 1
    elif nome_params[aux] == "MAXSPDR":
        ind_param = ind_param + 1
        if float(params_calib[aux]) == 0:
            MAXSPDR = float(params_def[aux])
            MAXSPDR_ind = 0
        else:
            index_calib.insert(len(index_calib),ind_param)
            MAXSPDR_ind = 1
            geracoes.write(nome_params[aux])
            geracoes.write("\t")
            maxparam_aux = maxparam_aux + 1
    elif nome_params[aux] == "POVER":
        ind_param = ind_param + 1
        if float(params_calib[aux]) == 0:
            POVER = float(params_def[aux])
            POVER_ind = 0
        else:
            index_calib.insert(len(index_calib),ind_param)
            POVER_ind = 1
            geracoes.write(nome_params[aux])
            geracoes.write("\t")
            maxparam_aux = maxparam_aux + 1
    elif nome_params[aux] == "PREC":
        ind_param = ind_param + 1
        if float(params_calib[aux]) == 0:
            PREC = float(params_def[aux])
            PREC_ind = 0
        else:
            index_calib.insert(len(index_calib),ind_param)
            PREC_ind = 1
            geracoes.write(nome_params[aux])
            geracoes.write("\t")
            maxparam_aux = maxparam_aux + 1
    elif nome_params[aux] == "DZVAR":
        ind_param = ind_param + 1
        if float(params_calib[aux]) == 0:
            DZVAR = float(params_def[aux])
            DZVAR_ind = 0
        else:
            index_calib.insert(len(index_calib),ind_param)
            DZVAR_ind = 1
            geracoes.write(nome_params[aux])
            geracoes.write("\t")
            maxparam_aux = maxparam_aux + 1
    elif nome_params[aux] == "QENTSP":
        ind_param = ind_param + 1
        if float(params_calib[aux]) == 0:
            QENTSP = float(params_def[aux])
            QENTSP_ind = 0
        else:
            index_calib.insert(len(index_calib),ind_param)
            QENTSP_ind = 1
            geracoes.write(nome_params[aux])
            geracoes.write("\t")
            maxparam_aux = maxparam_aux + 1
    elif nome_params[aux] == "QEXITSP":
        ind_param = ind_param + 1
        if float(params_calib[aux]) == 0:
            QEXITSP = float(params_def[aux])
            QEXITSP_ind = 0
        else:
            index_calib.insert(len(index_calib),ind_param)
            QEXITSP_ind = 1
            geracoes.write(nome_params[aux])
            geracoes.write("\t")
            maxparam_aux = maxparam_aux + 1
    elif nome_params[aux] == "TSTEP":
        ind_param = ind_param + 1
        if float(params_calib[aux]) == 0:
            TSTEP = float(params_def[aux])
            TSTEP_ind = 0
        else:
            index_calib.insert(len(index_calib),ind_param)
            TSTEP_ind = 1
            geracoes.write(nome_params[aux])
            geracoes.write("\t")
            maxparam_aux = maxparam_aux + 1
    elif nome_params[aux] == "RTIMESTFX":
        ind_param = ind_param + 1
        if float(params_calib[aux]) == 0:
            RTIMESTFX = float(params_def[aux])
            RTIMESTFX_ind = 0
        else:
            index_calib.insert(len(index_calib),ind_param)
            RTIMESTFX_ind = 1
            geracoes.write(nome_params[aux])
            geracoes.write("\t")
            maxparam_aux = maxparam_aux + 1
    elif nome_params[aux] == "RTIMETLFX":
        ind_param = ind_param + 1
        if float(params_calib[aux]) == 0:
            RTIMETLFX = float(params_def[aux])
            RTIMETLFX_ind = 0
        else:
            index_calib.insert(len(index_calib),ind_param)
            RTIMETLFX_ind = 1
            geracoes.write(nome_params[aux])
            geracoes.write("\t")
            maxparam_aux = maxparam_aux + 1
    elif nome_params[aux] == "RTIMECAR":
        ind_param = ind_param + 1
        if float(params_calib[aux]) == 0:
            RTIMECAR = float(params_def[aux])
            RTIMECAR_ind = 0
        else:
            index_calib.insert(len(index_calib),ind_param)
            RTIMECAR_ind = 1
            geracoes.write(nome_params[aux])
            geracoes.write("\t")
            maxparam_aux = maxparam_aux + 1
    elif nome_params[aux] == "RTIMESTCAR":
        ind_param = ind_param + 1
        if float(params_calib[aux]) == 0:
            RTIMESTCAR = float(params_def[aux])
            RTIMESTCAR_ind = 0
        else:
            index_calib.insert(len(index_calib),ind_param)
            RTIMESTCAR_ind = 1
            geracoes.write(nome_params[aux])
            geracoes.write("\t")
            maxparam_aux = maxparam_aux + 1
    elif nome_params[aux] == "RTIMETLCAR":
        ind_param = ind_param + 1
        if float(params_calib[aux]) == 0:
            RTIMETLCAR = float(params_def[aux])
            RTIMETLCAR_ind = 0
        else:
            index_calib.insert(len(index_calib),ind_param)
            RTIMETLCAR_ind = 1
            geracoes.write(nome_params[aux])
            geracoes.write("\t")
            maxparam_aux = maxparam_aux + 1
    #elif nome_params[aux] == "PROBCAR":
    #    ind_param = ind_param + 1
    #    if float(params_calib[aux]) == 0:
    #        PROBCAR = float(params_def[aux])
    #        PROBCAR_ind = 0
    #    else:
    #        index_calib.insert(len(index_calib),ind_param)
    #        PROBCAR_ind = 1
    #        geracoes.write(nome_params[aux])
    #        geracoes.write("\t")
    elif nome_params[aux] == "RTIMEBUS":
        ind_param = ind_param + 1
        if float(params_calib[aux]) == 0:
            RTIMEBUS = float(params_def[aux])
            RTIMEBUS_ind = 0
        else:
            index_calib.insert(len(index_calib),ind_param)
            RTIMEBUS_ind = 1
            geracoes.write(nome_params[aux])
            geracoes.write("\t")
            maxparam_aux = maxparam_aux + 1
    elif nome_params[aux] == "RTIMESTBUS":
        ind_param = ind_param + 1
        if float(params_calib[aux]) == 0:
            RTIMESTBUS = float(params_def[aux])
            RTIMESTBUS_ind = 0
        else:
            index_calib.insert(len(index_calib),ind_param)
            RTIMESTBUS_ind = 1
            geracoes.write(nome_params[aux])
            geracoes.write("\t")
            maxparam_aux = maxparam_aux + 1
    elif nome_params[aux] == "RTIMETLBUS":
        ind_param = ind_param + 1
        if float(params_calib[aux]) == 0:
            RTIMETLBUS = float(params_def[aux])
            RTIMETLBUS_ind = 0
        else:
            index_calib.insert(len(index_calib),ind_param)
            RTIMETLBUS_ind = 1
            geracoes.write(nome_params[aux])
            geracoes.write("\t")
            maxparam_aux = maxparam_aux + 1
    #elif nome_params[aux] == "PROBBUS":
    #    ind_param = ind_param + 1
    #    if float(params_calib[aux]) == 0:
    #        PROBBUS = float(params_def[aux])
    #        PROBBUS_ind = 0
    #    else:
    #        index_calib.insert(len(index_calib),ind_param)
    #        PROBBUS_ind = 1
    #        geracoes.write(nome_params[aux])
    #        geracoes.write("\t")
    #        maxparam_aux = maxparam_aux + 1
    elif nome_params[aux] == "RTIMETR":
        ind_param = ind_param + 1
        if float(params_calib[aux]) == 0:
            RTIMETR = float(params_def[aux])
            RTIMETR_ind = 0
        else:
            index_calib.insert(len(index_calib),ind_param)
            RTIMETR_ind = 1
            geracoes.write(nome_params[aux])
            geracoes.write("\t")
            maxparam_aux = maxparam_aux + 1
    elif nome_params[aux] == "RTIMESTTR":
        ind_param = ind_param + 1
        if float(params_calib[aux]) == 0:
            RTIMESTTR = float(params_def[aux])
            RTIMESTTR_ind = 0
        else:
            index_calib.insert(len(index_calib),ind_param)
            RTIMESTTR_ind = 1
            geracoes.write(nome_params[aux])
            geracoes.write("\t")
            maxparam_aux = maxparam_aux + 1
    elif nome_params[aux] == "RTIMETLTR":
        ind_param = ind_param + 1
        if float(params_calib[aux]) == 0:
            RTIMETLTR = float(params_def[aux])
            RTIMETLTR_ind = 0
        else:
            index_calib.insert(len(index_calib),ind_param)
            RTIMETLTR_ind = 1
            geracoes.write(nome_params[aux])
            geracoes.write("\t")
            maxparam_aux = maxparam_aux + 1
    #elif nome_params[aux] == "PROBTR":
    #    ind_param = ind_param + 1
    #    if float(params_calib[aux]) == 0:
    #        PROBTR = float(params_def[aux])
    #        PROBTR_ind = 0
    #    else:
    #        index_calib.insert(len(index_calib),ind_param)
    #        PROBTR_ind = 1
    #        geracoes.write(nome_params[aux])
    #        geracoes.write("\t")
    #        maxparam_aux = maxparam_aux + 1
    elif nome_params[aux] == "LMCAR":
        ind_param = ind_param + 1
        if float(params_calib[aux]) == 0:
            LMCAR = float(params_def[aux])
            LMCAR_ind = 0
        else:
            index_calib.insert(len(index_calib),ind_param)
            LMCAR_ind = 1
            geracoes.write(nome_params[aux])
            geracoes.write("\t")
            maxparam_aux = maxparam_aux + 1
    elif nome_params[aux] == "WMCAR":
        ind_param = ind_param + 1
        if float(params_calib[aux]) == 0:
            WMCAR = float(params_def[aux])
            WMCAR_ind = 0
        else:
            index_calib.insert(len(index_calib),ind_param)
            WMCAR_ind = 1
            geracoes.write(nome_params[aux])
            geracoes.write("\t")
            maxparam_aux = maxparam_aux + 1
    elif nome_params[aux] == "MAXDSPMCAR":
        ind_param = ind_param + 1
        if float(params_calib[aux]) == 0:
            MAXDSPMCAR = float(params_def[aux])
            MAXDSPMCAR_ind = 0
        else:
            index_calib.insert(len(index_calib),ind_param)
            MAXDSPMCAR_ind = 1
            geracoes.write(nome_params[aux])
            geracoes.write("\t")
            maxparam_aux = maxparam_aux + 1
    elif nome_params[aux] == "MAXACCMCAR":
        ind_param = ind_param + 1
        if float(params_calib[aux]) == 0:
            MAXACCMCAR = float(params_def[aux])
            MAXACCMCAR_ind = 0
        else:
            index_calib.insert(len(index_calib),ind_param)
            MAXACCMCAR_ind = 1
            geracoes.write(nome_params[aux])
            geracoes.write("\t")
            maxparam_aux = maxparam_aux + 1
    elif nome_params[aux] == "NDECMCAR":
        ind_param = ind_param + 1
        if float(params_calib[aux]) == 0:
            NDECMCAR = float(params_def[aux])
            NDECMCAR_ind = 0
        else:
            index_calib.insert(len(index_calib),ind_param)
            NDECMCAR_ind = 1
            geracoes.write(nome_params[aux])
            geracoes.write("\t")
            maxparam_aux = maxparam_aux + 1
    elif nome_params[aux] == "MAXDECMCAR":
        ind_param = ind_param + 1
        if float(params_calib[aux]) == 0:
            MAXDECMCAR = float(params_def[aux])
            MAXDECMCAR_ind = 0
        else:
            index_calib.insert(len(index_calib),ind_param)
            MAXDECMCAR_ind = 1
            geracoes.write(nome_params[aux])
            geracoes.write("\t")
            maxparam_aux = maxparam_aux + 1
    elif nome_params[aux] == "SPACCEPMCAR":
        ind_param = ind_param + 1
        if float(params_calib[aux]) == 0:
            SPACCEPMCAR = float(params_def[aux])
            SPACCEPMCAR_ind = 0
        else:
            index_calib.insert(len(index_calib),ind_param)
            SPACCEPMCAR_ind = 1
            geracoes.write(nome_params[aux])
            geracoes.write("\t")
            maxparam_aux = maxparam_aux + 1
    elif nome_params[aux] == "MINDVEHMCAR":
        ind_param = ind_param + 1
        if float(params_calib[aux]) == 0:
            MINDVEHMCAR = float(params_def[aux])
            MINDVEHMCAR_ind = 0
        else:
            index_calib.insert(len(index_calib),ind_param)
            MINDVEHMCAR_ind = 1
            geracoes.write(nome_params[aux])
            geracoes.write("\t")
            maxparam_aux = maxparam_aux + 1
    elif nome_params[aux] == "MAXCGWTMCAR":
        ind_param = ind_param + 1
        if float(params_calib[aux]) == 0:
            MAXCGWTMCAR = float(params_def[aux])
            MAXCGWTMCAR_ind = 0
        else:
            index_calib.insert(len(index_calib),ind_param)
            MAXCGWTMCAR_ind = 1
            geracoes.write(nome_params[aux])
            geracoes.write("\t")
            maxparam_aux = maxparam_aux + 1
    elif nome_params[aux] == "GACCEPMCAR":
        ind_param = ind_param + 1
        if float(params_calib[aux]) == 0:
            GACCEPMCAR = float(params_def[aux])
            GACCEPMCAR_ind = 0
        else:
            index_calib.insert(len(index_calib),ind_param)
            GACCEPMCAR_ind = 1
            geracoes.write(nome_params[aux])
            geracoes.write("\t")
            maxparam_aux = maxparam_aux + 1
    elif nome_params[aux] == "SENSFACTMCAR":
        ind_param = ind_param + 1
        if float(params_calib[aux]) == 0:
            SENSFACTMCAR = float(params_def[aux])
            SENSFACTMCAR_ind = 0
        else:
            index_calib.insert(len(index_calib),ind_param)
            SENSFACTMCAR_ind = 1
            geracoes.write(nome_params[aux])
            geracoes.write("\t")
            maxparam_aux = maxparam_aux + 1
    elif nome_params[aux] == "MINCHEADMCAR":
        ind_param = ind_param + 1
        if float(params_calib[aux]) == 0:
            MINCHEADMCAR = float(params_def[aux])
            MINCHEADMCAR_ind = 0
        else:
            index_calib.insert(len(index_calib),ind_param)
            MINCHEADMCAR_ind = 1
            geracoes.write(nome_params[aux])
            geracoes.write("\t")
            maxparam_aux = maxparam_aux + 1


##    elif nome_params[aux] == "LDCAR":
##        ind_param = ind_param + 1
##        if float(params_calib[aux]) == 0:
##            LDCAR = float(params_def[aux])
##            LDCAR_ind = 0
##        else:
##            index_calib.insert(len(index_calib),ind_param)
##            LDCAR_ind = 1
##            geracoes.write(nome_params[aux])
##            geracoes.write("\t")
##            maxparam_aux = maxparam_aux + 1
##    elif nome_params[aux] == "WDCAR":
##        ind_param = ind_param + 1
##        if float(params_calib[aux]) == 0:
##            WDCAR = float(params_def[aux])
##            WDCAR_ind = 0
##        else:
##            index_calib.insert(len(index_calib),ind_param)
##            WDCAR_ind = 1
##            geracoes.write(nome_params[aux])
##            geracoes.write("\t")
##            maxparam_aux = maxparam_aux + 1
##    elif nome_params[aux] == "MAXDSPDCAR":
##        ind_param = ind_param + 1
##        if float(params_calib[aux]) == 0:
##            MAXDSPDCAR = float(params_def[aux])
##            MAXDSPDCAR_ind = 0
##        else:
##            index_calib.insert(len(index_calib),ind_param)
##            MAXDSPDCAR_ind = 1
##            geracoes.write(nome_params[aux])
##            geracoes.write("\t")
##            maxparam_aux = maxparam_aux + 1
##    elif nome_params[aux] == "MAXACCDCAR":
##        ind_param = ind_param + 1
##        if float(params_calib[aux]) == 0:
##            MAXACCDCAR = float(params_def[aux])
##            MAXACCDCAR_ind = 0
##        else:
##            index_calib.insert(len(index_calib),ind_param)
##            MAXACCDCAR_ind = 1
##            geracoes.write(nome_params[aux])
##            geracoes.write("\t")
##            maxparam_aux = maxparam_aux + 1
##    elif nome_params[aux] == "NDECDCAR":
##        ind_param = ind_param + 1
##        if float(params_calib[aux]) == 0:
##            NDECDCAR = float(params_def[aux])
##            NDECDCAR_ind = 0
##        else:
##            index_calib.insert(len(index_calib),ind_param)
##            NDECDCAR_ind = 1
##            geracoes.write(nome_params[aux])
##            geracoes.write("\t")
##            maxparam_aux = maxparam_aux + 1
##    elif nome_params[aux] == "MAXDECDCAR":
##        ind_param = ind_param + 1
##        if float(params_calib[aux]) == 0:
##            MAXDECDCAR = float(params_def[aux])
##            MAXDECDCAR_ind = 0
##        else:
##            index_calib.insert(len(index_calib),ind_param)
##            MAXDECDCAR_ind = 1
##            geracoes.write(nome_params[aux])
##            geracoes.write("\t")
##            maxparam_aux = maxparam_aux + 1
##    elif nome_params[aux] == "SPACCEPDCAR":
##        ind_param = ind_param + 1
##        if float(params_calib[aux]) == 0:
##            SPACCEPDCAR = float(params_def[aux])
##            SPACCEPDCAR_ind = 0
##        else:
##            index_calib.insert(len(index_calib),ind_param)
##            SPACCEPDCAR_ind = 1
##            geracoes.write(nome_params[aux])
##            geracoes.write("\t")
##            maxparam_aux = maxparam_aux + 1
##    elif nome_params[aux] == "MINDVEHDCAR":
##        ind_param = ind_param + 1
##        if float(params_calib[aux]) == 0:
##            MINDVEHDCAR = float(params_def[aux])
##            MINDVEHDCAR_ind = 0
##        else:
##            index_calib.insert(len(index_calib),ind_param)
##            MINDVEHDCAR_ind = 1
##            geracoes.write(nome_params[aux])
##            geracoes.write("\t")
##            maxparam_aux = maxparam_aux + 1
##    elif nome_params[aux] == "MAXCGWTDCAR":
##        ind_param = ind_param + 1
##        if float(params_calib[aux]) == 0:
##            MAXCGWTDCAR = float(params_def[aux])
##            MAXCGWTDCAR_ind = 0
##        else:
##            index_calib.insert(len(index_calib),ind_param)
##            MAXCGWTDCAR_ind = 1
##            geracoes.write(nome_params[aux])
##            geracoes.write("\t")
##            maxparam_aux = maxparam_aux + 1
##    elif nome_params[aux] == "GACCEPDCAR":
##        ind_param = ind_param + 1
##        if float(params_calib[aux]) == 0:
##            GACCEPDCAR = float(params_def[aux])
##            GACCEPDCAR_ind = 0
##        else:
##            index_calib.insert(len(index_calib),ind_param)
##            GACCEPDCAR_ind = 1
##            geracoes.write(nome_params[aux])
##            geracoes.write("\t")
##            maxparam_aux = maxparam_aux + 1
##    elif nome_params[aux] == "SENSFACTDCAR":
##        ind_param = ind_param + 1
##        if float(params_calib[aux]) == 0:
##            SENSFACTDCAR = float(params_def[aux])
##            SENSFACTDCAR_ind = 0
##        else:
##            index_calib.insert(len(index_calib),ind_param)
##            SENSFACTDCAR_ind = 1
##            geracoes.write(nome_params[aux])
##            geracoes.write("\t")
##            maxparam_aux = maxparam_aux + 1
##    elif nome_params[aux] == "MINCHEADDCAR":
##        ind_param = ind_param + 1
##        if float(params_calib[aux]) == 0:
##            MINCHEADDCAR = float(params_def[aux])
##            MINCHEADDCAR_ind = 0
##        else:
##            index_calib.insert(len(index_calib),ind_param)
##            MINCHEADDCAR_ind = 1
##            geracoes.write(nome_params[aux])
##            geracoes.write("\t")
##            maxparam_aux = maxparam_aux + 1
##    elif nome_params[aux] == "LNSDCAR":
##        ind_param = ind_param + 1
##        if float(params_calib[aux]) == 0:
##            LNSDCAR = float(params_def[aux])
##            LNSDCAR_ind = 0
##        else:
##            index_calib.insert(len(index_calib),ind_param)
##            LNSDCAR_ind = 1
##            geracoes.write(nome_params[aux])
##            geracoes.write("\t")
##            maxparam_aux = maxparam_aux + 1
##    elif nome_params[aux] == "WNSDCAR":
##        ind_param = ind_param + 1
##        if float(params_calib[aux]) == 0:
##            WNSDCAR = float(params_def[aux])
##            WNSDCAR_ind = 0
##        else:
##            index_calib.insert(len(index_calib),ind_param)
##            WNSDCAR_ind = 1
##            geracoes.write(nome_params[aux])
##            geracoes.write("\t")
##            maxparam_aux = maxparam_aux + 1
##    elif nome_params[aux] == "MAXDSPNSDCAR":
##        ind_param = ind_param + 1
##        if float(params_calib[aux]) == 0:
##            MAXDSPNSDCAR = float(params_def[aux])
##            MAXDSPNSDCAR_ind = 0
##        else:
##            index_calib.insert(len(index_calib),ind_param)
##            MAXDSPNSDCAR_ind = 1
##            geracoes.write(nome_params[aux])
##            geracoes.write("\t")
##            maxparam_aux = maxparam_aux + 1
##    elif nome_params[aux] == "MAXACCNSDCAR":
##        ind_param = ind_param + 1
##        if float(params_calib[aux]) == 0:
##            MAXACCNSDCAR = float(params_def[aux])
##            MAXACCNSDCAR_ind = 0
##        else:
##            index_calib.insert(len(index_calib),ind_param)
##            MAXACCNSDCAR_ind = 1
##            geracoes.write(nome_params[aux])
##            geracoes.write("\t")
##            maxparam_aux = maxparam_aux + 1
##    elif nome_params[aux] == "NDECNSDCAR":
##        ind_param = ind_param + 1
##        if float(params_calib[aux]) == 0:
##            NDECNSDCAR = float(params_def[aux])
##            NDECNSDCAR_ind = 0
##        else:
##            index_calib.insert(len(index_calib),ind_param)
##            NDECNSDCAR_ind = 1
##            geracoes.write(nome_params[aux])
##            geracoes.write("\t")
##            maxparam_aux = maxparam_aux + 1
##    elif nome_params[aux] == "MAXDECNSDCAR":
##        ind_param = ind_param + 1
##        if float(params_calib[aux]) == 0:
##            MAXDECNSDCAR = float(params_def[aux])
##            MAXDECNSDCAR_ind = 0
##        else:
##            index_calib.insert(len(index_calib),ind_param)
##            MAXDECNSDCAR_ind = 1
##            geracoes.write(nome_params[aux])
##            geracoes.write("\t")
##            maxparam_aux = maxparam_aux + 1
##    elif nome_params[aux] == "SPACCEPNSDCAR":
##        ind_param = ind_param + 1
##        if float(params_calib[aux]) == 0:
##            SPACCEPNSDCAR = float(params_def[aux])
##            SPACCEPNSDCAR_ind = 0
##        else:
##            index_calib.insert(len(index_calib),ind_param)
##            SPACCEPNSDCAR_ind = 1
##            geracoes.write(nome_params[aux])
##            geracoes.write("\t")
##            maxparam_aux = maxparam_aux + 1
##    elif nome_params[aux] == "MINDVEHNSDCAR":
##        ind_param = ind_param + 1
##        if float(params_calib[aux]) == 0:
##            MINDVEHNSDCAR = float(params_def[aux])
##            MINDVEHNSDCAR_ind = 0
##        else:
##            index_calib.insert(len(index_calib),ind_param)
##            MINDVEHNSDCAR_ind = 1
##            geracoes.write(nome_params[aux])
##            geracoes.write("\t")
##            maxparam_aux = maxparam_aux + 1
##    elif nome_params[aux] == "MAXCGWTNSDCAR":
##        ind_param = ind_param + 1
##        if float(params_calib[aux]) == 0:
##            MAXCGWTNSDCAR = float(params_def[aux])
##            MAXCGWTNSDCAR_ind = 0
##        else:
##            index_calib.insert(len(index_calib),ind_param)
##            MAXCGWTNSDCAR_ind = 1
##            geracoes.write(nome_params[aux])
##            geracoes.write("\t")
##            maxparam_aux = maxparam_aux + 1
##    elif nome_params[aux] == "GACCEPNSDCAR":
##        ind_param = ind_param + 1
##        if float(params_calib[aux]) == 0:
##            GACCEPNSDCAR = float(params_def[aux])
##            GACCEPNSDCAR_ind = 0
##        else:
##            index_calib.insert(len(index_calib),ind_param)
##            GACCEPNSDCAR_ind = 1
##            geracoes.write(nome_params[aux])
##            geracoes.write("\t")
##            maxparam_aux = maxparam_aux + 1
##    elif nome_params[aux] == "SENSFACTNSDCAR":
##        ind_param = ind_param + 1
##        if float(params_calib[aux]) == 0:
##            SENSFACTNSDCAR = float(params_def[aux])
##            SENSFACTNSDCAR_ind = 0
##        else:
##            index_calib.insert(len(index_calib),ind_param)
##            SENSFACTNSDCAR_ind = 1
##            geracoes.write(nome_params[aux])
##            geracoes.write("\t")
##            maxparam_aux = maxparam_aux + 1
##    elif nome_params[aux] == "MINCHEADNSDCAR":
##        ind_param = ind_param + 1
##        if float(params_calib[aux]) == 0:
##            MINCHEADNSDCAR = float(params_def[aux])
##            MINCHEADNSDCAR_ind = 0
##        else:
##            index_calib.insert(len(index_calib),ind_param)
##            MINCHEADNSDCAR_ind = 1
##            geracoes.write(nome_params[aux])
##            geracoes.write("\t")
##            maxparam_aux = maxparam_aux + 1
##    elif nome_params[aux] == "LNSD2CAR":
##        ind_param = ind_param + 1
##        if float(params_calib[aux]) == 0:
##            LNSD2CAR = float(params_def[aux])
##            LNSD2CAR_ind = 0
##        else:
##            index_calib.insert(len(index_calib),ind_param)
##            LNSD2CAR_ind = 1
##            geracoes.write(nome_params[aux])
##            geracoes.write("\t")
##            maxparam_aux = maxparam_aux + 1
##    elif nome_params[aux] == "WNSD2CAR":
##        ind_param = ind_param + 1
##        if float(params_calib[aux]) == 0:
##            WNSD2CAR = float(params_def[aux])
##            WNSD2CAR_ind = 0
##        else:
##            index_calib.insert(len(index_calib),ind_param)
##            WNSD2CAR_ind = 1
##            geracoes.write(nome_params[aux])
##            geracoes.write("\t")
##            maxparam_aux = maxparam_aux + 1
##    elif nome_params[aux] == "MAXDSPNSD2CAR":
##        ind_param = ind_param + 1
##        if float(params_calib[aux]) == 0:
##            MAXDSPNSD2CAR = float(params_def[aux])
##            MAXDSPNSD2CAR_ind = 0
##        else:
##            index_calib.insert(len(index_calib),ind_param)
##            MAXDSPNSD2CAR_ind = 1
##            geracoes.write(nome_params[aux])
##            geracoes.write("\t")
##            maxparam_aux = maxparam_aux + 1
##    elif nome_params[aux] == "MAXACCNSD2CAR":
##        ind_param = ind_param + 1
##        if float(params_calib[aux]) == 0:
##            MAXACCNSD2CAR = float(params_def[aux])
##            MAXACCNSD2CAR_ind = 0
##        else:
##            index_calib.insert(len(index_calib),ind_param)
##            MAXACCNSD2CAR_ind = 1
##            geracoes.write(nome_params[aux])
##            geracoes.write("\t")
##            maxparam_aux = maxparam_aux + 1
##    elif nome_params[aux] == "NDECNSD2CAR":
##        ind_param = ind_param + 1
##        if float(params_calib[aux]) == 0:
##            NDECNSD2CAR = float(params_def[aux])
##            NDECNSD2CAR_ind = 0
##        else:
##            index_calib.insert(len(index_calib),ind_param)
##            NDECNSD2CAR_ind = 1
##            geracoes.write(nome_params[aux])
##            geracoes.write("\t")
##            maxparam_aux = maxparam_aux + 1
##    elif nome_params[aux] == "MAXDECNSD2CAR":
##        ind_param = ind_param + 1
##        if float(params_calib[aux]) == 0:
##            MAXDECNSD2CAR = float(params_def[aux])
##            MAXDECNSD2CAR_ind = 0
##        else:
##            index_calib.insert(len(index_calib),ind_param)
##            MAXDECNSD2CAR_ind = 1
##            geracoes.write(nome_params[aux])
##            geracoes.write("\t")
##            maxparam_aux = maxparam_aux + 1
##    elif nome_params[aux] == "SPACCEPNSD2CAR":
##        ind_param = ind_param + 1
##        if float(params_calib[aux]) == 0:
##            SPACCEPNSD2CAR = float(params_def[aux])
##            SPACCEPNSD2CAR_ind = 0
##        else:
##            index_calib.insert(len(index_calib),ind_param)
##            SPACCEPNSD2CAR_ind = 1
##            geracoes.write(nome_params[aux])
##            geracoes.write("\t")
##            maxparam_aux = maxparam_aux + 1
##    elif nome_params[aux] == "MINDVEHNSD2CAR":
##        ind_param = ind_param + 1
##        if float(params_calib[aux]) == 0:
##            MINDVEHNSD2CAR = float(params_def[aux])
##            MINDVEHNSD2CAR_ind = 0
##        else:
##            index_calib.insert(len(index_calib),ind_param)
##            MINDVEHNSD2CAR_ind = 1
##            geracoes.write(nome_params[aux])
##            geracoes.write("\t")
##            maxparam_aux = maxparam_aux + 1
##    elif nome_params[aux] == "MAXCGWTNSD2CAR":
##        ind_param = ind_param + 1
##        if float(params_calib[aux]) == 0:
##            MAXCGWTNSD2CAR = float(params_def[aux])
##            MAXCGWTNSD2CAR_ind = 0
##        else:
##            index_calib.insert(len(index_calib),ind_param)
##            MAXCGWTNSD2CAR_ind = 1
##            geracoes.write(nome_params[aux])
##            geracoes.write("\t")
##            maxparam_aux = maxparam_aux + 1
##    elif nome_params[aux] == "GACCEPNSD2CAR":
##        ind_param = ind_param + 1
##        if float(params_calib[aux]) == 0:
##            GACCEPNSD2CAR = float(params_def[aux])
##            GACCEPNSD2CAR_ind = 0
##        else:
##            index_calib.insert(len(index_calib),ind_param)
##            GACCEPNSD2CAR_ind = 1
##            geracoes.write(nome_params[aux])
##            geracoes.write("\t")
##            maxparam_aux = maxparam_aux + 1
##    elif nome_params[aux] == "SENSFACTNSD2CAR":
##        ind_param = ind_param + 1
##        if float(params_calib[aux]) == 0:
##            SENSFACTNSD2CAR = float(params_def[aux])
##            SENSFACTNSD2CAR_ind = 0
##        else:
##            index_calib.insert(len(index_calib),ind_param)
##            SENSFACTNSD2CAR_ind = 1
##            geracoes.write(nome_params[aux])
##            geracoes.write("\t")
##            maxparam_aux = maxparam_aux + 1
##    elif nome_params[aux] == "MINCHEADNSD2CAR":
##        ind_param = ind_param + 1
##        if float(params_calib[aux]) == 0:
##            MINCHEADNSD2CAR = float(params_def[aux])
##            MINCHEADNSD2CAR_ind = 0
##        else:
##            index_calib.insert(len(index_calib),ind_param)
##            MINCHEADNSD2CAR_ind = 1
##            geracoes.write(nome_params[aux])
##            geracoes.write("\t")
##            maxparam_aux = maxparam_aux + 1
    elif nome_params[aux] == "SOVERLCAR":
        ind_param = ind_param + 1
        if float(params_calib[aux]) == 0:
            SOVERLCAR = float(params_def[aux])
            SOVERLCAR_ind = 0
        else:
            index_calib.insert(len(index_calib),ind_param)
            SOVERLCAR_ind = 1
            geracoes.write(nome_params[aux])
            geracoes.write("\t")
            maxparam_aux = maxparam_aux + 1
    elif nome_params[aux] == "UNDERCAR":
        ind_param = ind_param + 1
        if float(params_calib[aux]) == 0:
            UNDERCAR = float(params_def[aux])
            UNDERCAR_ind = 0
        else:
            index_calib.insert(len(index_calib),ind_param)
            UNDERCAR_ind = 1
            geracoes.write(nome_params[aux])
            geracoes.write("\t")
            maxparam_aux = maxparam_aux + 1
    elif nome_params[aux] == "IMPLCCAR":
        ind_param = ind_param + 1
        if float(params_calib[aux]) == 0:
            IMPLCCAR = float(params_def[aux])
            IMPLCCAR_ind = 0
        else:
            index_calib.insert(len(index_calib),ind_param)
            IMPLCCAR_ind = 1
            geracoes.write(nome_params[aux])
            geracoes.write("\t")
            maxparam_aux = maxparam_aux + 1
    elif nome_params[aux] == "SENSIMPLCCAR":
        ind_param = ind_param + 1
        if float(params_calib[aux]) == 0:
            SENSIMPLCCAR = float(params_def[aux])
            SENSIMPLCCAR_ind = 0
        else:
            index_calib.insert(len(index_calib),ind_param)
            SENSIMPLCCAR_ind = 1
            geracoes.write(nome_params[aux])
            geracoes.write("\t")
            maxparam_aux = maxparam_aux + 1
    elif nome_params[aux] == "EQVEHCAR":
        ind_param = ind_param + 1
        if float(params_calib[aux]) == 0:
            EQVEHCAR = float(params_def[aux])
            EQVEHCAR_ind = 0
        else:
            index_calib.insert(len(index_calib),ind_param)
            EQVEHCAR_ind = 1
            geracoes.write(nome_params[aux])
            geracoes.write("\t")
            maxparam_aux = maxparam_aux + 1
    elif nome_params[aux] == "CRTOLCAR":
        ind_param = ind_param + 1
        if float(params_calib[aux]) == 0:
            CRTOLCAR = float(params_def[aux])
            CRTOLCAR_ind = 0
        else:
            index_calib.insert(len(index_calib),ind_param)
            CRTOLCAR_ind = 1
            geracoes.write(nome_params[aux])
            geracoes.write("\t")
            maxparam_aux = maxparam_aux + 1
    elif nome_params[aux] == "LMBUS":
        ind_param = ind_param + 1
        if float(params_calib[aux]) == 0:
            LMBUS = float(params_def[aux])
            LMBUS_ind = 0
        else:
            index_calib.insert(len(index_calib),ind_param)
            LMBUS_ind = 1
            geracoes.write(nome_params[aux])
            geracoes.write("\t")
            maxparam_aux = maxparam_aux + 1
    elif nome_params[aux] == "WMBUS":
        ind_param = ind_param + 1
        if float(params_calib[aux]) == 0:
            WMBUS = float(params_def[aux])
            WMBUS_ind = 0
        else:
            index_calib.insert(len(index_calib),ind_param)
            WMBUS_ind = 1
            geracoes.write(nome_params[aux])
            geracoes.write("\t")
            maxparam_aux = maxparam_aux + 1
    elif nome_params[aux] == "MAXDSPMBUS":
        ind_param = ind_param + 1
        if float(params_calib[aux]) == 0:
            MAXDSPMBUS = float(params_def[aux])
            MAXDSPMBUS_ind = 0
        else:
            index_calib.insert(len(index_calib),ind_param)
            MAXDSPMBUS_ind = 1
            geracoes.write(nome_params[aux])
            geracoes.write("\t")
            maxparam_aux = maxparam_aux + 1
    elif nome_params[aux] == "MAXACCMBUS":
        ind_param = ind_param + 1
        if float(params_calib[aux]) == 0:
            MAXACCMBUS = float(params_def[aux])
            MAXACCMBUS_ind = 0
        else:
            index_calib.insert(len(index_calib),ind_param)
            MAXACCMBUS_ind = 1
            geracoes.write(nome_params[aux])
            geracoes.write("\t")
            maxparam_aux = maxparam_aux + 1
    elif nome_params[aux] == "NDECMBUS":
        ind_param = ind_param + 1
        if float(params_calib[aux]) == 0:
            NDECMBUS = float(params_def[aux])
            NDECMBUS_ind = 0
        else:
            index_calib.insert(len(index_calib),ind_param)
            NDECMBUS_ind = 1
            geracoes.write(nome_params[aux])
            geracoes.write("\t")
            maxparam_aux = maxparam_aux + 1
    elif nome_params[aux] == "MAXDECMBUS":
        ind_param = ind_param + 1
        if float(params_calib[aux]) == 0:
            MAXDECMBUS = float(params_def[aux])
            MAXDECMBUS_ind = 0
        else:
            index_calib.insert(len(index_calib),ind_param)
            MAXDECMBUS_ind = 1
            geracoes.write(nome_params[aux])
            geracoes.write("\t")
            maxparam_aux = maxparam_aux + 1
    elif nome_params[aux] == "SPACCEPMBUS":
        ind_param = ind_param + 1
        if float(params_calib[aux]) == 0:
            SPACCEPMBUS = float(params_def[aux])
            SPACCEPMBUS_ind = 0
        else:
            index_calib.insert(len(index_calib),ind_param)
            SPACCEPMBUS_ind = 1
            geracoes.write(nome_params[aux])
            geracoes.write("\t")
            maxparam_aux = maxparam_aux + 1
    elif nome_params[aux] == "MINDVEHMBUS":
        ind_param = ind_param + 1
        if float(params_calib[aux]) == 0:
            MINDVEHMBUS = float(params_def[aux])
            MINDVEHMBUS_ind = 0
        else:
            index_calib.insert(len(index_calib),ind_param)
            MINDVEHMBUS_ind = 1
            geracoes.write(nome_params[aux])
            geracoes.write("\t")
            maxparam_aux = maxparam_aux + 1
    elif nome_params[aux] == "MAXCGWTMBUS":
        ind_param = ind_param + 1
        if float(params_calib[aux]) == 0:
            MAXCGWTMBUS = float(params_def[aux])
            MAXCGWTMBUS_ind = 0
        else:
            index_calib.insert(len(index_calib),ind_param)
            MAXCGWTMBUS_ind = 1
            geracoes.write(nome_params[aux])
            geracoes.write("\t")
            maxparam_aux = maxparam_aux + 1
    elif nome_params[aux] == "GACCEPMBUS":
        ind_param = ind_param + 1
        if float(params_calib[aux]) == 0:
            GACCEPMBUS = float(params_def[aux])
            GACCEPMBUS_ind = 0
        else:
            index_calib.insert(len(index_calib),ind_param)
            GACCEPMBUS_ind = 1
            geracoes.write(nome_params[aux])
            geracoes.write("\t")
            maxparam_aux = maxparam_aux + 1
    elif nome_params[aux] == "SENSFACTMBUS":
        ind_param = ind_param + 1
        if float(params_calib[aux]) == 0:
            SENSFACTMBUS = float(params_def[aux])
            SENSFACTMBUS_ind = 0
        else:
            index_calib.insert(len(index_calib),ind_param)
            SENSFACTMBUS_ind = 1
            geracoes.write(nome_params[aux])
            geracoes.write("\t")
            maxparam_aux = maxparam_aux + 1
    elif nome_params[aux] == "MINCHEADMBUS":
        ind_param = ind_param + 1
        if float(params_calib[aux]) == 0:
            MINCHEADMBUS = float(params_def[aux])
            MINCHEADMBUS_ind = 0
        else:
            index_calib.insert(len(index_calib),ind_param)
            MINCHEADMBUS_ind = 1
            geracoes.write(nome_params[aux])
            geracoes.write("\t")
            maxparam_aux = maxparam_aux + 1
##    elif nome_params[aux] == "LDBUS":
##        ind_param = ind_param + 1
##        if float(params_calib[aux]) == 0:
##            LDBUS = float(params_def[aux])
##            LDBUS_ind = 0
##        else:
##            index_calib.insert(len(index_calib),ind_param)
##            LDBUS_ind = 1
##            geracoes.write(nome_params[aux])
##            geracoes.write("\t")
##            maxparam_aux = maxparam_aux + 1
##    elif nome_params[aux] == "WDBUS":
##        ind_param = ind_param + 1
##        if float(params_calib[aux]) == 0:
##            WDBUS = float(params_def[aux])
##            WDBUS_ind = 0
##        else:
##            index_calib.insert(len(index_calib),ind_param)
##            WDBUS_ind = 1
##            geracoes.write(nome_params[aux])
##            geracoes.write("\t")
##            maxparam_aux = maxparam_aux + 1
##    elif nome_params[aux] == "MAXDSPDBUS":
##        ind_param = ind_param + 1
##        if float(params_calib[aux]) == 0:
##            MAXDSPDBUS = float(params_def[aux])
##            MAXDSPDBUS_ind = 0
##        else:
##            index_calib.insert(len(index_calib),ind_param)
##            MAXDSPDBUS_ind = 1
##            geracoes.write(nome_params[aux])
##            geracoes.write("\t")
##            maxparam_aux = maxparam_aux + 1
##    elif nome_params[aux] == "MAXACCDBUS":
##        ind_param = ind_param + 1
##        if float(params_calib[aux]) == 0:
##            MAXACCDBUS = float(params_def[aux])
##            MAXACCDBUS_ind = 0
##        else:
##            index_calib.insert(len(index_calib),ind_param)
##            MAXACCDBUS_ind = 1
##            geracoes.write(nome_params[aux])
##            geracoes.write("\t")
##            maxparam_aux = maxparam_aux + 1
##    elif nome_params[aux] == "NDECDBUS":
##        ind_param = ind_param + 1
##        if float(params_calib[aux]) == 0:
##            NDECDBUS = float(params_def[aux])
##            NDECDBUS_ind = 0
##        else:
##            index_calib.insert(len(index_calib),ind_param)
##            NDECDBUS_ind = 1
##            geracoes.write(nome_params[aux])
##            geracoes.write("\t")
##            maxparam_aux = maxparam_aux + 1
##    elif nome_params[aux] == "MAXDECDBUS":
##        ind_param = ind_param + 1
##        if float(params_calib[aux]) == 0:
##            MAXDECDBUS = float(params_def[aux])
##            MAXDECDBUS_ind = 0
##        else:
##            index_calib.insert(len(index_calib),ind_param)
##            MAXDECDBUS_ind = 1
##            geracoes.write(nome_params[aux])
##            geracoes.write("\t")
##            maxparam_aux = maxparam_aux + 1
##    elif nome_params[aux] == "SPACCEPDBUS":
##        ind_param = ind_param + 1
##        if float(params_calib[aux]) == 0:
##            SPACCEPDBUS = float(params_def[aux])
##            SPACCEPDBUS_ind = 0
##        else:
##            index_calib.insert(len(index_calib),ind_param)
##            SPACCEPDBUS_ind = 1
##            geracoes.write(nome_params[aux])
##            geracoes.write("\t")
##            maxparam_aux = maxparam_aux + 1
##    elif nome_params[aux] == "MINDVEHDBUS":
##        ind_param = ind_param + 1
##        if float(params_calib[aux]) == 0:
##            MINDVEHDBUS = float(params_def[aux])
##            MINDVEHDBUS_ind = 0
##        else:
##            index_calib.insert(len(index_calib),ind_param)
##            MINDVEHDBUS_ind = 1
##            geracoes.write(nome_params[aux])
##            geracoes.write("\t")
##            maxparam_aux = maxparam_aux + 1
##    elif nome_params[aux] == "MAXCGWTDBUS":
##        ind_param = ind_param + 1
##        if float(params_calib[aux]) == 0:
##            MAXCGWTDBUS = float(params_def[aux])
##            MAXCGWTDBUS_ind = 0
##        else:
##            index_calib.insert(len(index_calib),ind_param)
##            MAXCGWTDBUS_ind = 1
##            geracoes.write(nome_params[aux])
##            geracoes.write("\t")
##            maxparam_aux = maxparam_aux + 1
##    elif nome_params[aux] == "GACCEPDBUS":
##        ind_param = ind_param + 1
##        if float(params_calib[aux]) == 0:
##            GACCEPDBUS = float(params_def[aux])
##            GACCEPDBUS_ind = 0
##        else:
##            index_calib.insert(len(index_calib),ind_param)
##            GACCEPDBUS_ind = 1
##            geracoes.write(nome_params[aux])
##            geracoes.write("\t")
##            maxparam_aux = maxparam_aux + 1
##    elif nome_params[aux] == "SENSFACTDBUS":
##        ind_param = ind_param + 1
##        if float(params_calib[aux]) == 0:
##            SENSFACTDBUS = float(params_def[aux])
##            SENSFACTDBUS_ind = 0
##        else:
##            index_calib.insert(len(index_calib),ind_param)
##            SENSFACTDBUS_ind = 1
##            geracoes.write(nome_params[aux])
##            geracoes.write("\t")
##            maxparam_aux = maxparam_aux + 1
##    elif nome_params[aux] == "MINCHEADDBUS":
##        ind_param = ind_param + 1
##        if float(params_calib[aux]) == 0:
##            MINCHEADDBUS = float(params_def[aux])
##            MINCHEADDBUS_ind = 0
##        else:
##            index_calib.insert(len(index_calib),ind_param)
##            MINCHEADDBUS_ind = 1
##            geracoes.write(nome_params[aux])
##            geracoes.write("\t")
##            maxparam_aux = maxparam_aux + 1
##    elif nome_params[aux] == "LNSDBUS":
##        ind_param = ind_param + 1
##        if float(params_calib[aux]) == 0:
##            LNSDBUS = float(params_def[aux])
##            LNSDBUS_ind = 0
##        else:
##            index_calib.insert(len(index_calib),ind_param)
##            LNSDBUS_ind = 1
##            geracoes.write(nome_params[aux])
##            geracoes.write("\t")
##            maxparam_aux = maxparam_aux + 1
##    elif nome_params[aux] == "WNSDBUS":
##        ind_param = ind_param + 1
##        if float(params_calib[aux]) == 0:
##            WNSDBUS = float(params_def[aux])
##            WNSDBUS_ind = 0
##        else:
##            index_calib.insert(len(index_calib),ind_param)
##            WNSDBUS_ind = 1
##            geracoes.write(nome_params[aux])
##            geracoes.write("\t")
##            maxparam_aux = maxparam_aux + 1
##    elif nome_params[aux] == "MAXDSPNSDBUS":
##        ind_param = ind_param + 1
##        if float(params_calib[aux]) == 0:
##            MAXDSPNSDBUS = float(params_def[aux])
##            MAXDSPNSDBUS_ind = 0
##        else:
##            index_calib.insert(len(index_calib),ind_param)
##            MAXDSPNSDBUS_ind = 1
##            geracoes.write(nome_params[aux])
##            geracoes.write("\t")
##            maxparam_aux = maxparam_aux + 1
##    elif nome_params[aux] == "MAXACCNSDBUS":
##        ind_param = ind_param + 1
##        if float(params_calib[aux]) == 0:
##            MAXACCNSDBUS = float(params_def[aux])
##            MAXACCNSDBUS_ind = 0
##        else:
##            index_calib.insert(len(index_calib),ind_param)
##            MAXACCNSDBUS_ind = 1
##            geracoes.write(nome_params[aux])
##            geracoes.write("\t")
##            maxparam_aux = maxparam_aux + 1
##    elif nome_params[aux] == "NDECNSDBUS":
##        ind_param = ind_param + 1
##        if float(params_calib[aux]) == 0:
##            NDECNSDBUS = float(params_def[aux])
##            NDECNSDBUS_ind = 0
##        else:
##            index_calib.insert(len(index_calib),ind_param)
##            NDECNSDBUS_ind = 1
##            geracoes.write(nome_params[aux])
##            geracoes.write("\t")
##            maxparam_aux = maxparam_aux + 1
##    elif nome_params[aux] == "MAXDECNSDBUS":
##        ind_param = ind_param + 1
##        if float(params_calib[aux]) == 0:
##            MAXDECNSDBUS = float(params_def[aux])
##            MAXDECNSDBUS_ind = 0
##        else:
##            index_calib.insert(len(index_calib),ind_param)
##            MAXDECNSDBUS_ind = 1
##            geracoes.write(nome_params[aux])
##            geracoes.write("\t")
##            maxparam_aux = maxparam_aux + 1
##    elif nome_params[aux] == "SPACCEPNSDBUS":
##        ind_param = ind_param + 1
##        if float(params_calib[aux]) == 0:
##            SPACCEPNSDBUS = float(params_def[aux])
##            SPACCEPNSDBUS_ind = 0
##        else:
##            index_calib.insert(len(index_calib),ind_param)
##            SPACCEPNSDBUS_ind = 1
##            geracoes.write(nome_params[aux])
##            geracoes.write("\t")
##            maxparam_aux = maxparam_aux + 1
##    elif nome_params[aux] == "MINDVEHNSDBUS":
##        ind_param = ind_param + 1
##        if float(params_calib[aux]) == 0:
##            MINDVEHNSDBUS = float(params_def[aux])
##            MINDVEHNSDBUS_ind = 0
##        else:
##            index_calib.insert(len(index_calib),ind_param)
##            MINDVEHNSDBUS_ind = 1
##            geracoes.write(nome_params[aux])
##            geracoes.write("\t")
##            maxparam_aux = maxparam_aux + 1
##    elif nome_params[aux] == "MAXCGWTNSDBUS":
##        ind_param = ind_param + 1
##        if float(params_calib[aux]) == 0:
##            MAXCGWTNSDBUS = float(params_def[aux])
##            MAXCGWTNSDBUS_ind = 0
##        else:
##            index_calib.insert(len(index_calib),ind_param)
##            MAXCGWTNSDBUS_ind = 1
##            geracoes.write(nome_params[aux])
##            geracoes.write("\t")
##            maxparam_aux = maxparam_aux + 1
##    elif nome_params[aux] == "GACCEPNSDBUS":
##        ind_param = ind_param + 1
##        if float(params_calib[aux]) == 0:
##            GACCEPNSDBUS = float(params_def[aux])
##            GACCEPNSDBUS_ind = 0
##        else:
##            index_calib.insert(len(index_calib),ind_param)
##            GACCEPNSDBUS_ind = 1
##            geracoes.write(nome_params[aux])
##            geracoes.write("\t")
##            maxparam_aux = maxparam_aux + 1
##    elif nome_params[aux] == "SENSFACTNSDBUS":
##        ind_param = ind_param + 1
##        if float(params_calib[aux]) == 0:
##            SENSFACTNSDBUS = float(params_def[aux])
##            SENSFACTNSDBUS_ind = 0
##        else:
##            index_calib.insert(len(index_calib),ind_param)
##            SENSFACTNSDBUS_ind = 1
##            geracoes.write(nome_params[aux])
##            geracoes.write("\t")
##            maxparam_aux = maxparam_aux + 1
##    elif nome_params[aux] == "MINCHEADNSDBUS":
##        ind_param = ind_param + 1
##        if float(params_calib[aux]) == 0:
##            MINCHEADNSDBUS = float(params_def[aux])
##            MINCHEADNSDBUS_ind = 0
##        else:
##            index_calib.insert(len(index_calib),ind_param)
##            MINCHEADNSDBUS_ind = 1
##            maxparam_aux = maxparam_aux + 1
##    elif nome_params[aux] == "LNSD2BUS":
##        ind_param = ind_param + 1
##        if float(params_calib[aux]) == 0:
##            LNSD2BUS = float(params_def[aux])
##            LNSD2BUS_ind = 0
##        else:
##            index_calib.insert(len(index_calib),ind_param)
##            LNSD2BUS_ind = 1
##            geracoes.write(nome_params[aux])
##            geracoes.write("\t")
##            maxparam_aux = maxparam_aux + 1
##    elif nome_params[aux] == "WNSD2BUS":
##        ind_param = ind_param + 1
##        if float(params_calib[aux]) == 0:
##            WNSD2BUS = float(params_def[aux])
##            WNSD2BUS_ind = 0
##        else:
##            index_calib.insert(len(index_calib),ind_param)
##            WNSD2BUS_ind = 1
##            geracoes.write(nome_params[aux])
##            geracoes.write("\t")
##            maxparam_aux = maxparam_aux + 1
##    elif nome_params[aux] == "MAXDSPNSD2BUS":
##        ind_param = ind_param + 1
##        if float(params_calib[aux]) == 0:
##            MAXDSPNSD2BUS = float(params_def[aux])
##            MAXDSPNSD2BUS_ind = 0
##        else:
##            index_calib.insert(len(index_calib),ind_param)
##            MAXDSPNSD2BUS_ind = 1
##            geracoes.write(nome_params[aux])
##            geracoes.write("\t")
##            maxparam_aux = maxparam_aux + 1
##    elif nome_params[aux] == "MAXACCNSD2BUS":
##        ind_param = ind_param + 1
##        if float(params_calib[aux]) == 0:
##            MAXACCNSD2BUS = float(params_def[aux])
##            MAXACCNSD2BUS_ind = 0
##        else:
##            index_calib.insert(len(index_calib),ind_param)
##            MAXACCNSD2BUS_ind = 1
##            geracoes.write(nome_params[aux])
##            geracoes.write("\t")
##            maxparam_aux = maxparam_aux + 1
##    elif nome_params[aux] == "NDECNSD2BUS":
##        ind_param = ind_param + 1
##        if float(params_calib[aux]) == 0:
##            NDECNSD2BUS = float(params_def[aux])
##            NDECNSD2BUS_ind = 0
##        else:
##            index_calib.insert(len(index_calib),ind_param)
##            NDECNSD2BUS_ind = 1
##            geracoes.write(nome_params[aux])
##            geracoes.write("\t")
##            maxparam_aux = maxparam_aux + 1
##    elif nome_params[aux] == "MAXDECNSD2BUS":
##        ind_param = ind_param + 1
##        if float(params_calib[aux]) == 0:
##            MAXDECNSD2BUS = float(params_def[aux])
##            MAXDECNSD2BUS_ind = 0
##        else:
##            index_calib.insert(len(index_calib),ind_param)
##            MAXDECNSD2BUS_ind = 1
##            geracoes.write(nome_params[aux])
##            geracoes.write("\t")
##            maxparam_aux = maxparam_aux + 1
##    elif nome_params[aux] == "SPACCEPNSD2BUS":
##        ind_param = ind_param + 1
##        if float(params_calib[aux]) == 0:
##            SPACCEPNSD2BUS = float(params_def[aux])
##            SPACCEPNSD2BUS_ind = 0
##        else:
##            index_calib.insert(len(index_calib),ind_param)
##            SPACCEPNSD2BUS_ind = 1
##            geracoes.write(nome_params[aux])
##            geracoes.write("\t")
##            maxparam_aux = maxparam_aux + 1
##    elif nome_params[aux] == "MINDVEHNSD2BUS":
##        ind_param = ind_param + 1
##        if float(params_calib[aux]) == 0:
##            MINDVEHNSD2BUS = float(params_def[aux])
##            MINDVEHNSD2BUS_ind = 0
##        else:
##            index_calib.insert(len(index_calib),ind_param)
##            MINDVEHNSD2BUS_ind = 1
##            geracoes.write(nome_params[aux])
##            geracoes.write("\t")
##            maxparam_aux = maxparam_aux + 1
##    elif nome_params[aux] == "MAXCGWTNSD2BUS":
##        ind_param = ind_param + 1
##        if float(params_calib[aux]) == 0:
##            MAXCGWTNSD2BUS = float(params_def[aux])
##            MAXCGWTNSD2BUS_ind = 0
##        else:
##            index_calib.insert(len(index_calib),ind_param)
##            MAXCGWTNSD2BUS_ind = 1
##            geracoes.write(nome_params[aux])
##            geracoes.write("\t")
##            maxparam_aux = maxparam_aux + 1
##    elif nome_params[aux] == "GACCEPNSD2BUS":
##        ind_param = ind_param + 1
##        if float(params_calib[aux]) == 0:
##            GACCEPNSD2BUS = float(params_def[aux])
##            GACCEPNSD2BUS_ind = 0
##        else:
##            index_calib.insert(len(index_calib),ind_param)
##            GACCEPNSD2BUS_ind = 1
##            geracoes.write(nome_params[aux])
##            geracoes.write("\t")
##            maxparam_aux = maxparam_aux + 1
##    elif nome_params[aux] == "SENSFACTNSD2BUS":
##        ind_param = ind_param + 1
##        if float(params_calib[aux]) == 0:
##            SENSFACTNSD2BUS = float(params_def[aux])
##            SENSFACTNSD2BUS_ind = 0
##        else:
##            index_calib.insert(len(index_calib),ind_param)
##            SENSFACTNSD2BUS_ind = 1
##            geracoes.write(nome_params[aux])
##            geracoes.write("\t")
##            maxparam_aux = maxparam_aux + 1
##    elif nome_params[aux] == "MINCHEADNSD2BUS":
##        ind_param = ind_param + 1
##        if float(params_calib[aux]) == 0:
##            MINCHEADNSD2BUS = float(params_def[aux])
##            MINCHEADNSD2BUS_ind = 0
##        else:
##            index_calib.insert(len(index_calib),ind_param)
##            MINCHEADNSD2BUS_ind = 1
##            geracoes.write(nome_params[aux])
##            geracoes.write("\t")
##            maxparam_aux = maxparam_aux + 1
    elif nome_params[aux] == "SOVERLBUS":
        ind_param = ind_param + 1
        if float(params_calib[aux]) == 0:
            SOVERLBUS = float(params_def[aux])
            SOVERLBUS_ind = 0
        else:
            index_calib.insert(len(index_calib),ind_param)
            SOVERLBUS_ind = 1
            geracoes.write(nome_params[aux])
            geracoes.write("\t")
            maxparam_aux = maxparam_aux + 1
    elif nome_params[aux] == "UNDERBUS":
        ind_param = ind_param + 1
        if float(params_calib[aux]) == 0:
            UNDERBUS = float(params_def[aux])
            UNDERBUS_ind = 0
        else:
            index_calib.insert(len(index_calib),ind_param)
            UNDERBUS_ind = 1
            geracoes.write(nome_params[aux])
            geracoes.write("\t")
            maxparam_aux = maxparam_aux + 1
    elif nome_params[aux] == "IMPLCBUS":
        ind_param = ind_param + 1
        if float(params_calib[aux]) == 0:
            IMPLCBUS = float(params_def[aux])
            IMPLCBUS_ind = 0
        else:
            index_calib.insert(len(index_calib),ind_param)
            IMPLCBUS_ind = 1
            geracoes.write(nome_params[aux])
            geracoes.write("\t")
            maxparam_aux = maxparam_aux + 1
    elif nome_params[aux] == "SENSIMPLCBUS":
        ind_param = ind_param + 1
        if float(params_calib[aux]) == 0:
            SENSIMPLCBUS = float(params_def[aux])
            SENSIMPLCBUS_ind = 0
        else:
            index_calib.insert(len(index_calib),ind_param)
            SENSIMPLCBUS_ind = 1
            geracoes.write(nome_params[aux])
            geracoes.write("\t")
            maxparam_aux = maxparam_aux + 1
    elif nome_params[aux] == "EQVEHBUS":
        ind_param = ind_param + 1
        if float(params_calib[aux]) == 0:
            EQVEHBUS = float(params_def[aux])
            EQVEHBUS_ind = 0
        else:
            index_calib.insert(len(index_calib),ind_param)
            EQVEHBUS_ind = 1
            geracoes.write(nome_params[aux])
            geracoes.write("\t")
            maxparam_aux = maxparam_aux + 1
    elif nome_params[aux] == "CRTOLBUS":
        ind_param = ind_param + 1
        if float(params_calib[aux]) == 0:
            CRTOLBUS = float(params_def[aux])
            CRTOLBUS_ind = 0
        else:
            index_calib.insert(len(index_calib),ind_param)
            CRTOLBUS_ind = 1
            geracoes.write(nome_params[aux])
            geracoes.write("\t")
            maxparam_aux = maxparam_aux + 1
    elif nome_params[aux] == "LMTR":
        ind_param = ind_param + 1
        if float(params_calib[aux]) == 0:
            LMTR = float(params_def[aux])
            LMTR_ind = 0
        else:
            index_calib.insert(len(index_calib),ind_param)
            LMTR_ind = 1
            geracoes.write(nome_params[aux])
            geracoes.write("\t")
            maxparam_aux = maxparam_aux + 1
    elif nome_params[aux] == "WMTR":
        ind_param = ind_param + 1
        if float(params_calib[aux]) == 0:
            WMTR = float(params_def[aux])
            WMTR_ind = 0
        else:
            index_calib.insert(len(index_calib),ind_param)
            WMTR_ind = 1
            geracoes.write(nome_params[aux])
            geracoes.write("\t")
            maxparam_aux = maxparam_aux + 1
    elif nome_params[aux] == "MAXDSPMTR":
        ind_param = ind_param + 1
        if float(params_calib[aux]) == 0:
            MAXDSPMTR = float(params_def[aux])
            MAXDSPMTR_ind = 0
        else:
            index_calib.insert(len(index_calib),ind_param)
            MAXDSPMTR_ind = 1
            geracoes.write(nome_params[aux])
            geracoes.write("\t")
            maxparam_aux = maxparam_aux + 1
    elif nome_params[aux] == "MAXACCMTR":
        ind_param = ind_param + 1
        if float(params_calib[aux]) == 0:
            MAXACCMTR = float(params_def[aux])
            MAXACCMTR_ind = 0
        else:
            index_calib.insert(len(index_calib),ind_param)
            MAXACCMTR_ind = 1
            geracoes.write(nome_params[aux])
            geracoes.write("\t")
            maxparam_aux = maxparam_aux + 1
    elif nome_params[aux] == "NDECMTR":
        ind_param = ind_param + 1
        if float(params_calib[aux]) == 0:
            NDECMTR = float(params_def[aux])
            NDECMTR_ind = 0
        else:
            index_calib.insert(len(index_calib),ind_param)
            NDECMTR_ind = 1
            geracoes.write(nome_params[aux])
            geracoes.write("\t")
            maxparam_aux = maxparam_aux + 1
    elif nome_params[aux] == "MAXDECMTR":
        ind_param = ind_param + 1
        if float(params_calib[aux]) == 0:
            MAXDECMTR = float(params_def[aux])
            MAXDECMTR_ind = 0
        else:
            index_calib.insert(len(index_calib),ind_param)
            MAXDECMTR_ind = 1
            geracoes.write(nome_params[aux])
            geracoes.write("\t")
            maxparam_aux = maxparam_aux + 1
    elif nome_params[aux] == "SPACCEPMTR":
        ind_param = ind_param + 1
        if float(params_calib[aux]) == 0:
            SPACCEPMTR = float(params_def[aux])
            SPACCEPMTR_ind = 0
        else:
            index_calib.insert(len(index_calib),ind_param)
            SPACCEPMTR_ind = 1
            geracoes.write(nome_params[aux])
            geracoes.write("\t")
            maxparam_aux = maxparam_aux + 1
    elif nome_params[aux] == "MINDVEHMTR":
        ind_param = ind_param + 1
        if float(params_calib[aux]) == 0:
            MINDVEHMTR = float(params_def[aux])
            MINDVEHMTR_ind = 0
        else:
            index_calib.insert(len(index_calib),ind_param)
            MINDVEHMTR_ind = 1
            geracoes.write(nome_params[aux])
            geracoes.write("\t")
            maxparam_aux = maxparam_aux + 1
    elif nome_params[aux] == "MAXCGWTMTR":
        ind_param = ind_param + 1
        if float(params_calib[aux]) == 0:
            MAXCGWTMTR = float(params_def[aux])
            MAXCGWTMTR_ind = 0
        else:
            index_calib.insert(len(index_calib),ind_param)
            MAXCGWTMTR_ind = 1
            geracoes.write(nome_params[aux])
            geracoes.write("\t")
            maxparam_aux = maxparam_aux + 1
    elif nome_params[aux] == "GACCEPMTR":
        ind_param = ind_param + 1
        if float(params_calib[aux]) == 0:
            GACCEPMTR = float(params_def[aux])
            GACCEPMTR_ind = 0
        else:
            index_calib.insert(len(index_calib),ind_param)
            GACCEPMTR_ind = 1
            geracoes.write(nome_params[aux])
            geracoes.write("\t")
            maxparam_aux = maxparam_aux + 1
    elif nome_params[aux] == "SENSFACTMTR":
        ind_param = ind_param + 1
        if float(params_calib[aux]) == 0:
            SENSFACTMTR = float(params_def[aux])
            SENSFACTMTR_ind = 0
        else:
            index_calib.insert(len(index_calib),ind_param)
            SENSFACTMTR_ind = 1
            geracoes.write(nome_params[aux])
            geracoes.write("\t")
            maxparam_aux = maxparam_aux + 1
    elif nome_params[aux] == "MINCHEADMTR":
        ind_param = ind_param + 1
        if float(params_calib[aux]) == 0:
            MINCHEADMTR = float(params_def[aux])
            MINCHEADMTR_ind = 0
        else:
            index_calib.insert(len(index_calib),ind_param)
            MINCHEADMTR_ind = 1
            geracoes.write(nome_params[aux])
            geracoes.write("\t")
            maxparam_aux = maxparam_aux + 1
##    elif nome_params[aux] == "LDTR":
##        ind_param = ind_param + 1
##        if float(params_calib[aux]) == 0:
##            LDTR = float(params_def[aux])
##            LDTR_ind = 0
##        else:
##            index_calib.insert(len(index_calib),ind_param)
##            LDTR_ind = 1
##            geracoes.write(nome_params[aux])
##            geracoes.write("\t")
##            maxparam_aux = maxparam_aux + 1
##    elif nome_params[aux] == "WDTR":
##        ind_param = ind_param + 1
##        if float(params_calib[aux]) == 0:
##            WDTR = float(params_def[aux])
##            WDTR_ind = 0
##        else:
##            index_calib.insert(len(index_calib),ind_param)
##            WDTR_ind = 1
##            geracoes.write(nome_params[aux])
##            geracoes.write("\t")
##            maxparam_aux = maxparam_aux + 1
##    elif nome_params[aux] == "MAXDSPDTR":
##        ind_param = ind_param + 1
##        if float(params_calib[aux]) == 0:
##            MAXDSPDTR = float(params_def[aux])
##            MAXDSPDTR_ind = 0
##        else:
##            index_calib.insert(len(index_calib),ind_param)
##            MAXDSPDTR_ind = 1
##            geracoes.write(nome_params[aux])
##            geracoes.write("\t")
##            maxparam_aux = maxparam_aux + 1
##    elif nome_params[aux] == "MAXACCDTR":
##        ind_param = ind_param + 1
##        if float(params_calib[aux]) == 0:
##            MAXACCDTR = float(params_def[aux])
##            MAXACCDTR_ind = 0
##        else:
##            index_calib.insert(len(index_calib),ind_param)
##            MAXACCDTR_ind = 1
##            geracoes.write(nome_params[aux])
##            geracoes.write("\t")
##            maxparam_aux = maxparam_aux + 1
##    elif nome_params[aux] == "NDECDTR":
##        ind_param = ind_param + 1
##        if float(params_calib[aux]) == 0:
##            NDECDTR = float(params_def[aux])
##            NDECDTR_ind = 0
##        else:
##            index_calib.insert(len(index_calib),ind_param)
##            NDECDTR_ind = 1
##            geracoes.write(nome_params[aux])
##            geracoes.write("\t")
##            maxparam_aux = maxparam_aux + 1
##    elif nome_params[aux] == "MAXDECDTR":
##        ind_param = ind_param + 1
##        if float(params_calib[aux]) == 0:
##            MAXDECDTR = float(params_def[aux])
##            MAXDECDTR_ind = 0
##        else:
##            index_calib.insert(len(index_calib),ind_param)
##            MAXDECDTR_ind = 1
##            geracoes.write(nome_params[aux])
##            geracoes.write("\t")
##            maxparam_aux = maxparam_aux + 1
##    elif nome_params[aux] == "SPACCEPDTR":
##        ind_param = ind_param + 1
##        if float(params_calib[aux]) == 0:
##            SPACCEPDTR = float(params_def[aux])
##            SPACCEPDTR_ind = 0
##        else:
##            index_calib.insert(len(index_calib),ind_param)
##            SPACCEPDTR_ind = 1
##            geracoes.write(nome_params[aux])
##            geracoes.write("\t")
##            maxparam_aux = maxparam_aux + 1
##    elif nome_params[aux] == "MINDVEHDTR":
##        ind_param = ind_param + 1
##        if float(params_calib[aux]) == 0:
##            MINDVEHDTR = float(params_def[aux])
##            MINDVEHDTR_ind = 0
##        else:
##            index_calib.insert(len(index_calib),ind_param)
##            MINDVEHDTR_ind = 1
##            geracoes.write(nome_params[aux])
##            geracoes.write("\t")
##            maxparam_aux = maxparam_aux + 1
##    elif nome_params[aux] == "MAXCGWTDTR":
##        ind_param = ind_param + 1
##        if float(params_calib[aux]) == 0:
##            MAXCGWTDTR = float(params_def[aux])
##            MAXCGWTDTR_ind = 0
##        else:
##            index_calib.insert(len(index_calib),ind_param)
##            MAXCGWTDTR_ind = 1
##            geracoes.write(nome_params[aux])
##            geracoes.write("\t")
##            maxparam_aux = maxparam_aux + 1
##    elif nome_params[aux] == "GACCEPDTR":
##        ind_param = ind_param + 1
##        if float(params_calib[aux]) == 0:
##            GACCEPDTR = float(params_def[aux])
##            GACCEPDTR_ind = 0
##        else:
##            index_calib.insert(len(index_calib),ind_param)
##            GACCEPDTR_ind = 1
##            geracoes.write(nome_params[aux])
##            geracoes.write("\t")
##            maxparam_aux = maxparam_aux + 1
##    elif nome_params[aux] == "SENSFACTDTR":
##        ind_param = ind_param + 1
##        if float(params_calib[aux]) == 0:
##            SENSFACTDTR = float(params_def[aux])
##            SENSFACTDTR_ind = 0
##        else:
##            index_calib.insert(len(index_calib),ind_param)
##            SENSFACTDTR_ind = 1
##            geracoes.write(nome_params[aux])
##            geracoes.write("\t")
##            maxparam_aux = maxparam_aux + 1
##    elif nome_params[aux] == "MINCHEADDTR":
##        ind_param = ind_param + 1
##        if float(params_calib[aux]) == 0:
##            MINCHEADDTR = float(params_def[aux])
##            MINCHEADDTR_ind = 0
##        else:
##            index_calib.insert(len(index_calib),ind_param)
##            MINCHEADDTR_ind = 1
##            geracoes.write(nome_params[aux])
##            geracoes.write("\t")
##            maxparam_aux = maxparam_aux + 1
##    elif nome_params[aux] == "LNSDTR":
##        ind_param = ind_param + 1
##        if float(params_calib[aux]) == 0:
##            LNSDTR = float(params_def[aux])
##            LNSDTR_ind = 0
##        else:
##            index_calib.insert(len(index_calib),ind_param)
##            LNSDTR_ind = 1
##            geracoes.write(nome_params[aux])
##            geracoes.write("\t")
##            maxparam_aux = maxparam_aux + 1
##    elif nome_params[aux] == "WNSDTR":
##        ind_param = ind_param + 1
##        if float(params_calib[aux]) == 0:
##            WNSDTR = float(params_def[aux])
##            WNSDTR_ind = 0
##        else:
##            index_calib.insert(len(index_calib),ind_param)
##            WNSDTR_ind = 1
##            geracoes.write(nome_params[aux])
##            geracoes.write("\t")
##            maxparam_aux = maxparam_aux + 1
##    elif nome_params[aux] == "MAXDSPNSDTR":
##        ind_param = ind_param + 1
##        if float(params_calib[aux]) == 0:
##            MAXDSPNSDTR = float(params_def[aux])
##            MAXDSPNSDTR_ind = 0
##        else:
##            index_calib.insert(len(index_calib),ind_param)
##            MAXDSPNSDTR_ind = 1
##            geracoes.write(nome_params[aux])
##            geracoes.write("\t")
##            maxparam_aux = maxparam_aux + 1
##    elif nome_params[aux] == "MAXACCNSDTR":
##        ind_param = ind_param + 1
##        if float(params_calib[aux]) == 0:
##            MAXACCNSDTR = float(params_def[aux])
##            MAXACCNSDTR_ind = 0
##        else:
##            index_calib.insert(len(index_calib),ind_param)
##            MAXACCNSDTR_ind = 1
##            geracoes.write(nome_params[aux])
##            geracoes.write("\t")
##            maxparam_aux = maxparam_aux + 1
##    elif nome_params[aux] == "NDECNSDTR":
##        ind_param = ind_param + 1
##        if float(params_calib[aux]) == 0:
##            NDECNSDTR = float(params_def[aux])
##            NDECNSDTR_ind = 0
##        else:
##            index_calib.insert(len(index_calib),ind_param)
##            NDECNSDTR_ind = 1
##            geracoes.write(nome_params[aux])
##            geracoes.write("\t")
##            maxparam_aux = maxparam_aux + 1
##    elif nome_params[aux] == "MAXDECNSDTR":
##        ind_param = ind_param + 1
##        if float(params_calib[aux]) == 0:
##            MAXDECNSDTR = float(params_def[aux])
##            MAXDECNSDTR_ind = 0
##        else:
##            index_calib.insert(len(index_calib),ind_param)
##            MAXDECNSDTR_ind = 1
##            geracoes.write(nome_params[aux])
##            geracoes.write("\t")
##            maxparam_aux = maxparam_aux + 1
##    elif nome_params[aux] == "SPACCEPNSDTR":
##        ind_param = ind_param + 1
##        if float(params_calib[aux]) == 0:
##            SPACCEPNSDTR = float(params_def[aux])
##            SPACCEPNSDTR_ind = 0
##        else:
##            index_calib.insert(len(index_calib),ind_param)
##            SPACCEPNSDTR_ind = 1
##            geracoes.write(nome_params[aux])
##            geracoes.write("\t")
##            maxparam_aux = maxparam_aux + 1
##    elif nome_params[aux] == "MINDVEHNSDTR":
##        ind_param = ind_param + 1
##        if float(params_calib[aux]) == 0:
##            MINDVEHNSDTR = float(params_def[aux])
##            MINDVEHNSDTR_ind = 0
##        else:
##            index_calib.insert(len(index_calib),ind_param)
##            MINDVEHNSDTR_ind = 1
##            geracoes.write(nome_params[aux])
##            geracoes.write("\t")
##            maxparam_aux = maxparam_aux + 1
##    elif nome_params[aux] == "MAXCGWTNSDTR":
##        ind_param = ind_param + 1
##        if float(params_calib[aux]) == 0:
##            MAXCGWTNSDTR = float(params_def[aux])
##            MAXCGWTNSDTR_ind = 0
##        else:
##            index_calib.insert(len(index_calib),ind_param)
##            MAXCGWTNSDTR_ind = 1
##            geracoes.write(nome_params[aux])
##            geracoes.write("\t")
##            maxparam_aux = maxparam_aux + 1
##    elif nome_params[aux] == "GACCEPNSDTR":
##        ind_param = ind_param + 1
##        if float(params_calib[aux]) == 0:
##            GACCEPNSDTR = float(params_def[aux])
##            GACCEPNSDTR_ind = 0
##        else:
##            index_calib.insert(len(index_calib),ind_param)
##            GACCEPNSDTR_ind = 1
##            geracoes.write(nome_params[aux])
##            geracoes.write("\t")
##            maxparam_aux = maxparam_aux + 1
##    elif nome_params[aux] == "SENSFACTNSDTR":
##        ind_param = ind_param + 1
##        if float(params_calib[aux]) == 0:
##            SENSFACTNSDTR = float(params_def[aux])
##            SENSFACTNSDTR_ind = 0
##        else:
##            index_calib.insert(len(index_calib),ind_param)
##            SENSFACTNSDTR_ind = 1
##            geracoes.write(nome_params[aux])
##            geracoes.write("\t")
##            maxparam_aux = maxparam_aux + 1
##    elif nome_params[aux] == "MINCHEADNSDTR":
##        ind_param = ind_param + 1
##        if float(params_calib[aux]) == 0:
##            MINCHEADNSDTR = float(params_def[aux])
##            MINCHEADNSDTR_ind = 0
##        else:
##            index_calib.insert(len(index_calib),ind_param)
##            MINCHEADNSDTR_ind = 1
##            geracoes.write(nome_params[aux])
##            geracoes.write("\t")
##            maxparam_aux = maxparam_aux + 1
##    elif nome_params[aux] == "LNSD2TR":
##        ind_param = ind_param + 1
##        if float(params_calib[aux]) == 0:
##            LNSD2TR = float(params_def[aux])
##            LNSD2TR_ind = 0
##        else:
##            index_calib.insert(len(index_calib),ind_param)
##            LNSD2TR_ind = 1
##            geracoes.write(nome_params[aux])
##            geracoes.write("\t")
##            maxparam_aux = maxparam_aux + 1
##    elif nome_params[aux] == "WNSD2TR":
##        ind_param = ind_param + 1
##        if float(params_calib[aux]) == 0:
##            WNSD2TR = float(params_def[aux])
##            WNSD2TR_ind = 0
##        else:
##            index_calib.insert(len(index_calib),ind_param)
##            WNSD2TR_ind = 1
##            geracoes.write(nome_params[aux])
##            geracoes.write("\t")
##            maxparam_aux = maxparam_aux + 1
##    elif nome_params[aux] == "MAXDSPNSD2TR":
##        ind_param = ind_param + 1
##        if float(params_calib[aux]) == 0:
##            MAXDSPNSD2TR = float(params_def[aux])
##            MAXDSPNSD2TR_ind = 0
##        else:
##            index_calib.insert(len(index_calib),ind_param)
##            MAXDSPNSD2TR_ind = 1
##            geracoes.write(nome_params[aux])
##            geracoes.write("\t")
##            maxparam_aux = maxparam_aux + 1
##    elif nome_params[aux] == "MAXACCNSD2TR":
##        ind_param = ind_param + 1
##        if float(params_calib[aux]) == 0:
##            MAXACCNSD2TR = float(params_def[aux])
##            MAXACCNSD2TR_ind = 0
##        else:
##            index_calib.insert(len(index_calib),ind_param)
##            MAXACCNSD2TR_ind = 1
##            geracoes.write(nome_params[aux])
##            geracoes.write("\t")
##            maxparam_aux = maxparam_aux + 1
##    elif nome_params[aux] == "NDECNSD2TR":
##        ind_param = ind_param + 1
##        if float(params_calib[aux]) == 0:
##            NDECNSD2TR = float(params_def[aux])
##            NDECNSD2TR_ind = 0
##        else:
##            index_calib.insert(len(index_calib),ind_param)
##            NDECNSD2TR_ind = 1
##            geracoes.write(nome_params[aux])
##            geracoes.write("\t")
##            maxparam_aux = maxparam_aux + 1
##    elif nome_params[aux] == "MAXDECNSD2TR":
##        ind_param = ind_param + 1
##        if float(params_calib[aux]) == 0:
##            MAXDECNSD2TR = float(params_def[aux])
##            MAXDECNSD2TR_ind = 0
##        else:
##            index_calib.insert(len(index_calib),ind_param)
##            MAXDECNSD2TR_ind = 1
##            geracoes.write(nome_params[aux])
##            geracoes.write("\t")
##            maxparam_aux = maxparam_aux + 1
##    elif nome_params[aux] == "SPACCEPNSD2TR":
##        ind_param = ind_param + 1
##        if float(params_calib[aux]) == 0:
##            SPACCEPNSD2TR = float(params_def[aux])
##            SPACCEPNSD2TR_ind = 0
##        else:
##            index_calib.insert(len(index_calib),ind_param)
##            SPACCEPNSD2TR_ind = 1
##            geracoes.write(nome_params[aux])
##            geracoes.write("\t")
##            maxparam_aux = maxparam_aux + 1
##    elif nome_params[aux] == "MINDVEHNSD2TR":
##        ind_param = ind_param + 1
##        if float(params_calib[aux]) == 0:
##            MINDVEHNSD2TR = float(params_def[aux])
##            MINDVEHNSD2TR_ind = 0
##        else:
##            index_calib.insert(len(index_calib),ind_param)
##            MINDVEHNSD2TR_ind = 1
##            geracoes.write(nome_params[aux])
##            geracoes.write("\t")
##            maxparam_aux = maxparam_aux + 1
##    elif nome_params[aux] == "MAXCGWTNSD2TR":
##        ind_param = ind_param + 1
##        if float(params_calib[aux]) == 0:
##            MAXCGWTNSD2TR = float(params_def[aux])
##            MAXCGWTNSD2TR_ind = 0
##        else:
##            index_calib.insert(len(index_calib),ind_param)
##            MAXCGWTNSD2TR_ind = 1
##            geracoes.write(nome_params[aux])
##            geracoes.write("\t")
##            maxparam_aux = maxparam_aux + 1
##    elif nome_params[aux] == "GACCEPNSD2TR":
##        ind_param = ind_param + 1
##        if float(params_calib[aux]) == 0:
##            GACCEPNSD2TR = float(params_def[aux])
##            GACCEPNSD2TR_ind = 0
##        else:
##            index_calib.insert(len(index_calib),ind_param)
##            GACCEPNSD2TR_ind = 1
##            geracoes.write(nome_params[aux])
##            geracoes.write("\t")
##            maxparam_aux = maxparam_aux + 1
##    elif nome_params[aux] == "SENSFACTNSD2TR":
##        ind_param = ind_param + 1
##        if float(params_calib[aux]) == 0:
##            SENSFACTNSD2TR = float(params_def[aux])
##            SENSFACTNSD2TR_ind = 0
##        else:
##            index_calib.insert(len(index_calib),ind_param)
##            SENSFACTNSD2TR_ind = 1
##            geracoes.write(nome_params[aux])
##            geracoes.write("\t")
##            maxparam_aux = maxparam_aux + 1
##    elif nome_params[aux] == "MINCHEADNSD2TR":
##        ind_param = ind_param + 1
##        if float(params_calib[aux]) == 0:
##            MINCHEADNSD2TR = float(params_def[aux])
##            MINCHEADNSD2TR_ind = 0
##        else:
##            index_calib.insert(len(index_calib),ind_param)
##            MINCHEADNSD2TR_ind = 1
##            geracoes.write(nome_params[aux])
##            geracoes.write("\t")
##            maxparam_aux = maxparam_aux + 1
    elif nome_params[aux] == "SOVERLTR":
        ind_param = ind_param + 1
        if float(params_calib[aux]) == 0:
            SOVERLTR = float(params_def[aux])
            SOVERLTR_ind = 0
        else:
            index_calib.insert(len(index_calib),ind_param)
            SOVERLTR_ind = 1
            geracoes.write(nome_params[aux])
            geracoes.write("\t")
            maxparam_aux = maxparam_aux + 1
    elif nome_params[aux] == "UNDERTR":
        ind_param = ind_param + 1
        if float(params_calib[aux]) == 0:
            UNDERTR = float(params_def[aux])
            UNDERTR_ind = 0
        else:
            index_calib.insert(len(index_calib),ind_param)
            UNDERTR_ind = 1
            geracoes.write(nome_params[aux])
            geracoes.write("\t")
            maxparam_aux = maxparam_aux + 1
    elif nome_params[aux] == "IMPLCTR":
        ind_param = ind_param + 1
        if float(params_calib[aux]) == 0:
            IMPLCTR = float(params_def[aux])
            IMPLCTR_ind = 0
        else:
            index_calib.insert(len(index_calib),ind_param)
            IMPLCTR_ind = 1
            geracoes.write(nome_params[aux])
            geracoes.write("\t")
            maxparam_aux = maxparam_aux + 1
    elif nome_params[aux] == "SENSIMPLCTR":
        ind_param = ind_param + 1
        if float(params_calib[aux]) == 0:
            SENSIMPLCTR = float(params_def[aux])
            SENSIMPLCTR_ind = 0
        else:
            index_calib.insert(len(index_calib),ind_param)
            SENSIMPLCTR_ind = 1
            geracoes.write(nome_params[aux])
            geracoes.write("\t")
            maxparam_aux = maxparam_aux + 1
    elif nome_params[aux] == "EQVEHTR":
        ind_param = ind_param + 1
        if float(params_calib[aux]) == 0:
            EQVEHTR = float(params_def[aux])
            EQVEHTR_ind = 0
        else:
            index_calib.insert(len(index_calib),ind_param)
            EQVEHTR_ind = 1
            geracoes.write(nome_params[aux])
            geracoes.write("\t")
            maxparam_aux = maxparam_aux + 1
    elif nome_params[aux] == "CRTOLTR":
        ind_param = ind_param + 1
        if float(params_calib[aux]) == 0:
            CRTOLTR = float(params_def[aux])
            CRTOLTR_ind = 0
        else:
            index_calib.insert(len(index_calib),ind_param)
            CRTOLTR_ind = 1
            geracoes.write(nome_params[aux])
            geracoes.write("\t")
            maxparam_aux = maxparam_aux + 1
#PARAMETROS NOVOS ADICIONADOS GKEXPERIMENT
    elif nome_params[aux] == "APP2WAY":
        ind_param = ind_param + 1
        if float(params_calib[aux]) == 0:
            APP2WAY = float(params_def[aux])
            APP2WAY_ind = 0
        else:
            index_calib.insert(len(index_calib),ind_param)
            APP2WAY_ind = 1
            geracoes.write(nome_params[aux])
            geracoes.write("\t")
            maxparam_aux = maxparam_aux + 1
    elif nome_params[aux] == "DLTRSHLD":
        ind_param = ind_param + 1
        if float(params_calib[aux]) == 0:
            DLTRSHLD = float(params_def[aux])
            DLTRSHLD_ind = 0
        else:
            index_calib.insert(len(index_calib),ind_param)
            DLTRSHLD_ind = 1
            geracoes.write(nome_params[aux])
            geracoes.write("\t")
            maxparam_aux = maxparam_aux + 1
    elif nome_params[aux] == "SPDIFMAX":
        ind_param = ind_param + 1
        if float(params_calib[aux]) == 0:
            SPDIFMAX = float(params_def[aux])
            SPDIFMAX_ind = 0
        else:
            index_calib.insert(len(index_calib),ind_param)
            SPDIFMAX_ind = 1
            geracoes.write(nome_params[aux])
            geracoes.write("\t")
            maxparam_aux = maxparam_aux + 1
    elif nome_params[aux] == "SPDIFMIN":
        ind_param = ind_param + 1
        if float(params_calib[aux]) == 0:
            SPDIFMIN = float(params_def[aux])
            SPDIFMIN_ind = 0
        else:
            index_calib.insert(len(index_calib),ind_param)
            SPDIFMIN_ind = 1
            geracoes.write(nome_params[aux])
            geracoes.write("\t")
            maxparam_aux = maxparam_aux + 1
    elif nome_params[aux] == "TTRSHLD":
        ind_param = ind_param + 1
        if float(params_calib[aux]) == 0:
            TTRSHLD = float(params_def[aux])
            TTRSHLD_ind = 0
        else:
            index_calib.insert(len(index_calib),ind_param)
            TTRSHLD_ind = 1
            geracoes.write(nome_params[aux])
            geracoes.write("\t")
            maxparam_aux = maxparam_aux + 1
    elif nome_params[aux] == "RNKTRSHLD":
        ind_param = ind_param + 1
        if float(params_calib[aux]) == 0:
            RNKTRSHLD = float(params_def[aux])
            RNKTRSHLD_ind = 0
        else:
            index_calib.insert(len(index_calib),ind_param)
            RNKTRSHLD_ind = 1
            geracoes.write(nome_params[aux])
            geracoes.write("\t")
            maxparam_aux = maxparam_aux + 1
    elif nome_params[aux] == "NULTRSPRM":
        ind_param = ind_param + 1
        if float(params_calib[aux]) == 0:
            NULTRSPRM = float(params_def[aux])
            NULTRSPRM_ind = 0
        else:
            index_calib.insert(len(index_calib),ind_param)
            NULTRSPRM_ind = 1
            geracoes.write(nome_params[aux])
            geracoes.write("\t")
            maxparam_aux = maxparam_aux + 1
    elif nome_params[aux] == "DLULTRSPRM":
        ind_param = ind_param + 1
        if float(params_calib[aux]) == 0:
            DLULTRSPRM = float(params_def[aux])
            DLULTRSPRM_ind = 0
        else:
            index_calib.insert(len(index_calib),ind_param)
            DLULTRSPRM_ind = 1
            geracoes.write(nome_params[aux])
            geracoes.write("\t")
            maxparam_aux = maxparam_aux + 1
    elif nome_params[aux] == "SNSTVTFCTRDCD":
        ind_param = ind_param + 1
        if float(params_calib[aux]) == 0:
            SNSTVTFCTRDCD = float(params_def[aux])
            SNSTVTFCTRDCD_ind = 0
        else:
            index_calib.insert(len(index_calib),ind_param)
            SNSTVTFCTRDCD_ind = 1
            geracoes.write(nome_params[aux])
            geracoes.write("\t")
            maxparam_aux = maxparam_aux + 1
    elif nome_params[aux] == "SPDACC4OVTK":
        ind_param = ind_param + 1
        if float(params_calib[aux]) == 0:
            SPDACC4OVTK = float(params_def[aux])
            SPDACC4OVTK_ind = 0
        else:
            index_calib.insert(len(index_calib),ind_param)
            SPDACC4OVTK_ind = 1
            geracoes.write(nome_params[aux])
            geracoes.write("\t")
            maxparam_aux = maxparam_aux + 1
    elif nome_params[aux] == "SPDTRSHLD4OVTK":
        ind_param = ind_param + 1
        if float(params_calib[aux]) == 0:
            SPDTRSHLD4OVTK = float(params_def[aux])
            SPDTRSHLD4OVTK_ind = 0
        else:
            index_calib.insert(len(index_calib),ind_param)
            SPDTRSHLD4OVTK_ind = 1
            geracoes.write(nome_params[aux])
            geracoes.write("\t")
            maxparam_aux = maxparam_aux + 1

for h in range(seeds):
    for aux in range(TTnumb):
        #if agregacao == 1:
        #    for w in range(div_hora):
        #        geracoes.write(" MOEsim" + str((aux+1)) + "per" + str((w+1)) + "rep" + str((h+1)) + " ")
        #elif agregacao == 2:
        #    geracoes.write(" MOEsim" + str((aux+1)) + "rep" + str((h+1)) + " ")
        geracoes.write(" MOEsim" + str((aux+1)) + "rep" + str((h+1)) + " ")

geracoes.write("fitness\n")
print("\n")

popul = []
for countgener in range(ngener):
    ##producao da populacao inicial
    if countgener == 0:
        cromo = []
        params_var = []
        random.seed() ## carrega a semente da criacao de numeros pseud-aleatorios
        for countcrom in range(ncrom):
            for countparam in range(maxparam_aux):
                x2 = random.random()
                x = (((float(paramsmax[index_calib[countparam]])-float(paramsmin[index_calib[countparam]]))*x2)+(float(paramsmin[index_calib[countparam]])))
                params_var.insert(len(params_var), x)
            cromo.insert(len(cromo), params_var)
            params_var = []
        popul.insert(len(popul), cromo)## a primeira eh a populacao inicial
        cromo = []
    else: ## se nao for a geracao inicial
        
        if fittype == 1:
            teste = 1/fitbest
            teste2 = tstopmin
            if teste <= teste2:
                print("Criterio de Parada atingido!!!")
                break
        
        cromonew = [] ## novo individuo, e nao o conjunto deles
        populnew = [] ## nova populacao, e nao a conjunto delas
        ## crossover:
        random.seed() ## carrega a semente da criacao de numeros pseud-aleatorios
        for countcrom in range(ncrom):
            for countparam in range(maxparam_aux):
                if tipo_cros == 1:
                    test = random.randint(0,1)
                    if test == 1:
                        cromonew.insert(len(cromonew),cromo[cromobest][countparam])
                    else:
                        cromonew.insert(len(cromonew),cromo[countcrom][countparam])
                elif tipo_cros == 2:
                    test = (float(cromo[cromobest][countparam]) + float(cromo[countcrom][countparam])) / 2
                    cromonew.insert(len(cromonew),test)
            populnew.insert(len(populnew), cromonew)##a zero eh a populacao inicial
            cromonew = []
        popul.insert(len(popul),populnew)
        populnew = []
        
        ## testa se ha diversidade na geracao corrente
        if math.fmod((countgener+1),diver) == 0:
            random.seed() ## carrega a semente da criacao de numeros pseud-aleatorios
            ## mutacao:
            maxmut = int(tmut*ncrom*maxparam_aux)
            for z in range(maxmut):
                test = random.randint(1,ncrom) - 1 ## cromossomo
                test2 = random.randint(1,maxparam_aux) - 1 ## parametro
                if test != cromobest:
                    x2 = random.random()
                    popul[countgener][test][test2] = (((float(paramsmax[index_calib[test2]])-float(paramsmin[index_calib[test2]]))*x2)+(float(paramsmin[index_calib[test2]])))

            ##definicao dos piores
            cromofitsaux = []
            for aux in range(len(cromofits)):
                cromofitsaux.insert(len(cromofitsaux),cromofits[aux])

            cromofitsaux.sort()
            tab_piores = []
            maxpred = int((tpred*ncrom))
            for aux in range(maxpred):
                for piores_ind in range(len(cromofits)):
                    if cromofits[piores_ind] == cromofitsaux[aux]:
                        tab_piores.insert(len(tab_piores),piores_ind)
            
            ## predacao
            maxpred = int((tpred*ncrom))
            for aux in range(maxpred):
                test = int(tab_piores[aux])
                for test2 in range(maxparam_aux):
                    x2 = random.random()
                    popul[countgener][test][test2] = (((float(paramsmax[index_calib[test2]])-float(paramsmin[index_calib[test2]]))*x2)+(float(paramsmin[index_calib[test2]])))

    cromo = []
    cromo = popul[countgener]

    ## para cada cromossomo...
    rtimefx = 0
    rtimevar = 0
    cromofits = []
    #cromofitsaux = []
    fitness = 0
    #index = 0
    
    for countcrom in range(ncrom):
        erroseed_aux = 0
        index = 0
        
        if NVEH_ind == 1:
            index = index + 1
            NVEH_ind_aux = index - 1
            NVEH = float(popul[countgener][countcrom][NVEH_ind_aux])
        if MAXD_ind == 1:
            index = index + 1
            MAXD_ind_aux = index - 1
            MAXD = float(popul[countgener][countcrom][MAXD_ind_aux])
        if MAXSPD_ind == 1:
            index = index + 1
            MAXSPD_ind_aux = index - 1
            MAXSPD = float(popul[countgener][countcrom][MAXSPD_ind_aux])
        if MAXSPDR_ind == 1:
            index = index + 1
            MAXSPDR_ind_aux = index - 1
            MAXSPDR = float(popul[countgener][countcrom][MAXSPDR_ind_aux])
        if POVER_ind == 1:
            index = index + 1
            POVER_ind_aux = index - 1
            POVER = float(popul[countgener][countcrom][POVER_ind_aux])
        if PREC_ind == 1:
            index = index + 1
            PREC_ind_aux = index - 1
            PREC = float(popul[countgener][countcrom][PREC_ind_aux])
        if DZVAR_ind == 1:
            index = index + 1
            DZVAR_ind_aux = index - 1
            DZVAR = float(popul[countgener][countcrom][DZVAR_ind_aux])
        if QENTSP_ind == 1:
            index = index + 1
            QENTSP_ind_aux = index - 1
            QENTSP = float(popul[countgener][countcrom][QENTSP_ind_aux])
            rtimefx = 1
        if QEXITSP_ind == 1:
            index = index + 1
            QEXITSP_ind_aux = index - 1
            QEXITSP = float(popul[countgener][countcrom][QEXITSP_ind_aux])
            rtimefx = 1
        if TSTEP_ind == 1:
            index = index + 1
            TSTEP_ind_aux = index - 1
            TSTEP = float(popul[countgener][countcrom][TSTEP_ind_aux])
        if RTIMESTFX_ind == 1:
            index = index + 1
            RTIMESTFX_ind_aux = index - 1
            RTIMESTFX = float(popul[countgener][countcrom][RTIMESTFX_ind_aux])
            rtimefx = 1
        if RTIMETLFX_ind == 1:
            index = index + 1
            RTIMETLFX_ind_aux = index - 1
            RTIMETLFX = float(popul[countgener][countcrom][RTIMETLFX_ind_aux])
            rtimefx = 1
        if RTIMECAR_ind == 1:
            index = index + 1
            RTIMECAR_ind_aux = index - 1
            RTIMECAR = float(popul[countgener][countcrom][RTIMECAR_ind_aux])
            rtimevar = 1
        if RTIMESTCAR_ind == 1:
            index = index + 1
            RTIMESTCAR_ind_aux = index - 1
            RTIMESTCAR = float(popul[countgener][countcrom][RTIMESTCAR_ind_aux])
            rtimevar = 1
        if RTIMETLCAR_ind == 1:
            index = index + 1
            RTIMETLCAR_ind_aux = index - 1
            RTIMETLCAR = float(popul[countgener][countcrom][RTIMETLCAR_ind_aux])
            rtimevar = 1
        #if PROBCAR_ind == 1:
        #    index = index + 1
        #    PROBCAR_ind_aux = index - 1
        #    PROBCAR = float(popul[countgener][countcrom][PROBCAR_ind_aux])
        #    rtimevar = 1
        if RTIMEBUS_ind == 1:
            index = index + 1
            RTIMEBUS_ind_aux = index - 1
            RTIMEBUS = float(popul[countgener][countcrom][RTIMEBUS_ind_aux])
            rtimevar = 1
        if RTIMESTBUS_ind == 1:
            index = index + 1
            RTIMESTBUS_ind_aux = index - 1
            RTIMESTBUS = float(popul[countgener][countcrom][RTIMESTBUS_ind_aux])
            rtimevar = 1
        if RTIMETLBUS_ind == 1:
            index = index + 1
            RTIMETLBUS_ind_aux = index - 1
            RTIMETLBUS = float(popul[countgener][countcrom][RTIMETLBUS_ind_aux])
            rtimevar = 1
        #if PROBBUS_ind == 1:
        #    index = index + 1
        #    PROBBUS_ind_aux = index - 1
        #    PROBBUS = float(popul[countgener][countcrom][PROBBUS_ind_aux])
        #    rtimevar = 1
        if RTIMETR_ind == 1:
            index = index + 1
            RTIMETR_ind_aux = index - 1
            RTIMETR = float(popul[countgener][countcrom][RTIMETR_ind_aux])
            rtimevar = 1
        if RTIMESTTR_ind == 1:
            index = index + 1
            RTIMESTTR_ind_aux = index - 1
            RTIMESTTR = float(popul[countgener][countcrom][RTIMESTTR_ind_aux])
            rtimevar = 1
        if RTIMETLTR_ind == 1:
            index = index + 1
            RTIMETLTR_ind_aux = index - 1
            RTIMETLTR = float(popul[countgener][countcrom][RTIMETLTR_ind_aux])
            rtimevar = 1
        #if PROBTR_ind == 1:
        #    index = index + 1
        #    PROBTR_ind_aux = index - 1
        #    PROBTR = float(popul[countgener][countcrom][PROBTR_ind_aux])
        #    rtimevar = 1
        if LMCAR_ind == 1:
            index = index + 1
            LMCAR_ind_aux = index - 1
            LMCAR = float(popul[countgener][countcrom][LMCAR_ind_aux])
        if WMCAR_ind == 1:
            index = index + 1
            WMCAR_ind_aux = index - 1
            WMCAR = float(popul[countgener][countcrom][WMCAR_ind_aux])
        if MAXDSPMCAR_ind == 1:
            index = index + 1
            MAXDSPMCAR_ind_aux = index - 1
            MAXDSPMCAR = float(popul[countgener][countcrom][MAXDSPMCAR_ind_aux])
        if MAXACCMCAR_ind == 1:
            index = index + 1
            MAXACCMCAR_ind_aux = index - 1
            MAXACCMCAR = float(popul[countgener][countcrom][MAXACCMCAR_ind_aux])
        if NDECMCAR_ind == 1:
            index = index + 1
            NDECMCAR_ind_aux = index - 1
            NDECMCAR = float(popul[countgener][countcrom][NDECMCAR_ind_aux])
        if MAXDECMCAR_ind == 1:
            index = index + 1
            MAXDECMCAR_ind_aux = index - 1
            MAXDECMCAR = float(popul[countgener][countcrom][MAXDECMCAR_ind_aux])
        if SPACCEPMCAR_ind == 1:
            index = index + 1
            SPACCEPMCAR_ind_aux = index - 1
            SPACCEPMCAR = float(popul[countgener][countcrom][SPACCEPMCAR_ind_aux])
        if MINDVEHMCAR_ind == 1:
            index = index + 1
            MINDVEHMCAR_ind_aux = index - 1
            MINDVEHMCAR = float(popul[countgener][countcrom][MINDVEHMCAR_ind_aux])
        if MAXCGWTMCAR_ind == 1:
            index = index + 1
            MAXCGWTMCAR_ind_aux = index - 1
            MAXCGWTMCAR = float(popul[countgener][countcrom][MAXCGWTMCAR_ind_aux])
        if GACCEPMCAR_ind == 1:
            index = index + 1
            GACCEPMCAR_ind_aux = index - 1
            GACCEPMCAR = float(popul[countgener][countcrom][GACCEPMCAR_ind_aux])
        if SENSFACTMCAR_ind == 1:
            index = index + 1
            SENSFACTMCAR_ind_aux = index - 1
            SENSFACTMCAR = float(popul[countgener][countcrom][SENSFACTMCAR_ind_aux])
        if MINCHEADMCAR_ind == 1:
            index = index + 1
            MINCHEADMCAR_ind_aux = index - 1
            MINCHEADMCAR = float(popul[countgener][countcrom][MINCHEADMCAR_ind_aux])
##        if LDCAR_ind == 1:
##            index = index + 1
##            LDCAR_ind_aux = index - 1
##            LDCAR = float(popul[countgener][countcrom][LDCAR_ind_aux])
##        if WDCAR_ind == 1:
##            index = index + 1
##            WDCAR_ind_aux = index - 1
##            WDCAR = float(popul[countgener][countcrom][WDCAR_ind_aux])
##        if MAXDSPDCAR_ind == 1:
##            index = index + 1
##            MAXDSPDCAR_ind_aux = index - 1
##            MAXDSPDCAR = float(popul[countgener][countcrom][MAXDSPDCAR_ind_aux])
##        if MAXACCDCAR_ind == 1:
##            index = index + 1
##            MAXACCDCAR_ind_aux = index - 1
##            MAXACCDCAR = float(popul[countgener][countcrom][MAXACCDCAR_ind_aux])
##        if NDECDCAR_ind == 1:
##            index = index + 1
##            NDECDCAR_ind_aux = index - 1
##            NDECDCAR = float(popul[countgener][countcrom][NDECDCAR_ind_aux])
##        if MAXDECDCAR_ind == 1:
##            index = index + 1
##            MAXDECDCAR_ind_aux = index - 1
##            MAXDECDCAR = float(popul[countgener][countcrom][MAXDECDCAR_ind_aux])
##        if SPACCEPDCAR_ind == 1:
##            index = index + 1
##            SPACCEPDCAR_ind_aux = index - 1
##            SPACCEPDCAR = float(popul[countgener][countcrom][SPACCEPDCAR_ind_aux])
##        if MINDVEHDCAR_ind == 1:
##            index = index + 1
##            MINDVEHDCAR_ind_aux = index - 1
##            MINDVEHDCAR = float(popul[countgener][countcrom][MINDVEHDCAR_ind_aux])
##        if MAXCGWTDCAR_ind == 1:
##            index = index + 1
##            MAXCGWTDCAR_ind_aux = index - 1
##            MAXCGWTDCAR = float(popul[countgener][countcrom][MAXCGWTDCAR_ind_aux])
##        if GACCEPDCAR_ind == 1:
##            index = index + 1
##            GACCEPDCAR_ind_aux = index - 1
##            GACCEPDCAR = float(popul[countgener][countcrom][GACCEPDCAR_ind_aux])
##        if SENSFACTDCAR_ind == 1:
##            index = index + 1
##            SENSFACTDCAR_ind_aux = index - 1
##            SENSFACTDCAR = float(popul[countgener][countcrom][SENSFACTDCAR_ind_aux])
##        if MINCHEADDCAR_ind == 1:
##            index = index + 1
##            MINCHEADDCAR_ind_aux = index - 1
##            MINCHEADDCAR = float(popul[countgener][countcrom][MINCHEADDCAR_ind_aux])
##        if LNSDCAR_ind == 1:
##            index = index + 1
##            LNSDCAR_ind_aux = index - 1
##            LNSDCAR = float(popul[countgener][countcrom][LNSDCAR_ind_aux])
##        if WNSDCAR_ind == 1:
##            index = index + 1
##            WNSDCAR_ind_aux = index - 1
##            WNSDCAR = float(popul[countgener][countcrom][WNSDCAR_ind_aux])
##        if MAXDSPNSDCAR_ind == 1:
##            index = index + 1
##            MAXDSPNSDCAR_ind_aux = index - 1
##            MAXDSPNSDCAR = float(popul[countgener][countcrom][MAXDSPNSDCAR_ind_aux])
##        if MAXACCNSDCAR_ind == 1:
##            index = index + 1
##            MAXACCNSDCAR_ind_aux = index - 1
##            MAXACCNSDCAR = float(popul[countgener][countcrom][MAXACCNSDCAR_ind_aux])
##        if NDECNSDCAR_ind == 1:
##            index = index + 1
##            NDECNSDCAR_ind_aux = index - 1
##            NDECNSDCAR = float(popul[countgener][countcrom][NDECNSDCAR_ind_aux])
##        if MAXDECNSDCAR_ind == 1:
##            index = index + 1
##            MAXDECNSDCAR_ind_aux = index - 1
##            MAXDECNSDCAR = float(popul[countgener][countcrom][MAXDECNSDCAR_ind_aux])
##        if SPACCEPNSDCAR_ind == 1:
##            index = index + 1
##            SPACCEPNSDCAR_ind_aux = index - 1
##            SPACCEPNSDCAR = float(popul[countgener][countcrom][SPACCEPNSDCAR_ind_aux])
##        if MINDVEHNSDCAR_ind == 1:
##            index = index + 1
##            MINDVEHNSDCAR_ind_aux = index - 1
##            MINDVEHNSDCAR = float(popul[countgener][countcrom][MINDVEHNSDCAR_ind_aux])
##        if MAXCGWTNSDCAR_ind == 1:
##            index = index + 1
##            MAXCGWTNSDCAR_ind_aux = index - 1
##            MAXCGWTNSDCAR = float(popul[countgener][countcrom][MAXCGWTNSDCAR_ind_aux])
##        if GACCEPNSDCAR_ind == 1:
##            index = index + 1
##            GACCEPNSDCAR_ind_aux = index - 1
##            GACCEPNSDCAR = float(popul[countgener][countcrom][GACCEPNSDCAR_ind_aux])
##        if SENSFACTNSDCAR_ind == 1:
##            index = index + 1
##            SENSFACTNSDCAR_ind_aux = index - 1
##            SENSFACTNSDCAR = float(popul[countgener][countcrom][SENSFACTNSDCAR_ind_aux])
##        if MINCHEADNSDCAR_ind == 1:
##            index = index + 1
##            MINCHEADNSDCAR_ind_aux = index - 1
##            MINCHEADNSDCAR = float(popul[countgener][countcrom][MINCHEADNSDCAR_ind_aux])
##        if LNSD2CAR_ind == 1:
##            index = index + 1
##            LNSD2CAR_ind_aux = index - 1
##            LNSD2CAR = float(popul[countgener][countcrom][LNSD2CAR_ind_aux])
##        if WNSD2CAR_ind == 1:
##            index = index + 1
##            WNSD2CAR_ind_aux = index - 1
##            WNSD2CAR = float(popul[countgener][countcrom][WNSD2CAR_ind_aux])
##        if MAXDSPNSD2CAR_ind == 1:
##            index = index + 1
##            MAXDSPNSD2CAR_ind_aux = index - 1
##            MAXDSPNSD2CAR = float(popul[countgener][countcrom][MAXDSPNSD2CAR_ind_aux])
##        if MAXACCNSD2CAR_ind == 1:
##            index = index + 1
##            MAXACCNSD2CAR_ind_aux = index - 1
##            MAXACCNSD2CAR = float(popul[countgener][countcrom][MAXACCNSD2CAR_ind_aux])
##        if NDECNSD2CAR_ind == 1:
##            index = index + 1
##            NDECNSD2CAR_ind_aux = index - 1
##            NDECNSD2CAR = float(popul[countgener][countcrom][NDECNSD2CAR_ind_aux])
##        if MAXDECNSD2CAR_ind == 1:
##            index = index + 1
##            MAXDECNSD2CAR_ind_aux = index - 1
##            MAXDECNSD2CAR = float(popul[countgener][countcrom][MAXDECNSD2CAR_ind_aux])
##        if SPACCEPNSD2CAR_ind == 1:
##            index = index + 1
##            SPACCEPNSD2CAR_ind_aux = index - 1
##            SPACCEPNSD2CAR = float(popul[countgener][countcrom][SPACCEPNSD2CAR_ind_aux])
##        if MINDVEHNSD2CAR_ind == 1:
##            index = index + 1
##            MINDVEHNSD2CAR_ind_aux = index - 1
##            MINDVEHNSD2CAR = float(popul[countgener][countcrom][MINDVEHNSD2CAR_ind_aux])
##        if MAXCGWTNSD2CAR_ind == 1:
##            index = index + 1
##            MAXCGWTNSD2CAR_ind_aux = index - 1
##            MAXCGWTNSD2CAR = float(popul[countgener][countcrom][MAXCGWTNSD2CAR_ind_aux])
##        if GACCEPNSD2CAR_ind == 1:
##            index = index + 1
##            GACCEPNSD2CAR_ind_aux = index - 1
##            GACCEPNSD2CAR = float(popul[countgener][countcrom][GACCEPNSD2CAR_ind_aux])
##        if SENSFACTNSD2CAR_ind == 1:
##            index = index + 1
##            SENSFACTNSD2CAR_ind_aux = index - 1
##            SENSFACTNSD2CAR = float(popul[countgener][countcrom][SENSFACTNSD2CAR_ind_aux])
##        if MINCHEADNSD2CAR_ind == 1:
##            index = index + 1
##            MINCHEADNSD2CAR_ind_aux = index - 1
##            MINCHEADNSD2CAR = float(popul[countgener][countcrom][MINCHEADNSD2CAR_ind_aux])
        if SOVERLCAR_ind == 1:
            index = index + 1
            SOVERLCAR_ind_aux = index - 1
            SOVERLCAR = float(popul[countgener][countcrom][SOVERLCAR_ind_aux])
        if UNDERCAR_ind == 1:
            index = index + 1
            UNDERCAR_ind_aux = index - 1
            UNDERCAR = float(popul[countgener][countcrom][UNDERCAR_ind_aux])
        if IMPLCCAR_ind == 1:
            index = index + 1
            IMPLCCAR_ind_aux = index - 1
            IMPLCCAR = float(popul[countgener][countcrom][IMPLCCAR_ind_aux])
        if SENSIMPLCCAR_ind == 1:
            index = index + 1
            SENSIMPLCCAR_ind_aux = index - 1
            SENSIMPLCCAR = float(popul[countgener][countcrom][SENSIMPLCCAR_ind_aux])
        if EQVEHCAR_ind == 1:
            index = index + 1
            EQVEHCAR_ind_aux = index - 1
            EQVEHCAR = float(popul[countgener][countcrom][EQVEHCAR_ind_aux])
        if CRTOLCAR_ind == 1:
            index = index + 1
            CRTOLCAR_ind_aux = index - 1
            CRTOLCAR = float(popul[countgener][countcrom][CRTOLCAR_ind_aux])
        if LMBUS_ind == 1:
            index = index + 1
            LMBUS_ind_aux = index - 1
            LMBUS = float(popul[countgener][countcrom][LMBUS_ind_aux])
        if WMBUS_ind == 1:
            index = index + 1
            WMBUS_ind_aux = index - 1
            WMBUS = float(popul[countgener][countcrom][WMBUS_ind_aux])
        if MAXDSPMBUS_ind == 1:
            index = index + 1
            MAXDSPMBUS_ind_aux = index - 1
            MAXDSPMBUS = float(popul[countgener][countcrom][MAXDSPMBUS_ind_aux])
        if MAXACCMBUS_ind == 1:
            index = index + 1
            MAXACCMBUS_ind_aux = index - 1
            MAXACCMBUS = float(popul[countgener][countcrom][MAXACCMBUS_ind_aux])
        if NDECMBUS_ind == 1:
            index = index + 1
            NDECMBUS_ind_aux = index - 1
            NDECMBUS = float(popul[countgener][countcrom][NDECMBUS_ind_aux])
        if MAXDECMBUS_ind == 1:
            index = index + 1
            MAXDECMBUS_ind_aux = index - 1
            MAXDECMBUS = float(popul[countgener][countcrom][MAXDECMBUS_ind_aux])
        if SPACCEPMBUS_ind == 1:
            index = index + 1
            SPACCEPMBUS_ind_aux = index - 1
            SPACCEPMBUS = float(popul[countgener][countcrom][SPACCEPMBUS_ind_aux])
        if MINDVEHMBUS_ind == 1:
            index = index + 1
            MINDVEHMBUS_ind_aux = index - 1
            MINDVEHMBUS = float(popul[countgener][countcrom][MINDVEHMBUS_ind_aux])
        if MAXCGWTMBUS_ind == 1:
            index = index + 1
            MAXCGWTMBUS_ind_aux = index - 1
            MAXCGWTMBUS = float(popul[countgener][countcrom][MAXCGWTMBUS_ind_aux])
        if GACCEPMBUS_ind == 1:
            index = index + 1
            GACCEPMBUS_ind_aux = index - 1
            GACCEPMBUS = float(popul[countgener][countcrom][GACCEPMBUS_ind_aux])
        if SENSFACTMBUS_ind == 1:
            index = index + 1
            SENSFACTMBUS_ind_aux = index - 1
            SENSFACTMBUS = float(popul[countgener][countcrom][SENSFACTMBUS_ind_aux])
        if MINCHEADMBUS_ind == 1:
            index = index + 1
            MINCHEADMBUS_ind_aux = index - 1
            MINCHEADMBUS = float(popul[countgener][countcrom][MINCHEADMBUS_ind_aux])
##        if LDBUS_ind == 1:
##            index = index + 1
##            LDBUS_ind_aux = index - 1
##            LDBUS = float(popul[countgener][countcrom][LDBUS_ind_aux])
##        if WDBUS_ind == 1:
##            index = index + 1
##            WDBUS_ind_aux = index - 1
##            WDBUS = float(popul[countgener][countcrom][WDBUS_ind_aux])
##        if MAXDSPDBUS_ind == 1:
##            index = index + 1
##            MAXDSPDBUS_ind_aux = index - 1
##            MAXDSPDBUS = float(popul[countgener][countcrom][MAXDSPDBUS_ind_aux])
##        if MAXACCDBUS_ind == 1:
##            index = index + 1
##            MAXACCDBUS_ind_aux = index - 1
##            MAXACCDBUS = float(popul[countgener][countcrom][MAXACCDBUS_ind_aux])
##        if NDECDBUS_ind == 1:
##            index = index + 1
##            NDECDBUS_ind_aux = index - 1
##            NDECDBUS = float(popul[countgener][countcrom][NDECDBUS_ind_aux])
##        if MAXDECDBUS_ind == 1:
##            index = index + 1
##            MAXDECDBUS_ind_aux = index - 1
##            MAXDECDBUS = float(popul[countgener][countcrom][MAXDECDBUS_ind_aux])
##        if SPACCEPDBUS_ind == 1:
##            index = index + 1
##            SPACCEPDBUS_ind_aux = index - 1
##            SPACCEPDBUS = float(popul[countgener][countcrom][SPACCEPDBUS_ind_aux])
##        if MINDVEHDBUS_ind == 1:
##            index = index + 1
##            MINDVEHDBUS_ind_aux = index - 1
##            MINDVEHDBUS = float(popul[countgener][countcrom][MINDVEHDBUS_ind_aux])
##        if MAXCGWTDBUS_ind == 1:
##            index = index + 1
##            MAXCGWTDBUS_ind_aux = index - 1
##            MAXCGWTDBUS = float(popul[countgener][countcrom][MAXCGWTDBUS_ind_aux])
##        if GACCEPDBUS_ind == 1:
##            index = index + 1
##            GACCEPDBUS_ind_aux = index - 1
##            GACCEPDBUS = float(popul[countgener][countcrom][GACCEPDBUS_ind_aux])
##        if SENSFACTDBUS_ind == 1:
##            index = index + 1
##            SENSFACTDBUS_ind_aux = index - 1
##            SENSFACTDBUS = float(popul[countgener][countcrom][SENSFACTDBUS_ind_aux])
##        if MINCHEADDBUS_ind == 1:
##            index = index + 1
##            MINCHEADDBUS_ind_aux = index - 1
##            MINCHEADDBUS = float(popul[countgener][countcrom][MINCHEADDBUS_ind_aux])
##        if LNSDBUS_ind == 1:
##            index = index + 1
##            LNSDBUS_ind_aux = index - 1
##            LNSDBUS = float(popul[countgener][countcrom][LNSDBUS_ind_aux])
##        if WNSDBUS_ind == 1:
##            index = index + 1
##            WNSDBUS_ind_aux = index - 1
##            WNSDBUS = float(popul[countgener][countcrom][WNSDBUS_ind_aux])
##        if MAXDSPNSDBUS_ind == 1:
##            index = index + 1
##            MAXDSPNSDBUS_ind_aux = index - 1
##            MAXDSPNSDBUS = float(popul[countgener][countcrom][MAXDSPNSDBUS_ind_aux])
##        if MAXACCNSDBUS_ind == 1:
##            index = index + 1
##            MAXACCNSDBUS_ind_aux = index - 1
##            MAXACCNSDBUS = float(popul[countgener][countcrom][MAXACCNSDBUS_ind_aux])
##        if NDECNSDBUS_ind == 1:
##            index = index + 1
##            NDECNSDBUS_ind_aux = index - 1
##            NDECNSDBUS = float(popul[countgener][countcrom][NDECNSDBUS_ind_aux])
##        if MAXDECNSDBUS_ind == 1:
##            index = index + 1
##            MAXDECNSDBUS_ind_aux = index - 1
##            MAXDECNSDBUS = float(popul[countgener][countcrom][MAXDECNSDBUS_ind_aux])
##        if SPACCEPNSDBUS_ind == 1:
##            index = index + 1
##            SPACCEPNSDBUS_ind_aux = index - 1
##            SPACCEPNSDBUS = float(popul[countgener][countcrom][SPACCEPNSDBUS_ind_aux])
##        if MINDVEHNSDBUS_ind == 1:
##            index = index + 1
##            MINDVEHNSDBUS_ind_aux = index - 1
##            MINDVEHNSDBUS = float(popul[countgener][countcrom][MINDVEHNSDBUS_ind_aux])
##        if MAXCGWTNSDBUS_ind == 1:
##            index = index + 1
##            MAXCGWTNSDBUS_ind_aux = index - 1
##            MAXCGWTNSDBUS = float(popul[countgener][countcrom][MAXCGWTNSDBUS_ind_aux])
##        if GACCEPNSDBUS_ind == 1:
##            index = index + 1
##            GACCEPNSDBUS_ind_aux = index - 1
##            GACCEPNSDBUS = float(popul[countgener][countcrom][GACCEPNSDBUS_ind_aux])
##        if SENSFACTNSDBUS_ind == 1:
##            index = index + 1
##            SENSFACTNSDBUS_ind_aux = index - 1
##            SENSFACTNSDBUS = float(popul[countgener][countcrom][SENSFACTNSDBUS_ind_aux])
##        if MINCHEADNSDBUS_ind == 1:
##            index = index + 1
##            MINCHEADNSDBUS_ind_aux = index - 1
##            MINCHEADNSDBUS = float(popul[countgener][countcrom][MINCHEADNSDBUS_ind_aux])
##        if LNSD2BUS_ind == 1:
##            index = index + 1
##            LNSD2BUS_ind_aux = index - 1
##            LNSD2BUS = float(popul[countgener][countcrom][LNSD2BUS_ind_aux])
##        if WNSD2BUS_ind == 1:
##            index = index + 1
##            WNSD2BUS_ind_aux = index - 1
##            WNSD2BUS = float(popul[countgener][countcrom][WNSD2BUS_ind_aux])
##        if MAXDSPNSD2BUS_ind == 1:
##            index = index + 1
##            MAXDSPNSD2BUS_ind_aux = index - 1
##            MAXDSPNSD2BUS = float(popul[countgener][countcrom][MAXDSPNSD2BUS_ind_aux])
##        if MAXACCNSD2BUS_ind == 1:
##            index = index + 1
##            MAXACCNSD2BUS_ind_aux = index - 1
##            MAXACCNSD2BUS = float(popul[countgener][countcrom][MAXACCNSD2BUS_ind_aux])
##        if NDECNSD2BUS_ind == 1:
##            index = index + 1
##            NDECNSD2BUS_ind_aux = index - 1
##            NDECNSD2BUS = float(popul[countgener][countcrom][NDECNSD2BUS_ind_aux])
##        if MAXDECNSD2BUS_ind == 1:
##            index = index + 1
##            MAXDECNSD2BUS_ind_aux = index - 1
##            MAXDECNSD2BUS = float(popul[countgener][countcrom][MAXDECNSD2BUS_ind_aux])
##        if SPACCEPNSD2BUS_ind == 1:
##            index = index + 1
##            SPACCEPNSD2BUS_ind_aux = index - 1
##            SPACCEPNSD2BUS = float(popul[countgener][countcrom][SPACCEPNSD2BUS_ind_aux])
##        if MINDVEHNSD2BUS_ind == 1:
##            index = index + 1
##            MINDVEHNSD2BUS_ind_aux = index - 1
##            MINDVEHNSD2BUS = float(popul[countgener][countcrom][MINDVEHNSD2BUS_ind_aux])
##        if MAXCGWTNSD2BUS_ind == 1:
##            index = index + 1
##            MAXCGWTNSD2BUS_ind_aux = index - 1
##            MAXCGWTNSD2BUS = float(popul[countgener][countcrom][MAXCGWTNSD2BUS_ind_aux])
##        if GACCEPNSD2BUS_ind == 1:
##            index = index + 1
##            GACCEPNSD2BUS_ind_aux = index - 1
##            GACCEPNSD2BUS = float(popul[countgener][countcrom][GACCEPNSD2BUS_ind_aux])
##        if SENSFACTNSD2BUS_ind == 1:
##            index = index + 1
##            SENSFACTNSD2BUS_ind_aux = index - 1
##            SENSFACTNSD2BUS = float(popul[countgener][countcrom][SENSFACTNSD2BUS_ind_aux])
##        if MINCHEADNSD2BUS_ind == 1:
##            index = index + 1
##            MINCHEADNSD2BUS_ind_aux = index - 1
##            MINCHEADNSD2BUS = float(popul[countgener][countcrom][MINCHEADNSD2BUS_ind_aux])
        if SOVERLBUS_ind == 1:
            index = index + 1
            SOVERLBUS_ind_aux = index - 1
            SOVERLBUS = float(popul[countgener][countcrom][SOVERLBUS_ind_aux])
        if UNDERBUS_ind == 1:
            index = index + 1
            UNDERBUS_ind_aux = index - 1
            UNDERBUS = float(popul[countgener][countcrom][UNDERBUS_ind_aux])
        if IMPLCBUS_ind == 1:
            index = index + 1
            IMPLCBUS_ind_aux = index - 1
            IMPLCBUS = float(popul[countgener][countcrom][IMPLCBUS_ind_aux])
        if SENSIMPLCBUS_ind == 1:
            index = index + 1
            SENSIMPLCBUS_ind_aux = index - 1
            SENSIMPLCBUS = float(popul[countgener][countcrom][SENSIMPLCBUS_ind_aux])
        if EQVEHBUS_ind == 1:
            index = index + 1
            EQVEHBUS_ind_aux = index - 1
            EQVEHBUS = float(popul[countgener][countcrom][EQVEHBUS_ind_aux])
        if CRTOLBUS_ind == 1:
            index = index + 1
            CRTOLBUS_ind_aux = index - 1
            CRTOLBUS = float(popul[countgener][countcrom][CRTOLBUS_ind_aux])
        if LMTR_ind == 1:
            index = index + 1
            LMTR_ind_aux = index - 1
            LMTR = float(popul[countgener][countcrom][LMTR_ind_aux])
        if WMTR_ind == 1:
            index = index + 1
            WMTR_ind_aux = index - 1
            WMTR = float(popul[countgener][countcrom][WMTR_ind_aux])
        if MAXDSPMTR_ind == 1:
            index = index + 1
            MAXDSPMTR_ind_aux = index - 1
            MAXDSPMTR = float(popul[countgener][countcrom][MAXDSPMTR_ind_aux])
        if MAXACCMTR_ind == 1:
            index = index + 1
            MAXACCMTR_ind_aux = index - 1
            MAXACCMTR = float(popul[countgener][countcrom][MAXACCMTR_ind_aux])
        if NDECMTR_ind == 1:
            index = index + 1
            NDECMTR_ind_aux = index - 1
            NDECMTR = float(popul[countgener][countcrom][NDECMTR_ind_aux])
        if MAXDECMTR_ind == 1:
            index = index + 1
            MAXDECMTR_ind_aux = index - 1
            MAXDECMTR = float(popul[countgener][countcrom][MAXDECMTR_ind_aux])
        if SPACCEPMTR_ind == 1:
            index = index + 1
            SPACCEPMTR_ind_aux = index - 1
            SPACCEPMTR = float(popul[countgener][countcrom][SPACCEPMTR_ind_aux])
        if MINDVEHMTR_ind == 1:
            index = index + 1
            MINDVEHMTR_ind_aux = index - 1
            MINDVEHMTR = float(popul[countgener][countcrom][MINDVEHMTR_ind_aux])
        if MAXCGWTMTR_ind == 1:
            index = index + 1
            MAXCGWTMTR_ind_aux = index - 1
            MAXCGWTMTR = float(popul[countgener][countcrom][MAXCGWTMTR_ind_aux])
        if GACCEPMTR_ind == 1:
            index = index + 1
            GACCEPMTR_ind_aux = index - 1
            GACCEPMTR = float(popul[countgener][countcrom][GACCEPMTR_ind_aux])
        if SENSFACTMTR_ind == 1:
            index = index + 1
            SENSFACTMTR_ind_aux = index - 1
            SENSFACTMTR = float(popul[countgener][countcrom][SENSFACTMTR_ind_aux])
        if MINCHEADMTR_ind == 1:
            index = index + 1
            MINCHEADMTR_ind_aux = index - 1
            MINCHEADMTR = float(popul[countgener][countcrom][MINCHEADMTR_ind_aux])
##        if LDTR_ind == 1:
##            index = index + 1
##            LDTR_ind_aux = index - 1
##            LDTR = float(popul[countgener][countcrom][LDTR_ind_aux])
##        if WDTR_ind == 1:
##            index = index + 1
##            WDTR_ind_aux = index - 1
##            WDTR = float(popul[countgener][countcrom][WDTR_ind_aux])
##        if MAXDSPDTR_ind == 1:
##            index = index + 1
##            MAXDSPDTR_ind_aux = index - 1
##            MAXDSPDTR = float(popul[countgener][countcrom][MAXDSPDTR_ind_aux])
##        if MAXACCDTR_ind == 1:
##            index = index + 1
##            MAXACCDTR_ind_aux = index - 1
##            MAXACCDTR = float(popul[countgener][countcrom][MAXACCDTR_ind_aux])
##        if NDECDTR_ind == 1:
##            index = index + 1
##            NDECDTR_ind_aux = index - 1
##            NDECDTR = float(popul[countgener][countcrom][NDECDTR_ind_aux])
##        if MAXDECDTR_ind == 1:
##            index = index + 1
##            MAXDECDTR_ind_aux = index - 1
##            MAXDECDTR = float(popul[countgener][countcrom][MAXDECDTR_ind_aux])
##        if SPACCEPDTR_ind == 1:
##            index = index + 1
##            SPACCEPDTR_ind_aux = index - 1
##            SPACCEPDTR = float(popul[countgener][countcrom][SPACCEPDTR_ind_aux])
##        if MINDVEHDTR_ind == 1:
##            index = index + 1
##            MINDVEHDTR_ind_aux = index - 1
##            MINDVEHDTR = float(popul[countgener][countcrom][MINDVEHDTR_ind_aux])
##        if MAXCGWTDTR_ind == 1:
##            index = index + 1
##            MAXCGWTDTR_ind_aux = index - 1
##            MAXCGWTDTR = float(popul[countgener][countcrom][MAXCGWTDTR_ind_aux])
##        if GACCEPDTR_ind == 1:
##            index = index + 1
##            GACCEPDTR_ind_aux = index - 1
##            GACCEPDTR = float(popul[countgener][countcrom][GACCEPDTR_ind_aux])
##        if SENSFACTDTR_ind == 1:
##            index = index + 1
##            SENSFACTDTR_ind_aux = index - 1
##            SENSFACTDTR = float(popul[countgener][countcrom][SENSFACTDTR_ind_aux])
##        if MINCHEADDTR_ind == 1:
##            index = index + 1
##            MINCHEADDTR_ind_aux = index - 1
##            MINCHEADDTR = float(popul[countgener][countcrom][MINCHEADDTR_ind_aux])
##        if LNSDTR_ind == 1:
##            index = index + 1
##            LNSDTR_ind_aux = index - 1
##            LNSDTR = float(popul[countgener][countcrom][LNSDTR_ind_aux])
##        if WNSDTR_ind == 1:
##            index = index + 1
##            WNSDTR_ind_aux = index - 1
##            WNSDTR = float(popul[countgener][countcrom][WNSDTR_ind_aux])
##        if MAXDSPNSDTR_ind == 1:
##            index = index + 1
##            MAXDSPNSDTR_ind_aux = index - 1
##            MAXDSPNSDTR = float(popul[countgener][countcrom][MAXDSPNSDTR_ind_aux])
##        if MAXACCNSDTR_ind == 1:
##            index = index + 1
##            MAXACCNSDTR_ind_aux = index - 1
##            MAXACCNSDTR = float(popul[countgener][countcrom][MAXACCNSDTR_ind_aux])
##        if NDECNSDTR_ind == 1:
##            index = index + 1
##            NDECNSDTR_ind_aux = index - 1
##            NDECNSDTR = float(popul[countgener][countcrom][NDECNSDTR_ind_aux])
##        if MAXDECNSDTR_ind == 1:
##            index = index + 1
##            MAXDECNSDTR_ind_aux = index - 1
##            MAXDECNSDTR = float(popul[countgener][countcrom][MAXDECNSDTR_ind_aux])
##        if SPACCEPNSDTR_ind == 1:
##            index = index + 1
##            SPACCEPNSDTR_ind_aux = index - 1
##            SPACCEPNSDTR = float(popul[countgener][countcrom][SPACCEPNSDTR_ind_aux])
##        if MINDVEHNSDTR_ind == 1:
##            index = index + 1
##            MINDVEHNSDTR_ind_aux = index - 1
##            MINDVEHNSDTR = float(popul[countgener][countcrom][MINDVEHNSDTR_ind_aux])
##        if MAXCGWTNSDTR_ind == 1:
##            index = index + 1
##            MAXCGWTNSDTR_ind_aux = index - 1
##            MAXCGWTNSDTR = float(popul[countgener][countcrom][MAXCGWTNSDTR_ind_aux])
##        if GACCEPNSDTR_ind == 1:
##            index = index + 1
##            GACCEPNSDTR_ind_aux = index - 1
##            GACCEPNSDTR = float(popul[countgener][countcrom][GACCEPNSDTR_ind_aux])
##        if SENSFACTNSDTR_ind == 1:
##            index = index + 1
##            SENSFACTNSDTR_ind_aux = index - 1
##            SENSFACTNSDTR = float(popul[countgener][countcrom][SENSFACTNSDTR_ind_aux])
##        if MINCHEADNSDTR_ind == 1:
##            index = index + 1
##            MINCHEADNSDTR_ind_aux = index - 1
##            MINCHEADNSDTR = float(popul[countgener][countcrom][MINCHEADNSDTR_ind_aux])
##        if LNSD2TR_ind == 1:
##            index = index + 1
##            LNSD2TR_ind_aux = index - 1
##            LNSD2TR = float(popul[countgener][countcrom][LNSD2TR_ind_aux])
##        if WNSD2TR_ind == 1:
##            index = index + 1
##            WNSD2TR_ind_aux = index - 1
##            WNSD2TR = float(popul[countgener][countcrom][WNSD2TR_ind_aux])
##        if MAXDSPNSD2TR_ind == 1:
##            index = index + 1
##            MAXDSPNSD2TR_ind_aux = index - 1
##            MAXDSPNSD2TR = float(popul[countgener][countcrom][MAXDSPNSD2TR_ind_aux])
##        if MAXACCNSD2TR_ind == 1:
##            index = index + 1
##            MAXACCNSD2TR_ind_aux = index - 1
##            MAXACCNSD2TR = float(popul[countgener][countcrom][MAXACCNSD2TR_ind_aux])
##        if NDECNSD2TR_ind == 1:
##            index = index + 1
##            NDECNSD2TR_ind_aux = index - 1
##            NDECNSD2TR = float(popul[countgener][countcrom][NDECNSD2TR_ind_aux])
##        if MAXDECNSD2TR_ind == 1:
##            index = index + 1
##            MAXDECNSD2TR_ind_aux = index - 1
##            MAXDECNSD2TR = float(popul[countgener][countcrom][MAXDECNSD2TR_ind_aux])
##        if SPACCEPNSD2TR_ind == 1:
##            index = index + 1
##            SPACCEPNSD2TR_ind_aux = index - 1
##            SPACCEPNSD2TR = float(popul[countgener][countcrom][SPACCEPNSD2TR_ind_aux])
##        if MINDVEHNSD2TR_ind == 1:
##            index = index + 1
##            MINDVEHNSD2TR_ind_aux = index - 1
##            MINDVEHNSD2TR = float(popul[countgener][countcrom][MINDVEHNSD2TR_ind_aux])
##        if MAXCGWTNSD2TR_ind == 1:
##            index = index + 1
##            MAXCGWTNSD2TR_ind_aux = index - 1
##            MAXCGWTNSD2TR = float(popul[countgener][countcrom][MAXCGWTNSD2TR_ind_aux])
##        if GACCEPNSD2TR_ind == 1:
##            index = index + 1
##            GACCEPNSD2TR_ind_aux = index - 1
##            GACCEPNSD2TR = float(popul[countgener][countcrom][GACCEPNSD2TR_ind_aux])
##        if SENSFACTNSD2TR_ind == 1:
##            index = index + 1
##            SENSFACTNSD2TR_ind_aux = index - 1
##            SENSFACTNSD2TR = float(popul[countgener][countcrom][SENSFACTNSD2TR_ind_aux])
##        if MINCHEADNSD2TR_ind == 1:
##            index = index + 1
##            MINCHEADNSD2TR_ind_aux = index - 1
##            MINCHEADNSD2TR = float(popul[countgener][countcrom][MINCHEADNSD2TR_ind_aux])
        if SOVERLTR_ind == 1:
            index = index + 1
            SOVERLTR_ind_aux = index - 1
            SOVERLTR = float(popul[countgener][countcrom][SOVERLTR_ind_aux])
        if UNDERTR_ind == 1:
            index = index + 1
            UNDERTR_ind_aux = index - 1
            UNDERTR = float(popul[countgener][countcrom][UNDERTR_ind_aux])
        if IMPLCTR_ind == 1:
            index = index + 1
            IMPLCTR_ind_aux = index - 1
            IMPLCTR = float(popul[countgener][countcrom][IMPLCTR_ind_aux])
        if SENSIMPLCTR_ind == 1:
            index = index + 1
            SENSIMPLCTR_ind_aux = index - 1
            SENSIMPLCTR = float(popul[countgener][countcrom][SENSIMPLCTR_ind_aux])
        if EQVEHTR_ind == 1:
            index = index + 1
            EQVEHTR_ind_aux = index - 1
            EQVEHTR = float(popul[countgener][countcrom][EQVEHTR_ind_aux])
        if CRTOLTR_ind == 1:
            index = index + 1
            CRTOLTR_ind_aux = index - 1
            CRTOLTR = float(popul[countgener][countcrom][CRTOLTR_ind_aux])
#ADICAO NOVOS PARAMETROS GKEXPERIMENT

        if APP2WAY_ind == 1:
            index = index + 1
            APP2WAY_ind_aux = index - 1
            APP2WAY = float(popul[countgener][countcrom][APP2WAY_ind_aux])
        if DLTRSHLD_ind == 1:
            index = index + 1
            DLTRSHLD_ind_aux = index - 1
            DLTRSHLD = float(popul[countgener][countcrom][DLTRSHLD_ind_aux])
        if SPDIFMAX_ind == 1:
            index = index + 1
            SPDIFMAX_ind_aux = index - 1
            SPDIFMAX = float(popul[countgener][countcrom][SPDIFMAX_ind_aux])
        if SPDIFMIN_ind == 1:
            index = index + 1
            SPDIFMIN_ind_aux = index - 1
            SPDIFMIN = float(popul[countgener][countcrom][SPDIFMIN_ind_aux])
        if TTRSHLD_ind == 1:
            index = index + 1
            TTRSHLD_ind_aux = index - 1
            TTRSHLD = float(popul[countgener][countcrom][TTRSHLD_ind_aux])
        if RNKTRSHLD_ind == 1:
            index = index + 1
            RNKTRSHLD_ind_aux = index - 1
            RNKTRSHLD = float(popul[countgener][countcrom][RNKTRSHLD_ind_aux])
        if NULTRSPRM_ind == 1:
            index = index + 1
            NULTRSPRM_ind_aux = index - 1
            NULTRSPRM = float(popul[countgener][countcrom][NULTRSPRM_ind_aux])
        if DLULTRSPRM_ind == 1:
            index = index + 1
            DLULTRSPRM_ind_aux = index - 1
            DLULTRSPRM = float(popul[countgener][countcrom][DLULTRSPRM_ind_aux])
        if SNSTVTFCTRDCD_ind == 1:
            index = index + 1
            SNSTVTFCTRDCD_ind_aux = index - 1
            SNSTVTFCTRDCD = float(popul[countgener][countcrom][SNSTVTFCTRDCD_ind_aux])
        if SPDACC4OVTK_ind == 1:
            index = index + 1
            SPDACC4OVTK_ind_aux = index - 1
            SPDACC4OVTK = float(popul[countgener][countcrom][SPDACC4OVTK_ind_aux])
        if SPDTRSHLD4OVTK_ind == 1:
            index = index + 1
            SPDTRSHLD4OVTK_ind_aux = index - 1
            SPDTRSHLD4OVTK = float(popul[countgener][countcrom][SPDTRSHLD4OVTK_ind_aux])
        
        geracoes.write(str((countgener + 1)) + "\t")
        geracoes.write(str((countcrom + 1)) + "\t")
        for m in range(maxparam_aux):
            if nome_params[index_calib[m]] == "NVEH" or nome_params[index_calib[m]] == "DZVAR":
                rest = math.fmod(float(popul[countgener][countcrom][m]),int(popul[countgener][countcrom][m]))
                if rest >= 0.5:
                    test = int(popul[countgener][countcrom][m]) + 1
                else:
                    test = int(popul[countgener][countcrom][m])
                geracoes.write(str(test) + "\t")
            else:
                geracoes.write(str(float(popul[countgener][countcrom][m])) + "\t")
        
        ## para cada semente...
        erroseed = 0
        for countseed in range(seeds):
            ## ##### escreve no input #####
            
            # This script changes the simulation parameters of an Experiment and some values
            # in one of the used vehicles types
            # Variables used to configure this script

            # Entry code, the script starts here:
            
            #model = GKSystem.getSystem().getActiveModel()

            #abrir console
            if console.open(str(diretorio + network)):
                model=console.getModel()

                # Get GKExperiment object.
                experiment = model.getCatalog().find( int(experimentId) )
                
                if experiment != None and experiment.isA( "GKExperiment" ):

                    #Change experiment parameters:
                
                    experiment.setDataValueByID( GKExperiment.simStepAtt, QVariant( TSTEP )) #Simulation Step
                    #attribute = model.getColumn("GKExperiment::simStepAtt")
                    #experiment.setDataValue(attribute, QVariant(TSTEP))
                
                    experiment.setDataValueByID( GKExperiment.nbVehiclesAtt, QVariant( NVEH )) #Number of vehicles
                    #attribute = model.getColumn("GKExperiment::nbVehiclesAtt")
                    #experiment.setDataValue(attribute, QVariant(NVEH))
                
                    experiment.setDataValueByID( GKExperiment.maxDistanceAtt, QVariant( MAXD )) #Maximum distance
                    #attribute = model.getColumn("GKExperiment::maxDistanceAtt")
                    #experiment.setDataValue(attribute, QVariant(MAXD))
                
                    experiment.setDataValueByID( GKExperiment.maxSpeedDiffAtt, QVariant( MAXSPD )) #Maximum speed distance
                    #attribute = model.getColumn("GKExperiment::maxSpeedDiffAtt")
                    #experiment.setDataValue(attribute, QVariant(MAXSPD))
                
                    experiment.setDataValueByID( GKExperiment.maxSpeedDiffRampAtt, QVariant( MAXSPDR )) #Maximum speed difference on ramp
                    #attribute = model.getColumn("GKExperiment::maxSpeedDiffRampAtt")
                    #experiment.setDataValue(attribute, QVariant(MAXSPDR))
                
                    experiment.setDataValueByID( GKExperiment.overtakeAtt, QVariant( POVER )) #Percentage overtake
                    #attribute = model.getColumn("GKExperiment::overtakeAtt")
                    #experiment.setDataValue(attribute, QVariant(POVER))
                
                    experiment.setDataValueByID( GKExperiment.recoverAtt, QVariant( PREC )) #Percentage recover
                    #attribute = model.getColumn("GKExperiment::recoverAtt")
                    #experiment.setDataValue(attribute, QVariant(PREC))

                    experiment.setDataValueByID( GKExperiment.queueUpSpeedAtt, QVariant( QENTSP )) #Queue entry speed
                    #attribute = model.getColumn("GKExperiment::queueUpSpeedAtt")
                    #experiment.setDataValue(attribute, QVariant(QENTSP))

                    experiment.setDataValueByID( GKExperiment.queueLeavingSeepAtt, QVariant( QEXITSP )) #Queue exit speed
                    #attribute = model.getColumn("GKExperiment::queueLeavingSeepAtt")
                    #experiment.setDataValue(attribute, QVariant(QEXITSP))
                
                    attribute = model.getColumn("GKExperiment::distanceZoneVariabilityAtt") #Distance zone variability
                    experiment.setDataValue(attribute, QVariant( DZVAR )) #Distance zone variability
                    #experiment.setDataValueByID( GKExperiment.distanceZoneVariabilityAtt, QVariant( DZVAR )) #Distance zone variability -- ESSE NAO FUNCIONA!!!
                    #dzvar = model.getColumn("GKExperiment::distanceZoneVariabilityAtt") #Distance zone variability


                    #Parametros GKExperiment modelo de ultrapassagem mao dupla de duas faixas

                    applyTwoWayAtt = model.getColumn("GKExperiment::applyTwoWayAtt")
                    experiment.setDataValue(applyTwoWayAtt, QVariant(APP2WAY))

                    delayTreshold = model.getColumn("GKExperiment::delayTreshold")
                    experiment.setDataValue(delayTreshold, QVariant(DLTRSHLD))


                    spdifmax = model.getColumn("GKExperiment::speedDiffMax")
                    experiment.setDataValue(spdifmax, QVariant(SPDIFMAX))


                    spdifmin = model.getColumn("GKExperiment::speedDiffMin")
                    experiment.setDataValue(spdifmin, QVariant(SPDIFMIN))

                    rankTreshold = model.getColumn("GKExperiment::rankTreshold")
                    experiment.setDataValue(rankTreshold, QVariant(RNKTRSHLD))

                    ttTreshold = model.getColumn("GKExperiment::traveltimeTreshold")
                    experiment.setDataValue(ttTreshold, QVariant(TTRSHLD))

                    numeroUltrapassagensSimultPermitidas = model.getColumn("GKExperiment::numberOfSimultaneousOvertakingAllowed")
                    experiment.setDataValue(numeroUltrapassagensSimultPermitidas, QVariant(NULTRSPRM))


                    delayUltrapassagensSimultPermitidas = model.getColumn("GKExperiment::delayOfSimultaneousOvertakingAllowed")
                    experiment.setDataValue(delayUltrapassagensSimultPermitidas, QVariant(DLULTRSPRM))

                    fatorSensibReducDist= model.getColumn("GKExperiment::sensitivityFactorReducedGapCF")
                    experiment.setDataValue(fatorSensibReducDist, QVariant(SNSTVTFCTRDCD))

                    spdAcc4Ovtk= model.getColumn("GKExperiment::speedAcceptance4Overtaking")
                    experiment.setDataValue(spdAcc4Ovtk, QVariant(SPDACC4OVTK))

                    spdDifTrshld4OvtkSpdAcc= model.getColumn("GKExperiment::speedDiffTreshold4OvertakingSpeedAcceptance")
                    experiment.setDataValue(spdDifTrshld4OvtkSpdAcc, QVariant(SPDTRSHLD4OVTK))

                
                    if rtimefx == 1:
                
                        experiment.setDataValueByID( GKExperiment.reactionAtStopAtt, QVariant( RTIMESTFX )) #Reaction time at stop
                        #attribute = model.getColumn("GKExperiment::reactionAtStopAtt")
                        #experiment.setDataValue(attribute, QVariant(RTIMESTFX))
                    
                        experiment.setDataValueByID( GKExperiment.reactionAtTrafficLightAtt, QVariant( RTIMETLFX )) #Reaction time at traffic light
                        #attribute = model.getColumn("GKExperiment::reactionAtTrafficLightAtt")
                        #experiment.setDataValue(attribute, QVariant(RTIMETLFX))
                
                    ################ NOVA PARTE DA VERSAO 2.0, INCLUINDO OS PARAMETROS DE TEMPO DE REACAO VARIAVEL, QUE EXISTIA NA VERSAO 1.0 ######################

                    # VehicleType to modify
                    for w in range(len(tab_vehtypes)):
                        vehicleTypetId = int(tab_vehtypes[w])
                    
                        # Get GKVehicleReactionTimes object.
                        vehType = model.getCatalog().find( vehicleTypetId )
                        if vehType != None and rtimevar == 1:
                            #Change vehicle parameters.
                            vehReactionTimes = list()
                            if w == 0:
                                rest = math.fmod(float(RTIMECAR),float(TSTEP))
                                #print(TSTEP, RTIMECAR, RTIMESTCAR, RTIMETLCAR)
                                if rest <= (TSTEP/2):
                                    RTIMECAR = RTIMECAR - rest
                                else:
                                    RTIMECAR = RTIMECAR + (TSTEP - rest)

                                #print(TSTEP, RTIMECAR, RTIMESTCAR, RTIMETLCAR)

                                if int(RTIMECAR*100) < int(TSTEP*100):
                                    RTIMECAR = TSTEP
                                
                                if int(RTIMESTCAR*100) < int(RTIMECAR*100):
                                    RTIMESTCAR = RTIMECAR

                                #vehReactionTimes.append(GKVehicleReactionTimes(RTIMECAR, RTIMESTCAR, RTIMETLCAR, PROBCAR)) #vetor
                                vehReactionTimes.append(GKVehicleReactionTimes(RTIMECAR, RTIMESTCAR, RTIMETLCAR, 1.0)) #vetor

                            elif w == 1:
                                rest = math.fmod(float(RTIMEBUS),float(TSTEP))
                                if rest <= (TSTEP/2):
                                    RTIMEBUS = RTIMEBUS - rest
                                else:
                                    RTIMEBUS = RTIMEBUS + (TSTEP - rest)

                                if int(RTIMEBUS*100) < int(TSTEP*100):
                                    RTIMEBUS = TSTEP
                                
                                if int(RTIMESTBUS*100) < int(RTIMEBUS*100):
                                    RTIMESTBUS = RTIMEBUS
                                
                                #vehReactionTimes.append(GKVehicleReactionTimes(RTIMEBUS, RTIMESTBUS, RTIMETLBUS, PROBBUS)) #vetor
                                vehReactionTimes.append(GKVehicleReactionTimes(RTIMEBUS, RTIMESTBUS, RTIMETLBUS, 1.0)) #vetor
                            
                            elif w == 2:
                                rest = math.fmod(float(RTIMETR),float(TSTEP))
                                if rest <= (TSTEP/2):
                                    RTIMETR = RTIMETR - rest
                                else:
                                    RTIMETR = RTIMETR + (TSTEP - rest)

                                if int(RTIMETR*100) < int(TSTEP*100):
                                    RTIMETR = TSTEP
                                
                                if int(RTIMESTTR*100) < int(RTIMETR*100):
                                    RTIMESTTR = RTIMETR
                                
                                #vehReactionTimes.append(GKVehicleReactionTimes(RTIMETR, RTIMESTTR, RTIMETLTR, PROBTR)) #vetor
                                vehReactionTimes.append(GKVehicleReactionTimes(RTIMETR, RTIMESTTR, RTIMETLTR, 1.0)) #vetor
                        
                            experiment.setVariableReactionTimesMicro(vehType, vehReactionTimes)

                    ############ FINAL DA NOVA PARTE DA VERSAO 2.0, INCLUINDO OS PARAMETROS DE TEMPO DE REACAO VARIAVEL, QUE EXISTIA NA VERSAO 1.0 #################

                    # VehicleType to modify
                    for w in range(len(tab_vehtypes)):
                        vehicleTypetId = int(tab_vehtypes[w])
                    
                        # Get GKVehicle object.
                        vehType = model.getCatalog().find( vehicleTypetId )
                        if vehType != None and vehType.isA( "GKVehicle" ):
                            #Change vehicle parameters.
                            if w == 0:
                                ######
                                if LMCAR_def != 0:
                                    LDCAR = LDCAR_def * (LMCAR / LMCAR_def)
                                else:
                                    LDCAR = LDCAR_def
                            
                                if LMINCAR_def < (LMCAR - 2 * LDCAR):
                                    LMINCAR = LMINCAR_def
                                else:
                                    LMINCAR = LMCAR - 2 * LDCAR

                                if LMAXCAR_def > (LMCAR + 2 * LDCAR):
                                    LMAXCAR = LMAXCAR_def
                                else:
                                    LMAXCAR = LMCAR + 2 * LDCAR

                                if LMINCAR < 0:
                                    LMINCAR = 0
                                ######
                                ######
                                if WMCAR_def != 0:
                                    WDCAR = WDCAR_def * (WMCAR / WMCAR_def)
                                else:
                                    WDCAR = WDCAR_def
                            
                                if WMINCAR_def < (WMCAR - 2 * WDCAR):
                                    WMINCAR = WMINCAR_def
                                else:
                                    WMINCAR = WMCAR - 2 * WDCAR

                                if WMAXCAR_def > (WMCAR + 2 * WDCAR):
                                    WMAXCAR = WMAXCAR_def
                                else:
                                    WMAXCAR = WMCAR + 2 * WDCAR

                                if WMINCAR < 0:
                                    WMINCAR = 0
                                ######
                                ######
                                if MAXDSPMCAR_def != 0:
                                    MAXDSPDCAR = MAXDSPDCAR_def * (MAXDSPMCAR / MAXDSPMCAR_def)
                                else:
                                    MAXDSPDCAR = MAXDSPDCAR_def
                            
                                if MAXDSPMINCAR_def < (MAXDSPMCAR - 2 * MAXDSPDCAR):
                                    MAXDSPMINCAR = MAXDSPMINCAR_def
                                else:
                                    MAXDSPMINCAR = MAXDSPMCAR - 2 * MAXDSPDCAR

                                if MAXDSPMAXCAR_def > (MAXDSPMCAR + 2 * MAXDSPDCAR):
                                    MAXDSPMAXCAR = MAXDSPMAXCAR_def
                                else:
                                    MAXDSPMAXCAR = MAXDSPMCAR + 2 * MAXDSPDCAR

                                if MAXDSPMINCAR < 0:
                                    MAXDSPMINCAR = 0
                                ######
                                ######
                                if MAXACCMCAR_def != 0:
                                    MAXACCDCAR = MAXACCDCAR_def * (MAXACCMCAR / MAXACCMCAR_def)
                                else:
                                    MAXACCDCAR = MAXACCDCAR_def
                            
                                if MAXACCMINCAR_def < (MAXACCMCAR - 2 * MAXACCDCAR):
                                    MAXACCMINCAR = MAXACCMINCAR_def
                                else:
                                    MAXACCMINCAR = MAXACCMCAR - 2 * MAXACCDCAR

                                if MAXACCMAXCAR_def > (MAXACCMCAR + 2 * MAXACCDCAR):
                                    MAXACCMAXCAR = MAXACCMAXCAR_def
                                else:
                                    MAXACCMAXCAR = MAXACCMCAR + 2 * MAXACCDCAR

                                if MAXACCMINCAR < 0:
                                    MAXACCMINCAR = 0
                                ######
                                ######
                                if NDECMCAR_def != 0:
                                    NDECDCAR = NDECDCAR_def * (NDECMCAR / NDECMCAR_def)
                                else:
                                    NDECDCAR = NDECDCAR_def
                            
                                if NDECMINCAR_def < (NDECMCAR - 2 * NDECDCAR):
                                    NDECMINCAR = NDECMINCAR_def
                                else:
                                    NDECMINCAR = NDECMCAR - 2 * NDECDCAR

                                if NDECMAXCAR_def > (NDECMCAR + 2 * NDECDCAR):
                                    NDECMAXCAR = NDECMAXCAR_def
                                else:
                                    NDECMAXCAR = NDECMCAR + 2 * NDECDCAR

                                if NDECMINCAR < 0:
                                    NDECMINCAR = 0
                                ######
                                ######
                                if MAXDECMCAR_def != 0:
                                    MAXDECDCAR = MAXDECDCAR_def * (MAXDECMCAR / MAXDECMCAR_def)
                                else:
                                    MAXDECDCAR = MAXDECDCAR_def
                            
                                if MAXDECMINCAR_def < (MAXDECMCAR - 2 * MAXDECDCAR):
                                    MAXDECMINCAR = MAXDECMINCAR_def
                                else:
                                    MAXDECMINCAR = MAXDECMCAR - 2 * MAXDECDCAR

                                if MAXDECMAXCAR_def > (MAXDECMCAR + 2 * MAXDECDCAR):
                                    MAXDECMAXCAR = MAXDECMAXCAR_def
                                else:
                                    MAXDECMAXCAR = MAXDECMCAR + 2 * MAXDECDCAR

                                if MAXDECMINCAR < 0:
                                    MAXDECMINCAR = 0
                                ######
                                ######
                                if SPACCEPMCAR_def != 0:
                                    SPACCEPDCAR = SPACCEPDCAR_def * (SPACCEPMCAR / SPACCEPMCAR_def)
                                else:
                                    SPACCEPDCAR = SPACCEPDCAR_def
                            
                                if SPACCEPMINCAR_def < (SPACCEPMCAR - 2 * SPACCEPDCAR):
                                    SPACCEPMINCAR = SPACCEPMINCAR_def
                                else:
                                    SPACCEPMINCAR = SPACCEPMCAR - 2 * SPACCEPDCAR

                                if SPACCEPMAXCAR_def > (SPACCEPMCAR + 2 * SPACCEPDCAR):
                                    SPACCEPMAXCAR = SPACCEPMAXCAR_def
                                else:
                                    SPACCEPMAXCAR = SPACCEPMCAR + 2 * SPACCEPDCAR

                                if SPACCEPMINCAR < 0:
                                    SPACCEPMINCAR = 0
                                ######
                                ######
                                if MINDVEHMCAR_def != 0:
                                    MINDVEHDCAR = MINDVEHDCAR_def * (MINDVEHMCAR / MINDVEHMCAR_def)
                                else:
                                    MINDVEHDCAR = MINDVEHDCAR_def
                            
                                if MINDVEHMINCAR_def < (MINDVEHMCAR - 2 * MINDVEHDCAR):
                                    MINDVEHMINCAR = MINDVEHMINCAR_def
                                else:
                                    MINDVEHMINCAR = MINDVEHMCAR - 2 * MINDVEHDCAR

                                if MINDVEHMAXCAR_def > (MINDVEHMCAR + 2 * MINDVEHDCAR):
                                    MINDVEHMAXCAR = MINDVEHMAXCAR_def
                                else:
                                    MINDVEHMAXCAR = MINDVEHMCAR + 2 * MINDVEHDCAR

                                if MINDVEHMINCAR < 0:
                                    MINDVEHMINCAR = 0
                                ######
                                ######
                                if MAXCGWTMCAR_def != 0:
                                    MAXCGWTDCAR = MAXCGWTDCAR_def * (MAXCGWTMCAR / MAXCGWTMCAR_def)
                                else:
                                    MAXCGWTDCAR = MAXCGWTDCAR_def
                            
                                if MAXCGWTMINCAR_def < (MAXCGWTMCAR - 2 * MAXCGWTDCAR):
                                    MAXCGWTMINCAR = MAXCGWTMINCAR_def
                                else:
                                    MAXCGWTMINCAR = MAXCGWTMCAR - 2 * MAXCGWTDCAR

                                if MAXCGWTMAXCAR_def > (MAXCGWTMCAR + 2 * MAXCGWTDCAR):
                                    MAXCGWTMAXCAR = MAXCGWTMAXCAR_def
                                else:
                                    MAXCGWTMAXCAR = MAXCGWTMCAR + 2 * MAXCGWTDCAR

                                if MAXCGWTMINCAR < 0:
                                    MAXCGWTMINCAR = 0
                                ######
                                ######
                                if GACCEPMCAR_def != 0:
                                    GACCEPDCAR = GACCEPDCAR_def * (GACCEPMCAR / GACCEPMCAR_def)
                                else:
                                    GACCEPDCAR = GACCEPDCAR_def
                            
                                if GACCEPMINCAR_def < (GACCEPMCAR - 2 * GACCEPDCAR):
                                    GACCEPMINCAR = GACCEPMINCAR_def
                                else:
                                    GACCEPMINCAR = GACCEPMCAR - 2 * GACCEPDCAR

                                if GACCEPMAXCAR_def > (GACCEPMCAR + 2 * GACCEPDCAR):
                                    GACCEPMAXCAR = GACCEPMAXCAR_def
                                else:
                                    GACCEPMAXCAR = GACCEPMCAR + 2 * GACCEPDCAR

                                if GACCEPMINCAR < 0:
                                    GACCEPMINCAR = 0
                                ######
                                ######
                                if SENSFACTMCAR_def != 0:
                                    SENSFACTDCAR = SENSFACTDCAR_def * (SENSFACTMCAR / SENSFACTMCAR_def)
                                else:
                                    SENSFACTDCAR = SENSFACTDCAR_def
                            
                                if SENSFACTMINCAR_def < (SENSFACTMCAR - 2 * SENSFACTDCAR):
                                    SENSFACTMINCAR = SENSFACTMINCAR_def
                                else:
                                    SENSFACTMINCAR = SENSFACTMCAR - 2 * SENSFACTDCAR

                                if SENSFACTMAXCAR_def > (SENSFACTMCAR + 2 * SENSFACTDCAR):
                                    SENSFACTMAXCAR = SENSFACTMAXCAR_def
                                else:
                                    SENSFACTMAXCAR = SENSFACTMCAR + 2 * SENSFACTDCAR

                                if SENSFACTMINCAR < 0:
                                    SENSFACTMINCAR = 0
                                ######
                                ######
                                if MINCHEADMCAR_def != 0:
                                    MINCHEADDCAR = MINCHEADDCAR_def * (MINCHEADMCAR / MINCHEADMCAR_def)
                                else:
                                    MINCHEADDCAR = MINCHEADDCAR_def
                            
                                if MINCHEADMINCAR_def < (MINCHEADMCAR - 2 * MINCHEADDCAR):
                                    MINCHEADMINCAR = MINCHEADMINCAR_def
                                else:
                                    MINCHEADMINCAR = MINCHEADMCAR - 2 * MINCHEADDCAR

                                if MINCHEADMAXCAR_def > (MINCHEADMCAR + 2 * MINCHEADDCAR):
                                    MINCHEADMAXCAR = MINCHEADMAXCAR_def
                                else:
                                    MINCHEADMAXCAR = MINCHEADMCAR + 2 * MINCHEADDCAR

                                if MINCHEADMINCAR < 0:
                                    MINCHEADMINCAR = 0
                                ######

                                vehType.setDataValueByID( GKVehicle.lengthMean, QVariant( LMCAR )) #Length - Mean - Car
                                vehType.setDataValueByID( GKVehicle.widthMean, QVariant( WMCAR )) #Width - Mean - Car
                                vehType.setDataValueByID( GKVehicle.maxSpeedMean, QVariant( MAXDSPMCAR )) #Max - Car desired speed - Mean - Car
                                vehType.setDataValueByID( GKVehicle.maxAccelMean, QVariant( MAXACCMCAR )) #Max - Car acceleration - Mean - Car
                                vehType.setDataValueByID( GKVehicle.normalDecelMean, QVariant( NDECMCAR )) #Normal deceleration - Mean - Car
                                vehType.setDataValueByID( GKVehicle.maxDecelMean, QVariant( MAXDECMCAR )) #Max - Car deceleration - Mean - Car
                                vehType.setDataValueByID( GKVehicle.speedAcceptanceMean, QVariant( SPACCEPMCAR )) #Speed acceptance - Mean - Car
                                vehType.setDataValueByID( GKVehicle.minDistMean, QVariant( MINDVEHMCAR )) #Min - Car distance veh - Mean - Car
                                vehType.setDataValueByID( GKVehicle.giveWayMean, QVariant( MAXCGWTMCAR )) #Max - Carimum give way time - Mean - Car
                                vehType.setDataValueByID( GKVehicle.guidanceMean, QVariant( GACCEPMCAR )) #Guidance acceptance - Mean - Car
                                vehType.setDataValueByID( GKVehicle.sensitivityFactorMean, QVariant( SENSFACTMCAR )) #Sensivity factor - Mean - Car
                                vehType.setDataValueByID( GKVehicle.minimunHeadwayMean, QVariant( MINCHEADMCAR )) #Min - Carimum headway - Mean - Car
                            
                                vehType.setDataValueByID( GKVehicle.lengthDev, QVariant( LDCAR )) #Length - Dev - Car
                                vehType.setDataValueByID( GKVehicle.widthDev, QVariant( WDCAR )) #Width - Dev - Car
                                vehType.setDataValueByID( GKVehicle.maxSpeedDev, QVariant( MAXDSPDCAR )) #Max - Car desired speed - Dev - Car
                                vehType.setDataValueByID( GKVehicle.maxAccelDev, QVariant( MAXACCDCAR )) #Max - Car acceleration - Dev - Car
                                vehType.setDataValueByID( GKVehicle.normalDecelDev, QVariant( NDECDCAR )) #Normal deceleration - Dev - Car
                                vehType.setDataValueByID( GKVehicle.maxDecelDev, QVariant( MAXDECDCAR )) #Max - Car deceleration - Dev - Car
                                vehType.setDataValueByID( GKVehicle.speedAcceptanceDev, QVariant( SPACCEPDCAR )) #Speed acceptance - Dev - Car
                                vehType.setDataValueByID( GKVehicle.minDistDev, QVariant( MINDVEHDCAR )) #Min - Car distance veh - Dev - Car
                                vehType.setDataValueByID( GKVehicle.giveWayDev, QVariant( MAXCGWTDCAR )) #Max - Carimum give way time - Dev - Car
                                vehType.setDataValueByID( GKVehicle.guidanceDev, QVariant( GACCEPDCAR )) #Guidance acceptance - Dev - Car
                                vehType.setDataValueByID( GKVehicle.sensitivityFactorDev, QVariant( SENSFACTDCAR )) #Sensivity factor - Dev - Car
                                vehType.setDataValueByID( GKVehicle.minimunHeadwayDev, QVariant( MINCHEADDCAR )) #Min - Carimum headway - Dev - Car
                            
                                vehType.setDataValueByID( GKVehicle.lengthMin, QVariant( LMINCAR )) #Length - Min - Car
                                vehType.setDataValueByID( GKVehicle.widthMin, QVariant( WMINCAR )) #Width - Min - Car
                                vehType.setDataValueByID( GKVehicle.maxSpeedMin, QVariant( MAXDSPMINCAR )) #Max - Car desired speed - Min - Car
                                vehType.setDataValueByID( GKVehicle.maxAccelMin, QVariant( MAXACCMINCAR )) #Max - Car acceleration - Min - Car
                                vehType.setDataValueByID( GKVehicle.normalDecelMin, QVariant( NDECMINCAR )) #Normal deceleration - Min - Car
                                vehType.setDataValueByID( GKVehicle.maxDecelMin, QVariant( MAXDECMINCAR )) #Max - Car deceleration - Min - Car
                                vehType.setDataValueByID( GKVehicle.speedAcceptanceMin, QVariant( SPACCEPMINCAR )) #Speed acceptance - Min - Car
                                vehType.setDataValueByID( GKVehicle.minDistMin, QVariant( MINDVEHMINCAR )) #Min - Car distance veh - Min - Car
                                vehType.setDataValueByID( GKVehicle.giveWayMin, QVariant( MAXCGWTMINCAR )) #Max - Carimum give way time - Min - Car
                                vehType.setDataValueByID( GKVehicle.guidanceMin, QVariant( GACCEPMINCAR )) #Guidance acceptance - Min - Car
                                vehType.setDataValueByID( GKVehicle.sensitivityFactorMin, QVariant( SENSFACTMINCAR )) #Sensivity factor - Min - Car
                                vehType.setDataValueByID( GKVehicle.minimunHeadwayMin, QVariant( MINCHEADMINCAR )) #Min - Carimum headway - Min - Car
                            
                                vehType.setDataValueByID( GKVehicle.lengthMax, QVariant( LMAXCAR )) #Length - Max - Car
                                vehType.setDataValueByID( GKVehicle.widthMax, QVariant( WMAXCAR )) #Width - Max - Car
                                vehType.setDataValueByID( GKVehicle.maxSpeedMax, QVariant( MAXDSPMAXCAR )) #Max - Car desired speed - Max - Car
                                vehType.setDataValueByID( GKVehicle.maxAccelMax, QVariant( MAXACCMAXCAR )) #Max - Car acceleration - Max - Car
                                vehType.setDataValueByID( GKVehicle.normalDecelMax, QVariant( NDECMAXCAR )) #Normal deceleration - Max - Car
                                vehType.setDataValueByID( GKVehicle.maxDecelMax, QVariant( MAXDECMAXCAR )) #Max - Car deceleration - Max - Car
                                vehType.setDataValueByID( GKVehicle.speedAcceptanceMax, QVariant( SPACCEPMAXCAR )) #Speed acceptance - Max - Car
                                vehType.setDataValueByID( GKVehicle.minDistMax, QVariant( MINDVEHMAXCAR )) #Min - Car distance veh - Max - Car
                                vehType.setDataValueByID( GKVehicle.giveWayMax, QVariant( MAXCGWTMAXCAR )) #Max - Carimum give way time - Max - Car
                                vehType.setDataValueByID( GKVehicle.guidanceMax, QVariant( GACCEPMAXCAR )) #Guidance acceptance - Max - Car
                                vehType.setDataValueByID( GKVehicle.sensitivityFactorMax, QVariant( SENSFACTMAXCAR )) #Sensivity factor - Max - Car
                                vehType.setDataValueByID( GKVehicle.minimunHeadwayMax, QVariant( MINCHEADMAXCAR )) #Min - Carimum headway - Max - Car

                                vehType.setDataValueByID( GKVehicle.keepFastLane, QVariant( SOVERLCAR )) #Staying in overtaking lane - Car
                                vehType.setDataValueByID( GKVehicle.overtakeNotLegacy, QVariant( UNDERCAR )) #Undertaking - Car
                                vehType.setDataValueByID( GKVehicle.imprudentLaneChanging, QVariant( IMPLCCAR )) #Imprudent Lane-changing - Car
                                #vehType.setDataValueByID( GKVehicle.sensitivityImprudenceLaneChange, QVariant( SENSIMPLCCAR )) #Sensivity for imprudent Lane-changing - Car
                                vehType.setDataValueByID( GKVehicle.equippedVehs, QVariant( EQVEHCAR )) #Equipped vehicles - Car
                                vehType.setDataValueByID( GKVehicle.cruisingTolerance, QVariant( CRTOLCAR )) #Cruising tolerance - Car
                            
                            elif w == 1:
                                ######
                                if LMBUS_def != 0:
                                    LDBUS = LDBUS_def * (LMBUS / LMBUS_def)
                                else:
                                    LDBUS = LDBUS_def
                                
                                if LMINBUS_def < (LMBUS - 2 * LDBUS):
                                    LMINBUS = LMINBUS_def
                                else:
                                    LMINBUS = LMBUS - 2 * LDBUS

                                if LMAXBUS_def > (LMBUS + 2 * LDBUS):
                                    LMAXBUS = LMAXBUS_def
                                else:
                                    LMAXBUS = LMBUS + 2 * LDBUS

                                if LMINBUS < 0:
                                    LMINBUS = 0
                                ######
                                ######
                                if WMBUS_def != 0:
                                    WDBUS = WDBUS_def * (WMBUS / WMBUS_def)
                                else:
                                    WDBUS = WDBUS_def
                            
                                if WMINBUS_def < (WMBUS - 2 * WDBUS):
                                    WMINBUS = WMINBUS_def
                                else:
                                    WMINBUS = WMBUS - 2 * WDBUS

                                if WMAXBUS_def > (WMBUS + 2 * WDBUS):
                                    WMAXBUS = WMAXBUS_def
                                else:
                                    WMAXBUS = WMBUS + 2 * WDBUS

                                if WMINBUS < 0:
                                    WMINBUS = 0
                                ######
                                ######
                                if MAXDSPMBUS_def != 0:
                                    MAXDSPDBUS = MAXDSPDBUS_def * (MAXDSPMBUS / MAXDSPMBUS_def)
                                else:
                                    MAXDSPDBUS = MAXDSPDBUS_def
                            
                                if MAXDSPMINBUS_def < (MAXDSPMBUS - 2 * MAXDSPDBUS):
                                    MAXDSPMINBUS = MAXDSPMINBUS_def
                                else:
                                    MAXDSPMINBUS = MAXDSPMBUS - 2 * MAXDSPDBUS

                                if MAXDSPMAXBUS_def > (MAXDSPMBUS + 2 * MAXDSPDBUS):
                                    MAXDSPMAXBUS = MAXDSPMAXBUS_def
                                else:
                                    MAXDSPMAXBUS = MAXDSPMBUS + 2 * MAXDSPDBUS

                                if MAXDSPMINBUS < 0:
                                    MAXDSPMINBUS = 0
                                ######
                                ######
                                if MAXACCMBUS_def != 0:
                                    MAXACCDBUS = MAXACCDBUS_def * (MAXACCMBUS / MAXACCMBUS_def)
                                else:
                                    MAXACCDBUS = MAXACCDBUS_def
                            
                                if MAXACCMINBUS_def < (MAXACCMBUS - 2 * MAXACCDBUS):
                                    MAXACCMINBUS = MAXACCMINBUS_def
                                else:
                                    MAXACCMINBUS = MAXACCMBUS - 2 * MAXACCDBUS

                                if MAXACCMAXBUS_def > (MAXACCMBUS + 2 * MAXACCDBUS):
                                    MAXACCMAXBUS = MAXACCMAXBUS_def
                                else:
                                    MAXACCMAXBUS = MAXACCMBUS + 2 * MAXACCDBUS

                                if MAXACCMINBUS < 0:
                                    MAXACCMINBUS = 0
                                ######
                                ######
                                if NDECMBUS_def != 0:
                                    NDECDBUS = NDECDBUS_def * (NDECMBUS / NDECMBUS_def)
                                else:
                                    NDECDBUS = NDECDBUS_def
                            
                                if NDECMINBUS_def < (NDECMBUS - 2 * NDECDBUS):
                                    NDECMINBUS = NDECMINBUS_def
                                else:
                                    NDECMINBUS = NDECMBUS - 2 * NDECDBUS

                                if NDECMAXBUS_def > (NDECMBUS + 2 * NDECDBUS):
                                    NDECMAXBUS = NDECMAXBUS_def
                                else:
                                    NDECMAXBUS = NDECMBUS + 2 * NDECDBUS

                                if NDECMINBUS < 0:
                                    NDECMINBUS = 0
                                ######
                                ######
                                if MAXDECMBUS_def != 0:
                                    MAXDECDBUS = MAXDECDBUS_def * (MAXDECMBUS / MAXDECMBUS_def)
                                else:
                                    MAXDECDBUS = MAXDECDBUS_def
                            
                                if MAXDECMINBUS_def < (MAXDECMBUS - 2 * MAXDECDBUS):
                                    MAXDECMINBUS = MAXDECMINBUS_def
                                else:
                                    MAXDECMINBUS = MAXDECMBUS - 2 * MAXDECDBUS

                                if MAXDECMAXBUS_def > (MAXDECMBUS + 2 * MAXDECDBUS):
                                    MAXDECMAXBUS = MAXDECMAXBUS_def
                                else:
                                    MAXDECMAXBUS = MAXDECMBUS + 2 * MAXDECDBUS
 
                                if MAXDECMINBUS < 0:
                                    MAXDECMINBUS = 0
                                ######
                                ######
                                if SPACCEPMBUS_def != 0:
                                    SPACCEPDBUS = SPACCEPDBUS_def * (SPACCEPMBUS / SPACCEPMBUS_def)
                                else:
                                    SPACCEPDBUS = SPACCEPDBUS_def
                            
                                if SPACCEPMINBUS_def < (SPACCEPMBUS - 2 * SPACCEPDBUS):
                                    SPACCEPMINBUS = SPACCEPMINBUS_def
                                else:
                                    SPACCEPMINBUS = SPACCEPMBUS - 2 * SPACCEPDBUS

                                if SPACCEPMAXBUS_def > (SPACCEPMBUS + 2 * SPACCEPDBUS):
                                    LMAXBUS = LMAXBUS_def
                                else:
                                    SPACCEPMAXBUS = SPACCEPMBUS + 2 * SPACCEPDBUS

                                if SPACCEPMINBUS < 0:
                                    SPACCEPMINBUS = 0
                                ######
                                ######
                                if MINDVEHMBUS_def != 0:
                                    MINDVEHDBUS = MINDVEHDBUS_def * (MINDVEHMBUS / MINDVEHMBUS_def)
                                else:
                                    MINDVEHDBUS = MINDVEHDBUS_def
                            
                                if MINDVEHMINBUS_def < (MINDVEHMBUS - 2 * MINDVEHDBUS):
                                    MINDVEHMINBUS = MINDVEHMINBUS_def
                                else:
                                    MINDVEHMINBUS = MINDVEHMBUS - 2 * MINDVEHDBUS

                                if MINDVEHMAXBUS_def > (MINDVEHMBUS + 2 * MINDVEHDBUS):
                                    MINDVEHMAXBUS = MINDVEHMAXBUS_def
                                else:
                                    MINDVEHMAXBUS = MINDVEHMBUS + 2 * MINDVEHDBUS

                                if MINDVEHMINBUS < 0:
                                    MINDVEHMINBUS = 0
                                ######
                                ######
                                if MAXCGWTMBUS_def != 0:
                                    MAXCGWTDBUS = MAXCGWTDBUS_def * (MAXCGWTMBUS / MAXCGWTMBUS_def)
                                else:
                                    MAXCGWTDBUS = MAXCGWTDBUS_def
                            
                                if MAXCGWTMINBUS_def < (MAXCGWTMBUS - 2 * MAXCGWTDBUS):
                                    MAXCGWTMINBUS = MAXCGWTMINBUS_def
                                else:
                                    MAXCGWTMINBUS = MAXCGWTMBUS - 2 * MAXCGWTDBUS

                                if MAXCGWTMAXBUS_def > (MAXCGWTMBUS + 2 * MAXCGWTDBUS):
                                    MAXCGWTMAXBUS = MAXCGWTMAXBUS_def
                                else:
                                    MAXCGWTMAXBUS = MAXCGWTMBUS + 2 * MAXCGWTDBUS

                                if MAXCGWTMINBUS < 0:
                                    MAXCGWTMINBUS = 0
                                ######
                                ######
                                if GACCEPMBUS_def != 0:
                                    GACCEPDBUS = GACCEPDBUS_def * (GACCEPMBUS / GACCEPMBUS_def)
                                else:
                                    GACCEPDBUS = GACCEPDBUS_def
                            
                                if GACCEPMINBUS_def < (GACCEPMBUS - 2 * GACCEPDBUS):
                                    GACCEPMINBUS = GACCEPMINBUS_def
                                else:
                                    GACCEPMINBUS = GACCEPMBUS - 2 * GACCEPDBUS

                                if GACCEPMAXBUS_def > (GACCEPMBUS + 2 * GACCEPDBUS):
                                    GACCEPMAXBUS = GACCEPMAXBUS_def
                                else:
                                    GACCEPMAXBUS = GACCEPMBUS + 2 * GACCEPDBUS

                                if GACCEPMINBUS < 0:
                                    GACCEPMINBUS = 0
                                ######
                                ######
                                if SENSFACTMBUS_def != 0:
                                    SENSFACTDBUS = SENSFACTDBUS_def * (SENSFACTMBUS / SENSFACTMBUS_def)
                                else:
                                    SENSFACTDBUS = SENSFACTDBUS_def
                            
                                if SENSFACTMINBUS_def < (SENSFACTMBUS - 2 * SENSFACTDBUS):
                                    SENSFACTMINBUS = SENSFACTMINBUS_def
                                else:
                                    SENSFACTMINBUS = SENSFACTMBUS - 2 * SENSFACTDBUS

                                if SENSFACTMAXBUS_def > (SENSFACTMBUS + 2 * SENSFACTDBUS):
                                    SENSFACTMAXBUS = SENSFACTMAXBUS_def
                                else:
                                    SENSFACTMAXBUS = SENSFACTMBUS + 2 * SENSFACTDBUS

                                if SENSFACTMINBUS < 0:
                                    SENSFACTMINBUS = 0
                                ######
                                ######
                                if MINCHEADMBUS_def != 0:
                                    MINCHEADDBUS = MINCHEADDBUS_def * (MINCHEADMBUS / MINCHEADMBUS_def)
                                else:
                                    MINCHEADDBUS = MINCHEADDBUS_def
                            
                                if MINCHEADMINBUS_def < (MINCHEADMBUS - 2 * MINCHEADDBUS):
                                    MINCHEADMINBUS = MINCHEADMINBUS_def
                                else:
                                    MINCHEADMINBUS = MINCHEADMBUS - 2 * MINCHEADDBUS

                                if MINCHEADMAXBUS_def > (MINCHEADMBUS + 2 * MINCHEADDBUS):
                                    MINCHEADMAXBUS = MINCHEADMAXBUS_def
                                else:
                                    MINCHEADMAXBUS = MINCHEADMBUS + 2 * MINCHEADDBUS
 
                                if MINCHEADMINBUS < 0:
                                    MINCHEADMINBUS = 0
                                ######
                            
                                vehType.setDataValueByID( GKVehicle.lengthMean, QVariant( LMBUS )) #Length - Mean - BUS
                                vehType.setDataValueByID( GKVehicle.widthMean, QVariant( WMBUS )) #Width - Mean - BUS
                                vehType.setDataValueByID( GKVehicle.maxSpeedMean, QVariant( MAXDSPMBUS )) #Max - BUS desired speed - Mean - BUS
                                vehType.setDataValueByID( GKVehicle.maxAccelMean, QVariant( MAXACCMBUS )) #Max - BUS acceleration - Mean - BUS
                                vehType.setDataValueByID( GKVehicle.normalDecelMean, QVariant( NDECMBUS )) #Normal deceleration - Mean - BUS
                                vehType.setDataValueByID( GKVehicle.maxDecelMean, QVariant( MAXDECMBUS )) #Max - BUS deceleration - Mean - BUS
                                vehType.setDataValueByID( GKVehicle.speedAcceptanceMean, QVariant( SPACCEPMBUS )) #Speed acceptance - Mean - BUS
                                vehType.setDataValueByID( GKVehicle.minDistMean, QVariant( MINDVEHMBUS )) #Min - BUS distance veh - Mean - BUS
                                vehType.setDataValueByID( GKVehicle.giveWayMean, QVariant( MAXCGWTMBUS )) #Max - BUSimum give way time - Mean - BUS
                                vehType.setDataValueByID( GKVehicle.guidanceMean, QVariant( GACCEPMBUS )) #Guidance acceptance - Mean - BUS
                                vehType.setDataValueByID( GKVehicle.sensitivityFactorMean, QVariant( SENSFACTMBUS )) #Sensivity factor - Mean - BUS
                                vehType.setDataValueByID( GKVehicle.minimunHeadwayMean, QVariant( MINCHEADMBUS )) #Min - BUSimum headway - Mean - BUS
                            
                                vehType.setDataValueByID( GKVehicle.lengthDev, QVariant( LDBUS )) #Length - Dev - BUS
                                vehType.setDataValueByID( GKVehicle.widthDev, QVariant( WDBUS )) #Width - Dev - BUS
                                vehType.setDataValueByID( GKVehicle.maxSpeedDev, QVariant( MAXDSPDBUS )) #Max - BUS desired speed - Dev - BUS
                                vehType.setDataValueByID( GKVehicle.maxAccelDev, QVariant( MAXACCDBUS )) #Max - BUS acceleration - Dev - BUS
                                vehType.setDataValueByID( GKVehicle.normalDecelDev, QVariant( NDECDBUS )) #Normal deceleration - Dev - BUS
                                vehType.setDataValueByID( GKVehicle.maxDecelDev, QVariant( MAXDECDBUS )) #Max - BUS deceleration - Dev - BUS
                                vehType.setDataValueByID( GKVehicle.speedAcceptanceDev, QVariant( SPACCEPDBUS )) #Speed acceptance - Dev - BUS
                                vehType.setDataValueByID( GKVehicle.minDistDev, QVariant( MINDVEHDBUS )) #Min - BUS distance veh - Dev - BUS
                                vehType.setDataValueByID( GKVehicle.giveWayDev, QVariant( MAXCGWTDBUS )) #Max - BUSimum give way time - Dev - BUS
                                vehType.setDataValueByID( GKVehicle.guidanceDev, QVariant( GACCEPDBUS )) #Guidance acceptance - Dev - BUS
                                vehType.setDataValueByID( GKVehicle.sensitivityFactorDev, QVariant( SENSFACTDBUS )) #Sensivity factor - Dev - BUS
                                vehType.setDataValueByID( GKVehicle.minimunHeadwayDev, QVariant( MINCHEADDBUS )) #Min - BUSimum headway - Dev - BUS
                            
                                vehType.setDataValueByID( GKVehicle.lengthMin, QVariant( LMINBUS )) #Length - Min - BUS
                                vehType.setDataValueByID( GKVehicle.widthMin, QVariant( WMINBUS )) #Width - Min - BUS
                                vehType.setDataValueByID( GKVehicle.maxSpeedMin, QVariant( MAXDSPMINBUS )) #Max - BUS desired speed - Min - BUS
                                vehType.setDataValueByID( GKVehicle.maxAccelMin, QVariant( MAXACCMINBUS )) #Max - BUS acceleration - Min - BUS
                                vehType.setDataValueByID( GKVehicle.normalDecelMin, QVariant( NDECMINBUS )) #Normal deceleration - Min - BUS
                                vehType.setDataValueByID( GKVehicle.maxDecelMin, QVariant( MAXDECMINBUS )) #Max - BUS deceleration - Min - BUS
                                vehType.setDataValueByID( GKVehicle.speedAcceptanceMin, QVariant( SPACCEPMINBUS )) #Speed acceptance - Min - BUS
                                vehType.setDataValueByID( GKVehicle.minDistMin, QVariant( MINDVEHMINBUS )) #Min - BUS distance veh - Min - BUS
                                vehType.setDataValueByID( GKVehicle.giveWayMin, QVariant( MAXCGWTMINBUS )) #Max - BUSimum give way time - Min - BUS
                                vehType.setDataValueByID( GKVehicle.guidanceMin, QVariant( GACCEPMINBUS )) #Guidance acceptance - Min - BUS
                                vehType.setDataValueByID( GKVehicle.sensitivityFactorMin, QVariant( SENSFACTMINBUS )) #Sensivity factor - Min - BUS
                                vehType.setDataValueByID( GKVehicle.minimunHeadwayMin, QVariant( MINCHEADMINBUS )) #Min - BUSimum headway - Min - BUS
                            
                                vehType.setDataValueByID( GKVehicle.lengthMax, QVariant( LMAXBUS )) #Length - Max - BUS
                                vehType.setDataValueByID( GKVehicle.widthMax, QVariant( WMAXBUS )) #Width - Max - BUS
                                vehType.setDataValueByID( GKVehicle.maxSpeedMax, QVariant( MAXDSPMAXBUS )) #Max - BUS desired speed - Max - BUS
                                vehType.setDataValueByID( GKVehicle.maxAccelMax, QVariant( MAXACCMAXBUS )) #Max - BUS acceleration - Max - BUS
                                vehType.setDataValueByID( GKVehicle.normalDecelMax, QVariant( NDECMAXBUS )) #Normal deceleration - Max - BUS
                                vehType.setDataValueByID( GKVehicle.maxDecelMax, QVariant( MAXDECMAXBUS )) #Max - BUS deceleration - Max - BUS
                                vehType.setDataValueByID( GKVehicle.speedAcceptanceMax, QVariant( SPACCEPMAXBUS )) #Speed acceptance - Max - BUS
                                vehType.setDataValueByID( GKVehicle.minDistMax, QVariant( MINDVEHMAXBUS )) #Min - BUS distance veh - Max - BUS
                                vehType.setDataValueByID( GKVehicle.giveWayMax, QVariant( MAXCGWTMAXBUS )) #Max - BUSimum give way time - Max - BUS
                                vehType.setDataValueByID( GKVehicle.guidanceMax, QVariant( GACCEPMAXBUS )) #Guidance acceptance - Max - BUS
                                vehType.setDataValueByID( GKVehicle.sensitivityFactorMax, QVariant( SENSFACTMAXBUS )) #Sensivity factor - Max - BUS
                                vehType.setDataValueByID( GKVehicle.minimunHeadwayMax, QVariant( MINCHEADMAXBUS )) #Min - BUSimum headway - Max - BUS

                                vehType.setDataValueByID( GKVehicle.keepFastLane, QVariant( SOVERLBUS )) #Staying in overtaking lane - BUS
                                vehType.setDataValueByID( GKVehicle.overtakeNotLegacy, QVariant( UNDERBUS )) #Undertaking - BUS
                                vehType.setDataValueByID( GKVehicle.imprudentLaneChanging, QVariant( IMPLCBUS )) #Imprudent Lane-changing - BUS
                                #vehType.setDataValueByID( GKVehicle.sensitivityImprudenceLaneChange, QVariant( SENSIMPLCBUS )) #Sensivity for imprudent Lane-changing - BUS
                                vehType.setDataValueByID( GKVehicle.equippedVehs, QVariant( EQVEHBUS )) #Equipped vehicles - BUS
                                vehType.setDataValueByID( GKVehicle.cruisingTolerance, QVariant( CRTOLBUS )) #Cruising tolerance - BUS
                            
                            elif w == 2:
                                ######
                                if LMTR_def != 0:
                                    LDTR = LDTR_def * (LMTR / LMTR_def)
                                else:
                                    LDTR = LDTR_def
                            
                                if LMINTR_def < (LMTR - 2 * LDTR):
                                    LMINTR = LMINTR_def
                                else:
                                    LMINTR = LMTR - 2 * LDTR

                                if LMAXTR_def > (LMTR + 2 * LDTR):
                                    LMAXTR = LMAXTR_def
                                else:
                                    LMAXTR = LMTR + 2 * LDTR

                                if LMINTR < 0:
                                    LMINTR = 0
                                ######
                                ######
                                if WMTR_def != 0:
                                    WDTR = WDTR_def * (WMTR / WMTR_def)
                                else:
                                    WDTR = WDTR_def
                            
                                if WMINTR_def < (WMTR - 2 * WDTR):
                                    WMINTR = WMINTR_def
                                else:
                                    WMINTR = WMTR - 2 * WDTR

                                if WMAXTR_def > (WMTR + 2 * WDTR):
                                    WMAXTR = WMAXTR_def
                                else:
                                    WMAXTR = WMTR + 2 * WDTR

                                if WMINTR < 0:
                                    WMINTR = 0
                                ######
                                ######
                                if MAXDSPMTR_def != 0:
                                    MAXDSPDTR = MAXDSPDTR_def * (MAXDSPMTR / MAXDSPMTR_def)
                                else:
                                    MAXDSPDTR = MAXDSPDTR_def
                            
                                if MAXDSPMINTR_def < (MAXDSPMTR - 2 * MAXDSPDTR):
                                    MAXDSPMINTR = MAXDSPMINTR_def
                                else:
                                    MAXDSPMINTR = MAXDSPMTR - 2 * MAXDSPDTR
 
                                if MAXDSPMAXTR_def > (MAXDSPMTR + 2 * MAXDSPDTR):
                                    MAXDSPMAXTR = MAXDSPMAXTR_def
                                else:
                                    MAXDSPMAXTR = MAXDSPMTR + 2 * MAXDSPDTR

                                if MAXDSPMINTR < 0:
                                    MAXDSPMINTR = 0
                                ######
                                ######
                                if MAXACCMTR_def != 0:
                                    MAXACCDTR = MAXACCDTR_def * (MAXACCMTR / MAXACCMTR_def)
                                else:
                                    MAXACCDTR = MAXACCDTR_def
                            
                                if MAXACCMINTR_def < (MAXACCMTR - 2 * MAXACCDTR):
                                    MAXACCMINTR = MAXACCMINTR_def
                                else:
                                    MAXACCMINTR = MAXACCMTR - 2 * MAXACCDTR

                                if MAXACCMAXTR_def > (MAXACCMTR + 2 * MAXACCDTR):
                                    MAXACCMAXTR = MAXACCMAXTR_def
                                else:
                                    MAXACCMAXTR = MAXACCMTR + 2 * MAXACCDTR

                                if MAXACCMINTR < 0:
                                    MAXACCMINTR = 0
                                ######
                                ######
                                if NDECMTR_def != 0:
                                    NDECDTR = NDECDTR_def * (NDECMTR / NDECMTR_def)
                                else:
                                    NDECDTR = NDECDTR_def
                            
                                if NDECMINTR_def < (NDECMTR - 2 * NDECDTR):
                                    NDECMINTR = NDECMINTR_def
                                else:
                                    NDECMINTR = NDECMTR - 2 * NDECDTR
 
                                if NDECMAXTR_def > (NDECMTR + 2 * NDECDTR):
                                    NDECMAXTR = NDECMAXTR_def
                                else:
                                    NDECMAXTR = NDECMTR + 2 * NDECDTR

                                if NDECMINTR < 0:
                                    NDECMINTR = 0
                                ######
                                ######
                                if MAXDECMTR_def != 0:
                                    MAXDECDTR = MAXDECDTR_def * (MAXDECMTR / MAXDECMTR_def)
                                else:
                                    MAXDECDTR = MAXDECDTR_def
                            
                                if MAXDECMINTR_def < (MAXDECMTR - 2 * MAXDECDTR):
                                    MAXDECMINTR = MAXDECMINTR_def
                                else:
                                    MAXDECMINTR = MAXDECMTR - 2 * MAXDECDTR

                                if MAXDECMAXTR_def > (MAXDECMTR + 2 * MAXDECDTR):
                                    MAXDECMAXTR = MAXDECMAXTR_def
                                else:
                                    MAXDECMAXTR = MAXDECMTR + 2 * MAXDECDTR

                                if MAXDECMINTR < 0:
                                    MAXDECMINTR = 0
                                ######
                                ######
                                if SPACCEPMTR_def != 0:
                                    SPACCEPDTR = SPACCEPDTR_def * (SPACCEPMTR / SPACCEPMTR_def)
                                else:
                                    SPACCEPDTR = SPACCEPDTR_def
                            
                                if SPACCEPMINTR_def < (SPACCEPMTR - 2 * SPACCEPDTR):
                                    SPACCEPMINTR = SPACCEPMINTR_def
                                else:
                                    SPACCEPMINTR = SPACCEPMTR - 2 * SPACCEPDTR

                                if SPACCEPMAXTR_def > (SPACCEPMTR + 2 * SPACCEPDTR):
                                    LMAXTR = LMAXTR_def
                                else:
                                    SPACCEPMAXTR = SPACCEPMTR + 2 * SPACCEPDTR

                                if SPACCEPMINTR < 0:
                                    SPACCEPMINTR = 0
                                ######
                                ######
                                if MINDVEHMTR_def != 0:
                                    MINDVEHDTR = MINDVEHDTR_def * (MINDVEHMTR / MINDVEHMTR_def)
                                else:
                                    MINDVEHDTR = MINDVEHDTR_def
                            
                                if MINDVEHMINTR_def < (MINDVEHMTR - 2 * MINDVEHDTR):
                                    MINDVEHMINTR = MINDVEHMINTR_def
                                else:
                                    MINDVEHMINTR = MINDVEHMTR - 2 * MINDVEHDTR

                                if MINDVEHMAXTR_def > (MINDVEHMTR + 2 * MINDVEHDTR):
                                    MINDVEHMAXTR = MINDVEHMAXTR_def
                                else:
                                    MINDVEHMAXTR = MINDVEHMTR + 2 * MINDVEHDTR

                                if MINDVEHMINTR < 0:
                                    MINDVEHMINTR = 0
                                ######
                                ######
                                if MAXCGWTMTR_def != 0:
                                    MAXCGWTDTR = MAXCGWTDTR_def * (MAXCGWTMTR / MAXCGWTMTR_def)
                                else:
                                    MAXCGWTDTR = MAXCGWTDTR_def
                            
                                if MAXCGWTMINTR_def < (MAXCGWTMTR - 2 * MAXCGWTDTR):
                                    MAXCGWTMINTR = MAXCGWTMINTR_def
                                else:
                                    MAXCGWTMINTR = MAXCGWTMTR - 2 * MAXCGWTDTR
 
                                if MAXCGWTMAXTR_def > (MAXCGWTMTR + 2 * MAXCGWTDTR):
                                    MAXCGWTMAXTR = MAXCGWTMAXTR_def
                                else:
                                    MAXCGWTMAXTR = MAXCGWTMTR + 2 * MAXCGWTDTR

                                if MAXCGWTMINTR < 0:
                                    MAXCGWTMINTR = 0
                                ######
                                ######
                                if GACCEPMTR_def != 0:
                                    GACCEPDTR = GACCEPDTR_def * (GACCEPMTR / GACCEPMTR_def)
                                else:
                                    GACCEPDTR = GACCEPDTR_def
                            
                                if GACCEPMINTR_def < (GACCEPMTR - 2 * GACCEPDTR):
                                    GACCEPMINTR = GACCEPMINTR_def
                                else:
                                    GACCEPMINTR = GACCEPMTR - 2 * GACCEPDTR

                                if GACCEPMAXTR_def > (GACCEPMTR + 2 * GACCEPDTR):
                                    GACCEPMAXTR = GACCEPMAXTR_def
                                else:
                                    GACCEPMAXTR = GACCEPMTR + 2 * GACCEPDTR

                                if GACCEPMINTR < 0:
                                    GACCEPMINTR = 0
                                ######
                                ######
                                if SENSFACTMTR_def != 0:
                                    SENSFACTDTR = SENSFACTDTR_def * (SENSFACTMTR / SENSFACTMTR_def)
                                else:
                                    SENSFACTDTR = SENSFACTDTR_def
                            
                                if SENSFACTMINTR_def < (SENSFACTMTR - 2 * SENSFACTDTR):
                                    SENSFACTMINTR = SENSFACTMINTR_def
                                else:
                                    SENSFACTMINTR = SENSFACTMTR - 2 * SENSFACTDTR

                                if SENSFACTMAXTR_def > (SENSFACTMTR + 2 * SENSFACTDTR):
                                    SENSFACTMAXTR = SENSFACTMAXTR_def
                                else:
                                    SENSFACTMAXTR = SENSFACTMTR + 2 * SENSFACTDTR

                                if SENSFACTMINTR < 0:
                                    SENSFACTMINTR = 0
                                ######
                                ######
                                if MINCHEADMTR_def != 0:
                                    MINCHEADDTR = MINCHEADDTR_def * (MINCHEADMTR / MINCHEADMTR_def)
                                else:
                                    MINCHEADDTR = MINCHEADDTR_def
                            
                                if MINCHEADMINTR_def < (MINCHEADMTR - 2 * MINCHEADDTR):
                                    MINCHEADMINTR = MINCHEADMINTR_def
                                else:
                                    MINCHEADMINTR = MINCHEADMTR - 2 * MINCHEADDTR

                                if MINCHEADMAXTR_def > (MINCHEADMTR + 2 * MINCHEADDTR):
                                    MINCHEADMAXTR = MINCHEADMAXTR_def
                                else:
                                    MINCHEADMAXTR = MINCHEADMTR + 2 * MINCHEADDTR

                                if MINCHEADMINTR < 0:
                                    MINCHEADMINTR = 0
                                ######

                                vehType.setDataValueByID( GKVehicle.lengthMean, QVariant( LMTR )) #Length - Mean - TR
                                vehType.setDataValueByID( GKVehicle.widthMean, QVariant( WMTR )) #Width - Mean - TR
                                vehType.setDataValueByID( GKVehicle.maxSpeedMean, QVariant( MAXDSPMTR )) #Max - TR desired speed - Mean - TR
                                vehType.setDataValueByID( GKVehicle.maxAccelMean, QVariant( MAXACCMTR )) #Max - TR acceleration - Mean - TR
                                vehType.setDataValueByID( GKVehicle.normalDecelMean, QVariant( NDECMTR )) #Normal deceleration - Mean - TR
                                vehType.setDataValueByID( GKVehicle.maxDecelMean, QVariant( MAXDECMTR )) #Max - TR deceleration - Mean - TR
                                vehType.setDataValueByID( GKVehicle.speedAcceptanceMean, QVariant( SPACCEPMTR )) #Speed acceptance - Mean - TR
                                vehType.setDataValueByID( GKVehicle.minDistMean, QVariant( MINDVEHMTR )) #Min - TR distance veh - Mean - TR
                                vehType.setDataValueByID( GKVehicle.giveWayMean, QVariant( MAXCGWTMTR )) #Max - TRimum give way time - Mean - TR
                                vehType.setDataValueByID( GKVehicle.guidanceMean, QVariant( GACCEPMTR )) #Guidance acceptance - Mean - TR
                                vehType.setDataValueByID( GKVehicle.sensitivityFactorMean, QVariant( SENSFACTMTR )) #Sensivity factor - Mean - TR
                                vehType.setDataValueByID( GKVehicle.minimunHeadwayMean, QVariant( MINCHEADMTR )) #Min - TRimum headway - Mean - TR
                            
                                vehType.setDataValueByID( GKVehicle.lengthDev, QVariant( LDTR )) #Length - Dev - TR
                                vehType.setDataValueByID( GKVehicle.widthDev, QVariant( WDTR )) #Width - Dev - TR
                                vehType.setDataValueByID( GKVehicle.maxSpeedDev, QVariant( MAXDSPDTR )) #Max - TR desired speed - Dev - TR
                                vehType.setDataValueByID( GKVehicle.maxAccelDev, QVariant( MAXACCDTR )) #Max - TR acceleration - Dev - TR
                                vehType.setDataValueByID( GKVehicle.normalDecelDev, QVariant( NDECDTR )) #Normal deceleration - Dev - TR
                                vehType.setDataValueByID( GKVehicle.maxDecelDev, QVariant( MAXDECDTR )) #Max - TR deceleration - Dev - TR
                                vehType.setDataValueByID( GKVehicle.speedAcceptanceDev, QVariant( SPACCEPDTR )) #Speed acceptance - Dev - TR
                                vehType.setDataValueByID( GKVehicle.minDistDev, QVariant( MINDVEHDTR )) #Min - TR distance veh - Dev - TR
                                vehType.setDataValueByID( GKVehicle.giveWayDev, QVariant( MAXCGWTDTR )) #Max - TRimum give way time - Dev - TR
                                vehType.setDataValueByID( GKVehicle.guidanceDev, QVariant( GACCEPDTR )) #Guidance acceptance - Dev - TR
                                vehType.setDataValueByID( GKVehicle.sensitivityFactorDev, QVariant( SENSFACTDTR )) #Sensivity factor - Dev - TR
                                vehType.setDataValueByID( GKVehicle.minimunHeadwayDev, QVariant( MINCHEADDTR )) #Min - TRimum headway - Dev - TR
                            
                                vehType.setDataValueByID( GKVehicle.lengthMin, QVariant( LMINTR )) #Length - Min - TR
                                vehType.setDataValueByID( GKVehicle.widthMin, QVariant( WMINTR )) #Width - Min - TR
                                vehType.setDataValueByID( GKVehicle.maxSpeedMin, QVariant( MAXDSPMINTR )) #Max - TR desired speed - Min - TR
                                vehType.setDataValueByID( GKVehicle.maxAccelMin, QVariant( MAXACCMINTR )) #Max - TR acceleration - Min - TR
                                vehType.setDataValueByID( GKVehicle.normalDecelMin, QVariant( NDECMINTR )) #Normal deceleration - Min - TR
                                vehType.setDataValueByID( GKVehicle.maxDecelMin, QVariant( MAXDECMINTR )) #Max - TR deceleration - Min - TR
                                vehType.setDataValueByID( GKVehicle.speedAcceptanceMin, QVariant( SPACCEPMINTR )) #Speed acceptance - Min - TR
                                vehType.setDataValueByID( GKVehicle.minDistMin, QVariant( MINDVEHMINTR )) #Min - TR distance veh - Min - TR
                                vehType.setDataValueByID( GKVehicle.giveWayMin, QVariant( MAXCGWTMINTR )) #Max - TRimum give way time - Min - TR
                                vehType.setDataValueByID( GKVehicle.guidanceMin, QVariant( GACCEPMINTR )) #Guidance acceptance - Min - TR
                                vehType.setDataValueByID( GKVehicle.sensitivityFactorMin, QVariant( SENSFACTMINTR )) #Sensivity factor - Min - TR
                                vehType.setDataValueByID( GKVehicle.minimunHeadwayMin, QVariant( MINCHEADMINTR )) #Min - TRimum headway - Min - TR
                            
                                vehType.setDataValueByID( GKVehicle.lengthMax, QVariant( LMAXTR )) #Length - Max - TR
                                vehType.setDataValueByID( GKVehicle.widthMax, QVariant( WMAXTR )) #Width - Max - TR
                                vehType.setDataValueByID( GKVehicle.maxSpeedMax, QVariant( MAXDSPMAXTR )) #Max - TR desired speed - Max - TR
                                vehType.setDataValueByID( GKVehicle.maxAccelMax, QVariant( MAXACCMAXTR )) #Max - TR acceleration - Max - TR
                                vehType.setDataValueByID( GKVehicle.normalDecelMax, QVariant( NDECMAXTR )) #Normal deceleration - Max - TR
                                vehType.setDataValueByID( GKVehicle.maxDecelMax, QVariant( MAXDECMAXTR )) #Max - TR deceleration - Max - TR
                                vehType.setDataValueByID( GKVehicle.speedAcceptanceMax, QVariant( SPACCEPMAXTR )) #Speed acceptance - Max - TR
                                vehType.setDataValueByID( GKVehicle.minDistMax, QVariant( MINDVEHMAXTR )) #Min - TR distance veh - Max - TR
                                vehType.setDataValueByID( GKVehicle.giveWayMax, QVariant( MAXCGWTMAXTR )) #Max - TRimum give way time - Max - TR
                                vehType.setDataValueByID( GKVehicle.guidanceMax, QVariant( GACCEPMAXTR )) #Guidance acceptance - Max - TR
                                vehType.setDataValueByID( GKVehicle.sensitivityFactorMax, QVariant( SENSFACTMAXTR )) #Sensivity factor - Max - TR
                                vehType.setDataValueByID( GKVehicle.minimunHeadwayMax, QVariant( MINCHEADMAXTR )) #Min - TRimum headway - Max - TR

                                vehType.setDataValueByID( GKVehicle.keepFastLane, QVariant( SOVERLTR )) #Staying in overtaking lane - TR
                                vehType.setDataValueByID( GKVehicle.overtakeNotLegacy, QVariant( UNDERTR )) #Undertaking - TR
                                vehType.setDataValueByID( GKVehicle.imprudentLaneChanging, QVariant( IMPLCTR )) #Imprudent Lane-changing - TR
                                #vehType.setDataValueByID( GKVehicle.sensitivityImprudenceLaneChange, QVariant( SENSIMPLCTR )) #Sensivity for imprudent Lane-changing - TR
                                vehType.setDataValueByID( GKVehicle.equippedVehs, QVariant( EQVEHTR )) #Equipped vehicles - TR
                                vehType.setDataValueByID( GKVehicle.cruisingTolerance, QVariant( CRTOLTR )) #Cruising tolerance - TR
                        

                # Be sure that you reset the UNDO buffer after a modification that cannot be undone
                model.getCommander().addCommand( None )
                #print "Done"
            
                ####### final da escrita no input ######
                #print(MAXACCMINCAR,MAXACCMCAR,MAXACCMAXCAR)
            
                ####### rodar AIMSUN #####
                rep = model.getType("GKReplication")
                seed = int(tab_seeds[countseed])
                #set random seed
                for types in model.getCatalog().getUsedSubTypesFromType(rep):
                    for key in types:
                        r = types[key]
                        r.setRandomSeed(seed)

                def runReplication(replicationID):
                    replication = model.getCatalog().find(replicationID)
                    plugin = GKSystem.getSystem().getPlugin("GGetram")
                    simulator = plugin.getCreateSimulator(model)
                    if replication != None and replication. isA("GKReplication"):
                        simulator.addSimulationTask(GKSimulationTask(replication, GKReplication.eBatch))
                        simulator.simulate() # trava!
                    else:
                        print "error!"

                print("\n" "Simulando replicacao " + str((countseed + 1)) + " do individuo " + str((countcrom + 1)) + " da geracao " + str((countgener + 1)) + " ...")
                
                runReplication(replicationID)

                ####### final da rotina para rodar o AIMSUN #####
            
                ###################### extracao dos resultados da replicacao #######################

                replication = model.getCatalog().find(replicationID)

                if grupos == 1:
                    sectionType = model.getType( "GKGroupingType" )
                    for types in model.getCatalog().getUsedSubTypesFromType( sectionType ):
                        for s in types.itervalues():
                            s.refreshStats(replication) #refresh statistics

                sectionType = model.getType("GKSection")
                replication = model.getCatalog().find(replicationID)
                attribute = sectionType.getColumn( GK.BuildContents(GKColumnIds.eTravelTime,replication,None) )
                #attribute = sectionType.getColumn( GK.BuildContents(GKColumnIds.eTravelTime,None,None) )
            
                TTsecsimID = []
            
                for types in model.getCatalog().getUsedSubTypesFromType( sectionType ):
                    for s in types.itervalues():
                        TTsecsimID.insert(len(TTsecsimID),s.getId())
                TTsim = [] # section
                for aux in range(len(TTgroupID)):
                    for aux3 in range(int(TTsecmax[aux])):
                        aux2 = -1
                        for section in model.getCatalog().getObjectsByType(sectionType).itervalues():
                            TTsim_aux = [] # interval
                            aux2 = aux2 + 1
                            timeSeries = section.getDataValueTS(attribute)
                            if (aux2+1) <= len(TTsecsimID):
                                if int(TTsectionsID[aux][aux3]) == int(TTsecsimID[aux2]):
                                    for interval in range(timeSeries.size()):
                                        travelTime = timeSeries.getAggregatedValue()
                                        #travelTime = timeSeries.getValue(interval)[0]
                                        TTsim_aux.insert(len(TTsim_aux),float(travelTime))
                                    TTsim.insert(len(TTsim),TTsim_aux)

#                TTsim = [] # TT_rotas
#                for aux in range(len(TTgroupID)):
#                    replication = model.getCatalog().find(replicationID)
#                    travelTimeColumn = model.getType("GKSubPath").getColumn( GK.BuildContents(GKColumnIds.eTravelTime,replication,None) )
#                    #travelTimeColumn = model.getColumn( "DYNAMIC::GKSubPath_travelTime_1604_0" )
#                    if travelTimeColumn != None:
#                        subpath = model.getCatalog().find(int(TTsectionsID[aux][0]))
#                        if subpath != None:
#                            #timeTravelAtt = model.getColumn("DYNAMIC::GKSubPath_travelTime_1604_0")
#                            timeSeries = subpath.getDataValueTS(travelTimeColumn)
#                            if timeSeries != None:
#                                TravelTime = timeSeries.getAggregatedValue()
#                                TTsim.insert(len(TTsim),float(TravelTime))
#                            else:
#                                print "No data for subpath " + subpath.getName()
#                    else:
#                        print "Column not found"
#                        print "Done"

                    # objects
                    #reader = NSPReader()
                    #reader.setForestFile(apaFile)
                    #vehicleIds = reader.getVehicleIds()
                    #vehIndex = 0
                    #for vehicleId in vehicleIds:
                        #intervalIndex = 0
                        #vehicle = model.getCatalog().find( vehicleId )
                        #for interval in reader.getIntervals():
                            #ods = reader.getODtrips( vehIndex,intervalIndex)
                            #for od in ods:
                                #origin = od[0]
                                #destination = od[1]
                                #pathStats=reader.getPathStats( origin, -1, destination, -1, vehIndex, intervalIndex,-1 )
                                #pathIndex = 0
                                #for pathStat in pathStats:
                                    #if pathStat.route == TTsectionsID[aux]:
                                        #print(float(pathStat.travelTimeExit))
                                        #TTsim.insert(len(TTsim),float(pathStat.travelTimeExit))
				    	    #intervalIndex = intervalIndex + 1
                        #vehIndex = vehIndex + 1

                console.close() #fechar console
            
            ## ################### final da extracao dos resultados da replicacao #######################

            #print TTsim

            TTsim_calc = []
            TTsim_calc = TTsim
            #print(TTsim_calc)
            
            TTsim_calc = []
            if grupos == 0:
                TTsim_calc = TTsim
            elif grupos == 1:
                inicio = 0
                final = 0
                for aux in range(TTnumb):
                    tab_aux = []
                    final = inicio + int(TTsecmax[aux])
                    tt_val = 0
                    for aux3 in range((final-inicio)):
                        #print(inicio, aux3, TTsim[(inicio+aux3)][0])
                        tt_val = float(TTsim[(inicio+aux3)][0])
                        tab_aux.insert(len(tab_aux),tt_val)
                    inicio = final
                    TTsim_calc.insert(len(TTsim_calc),tab_aux)

            #print TTsim_calc

            if fittype == 1:
                for aux in range(TTnumb):
                    #if agregacao == 1:
                    #    erroper = 0
                    #    for w in range(int(div_hora)):
                    #        if float(TTsim_calc[aux][w]) < 0:
                    #            TTsim_calc[aux][w] = 10000 # penalizacao para que o fitness seja ruim e o cromossomo seja eliminado na geracao seguinte!!!
                    #        erroper = erroper + abs(((float(TTreal[aux][w])-float(TTsim_calc[aux][w]))/float(TTreal[aux][w])))
                    #        geracoes.write(str(float(TTsim_calc[aux][w])) + "\t")
                    #    erroseed = erroseed + erroper/int(div_hora)
                    #if agregacao == 2:
                    #    mediaper = 0
                    #    for w in range(int(div_hora)):
                    #        if float(TTsim_calc[aux][w]) < 0:
                    #            TTsim_calc[aux][w] = 10000 # penalizacao para que o fitness seja ruim e o cromossomo seja eliminado na geracao seguinte!!!
                    #        mediaper = mediaper + float(TTsim_calc[aux][w])
                    #    mediaper = mediaper/int(div_hora)
                    #    geracoes.write(str(mediaper) + "\t")
                    #    erroseed  = erroseed + abs(((float(TTreal[aux])-mediaper)/float(TTreal[aux])))

                    mediaper = 0
                    if float(TTsim_calc[aux][0]) < 0:
                        TTsim_calc[aux] = 10000 # penalizacao para que o fitness seja ruim e o cromossomo seja eliminado na geracao seguinte!!!

                    for aux2 in range(len(TTsim_calc[aux])):
                        mediaper = mediaper + float(TTsim_calc[aux][aux2])

                    geracoes.write(str(mediaper) + "\t")
                    erroseed  = erroseed + abs(((float(TTreal[aux])-mediaper)/float(TTreal[aux])))

                erroseed = erroseed/TTnumb

            elif fittype == 2:
                for aux in range(TTnumb):
                    #if agregacao == 1:
                    #    erroper = 0
                    #    for w in range(int(div_hora)):
                    #        if float(TTsim_calc[aux][w]) < 0:
                    #            TTsim_calc[aux][w] = 10000 # penalizacao para que o fitness seja ruim e o cromossomo seja eliminado na geracao seguinte!!!
                    #        erroper = erroper + (float(TTreal[aux][w])-float(TTsim_calc[aux][w]))**2
                    #        geracoes.write(str(float(TTsim_calc[aux][w])) + "\t")
                    #erroseed = erroseed + erroper/int(div_hora)
                    #    erroseed = erroseed + erroper
                    #elif agregacao == 2:
                    #    mediaper = 0
                    #    for w in range(int(div_hora)):
                    #        if float(TTsim_calc[aux][w]) < 0:
                    #            TTsim_calc[aux][w] = 10000 # penalizacao para que o fitness seja ruim e o cromossomo seja eliminado na geracao seguinte!!!
                    #        mediaper = mediaper + float(TTsim_calc[aux][w])
                    #    mediaper = mediaper/int(div_hora)
                    #    geracoes.write(str(mediaper) + "\t")
                    #    erroseed  = erroseed + (float(TTreal[aux])-mediaper)**2
                    mediaper = 0
                    if float(TTsim_calc[aux]) < 0:
                        TTsim_calc[aux] = 10000 # penalizacao para que o fitness seja ruim e o cromossomo seja eliminado na geracao seguinte!!!

                    for aux2 in range(len(TTsim_calc[aux])):
                        mediaper = mediaper + float(TTsim_calc[aux][aux2])

                    geracoes.write(str(mediaper) + "\t")
                    erroseed  = erroseed + (float(TTreal[aux])-mediaper)**2

            erroseed_aux = erroseed_aux + erroseed
            erroseed = 0

        ## final da semente countseed
        
        fitness = 1/(erroseed_aux/seeds)
        geracoes.write(str(fitness))
        geracoes.write("\n")
        
        cromofits.insert(len(cromofits), fitness)
        #cromofitsaux.insert(len(cromofitsaux), fitness)
    ## final do cromossomo countcrom

    fitbest = 0  ## quanto maior o fitness, melhor
    for aux in range(len(cromofits)):
        if float(cromofits[aux]) > fitbest:
            fitbest = float(cromofits[aux])
            cromobest = aux

##end ## final da geracao

geracoes.close()

print("\n")
print("FIM DA CALIBRACAO!")
