# Supplementary material for: Traffic light optimization using non-dominated sorting genetic algorithm (NSGA2)
Source: Sci Rep. 2023 Sep 20;13:15550. doi: 10.1038/s41598-023-38884-2 (PMC10511403; doi:10.1038/s41598-023-38884-2)
Supplement: Supplementary file 1 — Supplementary Information. [file 41598_2023_38884_MOESM1_ESM.zip › dadosBHTrans/calibrac+î-oa+î▌Æo do modelo/Arquivos/AG-Micro/dist_default.txt]

Line 1 - Titulo do arquivo	
Parametro	valor default
LMCAR		4.00
WMCAR		2.00
MAXDSPMCAR	110.00
MAXACCMCAR	3.00
NDECMCAR	4.00
MAXDECMCAR	6.00
SPACCEPMCAR	1.10
MINDVEHMCAR	1.00
MAXCGWTMCAR	10.00
GACCEPMCAR	75.00
SENSFACTMCAR	1.00
MINCHEADMCAR	0.00
LDCAR		0.50
WDCAR		0.00
MAXDSPDCAR	10.00
MAXACCDCAR	0.20
NDECDCAR	0.25
MAXDECDCAR	0.50
SPACCEPDCAR	0.10
MINDVEHDCAR	0.30
MAXCGWTDCAR	2.50
GACCEPDCAR	10.00
SENSFACTDCAR	0.00
MINCHEADDCAR	0.00
LMINCAR		3.40
WMINCAR		2.00
MAXDSPMINCAR	80.00
MAXACCMINCAR	3.00
NDECMINCAR	3.50
MAXDECMINCAR	5.00
SPACCEPMINCAR	0.90
MINDVEHMINCAR	0.50
MAXCGWTMINCAR	5.00
GACCEPMINCAR	65.00
SENSFACTMINCAR	1.00
MINCHEADMINCAR	0.00
LMAXCAR		4.60
WMAXCAR		2.00
MAXDSPMAXCAR	150.00
MAXACCMAXCAR	3.00
NDECMAXCAR	4.50
MAXDECMAXCAR	7.00
SPACCEPMAXCAR	1.30
MINDVEHMAXCAR	1.50
MAXCGWTMAXCAR	15.00
GACCEPMAXCAR	90.00
SENSFACTMAXCAR	1.00
MINCHEADMAXCAR	0.00
LMBUS		12.00
WMBUS		2.30
MAXDSPMBUS	90.00
MAXACCMBUS	1.00
NDECMBUS	2.00
MAXDECMBUS	5.00
SPACCEPMBUS	1.00
MINDVEHMBUS	1.50
MAXCGWTMBUS	50.00
GACCEPMBUS	75.00
SENSFACTMBUS	1.00
MINCHEADMBUS	0.00
LDBUS		2.00
WDBUS		0.50
MAXDSPDBUS	10.00
MAXACCDBUS	1.00
NDECDBUS	2.00
MAXDECDBUS	2.00
SPACCEPDBUS	0.10
MINDVEHDBUS	0.50
MAXCGWTDBUS	20.00
GACCEPDBUS	10.00
SENSFACTDBUS	0.00
MINCHEADDBUS	0.00
LMINBUS		9.00
WMINBUS		1.90
MAXDSPMINBUS	80.00
MAXACCMINBUS	1.00
NDECMINBUS	1.50
MAXDECMINBUS	4.50
SPACCEPMINBUS	0.90
MINDVEHMINBUS	1.00
MAXCGWTMINBUS	30.00
GACCEPMINBUS	65.00
SENSFACTMINBUS	1.00
MINCHEADMINBUS	0.00
LMAXBUS		15.00
WMAXBUS		3.00
MAXDSPMAXBUS	120.00
MAXACCMAXBUS	1.00
NDECMAXBUS	4.80
MAXDECMAXBUS	8.00
SPACCEPMAXBUS	1.10
MINDVEHMAXBUS	2.50
MAXCGWTMAXBUS	80.00
GACCEPMAXBUS	90.00
SENSFACTMAXBUS	1.00
MINCHEADMAXBUS	0.00
LMTR		7.50
WMTR		2.30
MAXDSPMTR	85.00
MAXACCMTR	1.00
NDECMTR		3.50
MAXDECMTR	5.00
SPACCEPMTR	1.00
MINDVEHMTR	1.50
MAXCGWTMTR	50.00
GACCEPMTR	80.00
SENSFACTMTR	1.00
MINCHEADMTR	0.00
LDTR		2.00
WDTR		0.50
MAXDSPDTR	10.00
MAXACCDTR	1.00
NDECDTR		1.00
MAXDECDTR	0.50
SPACCEPDTR	0.00
MINDVEHDTR	0.50
MAXCGWTDTR	20.00
GACCEPDTR	10.00
SENSFACTDTR	0.00
MINCHEADDTR	0.00
LMINTR		6.00
WMINTR		1.90
MAXDSPMINTR	70.00
MAXACCMINTR	1.00
NDECMINTR	2.50
MAXDECMINTR	4.00
SPACCEPMINTR	1.00
MINDVEHMINTR	1.00
MAXCGWTMINTR	30.00
GACCEPMINTR	70.00
SENSFACTMINTR	1.00
MINCHEADMINTR	0.00
LMAXTR		10.00
WMAXTR		3.00
MAXDSPMAXTR	100.00
MAXACCMAXTR	1.00
NDECMAXTR	4.80
MAXDECMAXTR	6.00
SPACCEPMAXTR	1.00
MINDVEHMAXTR	2.50
MAXCGWTMAXTR	80.00
GACCEPMAXTR	90.00
SENSFACTMAXTR	1.00
MINCHEADMAXTR	0.00
