# Supplementary material for: Traffic light optimization using non-dominated sorting genetic algorithm (NSGA2)
Source: Sci Rep. 2023 Sep 20;13:15550. doi: 10.1038/s41598-023-38884-2 (PMC10511403; doi:10.1038/s41598-023-38884-2)
Supplement: Supplementary file 1 — Supplementary Information. [file 41598_2023_38884_MOESM1_ESM.zip › dadosBHTrans/calibrac+î-oa+î▌Æo do modelo/Arquivos/AG-Micro/Execute-AG.bat]

:: Specify one line per experiment to assing with: path to Aimsun installation, script location, Aimsun file where the macro experiment that wants to be assigned is located, id of the macro experiment

"C:/Program Files/TSS-Transport Simulation Systems/Aimsun 8.1/aconsole.exe" -script "D:/PESSOAL/2017-01janeiro/CEFET-MG/Setec-MEC/AG-Micro/AG_AIMSUN_v4.0.py" "D:/PESSOAL/2017-01janeiro/CEFET-MG/Setec-MEC/AG-Micro/Rede_18.05.17.anz" 17273434
