# Supplementary material for: Traffic light optimization using non-dominated sorting genetic algorithm (NSGA2)
Source: Sci Rep. 2023 Sep 20;13:15550. doi: 10.1038/s41598-023-38884-2 (PMC10511403; doi:10.1038/s41598-023-38884-2)
Supplement: Supplementary file 1 — Supplementary Information. [file 41598_2023_38884_MOESM1_ESM.zip › dadosBHTrans/calibrac+î-oa+î▌Æo do modelo/Arquivos/AG-Micro/geracoes.txt]

geracao	individuo	MAXD	MAXSPD	QEXITSP	RTIMESTCAR	LMCAR	MAXDSPMCAR	MAXACCMCAR	NDECMCAR	SPACCEPMCAR	MINDVEHMCAR	SENSFACTMCAR	MOEsim1rep1 MOEsim2rep1 MOEsim3rep1 MOEsim4rep1 MOEsim5rep1 MOEsim6rep1 MOEsim7rep1 fitness
1	1	97.7507565839	56.9905239333	5.03431320853	0.837029243379	4.28477203496	121.258730534	3.49600262141	3.04593143635	0.804354442812	1.43470318391	0.957542353124	86.0381733003	114.055722296	80.5244849487	137.616677401	114.984065566	99.2427096528	159.227486609	2.88518521301
1	2	62.6489073473	31.812888696	2.55386855498	0.946353172091	4.41821152654	99.40038649	3.51971995116	2.76015856479	1.44267665908	1.00531070232	0.930757186177	63.6029930927	83.1661979161	58.7980902513	63.5406994464	115.766704408	74.391645682	100.530617928	2.49143231343
1	3	105.98509704	25.6563288655	4.51694819158	0.733343057971	4.72451315268	78.4703186667	2.35955300317	4.31779038081	0.992735928376	0.681232967096	0.937230357959	84.5980997859	109.73342625	69.1505294162	111.876174775	110.885430011	77.7293924257	115.603041327	3.39942360837
1	4	115.471196222	31.2330962417	5.8933848122	0.90331471319	3.0594439071	81.507519349	3.93700362765	4.04630223272	1.55187822314	1.09949319961	0.979563740214	61.9348404909	81.6685928632	55.8040918736	56.8216500075	108.772841715	58.1707075118	80.25687828	2.28871655082
1	5	137.430221846	50.0110409282	2.29138254755	1.91707286629	4.53176009914	80.3210408899	3.92067810871	4.13555356715	1.34398178394	1.07650488101	0.913692148344	191.58150531	126.459643275	100.733159335	267.131281452	142.328842024	66.4681856094	157.837794974	2.04192462425
1	6	117.271421438	39.3849428214	5.98027849422	0.904573389498	2.31926823273	101.625956696	2.03116575344	4.5696128179	1.10325093206	0.864890844041	0.954849410117	83.0054489612	120.069547207	61.2399693507	70.4123947071	110.062225404	75.9064224953	87.5859447814	3.07869321238
1	7	57.5211177307	28.4906151227	5.14435401857	2.02955512995	4.68202379419	71.2990933573	2.17642692835	2.33889401526	1.37524535862	0.923334564912	0.848846390271	127.039603357	229.427798158	79.8894661187	213.725027542	135.927445781	88.462639889	136.019255965	1.84007523631
1	8	57.4723118392	60.3539997645	3.89585829159	1.23582119378	3.67812274634	91.6114562636	2.29762783261	4.83712292341	1.19531369257	1.35090727015	0.952658120977	78.1134634242	99.3938007796	66.1821612233	120.86763368	109.233620855	69.1236286315	91.7031504775	3.34700730088
1	9	76.5260929588	48.7173687964	2.02956762522	0.860639558258	5.68789458739	122.071749281	3.18482032816	2.52502805164	0.895368827449	0.619571192751	0.815917470074	84.9064719265	116.985263486	76.6863105971	148.151904627	113.682837439	86.4507723155	183.690667831	2.43334156016
1	10	140.544794969	54.5660121477	2.11105321324	1.17850700343	2.8030419339	129.211763687	4.39050408268	3.33416879729	1.36409599171	1.06307099562	0.994979387223	64.4393331846	86.7379754402	55.8360212101	58.1265202831	115.458237805	61.4865988567	80.9558920456	2.303728356
1	11	115.703216754	35.9419958213	4.81445398446	1.02580673419	2.16635073703	137.934597215	3.57593934099	3.38529497045	0.842961132327	0.54005112065	0.815582733262	76.7952407556	109.724257751	66.3084129911	77.194935557	112.91914424	69.0570321708	86.6517930024	2.93211750552
1	12	146.882931116	69.7075738256	3.18711306856	1.43764325741	4.54517844967	156.934379232	1.60841223709	3.31088388497	1.39867655681	0.777211665305	0.873722630432	192.745181414	121.270172074	66.0429118156	223.016294285	138.774968468	79.0198219575	115.402629891	2.59099063319
1	13	70.8686981956	35.9216678532	3.20569297776	1.55589826309	4.4562569285	87.8854115044	3.61959470289	2.22069005802	0.664026553119	1.46490651036	0.973303215719	471.122259571	127.996630232	119.978958968	405.815085502	213.024519443	127.662515674	188.630790295	1.09050296059
1	14	118.932002675	53.4252417362	4.47766370335	0.986897823345	4.74037237131	124.757911247	3.54564299277	4.4843051763	0.615950954045	1.40197452367	0.854509924912	114.827389521	122.65802887	127.059163578	190.803443263	164.253506471	119.543294293	189.336038043	2.23607812374
1	15	102.341699452	73.8321186221	3.85239651638	1.74137348433	3.51082849995	82.2444215674	2.1040290961	4.43590104883	1.4873372069	0.547605514449	0.972314017373	121.586330769	255.820777201	61.353064213	77.7777456357	127.470836034	77.6131661338	87.6269732974	2.12298824736
1	16	132.237963908	51.9241372859	4.80083790366	0.858746403795	3.84673251541	131.071475887	2.02037557746	2.43250710514	1.46645117833	1.19681703023	0.805364128714	66.0372466888	82.0423241965	54.6530810912	60.1461741057	109.918118657	70.2411724422	87.8498773061	2.45459359159
1	17	147.60031534	33.8478716642	5.59469160709	1.05835312205	5.5204062424	156.283026335	3.97248892201	2.77382402309	0.579451768307	0.784650279677	0.937684984239	194.024189492	129.146277382	154.455572963	171.16874504	217.58775314	151.825118203	197.86627537	1.84808506096
1	18	103.777616287	42.1778073512	5.968633226	1.0879223213	4.03205286979	68.2127097537	4.37913162846	4.2392892792	0.799454486977	1.23789648095	0.948079063312	87.0190664934	114.19344975	80.5022657753	103.649853829	118.44252299	81.8992450473	105.727554432	3.60532293634
1	19	59.1780477916	63.3414192877	2.49235199752	1.45160722045	2.23282236796	150.804388153	2.62122951349	2.04644109814	0.981340388793	1.49715518108	0.892303778496	85.0771465455	113.077782166	68.8172062863	78.7829877003	116.221499534	73.6420480278	88.2666392948	3.08273054278
1	20	119.146051742	68.10516213	2.92088266379	1.83326229508	5.82166753298	99.6741419851	3.20508880906	2.0139629666	1.00311403509	0.887524360366	0.961423766354	210.019115229	127.928921478	81.0883721303	415.367264256	155.810044543	121.415591811	189.203735728	1.43887359049
1	21	134.635707957	69.0662097135	3.89601162918	1.63804497126	4.05474184838	134.81561233	2.12824748997	3.90575840546	1.07542132883	0.579731213991	0.858918988743	78.5335550191	162.9063337	72.6626527536	114.222723624	119.792117825	72.2466424104	92.503861484	3.13353781897
1	22	73.8419949456	46.4870546833	4.09765690284	1.09786221508	4.01077185852	71.5994248647	3.91044199784	2.31196917285	1.22634809993	0.831025344973	0.911801290931	75.1144626574	91.2184217026	63.7608681113	67.8944169755	109.457731242	69.9108539064	84.791641408	2.67144147119
1	23	72.2522099783	60.8667780921	2.41213179341	1.2572510737	4.26506575309	128.44034658	3.50647704363	4.95809937216	1.12040381515	1.3070041385	0.815456587239	93.2866113723	110.733342108	65.0044488972	127.131169601	108.114998065	66.614065587	123.411611654	3.09584303479
1	24	108.522898825	57.1717731109	3.1907318105	1.43810297498	5.37696750681	67.1818554075	4.16001723635	4.40494302275	0.561833724333	0.630688723	0.84380385005	328.591573567	129.375250212	153.006943782	205.878327513	163.65773992	128.753087455	200.700760099	1.84582570427
1	25	123.653374637	54.1724933939	5.48365905278	1.60294320834	4.58212928828	126.30473604	2.03830166073	3.94523509624	0.550939284376	0.936134734386	0.877409826491	156.130553957	149.010434484	115.95980867	339.16679069	219.885101525	134.262622025	196.878307602	1.33302747406
1	26	82.0962779428	72.5819009172	5.73678160743	1.63499460886	4.12895792287	159.393748679	1.92848130267	3.39921532095	0.663786112297	1.168496009	0.874198486858	152.399162413	155.653692713	105.510867627	279.613557503	206.290869195	114.969287171	171.668953092	1.57731679219
1	27	128.735635201	30.3295176609	3.84345867607	1.4329210857	2.96364235632	133.77559381	4.2144402105	3.41380743835	1.11010005889	1.2292340895	0.822817472757	71.0020861858	97.2479920278	61.2945782104	67.4871611349	113.045285252	63.827680233	86.1413922091	2.59993871787
1	28	78.0240765314	68.7740835401	4.50200113449	0.730051390029	2.54980899118	130.556650772	3.8340484943	3.46928786092	0.803769548463	0.513197120663	0.974669688384	76.6446887077	111.316516176	71.7096023355	84.0059170187	112.935684394	74.5311698465	89.0778666116	3.1793876733
1	29	67.7066347626	70.5922425226	3.66205130228	0.9267815453	4.51442393709	107.749490061	4.01736620299	4.50062744538	0.71329423883	1.46611564142	0.859075023096	116.818975695	127.790092117	93.1367479987	144.831647357	130.054220066	98.5485495156	180.124034064	2.66674894334
1	30	61.8601399998	71.9153476044	5.49837434955	2.01858493799	4.46039589949	96.6222086235	3.54961726288	3.59215771462	1.59736101879	0.979985983624	0.971628946365	91.8476817008	233.948144703	66.1367707476	127.635069953	181.162065939	68.3040357689	131.305990175	1.73811992392
1	31	138.944390786	65.5794257032	4.381440557	0.76138019177	3.89087448777	158.689645379	1.71348746851	4.29435151817	0.608727421716	0.800919039884	0.9811969437	118.495610992	148.168035107	106.657128992	208.550915222	136.028353211	115.072013662	121.686800492	2.74638708473
1	32	117.219786012	71.3917396601	4.12615876721	1.17898588807	5.78276267958	90.9271467181	4.1529269338	3.9785280257	1.42909849738	1.18234468419	0.937784480369	96.737178908	101.215559301	58.7549809868	131.788021226	165.154213464	89.7689382565	183.327211904	1.97979522057
1	33	128.68844993	25.9170594478	2.90905697253	1.20208002648	2.92356827681	67.5195149156	3.72691558646	3.18968094494	0.719663929546	1.20664092766	0.801293469428	88.3450077929	120.250380377	87.1290547528	103.079438539	121.801982555	87.1704424898	97.3192964573	4.01186487121
1	34	138.063631158	26.7581898365	4.27102664847	1.97197595096	3.10744410828	74.955243748	1.91987896797	3.45682087142	0.730653601728	0.787360682512	0.896469068424	172.966366706	311.968431809	111.800676938	128.311420626	182.052569454	112.40073305	106.289200031	2.12301295389
1	35	84.5015417778	72.9404984132	5.43825044061	1.14108046497	4.00630641588	133.024156977	2.22042305728	2.65455494839	0.969099113684	0.854225843322	0.86719511429	82.7004749732	113.511712324	68.5740703626	138.813039324	113.131251577	85.4725769166	91.2539027154	3.4855362931
1	36	137.255684907	52.9535274245	3.75688148066	2.01041431887	4.93593228581	91.2601431862	3.05438594924	4.92716672687	0.963814916481	0.930826541182	0.840758289595	159.05902283	200.773185413	93.3000454744	288.175701587	179.738810886	90.4668879608	176.885617469	1.43199223458
1	37	78.791036588	47.9070118774	2.89245137767	0.751830076221	2.10860105144	147.902209847	3.77707518201	3.77224721252	1.4527924673	0.692498778049	0.937552876096	67.6672547233	98.5245050563	53.6643972481	54.430212911	108.679393111	62.833802549	78.6826509214	2.40662270645
1	38	85.4280165074	49.8760334262	5.20225862285	1.34191129418	4.82528790251	71.6530942795	3.05575844312	2.05220498387	1.19644368765	0.55385861321	0.872251077958	80.6248757127	98.389645366	63.0209591106	172.846311125	109.558219583	72.7996892211	105.185440026	2.67997327028
1	39	102.226723915	40.2634144147	3.49001061868	1.5693052871	2.32726082973	155.091868449	1.82339729051	3.67981989906	0.895846197275	1.0637025141	0.833839498546	83.8101231371	143.560740513	76.8395688318	89.1982232218	136.268107939	73.9342736308	92.1164801192	2.89277068444
1	40	76.3836341411	68.9613328616	5.91019547592	1.22037608019	4.47923734631	128.774902898	3.9780766026	3.5509536969	0.597931048911	0.685703261008	0.879694725675	117.708806946	140.012679976	105.75685771	192.622760105	125.907139029	117.013889251	122.146696876	3.14865000409
1	41	87.5116217365	59.9369533638	2.1680617101	0.977922598864	4.13647986147	84.0944116821	3.98683112733	3.34307537147	1.21448474751	0.605041673768	0.977672585483	69.2176702108	90.8549695845	60.6260682129	66.2616478776	111.974504069	65.9579159696	83.8003110867	2.53250222446
1	42	147.894482218	53.9939701012	5.37387833916	1.09763564848	4.39993423715	75.4185196137	3.86949338116	2.99598692102	1.2380307704	0.809939507469	0.883491047584	70.8161950603	86.7685441647	58.748844657	64.35054184	108.279322344	66.906036531	90.1815865432	2.5897052732
1	43	121.093923825	42.1681788012	2.71638207803	1.90869152541	5.66962576903	131.709669406	3.71558493345	3.80902625611	1.15105374558	0.677091212881	0.928599990694	160.602933342	129.465601046	86.7039277951	429.460963599	158.555210724	77.2760262756	183.317800541	1.27231506404
1	44	51.9598967673	49.9621301914	4.36813605632	1.63837274964	2.74649155041	130.110437354	2.15110373625	4.41414923777	1.55373914966	0.54092402045	0.989578052875	87.7727969697	153.505313205	58.2081394867	63.0829311473	133.501787857	84.0496526627	85.4509596306	2.48483783033
1	45	96.0774354421	57.3814964494	2.47615661151	0.86101970219	2.47321756934	107.109055971	2.07998351863	2.88360166241	0.9791783732	1.16864519153	0.944349599896	75.8591563542	106.851747699	66.2343987093	78.8771072854	113.615165499	74.0865712039	87.8037023299	2.97032071866
1	46	57.6041343252	41.9821145383	3.56620815531	0.882250255389	2.29914039629	133.099401634	3.09447731038	2.91967527439	1.41153712036	1.01405829771	0.938976109026	70.7058843951	80.0429850431	58.9039004336	56.902394669	112.334068452	60.0844110936	80.1642125768	2.30920909576
1	47	51.9568767454	74.0352501365	5.26084438543	1.55928000813	3.96772587766	159.150611666	1.59295629092	3.6205424325	1.44163857213	1.24600639472	0.890407811167	91.2017346833	129.215415529	69.7120311302	187.410225097	150.598779525	78.1015671133	109.607704034	2.34070441387
1	48	144.667563554	67.889686085	5.23503591905	1.81615315963	5.22966140915	65.9843992646	3.15245643063	2.34911640909	0.562160642111	1.45699576142	0.889454420054	166.5388445	159.24150562	129.505872069	363.596067435	261.78671538	153.325075856	207.119421119	1.11623561089
1	49	80.5151676993	41.5706264978	2.30570991898	0.697560823239	5.67833067226	91.1110779945	2.36802129326	2.42817173369	1.42589676247	1.30248360205	0.992907385847	111.241376112	96.2863589854	65.7157036527	169.597599556	170.636509207	94.9952515874	187.470274726	1.8207825216
1	50	60.173237387	41.8537533826	5.87306216038	1.4202086703	4.23077899128	91.4194284841	3.34070143858	3.25522353366	1.13909351051	1.08653396291	0.983153680123	83.7141364107	106.76863064	65.7153117384	148.218524936	115.890403939	74.8719590682	101.194191662	3.03198743506
1	51	107.307177277	28.4429607666	3.29890816184	1.18768000845	2.2166802959	69.5615937488	3.45182788881	4.97888345459	1.55438995854	0.991087395673	0.871820434047	66.878939211	90.3818367484	57.8901600453	58.9236554567	110.878429001	58.6065272508	79.8944064423	2.37026642656
1	52	132.377794473	55.1187705144	3.52626872454	0.789195207196	4.53358983033	103.953069578	3.51858737429	3.35422209688	0.722717186414	0.575787367197	0.95723818166	92.9706546542	124.004844268	89.3399291262	128.342322513	114.929219584	95.3685214767	101.660493212	4.33129142226
1	53	60.6715633573	26.9878610841	3.16873778183	0.756746703226	5.19931448975	146.57158758	3.68742385226	2.68997173388	0.926630818167	1.0786596009	0.926955208879	101.59456821	128.85449871	74.5203084853	159.79427345	135.167703898	103.376099409	180.602388381	2.32079852723
1	54	69.7090498562	36.3880523353	3.91027575314	1.12915043068	4.60185863755	81.3007521007	3.39674791715	3.55468730371	0.948308082043	1.41506284136	0.819309718654	82.585609413	100.790663862	69.2227767537	145.110317269	111.407971097	76.8160396551	174.806126934	2.32322030006
1	55	134.669486235	40.4898343404	5.18414666031	1.76730139812	3.66548696809	105.179574752	3.78756570143	3.85647095103	0.885563740308	1.44153685389	0.837477727258	102.07011813	138.009778645	81.7964266834	245.695751004	126.297793482	74.2824644393	107.026458593	2.23446194082
1	56	71.5233423689	37.4826056565	5.68316749532	1.99618809933	5.86256178361	130.926515494	2.16906389129	2.90800567854	1.29641674772	1.24507794528	0.953793958409	168.371435621	169.198870702	115.147909341	338.674916929	245.170249714	125.795141128	185.799675394	1.27835993135
1	57	116.425818297	41.7655550682	4.36646557867	1.37881435571	2.12383058193	160.953173449	1.58129732815	3.99663576661	1.14677321058	1.11066546336	0.873783255511	74.349165174	111.120424791	63.2123494284	75.6342015565	119.045183974	66.978187498	90.1531768884	2.82304523232
1	58	97.0839223106	59.3383985853	2.80208384208	1.46294563027	2.08418209107	107.960948553	3.6092883788	4.22133591478	1.04511681173	1.26109957438	0.818693893544	76.1199702268	98.5613041989	62.366608538	69.4358803052	114.391634699	63.5304327518	85.2173961267	2.63213361663
1	59	55.3250524596	28.6606961989	5.06005039562	1.76043079734	4.16688338745	102.92358109	2.75428464628	3.57616379338	1.40930661661	0.765047448295	0.865720772537	88.6739160647	147.812845043	65.4478260782	110.207182773	134.770473727	66.8440280558	90.4770681741	2.91781470362
1	60	69.9806385686	41.012024671	2.25284756156	1.14368602617	2.11368694417	79.4068107526	1.73837794765	4.57685209447	0.586123184004	1.18734342395	0.940529387003	99.154402743	139.973772134	112.893360528	232.706014601	129.413462599	111.893726271	107.967841681	2.75999959756
1	61	90.8735114175	61.7039430105	5.05836150468	1.84401981622	5.49522956335	160.464078972	3.88047193305	2.74941685465	1.64568355053	1.10162696906	0.909473183402	138.771512003	117.356149215	60.7325860181	360.712730235	171.866667094	89.2345290987	175.813936955	1.35110649071
1	62	107.855689032	50.2950315706	4.21166141338	0.857562277582	4.57053768191	108.726866149	2.42847390001	4.86913689165	1.12515391433	0.591213459013	0.898358397448	80.0793414861	104.753252001	62.7419990383	86.2517983101	108.685724593	72.2085412332	93.9316890708	3.16722393671
1	63	131.399814959	56.8711765647	5.43065610908	1.56328750168	2.459125943	104.587628171	3.35431586192	4.73312917975	0.633826787173	0.817884482809	0.947991945639	99.1615439627	137.42634176	103.269350835	124.117349289	130.886504769	99.0431552665	99.0662322489	4.17097504202
1	64	69.6072027846	37.0902802878	4.18968714128	1.84642426604	4.33362219738	106.113019818	2.51121116798	3.25612164912	0.832074998628	1.04838866732	0.88171494258	116.907564728	230.851227899	94.4984021575	215.143779623	169.48946932	91.6322501178	187.201678275	1.49902431585
1	65	147.14810107	37.6160378798	4.22452883539	1.5385528984	5.09978398081	131.554494458	1.64925555534	4.52952876808	1.35953144181	0.856773904465	0.812896467234	175.475067886	134.031854569	77.7326367792	382.653783678	131.802797666	89.0112927937	180.065200972	1.49378007612
1	66	50.3931447606	55.8712638951	2.30040975283	1.07325788668	2.42373408716	163.254126848	2.85769204682	4.34806976782	0.696478965979	0.678848333863	0.807657887851	84.5983753922	116.190239808	85.3653526505	104.223151398	114.975043437	84.5008612412	93.5855565528	4.04265749393
1	67	61.6284523207	73.0350140505	2.95264324918	0.68979032778	5.97836834953	153.823227141	2.14841035198	2.31795058704	0.632802340733	0.584485428759	0.954092411738	137.136437643	124.291906102	123.15569348	272.847273052	171.673431962	157.142245119	197.419115917	1.69043714373
1	68	123.058836684	57.159226297	4.47881948593	1.01071190788	3.42583175894	129.485605349	2.60323775312	2.42250353066	0.869793202162	1.41563323802	0.903898593102	80.8756447113	110.354041883	72.6340161922	108.667875584	121.629296262	84.9145409403	92.6747386825	3.59266055891
1	69	103.146405511	37.7403152504	5.85491755553	1.4422505781	3.84876611701	123.945110896	3.2596578727	3.84289665174	0.692358866645	0.609452913765	0.815066048192	97.3769475455	123.465131485	95.5934094138	132.37816431	130.9399571	92.7976628625	98.821064987	3.98635297097
1	70	124.630487054	40.5726913693	5.90701631044	1.23012218918	3.8883151636	139.674624162	3.98949221574	2.94215381262	1.60719582247	0.663923963356	0.830448795662	57.9938509388	76.8970800911	51.487905552	50.6603550052	105.227268448	57.5581163235	80.164946186	2.20873525866
2	1	115.064275528	25.9004285231	2.26983677117	0.813112225287	4.40918093264	112.605900056	3.50729499785	3.20007676661	0.763535814613	1.00524527556	0.957390267392	185.57224987	118.330908843	88.6822815941	218.422698741	119.67988327	95.6835834736	117.471563942	3.19093833645
2	2	97.5133509102	43.4658296052	4.12062494786	1.00972052119	4.47590067844	101.676728034	3.46868053797	3.05719033084	1.05283633361	0.790549034759	0.943997683919	76.0269855804	98.1195166343	63.1445974708	77.7055155612	109.454590089	79.953126864	95.4510589015	3.05050515088
2	3	93.4846516196	29.7633812134	4.02160845806	1.88058959457	4.62905149151	91.2116941224	2.93907018873	3.83600623884	1.60032500048	0.877677325422	0.94723426981	84.2594007267	140.463906921	97.9926407967	165.089397831	193.433025978	75.4727268866	148.807861466	1.92616455665
2	4	123.924495347	43.1759333781	2.62063511949	1.90438081766	3.79651686872	104.869291799	3.72779550097	3.7002621648	1.13729770478	0.540420690495	0.968400960937	93.8052844143	200.484525075	65.7599999775	77.8215272869	133.180490942	67.7722288299	90.2863664712	2.28705178455
2	5	72.0635037622	51.2811064876	2.88104533336	1.57013093418	3.39256232217	137.680309022	3.09607209054	2.30272328607	0.84493353464	0.96543650537	0.804301166668	87.6108696792	131.391062255	80.617180054	146.434561509	121.665738208	77.4602299468	92.5910687336	3.31389478288
2	6	124.824607956	45.8583596602	4.75327360938	0.846884298347	3.42642903153	102.789513137	2.77487656386	3.96191745739	0.912984059238	0.720339105619	0.956043795888	81.040806234	108.700613386	68.5912837723	82.9972272928	112.781069892	72.7245052952	89.3254884572	3.11587383949
2	7	79.4044042181	53.5147803657	4.90902459617	0.885832931397	3.68053433567	156.101995045	3.32005957228	3.52593176381	1.11511892068	1.11103514114	0.926483498901	70.97763021	93.1675128875	60.9057401944	70.114268953	112.529925376	66.6349358971	86.0014058366	2.6131170327
2	8	95.8185929906	57.7363851395	3.71106350807	1.01250820049	4.56349709766	97.7822629208	2.90810760345	4.09567251015	0.959015439491	0.870519032581	0.954948151318	81.4554769538	112.197871344	70.2736778716	156.942184543	108.538311515	77.8438486077	108.785306461	3.06776997153
2	9	121.919623033	51.9180696554	2.77791817488	0.972348045519	5.11074220886	113.01240943	3.35170385122	2.93962507426	0.809043006932	0.597679279974	0.886577825867	115.427753254	117.069575028	82.1221145027	137.810235425	112.974649601	87.9755500365	153.937659777	3.09628426575
2	10	111.404652102	54.8423913311	2.81866096889	0.983851105314	2.62081449567	116.582416632	3.84471699311	3.34419544709	1.04340658906	0.819429181407	0.976108784442	72.335997269	99.664455095	60.7352685917	68.8968646172	110.400396741	73.222287395	83.9215162469	2.71952524003
2	11	113.126762333	45.5303831678	4.1703613545	0.691188762815	3.34997028368	115.971564865	3.54726335764	3.36975853367	0.782839159371	1.31781781208	0.886410457461	83.3243291464	116.729623889	78.7735263475	92.5472187261	113.090939687	81.6777694544	93.144898924	3.69595942464
2	12	139.630362794	62.41317217	4.25074533498	1.1134192323	4.53938414	130.443724405	2.56349980569	3.33255299093	1.06069687161	0.676499516251	0.897351729425	84.6509830376	98.4293712019	67.7885032892	77.2532700163	111.072787713	82.0094811217	96.8269224868	3.13395827092
2	13	79.7015521295	26.5350543536	2.01871223589	1.27068632964	5.06532352329	131.92788206	4.0767863209	2.47644464384	0.631209031534	0.927987153492	0.867732294682	131.003741418	120.02749301	141.596004344	302.406481099	161.995323781	183.21583397	188.942185243	1.52720804109
2	14	125.654898574	54.2720061253	4.00196621395	0.888046515271	4.63698110082	114.355490413	3.53211518353	3.91926363659	0.669334070229	0.988880945434	0.905874053286	101.277240855	127.747969216	98.31441812	166.424795492	125.460163478	106.384118669	164.699458055	2.73025691389
2	15	127.656593856	33.5764745546	4.42549675264	1.67615230295	5.77873415011	70.6727735658	4.34628867797	4.55152587959	0.875409900723	0.97497070104	0.807090328311	109.35986149	118.795938868	121.264746378	254.790694873	145.616507339	85.6433392705	189.723062492	1.86347661009
2	16	132.30787919	53.5214539001	4.1635533141	0.823970805496	4.19016117287	117.512272733	2.76948147587	3.97740509682	1.09458418237	0.918388828916	0.881301155187	84.0922207372	117.994680614	63.554172244	87.1545552555	108.25610291	76.6662616613	90.5867670822	3.39533094306
2	17	110.053555125	57.9052527052	5.21102308799	1.42435832809	2.08436410228	58.3830967168	4.39328768913	3.09434680644	1.35714792447	0.95077943738	0.829330888826	73.2538071175	100.715095338	61.3222852192	65.7181064509	114.730860205	61.9143756403	82.2748680981	2.55045844066
2	18	118.07770538	48.6482889328	4.74745097527	0.938558764247	4.28282135006	86.0828896659	3.94885950137	3.79675568804	0.761085836696	0.906841924075	0.952658622486	89.0202607975	129.925660257	85.3788079808	142.754711589	117.849996086	90.0382793059	100.084595182	3.67843906318
2	19	95.7779211323	59.230094901	3.00931036103	1.12040121382	3.38320609914	127.378728865	3.06990844389	2.70033159751	0.852028787603	1.03647127414	0.924770980078	80.5949316832	111.354473426	72.9798568541	88.8118371407	110.663590928	81.7279172826	90.4376333972	3.44775888532
2	20	130.899818529	42.7995388828	2.62812109171	1.01396246683	4.72271830966	69.432125333	2.13234018598	3.63181806827	1.25855917536	1.28724668956	0.882947882196	80.5899159541	108.031925263	65.2433246476	155.96233521	107.863610098	78.6240156763	175.432686775	2.30264325573
2	21	133.506751215	69.0514471373	3.71114017686	1.21362008923	4.29416583936	119.384340954	4.4494307404	3.62999025117	0.866173364027	0.577759290594	0.908078585202	81.890584584	110.049263872	72.2049058672	87.0217128727	109.889627382	75.948749614	91.9899340472	3.36842376279
2	22	103.109894709	50.8029125988	3.81196281369	0.943528711136	4.27218084443	161.599719278	3.71451468606	2.83309563486	0.974532643174	0.703406356085	0.919296643311	78.8113249887	105.97362343	64.8597552413	80.1522944347	109.611330254	78.3851193013	89.4079434236	3.11065145422
2	23	102.315002226	57.9927743033	2.96920025897	1.02322314045	4.39932779171	116.196708079	3.51253220896	4.15616073452	0.921560500784	0.94139575285	0.88634738445	81.5432996903	104.880822469	69.5399205693	84.184566257	109.224736641	73.4924296919	100.779618982	3.16759262828
2	24	136.505599158	59.8476890623	2.5679399011	1.36155822962	2.03231515229	112.49447209	4.10646077018	4.7096984948	1.24085824422	1.06512998523	0.882867829634	66.7010545219	85.0558941729	56.2853146134	59.6427925844	115.229836452	59.1801461048	81.9191288398	2.30985586233
2	25	126.403247514	64.6251619404	4.04214518749	1.16277527499	5.37993466346	121.933827343	2.65778398045	3.70594836713	1.57814081809	0.635026875446	0.972386155602	80.0898089616	87.6971181739	58.3519779482	124.499762956	110.342764154	217.373680084	171.400001987	2.06763145004
2	26	139.862608665	58.2526502371	3.32157026883	1.94441129268	3.43680142126	88.1662099911	2.87742968442	3.35453439307	0.792167836838	1.16038915605	0.883569302367	162.612014851	236.117373179	89.1435965077	101.636013635	159.948422105	89.6966977121	100.155618677	2.52862837248
2	27	130.556714837	29.4584982583	3.40220642267	1.82627829388	3.74861609333	118.573151579	3.86651379239	4.63352815415	0.916408622654	0.90251072835	0.890027827209	105.166389552	180.662847479	79.2359576571	97.8823202704	123.298364584	74.2384935853	98.2893198857	2.9492226424
2	28	105.200935502	44.6419810034	4.01413492952	0.759623298612	3.54169941076	124.859058031	3.6763179343	3.4117549789	0.763243367439	0.54449224393	0.965953935022	82.1497483045	115.062297973	80.4632079027	94.2561504437	112.282606756	83.6791285737	91.9084912959	3.73994698693
2	29	100.042214618	57.2626278168	3.59416001341	0.857988376248	4.52400688371	105.851279819	3.76797678864	3.92742477113	0.718005712622	1.02095150431	0.908156602378	91.6479171305	121.001591629	92.4068736152	150.020557008	120.055748622	94.3969346307	144.301824755	3.04956571477
2	30	128.47590071	27.746491039	3.26104747687	1.76745163612	4.47810826027	110.90879072	2.54430836541	3.36430374137	1.10660868802	1.44889519419	0.839079815902	163.274903383	120.652586586	72.3877781953	383.133203004	134.521179758	77.6614648979	174.813145916	1.46612011988
2	31	79.1318474404	60.3490981088	3.95385464077	1.20012361638	4.21223215905	153.084628962	2.6160374214	3.82428680753	1.57840529289	1.08602330635	0.96921756268	97.8222899861	85.8029511733	59.5630014567	216.956447758	133.93372615	67.7990311462	95.2615844965	2.14018509547
2	32	113.133383705	41.1591278302	2.74929545893	1.42986961351	2.52698752453	99.9013416039	2.4643466152	2.17517409767	0.67088840726	0.578308107866	0.972614319782	94.8265356841	129.806682561	100.612650799	117.080574732	144.755137199	97.6437580676	96.9119732342	3.99762363977
2	33	130.533122202	40.5179149811	3.21766284854	0.995637616839	3.72857905357	85.7362922468	3.62275148038	3.27195152091	0.641741687887	0.891214147427	0.879265825544	97.8088752245	119.852294532	99.4036004449	128.352466175	118.36815634	100.640143621	99.3202518403	4.71347949581
2	34	62.7553645279	66.2324732124	4.96910312041	1.79502310407	4.32253674382	83.1931498322	1.90847354901	4.58722967702	1.02889153604	0.504917122373	0.91743223204	115.766587793	257.459858288	77.3910312773	103.861103168	139.797586599	85.7704236967	98.0636717579	2.32137864145
2	35	108.439668125	33.146340992	4.48225958258	0.965137836082	4.26994812311	138.704360469	1.65898874319	3.00438852264	0.845908150049	0.715006605259	0.912216647975	139.017984705	126.900086143	84.4643166907	217.101726809	121.724172159	93.621491304	101.757588089	3.0089420934
2	36	132.582932384	62.8487001774	4.42482030357	1.36740892135	4.29606056295	142.825883278	3.49911106201	4.8538496211	0.550732879384	0.96735770007	0.947458168792	119.843535168	144.796483477	114.01616195	285.997499854	155.166481687	125.990386484	170.3885545	1.8285559076
2	37	105.584415531	51.5128911959	3.20936005111	1.4724176279	4.9931276667	125.927639713	3.64783127815	3.5632346547	0.627314886889	0.634143072623	0.827829810188	129.460663799	132.288813239	104.667778836	323.495557297	142.840836232	109.047510962	184.051663705	1.679339007
2	38	108.90290549	52.4974019703	4.3642636737	1.06555325069	4.67943886642	87.8030819288	3.28717290871	2.70321354037	0.959580437031	0.564822990204	0.954484705797	82.2848201611	103.154808561	73.4159984025	145.761572702	140.322216895	87.7365073992	97.0568558231	2.91249342644
2	39	117.302259194	47.6910924646	3.50813967161	1.17925024715	3.43042533003	129.522469014	2.6709923324	3.51702099797	0.809281691844	0.819744940647	0.895538840103	81.8051678031	124.910038388	77.9930283774	91.9773334059	119.936625084	81.80352457	92.8948811526	3.54183708948
2	40	104.380714307	62.040051688	4.71823210023	1.00478564369	4.50641358832	116.363986238	3.74833198844	3.45258789689	0.660324117663	0.630745314102	0.918466453667	102.985948834	131.194692827	98.9387081175	151.745146774	118.820254782	110.84951553	105.32626374	4.09165216446
2	41	112.849110944	57.5278619391	2.84716521732	0.88355890303	4.3350348459	111.425145333	3.75270925081	3.34864873418	0.968600966961	0.590414520482	0.967455383571	101.314743079	149.785490323	67.0103530787	92.0552539201	112.523363242	104.814218412	89.9207628092	3.62357188685
2	42	140.136138346	32.8152512138	4.45007353185	0.94341542784	4.46676203374	138.649879233	3.69404037772	3.88069587573	1.02876058557	0.692863437333	0.825347010266	86.6568847475	98.3017470933	62.5678892243	72.2982822051	112.60764891	68.6133815917	95.2967986787	2.89022693632
2	43	144.782500225	63.4580490603	2.53785407536	1.94621850697	4.44389439716	110.222667584	2.13583599051	2.33312761026	0.983120818093	1.02105035075	0.859459111947	118.055838595	201.929126643	86.0756174299	245.527093086	154.639787633	90.8608987968	151.008788641	1.66315403136
2	44	120.079284393	52.5404503529	3.94720239043	1.21378397842	3.64004069037	117.031753466	2.83484555527	3.88418566732	1.13822816804	0.558355693823	0.973408117268	76.4637649072	110.128097777	62.1020599829	71.7620969008	109.98103569	67.3921413415	85.6695953242	2.84986795969
2	45	114.227614958	56.2501334819	3.00121266803	0.825107454693	3.50340369983	105.531062774	2.79928544646	3.11891187964	0.850947779807	0.708527643501	0.950793890778	78.4891379182	112.222621977	72.6196616263	85.8891913198	109.924472993	78.4785375436	90.1560858958	3.3617295195
2	46	94.9909643991	48.5504425263	3.54623843993	1.84393255677	3.41636511331	118.526235606	3.30653234233	3.13694868563	1.06712715338	0.794922832454	0.837326733425	91.7852411759	170.232384806	66.2484010123	77.3248550122	118.692159872	68.0767412069	89.7361713689	2.63792217891
2	47	92.1673356092	64.5770103255	4.39355655499	1.17423760766	3.0025943617	131.551840622	2.5557718326	3.48738226469	1.08217787927	0.910896880959	0.923822996413	73.5117714229	97.8342286074	61.1629258007	71.3528140718	111.584184887	66.725213449	86.5233209681	2.6943871905
2	48	104.785904471	44.4321117941	4.61953668783	1.95859137282	5.38494900307	103.97690501	2.27143992585	4.0524458896	1.56142100798	0.898879110921	0.95706041846	159.502331345	212.9253514	70.3549608975	404.083913319	231.644382896	96.0424110059	180.899998347	1.02992765091
2	49	103.503305062	36.128635162	5.90855817832	1.39626835805	2.50408068881	134.013641001	4.19511179418	2.6367416789	1.33597531051	0.628749581958	0.972323690433	75.5235555748	99.7557317942	55.1518899856	58.5431044377	112.371775086	71.668652884	81.753566652	2.54302775927
2	50	96.27551593	48.4862619485	4.69966544246	1.69920176211	4.38218441081	97.6862490311	3.42964440643	3.30472281527	0.930905348463	0.831160665051	0.970195930891	97.4443180166	145.377920366	80.2942250587	234.796547161	120.272517265	81.5385177745	113.992999289	2.27603274376
2	51	119.842485875	30.9154495544	3.41258844319	0.988437607825	3.37513506312	86.7573316634	3.48520763155	4.16655277573	1.04893484155	0.783437381435	0.914529307854	73.8166882028	95.3020877803	61.5867065235	69.4290094579	110.767198456	65.740089165	86.3712090569	2.66116988765
2	52	132.377794473	55.1187705144	3.52626872454	0.789195207196	4.53358983033	103.953069578	3.51858737429	3.35422209688	0.722717186414	0.575787367197	0.95723818166	92.9706546542	124.004844268	89.3399291262	128.342322513	114.929219584	95.3685214767	101.660493212	4.33129142226
2	53	96.5246789152	41.0533157992	3.34750325319	0.772970955211	5.92378124273	125.262328579	3.60300561327	3.02209691538	0.824674002291	0.827223484051	0.893962306801	100.615778099	124.178320719	88.6064685103	143.550671765	135.373272631	96.9246869345	189.628910768	2.43411853091
2	54	101.043422165	45.7534114249	3.71827223884	0.95917281894	4.56772423394	92.6269108394	3.45766764572	3.4544547003	0.835512634229	0.995425104277	0.888273950157	87.7629361092	114.618251469	76.153995171	101.419737624	114.633447079	83.373092208	138.445113425	3.07473904611
2	55	83.5347937485	47.8043024274	4.35520769243	1.27824830266	4.09953839921	134.586109859	3.65307653786	3.60534652396	0.804140463361	1.00866211054	0.940425159514	87.7806649374	115.974380598	82.5809776824	137.972755785	119.603224649	86.1256934264	99.1511625054	3.65044734718
2	56	57.7649097597	40.7963015591	2.36358742333	0.805737954848	3.04690255717	115.626971568	1.85753422718	3.65152886172	1.51814094792	0.698957587226	0.923144248951	62.7952859742	86.8155524031	61.0442783083	62.7848342526	112.536368095	62.8675302472	86.0994465465	2.44544111461
2	57	124.401806385	48.4421627913	3.94636715161	1.08400478145	2.4961935588	132.453121514	2.54994235122	3.67542893174	0.883203891882	0.843226415281	0.915510718585	76.6785654946	112.982119329	67.647570904	80.9567753817	116.125690363	71.9102495704	89.7853956792	3.04412288634
2	58	114.730858392	57.2285845499	3.16417628331	1.12607041873	3.3088859607	80.0771882895	2.96389539565	3.78777900583	0.883916999072	0.918443470791	0.887966037602	77.876650592	108.767266952	70.2845669088	83.6364692553	111.086668825	72.9730938081	89.9734072487	3.16344709806
2	59	93.8514234663	41.8897333566	4.29315956008	1.27481300227	4.35023660889	137.561028566	3.13643601029	3.46519294513	1.06601190151	0.670417407746	0.911479477099	78.2839091011	104.547323793	65.6252088856	201.573521858	116.238132254	70.6766847139	91.3810029822	2.47448954861
2	60	75.0697258701	48.0653975927	2.19848625145	1.10560783405	3.32363838725	91.6799401653	2.62848266097	3.96553709568	0.654420185209	0.881565395573	0.948883784332	96.5397391208	134.095793169	98.7235343004	155.575461416	122.833328249	102.811605089	98.6856590787	3.79637437464
2	61	64.6908451508	30.1127068025	4.8196154278	1.09873972441	3.07456711523	124.3380553	1.86663577777	2.92340566155	0.85145600012	0.949836728297	0.979075216191	80.941385626	121.508353623	81.2176857575	110.630670514	124.799634009	84.2787580363	93.6600747698	3.88503559181
2	62	90.5822010957	52.7069010425	3.86896506896	0.823378742389	4.55206375612	106.339967864	3.57318874227	4.11167949426	0.923935550374	0.583500413105	0.927798289554	77.8306075771	105.121025952	68.0093769077	82.561523399	109.613259836	74.8413612298	93.9669137616	3.18744774494
2	63	131.888804716	55.9949735396	4.47846241681	1.17624135444	3.49635788666	104.270348874	3.4364516181	4.04367563831	0.678271986794	0.696835925003	0.95261506365	92.7299731338	125.785495709	94.0290829909	114.625853319	118.454369256	96.053873988	96.5906794976	4.78232238866
2	64	148.151660049	72.6185274664	4.69792182757	1.04202658348	2.46063935499	163.221880046	3.89057749712	3.88060225016	0.84822267382	1.18179421128	0.852019803195	76.7048802159	108.641136484	67.3897215759	79.2086008229	111.691988988	71.3229808898	88.004625155	3.01331804343
2	65	100.643500403	39.8972946869	4.10262678353	1.35830960381	4.22355992849	98.7395535398	2.82594303276	2.42240893995	0.947859248119	0.739958921738	0.978419365186	85.0336984598	113.540774266	77.4578979507	189.974457257	122.950980758	89.4697960284	94.5216832617	2.89386134339
2	66	91.3854696168	55.4950172047	2.91333923869	0.931226546937	3.47866195875	133.603598213	3.78724380115	3.35717858891	0.709598076196	0.62731785053	0.882448034756	87.5434949564	114.749080444	88.1722068125	99.5401588819	116.649082937	88.6449969938	92.829298221	4.02044686094
2	67	136.174944421	54.103222182	2.47346987858	1.68943102727	3.97958200674	120.131702026	3.95444403855	2.92494605084	1.45558398975	0.723030701064	0.919216239346	69.497096088	100.845323574	59.430467047	96.1165004975	128.850589783	112.153854578	86.0138517045	3.13471991003
2	68	127.718315579	56.1389984057	4.00254410523	0.899953557539	3.97971079464	116.719337464	3.0609125637	2.88836281377	0.796255194288	0.995710302607	0.930568387381	85.255775513	117.081901158	80.5398783827	100.321546547	116.407127209	90.8647682225	94.5704742593	4.00117282015
2	69	117.762099992	26.56384486	5.46045890017	1.11572289265	4.19117797367	113.949090237	3.38912262349	3.59855937431	0.707538026529	0.592620140481	0.886152114926	97.0067871554	119.897491928	91.3406992693	117.188639662	118.319428401	94.7490786237	100.988237592	4.59778186323
2	70	58.8890387193	47.8457309419	4.71664251749	1.20406235833	4.21095249696	121.81384687	3.75403979502	3.14818795475	1.16495650444	0.619855665277	0.893843488661	70.9961184139	90.4006441867	59.8959560189	66.5939570734	111.145317754	68.0583060136	85.9094942412	2.57999477244
3	1	123.476540122	40.9477010313	3.37414959399	0.994676789862	3.95276940965	108.438124465	3.47187330798	3.62187620246	0.720903900703	0.851040600279	0.955002665521	92.092884132	127.815220915	91.9319100132	105.960372259	115.636461172	94.5986915084	97.720019126	4.46959343544
3	2	114.701077813	49.7304015724	4.29954368233	1.09298093781	3.98612928255	102.973538454	3.45256607804	3.55043298458	0.8655541602	0.743692479881	0.948306373784	82.4148139342	110.904349631	73.7468759585	88.8520042877	115.922255019	78.7270115311	91.088382372	3.33530444055
3	3	112.686728168	42.8791773765	4.25003543744	1.52841547451	4.06270468909	97.7410214983	3.18776090342	3.93984093858	1.13929849364	0.787256625213	0.94992466673	104.654608055	121.034887048	67.9284620951	218.458254451	125.87478948	67.9704638053	90.8222245142	2.46696859801
3	4	127.906650032	49.5854534588	3.54954876815	1.54031108605	3.64643737769	104.569820337	3.58212355954	3.87196890156	0.907784845786	0.618628307749	0.960508012293	99.0191329449	131.813414957	73.9899960482	112.881922797	120.398578063	75.9870916219	91.3732256712	3.74323797368
3	5	101.976154239	53.6380400136	3.67975387509	1.37318614431	3.44446010442	120.975328948	3.26626185432	3.17319946219	0.761602760717	0.831136215186	0.878458115159	88.1376620024	122.018274609	86.4951058137	105.841642627	118.539585298	85.6958820851	94.0584670899	4.18796904844
3	6	128.356706336	50.9266665999	4.6158680131	1.01156282639	3.4613934591	103.529931006	3.10566409098	4.00279654785	0.795628023016	0.708587515311	0.954329429769	80.5414613677	115.161050906	77.9529519279	91.1488654134	116.500702344	79.7618818864	91.824415847	3.4840592378
3	7	105.646604467	54.7548769526	4.69374350649	1.03103714292	3.58844611117	130.18617196	3.37825559519	3.78480370106	0.896695453737	0.903935533074	0.939549281275	77.1667102671	107.139849407	68.6142812478	82.6029966389	110.577340015	72.1095440357	89.8885332309	3.10551151809
3	8	113.853698853	56.8656793395	4.09476296244	1.09437477746	4.02992749216	101.026305898	3.17227961078	4.06967407423	0.818643713142	0.783677478792	0.953781607484	82.0726926704	115.448678073	78.1844097153	92.444182516	113.68756403	80.7448014776	94.4477125945	3.65120371173
3	9	126.904213875	53.9565215975	3.62819029585	1.07429469998	4.30355004776	108.641379152	3.39407773466	3.49165035629	0.743657496863	0.647257602488	0.919596444758	88.2175333033	123.369658342	86.2072574717	130.558510445	114.631728445	92.1803223167	97.4468381924	4.22510236566
3	10	121.646728409	55.4186824353	3.64856169285	1.08004622987	3.05858619117	110.426382753	3.6405843056	3.6939355427	0.860839287929	0.758132553205	0.964361924046	77.5753685489	111.742242499	70.9313737223	82.402546026	114.330402678	73.4695876226	88.7800218948	3.12164304731
3	11	122.507783525	50.7626783537	4.32441188566	0.933715058626	3.42316408517	110.12095687	3.49185748787	3.70671708599	0.730555573082	1.00732686854	0.919512760555	87.2093590701	123.737663093	85.7500976498	99.2688005695	114.804066064	87.3345027922	93.9284535539	4.12529423467
3	12	135.759583755	59.2040728548	4.36460387589	1.14483029337	4.01787101333	117.35703664	2.9999757119	3.68811431462	0.869484429202	0.686667720627	0.924983396537	80.7798370331	111.386236141	72.8931656748	95.5350948615	113.604669969	77.2915535336	91.9648127229	3.45438857052
3	13	105.795178423	41.2650139466	3.24858732635	1.22346384204	4.28084070498	118.099115467	3.7566189695	3.26006014108	0.654740509164	0.812411539248	0.910173679166	109.774086644	123.831273474	97.5263156054	238.40943135	122.098734487	104.826524014	109.668826035	2.78142369207
3	14	128.771851645	55.1334898324	4.24021431538	1.03214393485	4.06666949374	109.312919643	3.48428340082	3.98146963745	0.673803028511	0.842858435218	0.929244558468	97.0484447456	124.458935034	96.0399577833	140.33755226	121.275651465	99.9988894546	100.579159661	4.17617101716
3	15	129.772699286	44.7857240471	4.45197958472	1.42619682869	4.63754601839	87.4715612201	3.89137014803	4.29760075895	0.776840943758	0.835903313022	0.87985269598	93.4195179953	124.041255226	85.8175098374	223.00979723	127.432652323	85.1012480692	148.343712758	2.19430178453
3	16	132.098341953	54.7582137199	4.32100786546	1.00010607997	3.84325952977	110.891310804	3.10296654699	4.01054036757	0.886428084582	0.807612376959	0.916958109418	77.2826871301	108.927237634	70.8684783571	85.0728920312	115.368531564	73.689740907	91.2023600347	3.14006187234
3	17	120.97117992	56.9501131224	4.8447427524	1.30029984126	2.79036099447	81.3267227956	3.91486965362	3.56901122238	1.01770995563	0.823807681191	0.890972976238	74.7108257468	95.7396206159	62.6418214211	69.6438018691	113.846734189	66.1598062912	84.9927208789	2.63179665461
3	18	124.983255048	52.3216312362	4.61295669604	1.05740005934	3.88958961836	95.1766192701	3.69265555974	3.92021566318	0.719678911745	0.801838924539	0.952636843068	91.8417058607	125.475672382	88.783164891	115.848639739	118.375748766	90.8245294743	96.005295166	4.52197135704
3	19	113.833362924	57.6125342203	3.74388638892	1.14832128413	3.4397819929	115.82453887	3.253180031	3.37200361791	0.765150387198	0.86665359957	0.938693021864	85.03980637	117.845859869	84.4377797354	96.3764725715	115.467187251	85.7092746358	92.8997306251	3.89987358954
3	20	131.394311623	49.3972562112	3.55329175426	1.09510191063	4.10953809816	86.8512371037	2.78439590204	3.83774685329	0.968415581078	0.992041307282	0.917781472923	80.7849779046	111.595498632	69.1132202985	84.5590962393	113.696501385	73.8554972846	93.8791963943	3.2407832008
3	21	132.697777966	62.5232103384	4.09480129684	1.19493072183	3.89526186301	111.827344914	3.94294117925	3.83683294474	0.77222267541	0.637297607798	0.930346824426	84.9223298183	117.393855956	81.9730254041	94.5338003389	116.14651554	86.2285280294	93.736641996	3.82412952425
3	22	117.499349713	53.3989430692	4.14521261525	1.05988503279	3.88426936555	132.935034076	3.57548315208	3.43838563659	0.826402314984	0.700121140544	0.93595585348	80.2431047364	114.152409322	74.9818801973	90.0091060025	110.229233095	80.1486854229	91.7232950118	3.54183620386
3	23	117.101903471	56.9938739214	3.72383133789	1.09973224744	3.94784283919	110.233528477	3.47449191353	4.09991818642	0.799916243789	0.819115838926	0.91948122405	82.895275532	119.944392989	79.9185002186	92.817946285	116.159745524	79.5348502594	93.2635860856	3.66369505903
3	24	134.197201937	57.9213313009	3.52320115896	1.26889979203	2.76433651948	108.382410482	3.77145619414	4.37668706656	0.959565115508	0.880982955118	0.917741446642	75.2566736991	103.555158792	63.9514750669	75.0017062029	113.360949083	67.8669559449	86.3120329693	2.79751731886
3	25	129.146026115	60.31006774	4.26030380215	1.16950831471	4.43814627506	113.102088109	3.04711779928	3.87481200272	1.12820640244	0.665931400224	0.962500609626	75.24606237	95.0678332903	64.0616805603	118.613808177	108.584549318	69.9848620666	90.9131605405	3.28324943217
3	26	135.875706691	57.1238118884	3.90001634282	1.56032632356	3.46657965396	96.2182794327	3.15694065126	3.69910501569	0.735219911816	0.928612540525	0.918092183009	93.003601576	139.505366885	91.4995831307	153.348764697	124.180280905	88.8615936107	97.5928879937	3.39311171375
3	27	131.222759777	42.726735899	3.94033441974	1.50125982416	3.62248699	111.421750226	3.65148270525	4.33860189623	0.797340304724	0.799673326676	0.921321445429	87.470745037	127.99620384	83.893182857	141.306538682	120.078145034	79.5899817731	95.1024401972	3.58381233234
3	28	118.544870109	50.3184772715	4.24629867316	0.967932326524	3.51902864871	114.564703453	3.5563847762	3.72771530861	0.720757677116	0.620664084466	0.959284499336	86.1850955837	117.41046384	87.2780854384	100.038028591	114.845115495	86.7185864634	93.9025107611	4.08949019714
3	29	115.965509667	56.6288006782	4.03631121511	1.01711486534	4.01018238519	105.060814347	3.60221420337	3.98555020472	0.698138849708	0.858893714655	0.930385833014	100.550091227	122.759052011	94.0219887114	139.591983207	117.978497476	97.8620950616	98.2684533965	4.34981717637
3	30	130.182352713	41.8707322893	3.86975494684	1.47184649528	3.98723307347	107.589569797	2.99037999176	3.70398968984	0.892440337405	1.0728655596	0.895847439776	89.4654842738	118.426535749	80.9920470619	241.473541126	120.606598578	79.0071086559	98.3848123136	2.44400003245
3	31	105.510326078	58.1720358242	4.21615852879	1.18818248541	3.85429502286	128.677488918	3.02624451975	3.93398122292	1.12833863984	0.891429615679	0.960916313165	77.4349447181	104.762402456	62.5133492003	73.3096965902	110.77159306	69.8289463107	87.1659944622	2.85413038933
3	32	122.511094211	48.5770506849	3.61387893787	1.30305548397	3.0116727056	102.085845239	2.95039911665	3.10942486799	0.674580197027	0.637572016434	0.962614691716	90.4111869075	125.845464031	96.1016816703	114.741580947	122.806543704	95.111579372	96.3911509717	4.62125228407
3	33	131.210963459	48.2564442603	3.84806263267	1.08593948564	3.61246847012	95.0033205606	3.52960154924	3.65781357961	0.66000683734	0.794025036215	0.915940444597	93.6922736527	123.509516529	97.5167361234	119.303832971	117.655012643	99.0781520047	97.4483872677	4.92627974604
3	34	97.322084622	61.113723376	4.72378276861	1.48563222925	3.90944731524	93.7317493533	2.67246258356	4.31545265767	0.853581761415	0.600876523688	0.935023647845	86.7944336582	139.207995323	79.7912756008	158.422609545	116.153723586	76.5831742099	94.1018729609	3.15750791023
3	35	120.164236421	44.5706572658	4.48036099969	1.07068959526	3.88315300489	121.487354671	2.54772018065	3.52403208047	0.762090068421	0.705921265131	0.932415855812	88.5885763411	117.722120027	86.2732851575	104.091801525	117.753564569	88.0771519106	96.050711713	4.13304224054
3	36	132.23586855	59.4218368585	4.45164136019	1.27182513789	3.89620922481	123.548116076	3.46778134006	4.44876262971	0.614502433089	0.832096812537	0.950036616221	101.791225601	137.775226789	104.438394297	213.541290361	133.043326812	107.084773831	103.844217653	2.86053947562
3	37	118.736610123	53.7539323678	3.84391123396	1.32432949117	4.24474277668	115.098994293	3.54214144813	3.80345514651	0.652793436841	0.665489498813	0.890222436919	98.9127402497	126.965011659	101.146933394	245.17254549	133.800951932	101.795211411	110.28294254	2.50522970277
3	38	120.395855103	54.246187755	4.42136304525	1.12089730256	4.08789837654	96.0367154015	3.3618122634	3.37344458934	0.818926211912	0.630829457603	0.953549884723	83.4772838647	113.500560876	77.7206607337	93.7039431779	113.958866174	80.5537660745	92.8988458122	3.60764331186
3	39	124.595531955	51.8430330021	3.99330104421	1.17774580079	3.46339160835	116.896408944	3.05372197525	3.78034831814	0.743776839319	0.758290432825	0.924076951876	85.9155337176	120.757898626	87.5797964337	100.633776459	117.83736239	85.3551321025	94.284875	4.06836854233
3	40	118.134759512	59.0175126138	4.59834725852	1.09051349907	4.00138573749	110.317167556	3.59239180327	3.7481317676	0.669298052228	0.663790619553	0.935540758658	104.775488883	135.832938629	100.01979349	172.717313484	124.015363681	102.751576324	98.1342553094	3.56107491049
3	41	122.36895783	56.7614177393	3.66281381707	1.02990012873	3.91569636628	107.847747104	3.59458043446	3.69616218625	0.823436476877	0.643625222742	0.960035223611	82.135893209	111.70605866	76.3499587826	90.4432115201	111.778914245	80.5073362214	91.6805950582	3.52055706225
3	42	136.012471531	44.4051123767	4.46426797433	1.05982839114	3.9815599602	121.460114054	3.56524599791	3.96218575702	0.853516286184	0.694849681168	0.888981036958	81.8873653594	115.840508303	72.7212515131	86.7415194159	109.927204928	76.1892721569	91.5722526208	3.44528501121
3	43	138.335652471	59.7265112999	3.50815824608	1.5612299307	3.97012614191	107.246508229	2.78614380431	3.18840162429	0.830696402443	0.858943137875	0.906037087798	98.726071269	133.233165711	85.5935101147	215.677421442	121.865362314	82.6360309247	97.1315266151	2.69991122304
3	44	125.984044554	54.2677119462	4.21283240362	1.19501266643	3.56819928852	110.65105117	3.13564858669	3.96393065282	0.908250077416	0.627595809413	0.963011590459	77.8096692741	108.743549829	71.2809829338	84.044009434	114.810539163	73.0713922849	89.7515840555	3.11464254762
3	45	123.058209837	56.1225535107	3.73983754242	1.00067440456	3.49988079325	104.900705824	3.11786853228	3.58129375898	0.7646098833	0.702681784252	0.951704477214	82.3234686154	116.219321264	82.7404125887	97.9443828315	114.518837927	83.1761398352	92.9570277556	3.82450544725
3	46	113.439884558	52.272708033	4.01235042837	1.5100869556	3.45636149999	111.39829224	3.37149198022	3.59031216197	0.872699570089	0.745879378729	0.894970898537	82.9823238553	118.010518715	76.4376624912	88.475600539	123.481136075	74.9222243369	92.6227742804	3.29602686228
3	47	112.028070163	60.2859919325	4.4360094859	1.17523948105	3.24947612418	117.911094748	2.99611172535	3.7655289515	0.880224933032	0.803866402981	0.938219030032	77.3758813955	111.437152418	70.9071869268	83.3641236553	111.125822583	73.9961185615	90.163114974	3.20995490515
3	48	118.337354593	50.2135426668	4.54899955232	1.56741636363	4.44065344487	104.123626942	2.85394577198	4.04806076396	1.11984649739	0.797857517962	0.954837741055	88.9646231223	151.732823453	67.4410526861	211.718191244	119.776523353	69.1705549452	105.021816874	2.27770351083
3	49	117.696054889	46.0618043508	5.19351029756	1.28625485624	3.00021928774	119.141994937	3.81578170614	3.3402086586	1.00712364865	0.66279275348	0.962469377041	85.149380531	117.01628515	62.783988163	72.1284774425	112.777454476	74.923000868	86.2258944887	3.0231459544
3	50	114.082160323	52.240617744	4.58906392964	1.43772155827	3.93927114874	100.978298953	3.43304801227	3.67419922679	0.804588667628	0.763998295027	0.96140549727	115.969453558	126.886843177	84.0741837846	174.569542829	119.549380465	82.0784539884	95.4938300804	3.3776046752
3	51	125.865645296	43.455211547	3.94552543	1.08233948113	3.43574647489	95.5138402689	3.46082962483	4.10511420702	0.863603414172	0.740136653219	0.933572185752	78.9119066921	109.984657584	72.4679132074	84.7810510839	112.924317755	75.5497223576	89.6547845338	3.21949567072
3	52	132.133299595	55.556872027	4.00236557068	0.982718280816	4.0149738585	104.111709226	3.4775194962	3.6989488676	0.700494586604	0.6363116461	0.954926622655	91.2801290702	121.870726967	92.5435502147	108.712771326	117.246561365	95.1449210128	97.0844344662	4.65881323223
3	53	114.206741816	48.5241446694	3.912982835	0.974606154823	4.7100695647	114.766338727	3.51972861569	3.53288627685	0.751472994542	0.762029704527	0.923288685225	92.7346642096	122.321052749	87.2577669169	157.96760018	122.039779153	91.8035357583	125.264101561	3.12465217211
3	54	116.46611344	50.8741924822	4.09836732783	1.06770708669	4.0320410603	98.4486298568	3.44705963191	3.74906516931	0.756892310511	0.84613051464	0.920444506903	87.8324280249	119.527436922	85.6590972078	116.941758088	114.438075382	89.6886267664	96.2931363452	4.48847164438
3	55	107.711799232	51.8996379835	4.41683505462	1.22724482855	3.79794814294	119.428229367	3.54476407798	3.82451108113	0.741206225077	0.852749017774	0.946520111582	89.1943791932	124.517433869	88.6333509666	102.190365426	117.333236921	89.3248698608	95.6697995167	4.23125081892
3	56	94.8268572379	48.3956375493	3.42102492007	0.990989654642	3.27163022192	109.948660221	2.64699292264	3.84760225002	1.09820646736	0.697896756115	0.9378796563	73.2933476465	96.2709042392	61.9227027122	69.8369040692	109.991897194	66.8893439209	85.1072457515	2.67847481344
3	57	128.145305551	52.2185681655	4.21241478421	1.13012306794	2.99627572273	118.361735194	2.99319698466	3.85955228503	0.780737939338	0.770031170142	0.934062891118	80.6542738593	116.089861311	79.2439209127	93.062931372	114.606818038	79.6812767879	91.9836174347	3.58937060946
3	58	123.309831554	56.6117790447	3.82131935006	1.15115588658	3.40262192368	92.1737685819	3.20017350688	3.91572732207	0.781094492933	0.807639697897	0.920290550626	81.0782895334	116.762469645	80.8186077098	93.2421846594	112.319492734	80.9946547835	92.3834900151	3.71142543592
3	59	112.870114091	48.9423534481	4.38581098845	1.22552717835	3.92329724778	120.91568872	3.28644381419	3.75443429172	0.872141944153	0.683626666374	0.932047270374	81.9021190952	121.707689743	73.6837846956	88.1413266277	112.18886645	75.5068118702	92.1669306987	3.51802806936
3	60	103.479265293	52.0301855661	3.33847433413	1.14092459424	3.40999813696	97.9751445198	3.03246713954	4.004606367	0.666346086001	0.789200660288	0.950749423991	101.572268003	126.420293494	97.5072835446	126.510392537	124.033351128	100.51092071	97.4468708208	4.56342336705
3	61	98.2898249335	43.053840171	4.6490389223	1.13749053942	3.28546250095	114.304202087	2.65154369794	3.48354064993	0.764863993457	0.82333632665	0.96584513992	85.3282550722	125.270361862	85.5714707631	99.6356640899	119.729684066	87.6666163433	94.2546082537	3.95651325171
3	62	111.235502906	54.3509372911	4.17371374289	0.999810048412	4.02421082139	105.305158369	3.50482018019	4.07767756629	0.801103768584	0.640168169054	0.940206676602	83.6677064087	114.696532995	78.1622687633	91.0729277434	114.682659518	81.9730058497	92.8406771844	3.59609609002
3	63	131.888804716	55.9949735396	4.47846241681	1.17624135444	3.49635788666	104.270348874	3.4364516181	4.04367563831	0.678271986794	0.696835925003	0.95261506365	92.7299731338	125.785495709	94.0290829909	114.625853319	118.454369256	96.053873988	96.5906794976	4.78232238866
3	64	140.020232382	64.306750503	4.58819212219	1.10913396896	2.97849862083	133.74611446	3.66351455761	3.96213894424	0.763247330307	0.939315068142	0.902317433422	81.5458777266	115.817236211	81.2678225741	90.1744536886	113.16718839	80.7152377173	91.3744836884	3.61281774306
3	65	116.26615256	47.9461341132	4.29054460017	1.26727547913	3.85995890758	101.504951207	3.13119732543	3.23304228913	0.813065617456	0.71839742337	0.965517214418	85.1968690603	127.495942072	79.6430869304	100.929206203	114.390285882	82.8116212932	92.9972792208	3.85760778431
3	66	111.637137166	55.7449953722	3.69590082775	1.05373395069	3.48750992271	118.936973544	3.61184770963	3.70042711361	0.693935031495	0.662076887766	0.917531549203	88.0075121093	120.459490353	90.6538554942	107.201274007	120.26436812	90.7376871292	94.7716260431	4.34598366066
3	67	134.031874568	55.0490978608	3.47596614769	1.43283619085	3.7379699467	112.20102545	3.69544782833	3.48431084458	1.06692798827	0.709933313033	0.935915651498	107.992987379	103.056428026	64.470752823	135.455052836	120.747841175	66.1803274109	87.5925831746	3.09338256106
3	68	129.803560147	56.0669859726	4.24050326102	1.03809745599	3.73803434065	110.494843169	3.2486820909	3.46601922604	0.737263590541	0.846273113805	0.941591725515	88.4676385579	120.315397549	87.269828855	100.920464561	114.972354513	90.2619135131	95.0952021775	4.29060580201
3	69	124.825452354	41.2794091998	4.96946065849	1.14598212354	3.84376793017	109.109719556	3.4127871208	3.82111750631	0.692905006661	0.644728032742	0.919383589288	92.5877788629	119.473447675	94.3878477075	120.602668967	119.567096119	93.0147882865	97.0736650587	4.54648209752
3	70	95.3889217177	51.9203522407	4.59755246715	1.19015185638	3.85365519181	113.042097872	3.59524570656	3.59593179653	0.921614245617	0.65834579514	0.923229276155	76.6429910035	107.414925154	67.6906999157	81.3670355267	111.051826744	71.1828426742	89.0368904544	3.05039407976
4	1	82.2712157376	44.6020726458	3.61110611333	1.04030813775	3.78261893989	71.2082185176	3.50073742861	3.63984489104	0.690455369022	0.822532818247	0.859144346851	92.8348970515	117.683914128	92.2294080003	110.360108243	122.329192326	91.996651765	96.4140371315	4.3841285362
4	2	122.956020636	70.454877198	4.0738031575	1.08946021172	3.79929887633	150.519132343	3.49108381364	3.60412328209	0.76278049877	0.768858758048	0.96783906727	116.106891139	120.517736865	85.2475485308	107.270072833	116.471562051	88.8512041135	93.8614260459	4.67104642236
4	3	106.988703624	46.3522688626	3.65835522095	0.749783449667	4.98511852684	113.997254294	1.9310701818	2.50578773169	1.21510667781	0.97782844468	0.813674222682	85.7801930446	97.9875919297	63.0866265159	133.610863692	114.907523519	81.8002054475	174.53277791	2.35750572933
4	4	129.558806745	48.9209488596	3.69880570041	1.65559329792	3.6294529239	99.7865704486	2.82998701315	3.76489124059	0.783895841563	0.706326671982	0.938224228445	99.9480321905	164.475366802	86.6398086508	101.557051812	124.351591448	86.8867493327	96.9125406242	3.38412100701
4	5	116.593558849	50.947242137	3.76390825388	1.22956281497	3.52846428727	107.989324754	3.39793170178	3.4155065209	0.710804799028	0.812580625701	0.838102014695	87.1021081518	119.405841789	88.9210199586	103.852572999	117.242891362	90.0251506584	95.0998019184	4.28013025932
4	6	67.4472108716	33.0828607118	4.23196532288	1.04875115601	3.53693096461	99.2666257831	3.31763282011	3.83030506373	0.727817430178	0.751306275763	0.935134937183	87.4056686587	122.23371797	87.2373353938	103.459127862	118.987110791	88.438832765	94.6410140731	4.19596708904
4	7	97.2008470791	29.1737327523	2.30104209885	1.70439549614	5.0088605079	62.5008535617	3.55083234615	4.33071437509	1.12442201127	0.641192050959	0.885352547221	138.089617642	113.453245297	101.476265714	302.079589689	118.290358312	71.0080862915	162.441499144	1.87065895269
4	8	89.5708293782	52.5610617999	3.97141279756	1.09015713155	3.82119798114	159.548482891	3.35094058001	4.87769486231	0.739325275241	0.788851257504	0.93486102604	89.0935528024	130.592552161	89.0279177185	101.831043409	116.401081032	87.9104497132	95.3878059993	4.11289974992
4	9	129.057588667	51.1064829289	3.73812646426	1.08011709281	3.95800925894	101.822349856	3.46183964195	3.57473196795	0.701832167101	0.720641319352	0.917768444678	91.4622946628	123.466159123	91.9982115491	114.61846433	116.107442811	93.8939657132	96.4628789435	4.80837347079
4	10	54.3851052748	47.6262763768	2.09036992469	1.41062314661	5.65405634439	147.119223888	3.52145328465	2.78077570306	1.25841559402	1.34319747359	0.941443443528	143.79143221	122.510964394	87.2345644965	221.29575518	130.87581177	91.161752661	184.548257806	2.13306489804
4	11	126.859373492	49.509561307	4.62851027584	1.00982727213	3.51781627765	102.562138715	3.51072951855	3.6822653328	0.695281205211	0.900675952379	0.917726602576	94.4955184154	120.531404233	90.9904748372	107.31055592	118.215771529	92.5974939081	95.668184854	4.54453252292
4	12	133.485273607	53.7302585576	4.10633325428	1.1153848895	3.81516974173	106.1801786	1.87812975621	2.57659155653	0.764745633271	1.22963857988	0.920461920567	94.5320201207	127.022065159	89.0109641483	158.248728423	120.742925035	98.3190842669	103.751328747	3.56532693136
4	13	83.2158612791	39.6670143502	5.57948222425	0.951852444618	3.02798296779	82.6423045208	4.06189078392	2.1998946127	0.886394069929	1.39249048717	0.850348008303	78.1458536064	106.021249975	66.6639731875	79.9095694948	112.031819634	75.4786067882	86.9502787473	3.01882997752
4	14	129.991407552	51.6949670464	5.40202307151	1.05904171025	3.83956898193	102.158120102	3.50694247503	3.81964160853	0.666904932926	0.818441735717	0.922592501532	94.9555922404	121.931095243	96.9359770958	117.798579496	118.371563228	99.7125125199	98.3015268194	4.97479497321
4	15	116.918804918	35.1169812787	2.86200776446	0.914789171963	2.90061224005	58.7508108736	2.98420788144	4.42244950561	1.54121595976	0.979563393109	0.954817002482	73.1642462725	103.210575297	62.2883545015	68.9995236656	114.482065713	63.3879796849	83.6064329539	2.63240138065
4	16	93.5210580947	51.0347253661	3.1930552596	1.64424971503	5.28492996442	160.554773276	3.93929660124	3.1205098889	0.660858160466	0.783437633212	0.982164721906	157.972904766	128.025337857	117.512323951	467.146051939	230.365523598	114.213913196	191.724868977	1.12524607124
4	17	142.387266526	33.6761118205	2.06267582882	1.85985851248	5.080926614	143.786456582	2.34129595504	3.31967700903	1.64700354241	1.23783054584	0.850757007449	223.820768925	145.713684954	120.345960306	229.190117634	269.087996789	161.041636818	180.339397435	1.49318339925
4	18	128.097109253	50.2890377483	4.23050966436	1.07166977249	3.75102904424	95.0899699153	3.61112855449	4.04288733669	0.689842874542	0.797931980377	0.934288643832	92.2242177368	122.546780704	93.1676405238	117.257037661	115.98264704	95.4497929655	100.415590816	4.7335971524
4	19	122.522163192	66.0938095506	3.7959745108	1.11713038488	3.52612523151	158.632007925	3.39139079012	3.99841204694	0.712578612269	0.830339317892	0.92731673323	87.4208450673	122.989174479	92.1518185011	105.609237018	116.040415728	88.404568658	95.1686264588	4.43429848098
4	20	131.302637541	48.8268502358	3.70067719347	1.09052069813	3.86100328414	90.9272788321	3.15699872564	3.74778021645	0.814211209209	0.893033171748	0.91686095876	84.6629142793	114.134347948	79.2789400629	91.9817741547	113.823404775	80.7137728405	93.4554046038	3.64041003102
4	21	131.954370712	28.1793359007	5.63124046857	1.14043510374	3.75386516656	103.415332737	3.73627136424	3.74732326218	0.716114756375	0.715661322007	0.923143634511	91.7559955504	119.022702801	88.9949342484	107.047454338	115.636003646	90.6797861438	98.9167768431	4.36526092424
4	22	100.964390041	50.8276936648	3.99663762396	1.07291225921	3.74836891783	113.969177318	3.55254235066	3.5480996081	0.743204576162	0.91979907845	0.925948149038	88.2640544154	119.737256552	87.0239576265	98.4007889351	116.210997916	88.6124510694	95.0465530748	4.14505719683
4	23	124.156433465	52.6251590909	3.12949887894	1.09283586654	4.9911467751	102.618424519	3.50204673139	3.87886588302	1.24399600814	0.806570437571	0.917710834323	73.2875704349	90.1482105546	60.9961216196	67.2263844408	108.183648132	71.8227225101	158.984260109	2.18634860465
4	24	90.6037585522	62.4862580268	5.11253334928	1.68523920438	4.75394039281	103.924973861	1.57760189862	3.44080016952	1.05786492331	1.18414130595	0.971640118959	167.977505935	176.546325032	84.4496937539	338.198819494	222.654988909	121.974974478	182.797684823	1.27939410613
4	25	130.178494787	54.2832560002	4.05418321741	1.94767276272	4.02530737259	104.052704335	3.28835967426	3.76631279117	0.894106619891	1.14808033337	0.939220527111	136.263600863	297.732790929	85.9809435084	171.30239299	137.997083526	84.2966896285	147.080008492	1.71743842398
4	26	133.543335075	52.6901280744	3.87403948775	1.3231329046	2.67096922196	95.6107999966	3.34327110025	3.67845929765	0.697613374578	0.86131878837	0.826866117805	85.4320172175	124.954866126	89.5232532577	103.441008396	119.210339318	85.6441269568	94.59631167	4.09996531527
4	27	131.216861618	45.4915900797	3.89419852621	1.2935996549	3.61747773006	103.212535393	3.93231901722	4.44106118687	0.812778166892	0.796849181446	0.918630945013	82.4502236437	116.019969796	77.9311904907	91.9541538889	114.350421433	78.205645887	92.5626765254	3.56163033531
4	28	124.877916784	49.2874607659	4.04718065292	1.42884123151	3.26764317974	104.784012007	3.54299316272	2.09340589093	0.690382257228	1.32620408981	0.937612471966	98.9201581153	136.116236323	96.9194995132	176.780900472	127.561515018	105.109496944	98.2482992614	3.3634997637
4	29	123.588236563	32.1253340633	3.94218692389	1.66304749561	3.81132542765	100.032067454	3.57508890212	3.82168189217	1.41332122814	0.826459375435	0.923163138805	68.6062491374	92.6972754611	61.2738772401	108.838743386	113.780282558	63.8108259299	86.6010215714	2.9339893685
4	30	149.332862428	42.7291882211	3.32360718419	1.34878272482	3.64733774615	57.4307219239	4.38976174901	3.48513434727	1.50338802592	1.28423388375	0.859415889596	79.3667548556	112.621411745	66.4659983035	72.5577399738	170.550982654	65.5187493724	86.7079639292	2.25476000132
4	31	133.130575311	30.7370712459	3.50638649466	1.0798683051	5.88510531224	89.5388191921	2.26040200145	3.50689681083	1.46290622102	0.927139166132	0.955503020121	72.4240343171	92.7878781757	67.4634609054	163.17449834	134.442200797	89.6453340333	184.337691583	1.96119307013
4	32	126.861028835	48.4167474726	3.73097078527	1.19449748481	3.31207058786	98.5445828998	3.24000033294	4.55607012597	0.667293517183	0.715798526325	0.939277568156	92.7833834858	123.266617055	96.7839645712	119.552375678	120.787269314	95.9857973102	96.9461289797	4.70227936988
4	33	131.210963459	48.2564442603	3.84806263267	1.08593948564	3.61246847012	95.0033205606	3.52960154924	3.65781357961	0.66000683734	0.794025036215	0.915940444597	93.6922736527	123.509516529	97.5167361234	119.303832971	117.655012643	99.0781520047	97.4483872677	4.92627974604
4	34	93.3730298609	35.9502322825	4.98132281773	1.74812576088	3.03693603181	77.9041632934	3.62723741918	2.79918698796	0.846736382309	1.44429692514	0.866373608769	92.7669099949	171.061173443	81.2479626287	111.302301374	124.970378037	84.0377072514	95.5457071314	3.2823991121
4	35	125.68759994	46.4135507631	2.13773420408	1.55873702387	5.16555885692	108.245337616	3.03866086494	3.59092283004	0.711048452881	0.749973150673	0.924178150205	341.1216369	134.005865647	99.8889653261	521.43721147	172.887468718	105.217441823	188.888313998	1.05343202058
4	36	129.664315074	73.9085410392	3.39858425422	1.40749438237	3.57857024762	122.35887414	2.04665237925	4.1336876225	1.36013873527	0.680992780473	0.973310516955	70.228948514	108.244299915	62.5521602223	102.961095477	111.61844657	68.529194855	87.2321294311	3.1524628354
4	37	124.459803857	63.0826397089	2.12182296609	1.29201403213	4.01920232349	97.6040786003	3.87297523057	2.26953847601	0.816363674181	1.02736555707	0.915290753354	88.1782585234	113.436105292	79.4493554314	193.663899848	118.252563622	87.2340664777	96.1730118381	2.92890991915
4	38	125.803409281	51.2513160077	4.13471283896	1.1034183941	3.85018342333	95.5200179811	3.44570690632	3.51562908448	0.739466524626	0.712427246909	0.93474516466	86.965035808	130.628765008	87.3049348223	100.855574672	114.208936463	92.6634889778	94.7883269882	4.19537535732
4	39	127.903247707	50.0497386312	3.92068183844	1.13184264321	3.53793003923	105.949864752	3.29166176225	3.71908094888	0.70189183833	0.77615773452	0.805379798109	88.1820467531	121.219590298	91.1088720003	105.646260415	116.484690549	89.3157578453	94.8181319294	4.43183826843
4	40	124.672861485	53.6369784371	4.30648463394	1.08822649235	3.80692710381	102.660244058	3.56099667626	3.70297267361	1.17812168617	0.8768120756	0.913605891686	69.7609544837	89.1995932666	59.8237462266	64.8741016668	110.644067421	62.5560704062	84.6183754341	2.50279688537
4	41	126.789960645	52.5089309998	3.75543822487	1.05791980719	3.16835937304	101.425533832	3.56209099185	3.67698788293	0.741721657109	0.718825129479	0.937987834104	82.7819610098	120.805109671	83.9260951382	96.6316530292	114.586385513	84.3912947003	92.9222260338	3.9248739111
4	42	133.611717495	46.3307783185	2.09568900023	1.07288393839	3.79701421516	108.231717307	3.54742377358	3.80999966832	0.756761561762	0.744437358691	0.902460740777	90.6066581679	115.61578185	83.2476337767	97.7302451181	115.662478302	84.1056142649	94.3605743268	3.92285551882
4	43	62.2520762688	36.3071412662	5.85989680404	1.6765269779	4.01546954718	142.840445775	1.98876191522	2.80948362194	1.58078068973	0.979411462781	0.984106630762	93.265691666	160.100457169	69.6107001621	138.612674639	153.646899319	72.2326054879	93.1214536695	2.53595518249
4	44	120.660101166	50.2423881536	2.48224248016	1.92197079693	4.46466444676	142.807836666	2.24375924514	2.46067725536	0.600231836152	1.04208622369	0.975809610212	179.709690823	163.340856438	117.945223771	250.389386948	231.314754061	131.765465113	185.752944586	1.56749968082
4	45	127.134586648	52.1894988855	3.79395008755	1.0433069451	3.55617463168	99.9520131924	4.37642279929	3.6195536693	0.71230836032	0.748353410233	0.933822460905	87.0563335307	117.149608027	88.9707889719	100.465498039	114.468332955	89.5241355579	94.1558954485	4.2115383066
4	46	122.325424008	50.2645761467	4.14456343642	1.29801322062	3.53441498505	107.270314379	3.45054676473	3.62406287079	0.766353203715	0.769952207472	0.905455671567	84.851230342	123.000654403	83.5066525295	97.9063433978	117.148110459	85.9488772457	93.1304804472	3.93269171679
4	47	121.619516811	54.2712180964	4.14203605929	1.13058948334	3.43097229715	106.457207654	2.3434672675	3.71167126556	0.770115885186	0.798945719598	0.927079737314	86.1054990423	119.76567145	84.6526842449	100.168475756	118.290323905	86.259474852	95.0263752788	4.00769484101
4	48	102.358737932	60.2706137822	3.86228880475	1.95414929202	5.3174835128	163.57967642	3.61292056676	2.14248778334	0.98180374556	0.904919095443	0.862620842319	152.303476907	140.290616175	124.134851028	245.996435904	149.06331393	106.146073951	183.913059621	2.04570272661
4	49	133.783290774	31.7319830916	4.64038097315	1.08613526214	5.9198702748	137.766881603	4.27301167157	3.46061830881	0.957807358871	0.987651399931	0.908288696529	104.223310215	131.995622733	71.6164713282	154.56296969	138.722583061	97.8361103515	186.772312561	2.2152379446
4	50	122.646561891	50.2485310022	4.21856328116	1.26183052195	3.77586980943	97.9908097566	3.48132478075	3.6660064032	0.732297752484	0.779011665621	0.938672970934	89.5752290333	120.41069664	88.5391344931	106.6965448	117.965114174	89.4087799892	95.7712621329	4.33593651665
4	51	128.538304377	45.8558279037	3.89679403134	1.08413948338	3.5241074725	95.2585804147	3.49521558703	2.29008318713	0.636833352496	0.767080844717	0.924756315174	95.9334368553	124.458652937	100.39327426	127.97067331	119.192761027	107.529578227	97.847829718	4.91731326334
4	52	131.672131527	51.9066581437	3.92521410168	1.03432888323	3.81372116431	99.5575148934	3.91316057777	4.17932357655	0.680250711972	1.39901347926	0.935433533626	118.295583236	122.179644428	97.5080054204	177.968348019	133.709189749	100.046366566	106.264490914	3.36860227998
4	53	121.998126148	73.7677411406	5.45070511642	1.63172204457	5.49655461267	87.8308654803	3.97982459661	4.82195486503	1.46662220957	1.01630257318	0.866155237224	150.004524901	97.9985356393	81.2711356706	220.407180893	188.740246805	66.0793471683	178.232653711	1.62345362519
4	54	123.83853845	49.5653183713	3.97321498025	1.07682328616	3.82225476521	96.7259752087	3.48833059058	3.70343937446	0.936391258848	0.820077775427	0.91819247575	78.4372434171	104.750367489	66.4964631057	78.8303756866	115.686696748	71.1892880196	88.8152950088	2.91994694308
4	55	119.461381346	50.0780411219	4.13244884365	1.15659215709	3.70520830653	107.215774964	4.44465691583	3.74116233037	0.700606531209	0.823387026994	0.931230278089	89.1489214558	121.92439441	90.8334306249	109.936612404	117.070306678	92.6820667533	95.4181153927	4.61712528561
4	56	114.688587642	58.37883623	5.68301988774	1.67607896271	5.22501505965	112.387056514	4.14751655534	3.04678549099	1.48144944281	1.43895436786	0.933528991903	84.8589064855	100.269354982	63.2734529012	320.716783719	167.833213521	92.1255531889	179.664916313	1.35119820121
4	57	129.678134505	50.2375062129	4.03023870844	1.10803127679	3.30437209642	89.7292717554	1.81357194006	3.75868293232	0.720372388339	0.523625428974	0.925001667857	90.2278299351	126.041619416	91.5898546725	119.144508879	117.926181718	93.064776559	97.7169185038	4.48573848339
4	58	127.260397506	52.4341116525	3.83469099137	1.11854768611	2.0101494505	93.5885445712	3.36488752806	3.78677045084	0.720550665137	0.800832367056	0.918115497611	82.9469127356	118.5215993	81.6659233491	95.345963896	114.958704458	82.8316801858	92.1437647076	3.77067114201
4	59	122.040538775	48.5993988542	4.11693681056	1.15573333199	3.76788285895	107.95950464	3.86635516841	2.41864905103	0.766074390746	0.738825851295	0.923993857485	86.4352924037	117.756421124	81.0160445631	95.8607113543	113.965363667	87.9256719939	92.8959503863	3.92019085131
4	60	96.2900659272	50.1433149132	3.38429405079	1.11343203994	5.30820761565	96.4892325402	3.22258911759	3.8312099733	0.663176461671	0.791612848251	0.933344934294	256.800652372	119.993486477	99.2642263131	269.205477893	147.817467053	111.995591994	188.400318755	1.93868166721
4	61	114.750394196	45.6551422157	4.24855077749	1.11171501253	3.44896548553	104.653761324	3.09057262359	3.57067711477	0.712435415399	1.23488747849	0.940892792259	92.713558661	122.343173916	90.7710571624	113.714207683	121.167596503	93.5548869393	97.0981753533	4.58061526317
4	62	121.223233182	51.3036907757	4.01088818778	1.04287476703	3.81833964575	100.154239465	3.51721086471	3.86774557295	0.730555302962	1.10963728142	0.928073560599	101.713226553	122.885876048	89.3827414561	182.174676669	115.507296393	91.9117843476	97.4489738838	3.45960421051
4	63	131.549884088	52.1257089	4.16326252474	1.13109042004	3.55441317839	99.6368347174	3.48302658367	3.85074460896	0.669139412067	0.745430480609	0.934277754123	92.491315295	122.394857641	97.1053560304	113.95534224	117.240786288	96.0738648394	97.2129024867	4.96582724513
4	64	135.615597921	56.2815973817	4.21812737743	1.0975367273	3.29548354547	114.37471751	3.59655805342	4.48281108198	0.711627083824	0.866670052179	0.909128939009	86.1365773183	120.990484056	88.6777748489	103.338597723	115.951714458	88.0975226838	94.2379468521	4.26607589697
4	65	123.738558009	48.1012891868	4.06930361642	1.17660748238	3.73621368885	156.809546013	3.33039943734	3.44542793437	0.736536227398	0.756211229793	0.940728829507	88.0093351453	120.537158622	87.6037505289	101.607439833	121.297099292	90.5083524334	95.4097715575	4.11825650395
4	66	121.424050313	26.7689138522	3.77198173021	1.06983671816	3.54998919641	106.970147052	2.71792599584	3.67912034661	0.676970934418	0.728050961991	0.9167359969	96.6592145525	121.181944288	97.2104045707	127.884041514	123.161817189	99.7206925116	101.115975754	4.43858375193
4	67	133.673084772	51.2679054597	4.49028178928	1.66438560474	5.28096122816	83.3852867612	1.83712105736	4.9353910633	1.59628196284	0.506451740984	0.840643342714	139.651056179	132.12607625	65.4014232279	300.709211882	140.535259351	73.9822310099	170.600703761	1.60633689092
4	68	149.380691073	52.1617151165	4.04428294685	1.06201847081	2.49991812974	102.749081865	3.32539388766	3.12884811739	1.02523775283	0.82014907501	0.928766085056	73.9424312683	97.2125591475	61.7773865316	69.9125617887	112.075852153	65.3986500693	84.2432208815	2.64236177708
4	69	129.48286273	69.4089662104	2.92571583963	1.96702005842	3.72811820014	102.056520058	3.47119433502	3.73946554296	0.676455922001	0.719376534478	0.917662016942	148.081599658	278.275075848	102.134033401	131.102047956	164.363375429	101.42682769	103.263179209	2.26467927455
4	70	93.2714948103	31.0612202572	3.33423158666	1.21727848374	5.22670031941	133.43516945	4.18052031576	4.08089701979	0.589814595607	0.659318850436	0.842870966129	123.344138775	127.463370394	118.46487266	217.935163975	143.816833617	123.988896367	190.733733205	2.25536217701
5	1	106.131311645	48.1485198461	4.50656459242	1.049674924	3.81109396091	86.6831693098	3.50383995182	3.72974324979	0.678680150974	0.820487276982	0.890868424192	92.2791551853	119.086456288	96.0340305699	114.568598587	116.152625804	96.6731553043	96.8106147999	4.95509726723
5	2	126.473714094	61.0749221222	4.7379131145	1.07425096099	3.81943392913	126.338626222	3.49901314433	3.71188244531	0.714842715848	0.793650246882	0.945215784401	89.8071363956	118.575034771	90.6037975362	109.844677979	114.736852857	90.0844104707	101.87959253	4.36294378741
5	3	118.490055588	49.0236179545	4.53018914623	0.904412579956	4.41234375438	108.077687198	2.71900632842	3.16271467011	0.941005805367	0.898135090198	0.868133362107	85.6362112213	108.263165791	68.2236126387	84.5801980985	109.020848092	79.5117532975	99.5404335903	3.32475422786
5	4	129.775107149	50.307957953	4.55041438596	1.35731750408	3.73451095292	100.972345275	3.16846474409	3.79226642456	0.725400387245	0.762384203849	0.930408364989	91.3671978727	135.440676351	91.7528902953	122.386778853	122.194088916	92.2590098426	96.40649338	4.11163060736
5	5	123.292483201	51.3211045917	4.58296566269	1.14430226261	3.6840166346	105.073722428	3.4524370884	3.61757406472	0.688854865977	0.815511180709	0.880347258114	90.1692404336	121.037435913	94.1173939164	115.032112985	116.801178681	92.0486385271	96.5120885319	4.79040890152
5	6	98.7193092118	42.3889138791	4.8169941972	1.05389643313	3.68824997327	100.712372943	3.41228764757	3.82497333613	0.697361181552	0.78487400574	0.928863719358	91.554792155	122.606210762	92.1382115753	108.610560308	118.279174894	92.7825214295	95.9320303113	4.57906131209
5	7	113.596127316	40.4343498993	3.85153258518	1.38171860319	4.42421474491	82.3294868319	3.52888741059	4.07517799181	0.895663472096	0.729816893338	0.903972524377	85.298696471	118.1946211	76.1134336369	196.997084855	117.10088925	74.8790879758	99.4674430716	2.7531414034
5	8	109.781118465	52.1280144232	4.68671793453	1.0745994209	3.83038348153	130.853301497	3.42894152752	4.34866823542	0.703115104083	0.80364649661	0.928726763786	91.1484989925	121.374375123	93.5623645819	109.109290492	119.901953848	93.1603917907	96.0530694502	4.56823442225
5	9	129.524498109	51.4007249877	4.57007476788	1.06957940153	3.89878912044	101.990234979	3.48439105849	3.69718678824	0.684368550014	0.769541527534	0.920180473105	92.428016363	121.328676163	95.2561495088	129.597714734	118.065758548	98.7284465944	97.3950244543	4.55915878145
5	10	92.1882564134	49.6606217116	3.7461964981	1.23483242843	4.74681266316	124.638671995	3.51419787984	3.30020865579	0.962660263473	1.08081960465	0.93201797253	167.952736187	115.052105789	73.8512768967	202.19558907	111.175807178	82.9987003765	166.012644597	2.50124534563
5	11	128.425390522	50.6022641767	5.01526667367	1.03443449119	3.67869262979	102.360129409	3.50883599679	3.75095347067	0.681093069068	0.859558844048	0.920159552054	91.8983599487	122.82686794	95.9235252731	109.953467621	118.383293617	97.8595543141	96.7660949493	4.81135264088
5	12	131.73834058	52.712612802	4.75417816289	1.08721329987	3.82736936183	104.169149351	2.69253611562	3.19811658253	0.715825283098	1.0240401578	0.92152721105	92.1919340657	122.572788238	92.8839067343	126.083837434	120.371388743	95.9985381601	98.3777663971	4.41758979139
5	13	106.603634416	45.6809906983	5.49075264788	1.00544707743	3.43377597486	92.4002123114	3.78441662947	3.00976811062	0.776649501428	1.10546611144	0.886470254918	83.9464354768	118.397940387	79.720453226	91.3970447033	115.986228041	83.6567767745	92.1247035971	3.66751078857
5	14	129.991407552	51.6949670464	5.40202307151	1.05904171025	3.83956898193	102.158120102	3.50694247503	3.81964160853	0.666904932926	0.818441735717	0.922592501532	94.9555922404	121.931095243	96.9359770958	117.798579496	118.371563228	99.7125125199	98.3015268194	4.97479497321
5	15	123.455106235	43.4059741626	4.13201541798	0.986915441104	3.37009061099	80.4544654878	3.24557517823	4.12104555707	1.10406044634	0.899002564413	0.938704752007	80.4953065347	113.438443491	61.5887083866	68.2772122818	107.779490532	73.2101906369	85.298291268	2.94780621116
5	16	111.756232823	51.3648462062	4.29753916555	1.35164571264	4.56224947317	131.356446689	3.72311953813	3.47007574872	0.663881546696	0.800939684464	0.952378611719	187.51176064	131.352135202	100.733347387	259.235419724	125.487957715	105.604605057	150.03649287	2.48371604794
5	17	136.189337039	42.6855394334	3.73234945016	1.45945011136	4.46024779796	122.972288342	2.92411921503	3.56965930878	1.15695423767	1.02813614078	0.886674754491	229.368771904	99.8416284084	65.8065037717	285.118640124	118.243604517	74.7820234453	123.818919117	2.10381389947
5	18	129.044258403	50.9920023973	4.81626636793	1.06535574137	3.79529901309	98.6240450087	3.55903551476	3.93126447261	0.678373903734	0.808186858047	0.928440572682	94.9342426902	122.599016319	95.4101396432	120.5323375	122.379103714	96.272498599	97.3468524688	4.62520368728
5	19	126.256785372	58.8943882985	4.59899879115	1.08808604756	3.68284710672	130.395064014	3.44916663257	3.90902682774	0.689741772598	0.824390526804	0.924954617381	91.1575223329	118.509561256	92.9171077121	112.624031013	116.757398368	93.6777992105	101.527901574	4.52642751463
5	20	130.647022546	50.2609086411	4.55135013249	1.07478120419	3.85028613304	96.5426994671	3.33197060033	3.78371091249	0.740558071068	0.855737453733	0.919726730146	88.4789617668	117.503591423	87.2169515986	100.182516993	116.32187866	89.3399492676	95.0497943536	4.1557869489
5	21	130.972889132	39.9371514735	5.51663177004	1.09973840699	3.79671707425	102.78672642	3.62160691964	3.78348243535	0.69150984465	0.767051528862	0.922868068022	91.9682791074	122.939259941	92.2811811941	108.539225348	117.874874452	94.601368417	97.4577117889	4.58911870628
5	22	115.477898796	51.2613303556	4.69933034773	1.06597698473	3.79396894988	108.06364871	3.52974241284	3.68387060832	0.705054754544	0.869120407083	0.924270325285	88.948579275	118.039098889	91.9436025007	106.102399642	116.949591899	93.9049478789	102.739169141	4.27133867364
5	23	127.073920508	52.1600630686	4.26576097522	1.07593878839	4.41535787851	102.38827231	3.50449460321	3.84925374577	0.955450470534	0.812506086644	0.920151667928	80.2958053961	103.48790439	67.6884210626	82.6740139369	110.789854949	76.7072743468	95.7271700183	3.18918482293
5	24	110.297583052	57.0906125366	5.25727821039	1.37214045731	4.29675468737	103.041546982	2.54227218682	3.63022088903	0.862384928119	1.00129152083	0.947116310245	89.0459448351	117.881158441	81.7516505771	211.94473884	140.449387663	89.9016548444	108.504473072	2.44599690484
5	25	130.08495117	52.9891115233	4.72810314446	1.50335723648	3.93243817726	103.105412218	3.39765107464	3.79297719985	0.780505776408	0.983261034541	0.930906514322	93.7401599674	124.73501027	91.8181935899	226.853193643	175.559187387	86.7328147671	99.7944830935	2.16913936938
5	26	131.767371313	52.1925475604	4.63803127963	1.19108730742	3.25526910195	98.8844600493	3.42510678764	3.74905045309	0.682259153752	0.839880262043	0.874729309669	89.029204562	122.378753479	92.5768835242	108.109540502	121.354645657	91.0036400717	95.5591792236	4.41115240739
5	27	130.604134585	48.593278563	4.64811079886	1.17632068257	3.72852335599	102.685327748	3.71963074612	4.1303513977	0.739841549909	0.807645458581	0.920611723273	90.505861726	120.942854118	89.5239236166	107.001309504	126.69010394	87.0210860405	95.288595455	4.0862625473
5	28	127.434662168	50.4912139061	4.72460186221	1.24394147088	3.55360608084	103.471066054	3.52496781887	2.95652374973	0.678643595077	1.07232291277	0.930102486749	95.5734556066	124.278979242	96.1824190157	122.88388355	121.254261586	101.079661308	97.5669444873	4.70396871873
5	29	126.789822057	41.9101505548	4.6721049977	1.36104460293	3.82544720479	101.095093778	3.54101568857	3.82066175035	1.04011308053	0.822450555576	0.922877820169	80.5916614454	122.797753809	64.6039468289	85.4124860348	111.098648082	67.9567628936	89.1800727513	3.21367361136
5	30	139.66213499	47.2120776337	4.36281512785	1.20391221753	3.74345336404	79.794421013	3.94835211202	3.6523879779	1.08514647942	1.05133780973	0.891004195564	73.6570289658	92.7288195244	62.2056865081	70.5840597581	106.936376934	69.7060814374	86.1066283077	2.73213304551
5	31	131.560991431	41.2160191462	4.45420478308	1.06945500767	4.86233714709	95.848469647	2.88367223824	3.66326920968	1.06490557697	0.872790450924	0.939047760827	96.3082690179	96.824870723	67.130597864	121.065550589	111.384349191	84.2942493376	149.92861809	2.84009400794
5	32	128.426218193	50.0558572595	4.56649692839	1.12676959753	3.57581978489	100.351351501	3.37347140399	4.18785586725	0.667099225055	0.767120131021	0.930935034844	98.2751276695	119.6105615	98.826757104	125.038124232	127.925475717	96.4570075021	97.0955231654	4.41607281025
5	33	130.601185505	49.9757056534	4.62504285209	1.07249059794	3.72601872602	98.5807203313	3.51827201213	3.73872759407	0.663455885133	0.806233385966	0.919266473065	95.2178451031	123.34327505	96.9249984568	113.341697629	120.860382266	96.6837412345	104.763670672	4.57897008337
5	34	111.682218706	43.8225996645	5.19167294462	1.40358373556	3.43825250687	90.0311416977	3.56708994711	3.30941429824	0.756820657618	1.13136933043	0.894483055151	106.766214268	124.862943895	86.7311898762	203.024330072	121.399971136	85.9424268004	95.8283950553	3.0173402318
5	35	127.839503746	49.0542589047	3.76987863779	1.30888936706	4.50256391942	105.201728859	3.27280166999	3.70528221929	0.688976692903	0.784207443195	0.923385325868	98.4016544994	125.606755737	95.8055514392	241.276403116	124.808475805	99.4871439001	127.700515733	2.4217803495
5	36	129.827861313	62.8017540428	4.40030366286	1.23326804631	3.70906961478	112.258497121	2.77679742714	3.97666461552	1.0135218341	0.749717258095	0.947951509244	78.1460492385	103.442004954	67.1423268864	77.0783867644	111.516789779	69.7658874309	88.789545684	2.93923698449
5	37	127.225605704	57.3888033776	3.7619230188	1.17552787119	3.92938565271	99.8810993511	3.6899588528	3.04459004227	0.741634303554	0.922903646395	0.918941627443	89.5771978983	122.219629712	87.8101600699	128.736335844	122.479452138	89.745082131	96.2697109856	4.08723107014
5	38	127.897408417	51.473141527	4.76836795523	1.08123005217	3.84487620263	98.8390690415	3.47632469068	3.66763534651	0.703185728776	0.765434491313	0.928668833096	89.6469449248	119.938473956	93.0878707958	108.113969567	118.592338591	92.5972461631	96.434167124	4.49625001096
5	39	128.947327629	50.8723528388	4.66135245497	1.09544217673	3.68874951058	104.053992427	3.39930211864	3.7693612787	0.684398385628	0.797299735118	0.863986149821	91.8915683802	125.08520719	93.7085743612	109.022020231	121.490431047	93.5486057627	96.4148898925	4.46419453987
5	40	127.332134519	52.6659727417	4.85425385272	1.0736341013	3.82324804287	102.40918208	3.53396957564	3.76130714107	0.922513309547	0.847626905658	0.918099196609	78.6868305126	109.137168201	67.8921317476	81.8570585136	111.185438011	72.3281478687	89.4964844296	3.10783507598
5	41	128.390684098	52.1019490231	4.57873064819	1.05848075872	3.50396417749	101.791826967	3.53451673344	3.74831474573	0.704313295017	0.768633432598	0.930290167818	87.0471984609	120.577694153	90.1236511624	104.912841764	117.715345501	91.5780730331	95.0841521596	4.37532853441
5	42	131.801562523	49.0128726824	3.74885603587	1.06596282432	3.81829159855	105.194918705	3.5271831243	3.81482063842	0.711833247344	0.781439547204	0.912526621155	89.8237304766	126.477197474	90.1042444492	106.599040219	118.206222785	91.3036887683	96.4048859361	4.32353714405
5	43	96.1217419104	44.0010541563	5.63095993777	1.36778434407	3.92751926456	122.499282939	2.74785219512	3.31456261524	1.12384281133	0.898926599249	0.953349566147	88.9507331899	99.0378743289	64.9079183303	172.087498944	117.058884673	75.7126749088	89.1792704396	2.72986848641
5	44	125.325754359	50.9686776	3.94213277583	1.49050625359	4.15211671435	122.482978384	2.87535086008	3.14015943195	0.633568384539	0.930263979703	0.949201055872	239.303226998	151.345660488	108.027966522	263.775283836	148.847511632	118.146071068	126.201058366	2.38164363639
5	45	128.5629971	51.942232966	4.59798657953	1.05117432767	3.69787180681	101.055066647	3.94168263716	3.71959763891	0.689606646623	0.783397572975	0.928207481219	90.17369868	121.116001845	93.0582589175	110.41114516	114.941870713	94.9533969373	95.7638915963	4.81011490252
5	46	126.15841578	50.9797715965	4.77329325396	1.17852746543	3.68699198349	104.714217241	3.47874461988	3.72185223966	0.71662906832	0.794196971594	0.91402408655	88.7049488447	131.84866935	90.3243369419	105.199885318	119.173014617	89.8557214883	95.387516881	4.13861562946
5	47	125.805462181	52.9830925714	4.7720295654	1.09481559679	3.63527063954	104.307663878	2.92520487126	3.76565643704	0.718510409056	0.808693727657	0.924836119423	89.2902551745	122.300696933	90.2145164224	104.990375704	125.291086908	92.0408371835	95.8871444712	4.1831976431
5	48	116.175072742	55.9827904143	4.63215593813	1.50659550113	4.57852624737	132.868898261	3.55993152089	2.98106469594	0.824354339243	0.86168041558	0.892606671926	85.3957506626	121.429071549	84.4256804035	230.981761836	123.576459714	85.2301357944	141.402100161	2.20312144624
5	49	131.887349163	41.713475069	5.02120202233	1.0725884862	4.87971962837	119.962500852	3.8899770733	3.64012995867	0.812356145898	0.903046567824	0.915440599031	90.6254360081	118.74030726	81.8634773356	171.612300293	115.101323692	89.8254377087	163.74523917	2.52171540754
5	50	126.318984722	50.9717490243	4.81029317633	1.1604361161	3.80771939568	100.074464929	3.49413362789	3.74282400587	0.699601342705	0.798726700669	0.930632736233	92.7380658328	130.788719248	92.2272413584	122.901413683	120.102470262	95.1856777882	96.5827334193	4.34374158774
5	51	129.264855965	48.775397475	4.64940855142	1.07159059681	3.68183822722	98.7083502584	3.50107903103	3.05486239783	0.651869142711	0.792761290217	0.923674408353	96.4291661035	123.762504155	98.4933066845	116.751890792	119.69247244	101.490319045	97.7379427256	5.04554347873
5	52	130.831769539	51.800812595	4.66361858659	1.04668529674	3.82664507312	100.857817498	3.7100515264	3.99948259254	0.673577822449	1.10872760749	0.929013017579	94.373650185	120.341018602	96.8852867948	137.246076845	119.487522594	97.23604625	99.3357073122	4.2767581669
5	53	125.99476685	62.7313540935	5.42636409396	1.34538187741	4.6680617973	94.9944927912	3.74338353582	4.32079823678	1.06676357125	0.917372154448	0.894373869378	93.4646591923	103.785031363	68.8582582433	145.190478964	114.943293706	75.9410837456	132.54791434	2.75127577264
5	54	126.914973001	50.6301427088	4.68761902588	1.0679324982	3.83091187357	99.4420476554	3.4976365328	3.7615404915	0.801648095887	0.819259755572	0.920392488641	82.3965732833	113.505068906	77.647484293	91.3531256039	113.431687129	83.3719758616	92.3973533201	3.60338845164
5	55	124.726394449	50.8865040842	4.76723595758	1.10781693367	3.77238864423	104.686947533	3.97579969543	3.78040196945	0.683755732067	0.820914381355	0.926911389811	91.8261375623	129.5975956	95.7901983258	112.859304473	117.67715765	93.9268397758	96.5104840219	4.64363955842
5	56	122.339997597	55.0369016382	5.54252147962	1.36756033648	4.53229202079	107.272588308	3.82722951518	3.43321354976	1.07417718787	1.12869805179	0.928060746718	89.6424011687	101.033797599	69.0532834084	208.545459185	119.292638712	80.4212659996	151.107977777	2.09252636612
5	57	129.834771028	50.9662366296	4.71613088997	1.08353649352	3.57197053918	95.9436959287	2.66025720754	3.78916227043	0.693638660632	0.671033582346	0.923797084695	90.3639612881	125.884883622	93.1534065923	111.472088976	117.899642686	96.092792462	96.7658939726	4.64980499138
5	58	128.625902529	52.0645393495	4.61835703144	1.08879469818	2.92485921621	97.8733323366	3.43591500154	3.80320602969	0.693727799031	0.809637051386	0.920353999572	86.8437334747	118.129331424	89.6174014589	103.816154879	115.591299869	88.1278553366	94.6564994516	4.26801454726
5	59	126.015973164	50.1471829503	4.75947994103	1.10738752112	3.80372592044	105.058812371	3.68664882172	3.11914532978	0.716489661836	0.778633793506	0.923293179509	90.4417195817	121.245929399	90.2364356913	104.747257989	114.2888666	92.841852901	95.1452636532	4.58062621754
5	60	113.14073674	50.9191409798	4.39315856115	1.08623687509	4.57388829879	99.3236763211	3.36476579631	3.82542579092	0.665040697298	0.805027291984	0.927968717913	217.417049388	131.068154866	103.063900691	229.362932991	125.060332382	109.587979562	130.361671865	3.12589303976
5	61	122.370900874	48.675054631	4.8252869245	1.08537836139	3.64426723373	103.405940713	3.29875754931	3.69515936165	0.689670174162	1.0266646071	0.931742646895	92.8869997647	123.911220685	94.1560461516	119.306118225	115.959334589	95.6497620982	97.3636872452	4.78640297144
5	62	125.607320367	51.499328911	4.70645562964	1.05095823864	3.82895431384	101.156179783	3.51207666987	3.84369359074	0.698730117944	0.964039508568	0.925333031066	91.8770198325	121.560409218	93.4334041602	134.279364834	118.455569066	94.6539905266	98.0377213569	4.27793745163
5	63	130.77064582	51.9103379732	4.78264279812	1.09506606514	3.69699108016	100.89747741	3.49498452935	3.83519310875	0.668022172496	0.781936108163	0.928435127828	94.2177014724	123.71678299	97.5337667203	115.174177017	119.70056568	98.2957501772	97.2147757934	4.95635759042
5	64	132.803502736	53.988282214	4.81007522447	1.07828921877	3.5675262637	108.266418806	3.55175026423	4.15122634525	0.689266008375	0.842555893948	0.915860720271	90.6586570725	123.001453751	93.3613386747	111.107257275	117.762179886	92.8219482707	96.1759656717	4.66479426664
5	65	126.864982781	49.8981281166	4.73566334396	1.11782459631	3.78789133539	129.483833057	3.41867095618	3.63253477145	0.701720580162	0.787326482755	0.93166066552	92.2246253141	123.141198005	93.4491724832	110.647005157	119.148795153	95.8855917151	96.4300954803	4.69239417648
5	66	125.707728932	39.2319404493	4.58700240086	1.0644392142	3.69477908917	104.564133577	3.11243423544	3.74938097757	0.671937933672	0.773246348854	0.919664249216	107.527627563	120.169737135	95.8551174131	121.688008691	119.224774922	99.2694365702	98.5407292572	4.92941735171
5	67	131.832246162	51.481436253	4.94615243039	1.36171365749	4.56026510504	92.7717034316	2.67203176619	4.37751633591	1.13159344788	0.662446738351	0.881617922123	108.481822714	106.559689783	65.0598469327	194.158472266	118.471856043	83.2320265121	96.790335136	2.78594598121
5	68	139.686049312	51.9283410814	4.72315300918	1.06053009053	3.16974355584	102.453600983	3.41616818134	3.47424486296	0.846071342878	0.819295405363	0.925679293294	77.9265137199	111.016309428	70.225874462	83.3670735169	112.822003161	75.7569187135	89.2741450035	3.1784780507
5	69	129.737135141	60.5519666284	4.16386945557	1.51303088433	3.78384359104	102.10732008	3.48906840502	3.77955357575	0.671680427463	0.768909135097	0.920127259237	100.449800047	135.024316829	98.6952032648	206.648263988	131.050636523	97.8724062961	100.187151644	2.8797021907
5	70	111.631451181	41.3780936518	4.36812732908	1.13816009699	4.53313465067	117.796644776	3.8437313954	3.95026931416	0.628359764266	0.738880293076	0.882731733831	107.946414371	125.797606517	105.035821651	233.646690832	122.085682774	108.801627056	128.189296645	2.69115701297
6	1	117.698083805	48.4619586606	4.23445982936	1.06063276041	3.74646609406	92.6957597841	3.50245949142	3.39230282381	0.665274646842	0.806624283599	0.907271416272	95.4517171133	131.213298353	97.1908397277	114.988903098	120.720810357	97.1410653961	97.131552667	4.69832787828
6	2	129.810808124	54.9251597986	4.69366083296	1.0729207789	3.75063607817	145.256934839	3.44121696309	3.38337242157	0.68335592928	0.76573587544	0.934445096377	92.4216935411	124.59852322	94.3596890563	111.847220659	115.464098456	99.1214188749	96.7128947742	4.93765302509
6	3	123.877455776	48.8995077148	4.58979884882	1.17969220209	5.02990176583	103.393018728	2.58272240473	3.10878853397	0.796437474039	0.845448190207	0.89590388523	152.816552025	128.005812267	84.3818960393	209.638928799	126.166498563	97.5280051068	176.123408076	2.3264876778
6	4	129.519981557	49.541677714	4.59991146869	0.776694279241	3.78096337107	99.8403477668	3.33477188756	3.4235644112	0.688634764978	0.777572747033	0.927041386671	90.6683340608	125.648992645	91.2202275491	108.880792448	115.682760944	95.5690960803	103.204782051	4.41343725334
6	5	126.278669583	50.0482510334	4.61618710706	1.10794642971	3.68292743091	101.891036343	3.47675805972	3.45613739525	0.670362004344	1.28033187335	0.902010833234	95.3807369906	120.002036304	96.977242752	152.993090224	121.107122473	100.658507755	107.303033225	3.79159241356
6	6	113.992082588	45.5821556771	4.73320137431	0.970391110795	3.68504410024	99.7103616005	3.4566833393	3.43991786698	1.41321063284	0.788817647978	0.926269063855	83.130981823	85.6026605394	56.7320016395	58.157037332	111.646798727	60.7610555596	81.4880803603	2.40938321856
6	7	97.0007741096	42.874234122	2.93808182401	2.00503672919	5.43651335363	56.3698107228	2.64345553793	4.89365216554	1.26230995018	1.36516440921	0.985206307086	256.614884134	135.772268398	178.163112045	226.310615909	191.2966932	98.9616561966	202.675916646	1.59777567578
6	8	119.522987215	50.4517059491	4.66806324298	1.07309500886	3.75611085438	114.780825877	3.46501027927	3.70176531663	0.677492123397	0.798203893413	0.92620058607	93.0852427076	122.768642028	94.4525748165	115.754409159	122.231739303	95.3329036653	96.5787386161	4.70484623264
6	9	129.394677037	50.0880612313	3.88847293161	1.07058499917	3.79031367383	117.212506548	3.49273504476	3.37602459304	0.668118846362	0.781151408875	0.921927440729	93.6595525513	128.431895025	97.1649560792	119.42905566	117.451215332	96.7789473648	97.1075184265	4.7357901008
6	10	55.9257398249	45.2772667697	3.39810415331	0.78125053102	3.51249569604	110.034691273	3.59378426098	3.06110255774	1.08599487709	1.14297493095	0.970817579877	85.1564767404	95.981733902	63.0997967549	71.3823735986	109.032289884	87.8568670901	85.7595301885	2.98263423544
6	11	128.845123243	49.6888308259	4.83233761255	1.053012544	3.6802654285	100.534239833	2.45560228995	3.40290793425	0.66648110589	0.826160067132	0.921916980204	96.9479952685	122.042061235	98.7758967159	163.41294526	122.121059602	102.505531602	98.9176592807	3.87323538172
6	12	130.501598272	50.7440051385	4.70179335716	1.07940194834	3.75460379452	101.438749805	3.09680757332	3.12648949018	0.683847212905	0.82190199257	0.922600809702	92.413118645	123.620818687	93.4565768528	120.743742231	119.753238001	97.5761861107	97.2004321541	4.64069876361
6	13	117.93424519	47.2281940866	2.92375391903	1.03851883712	3.55780710104	95.5542812849	3.64274783025	3.03231525423	0.714259322069	0.833184735985	0.905072331635	88.8335316158	118.169953421	89.0224322926	103.064407291	114.520694488	88.6792095572	94.3470975461	4.30067808014
6	14	129.628131758	50.2351822607	5.02571581146	0.810659042066	3.70434479718	100.43323518	3.50401075303	3.43725200318	0.659387037818	0.805601512967	0.923133454943	95.1097386564	121.039991169	96.9824928209	119.309249294	117.416657057	99.071596773	97.2015903716	4.96920626107
6	15	62.2623882335	62.1302502469	3.01141405079	0.972144007921	2.12985010654	134.143982596	2.02691293647	3.55229150279	0.762820823459	1.07584655706	0.943033301995	83.0870566672	117.748383823	83.3500370444	100.294037289	114.771312338	82.4687601121	94.1156171438	3.92106353077
6	16	50.7538291688	41.9296573509	2.45037493876	0.887780953589	4.27996786953	145.461616322	4.10773636707	4.14754961277	0.886678468302	1.48464485196	0.992420069604	161.478109453	107.394163505	74.6250535701	174.330895524	122.689957113	81.8156995246	154.711183281	2.62016430954
6	17	113.917369579	71.188607755	5.21489641838	0.738900963249	4.23614147956	72.6614837598	3.74375102037	4.80494518512	0.719732128777	1.13217360766	0.856563575395	97.4873397521	120.201171831	92.3043615969	131.552516929	119.501917929	95.7430660116	113.134220473	3.95809695635
6	18	129.154557184	49.8836999362	4.73283745968	1.06847316909	3.73856862015	164.279200599	3.53005727289	3.45456866712	0.665121523223	0.800474074132	0.926057490518	94.1632617088	122.204989666	97.7181179959	131.487847853	119.249152011	99.6088360065	97.3425451765	4.58763739103
6	19	127.760820668	53.8348928868	3.42433912891	1.07983832219	3.68234266697	114.551707136	3.4751228318	3.48194461279	0.681904605698	0.808575908511	0.924314512867	91.0615485642	121.971333378	94.869025491	112.287413917	116.052656899	98.2604628356	96.7358446472	4.96666109587
6	20	129.955939256	49.5181530581	4.60037934195	1.45822724244	3.76606218013	97.6255248627	3.41652481568	3.41928665516	0.696213606889	0.824249371975	0.92170056925	97.5617838058	135.869453862	97.8520105785	160.867598829	124.999713923	95.8173915037	98.6837762674	3.51885176048
6	21	87.6583023902	56.6120745991	5.08302016073	1.0856645019	3.73927765073	100.747538339	3.56134297533	3.41917241659	0.671689493681	0.779906409539	0.923271238188	94.2331740187	123.037401607	96.0795216093	126.363685049	118.786079349	98.912388492	96.5832127294	4.68742757862
6	22	122.37137738	50.0183639153	4.67436944958	1.06878379077	3.73790358855	103.385999484	3.51541072194	3.36936650308	0.678461948628	0.83094084865	0.923972366819	93.6551871971	122.688005319	97.077339237	116.93873482	115.883356598	98.7925498112	96.4762534093	5.11535658996
6	23	128.169388237	50.4677302718	4.45758476332	1.0737646926	4.04859805286	100.548311284	2.54891763246	3.4520580718	0.803659806623	0.80263368843	0.921913038141	88.70368055	122.763843462	83.6692833873	95.3725062973	115.226270574	85.9567254961	96.0308859192	4.00361778383
6	24	92.5075184351	62.4001033584	5.86109099746	1.46140157365	5.21714317504	108.002980925	3.06050762257	4.10965281006	1.3452318436	0.559086384243	0.834684083598	92.5360469121	90.7670472504	60.024448829	150.61857668	135.651903954	68.4098371002	165.052994182	2.04381229129
6	25	142.680695306	56.0716016171	5.24702013981	0.962017349536	3.7317744132	66.7404428423	3.27664727858	2.24541172447	0.980850198475	1.34616146511	0.840356398477	77.1386190193	97.7529260737	63.5010507711	76.6606032441	106.722897833	74.6415141942	90.2288173235	2.97282141747
6	26	130.516113639	50.4839725177	4.64371991552	1.13133895212	3.47634995816	98.7964051538	3.46309290934	3.40195642546	0.667064148232	0.81632077613	0.899201859011	92.4809875597	123.920634484	94.4646937337	111.928011769	118.041487607	96.6987920275	96.1624602863	4.81146569313
6	27	129.934495275	48.684338019	3.57569000193	1.12395563969	3.70518079161	100.696839003	3.27137051635	2.97136021182	0.69585534631	1.10716736602	0.922143065813	93.914346507	125.524057979	94.4087977758	147.539835293	121.1046894	96.1095354767	103.941990037	3.80236957883
6	28	128.349759066	35.7727671823	4.68700520682	1.15776603385	3.61772215403	101.089708156	4.45156560395	3.00569307378	0.665256368894	0.932542101491	0.926888447551	94.7755691105	126.837091541	98.1900748001	130.658000601	118.756872001	98.2057144965	98.5817527494	4.46323005732
6	29	128.027339011	45.3427740149	4.66075677456	1.21631759987	3.753642716	99.9017220181	3.5210473598	3.43776207409	0.845991111621	0.807605922896	0.927876094355	83.6619706202	119.342379396	73.928642214	90.1017046524	113.120286614	79.2683828638	91.8652734137	3.5617862977
6	30	125.088584566	37.96821658	5.9550436389	1.06239849132	5.30968937153	73.3674810189	2.86851300191	2.27579573735	1.53831778675	0.839670452597	0.938004085852	89.439626595	96.4530159664	61.3426069195	149.953855295	113.094547322	85.1136078929	176.012528582	2.26706829971
6	31	88.750978069	60.8425858531	4.680147799	1.88131799487	2.81387812015	127.134713443	1.54447630136	2.85858657791	1.34786049391	1.46504445306	0.807914901597	98.918041847	306.900627193	66.2270474385	73.4072348462	196.618676743	71.5900306457	91.418785627	1.50369294312
6	32	128.845537079	49.4156273673	4.60795273991	1.09918009717	3.62882900606	99.5298508796	3.43727521751	3.62135913254	0.659484183883	0.779940710619	0.927304721599	94.9996624059	123.418445999	98.3980056384	119.899142225	120.321748213	97.9786498055	97.7996515851	4.80685025139
6	33	129.933020735	49.0477085676	5.13054485361	1.07204059738	2.24562696578	98.6445352948	3.50967552158	3.39679499595	0.657662513922	1.12383986745	0.921470440709	89.3036176595	117.372248092	93.2064571708	108.057338202	116.263659337	91.5173724537	95.1130532464	4.52720100746
6	34	117.65439746	68.1757179232	4.18721100499	1.5745268253	5.77464174357	99.6438711357	3.36324198348	3.73112947066	0.829656488649	1.21490315579	0.859404231612	120.458810516	123.162006662	94.4881379425	299.667991024	216.772664431	105.998844438	193.68290968	1.39460937831
6	35	125.232478742	25.755872279	3.70618063401	0.714038189518	3.27065230836	145.291829332	2.22089449842	3.22481865544	0.893951099458	1.39456817308	0.986365001406	87.75890359	125.118374587	77.6889144186	142.335839429	116.371194943	84.1203732522	96.6028531538	3.6403552698
6	36	131.380635718	64.8118971783	3.69994407472	0.805557372772	2.31153887712	79.6117165972	2.75684812749	2.81045510541	1.28500223507	1.30683078064	0.934604933638	66.0012410726	88.078892209	57.0627123238	61.4196589222	109.224164296	63.1711322858	82.8120056462	2.43570353883
6	37	128.245230835	53.0821004263	4.20566578511	1.123559234	4.62846318162	99.2947248047	3.67054395031	3.04972622005	0.696751723132	0.857832468306	0.921308017898	95.8993241496	118.867271332	94.458880845	210.778161189	124.225304015	106.871983054	147.885571883	2.50904231891
6	38	114.274847587	50.124269501	2.91335845192	1.34018569906	3.76335721492	98.7737096499	3.48870186085	3.36124887217	0.677527435744	0.779097890765	0.926171620725	95.5098678674	129.475303371	96.7705693624	162.519739087	121.87820344	98.3381259143	113.887775607	3.37779577227
6	39	129.106091797	49.8238751569	4.6553805032	1.08351638677	2.78741491284	101.381171343	3.45019057483	3.41211183827	0.668133764169	0.795030512667	0.893830279087	88.2960901941	120.655546669	93.9588941142	106.434953884	117.983553609	92.076646192	94.8631390174	4.52120560351
6	40	128.298495242	50.7206851084	4.75183120207	1.07261234906	3.75254313504	100.558766169	3.51752430334	3.40808476945	0.787191226129	0.820194097937	0.920886802481	83.7181621521	121.765308278	77.6265166491	93.7836297161	115.080375758	85.3045960463	93.0313048224	3.79437918624
6	41	128.827770031	50.4386732491	4.6140695998	1.06503567777	3.59290120235	100.250088613	3.51779788223	3.40158857178	0.678091218864	0.780697361407	0.926982288086	91.329393079	127.220186804	94.4874055201	113.098899737	118.187015631	97.3267932679	95.9492134628	4.75719794509
6	42	130.533209244	61.4957029968	4.19913229364	1.62920658811	3.75006491288	101.951634481	3.51413107767	3.43484151813	0.681851195028	0.78710041871	0.918100514754	113.717728228	138.622726988	99.3057780914	218.149954706	127.07795635	96.4854963147	107.847109639	2.76010329108
6	43	131.58013438	40.9529619308	5.66084250194	1.16502349795	2.16091204543	128.222630882	4.15712025649	2.83350151792	1.02450634547	0.905352640509	0.871146582023	72.2616098063	93.5621675615	60.2525633978	66.8002841469	112.210513476	62.8399538759	83.2490774666	2.53661850823
6	44	56.2784789487	27.6759138716	2.50608897172	1.22132046661	5.97411344402	89.0423377941	3.49257693674	4.72552982672	0.583818723084	1.47136721812	0.967681831893	264.012829503	119.420131877	212.611493883	175.078462167	235.401859745	171.975012767	210.583244104	1.40765280645
6	45	128.913926532	50.3588152205	4.62369756547	1.06138246224	4.35751543298	127.160783125	3.7213808341	3.38723001837	0.670737894667	0.788079431596	0.925940944786	96.8788196553	123.490549964	97.8071478831	182.201882905	120.906229335	102.849137262	106.435829544	3.41016680987
6	46	127.711635872	28.0003902874	4.71135090269	1.12505903112	3.68441510535	101.711283749	3.48991182545	3.38835731875	1.5045384679	0.793479130905	0.918849247452	60.3613813823	81.9195543392	54.5835851177	56.1381180574	109.772591066	58.7116377695	81.7669717101	2.2789822525
6	47	127.535159073	50.8792450232	4.71071905841	1.09149280431	3.65855443338	101.508007068	3.21314195115	3.41025941744	0.685189775884	0.800727508937	0.924255263888	91.791646253	122.742165517	94.1430098366	110.032334769	120.57712263	100.036474839	96.6413390236	4.74343144657
6	48	139.664756344	48.3820719218	3.25112534023	1.15542129181	5.7220989341	134.067117643	2.09622087229	3.61291227697	1.39059206816	0.662214770112	0.898281229012	256.108080925	105.528063494	64.6490036075	219.98703355	117.019648654	81.48187984	180.768230315	2.06930039166
6	49	108.573177635	58.5454735435	4.79528757474	0.779737726689	4.55383502395	101.263949624	1.74117854416	4.0016166944	1.34991962424	1.12313180231	0.812037816768	100.221282067	93.835827535	69.6341665021	160.240585736	108.350889866	75.0706435677	155.843541761	2.42075086585
6	50	127.791920343	49.8735732497	4.72985086388	1.11601335646	3.74477881145	99.3914075938	3.49760632946	3.39884320185	0.675735242708	0.795743995443	0.883051916934	93.1671495064	121.351371282	96.0493706772	115.69288505	118.989992134	97.620943291	96.5330439319	4.94646711066
6	51	129.264855965	48.775397475	4.64940855142	1.07159059681	3.68183822722	98.7083502584	3.50107903103	3.05486239783	0.651869142711	0.792761290217	0.923674408353	96.4291661035	123.762504155	98.4933066845	116.751890792	119.69247244	101.490319045	97.7379427256	5.04554347873
6	52	115.033180174	50.288105035	4.65651356901	1.05913794678	2.18247126986	99.783083878	3.60556527872	3.52717249519	0.66272348258	0.950744448853	0.926343712966	88.5606965013	116.959933078	91.645667239	106.736531462	119.704326364	90.6172611896	94.2360090577	4.28771941793
6	53	55.6234957075	57.5337551783	2.08174376822	0.824894429996	5.14659983151	87.9906097472	3.24045256759	3.41233305206	1.53248586749	0.544884848244	0.870838432867	61.3004161544	81.5538421445	58.453326222	62.1585310576	110.914254753	71.6563795632	141.542059556	2.15721155397
6	54	128.089914483	49.7027700919	4.66851378865	1.06976154751	4.70798272622	126.423374273	3.0851873057	3.40820144466	0.726758619299	0.806010522894	0.922033448497	104.911888317	127.223300091	92.5108179047	198.113424057	118.137293527	99.9003530391	140.22878994	2.72038967258
6	55	126.995625207	59.9885275887	4.7083222545	0.827310765222	3.72711343572	101.697648896	3.39727217915	3.41763218364	0.809630704536	0.806837835786	0.925292899082	78.5342995434	116.489308074	76.5980650586	90.6409751826	111.541772462	78.9200763661	91.3278895157	3.54166615459
6	56	124.093483623	34.1675934421	5.24893859966	1.02445450216	4.21754628951	105.577968408	4.45271952136	2.31238989595	0.673776767747	0.996472758706	0.932077712595	100.606702246	122.59655762	97.1413669047	180.752480072	131.355441536	109.356691885	109.407503968	3.29713063628
6	57	118.122979323	49.8708170523	4.6827697207	1.07756354517	4.34623223564	97.3260230935	3.08066811929	3.42201233413	0.821582368813	0.731897436281	0.935562778214	84.9905571009	113.543576721	80.9623996913	127.98417168	117.211576108	84.8701733555	97.0666301298	3.8103229736
6	58	128.945379247	50.4199684122	4.63388279143	1.0801926475	2.99309240407	100.183726208	3.46849701629	3.42903421376	0.672798470871	1.14589188846	0.922014203963	91.6858135159	126.948335069	93.7127810223	111.060259237	117.090862127	95.2798135369	95.6963220316	4.6900546586
6	59	119.081268733	49.4612902127	4.70444424623	1.08948905897	3.74278207383	88.0807819921	1.85066788166	3.99124546577	0.684179402274	0.814864318785	0.808990954997	99.1799687649	134.171345411	97.623186281	134.571186066	120.465270163	98.5452161825	103.781219706	4.07380297017
6	60	55.3855573056	49.8472692274	4.52128355628	1.07891373595	4.127863263	99.0160132897	3.43292241367	3.44014409438	0.962053721503	0.7988942911	0.925821563133	78.2735791063	108.055351286	66.8205004259	80.1031667449	108.575694511	73.9407783679	89.9842652949	3.12786635601
6	61	92.1716667127	37.4448575653	4.73734773796	1.0784844791	3.66305273047	101.057145486	3.39991829017	3.37501087974	0.550077689427	0.909712948661	0.927708527624	107.242592235	141.613551276	113.154599318	176.055366692	141.697315561	125.107361066	107.882920322	3.35214934175
6	62	127.436088166	50.137363193	4.67793209053	1.06127441773	3.75539627053	99.9322650209	3.50657785045	3.44927799429	0.675299630327	0.878400399392	0.92450371971	92.9234487223	120.393733798	94.8578943124	117.705471437	118.067588418	98.3313218229	106.230561957	4.55503131811
6	63	130.017750892	50.3428677241	4.71602567477	1.08332833098	3.68941465369	99.802913834	3.49803178019	3.44502775329	0.659945657604	0.78734869919	0.926054768091	108.927333662	123.176412279	97.7612166555	132.345885159	121.969964282	99.1674213936	97.4128794471	4.6460725707
6	64	139.856268004	51.3818398445	2.39388145631	1.07493990779	3.62468224546	89.3750020448	3.52641464763	3.60304437154	1.4872021909	0.817658592082	0.835408334473	59.5665441418	78.7591538088	55.4340619729	55.9854934123	111.93389448	59.019237811	80.4705106111	2.2346334691
6	65	128.064919373	49.3367627958	4.69253594769	1.38583985869	3.7348647813	114.096091658	3.15615179065	3.34369858464	0.676794861437	0.790043886486	0.927667536937	100.906520352	139.775643411	97.9989963743	178.529225839	128.414377536	98.4774709212	106.622780632	3.09708491419
6	66	127.486292448	44.0036689622	4.61820547614	1.06801490551	3.68830865819	101.636241918	3.30675663323	3.4021216877	1.08999626038	0.783003819535	0.921669328785	82.4875570325	111.826216919	61.5270650231	70.0377787718	112.647250341	78.5568710094	85.1361167661	2.94158705785
6	67	86.5483030241	63.0732783224	5.52428586069	0.816358093045	5.63248137555	65.5972464279	1.9984073538	2.29531876078	1.37476809819	0.932368934054	0.958535416112	91.002223218	107.792793722	68.7427500111	114.541022549	125.868579057	127.185658705	184.500110268	2.6984940932
6	68	134.475452639	50.3518692782	4.6862807803	1.06606034367	3.42579089153	100.580975621	3.45862360619	4.47235927481	0.748970242795	0.80602834779	0.924676850824	85.497625799	119.893251	84.2756142485	96.1394341115	113.117237067	84.2481901788	93.4399645935	3.98280811023
6	69	149.556960336	64.5630225863	3.45919918786	0.79043142595	3.35485851706	67.8172094357	3.14546044775	3.45930490919	0.775294315086	0.926281096986	0.838612150096	79.3370791526	114.492972187	76.8470900837	92.3861782169	112.537032145	78.8464232418	91.2321747384	3.52607078413
6	70	86.1821289644	65.4024412321	5.50376107182	1.75659316412	5.78787194355	129.573271858	1.69842085246	3.26133249038	1.52978009352	0.801390096391	0.852170920163	140.039016425	190.545467841	65.2206842256	311.951495284	256.005957416	105.847710929	190.719974212	1.11797375385
7	1	120.034730593	49.2401612879	4.45441463947	1.06470827559	3.74218484131	98.0408796342	3.50893510668	3.38083466344	0.671868297735	0.818782566125	0.915621891546	93.0477040808	122.283610785	94.242016818	114.001199235	118.783447974	97.4453504067	97.4526316989	4.86497320826
7	2	126.091092752	52.471761857	4.68401514127	1.07085228484	3.74426983336	124.321467162	3.47831384251	3.37636946232	0.680908938954	0.798338362045	0.929208731598	92.5731791071	119.739993977	96.0950098781	112.924365324	121.964815139	99.776680745	96.3117037953	4.79970413896
7	3	123.124416578	49.458935815	4.6320841492	1.12423799643	4.38390267719	103.389509106	3.04906656333	3.23907751852	0.737449711333	0.838194519429	0.909938126025	93.325301211	118.56678148	88.1535111607	171.031629505	122.253732035	96.3191180071	107.039807761	3.26617802227
7	4	125.945679469	49.7800208147	4.63714045913	0.922739035006	3.75943347981	101.613173626	3.42509130475	3.39646545714	0.683548356803	0.804256797841	0.925506876745	92.9462590704	118.007166466	93.7151208092	109.602882311	116.073858734	96.9029687057	97.0300870022	4.72967273789
7	5	124.325023482	50.0333074743	4.64527827832	1.08836511024	3.71041550973	102.638517914	3.49608439083	3.41275194916	0.674411976486	1.055636361	0.912991600026	96.0860244115	120.00136502	96.0101555618	115.95123295	121.897055444	100.091269801	98.5782503883	4.82490964422
7	6	118.181729984	47.8002597962	4.70378541194	1.01958745078	3.7114738444	101.548180542	3.48604703062	3.40464218503	1.04583629073	0.809879248314	0.925120715337	84.5649770788	114.070750763	64.8233475962	71.3692827073	110.754625037	76.2985001591	86.2588320526	3.04785549946
7	7	109.686075745	46.4462990186	3.8062256368	1.53691025998	4.58720847109	79.8779051035	3.07943312993	4.13150933431	0.970385949402	1.09805262893	0.954589336953	111.666881123	135.866840392	75.0199312392	241.540067169	127.698983371	94.9302884354	165.83942145	1.96831202553
7	8	120.947182298	50.2350349322	4.67121634628	1.07093939981	3.74700722146	109.083412681	3.49021050061	3.53556590985	0.677977036012	0.814572371032	0.925086476445	92.7111209869	121.573996466	94.3770672596	114.134809811	120.818265297	97.5064808064	97.3039022922	4.78948557716
7	9	125.883027209	50.0532125733	4.28142119059	1.06968439497	3.76410863119	110.299253016	3.50407288335	3.37269554806	0.673290397495	0.806046128763	0.922949903774	93.9536882026	123.322419366	96.5599782749	128.20837094	120.559400358	97.8215734261	97.3632748875	4.52392350101
7	10	89.1485586027	47.6478153425	4.03623680144	0.925017160896	3.62519964229	106.710345379	3.55459749146	3.21523453041	0.882228412858	0.9869578898	0.947394973348	79.6739948713	109.75002027	69.9668803571	84.2158448365	110.865159616	75.1812528472	90.4319815049	3.2284413654
7	11	125.608250312	49.8535973706	4.75335353106	1.06089816739	3.70908450853	101.960119659	2.98550650595	3.38613721866	0.672471527259	0.828550457891	0.922944673512	94.9616559791	124.724062489	96.1855153656	115.744744795	116.919123903	99.8725522349	97.7412704528	5.02646080709
7	12	126.436487826	50.3811845269	4.68808140337	1.07409286956	3.74625369154	102.412374644	3.30610914763	3.24792799663	0.681154580766	0.82642142061	0.92328658826	93.6576874677	121.825619052	93.9964939619	114.154865754	118.901330283	99.2136429925	96.6171496397	4.95071349742
7	13	120.152811285	48.623279001	3.7990616843	1.05365131395	3.64785534479	99.4701403846	3.57907927609	3.20084087865	0.696360635348	0.832062792318	0.914522349227	91.3100496584	121.114673722	91.2069111937	106.578123307	116.303209038	93.0785125655	95.3473575758	4.58900611937
7	14	125.999754569	50.126773088	4.85004263052	0.939721416419	3.72112419287	101.909617332	3.50971073748	3.40330925313	0.668924493223	0.818271180808	0.923552910881	92.831719323	122.059972324	94.9378642566	113.384000529	119.224651108	97.531230276	96.5821364838	4.88445981619
7	15	92.316882807	56.0743070811	3.84289175018	1.02046389935	2.93387684754	118.76499104	2.77116182921	3.46082900293	0.720641386043	0.953393702854	0.933502834407	86.1453847373	117.863579848	88.1295107865	104.20262696	116.640383296	87.2567823605	94.0789103073	4.16634754741
7	16	86.5626032746	45.9740106331	3.56237219417	0.97828237218	4.00893572904	124.423807903	3.8115735445	3.75845805792	0.782570208465	1.15779285031	0.958196218212	90.8494570539	125.683650486	83.9348973883	144.260042747	118.561496276	87.1184202556	99.5976981193	3.66218885989
7	17	118.14437348	60.6034858351	4.94463293398	0.90384237701	3.98702253405	88.023741622	3.62958087116	4.0871558441	0.699097038702	0.981557228157	0.890267971107	92.9940150073	121.038174059	91.5223053001	108.430631581	120.856522833	94.5771491322	98.6782243064	4.44076301261
7	18	125.762967282	49.9510319257	4.70360345463	1.06862847993	3.73823610435	133.832600042	3.52273399742	3.4119675851	0.671791735925	0.815707461391	0.925014928669	104.067274579	120.307932837	95.8788786913	138.422014773	119.763332371	99.3671179081	97.4718767472	4.4437837238
7	19	125.066099024	51.926628401	4.04935428925	1.07431105648	3.71012312776	108.96885331	3.49526677687	3.42565555793	0.680183277163	0.81975837858	0.924143439843	92.5073818213	120.939186701	94.8776946566	119.930600904	117.946124269	97.4881252685	103.469489849	4.57569095156
7	20	126.163658318	49.7682584867	4.63737439577	1.26350551661	3.75198288434	100.505762173	3.46596776881	3.39432657912	0.687337777758	0.827595110312	0.922836468035	93.1964816712	125.785061868	94.3690797291	137.179465795	120.912750252	96.7635300566	97.578831923	4.16121572642
7	21	105.014839885	53.3152192572	4.87869480515	1.07722414634	3.73859061964	102.066768912	3.53837684864	3.39426945983	0.675075721154	0.805423629095	0.923621802503	93.290154257	121.771467276	95.8109033699	117.258637003	116.889966356	99.5843539477	97.3047687811	5.02207215442
7	22	122.37137738	50.0183639153	4.67436944958	1.06878379077	3.73790358855	103.385999484	3.51541072194	3.36936650308	0.678461948628	0.83094084865	0.923972366819	93.6551871971	122.688005319	97.077339237	116.93873482	115.883356598	98.7925498112	96.4762534093	5.11535658996
7	23	125.270382809	50.2430470936	4.56597710645	1.07127424169	3.89325082071	101.967155384	3.0321641772	3.41071228744	0.741060877625	0.81678726854	0.92294270248	90.2606048372	127.389099273	88.5581666205	103.328562586	116.849012631	92.0059360147	95.4039701204	4.28625279024
7	24	107.439447908	56.2092336369	5.26773022352	1.26509268221	4.47752338179	105.694490205	3.28795917226	3.73950965657	1.01184689611	0.695013616447	0.879328225209	81.8976019745	115.771758121	65.8709107017	150.417278642	112.900779288	80.1361798136	96.0379071815	3.28818790941
7	25	132.526036343	53.0449827662	4.9606947947	1.01540057015	3.73483900088	85.0632211633	3.39602900026	2.80738911377	0.829656073551	1.08855115688	0.882164382648	83.3072579435	117.107708946	75.3804019634	111.936240153	126.069441771	86.2326882171	92.7117667868	3.73893892396
7	26	126.44374551	50.2511682165	4.65904468255	1.10006137145	3.60712677336	101.091202319	3.48925181564	3.38566146427	0.67276304843	0.82363081239	0.911587112915	101.921794012	122.046837373	95.1186092675	122.602682271	132.592945885	96.8502488785	96.3362465263	4.36959905736
7	27	126.152936328	49.3513509672	4.12502972575	1.09636971523	3.72154219008	102.041419244	3.39339061914	3.17036335745	0.687158647469	0.969054107337	0.923057716316	94.137595838	120.312690568	94.3515123317	136.941564512	119.560217442	99.4461075467	97.3163656468	4.32664233585
7	28	125.360568223	42.8955655488	4.6806873282	1.11327491231	3.67781287129	102.23785382	3.98348816295	3.18752978843	0.671859158761	0.88174147507	0.925430407185	98.5132403818	141.643442398	94.7704239597	174.809459663	147.989493647	98.6960777505	97.169006453	2.90110925545
7	29	125.199358196	47.6805689651	4.66756311207	1.14255069532	3.74577315228	101.643860751	3.51822904087	3.40356428858	0.762226530124	0.819273385773	0.925924230587	86.4378977014	124.903073605	83.8435918368	95.455455464	114.744568673	86.5179940294	94.7370833132	3.98561792481
7	30	123.729980973	43.9932902477	5.31470654424	1.06559114105	4.52379648004	88.3767402516	3.19196186192	2.82258112021	1.10838986769	0.835305650624	0.930988226336	76.768484583	93.6525849442	63.5449469349	93.054500297	108.064462144	77.4192207364	101.349641105	3.10126661506
7	31	105.561177725	55.4304748842	4.67725862429	1.47505089282	3.27589085435	115.260356464	2.52994351165	3.11397654049	1.01316122127	1.14799265086	0.865943634208	82.639795441	105.650941661	67.744697044	171.785823008	113.313238877	71.457557017	89.3348745867	2.79680983585
7	32	125.60845723	49.7169956413	4.64116109474	1.08398194397	3.6833662973	101.457925182	3.47634296972	3.49536281781	0.668973066255	0.805440779634	0.925638544209	94.1595349082	123.219281152	94.7264774054	113.993318922	121.873263784	98.2899563801	97.1965479387	4.77978944231
7	33	126.152199058	49.5330362414	4.90245715159	1.07041219407	2.99176527717	101.01526739	3.51254312176	3.38308074951	0.668062231275	0.977390358048	0.922721403764	90.1311495845	118.969592478	92.5092810833	109.852105976	115.713176226	94.2257179773	95.4360397479	4.68517928432
7	34	120.01288742	59.0970409193	4.43079022728	1.32165530804	4.75627266606	101.51493531	3.43932635271	3.55024798687	0.754059218638	1.02292200222	0.891688299216	292.886546451	121.814659582	88.4269151226	285.065382254	143.242166249	97.0236271543	175.823509486	1.7807744979
7	35	123.801928061	37.8871180972	4.19027504179	0.891410990145	3.50427794845	124.338914408	2.86815261018	3.29709257926	0.786206524043	1.11275451087	0.955168684113	85.9146420753	116.196026367	80.6005829863	98.1288561299	115.356157961	85.8832759376	94.7133458933	3.89184136124
7	36	126.876006549	57.4151305468	4.18715676215	0.937170581772	3.02472123284	91.4988580407	3.13612942471	3.08991080424	0.981732091851	1.06888581465	0.929288650229	74.6774571288	99.400850376	62.5783865496	74.092106008	111.556095727	70.7050335498	86.3455980257	2.78517620771
7	37	125.308304107	51.5502321708	4.44001761734	1.09617151239	4.18318338508	101.340362144	3.59297733612	3.20954636156	0.68760683588	0.844386658478	0.922640192359	94.6361810404	122.216635152	95.1720188937	138.322605816	123.514410208	105.728535436	102.319620744	4.22353988274
7	38	118.323112484	50.0713167082	3.79386395075	1.20448474492	3.75063040174	101.079854567	3.5020562914	3.36530768762	0.677994692186	0.805019369707	0.925071993772	93.9871913458	124.024476486	95.7615788145	133.40302064	128.739596485	96.8273207544	97.5397173859	4.0888758368
7	39	125.738734589	49.9211195361	4.66487497639	1.07615008877	3.2626592507	102.383585413	3.48280064839	3.39073917067	0.673297856398	0.812985680659	0.908901322953	90.7454004712	126.449594359	92.5747415409	109.362878757	116.811783359	92.2874162042	95.2533963881	4.56506412827
7	40	125.334936311	50.3695245118	4.71310032582	1.07069806991	3.7452233618	101.972382827	3.51646751264	3.38872563626	0.732826587378	0.825567473294	0.92242958465	88.5316703036	122.355975492	88.7371461999	104.815236703	116.595532994	89.3256924617	94.5797402634	4.36209091672
7	41	125.599573706	50.2285185822	4.64421952469	1.06690973427	3.66540239545	101.818044048	3.51660430209	3.38547753743	0.678276583746	0.805819105029	0.925477327453	92.5643586608	122.779381408	96.0510088558	114.00999213	117.054442108	96.6622781656	103.942515065	4.71559044469
7	42	126.452293312	55.7570334561	4.43675087161	1.34899518944	3.74398425072	102.668816983	3.5147708998	3.4021040106	0.680156571828	0.80902063368	0.921036440787	96.4056770307	126.775876622	98.9023526792	158.193961978	126.0910657	97.2139279586	103.756018035	3.6017903155
7	43	126.97575588	45.485662923	5.16760597576	1.11690364436	2.94940781699	115.804315183	3.83626548922	3.1014340105	0.851484147048	0.868146744579	0.897559474421	78.6106476157	109.240041924	69.1289991373	80.6896950036	113.718102789	74.0645605343	88.7665797725	3.07607889097
7	44	89.3249281646	38.8471388935	3.59022921065	1.14505212869	4.85600851628	96.2141686392	3.50399382934	4.0474481649	0.631140335856	1.15115403338	0.945827099356	233.22319749	129.22380812	111.333368099	248.442048915	173.614422677	116.749506604	187.159987822	1.99087922147
7	45	125.642651956	50.1885895679	4.64903350753	1.06508312651	4.04770951076	115.273391305	3.61839577802	3.37829826072	0.674599921647	0.809510140123	0.924956655803	96.5470641422	122.026818602	96.6216850239	144.824957535	120.119019816	100.787802233	98.4920060954	4.24049432202
7	46	125.041506626	39.0093771014	4.69286017613	1.09692141095	3.71115934695	102.548641617	3.5026612737	3.37886191091	1.09150020827	0.812209989778	0.921410807135	83.2896839283	101.20614368	61.954968535	70.1606513348	111.738108343	81.9013012377	88.3330094237	2.9330179641
7	47	124.953268227	50.4488044693	4.69254425399	1.08013829754	3.69822901096	102.447003276	3.36427633654	3.38981296026	0.681825862256	0.815834178793	0.924113815354	92.2940859365	121.660888937	94.3930517681	113.087587641	117.142354149	96.6427774906	96.3405531009	4.91254460803
7	48	131.018066862	49.2002179185	3.9627473949	1.11210254129	4.73000126132	118.726558564	2.80581579712	3.49113939002	1.0345270084	0.746577809381	0.911126797915	80.6579587758	99.2032877172	66.9723295456	144.822415671	109.407356673	74.8888626078	116.297119815	2.88392488929
7	49	115.472277508	54.2819187294	4.73482851216	0.92426075873	4.14586930625	102.324974554	2.62829463305	3.68549159874	1.01419078643	0.97703632548	0.868005091794	77.2706717104	103.39527321	66.038054702	79.7713136694	107.139058432	71.4069461723	93.1943261732	3.09738238968
7	50	125.081648862	49.9459685825	4.70211015673	1.09239857361	3.7413412	101.388703539	3.5065085257	3.38410485246	0.677098595668	0.813342422046	0.903512141877	92.6456982615	122.981593967	96.5134804926	111.985962424	116.116042893	100.591966497	96.5203444143	5.07884778823
7	51	125.818116673	49.3968806952	4.6618890005	1.07018719379	3.70987090788	101.047174871	3.50824487648	3.21211445045	0.665165545669	0.811851069433	0.923823387586	95.9792860069	122.686817508	95.4723361702	134.567522291	121.590732063	98.7822807604	97.1959948256	4.37691630079
7	52	118.702278777	50.1532344752	4.66544150929	1.06396086877	2.9601874292	101.584541681	3.56048800033	3.44826949913	0.670592715604	0.890842648752	0.925158039893	89.0229774467	121.16884269	93.2306646609	108.019594831	114.899347559	92.4437554669	95.0737412946	4.69048987553
7	53	88.997436544	53.7760595468	3.3780566089	0.946839110384	4.44225171003	95.6883046157	3.37793164476	3.39084977757	1.10547390806	0.687912848447	0.897405399843	70.9677274874	91.69295839	62.7219813696	72.6440846513	107.551006716	69.0180618074	89.9835071415	2.7630012644
7	54	125.230645932	49.8605670036	4.67144161911	1.06927266914	4.22294315738	114.904686879	3.30029901382	3.38878397387	0.702610283963	0.818475685772	0.923002907658	93.2187393943	120.349790387	92.1335546691	149.550384457	115.71990009	99.3698575348	108.111665208	3.84963393058
7	55	124.683501294	55.003445752	4.69134585204	0.948047277997	3.73250851214	102.54182419	3.45634145054	3.39349934336	0.744046326582	0.818889342218	0.924632632951	95.8383101337	118.228445302	86.1874785221	99.7020696107	116.559552868	91.2260778981	94.0677693694	4.23606945895
7	56	123.232430502	42.0929786787	4.96165402462	1.04661914647	3.97772493903	104.481983946	3.98406512165	2.84087819951	0.676119358187	0.913706803678	0.928025039707	98.3546762753	123.249707243	96.3114821665	212.54901277	120.996733716	102.357271565	99.3406532595	3.11089840652
7	57	120.247178352	49.9445904838	4.67856958514	1.07317366797	4.04206791209	100.356011289	3.29803942061	3.3956894186	0.75002215872	0.781419142466	0.929767572517	89.7229776276	117.16138804	86.0350371439	109.763263687	117.735532014	90.8443598598	96.7677861936	4.2937366855
7	58	125.658378314	50.2191661638	4.6541261205	1.07448821913	3.36549799631	101.784862846	3.49195386911	3.39920035842	0.675630209749	0.988416368554	0.922993285391	93.0064900215	120.124007559	95.0673056277	111.627473972	118.137910903	96.0481490703	96.2859135445	4.80315017593
7	59	120.726323057	49.739827064	4.6894068479	1.07913642487	3.74034283119	95.7333907382	2.6830393018	3.68030598442	0.681320675451	0.822902583718	0.866481660908	93.3288170337	119.331302363	94.9245304562	118.453193084	119.680806489	96.8401088256	97.2356294687	4.71024374131
7	60	88.878467343	49.9328165714	4.59782650293	1.07384876336	3.93288342578	101.201006387	3.4741665678	3.40475529873	0.820257835065	0.814917569875	0.924896964976	82.3972387186	114.178770214	75.6087123908	92.399123315	112.410587197	81.5627734804	93.0477698985	3.60747985588
7	61	107.271522047	43.7316107403	4.70585859377	1.07363413494	3.70047815951	102.221572485	3.45766450605	3.37218869141	0.614269819027	0.870326898655	0.925840447222	102.216583677	124.675286065	103.940865603	140.872669834	122.045849618	108.423748308	101.216518139	4.54433898039
7	62	124.903732773	50.0778635542	4.67615077005	1.06502910425	3.74664992954	101.659132253	3.51099428619	3.40932224868	0.676880789477	0.854670624021	0.924238043264	93.6739367266	124.331318039	94.8333985553	115.215800525	118.202436346	97.5594831048	97.2327338084	4.89231634443
7	63	126.194564136	50.1806158197	4.69519756218	1.07605606087	3.71365912112	101.594456659	3.50672125106	3.40719712818	0.669203803116	0.80914477392	0.925013567455	93.6962008043	122.898997593	96.690353736	113.1050044	117.568376833	98.7102477981	97.0958612544	4.9999872868
7	64	131.113822692	50.7001018799	3.53412545294	1.07186184928	3.681292917	96.3805007645	3.52091268478	3.48620543731	1.08283206977	0.824299720366	0.879690350646	72.5007339602	92.3398481801	61.6384122262	67.580812996	109.920402105	65.9783704914	84.8498191076	2.61128420774
7	65	125.218148377	49.6775633556	4.68345269864	1.22731182473	3.73638418493	108.741045571	3.33578125629	3.35653254386	0.677628405032	0.810492367568	0.925819951878	94.1465075034	121.879477495	97.6680725297	135.227161133	118.635255372	98.0808789094	97.9471424616	4.45964308665
7	66	124.928834914	47.0110164387	4.64628746286	1.06839934814	3.71310612337	102.511120701	3.41108367759	3.38574409539	0.884229104503	0.806972334093	0.922820847802	78.9807870649	109.191981524	69.2053677183	83.807850808	113.046467042	73.1360615824	90.0178383063	3.13496420664
7	67	104.459840202	56.5458211189	5.09932765513	0.942570941908	4.68519248205	84.4916229561	2.75690903787	2.83234263193	1.02661502341	0.881654891352	0.941253891466	83.2367410938	104.870373331	68.4197985499	127.277338932	111.057917797	87.2919944766	125.944500663	3.14701473491
7	68	128.423415009	50.1851165968	4.68032511494	1.06742206722	3.58184724004	101.983487553	3.48701716406	3.92086288894	0.713716095711	0.81848459822	0.924324608822	88.2924323758	125.404609497	88.5783973505	104.926651033	115.986233868	90.0408013126	95.5719456101	4.32169291118
7	69	135.964168858	57.2906932508	4.06678431872	0.929607608361	3.5463810528	85.60160446	3.33043558484	3.41433570613	0.726878131857	0.878610972818	0.881292258458	86.0754478224	117.166524787	88.1951121793	99.3141034221	119.097327884	87.3253435487	94.2123059053	3.98761008059
7	70	104.276753172	57.7104025737	5.0890652607	1.41268847744	4.76288776605	116.479635671	2.6069157872	3.31534949673	1.10412102107	0.81616547252	0.888071643491	138.853794293	104.969329426	68.0278501523	208.888014377	122.409380956	74.078026124	147.778046347	2.22831005603
8	1	121.203053987	30.693075362	4.56439204452	1.06674603318	3.74004421493	98.5579204893	3.51217291431	3.37510058326	0.620291996211	0.824861707387	0.919797129183	103.050268477	126.816800587	103.182154941	141.312356321	123.028636423	112.059660975	104.304181429	4.43428938478
8	2	124.231235066	51.2450628861	4.67919229542	1.0698180378	3.74108671096	113.853733323	3.49686228223	3.3728679827	0.679685443791	0.814639605347	0.926590549209	92.3156699305	130.228481555	94.7833603369	112.864523508	117.436076288	97.45964597	96.5675426493	4.70597113853
8	3	83.7119442576	45.9554925308	3.09274581315	1.45510339745	5.22674695924	120.043555319	4.17993869911	3.32007533244	0.815772379477	1.15001520284	0.880632437993	99.8314901182	123.107482074	85.225097247	283.500971838	137.192843609	103.479626813	185.556816775	1.73226244864
8	4	124.158528425	49.899192365	4.65575495436	0.995761412889	3.74866853418	102.499586555	3.95398534536	3.38291598011	1.564322471	0.937389361787	0.924739621782	58.5599179769	77.8864007679	54.5190650146	54.5365484412	105.760924251	58.4756423001	80.5751625101	2.2621307587
8	5	123.348200431	50.0258356948	4.65982386395	1.07857445051	3.72415954914	103.012258699	3.24523642126	3.39105922612	0.676436962557	0.943288604824	0.837105212789	92.6370847684	122.009489473	95.1570799393	119.678584375	117.997975524	95.6417334795	97.0031977846	4.78252006706
8	6	137.094109947	55.0021015304	3.33995171697	1.17142013634	3.2819098345	150.434064169	3.11504666975	2.87197845242	0.977625732553	0.57223755923	0.899269527166	89.319778899	125.674911654	65.1617540057	75.7400862013	109.956629501	79.0843552679	86.202312469	3.23082312632
8	7	69.1078493803	60.6218225367	4.46858760725	0.881597996918	3.23739664962	74.3913727122	1.886496449	2.80142659048	1.18166907443	1.36724943434	0.905066638271	78.3751325503	103.419160436	63.3204927934	76.0670644455	108.580213747	71.2947153953	88.8659210369	2.95036936695
8	8	121.659279839	50.1266994238	4.67279289793	1.06986159529	3.74245540501	106.234706083	3.50281061127	3.45246620646	0.67821949232	0.822756609841	0.924529421632	94.0834825193	122.453013172	94.9405358118	115.56336085	118.394550131	96.8902998432	97.3122098805	4.91518348549
8	9	81.5425567283	50.0357882443	2.35600690702	1.06923409287	3.75100610987	106.84262625	3.41282134267	3.37103102557	0.965158805683	0.818493488706	0.923461135297	79.9511379572	109.22626876	66.0757040856	79.3061982464	140.227772533	71.0046126974	88.011727623	2.63676849492
8	10	52.1185914111	48.5840251954	4.27018646889	0.919487646803	5.72213255119	141.683805381	1.75308531453	2.03275727704	1.0378364933	0.900917090726	0.816017615351	107.336637801	131.658096241	70.5231165397	135.484083654	123.459480192	132.726314725	189.853631265	2.58257025706
8	11	137.841806278	49.9359806429	4.71386149032	1.06484097908	3.72349404854	102.673059572	3.25045861394	4.72771083047	1.21239720238	0.829745653271	0.923458520165	69.1863175395	90.6662743392	59.203471449	64.4086994663	110.183867729	61.5630431373	84.3315611792	2.49789747703
8	12	124.403932603	50.1997742211	4.68122542647	1.07143833016	3.74207864004	102.899187064	3.41075993478	3.30864724985	0.679808264697	0.82868113463	0.92362947754	94.8503320401	124.017788309	93.7242564979	118.184364571	116.740031823	98.7887621064	96.5644762743	4.91899006561
8	13	121.262094333	49.3208214581	4.23671556694	1.06121755236	3.69287946667	101.428069934	3.54724499902	3.28510369086	0.687411291988	0.831501820484	0.919247358023	91.5233577731	121.804881167	91.8479883853	112.609860299	118.206221718	96.7644431066	96.6288968416	4.77107343594
8	14	124.185565975	50.0725685017	4.76220604005	1.05517749361	3.72951389071	151.034582868	1.95617694363	4.69921925987	0.673693220925	0.824606014729	0.92376263885	98.4260469833	125.775766758	99.4304190619	136.673409541	124.95564365	100.997938198	101.946876062	4.189663672
8	15	145.945514376	53.0463354982	4.25863059988	1.04462384506	2.39367001557	111.075495262	3.14328627557	3.415097753	1.61293718813	1.01033398348	0.928737600613	69.8149939709	75.8836789206	53.3873012182	52.6409101127	109.667344679	57.4613484559	79.2042392958	2.22104111765
8	16	104.466990328	74.793621353	4.11837082187	1.36693838881	3.87341965879	113.904903694	3.66349213322	3.5639122805	0.730516078546	0.994366849478	0.851885269308	121.221336863	124.653055527	90.2480875829	187.213713828	122.243716122	91.3262475381	97.8574027768	3.38159542424
8	17	120.25787543	55.3109248752	4.80950119178	0.986313083891	3.8624630613	95.7048705531	3.57249579655	3.06169388529	0.688779493665	0.906249038403	0.907120168963	93.5757842456	120.544272044	93.2150160248	110.605648626	118.889745681	97.6813166955	96.9991992682	4.73470714597
8	18	124.067172331	49.9846979205	4.6889864521	1.76882356088	3.73806984645	118.609299763	3.51907235968	3.39066704409	0.675126842276	0.868764924288	0.93107308285	150.800597512	224.236015756	104.155862099	147.811376807	149.722654864	100.83158283	113.315504452	2.59257782692
8	19	123.718738202	50.9724961582	4.36186186941	1.07154742363	3.72401335815	155.463444597	3.5053387494	3.95413537731	0.679322612895	0.825349613615	0.924057903331	95.0217994709	123.455704311	95.4794390055	117.448641877	117.47214567	95.4902042466	96.8348923734	4.87730079978
8	20	124.267517849	49.893311201	5.12255696166	1.16614465369	3.74494323644	101.945880829	2.47201017154	3.3818465411	0.682899863193	0.760815237836	0.923404417427	94.8300958738	126.695483795	96.9603503678	133.457518335	125.899681998	99.590759278	98.1807223924	4.18930162417
8	21	113.693108633	51.6667915862	4.77653212737	1.07300396855	3.73824710409	102.726384198	3.52689378529	3.38181798145	0.676768834891	0.642705069583	0.923797084661	98.4094265776	125.683063596	95.660915222	117.880201839	116.515708227	99.2487866299	96.0139653367	5.04006653725
8	22	122.37137738	50.0183639153	4.67436944958	1.06878379077	3.73790358855	103.385999484	3.51541072194	3.36936650308	0.678461948628	0.83094084865	0.923972366819	93.6551871971	122.688005319	97.077339237	116.93873482	115.883356598	98.7925498112	96.4762534093	5.11535658996
8	23	123.820880094	50.1307055044	4.49676494828	1.07002901623	3.81557720463	102.676577434	2.02502443672	3.39003939526	1.03738709202	0.823864058595	0.92345753465	78.808655926	104.65821647	69.2401880847	96.7218187715	115.119647672	85.7127197952	90.4560597609	3.37169398798
8	24	104.291331489	36.4314778948	4.28815486377	0.709941285101	4.80057659847	109.478450097	3.6859315721	3.28806143773	1.38207648381	0.875201126262	0.99955405989	66.6641609612	87.2851854117	60.1851635346	89.3470871175	108.120806963	68.785255045	135.449692455	2.45829358645
8	25	127.448706862	51.5316733408	4.81753212214	1.04209218046	4.59604719175	94.2246103238	3.4557198611	3.08837780842	0.754059011089	0.959746002766	0.903068374734	108.758135802	126.96603354	89.7619332466	147.932357118	115.283993907	97.7192340772	138.270359608	3.33034401278
8	26	124.407561445	50.1347660659	4.66670706606	1.08442258111	3.67251518095	102.238600902	3.50233126879	3.37751398367	0.675612498529	1.17445443596	0.917779739867	95.6573166275	121.970942356	94.6242135171	141.041187803	120.28751118	102.53520441	98.1689554584	4.3132236004
8	27	124.262156854	65.3054014553	4.39969958766	1.082576753	3.72972288931	102.713709364	3.45440067054	3.26986493026	0.682810298048	0.899997477994	0.923515041568	92.6709828734	126.484430362	93.9674817218	119.954110116	117.313883306	97.3889129838	96.863944404	4.70268121417
8	28	56.0253257223	42.3196867435	2.63132169059	0.905776503261	5.12943633561	60.6529164704	2.4570746141	4.33182530798	1.12493247609	1.23998395915	0.942111216658	89.3188165214	105.318194824	72.1360351632	135.94411168	116.29486085	79.7229252104	181.240165426	2.37912156188
8	29	123.785367788	48.8494664402	4.67096628082	1.61636220661	3.74183837041	102.514930118	3.5168198814	3.38646539583	0.720344239376	0.825107117212	0.924948298703	114.431355253	147.149812392	96.6154506265	198.834140136	127.55869555	93.953598392	99.2154745738	2.92625407593
8	30	110.957686017	56.0526642035	3.20461269561	1.93336449954	2.39598337628	159.979163578	1.56605422603	4.33191124967	1.5589774741	1.45653423473	0.882020662436	157.523117288	330.237880319	78.3233642458	73.0171182399	264.790946611	79.0512783925	92.4461641572	1.34380702246
8	31	104.265434454	49.4473621765	3.05762449672	1.48511468405	4.20796194271	160.523136537	4.01737202647	3.69719622659	0.934332340297	0.552105349299	0.847965208921	81.5009904999	114.307308454	71.6690593515	157.054491979	113.302184451	71.1470860396	91.4240027013	3.10076268875
8	32	123.989917305	49.8676797783	4.65776527216	1.07638286737	3.71063494293	64.3011323235	3.49587684583	3.43236466044	0.969043720122	0.818190814142	0.924805455514	77.2006838592	101.311152406	65.8621092639	77.8412001176	109.939571001	70.5946083338	87.2638669914	2.91911419922
8	33	124.261788219	49.7757000784	4.78841330059	1.06959799242	3.36483443286	102.200633437	3.51397692185	3.37622362629	0.673262089951	0.716510756749	0.923346885292	90.3770214207	121.229059164	94.2401603835	111.514295616	116.534994784	95.1319634533	95.4809887918	4.83219102634
8	34	107.400393483	52.671931419	3.36977910175	0.796095577393	3.49050529368	109.106217109	3.95391391436	4.65285761296	1.21656032662	0.867499764249	0.800339664839	66.1793976593	81.8289548294	56.9574855082	58.7706175536	109.47777948	59.8061924966	81.0026406838	2.33519719973
8	35	123.086652721	43.9527410062	4.43232224569	0.980097390458	3.6210907685	113.862456946	3.19178166606	3.33322954117	0.732334236335	0.971847679757	0.939570525466	90.4490607611	120.081819589	87.0827507662	113.862619297	116.795342525	88.4074610833	95.775086401	4.49643618832
8	36	117.654723517	26.0600079326	2.93202676801	1.47280108169	2.04072219591	160.953116486	2.68302036604	2.15199171817	0.702787775379	1.15033547379	0.838538538256	91.3322555165	127.934119675	91.0964244937	116.623632467	127.16029403	88.3952469882	96.0962023085	4.15760671385
8	37	123.839840744	31.541016592	4.55719353346	1.08247765158	3.96054348682	145.722662592	3.44613251574	4.28813836771	0.608282089737	0.531708500041	0.923306279589	103.237157504	128.857529702	105.405291153	151.583082185	126.710765237	110.0136685	104.898419491	4.04099171644
8	38	120.347244932	50.0448403117	4.23411670016	1.13663426784	3.74426699514	102.232927026	3.50873350667	3.36733709535	0.555223014639	0.817980109179	0.924522180296	119.719154525	142.106329068	109.983282365	208.494257859	129.536967782	120.866541796	105.990475209	3.21711060091
8	39	120.58685535	49.9697417257	4.66962221298	1.07246693977	3.50028141962	102.884792449	3.49910568516	3.38005283687	0.675879902513	0.821963264654	0.916436844886	91.436569878	121.053032152	95.7023770274	112.969189694	118.127675203	94.7736370868	96.0600674668	4.83325370524
8	40	123.853156846	50.1939442136	3.78588733637	1.06974093034	3.74156347517	102.679191156	3.51593911729	3.37904606967	0.705644268003	0.828254160972	0.923200975735	90.7031925417	123.089207898	90.6640996178	105.217158996	115.00706185	92.7224016349	96.1486912315	4.53909618753
8	41	123.985475543	50.1234412487	4.65929448713	1.7659272536	5.45448113206	102.602021766	3.51600751201	3.37742202025	1.60067980516	0.818379976839	0.900853467903	150.620445912	104.948196364	66.5562517662	311.175840714	273.901177075	75.0564366432	179.364383221	1.14481492456
8	42	124.411835346	52.8876986857	4.55556016059	1.60158040054	3.74094391963	103.027408234	3.51509081087	3.38573525684	0.679309260228	0.819980741165	0.819287324168	101.824393761	139.663652346	101.475450939	184.324128794	126.211180519	94.4284930523	100.304426847	3.15751250994
8	43	59.1926555497	49.9319370042	3.27934743783	0.685960075434	4.29755341423	109.974371539	3.50239751452	4.17287898152	1.32363658326	1.06897659261	0.996361893601	81.0237888803	97.6646769709	60.6722716153	96.0536020839	130.195677884	71.2847392521	97.9519307974	2.82390061922
8	44	97.6687584541	52.0262113247	5.28852439241	1.1026093822	3.02716405659	136.116119465	2.05215280563	3.70428488693	1.51449271301	0.915200922339	0.812000501989	61.7506148716	84.8159848609	55.0405723426	56.6638422115	109.314156768	59.6213186677	83.2783551612	2.3301904234
8	45	124.007014668	50.1034767416	4.76855548717	1.06693345864	3.89280654966	109.329695395	3.56690324998	3.3738323819	0.676530935137	0.820225494386	0.924464511311	93.70383051	121.169560772	96.6100987883	117.569689002	121.195415287	97.9575791448	98.1513787343	4.77379492735
8	46	51.0842526824	61.2555187576	5.09840945952	1.39173317171	5.54380969023	68.6365679449	4.41321720903	3.34351970834	1.56078279555	0.661165086327	0.901695306419	77.2486250511	98.9746673712	63.8547625823	118.774309415	106.942645644	72.1590476832	173.510916456	2.4650807994
8	47	73.4491823712	40.9594581636	4.68345685179	1.07446104416	4.9786046364	102.91650138	3.43984352924	3.37958973167	0.680143905442	0.823387513722	0.924043091087	118.523178552	136.573781639	102.574724233	194.250740189	133.997751196	111.348636501	177.042955174	2.37164118332
8	48	127.583826915	68.5354616739	3.73784306427	1.7886123896	3.78274010562	87.7769435458	4.10441971627	4.45986804689	0.759176215873	0.822615219105	0.958052621559	111.086455855	195.824364542	90.385285097	126.535084395	128.733821075	87.5141088704	98.9891266444	3.05206410518
8	49	69.9894508579	34.0290636528	3.94427305105	1.88188596521	4.6828278157	64.2441622172	2.35706795375	3.4992689777	0.922750532614	1.30032541218	0.969232238597	169.477433213	206.222289746	86.3749799658	401.039925623	207.140057321	91.18326367	221.517915383	1.04302374703
8	50	123.726513121	49.9821662489	4.68823980315	1.08059118219	3.73962239427	102.387351512	3.51095962382	3.37673567777	0.677780272148	0.822141635348	0.913742254348	93.3977336697	119.877572614	94.1589619506	119.355750061	117.611016644	96.2455080181	101.319869732	4.60943898355
8	51	124.094747027	49.7076223052	4.66812922504	1.06948549228	3.72388724822	117.027554785	3.51182779921	3.29074047676	0.671813747148	0.821395959042	0.923897877203	93.4322813213	132.68524521	97.2736704108	111.756884612	116.846063327	98.1466080398	97.645024362	4.69737757206
8	52	120.536828079	50.0857991952	4.66990547943	1.06637232977	3.34904550888	102.485270583	3.53794936113	3.4088180011	1.57680315749	0.860891748701	0.924565203356	58.6768243207	76.1396201207	53.174618102	52.8920282566	108.31335584	57.2873912878	80.2540629067	2.20338476232
8	53	129.66345268	70.1819682818	4.09210683526	1.4855996104	5.06118048616	133.78553631	2.40968034527	3.65493997174	0.602063388999	0.662748448736	0.813357977158	142.32742063	136.230910035	125.194146098	340.577297177	206.361130399	120.098772869	189.365585473	1.43041260698
8	54	98.1647518083	49.9394654595	4.67290553435	1.06902822996	3.98042337297	109.145343182	3.00131299534	3.37907523847	0.690536116295	0.824708267211	0.865594382695	92.7059452187	119.374090704	92.7042107105	128.283298656	117.971931782	93.339833572	98.2394001841	4.34479060225
8	55	111.305506022	52.5109048336	4.68285765081	1.00841553438	3.73520605034	102.963911837	3.48587608624	3.38143292322	0.711254137605	0.693966684285	0.826904083423	88.0388236407	117.601470867	86.3842666305	99.1505158178	127.125117381	88.7887412135	94.0777981551	3.79653657111
8	56	131.03799571	52.3578100282	3.64660662531	1.44452374382	2.78643187428	84.8267888471	3.12445934784	4.08767267259	1.59653818252	0.733103154474	0.874647967678	76.8078155466	126.626392498	56.5981734232	55.7758282377	111.287450968	66.761137021	81.4792704474	2.64737676647
8	57	121.309277866	49.9814771996	4.67646951736	1.07097872937	3.88998575032	101.871005387	3.40672507127	2.29893114494	0.714242053674	1.33819073196	0.926869969668	104.715800504	133.5116856	92.188620124	153.897497594	120.450567472	104.768696296	103.952517735	3.78397656297
8	58	124.014877847	50.1187650395	4.66424778504	1.07163600495	3.55170079243	102.585431165	3.50368229552	3.38428343075	0.677046079188	0.522141603451	0.923482826105	89.4884993213	120.507197345	93.4684140415	107.569280253	117.373203302	92.985865312	95.4457579667	4.58567474185
8	59	133.032303053	49.8790954896	3.14878150602	1.07396010782	3.73912320987	136.985558255	3.09922501187	3.52483624375	0.679891312039	0.826921716184	0.895227013864	93.5444576304	138.514277135	96.9731803517	115.777706405	118.056376717	99.0507010378	96.9685929604	4.61013011078
8	60	105.624922362	49.9755902433	4.63609797625	1.50633881037	3.83539350716	102.293502936	3.49478864487	3.3870609009	0.749359891846	0.822929209263	0.924434665898	97.4871914873	131.501373536	91.9951101473	188.207597597	124.107866481	89.1259960644	97.6479842496	3.08035175757
8	61	114.821449714	41.2257988551	4.69011402167	1.07120896285	3.71919087403	102.803785985	2.15393678329	3.37077759724	0.646365883827	0.850633873653	0.924906407021	102.126498022	130.924718303	102.226328286	159.739571566	122.796507758	107.68834876	103.239802128	3.8751909605
8	62	123.637555077	50.0481137347	4.67526010982	1.06690644751	3.74227675904	102.522565868	3.51320250407	3.38934437588	0.677671369053	0.842805736336	0.844781957858	92.8197447946	126.496779747	93.0385386753	114.153930058	117.332622023	93.646757259	96.4051938974	4.71187259853
8	63	124.282970758	50.0994898675	4.68478350588	1.07241992582	3.72578135483	81.9890028361	3.5110659865	3.38828181563	0.673832875872	0.820042811285	0.924492967137	93.0838071579	122.801599059	95.7916143109	126.613131971	118.0786214	98.4208938054	97.0582983609	4.6602880551
8	64	70.5603756241	57.9414695697	4.91613132186	2.00517548172	2.14243663329	94.1612185252	2.47467329358	4.19471279285	0.802821751566	0.676871157868	0.913092522181	135.060565263	268.044855663	101.343229965	131.300199071	170.231920751	80.0189425061	96.0664238688	2.15646477877
8	65	123.794762879	57.9077349682	4.67891107411	1.14804780775	4.14772804209	106.063522528	3.42559598912	3.36294952347	0.67804517683	0.820716608109	0.924896159349	94.0230072647	142.296698141	96.6567600279	170.094330962	129.305966477	101.763208887	101.443335735	3.209561232
8	66	110.444831551	50.5724288833	4.12066661032	1.78262366718	2.31287045577	100.580716917	1.70439359352	4.97681682125	0.61201637244	0.662540834679	0.992763701446	154.253529887	248.972801371	112.223259948	219.016823951	173.397094727	117.432298173	105.906877083	1.99537374227
8	67	54.0597066854	57.7777543855	3.49036640514	0.959603814843	2.02274047297	153.222729125	3.64560807589	4.36919984129	0.722035913149	1.43762328648	0.848896384996	82.3376814875	114.72037389	81.9016661515	92.1618552738	113.297632109	81.3591306203	91.9419358013	3.66377553561
8	68	125.397396195	73.757186496	4.67734728226	1.2361778857	3.65987541429	102.684743518	3.501213943	3.64511469601	0.696089022169	0.824712723435	0.92414848782	93.0266463437	125.372865642	93.7451330052	135.104659165	118.866895412	93.630521267	96.5559990297	4.22434757677
8	69	129.167773119	53.6545285831	4.37057688415	1.06155825993	3.64214232068	94.4938019721	3.42292315339	3.13176754035	0.702670040242	0.854775910734	0.902632312639	90.0961177921	120.971691751	91.2657518608	107.842863282	117.043948723	91.1952033122	95.6127213653	4.52244293096
8	70	107.313108341	50.0677248022	4.73453748719	1.10933666539	3.32743589791	112.617451843	2.94051490651	2.99116316144	1.42731037214	1.1646385239	0.829335391454	62.3731215864	82.1479148113	54.4496206529	56.5515127221	107.670589434	61.7422157109	81.8774197113	2.32814860026
9	1	121.787215684	40.3557196386	4.61938074705	1.06776491198	3.73897390174	100.971959987	3.51379181812	3.37223354317	0.649376972419	0.827901278019	0.921884748001	96.9556435326	118.79017113	98.1286036756	128.347765252	117.518470655	101.559330856	100.330639463	4.66241557491
9	2	123.301306223	50.6317134007	4.6767808725	1.06930091429	3.73949514975	108.619866404	3.50613650208	3.37111724289	0.679073696209	0.822790226999	0.925281458014	97.6922304572	125.689377582	94.9606726933	112.169930647	118.191421279	100.5429753	96.7827837158	4.94631812332
9	3	103.041660819	47.9869282231	3.88355763136	1.26194359411	4.48232527389	111.714777402	3.84767471052	3.34472091776	0.747117164052	0.990478025747	0.902302402406	95.9796321989	119.388882958	89.1593080423	209.870710307	125.146100089	94.2754866181	137.217404299	2.48062310808
9	4	123.264952902	49.9587781401	4.66506220197	1.03227260183	3.74328606136	102.94279302	3.73469803365	3.37614124159	1.12139220981	0.884165105219	0.924355994301	71.4569554252	94.3496580096	60.0167118073	68.9582678827	108.708025872	73.1233995602	84.751518534	2.69329752702
9	5	122.859788906	50.0220998051	4.66709665676	1.07367912064	3.73103156884	103.199129092	3.3803235716	3.3802128646	0.677449455592	0.887114726737	0.880538789804	92.2306230406	118.463976179	95.9642203288	112.28442004	117.432135285	95.5620775486	96.6122460131	4.79243854454
9	6	129.732743664	52.5102327228	4.00716058327	1.12010196356	3.50990671153	126.910031827	3.31522869584	3.12067247775	0.82804384059	0.70158920394	0.911620946993	79.0116715185	111.890358468	75.4862525723	88.0536701381	112.916253345	77.8438560377	90.4721115851	3.36926500163
9	7	95.7396133804	55.320093226	4.57147852841	0.975190893845	3.48765011909	88.8886860982	2.70095358547	3.08539654678	0.930065511527	1.09909514149	0.914519502545	77.9077024006	112.199859892	69.828565733	83.2848489911	111.786804352	74.1355989486	89.7129354157	3.19210322657
9	8	122.01532861	50.0725316695	4.67358117375	1.06932269303	3.74017949678	104.810352783	3.5091106666	3.41091635477	0.678340720474	0.826848729245	0.924250894226	92.7426970846	121.931475495	95.4699642368	115.003560774	118.661930456	97.4851442852	96.6229106915	4.96687538051
9	9	101.956967054	50.0270760798	3.5151881783	1.06900894182	3.74445484921	105.114312867	3.46411603231	3.37019876432	0.821810377155	0.824717168678	0.923716751058	82.6139034913	115.089441375	76.0242061427	92.2221053692	112.57819417	77.8819115313	91.492790605	3.53833890803
9	10	87.2449843958	49.3011945553	4.47227795924	0.994135718787	4.73001806987	122.534902433	2.63424801823	2.70106189006	0.858149220964	0.865928969688	0.869994991085	89.0074572294	112.88172934	75.2671698514	113.834439493	115.952348502	93.6643723877	135.075884806	3.36417430951
9	11	130.106591829	49.9771722791	4.69411546995	1.06681238493	3.73069881854	103.029529528	3.38293466794	4.04853866677	0.945429575501	0.83034325096	0.923715443492	77.4819293162	103.328353317	68.6554437167	78.3721047576	111.436546568	71.1342495981	88.9613645413	2.98106536395
9	12	123.387654992	50.1090690682	4.67779743803	1.07011106047	3.7399911143	103.142593274	3.46308532836	3.33900687646	0.679135106662	0.82981099164	0.92380092218	92.7207563502	121.777573869	95.9338408183	112.98101242	119.169653664	100.201376726	96.8778825474	4.96076758258
9	13	121.816735857	49.6695926867	4.45554250826	1.06500067157	3.71539152761	102.407034709	3.53132786048	3.32723509697	0.682936620308	0.831221334567	0.921609862421	91.1354736645	120.008592904	94.3082972897	115.959763599	117.501698602	100.847541798	96.579452349	4.96786684676
9	14	123.278471678	50.0454662085	4.71828774481	1.06198064219	3.73370873963	127.210291176	2.73579383279	4.03429288147	0.676077584776	0.82777343169	0.923867502835	95.0967573522	122.031737375	96.7723664205	140.590320449	124.677918749	97.616238911	98.0554351884	4.12938409084
9	15	134.158445878	51.5323497068	4.46650002473	1.05670381792	3.06578680206	107.230747373	3.32934849875	3.39223212804	1.14569956838	0.920637416063	0.926354983716	69.992622311	92.4522177313	59.5596663293	65.4560380069	110.076975942	65.3730653181	83.3312345909	2.54536570508
9	16	113.419183854	62.4059926341	4.39637013573	1.21786108979	3.80566162367	108.645451589	3.58945142758	3.46663939179	0.704489013587	0.912653849064	0.887928818064	90.5888806749	125.628287636	91.7589081066	120.068732055	118.737820824	93.5387034254	96.8431099088	4.49109563494
9	17	121.314626405	52.6646443953	4.74193532068	1.02754843733	3.80018332493	99.5454350187	3.54395325924	3.21553019418	0.683620721146	0.868594943527	0.915546267891	92.793927082	119.372257631	94.2192205991	112.881661912	118.396663608	100.24101427	96.9977375097	4.87095052933
9	18	123.219274856	50.0015309179	4.68167795084	1.41880367583	3.7379867175	110.997649624	3.51724154081	3.38001677358	0.676794395452	0.849852886469	0.927522724835	98.7203193431	132.682105531	97.9662702137	213.290681322	130.231838221	98.1132436209	99.7666307313	2.83684939889
9	19	123.045057791	50.4954300367	4.51811565949	1.0701656072	3.73095847335	129.424722041	3.51037473567	3.66175094019	0.678892280761	0.828145231133	0.924015135075	93.3428473328	120.172007259	95.2192985756	117.50015575	116.659627078	99.1044041726	97.0458340439	4.95719952126
9	20	123.319447615	49.9558375581	4.89846320562	1.11746422223	3.7414234125	102.665940157	2.99371044674	3.37560652209	0.68068090591	0.795878043243	0.923688392123	93.1814293421	123.383459757	95.2602628246	117.782644951	119.296399685	100.275382652	97.3324005187	4.8738810704
9	21	118.032243007	50.8425777508	4.72545078847	1.07089387966	3.73807534632	103.056191841	3.52115225361	3.37559224226	0.677615391759	0.736822959116	0.92388472574	91.9908492723	118.890192089	95.4932266901	113.934427405	126.195293486	96.3695638068	101.583121573	4.38077834785
9	22	122.37137738	50.0183639153	4.67436944958	1.06878379077	3.73790358855	103.385999484	3.51541072194	3.36936650308	0.678461948628	0.83094084865	0.923972366819	93.6551871971	122.688005319	97.077339237	116.93873482	115.883356598	98.7925498112	96.4762534093	5.11535658996
9	23	123.096128737	50.0745347099	4.58556719893	1.0694064035	3.77674039659	103.031288459	2.77021757933	3.37970294917	0.857924520322	0.827402453622	0.923714950735	82.2181581463	113.441064253	73.2353761943	89.4876059731	111.725714256	81.0330870985	91.7493071843	3.49665579813
9	24	113.331354435	43.224920905	4.48126215667	0.889362537936	4.26924009351	106.432224791	3.60067114702	3.3287139704	1.03026921622	0.853070987456	0.961763213355	88.1925715038	115.134171026	64.0521513304	76.918968814	106.246577656	83.2151596521	91.0764260079	3.38492722838
9	25	124.910042121	50.775018628	4.74595078586	1.05543798562	4.16697539015	98.805304904	3.48556529152	3.22887215575	0.716260479859	0.895343425708	0.913520370777	92.2141384071	121.2460658	90.0447336533	108.260018906	116.136866352	96.6688307768	100.034725601	4.56611196515
9	26	123.389469413	50.0765649906	4.67053825782	1.07660318594	3.70520938475	102.812300193	3.50887099536	3.37344024337	0.677037223578	1.00269764231	0.920876053343	95.3749256227	125.266411657	95.9938866229	125.33118657	117.400372784	99.3826857966	97.3643856748	4.71137992725
9	27	123.316767117	57.6618826853	4.53703451862	1.07568027189	3.73381323893	103.049854424	3.48490569624	3.31961571667	0.680636123338	0.865469163322	0.923743704194	92.7539381152	122.614119608	95.9642772719	116.003115577	118.80796348	96.0578795674	96.8284786658	4.88178761408
9	28	89.1983515514	46.1690253294	3.65284557008	0.987280147016	4.43366996208	82.0194579773	2.98624266802	3.85059590553	0.901697212359	1.0354624039	0.933041791738	82.5319233153	109.890007804	72.8237935659	95.3418045928	111.678576463	81.1570163338	112.635567088	3.28356404475
9	29	123.078372584	49.4339151778	4.6726678652	1.34257299869	3.73987097948	102.950464801	3.51611530167	3.37791594945	0.699403094002	0.828023982931	0.924460332761	92.1637049744	128.871436272	93.9593036871	129.980579208	118.701748356	96.5789955897	96.8717365396	4.31842952452
9	30	116.664531699	53.0355140594	3.9394910726	1.50107414516	3.06694348241	131.682581531	2.54073247399	3.85063887637	1.11871971136	1.14373754169	0.902996514628	75.202510385	114.906028295	65.1120114199	92.1264813595	112.463168682	68.0498281354	88.0848673599	3.15289835115
9	31	113.318405917	49.7328630459	3.86599697315	1.27694923741	3.97293276563	131.95456801	3.7663913742	3.53328136483	0.806397144462	0.691523098975	0.88596878787	83.897480957	118.773898996	78.1783069342	108.255561173	117.580570378	80.5517808853	92.9039249081	3.87195598125
9	32	123.180647343	49.9430218468	4.66606736087	1.07258332907	3.72426926574	83.8435659039	3.50564378388	3.40086558176	0.823752834375	0.824565831396	0.924388911167	81.7772089414	112.628456434	75.6894201404	90.2619047472	111.673893099	77.6059974897	91.7414812625	3.48055535944
9	33	123.3165828	49.8970319968	4.73139137508	1.0691908916	3.5513690107	102.793316461	3.51469382189	3.37279506468	0.675862019289	0.7737258027	0.923659626056	90.8250989184	122.092033546	94.2704868531	112.310428108	116.77625019	96.579981171	115.279262284	4.28598493755
9	34	114.885885432	51.3451476672	4.02207427567	0.932439684082	3.61420444111	106.246108297	3.73466231815	4.01111205802	0.947511137622	0.849220306449	0.862156015829	75.8648284607	101.169609109	63.7241390292	74.9983968044	113.245767115	67.8449402628	86.8699243057	2.78476628772
9	35	122.729015051	46.9855524608	4.55334584763	1.02444059062	3.67949717853	108.624228215	3.353596194	3.35129802212	0.705398092481	0.901394264204	0.931771446143	89.9145891211	120.885496666	91.0286766516	107.037459418	120.831801142	94.9907015291	96.35266542	4.42929579037
9	36	120.013050449	38.039185924	3.8031981088	1.27079243623	2.88931289223	132.169557985	3.09921554399	2.76067911062	0.690624862004	0.990638161219	0.881255452538	89.7830905561	123.05428462	91.8024227232	108.531921679	119.988635988	92.6675259625	95.4920271535	4.48436714563
9	37	123.105609062	40.7796902537	4.61578149152	1.07563072118	3.84922353768	124.554331038	3.48077161884	3.82875243539	0.643372019182	0.681324674345	0.923639323204	99.99038542	120.330521941	99.5639420675	155.784972026	122.797413667	104.536518509	100.123323866	4.02894257162
9	38	121.359311156	50.0316021135	4.45424307487	1.10270902931	3.74108529185	102.809463255	3.5120721143	3.36835179921	0.616842481633	0.824460478914	0.924247273558	100.999319662	124.863627964	105.180961132	164.759585841	123.141601512	107.312483512	100.517461305	3.9771766777
9	39	121.479116365	49.9940528205	4.67199583128	1.07062536527	3.61909250409	103.135395967	3.50725820355	3.37470966997	0.67717092557	0.826452056652	0.920204605853	93.555876154	120.240461292	95.2745139704	112.124218251	117.230070454	103.743094232	102.239050009	4.87105769673
9	40	123.112267113	50.1061540644	4.23012839297	1.06926236056	3.73973353186	103.03259532	3.51567491961	3.37420628637	0.692053108315	0.829597504811	0.923586671277	96.3955773331	125.924359877	92.034492018	152.84203738	122.280989695	97.4836567796	96.190048357	3.8480365116
9	41	123.178426462	50.070902582	4.66683196836	1.41735552219	4.5961923603	102.994010625	3.51570911697	3.37339426166	1.13957087689	0.824660412745	0.912412917361	92.5473215594	100.794559124	69.9932577191	218.767969076	117.954664439	74.8218992358	114.961178031	2.28495122975
9	42	123.391606363	51.4530313005	4.61496480509	1.33518209565	3.73942375409	103.206703859	3.5152507664	3.37755087996	0.678885604428	0.825460794907	0.871629845494	94.9347142215	131.820344885	96.1474630669	173.907537332	120.714530522	94.8920379464	97.9048355848	3.42399047911
9	43	90.7820164651	49.9751504597	3.9768584437	0.877371933103	4.01772850139	106.680185512	3.50890411823	3.7711227423	1.00104926594	0.949958720632	0.96016713021	77.2577353603	101.676529244	64.7862813599	80.1086946882	106.902520919	73.8997919626	89.3136591572	3.04451613798
9	44	110.020067917	51.02228762	4.98144692099	1.08569658649	3.38253382257	119.751059475	2.78378176379	3.536825695	1.09647733082	0.873070885494	0.867986434404	74.8171390023	103.114408525	61.5048291152	70.143943942	109.60199109	66.405668031	85.2259999981	2.74638700685
9	45	123.189196024	50.0609203285	4.72146246837	1.06785862471	3.8153550691	106.357847439	3.54115698596	3.37159944249	0.677496441882	0.825583171518	0.924218439065	93.1993746836	124.721130865	95.3633499511	112.682859475	116.963747455	98.4400212075	97.6574177513	4.88558760826
9	46	86.7278150314	55.6369413364	4.88638945455	1.23025848124	4.64085663939	86.0112837146	3.96431396549	3.35644310571	1.11962237209	0.746052967488	0.912833836619	74.496801729	93.6084594434	61.3129883184	76.4861645438	109.57238909	76.3371155835	104.817882239	2.80668028051
9	47	97.9102798758	45.4889110395	4.67891315068	1.07162241746	4.35825411248	103.151250432	3.47762712559	3.37447811737	0.679302927035	0.827164181186	0.924007728953	95.6266823785	125.382162614	94.6046155192	156.700648884	120.304317773	103.127933568	107.904293224	3.71404783894
9	48	124.977602148	59.2769127946	4.20610625692	1.42869809019	3.76032184709	95.581471515	3.8099152191	3.91461727498	0.71881908225	0.826778033878	0.941012494189	91.9264566014	129.118783405	93.7596300561	139.230584834	127.361786056	90.4879762447	105.388592051	3.59256885792
9	49	96.1804141192	42.0237137841	4.30932125031	1.47533487799	4.21036570213	83.8150808507	2.93623933784	3.43431774039	0.800606240621	1.06563313041	0.946602302708	96.4079704717	124.906316075	86.8797202571	282.645658026	142.348245289	89.396820396	119.128445494	1.9842484307
9	50	123.048945251	50.0002650821	4.68130462637	1.07468748648	3.73876299141	102.886675498	3.51318517288	3.37305109042	0.678121110388	0.826541241999	0.918857310584	92.1725409545	123.150019311	95.6148326633	114.673703572	115.602778685	96.8881508908	96.92427572	5.02091231076
9	51	123.233062203	49.8629931103	4.67124933731	1.06913464153	3.73089541838	110.206777135	3.51361926057	3.33005348992	0.675137847888	0.826168403846	0.923935122011	93.3757207361	122.264144355	95.3611387502	113.368235933	116.578988936	95.6238657704	112.236261143	4.43702520579
9	52	121.45410273	50.0520815553	4.67213746451	1.06757806027	3.54347454871	102.935635033	3.52668004153	3.38909225209	1.12763255306	0.845916298675	0.924268785088	71.1889006643	93.3444971938	60.4699121794	68.3189594218	107.663321571	67.2509535506	84.4970974526	2.64310400093
9	53	126.01741503	60.1001660985	4.38323814242	1.27719170059	4.39954203735	118.585767897	2.9625455336	3.51215323741	0.640262668813	0.746844648693	0.868665171989	106.149813595	129.21734784	103.744178605	248.339277376	135.000224497	106.897194127	118.847550738	2.4587092236
9	54	110.268064594	49.9789146874	4.67363749196	1.06890601036	3.85916348076	106.265671333	3.25836185864	3.37422087077	0.684499032461	0.82782455793	0.894783374757	98.6451176839	122.988663531	93.6104335598	123.531990935	116.909460262	100.924045875	97.5582848153	4.8647295231
9	55	116.838441701	51.2646343745	4.67861355019	1.03859966258	3.73655481945	103.174955661	3.50064340409	3.37539971315	0.694858043116	0.762453766467	0.875438225121	89.7397267039	119.693923882	91.6462893705	109.467315447	116.435977236	91.2872290758	95.747038067	4.55668046814
9	56	126.704686545	51.1880869718	4.16048803744	1.2566537673	3.26216773142	94.1063941656	3.31993503489	3.72851958783	1.13750006558	0.782022001562	0.899310167249	71.356955017	93.2725749682	59.9697792509	66.5131338427	109.701978126	64.1401104053	84.6399978412	2.57727969402
9	57	121.840327623	49.9999205574	4.67541948347	1.06988126007	3.81394466943	102.628502435	3.46106789661	2.83414882401	0.696352001151	1.08456579031	0.925421168244	94.5904261602	122.364521579	92.4037873244	119.950331486	117.422733928	99.3057493085	98.154624281	4.80242504034
9	58	123.193127614	50.0685644774	4.66930861731	1.07020989786	3.64480219049	102.985715325	3.50954650873	3.37682496691	0.677754013908	0.67654122605	0.923727596462	91.6687507101	122.604575275	95.9471193398	111.225064066	114.907894822	96.3494996055	96.0024620172	4.97941291998
9	59	127.701840217	49.9487297025	3.9115754778	1.0713719493	3.73851339921	120.18577887	3.3073178669	3.44710137341	0.679176630333	0.828931282417	0.909599690342	92.6059182304	122.927392752	94.9856728168	113.954146592	119.36570145	97.6923212184	96.7193539734	4.86862938291
9	60	113.998149871	49.9969770793	4.65523371292	1.28756130057	3.78664854786	102.83975121	3.5050996834	3.37821370199	0.713910920237	0.826935028956	0.924203516359	92.1129015328	131.948720899	90.8822588505	139.901872484	122.166438	93.4569521613	96.4283969277	3.84640032602
9	61	118.596413547	45.6220813852	4.68224173563	1.06999637681	3.72854723129	103.094892734	2.83467375261	3.37007205016	0.662413916227	0.840787361151	0.92443938692	102.61360149	130.312022707	98.0895147914	119.822601155	130.35985356	102.06697108	99.2173100435	4.43261586162
9	62	123.004466229	50.033238825	4.6748147797	1.06784511914	3.7400901738	102.954282676	3.514306613	3.37935543948	0.67806665884	0.836873292493	0.884377162338	96.1757368489	120.9331059	95.8330168242	130.659963425	137.806820162	96.089362256	96.0042278301	3.96166775875
9	63	123.327174069	50.0589268914	4.67957647773	1.0706018583	3.73184247169	92.6875011602	3.51323835422	3.37882415935	0.67614741225	0.825491829967	0.924232666978	93.2916599526	122.381321588	96.2235043137	113.066854837	119.142753906	99.1657184931	97.3564002587	4.93080781279
9	64	96.4658765023	53.9799167425	4.79525038572	1.53697963625	2.94017011092	98.7736090047	2.99504200776	3.78203964796	0.740641850097	0.753906003259	0.9185324445	87.7062820547	139.48543551	89.4120220984	104.498209718	124.113141663	84.2370959675	95.3704989611	3.72999948204
9	65	123.083070129	53.9630494417	4.67664026184	1.10841579926	3.94281581532	104.724761006	3.47050335553	3.36615801327	0.678253562729	0.825828728379	0.924434263084	94.3175461073	119.87974683	95.7443623417	134.429726394	118.88671833	99.2561231665	114.039793915	3.98435791523
9	66	116.408104466	50.2953963993	4.39751802995	1.42570372898	3.02538702216	101.983358201	2.60990215773	4.17309166216	0.645239160534	0.746740841664	0.958368034133	97.7906528758	136.455265698	102.053470371	135.340331168	126.089308167	100.146656187	99.3363356931	4.06689371142
9	67	88.2155420329	53.8980591504	4.08236792736	1.01419380281	2.88032203076	128.304364305	3.58050939891	3.86928317218	0.700248930888	1.13428206756	0.886434375908	86.5208636673	118.060575034	89.9120134897	105.283767959	116.09688435	89.3894497653	94.2648283257	4.30257989949
9	68	123.884386788	61.8877752057	4.67585836592	1.15248083824	3.69888950142	103.035371501	3.50831233247	3.50724059954	0.687275485398	0.827826786042	0.92406042732	91.3530728782	122.024948452	95.5126318409	113.04653472	119.234742075	96.3324674339	96.4517549578	4.83874765068
9	69	125.76957525	51.8364462492	4.52247316686	1.06517102535	3.69002295461	98.9399007282	3.46916693766	3.25056702171	0.690565994435	0.842858379692	0.913302339729	91.2759588048	121.695495877	93.6639206297	110.437895793	116.160521397	94.3442591391	95.6584870827	4.79987627846
9	70	114.84224286	50.0430443587	4.70445346838	1.08906022808	3.53266974323	108.001725663	3.22796281422	3.18026483226	1.05288616038	0.997789686275	0.876653879137	74.3674788043	100.185084678	62.5069902505	73.271355418	111.950996125	66.8273301743	85.7813614976	2.73623815173
10	1	122.079296532	45.187041777	5.382078921	1.06827435137	3.73843874514	102.178979736	3.51460127003	3.37080002312	0.663919460523	0.829421063334	0.92292855741	94.346812921	128.749319632	98.563572811	114.253621888	118.292102305	100.21166468	97.3345868297	4.93510727955
10	2	124.393987263	50.325038658	4.67557516104	1.06904235253	3.73869936915	106.002932944	3.51077361201	3.37024187298	1.02357075772	0.826865537824	0.924626912417	76.2385102984	96.8850599858	63.7287135297	71.9345505448	108.625133922	68.4011365373	86.5282840551	2.78034845068
10	3	123.042207035	69.6307402059	5.3240563298	1.0744551302	4.55286134477	90.3822500045	2.43330052159	2.58292029691	1.46562774466	0.50362180343	0.833666618863	64.5112689353	82.137283257	55.5108082969	59.8114890141	104.141461319	71.332110345	87.2258957	2.51512412369
10	4	86.6830681415	53.1570646762	4.11444553672	1.53598910122	5.78996762295	82.3486730076	3.36407731964	2.53123167997	1.12726746481	0.521360388582	0.849094177957	260.001170802	102.577685934	74.7576432772	294.31313279	128.33761254	82.1241215563	180.507702095	1.70071498059
10	5	122.615583143	31.1278653334	4.67073305317	1.17188135386	3.7344675787	103.292564288	3.44786714677	3.37478968384	0.67795570211	0.859027787693	0.902255578312	102.02080044	125.402388209	96.0973044672	156.969950804	124.780456692	98.6322107544	101.317164723	3.75381960538
10	6	51.6222047666	70.736295671	2.23195145562	1.36441242136	3.8795751474	130.262656588	4.29698906371	3.89289822856	0.902562806956	0.592156130005	0.881412140598	79.1827905134	116.791104372	69.978464968	82.6943992271	111.832645698	71.0644222684	90.1096549146	3.21929002754
10	7	122.686922217	45.1944496303	3.14490659807	1.04510709322	5.03631500656	84.7690784084	3.64590532157	4.39521842005	1.26489974594	0.528522427399	0.835239388866	69.0555092184	87.4020571121	59.7566367488	63.5962327206	106.07781132	64.0784201534	118.574308655	2.41479917776
10	8	122.193352995	40.9196374585	4.67397531167	1.0690532419	2.57348940125	104.098176134	3.51226069427	3.39014142892	0.678401334551	0.828894788948	0.924111630523	87.5574843209	116.769143303	89.8684658397	105.950410889	116.502270685	91.1000155274	94.4183254947	4.33062224247
10	9	112.164172217	50.0227199976	4.09477881394	1.0688963663	3.74117921888	104.250156176	3.48976337712	3.3697826337	0.750136162891	0.827829008664	0.923844558939	86.8075549656	116.31577277	84.9152149216	98.1314953264	113.01838438	86.7368030657	94.2202526534	4.05000747249
10	10	88.1321938342	54.2038015667	2.52301750611	1.30857607989	4.01271178941	74.5991547569	3.81520769496	4.17895006565	1.21765871527	1.4445901731	0.919011788134	77.171085076	103.900947383	62.5582549005	132.022991291	109.275494087	65.3760998455	109.570727178	2.99740515137
10	11	106.671662767	51.5088228065	2.47251768502	1.72229161781	3.83944512089	97.439365424	2.25621321123	3.09771275252	1.53897265807	0.52205481918	0.907694888097	68.4668860695	142.232733507	62.2576395767	63.4429508233	127.846067989	66.6648069534	87.0647300263	2.46634855967
10	12	122.879516186	50.0637164918	4.6760834438	1.06944742562	3.73894735142	103.264296379	3.48924802515	3.43336357487	0.678798527645	1.45592612718	0.923886644499	98.6157240377	119.418890105	101.051863614	163.867357056	128.923348444	102.36454055	106.541845114	3.55737152197
10	13	122.094056619	49.843978301	4.56495597892	1.06689223117	3.72664755808	102.896517097	3.52336929121	4.00860783848	0.680699284468	0.662033520189	0.92279111462	91.0666046661	122.170772381	93.8145963736	111.219921294	119.092929167	94.7980993027	96.0677353821	4.71134993026
10	14	93.0533805218	50.0319150619	4.6963285972	1.06538221648	3.73580616409	93.712558888	3.12560227736	3.70182969227	0.677269766702	0.82935714017	0.923919934827	92.7471416076	122.990340865	96.3412571754	126.322082672	117.779668117	97.1557981353	97.0683502417	4.65111716953
10	15	146.070078987	70.2574871099	3.55156426962	1.71927228558	4.38770316226	74.9264570511	3.61581151663	3.09669700413	1.13198372052	1.23984565294	0.82319052991	100.52977369	108.900856435	70.6590037841	257.306639297	116.381500985	76.5126989088	162.021409034	1.86604027547
10	16	117.895280617	40.1135458552	4.53536979265	1.32650249871	3.77178260611	106.015725537	3.55243107476	3.41800294743	0.691475481107	0.871797348857	0.905950592442	117.378759636	121.849300912	101.393913745	133.911884266	121.53301374	96.2633294278	98.5337107267	4.75654104955
10	17	121.843001893	51.3415041553	5.47945838822	1.04816611405	3.76904345674	101.465717251	3.52968199059	3.29244834863	0.681041334887	0.849767896088	0.919759317355	93.0405953208	122.917357239	94.4969087739	117.994111356	118.264655403	99.8469807412	96.757178521	4.907718069
10	18	97.7119934829	41.2747859042	3.47004160504	2.02615820463	5.65214681228	105.627339731	3.8463836475	2.72266880523	1.12534677134	1.29861360524	0.996481109057	369.127784617	144.026798829	174.767742598	214.479863278	152.72582316	129.00370131	197.448247908	1.66740395201
10	19	122.708217586	50.256896976	4.29521208169	1.06947469899	3.73443103095	116.405360762	3.5128927288	3.51555872163	0.678677114694	0.829543039891	0.923993750947	92.8390186557	123.226854861	96.1286940392	111.964413978	118.782561862	99.4241010443	96.9853917294	4.89914072633
10	20	122.845412498	49.9871007367	4.7864163276	1.0931240065	3.73966350052	103.02596982	3.25456058434	4.93004385375	0.679571427269	0.813409445946	0.923830379471	95.7619399189	125.669558691	94.3035569781	118.203476203	116.290893455	96.5199385434	97.3484018112	4.83098049571
10	21	120.201810194	50.430470833	2.91004975705	1.06983883522	3.73798946744	103.221095663	2.27807913336	4.61262828213	0.678038670193	0.783881903883	0.92392854628	97.4791855473	128.590670397	98.0886859361	140.561490371	128.254210012	99.0400789043	99.8473551296	3.94078265696
10	22	122.37137738	50.0183639153	4.67436944958	1.06878379077	3.73790358855	103.385999484	3.51541072194	3.36936650308	0.678461948628	0.83094084865	0.923972366819	93.6551871971	122.688005319	97.077339237	116.93873482	115.883356598	98.7925498112	96.4762534093	5.11535658996
10	23	140.56518686	50.0464493126	4.62996832425	1.06909509714	3.14210966963	103.208643972	3.14281415063	3.37453472612	0.768193234475	1.05009453711	0.923843658777	83.6747028297	115.86667395	81.6343826767	94.5335861493	115.757758382	84.8529038259	92.8056834293	3.74706039296
10	24	52.5473886147	73.9636870864	4.31784151685	1.17527429707	5.61333773901	153.631004821	3.64115552737	4.28903394985	1.61829248057	1.11406275556	0.998744111116	104.003837006	172.742146285	61.5088466494	135.126089155	138.027119152	88.8034619616	178.542090059	2.06652411091
10	25	123.640709751	50.3966912717	4.71016011772	1.06211088819	3.95243948935	101.095652194	3.56913964072	3.29911932941	0.697361214243	0.863142137179	0.858225753648	91.3181170828	123.669491842	92.7273126446	105.708354445	115.062746124	93.5424072074	97.2199947427	4.58100937976
10	26	99.0920422276	50.047464453	4.6724538537	1.07269348836	3.72155648665	103.099149839	3.51214085865	4.26131864677	0.677749586103	0.916819245478	0.922424210081	93.5652148744	120.972400979	95.2083458572	123.482349924	118.303568226	97.0077386503	102.917937625	4.50162164739
10	27	122.844072249	65.0309725784	4.6057019841	1.07223203133	3.73585841374	103.217926954	3.53137724604	3.34449110987	0.679549035983	0.819785751492	0.923858035506	93.3862718975	121.060735669	93.8130092772	121.902995446	118.853130479	99.6462817512	96.4360399836	4.76289155457
10	28	124.263917164	29.5255882851	5.63619350413	1.89135063518	4.47319678767	155.634708285	3.44977618689	2.3989807537	1.01081209981	1.09335980759	0.803709377553	209.667828318	184.880519161	92.013183119	274.328095081	140.022674467	79.0319338988	158.722440853	1.81825225192
10	29	122.724874982	49.7261395465	2.43026033083	1.20567839473	3.73888728402	103.168232143	3.94509604533	3.37364122626	0.688932521315	0.82948241579	0.92421634979	92.270163515	122.883543819	92.3724477087	117.899830338	117.438847456	95.24086692	96.5747351419	4.75529910846
10	30	53.1978035442	25.3086878566	2.39860352027	1.85051755353	2.5305676351	117.714534698	1.61242895455	3.12857154936	1.57164173177	0.572520034357	0.952473230092	110.608486455	258.095779677	64.0209107769	126.667045861	179.11843437	66.366870331	88.2762233896	1.83052982328
10	31	117.844891649	49.8756134806	4.27018321136	1.17286651409	3.59109375869	164.726589713	3.64090104807	3.45132393395	0.742429546545	0.761231973812	0.904970577345	92.5998588901	124.764365395	88.7812308795	110.269704073	122.465282088	86.3327126162	93.3868101813	4.20699850489
10	32	122.776012362	49.9806928811	4.67021840522	1.46213944161	3.73108642714	93.6147826941	3.51052725291	3.38511604242	0.751107391501	0.827753340023	0.965377693785	95.121082304	125.480056801	94.9513987494	223.16110837	153.1371699	91.0087291647	96.1615788884	2.47451802413
10	33	122.84398009	32.7832604741	4.70288041233	0.730081839989	3.84946541231	103.089657972	3.51505227192	3.37108078388	0.677161983958	0.802333325675	0.923815996437	95.1096426059	118.802086053	94.568892304	118.314338759	117.689759595	98.1529616559	100.209020287	4.72804042878
10	34	68.40675505	35.6950780743	4.5446226398	0.750232776872	2.7534113408	88.001611684	3.0225230729	3.02951117549	1.03142086441	0.785137863817	0.837431786646	74.547748345	95.083902085	60.8315784567	68.5028731822	109.328978421	66.6529384646	83.2675831709	2.64044803689
10	35	122.550196216	48.501958188	4.6138576486	1.68831143247	3.70870038354	106.00511385	3.38847504606	3.3603322626	0.691930020554	0.866167556427	0.927871906481	108.218638308	185.835083798	99.6719201469	160.146908295	145.537875627	99.0779932469	100.867370975	2.72649505326
10	36	80.5580991629	44.0287749196	4.23878377919	1.1697881135	3.31360824039	117.777778735	3.30731313296	3.06502280685	0.684543405316	0.910789504935	0.902613909679	91.3117008287	122.987897054	92.5538960547	108.873587214	117.395622174	94.8364777779	95.7673309702	4.67180739366
10	37	122.738493221	32.9761966604	4.64507547055	1.77963335902	3.79356356312	133.808942697	3.49809117039	3.59905946923	0.737786863339	0.756132761498	0.95529660577	123.99076688	207.458959709	93.0036138076	124.360254363	133.536518385	91.4964267777	102.123919545	2.98599356373
10	38	121.865344268	50.0249830144	4.75974805798	1.08574641004	3.7394944402	103.09773137	3.51374141812	3.36885915114	0.64765221513	0.827700663782	0.924109820188	97.7737654209	125.366808983	98.4494107516	129.930878663	119.915562023	101.735073994	98.9896560338	4.59664405575
10	39	121.925246873	50.0062083679	4.67318264043	1.06970457802	3.67849804632	103.260697725	3.51133446274	3.37203808652	0.677816437099	0.828696452651	0.922088486336	91.761162128	122.403424623	96.7193892205	117.199087519	123.229445378	96.0713785516	109.471121133	4.30301955507
10	40	122.741822247	50.0622589899	4.45224892128	0.940304984549	3.20808380758	103.209297402	3.51554282078	3.37178639472	0.685257528471	0.842437067628	0.923779519048	88.3245569416	120.421778826	90.8408786693	106.833541909	116.801269096	92.5544988256	94.6344826373	4.49704557625
10	41	89.4394408753	62.1891981315	3.52598711921	1.79503074651	2.13756883095	76.4507972413	2.0549371297	2.17006442266	1.11577439344	0.98619080413	0.963618817286	90.0215490366	164.50046215	68.2644364421	82.6646128111	141.51986724	72.8568833012	89.5355514388	2.5115263769
10	42	122.881491872	50.7356976079	4.64466712733	1.20198294321	4.77675082906	103.296351672	3.51533074417	2.72539962036	0.972643512279	0.828200821779	0.897801106157	129.510971404	101.232475473	70.8885995769	165.907413787	116.164920584	82.7991035631	136.40817712	2.73991518919
10	43	146.76090654	71.6879999809	5.93587473997	1.2448052533	2.77900905337	137.460096487	1.54996617553	4.24383559552	0.768428298879	0.924588668751	0.935266720202	90.1246349866	128.697877747	92.7929292791	114.883912935	125.611785041	90.4753981111	99.6751997038	4.18900936119
10	44	88.9464229591	57.6777268009	3.78315320809	0.896068990997	3.12144117499	117.129576434	1.52014974804	3.26304125878	1.18130226888	1.49608842155	0.860921581899	75.0543741213	104.915597977	64.8908105917	123.273459814	109.97901766	72.4953249745	91.9426489928	3.37949928958
10	45	122.780286702	50.0396421219	4.69791595898	1.06832120774	3.77662932883	141.203277212	3.52828385395	3.37048297278	0.677979195255	0.828262010084	0.924095402942	97.8648134975	122.312826293	95.7843632026	141.365250283	119.603394982	99.7457794435	97.0063209422	4.34719597182
10	46	105.110897421	49.2542996226	5.48094484311	1.44978681204	5.17892257708	57.8350199963	3.60764752425	3.91683312736	1.25837088639	0.658051328814	0.991676432585	127.804860562	123.152313259	71.7874802297	145.598296289	111.921013372	85.1488024027	167.025503362	2.83293176477
10	47	110.140828628	47.7536374774	4.67664130013	0.766380080774	4.04807885051	117.755151061	3.49651892376	3.37192231022	0.678882437831	0.829052514918	0.923990047886	94.154898266	122.920952291	94.9141193708	124.179371168	115.993115062	99.7530329437	99.5361641125	4.74789914263
10	48	123.674489764	54.647638355	4.44023785325	1.24874094048	5.28684306015	99.4837354996	4.24171877819	3.64199188903	0.698640515439	0.828859441264	0.932492430504	214.11776364	129.618888165	96.3873583017	247.610353066	149.715377149	106.628647452	184.417583844	2.11378218356
10	49	87.758048944	42.6075324187	5.23723901142	1.56774569954	5.17314882987	61.7755542724	3.96690091001	4.57837404087	1.4266985337	1.08012130942	0.959179905673	262.577605023	120.677613746	76.0031077893	291.992043398	165.26883114	78.7178080528	176.175171088	1.60135578729
10	50	122.710161316	50.0093144987	5.91048352351	1.07173563863	3.73833328998	103.136337491	3.51429794741	3.37120879675	0.678291529508	0.828741045324	0.921414838702	92.5076079026	119.536851428	94.9581014197	110.931910114	117.528335058	98.5344333835	96.4716487136	4.84088642812
10	51	122.802219792	35.4351409807	4.67280939344	1.06895921615	3.73439950347	107.094681604	3.51451499126	3.3497099965	0.676799898258	0.828554626248	0.9987669626	110.412609045	151.048516338	96.5108306208	137.328430881	117.627286876	104.423458341	99.9613959143	4.0841581964
10	52	125.126416221	30.2555897777	3.43286024491	1.99260215865	5.22020069473	55.7209777097	2.25334876472	3.34180359795	0.766148164081	0.603177890306	0.957156540505	157.971356894	182.407150063	115.510258722	258.915742799	220.313032588	116.471356851	203.572325056	1.44062033135
10	53	108.210161014	26.1107784116	5.08947079476	1.58191649286	3.03569203268	111.282041757	1.81492113557	4.34714128298	0.727829122441	1.15523044969	0.865166300923	118.000276279	190.416029334	95.5531633787	142.935166545	135.265756845	101.908866205	105.164112943	2.98897511789
10	54	138.842056693	49.9986393013	4.67400347077	1.06884490057	3.79853353465	104.825835409	3.38688629029	3.37179368692	0.681480490544	0.82938270329	0.909377870788	91.7385432249	118.509146175	95.6370296714	115.856514516	121.653240942	98.0866481557	96.9059806989	4.72346112407
10	55	119.604909541	47.0369053346	4.67649149989	1.05369172667	3.737229204	103.280477572	3.50802706301	3.0281739609	0.686659995872	0.796697307559	0.89970529597	92.6247956542	124.319163907	93.3197061716	107.166914803	116.706859595	95.8015183746	95.8525554376	4.67800711214
10	56	103.585356134	35.460536644	4.51967262334	1.30818852962	4.61281311409	91.0276268433	3.78184970886	3.50170854212	0.941209664276	1.46771875779	0.950180699708	89.0280792477	107.722650292	77.7302358671	214.431448952	125.076585265	95.4586297654	176.299696832	2.00849139188
10	57	122.105852502	50.0091422364	4.67489446652	1.06933252542	2.1336966662	103.00725096	3.48823930927	3.10175766354	0.687406974889	1.4444971531	0.924696767532	85.6334182746	118.551761179	90.3752588418	104.210257678	114.921739575	88.3099905724	93.9457403234	4.29222924942
10	58	122.782252497	50.0434641964	4.67183903344	1.06949684432	3.69135288952	103.185857404	3.51247861533	2.02777654155	0.678107981268	0.75374103735	0.923849981641	92.9864300041	121.52863482	94.8826401134	113.04242393	116.345472024	102.748295558	96.0588146751	5.1585597132
10	59	125.036608799	49.9835468089	4.29297246369	1.07007787003	3.73820849388	111.785889177	3.41136429442	4.61993126514	1.40848625529	0.829936065533	0.937433789218	63.6303975541	81.8392068138	56.4582960673	58.9164083654	108.294561769	60.4682829876	82.6467453595	2.35228876663
10	60	118.184763626	50.0076704973	4.66480158125	1.68161055818	3.7622760682	82.4619303532	3.51025520267	3.37379010253	0.696186434432	0.828937938803	0.924087941589	139.662579739	187.569652266	101.258601316	151.850003481	131.334972604	96.1929746237	100.639617841	3.18577577548
10	61	120.483895464	47.8202226503	4.6783055926	1.06939008379	3.73322540992	108.714805539	3.07681414169	3.9054997883	0.670437932427	0.835864104901	0.92420587687	94.2607709213	125.570552483	96.1801124684	152.875885166	120.685936204	96.7682202097	103.739458649	3.76529896316
10	62	91.3819915999	50.0258013702	4.67459211464	1.06831445496	3.73899688117	103.17014108	3.51485866747	3.37436097128	0.678264303734	0.833907070571	0.904174764579	92.2913717093	122.136160739	94.9201971254	118.81461178	117.133169477	96.212162076	96.6704776819	4.85316587891
10	63	122.849275725	50.0386454034	4.67697296365	1.06969282453	2.32191717797	97.6354551236	3.51432453808	3.17144286112	0.677304680439	0.538739566375	0.924102516899	85.5186310855	116.865736802	89.5706971958	101.410982386	115.257992521	87.5344089341	93.3843900453	4.13618762786
10	64	109.418626941	51.9991403289	4.73480991765	1.30288171351	3.33903684973	101.079804244	3.25522636485	3.57570307552	0.709551899362	0.792423425954	0.92125240566	88.5857092943	131.067412713	92.199493965	103.758843771	118.740816446	90.387839208	95.3327853233	4.18492709889
10	65	59.4129288477	51.9907066785	4.67550485571	1.08859979502	3.81626053818	104.055380245	3.49295703873	3.36776225817	0.678357755678	0.828384788515	0.924203314952	93.1029469056	122.525475329	95.4114990077	120.971860668	121.178653414	99.0887252909	97.1829358315	4.70890078139
10	66	144.596850076	50.1568801573	4.53594373976	1.24724375987	3.38164530535	102.684678843	3.06265643983	3.77122908262	0.661850554581	0.788840845157	0.941170200476	95.4092879827	125.611769192	98.3574323416	123.205953078	121.169830285	98.1328271241	98.4289191804	4.61492468372
10	67	105.293459707	51.9582115329	4.37836868847	1.04148879679	3.30911280966	115.845181894	2.23164431753	3.61932483763	1.17209802235	0.982611458107	0.843674047446	72.1752452961	94.1628229384	60.3053727677	66.027414663	109.360570395	70.4753095283	86.6890487172	2.66246281668
10	68	123.127882084	34.300483387	4.67511390775	1.1106323145	3.71839654499	103.210685493	3.5118615272	3.43830355131	0.682868717013	0.829383817346	0.92401639707	94.9797603445	122.247254987	95.7572882042	126.091540327	121.136649751	100.075018488	98.9719082019	4.58343129285
10	69	124.070476315	50.9274050822	4.59842130822	1.06697740806	4.59590143704	101.162950106	3.4922888298	3.30996676239	0.637123170937	0.836899614171	0.918637353274	169.240329297	134.604679294	102.935256214	213.334441429	135.376980838	112.606912407	146.617934787	2.75537812975
10	70	119.4901784	60.353332616	4.09666582723	0.841820446203	5.19857804431	149.581234662	3.29706075609	2.48414283673	1.61771880593	0.824691066248	0.90274487588	71.3365603136	81.02652441	62.8899877535	147.893577208	107.004380918	88.3411615033	173.153348123	2.22807108121
11	1	122.430774515	47.6152529867	5.02695897722	1.06888559785	3.71489581733	102.68241857	3.51353994268	2.69928828233	0.671013720896	0.791581050342	0.923389269525	93.427363577	128.747374077	94.8674510566	111.874264428	117.314421237	101.535167457	96.8205995346	4.8409744348
11	2	123.58811988	50.1842514272	4.67370709724	1.06926959842	3.71502612933	104.594395174	3.51162611367	2.69900920726	0.850839369493	0.790303287587	0.924238447029	79.9627460669	110.225589648	73.4072469322	86.4358061834	112.900836996	78.2043871183	90.1516746175	3.30493389199
11	3	122.912229766	59.8371022011	4.99794768162	1.07197598726	4.12210711714	96.7840537045	2.97288956846	2.30534841923	1.07186786297	0.62868142039	0.878758300252	77.3016706379	94.9412407651	62.2953134045	71.6300848022	111.192150969	71.2477195686	91.3913842352	2.80099200488
11	4	104.732660319	51.6002644363	4.39314228508	1.30274297277	4.74066025624	92.767265206	3.43827796749	2.27950411076	0.902687723038	0.637550712966	0.886472079799	98.1253212207	118.819129792	71.8358906327	205.98088351	124.478199454	84.7072822088	111.435700379	2.5708363619
11	5	122.69891782	40.5856647649	4.67128604331	1.12068909909	3.71291023411	103.239210846	3.48017288105	2.70128311269	0.678031841689	0.806384412522	0.913052779976	93.646612944	118.39532188	94.4880918103	111.140182914	120.41783416	97.9243046155	96.8886456131	4.68012333375
11	6	87.2022286319	60.3898799337	3.45189524453	1.21695463284	3.78546401846	116.724256996	3.90473383952	2.96033738505	0.790335394112	0.672948583677	0.90263106112	82.3710793732	120.931773728	80.2619554419	92.4471938517	112.83194872	83.2140535531	92.2712851657	3.79117882943
11	7	122.734587357	47.6189569133	3.90837281576	1.05730196877	4.36383394804	93.9774679065	3.57919196845	3.2114974808	0.971503863603	0.641131732374	0.879544685253	81.7761325135	103.773111635	65.5776746196	77.1917340647	110.20407609	73.8359332364	90.7460134122	3.0382843789
11	8	122.487802746	45.4815508274	4.67290717255	1.06927504311	3.13242114538	103.642016769	3.5123696548	2.70895898523	0.678254657909	0.791317913149	0.923980806082	88.2461898797	121.061397954	91.2939762412	105.706058075	117.871274942	93.8243307028	94.6888241493	4.48820343332
11	9	117.473212357	50.033092097	4.38330892369	1.06919660531	3.7162660542	103.71800679	3.50112099623	2.69877958762	0.71412207208	0.790785023007	0.92384727029	89.3298475615	118.918068906	89.3752955202	106.236493762	118.501371845	93.6223084915	94.7840163008	4.39903392366
11	10	105.457223166	52.1236328815	3.59742826978	1.1890364621	3.85203233946	88.8925060807	3.66384315515	3.1033633036	0.947883348269	1.09916560523	0.921430884887	81.246908661	107.006488151	67.7421632789	81.0697429625	110.459789339	77.9571246471	90.8758715578	3.18662536643
11	11	114.726957632	50.7761435014	3.57217835923	1.39589423107	3.7653990052	100.312611414	2.88434591328	2.56274464704	1.10854031967	0.637897928265	0.915772434869	74.6916151224	103.764903982	65.1089537388	87.2691112826	115.178818866	70.0295564415	86.8869143025	2.93493265961
11	12	122.830884342	50.0535903441	4.67396123862	1.06947213497	3.71515012047	103.225076892	3.50086332024	2.73057005821	0.678453254456	1.10483358227	0.92386831307	94.3556542251	123.179728427	96.1530936719	133.525466817	118.254835138	102.620473227	98.9450609211	4.53368557206
11	13	122.438154558	49.9437212487	4.61839750618	1.06819453774	3.7090002238	103.041187251	3.51792395327	3.01819219002	0.679403632868	0.707887278769	0.923320548131	91.5180473198	124.495513299	93.4607405207	112.470506627	117.122923896	97.1069047138	95.8940678002	4.82547930864
11	14	107.917816509	50.0376896291	4.68408381532	1.0674395304	3.7135795268	98.4492081463	3.31904044635	2.86480311691	0.677688873985	0.79154908876	0.923884958234	93.5838118868	122.380278921	96.0593213686	110.750726158	116.659813776	97.8976473963	96.2517968265	4.96862007105
11	15	134.426165742	60.1504756531	4.11170165153	1.39438456495	4.03952802589	89.0561572278	3.56414506598	2.56223677284	0.905045850892	0.996793345147	0.873520255775	127.3940471	117.572702488	73.249461674	183.343777185	113.141600358	79.7397135565	95.0283314634	3.30713152824
11	16	120.338766557	45.0785050258	4.60360441305	1.19799967152	3.73156774781	104.600791471	3.53245484505	2.72288974449	0.684791731187	0.812769193104	0.914900287041	94.5236801235	123.9109417	94.2761032177	111.679721909	119.011976045	98.028229126	96.7266452026	4.80985044913
11	17	122.312627195	50.6924841758	5.07564871083	1.05883147918	3.73019817313	102.325787328	3.52108030296	2.66011244509	0.679574658077	0.801754466719	0.921804649498	93.8368359313	120.322140143	94.4700871286	112.917739718	115.887413944	101.108214485	96.222550946	5.08410942112
11	18	110.24712299	45.6591250503	4.07094031924	1.54782752447	4.6717498509	104.406598568	3.67943113142	2.37522267339	0.901727376303	1.02617732129	0.960165545349	219.365570664	120.774051418	83.9011607473	269.894200845	167.721488776	89.729320263	168.897721938	1.85729053602
11	19	122.745235042	50.1501805862	4.48352555757	1.06948577165	3.71289196023	109.795609083	3.51268567207	2.77166763159	0.678392547981	0.791642038621	0.923921866294	92.745127317	119.492469917	93.6951763975	122.909596955	118.273541696	98.3165814963	96.0256880379	4.68245398541
11	20	122.813832497	50.0152824665	4.72912768052	1.08131042541	3.71550819502	103.105913612	3.38351959984	3.47891019765	0.678839704268	0.783575241648	0.923840180556	93.0576131435	119.344624836	95.9094246978	114.161922231	119.453498738	96.4868704591	96.6532704949	4.82578897033
11	21	121.492031345	50.2369675147	3.79094439525	1.06966783977	3.71467117848	103.203476534	2.89527887435	3.32020241184	0.678073325731	0.768811470617	0.92388926396	95.7154796857	122.373520144	94.7056821246	135.181368674	119.750349217	99.3962506004	97.4130645201	4.4163881241
11	22	122.576814939	50.0309140558	4.67310424151	1.06914031754	3.71462823903	103.285928444	3.51394466864	2.69857152231	0.678284964948	0.792340943	0.92391117423	92.4787327147	121.553774452	95.1072214096	112.367736267	117.579033104	99.2072775298	95.7884103127	4.98626506973
11	23	131.673719679	50.0449567545	4.65090367885	1.06929597073	3.41673127957	103.197250688	3.32764638298	2.70115563383	0.723150607871	0.901917787232	0.923846820209	88.9677618927	116.539428921	89.6145305849	102.367235404	114.720527546	92.1031426542	93.9072366448	4.3189847932
11	24	87.6648205559	62.0035756414	4.49484027515	1.12238557069	4.65234531427	128.408431113	3.57681707135	3.1584052457	1.14820023092	0.933901896453	0.961297046378	73.7536943792	94.3852107211	63.1562325317	86.685079602	127.38034906	77.9254809501	127.299457361	2.47946046474
11	25	123.211481124	50.220077734	4.69099957558	1.06580386626	3.82189618943	102.140754799	3.54080912803	2.66344793548	0.687734597755	0.808441587265	0.891037867645	100.975492754	121.674865432	90.6687762643	111.888829075	116.560763587	95.0387458131	96.1643544997	4.90098375158
11	26	110.937147362	50.0454643247	4.67214644357	1.07109516634	3.70645468808	103.142503622	3.51230973699	3.14454759416	0.677928783685	0.835280141414	0.923137095861	93.5447975553	119.394326736	93.8540824608	114.542030412	120.211712398	96.7347393519	96.4234175023	4.77514581522
11	27	122.813162373	57.5372183874	4.63877050877	1.07086443782	3.71360565163	103.201892179	3.52192793069	2.68613382571	0.678828508625	0.786763394421	0.923854008574	92.7152037351	118.861864832	94.7340540353	113.233658004	117.461475759	97.1038998269	95.998407331	4.86711064929
11	28	123.52308483	39.7845262407	5.15401626879	1.48042373975	4.08227483859	129.410282845	3.48112740111	2.21337864762	0.844460040539	0.92355042247	0.863779679597	139.088991579	128.444549541	78.5794978517	173.929610556	121.115823532	89.5835291529	98.5934223433	3.49332178478
11	29	122.75356374	49.8848018714	3.55104968214	1.13758761952	3.71512008677	103.177044774	3.72878733033	2.70070888391	0.683520251291	0.79161172657	0.924033165716	92.4403650799	123.350866396	94.4596694486	129.58910783	119.245947303	96.7689173257	96.2276038953	4.472764408
11	30	87.9900280207	37.6760760265	3.53522127686	1.46000719892	3.11096026231	110.450196051	2.56245378494	2.57817404545	1.12487485652	0.663130535853	0.938161605867	74.9928000619	99.9525569701	64.6966103474	71.705630278	111.921937924	67.9112936485	86.4717486946	2.75981936572
11	31	120.313572073	49.9595388385	4.4710111224	1.1211816792	3.64122332411	133.956223559	3.5766898317	2.73955023775	0.710268763906	0.757486505581	0.914410279493	100.375366898	121.688549128	91.306260884	115.421888236	118.750853077	91.4153040487	94.3758108748	4.81996466191
11	32	122.779132429	50.0120785387	4.67102871933	1.26581814296	3.71121965833	98.4003200493	3.51150293412	2.70644629198	0.714607686384	0.790747188687	0.944613837713	95.2157790472	124.075402529	92.453056817	125.652265375	135.752741725	94.1959809537	96.5703541121	3.97530109276
11	33	122.813116294	41.4133623352	4.68735972289	0.899789342153	3.77040915091	103.137757688	3.51376544362	2.69942866271	0.677634982613	0.778037181512	0.923832989039	92.8752545213	121.861509426	93.1816767027	115.018837188	115.960538824	101.637439954	96.668937467	5.13675205861
11	34	95.5945037736	42.8692711353	4.60823083662	0.909864810594	3.22238211516	95.5937345443	3.26750084412	2.52864385852	0.854764422841	0.769439450584	0.880640884143	77.6544899263	107.636148743	68.471154594	81.7330675929	112.694886191	75.5100142794	88.0994451646	3.07993268554
11	35	122.666224356	49.2727111922	4.64284834102	1.3789041384	3.70002663653	104.595485627	3.4504768307	2.69405440207	0.685019000911	0.809954296888	0.925860944061	95.7901617396	129.09028315	95.1121154999	183.921753259	128.073983642	99.4533582236	97.8524395154	3.2355703992
11	36	101.67017583	47.036119558	4.45531140632	1.11964247891	3.50248056495	110.48181807	3.40989587415	2.5463996742	0.681325693292	0.832265271142	0.91323194566	94.8861166046	121.33633545	93.1430321051	111.756140048	121.43020011	96.1183416097	95.7446374728	4.71068773014
11	37	122.760372859	41.5098304284	4.658457252	1.42456510167	3.74245822632	118.497400051	3.50528489286	2.81341800539	0.707947422303	0.754936899424	0.939573293706	96.274479105	133.356640387	93.5908360078	165.556476601	130.019690625	94.1737970791	97.4676176381	3.31612040254
11	38	122.323798383	50.0342236054	4.71579354571	1.07762162718	3.71542366486	103.141794387	3.51311001673	2.69831784635	0.662880098199	0.790720850566	0.923979900915	95.5442515142	123.09044854	96.5555369829	160.547180298	117.294318781	100.149536774	97.1190629721	3.98030921233
11	39	122.353749685	50.0248362821	4.67251083694	1.06960071117	3.68492546792	103.223277565	3.51190653904	2.69990731404	0.677962209183	0.791218745001	0.922969233988	93.6632052839	119.671616313	94.631162475	110.788355708	119.095830548	99.0937114496	95.9541167961	4.82110305676
11	40	122.762037372	50.0528615931	4.56204397736	1.00490091443	3.44971834855	103.197577403	3.51401071805	2.69978146814	0.68168275487	0.798089052489	0.923814750345	90.513732949	117.504714734	93.215547372	109.970625371	115.534968959	95.3272763606	95.3475666309	4.71249524983
11	41	106.110846686	56.1163311639	4.09891307632	1.43226379542	2.91446086023	89.8183273229	2.78370787252	2.09892048211	0.896941187352	0.86996592074	0.943734399463	80.1551047932	122.693502162	72.8391633668	87.7938261083	115.281044844	81.2859780807	90.4632670079	3.46681679037
11	42	122.831872185	50.3895809021	4.65825308039	1.13573989377	4.23405185929	103.241104538	3.51390467975	2.37658808096	0.825375746774	0.790970929564	0.910825543899	84.3514793942	114.106003454	79.0028909797	101.984515145	112.959209063	93.2285875535	95.1079512967	4.08707763658
11	43	134.771579518	60.8657320886	5.30385688671	1.15715104881	3.23518097144	120.322976946	2.53122239543	3.13580606854	0.723268140074	0.839164853051	0.929558350921	87.0506187572	121.143667551	91.2234423007	104.903267845	116.042266838	89.8098503793	95.8882731555	4.40468903092
11	44	105.864337728	53.8605954986	4.22749612077	0.982782917657	3.40639703226	110.157716919	2.51631418169	2.64540890016	0.929705125073	1.12491472945	0.89238578177	78.8936828644	107.400208767	68.6853159629	81.1504786594	108.684730086	79.6063915622	89.0403397785	3.20936650454
11	45	122.7812696	50.0415531591	4.68487749621	1.06890902603	3.73399110917	122.194567308	3.52038123464	2.69912975716	0.678043588261	0.791001523717	0.923972692292	93.1030941759	120.960252596	94.740362834	116.980057368	116.705535538	98.6496623212	96.3027532736	4.99071705239
11	46	113.946574959	49.6488819095	5.07639193828	1.25964182818	4.4351377333	80.5104387004	3.56006306979	2.97230483446	0.968239433827	0.705896183082	0.957763207113	101.678081417	151.017875903	69.2308050323	108.218085664	110.870370744	86.5280012341	94.907502286	3.76769185703
11	47	116.461540563	48.8985508369	4.67424016679	0.917938462546	3.86971587002	110.470504233	3.50449876955	2.69984942588	0.678495209549	0.791396776134	0.923920014763	92.4868314587	121.538664957	94.4437983453	117.733874328	116.330554299	99.5769956746	96.9751771562	4.98260944251
11	48	123.228371131	52.3455512757	4.55603844335	1.1591188924	4.48909797483	101.334796452	3.87709869676	2.83488421529	0.688374248353	0.791300239307	0.928171206073	101.910551893	124.097637625	95.8224318158	193.858666407	124.969558597	105.911840314	118.834550363	3.03676053543
11	49	105.270150721	46.3254983075	4.95453902243	1.31862127193	4.43225085969	82.4807058385	3.73968976267	3.30307529121	1.05240325748	0.916931173386	0.941514943657	90.0250914698	124.273983657	67.5303848482	124.217205704	121.201007101	76.260132086	101.019993746	3.50230354523
11	50	122.746206906	50.0263893475	5.29116127848	1.07061624147	3.71484308975	103.161097448	3.51338828137	2.69949266915	0.678199755388	0.791241041337	0.922632410171	93.3089143989	120.626630201	94.9241154039	113.596727487	117.617956958	98.992458298	95.7689653093	4.99898649001
11	51	122.792236145	42.7393025885	4.67232421344	1.06922803023	3.71287619649	105.140269504	3.5134968033	2.68874326902	0.677453939763	0.791147831799	0.96130847212	93.7285856814	121.363125427	95.146274906	147.733603434	119.322602457	100.063509708	96.9888641857	4.14870689222
11	52	123.954334359	40.149526987	4.05234963918	1.53104950149	4.45577679213	79.4534175571	2.88291369003	2.68479006975	0.722128072674	0.678459463828	0.940503261073	142.271947056	145.843799362	95.17101093	273.849160321	189.513864942	102.942187851	119.329592043	1.84797107456
11	53	115.496206756	38.077121304	4.8806549141	1.32570666859	3.3635224611	107.233949581	2.66369987545	3.18745891226	0.702968551854	0.954485743519	0.894508141282	93.1772773891	127.278848171	93.7137033404	129.946497566	120.597834675	94.8814360527	97.4924524685	4.24845688895
11	54	130.812154595	50.0210517489	4.67292125211	1.06917087244	3.74494321209	104.005846407	3.44968245281	2.69978511424	0.679794235906	0.79156187032	0.916613926215	92.8154182148	122.400096076	94.614386065	112.255052369	115.743870131	98.8049708774	96.1486123766	5.02839504032
11	55	121.193581019	48.5401847655	4.67416526666	1.0615942855	3.71429104676	103.233167488	3.51025283917	2.52797525122	0.68238398857	0.775219172454	0.911777638806	97.7916042832	120.360969693	92.7317843032	115.679086702	116.998811371	96.9315785124	95.8634644245	4.98944476588
11	56	113.183804315	42.7520004202	4.59575582839	1.18884268697	4.1520830018	97.1067421239	3.6471641621	2.76474254184	0.809658822772	1.11072989757	0.937015340675	122.426501955	148.651797155	79.9722872137	133.00003275	116.003046457	99.4158261544	103.503080102	3.90381908748
11	57	122.4440525	50.0263032164	4.67336674998	1.06941468487	2.91252477786	103.096554182	3.5003589623	2.56476710254	0.682757478078	1.09911909522	0.924273374586	88.4804714218	120.703816884	92.9315469943	109.13849666	116.182612871	94.047394163	94.609525128	4.67571630587
11	58	122.782252497	50.0434641964	4.67183903344	1.06949684432	3.69135288952	103.185857404	3.51247861533	2.02777654155	0.678107981268	0.75374103735	0.923849981641	92.9864300041	121.52863482	94.8826401134	113.04242393	116.345472024	102.748295558	96.0588146751	5.1585597132
11	59	123.909430648	50.0135055026	4.48240574857	1.06978735718	3.7147806917	107.485873291	3.46192145488	3.32385390334	1.04329711828	0.791838551442	0.930641885429	84.0967300432	119.134828362	62.6028994824	70.0248075329	110.520276768	88.7772883118	86.2077301389	3.20567842652
11	60	120.483508061	50.0255673468	4.66832030735	1.37555370125	3.72681447886	92.8238938788	3.511366909	2.70078332204	0.68714720785	0.791339488077	0.923968961615	98.2683738394	128.030228457	96.1387227314	184.961347872	123.865310383	99.4392816629	97.457113478	3.35036729834
11	61	121.63307398	48.9318434233	4.67507231302	1.06944346405	3.71228914972	105.950331472	3.29464637851	2.96663816492	0.674272956848	0.794802571125	0.924027929255	93.8651716994	121.847753	96.6901941922	111.989880334	121.091122578	99.6454021498	97.0011526309	4.8742921196
11	62	107.082122048	50.0346327833	4.67321557404	1.06890564964	3.71517488535	103.177999242	3.5136686414	2.70106875641	0.678186142501	0.793824053961	0.91401237311	92.9190679186	120.337046021	94.8356291813	114.338899481	117.693732249	98.5257249604	95.9678754796	4.98010154709
11	63	122.815764111	50.0410547999	4.67440599855	1.06959483443	3.00663503374	100.410656264	3.51340157671	2.59960970133	0.677706330853	0.646240301863	0.92397624927	86.2889872689	120.306183468	91.6421898504	104.87900777	115.026520253	93.6041372192	94.1601351072	4.50719967941
11	64	116.100439719	51.0213022626	4.70332447555	1.18618927891	3.51519486963	102.132830824	3.38385249009	2.80173980853	0.693829940315	0.773082231652	0.92255119365	91.6100009256	128.122995926	92.0882881597	124.5308711	118.961112817	93.3668642732	95.5920064107	4.37181383998
11	65	91.0975906724	51.0170854374	4.67367194458	1.07904831967	3.75380671385	103.620618825	3.50271782703	2.69776939986	0.678232868473	0.791062912932	0.924026648296	94.0430912887	121.137059018	95.8646729972	118.169832678	118.658130553	101.918316549	96.354591269	5.01798502257
11	66	133.689551287	50.1001721768	4.6038913866	1.1583703021	3.53649909744	102.935268124	3.28756752758	2.89950281208	0.669979267924	0.771290941254	0.932510091058	94.2866501287	124.961843351	94.0554904494	118.014606709	118.455330999	97.7040723502	96.6091536178	4.79773289394
11	67	114.037856102	51.0008378646	4.52510386096	1.05549282055	3.50023284959	109.515519649	2.87206146643	2.82355068959	0.925103001808	0.868176247729	0.883762014544	78.481338567	105.224639858	67.7099804951	79.4935748709	109.658821559	73.6566803667	88.3805367161	3.05643965192
11	68	122.955067291	42.1719737917	4.6734764706	1.09006457941	3.70487471725	103.198271449	3.51217007127	2.73304004643	0.68048834914	0.791562427348	0.923933189355	93.7284545461	120.539619211	93.4138123349	116.154049795	117.252601819	96.8278335404	96.4798006853	4.89536509751
11	69	123.426364406	50.4854346393	4.63513017083	1.06823712619	4.14362716328	102.174403755	3.50238372257	2.66887165197	0.657615576103	0.795320325761	0.921243667457	98.1558780786	122.796576864	98.5543002269	131.787172526	123.843371497	106.941231652	102.274792578	4.50380590386
11	70	121.136215449	55.1983984062	4.38425243034	0.95565864526	4.44496546692	126.383546033	3.40476968571	2.25595968914	1.1479133936	0.789216051799	0.913297428761	72.2867073354	93.913106037	61.5283357741	75.3166337086	108.469582251	76.8587001179	92.611872406	2.89854402744
12	1	122.606513506	55.3078310833	4.84939900533	1.30500879053	3.70312435343	102.934137987	3.51300927901	2.36353241194	0.674560851082	0.772661043846	0.923619625583	95.6059768611	126.128710767	96.1047769665	169.879868272	121.259502601	102.947753193	97.3583149721	3.69376334398
12	2	58.2284582616	69.6925198663	4.50038125478	1.32770948001	2.98460214378	122.526432072	1.67605306489	3.7259956611	0.804300463709	1.33661949526	0.927341433235	97.8406568538	150.057082288	87.5579116184	194.041716531	125.555181605	90.2058730417	98.2449072412	2.77260646554
12	3	101.499764572	48.633312304	2.09808715195	1.48609381876	4.49062972251	158.178491218	1.56483880317	2.73498052904	0.959124634377	0.614827624306	0.829959128762	138.284067236	135.735446958	80.6371790099	327.036160123	153.560302131	85.7028953725	108.07659981	1.7950713956
12	4	91.6038407053	33.4808375567	2.30916037967	1.33754477159	5.00102580301	155.99081267	2.63055929189	2.49697296975	1.32780980633	0.906397093793	0.987602090978	107.239708869	100.585650926	70.726988464	252.464231676	116.142840109	83.8899957412	169.2877892	1.86261324249
12	5	122.740585159	45.3145644806	4.67156253838	1.0950929717	3.70213156181	144.503283084	3.49632574819	2.36452982712	0.678069911478	0.780062724936	0.918451380809	92.5008546913	119.778012548	94.9454001512	117.352475501	116.723122507	100.740692092	96.5905945558	4.98935572987
12	6	135.506701663	55.216672065	4.06186713899	1.14322573858	3.73840845399	109.9550572	3.68561611112	2.4940569633	1.31851637912	0.713344810514	0.91324052138	77.6268873292	92.0071459186	57.5794505361	58.8917038661	118.489356825	61.7355933927	81.9843271921	2.38561677693
12	7	133.902302001	46.0436103613	4.41936099444	0.866867218714	3.92338748351	98.8151082087	3.02780183179	3.15524444142	1.12429615701	1.2012241198	0.854828141174	73.536416904	90.0664881302	62.0571061037	69.2962155996	106.479113801	66.1104041711	89.3945219957	2.70677895717
12	8	122.635027622	47.7625075119	4.672373103	1.06938594371	3.41188701745	103.413937087	2.58442329936	2.36836776339	0.678181319588	1.41522109635	0.923915393861	96.594920646	128.388291424	95.5330210804	163.832268237	121.712912904	106.375724477	100.12594817	3.7481007168
12	9	120.127732427	50.0382781467	4.52757397857	1.82291152665	5.85298136085	103.451932097	3.50679980578	4.28910763705	0.696115026674	0.772263030179	0.923848625965	224.378953513	140.737027743	108.623841367	407.387228995	230.260808661	114.628189756	198.91222368	1.20949447636
12	10	140.185104174	71.9775605914	5.35922969318	1.18985641179	4.31417291195	60.761828807	1.5670654135	2.84606267675	1.30100266221	1.02461411014	0.928532579892	106.407953155	115.760019256	74.3392989291	224.926599757	125.176774067	85.787101473	108.368685185	2.48263729543
12	11	55.3054867934	31.2591449427	2.77493438662	0.755516124922	3.61290223636	100.954445827	3.58457873673	2.23396906469	0.935374759025	1.47102265371	0.939812919376	90.2137795982	105.319464727	69.8631562797	108.517464788	115.052425048	83.4548637059	92.0055464508	3.66602680617
12	12	122.806568419	50.0485272702	4.67290013603	1.06948448964	3.70325150499	163.725909986	1.69422027201	2.37917329988	1.49711305094	0.929287309809	0.923859147355	71.3962107964	92.9059492783	61.4514442891	166.132845966	122.541969074	69.203195142	90.2930712701	2.51625693133
12	13	122.610203527	49.9935927225	4.64511826981	1.10046703474	3.70017655666	103.113522328	3.4271071054	4.62639456063	0.678755807068	0.73081415806	0.923585264886	93.5712807185	120.68874767	94.9774114297	112.77193566	117.111804774	94.3422669696	96.7510036836	4.83636967876
12	14	115.350034503	50.0405769127	4.67796142438	1.06846818736	5.77322981636	100.817532775	3.41575953084	3.82003870879	0.677898427626	0.772645063055	0.923867469937	121.949669754	121.697489082	116.623671097	164.474046245	139.800094126	113.423764393	193.428949792	2.62300281958
12	15	77.0761306807	40.0277141908	5.27595101113	0.691741701403	5.17760804757	126.054887568	1.63712370331	3.51846685995	1.23039066426	0.720973236411	0.813639921008	117.084993329	103.361802274	67.560047517	122.482580069	110.920040033	82.1253368637	179.091758268	2.65239332739
12	16	121.560509527	59.3171810699	4.63772172325	1.13374825792	3.71146031867	103.893324438	3.52246673019	2.37533314302	0.681449856228	0.783255115227	0.919375134341	91.6993165282	120.810937243	95.0592228959	127.834281719	117.344175585	100.699084086	96.1469382988	4.69279434871
12	17	122.547439846	50.3679741861	4.87374387214	1.00048309036	3.71077553132	150.109039295	3.51677945915	4.5482536243	0.678841319673	0.777747752035	0.922827315569	91.4261402161	128.737433112	94.6834754937	112.741621459	134.126004172	93.6711642682	96.5953930134	4.09070209046
12	18	110.95859833	65.2440011197	2.86520050658	0.796245054754	4.1008008308	103.464439922	4.27369906967	2.8785782041	0.75103423317	1.47099486836	0.916271498308	90.0062258356	117.917926881	86.9825917928	172.137257291	115.265825198	96.056672284	136.582724291	2.90024696116
12	19	122.763743769	50.0968223913	4.57768229551	1.06949130798	3.70212242488	106.490733244	3.5125821437	3.89870573925	0.678250264624	0.772691537985	0.923885923967	93.102000206	121.724570457	94.6401021375	111.588643322	117.374567913	95.5462401944	96.801436333	4.83406268536
12	20	122.798042497	50.0293733315	4.70048335698	1.17867152744	4.16463366803	103.145885508	3.44799910759	2.7533433696	0.678473842768	0.768658139499	0.923845081098	136.477902049	127.518765867	100.909575994	161.758541734	120.16081549	103.548360514	100.994743395	4.32020830968
12	21	122.137141921	50.1402158555	4.23139171435	1.06958234204	3.703012034	103.194666969	3.20387874484	2.67398947669	0.678090653499	0.761276253983	0.923869622801	93.471312155	119.459143585	94.627675855	118.300710315	117.721797365	97.7597806768	96.0931817742	4.85210538344
12	22	114.394287416	50.0371891261	4.67247163748	1.06931858093	5.20352375671	103.235892924	3.51321164199	2.36317403193	0.927999787859	0.936803079846	0.923880577935	126.148951225	104.685221499	74.9977848698	140.796062176	115.929135464	93.9994923734	177.251795709	2.66493031962
12	23	127.227986088	50.0442104754	4.66137135615	1.06939640752	3.55404208455	103.191554046	2.12219906371	2.36446608769	0.70062929457	0.827829412291	0.923848400925	100.91962995	128.44143218	96.0433106662	122.095543914	130.417588998	101.597880909	97.7140275964	4.38259215257
12	24	142.565959159	27.091473626	4.07479442957	0.901932613162	3.3367415615	99.551392024	2.9028002259	2.07703635901	1.3974959421	1.37274003362	0.910649815807	85.4300006786	93.3446848178	57.3610574502	62.603388732	106.733747143	80.6488950195	84.2036934426	2.7578472035
12	25	55.5476463883	50.1317709652	2.57269648504	1.06765035529	3.75662453948	150.247604107	3.52664387168	2.34561223851	1.41160415024	0.781091312307	0.85371270464	60.3047442662	83.9869867052	55.9824208837	54.8757085546	107.75941234	60.6177536434	80.8887865593	2.31468850607
12	26	76.2152493682	51.404296979	4.67199273851	1.07029600533	3.6989037888	103.164180513	3.51239417616	2.58616206785	0.678018382477	0.794510589382	0.923493538751	93.6484002519	119.272446357	95.2445310052	113.52405278	116.857345385	98.1828013666	95.8439867108	4.97839895123
12	27	122.797707435	53.7903412919	4.65530477111	1.07018064107	3.70247927057	103.193874792	3.51720327301	2.35695518363	0.585343185629	0.770252215886	0.923851995107	103.401796848	127.651846997	107.822002979	150.276535167	123.114235632	116.053405757	101.533052845	4.47839730116
12	28	123.152668664	44.9139952185	4.91292765111	1.57626507831	3.88681386406	77.2731712174	3.47762181995	2.12057759458	0.761284010903	0.83864572991	0.893814830619	155.53325502	134.345902376	89.0642005804	215.192965515	130.04712683	98.4044068684	99.0159173393	3.06336924751
12	29	122.767908118	65.3650726096	4.11144435779	1.10354223192	3.70323648814	103.181451089	3.62063297283	2.36424271273	0.680814116279	1.46771751681	0.923941573678	97.4803074596	122.659969399	107.013930051	217.697587426	137.395311805	106.27355356	105.705511149	2.8724443877
12	30	117.684364282	31.5089462616	3.88333913406	1.48504060937	5.48431197103	145.506031032	2.98771912289	4.95937798213	1.4326739744	0.563058234986	0.863451401275	133.933910932	92.2611837821	83.3451512767	182.877247613	107.57130327	65.3709701864	173.258974656	2.27284102923
12	31	116.055708508	50.0015015174	4.57142507792	1.09533926176	4.42789577791	118.571040482	3.54458422352	2.38366338965	0.694188372587	0.755613771466	0.811649402242	96.2447137047	116.26631575	90.73460406	146.500748708	122.875826445	98.7581780938	107.182008625	3.67917036549
12	32	122.780692463	50.0277713675	4.67143387639	1.16765749364	3.70128627393	100.793088727	3.51199077473	2.36711141676	0.696357833826	0.812556312833	0.934231909677	91.8532398359	120.867540307	93.4897702554	109.826874682	120.947870436	95.8644585732	95.7072760501	4.62269186956
12	33	122.797684395	45.7284132658	2.11529949851	0.984643093235	3.73088102022	103.161807546	3.51312202948	2.36360260213	0.67787148194	0.765889109431	0.863046171486	91.835990492	117.620118065	94.3865844622	114.995827387	119.804478756	98.0585652082	95.4503911452	4.81259120655
12	34	73.7864484181	34.0731828277	4.2490480352	1.47672143606	5.16888235	134.57721618	3.6227479779	2.93918769843	0.706456333962	0.592494628838	0.824593969789	178.14781893	125.350646694	97.1514522019	375.355422591	149.50725541	99.6469112226	180.22216776	1.55368854832
12	35	53.1070181031	64.4423742364	5.9593241974	0.725607352978	5.27117716376	147.093629481	3.03819516879	3.19491927828	1.61186846721	0.512123868787	0.829830757343	58.3962148305	78.9060200671	53.3367719393	56.1623422898	103.949889535	62.7654699343	156.401226809	1.98837512021
12	36	112.226214164	48.5397918772	4.56357521988	1.09456966161	3.59691672724	106.833837737	3.46118724474	2.28708810787	0.67971683728	0.793003154246	0.91854096365	92.6570967506	120.730952663	93.9992986401	112.811209248	117.574798757	100.612603894	95.9767321019	4.98052312753
12	37	100.186897314	67.1657479173	2.36725310397	1.88902708109	3.95661413243	151.915437077	2.07526029797	4.79983498947	0.949519763448	1.42082602662	0.926567126904	138.494946065	192.812916347	100.121248172	197.32065492	223.807143135	86.1704964599	144.969276991	1.62807793779
12	38	122.55302544	50.0388439009	4.69381628958	1.07355923575	3.70338827719	103.163825896	3.51279431603	2.36304719395	0.670494039733	0.772230943958	0.923914941278	93.4882651325	125.952442468	94.6280839705	118.864548099	116.685999851	102.672999277	96.5443673328	4.95914127243
12	39	122.568001091	50.0341502392	4.67217493519	1.06954877774	3.68813917872	101.373233772	3.51219257719	2.36384192779	0.678035095226	0.772479891175	0.923409607815	93.753933166	122.630694343	93.8584788729	112.274359298	116.762561888	100.245722401	95.9211286591	5.02325152415
12	40	122.772144935	73.7569497032	4.6169415054	1.61408630118	3.57053561903	103.191717404	3.51324466669	2.76763305243	0.679895368069	0.77591504492	0.846807229764	101.291476869	159.96416849	97.8974717391	170.988157159	127.647228113	95.9678770326	99.5354432889	3.04912122103
12	41	121.027605265	27.457575351	4.51158470381	1.25021962729	2.1112022238	98.1358100322	3.43316421855	2.56049228986	0.849231010301	0.85926168859	0.956070076695	79.3061071034	110.269844235	70.2851897698	83.6386327463	115.87831329	74.7246550465	89.4957797509	3.1230561003
12	42	122.807062341	50.2165225492	5.24245524733	1.64302459761	3.9627023744	103.213480971	3.51319164754	3.97358784394	0.837920338837	1.36293545645	0.91733776277	202.748387969	137.258166378	88.1032821727	235.546470805	132.585008311	85.1147017117	133.763260549	2.52632335512
12	43	128.776916008	55.4545981425	4.98784796008	1.11332394656	3.46326693048	111.754417175	3.02185050538	2.83764796855	0.700688060671	0.7964529452	0.926704166281	88.6579519427	121.597122458	92.9177298234	106.051456308	119.0081235	93.3660002975	95.3633681493	4.502273827
12	44	85.2081805779	33.39720177	5.64819852845	1.37123554466	3.13524500673	113.733272425	3.58884644046	2.03964530986	1.45155792812	0.67399730936	0.986675053937	65.3780769754	83.7646305721	55.3870426608	60.1775228966	106.333845622	60.9389129254	82.8273278289	2.3969432386
12	45	122.781761048	50.0425086777	4.67835826483	1.75851485434	3.71267199935	112.690212356	3.51642992499	2.36345314936	0.678075784765	0.772371280534	0.964360010016	133.148090237	216.672133049	101.497976084	129.177546647	141.270256085	107.071710642	101.720807921	3.03131237998
12	46	118.364413728	49.8461730529	4.87411548586	1.70877564264	2.20166908359	118.002518503	3.53627084256	2.500040688	1.44219224644	0.729818610216	0.940806594377	64.951316037	87.4725315258	55.8082015984	58.6445169146	119.428153294	59.5967234122	83.5033231792	2.28638271455
12	47	119.62189653	49.4710075166	4.67303960012	0.993717653431	3.78053437977	106.828180819	3.77057435898	2.36381298372	0.678301595409	0.772568906742	0.923884998202	92.7689954754	119.830410716	93.482586131	112.409691897	115.02419758	100.260656094	95.9888777319	5.02631605129
12	48	103.768106007	48.7474286571	3.88829855194	1.55411509853	3.48712249244	64.0261590813	1.63170401716	2.69110760893	0.753969197288	1.17204204067	0.854152411379	129.949850167	186.245198564	98.9851595793	208.893481558	140.394457797	95.6686768217	104.461642987	2.4136956422
12	49	114.026201609	48.1844812519	4.81318902794	1.19405905812	4.06180187461	92.8332816215	3.86630490439	2.66542591638	0.865255619376	0.835336105368	0.852141284746	83.4106242386	113.01216124	71.8647708526	86.926208317	120.402292648	81.6516945616	91.9979188561	3.28816152908
12	50	122.764229702	50.0349267719	4.98150015596	1.67615903566	3.9577405163	103.173477426	3.51293344835	2.72772027872	0.678153868328	1.48104999577	0.923241195906	132.105599901	134.098424388	101.448998946	310.443301129	171.543455935	114.5924969	172.686787354	1.64307852551
12	51	122.787244321	46.3913833925	4.67208162344	1.06936243728	2.81046683663	82.5369951409	3.51298770931	2.35825990528	0.677780960515	0.772444434575	0.942579226881	86.6149111877	120.335500243	91.6979593548	107.156394559	116.004103063	94.3263721943	94.2694623854	4.55842454427
12	52	98.8181895007	38.4115913348	5.22250239486	1.03659755699	4.17044632531	65.6923258342	3.85137659692	2.76700456741	1.63362400045	0.860973483595	0.969955708567	68.462273742	98.3384690713	59.953312363	65.7871989193	106.840198176	65.9170913618	86.9173860762	2.66931646776
12	53	119.139229626	43.2262411351	4.77624697377	1.19760175645	3.52743767531	105.209903493	3.08808924539	2.60761772691	0.690538266561	0.854113390435	0.909179061461	92.2157125899	127.736275259	93.6125197709	113.752273746	123.626277988	96.5965697828	96.4044505436	4.52081007113
12	54	126.797203546	54.6931550585	4.67238014278	1.06933385838	3.7181480508	103.595851906	2.47638522311	3.15707490706	0.678951108587	0.772651453835	0.936561872875	95.0228969628	128.868296648	98.0659059685	126.965244272	119.849440129	100.71113947	98.4393216331	4.53404275237
12	55	123.759164043	49.2918244809	4.67300215005	1.06554556491	3.70282196814	103.209512446	3.51136572725	2.27787589638	1.03317495163	0.764480104902	0.917813810223	79.7481006232	104.34154821	63.5594619724	74.8236741142	124.939248149	69.3409931171	85.1948467878	2.67527497124
12	56	74.964274231	46.3977323083	4.63379743092	1.12916976564	3.92171794566	100.146299764	3.57982138872	2.39625954169	0.74388340202	0.93223546746	0.930432661158	90.0813164029	117.183304629	88.1723077788	101.975804171	116.978016348	97.9685185158	96.1977184341	4.35963535102
12	57	122.613152498	50.0348837064	2.80042861179	1.06945576459	3.95121712099	103.141205793	3.50641878882	2.29627182205	0.680432729673	0.926430066288	0.924061678113	94.9356257341	123.477193761	95.2442041422	128.950491	117.722204685	105.534513908	98.6430078911	4.7357986603
12	58	122.782252497	50.0434641964	4.67183903344	1.06949684432	3.69135288952	103.185857404	3.51247861533	2.02777654155	0.678107981268	0.75374103735	0.923849981641	92.9864300041	121.52863482	94.8826401134	113.04242393	116.345472024	102.748295558	96.0588146751	5.1585597132
12	59	112.50885252	57.7579937503	2.52348122715	1.06580246909	4.06970612214	81.8910442008	1.64832888892	4.38320198394	1.57099791881	1.41884077046	0.959240964767	217.338489087	163.78788763	63.6464180497	209.501819839	119.873147852	99.1374110851	134.097616637	2.57343178565
12	60	126.307585117	72.3372857237	2.46003195616	1.36609943012	2.94942811002	110.750822105	2.97615587469	2.18097569695	0.631833970856	1.35204763351	0.973899046368	104.469699953	140.434841731	105.184686316	248.667752007	192.646927865	112.90225876	99.9356089296	2.07317057163
12	61	122.207663239	26.6467456459	4.67345567323	1.06947015419	3.70182101962	58.978201491	3.40356249692	2.49720735323	0.676190469058	0.774271804238	0.939373346141	97.6373264006	119.862448504	95.3958963545	126.917855334	124.14387058	102.74728476	100.784542208	4.44935992945
12	62	114.932187273	50.0390484898	4.67252730374	1.06920124698	3.70326388743	103.181928323	3.51307362837	2.36442264898	0.678147061884	0.587907061283	0.918931177375	91.1039859761	120.386757836	93.2678691917	111.677478136	117.008043318	98.7330731648	95.7346782948	4.86921779166
12	63	122.799008304	50.0422594981	4.673122516	1.77088513738	3.34899396163	101.798256834	2.05808460917	2.31369312144	0.67790715606	0.699990669606	0.923913115455	132.278052093	258.333699654	103.227700917	130.626189054	161.287906912	103.507349083	102.038890481	2.39401938883
12	64	119.441346108	50.5323832295	4.68758175449	1.12784306162	3.60327387957	102.659344114	3.44816555271	2.41475817504	0.685968960791	0.763411634501	0.923200587646	92.5141047665	120.179092205	92.8760420218	115.475734793	118.837542454	98.8609908511	95.5607276396	4.89547781899
12	65	106.939921585	50.5302748169	4.67275548901	1.07427258199	3.72257980168	103.403238115	3.80149339499	2.3627729707	0.67817042487	0.772401975141	0.923938314969	91.4544447382	122.328435558	95.4377844136	113.313597949	117.733258824	100.518428593	95.7741268129	5.04356621808
12	66	60.6042856766	50.0718181866	4.63786521002	1.11393357321	3.61392599348	99.0232486377	3.40002307146	2.46363967681	0.674043624596	1.09330751693	0.92818003635	94.5029394621	121.946186416	95.9767899737	157.615204311	119.905788547	102.760651483	97.83420499	3.99588268043
12	67	117.073492761	67.1883219159	5.10162849477	1.79059302563	5.1085544368	74.0893308899	3.03878831494	3.47799389843	1.093264283	1.37171924955	0.904707499708	136.134779498	149.722744389	78.2192048597	337.796699336	234.089067645	88.9937992999	185.307231435	1.18990687985
12	68	122.868659894	46.107718994	4.67265775202	1.07978071186	3.69811380339	103.192064427	3.5123243433	2.38040829399	1.27676162092	0.772651732349	0.923891585498	69.4734848263	89.6001651689	58.7684130681	63.3111410548	106.260617044	63.6622956562	82.9917841742	2.52420051004
12	69	84.8133087444	48.9624199689	4.65348460214	1.06886698525	3.9174900264	102.68013058	3.50743116895	2.34832409676	0.667861778685	0.774530681555	0.922546824549	95.305862946	123.948886051	96.2292662122	119.304519687	116.966371407	103.984394767	97.3838174125	5.07766147455
12	70	145.840315954	43.631699774	2.21528754305	1.27681369892	2.54122199308	139.214382626	3.97909348355	4.15533929871	1.57666567739	1.4074861291	0.893178884545	59.698745809	78.3811062038	53.5423186172	52.2345844239	110.013711903	59.5293947642	80.06287377	2.21492730037
13	1	122.694383001	52.6756476398	4.76061901939	1.18725281742	3.69723862147	103.059997696	3.51274394717	2.19565447674	0.676334416175	0.763201040598	0.923734803612	93.3089392129	120.06005589	93.580280989	129.146834006	119.719381405	100.568422647	96.5487208168	4.52439384675
13	2	90.5053553794	59.8679920313	4.58611014411	1.19860316216	3.33797751665	112.856144738	2.59426584011	2.87688610132	0.741204222488	1.0451802663	0.925595707438	89.0291667941	125.25718813	89.271947842	103.459598344	119.523008009	89.7702297387	95.0630351634	4.21431684674
13	3	112.141008535	49.3383882502	3.3849630927	1.27779533154	4.09099130601	130.682174311	2.53865870925	2.38137853529	0.818616307822	0.684284330828	0.876904555201	84.8323152189	121.346141074	80.2543561447	147.228402542	119.032461895	86.9217079641	94.487461692	3.61625552234
13	4	107.193046601	41.7621508765	3.49049970656	1.20352080795	4.34618934627	129.588335037	3.07151895361	2.26237475565	1.0029588938	0.830069065572	0.955726036309	174.426986782	105.778884282	70.1726881533	208.551715407	116.229279973	79.6388897043	96.2879050401	3.06688789232
13	5	122.761418828	47.6790143385	4.67170078591	1.08229490801	3.69674222567	123.844570244	3.50440218176	2.19615318433	0.678088946373	0.766901881143	0.921150681225	92.9091316352	122.426909113	94.6679078502	146.66522377	120.425648043	101.30553252	96.0431916876	4.17361905054
13	6	129.14447708	52.6300681307	4.36685308622	1.10636129145	3.71488067175	106.570457302	3.59904736323	2.26091675242	0.998312180193	0.733542923932	0.918545251511	77.4578023097	101.134545375	64.8137616373	76.4650990774	107.19780256	71.9153223738	86.2739587249	2.9340253945
13	7	128.342277249	48.0435372788	4.54560001394	0.968182031515	3.80737018652	101.000482807	3.27014022356	2.59151049149	0.90120206914	0.977482578573	0.889339061407	80.8462433786	105.038294369	69.8824314451	84.5795091392	110.131174266	79.6984264472	89.7360186103	3.23983065466
13	8	122.708640059	48.9029858541	4.67210606822	1.06944139402	3.55161995348	103.299897246	3.04845095735	2.19807215247	0.678144650428	1.08448106685	0.923882687751	95.7880284593	121.925022371	95.7734490857	117.051842144	119.947610665	104.013116598	97.2292909226	5.07729120691
13	9	121.454992462	50.0408711715	4.59970650601	1.44620418548	4.77216712518	103.318894751	3.50963921056	3.1584420893	0.687111503971	0.763002033764	0.923849303803	113.961598745	125.351698053	98.361910954	296.195999161	157.91350045	103.972796106	176.721864023	1.68927139766
13	10	131.483678336	61.0105123939	5.01553436331	1.12967662805	4.00276290073	81.9738431057	2.53977201442	2.43691960915	0.989555321738	0.889177573743	0.926191280766	80.9792617362	113.490975055	68.0887229674	94.1537469932	111.019407998	81.4865663438	90.565512347	3.48356412962
13	11	89.0438696453	40.6513045695	3.72338671003	0.912506484619	3.65212756294	102.070151616	3.54852867603	2.13087280312	0.806741370146	1.11238184553	0.931831450508	84.1598606213	112.000061318	76.9567098886	100.917527018	114.316584777	90.307782044	92.0901925298	3.832787013
13	12	122.794410458	50.0459957333	4.67236958474	1.06949066698	3.69730219726	133.455883695	2.60334944367	2.20347492071	1.0876105161	0.841514173579	0.923854564498	75.1200074925	95.9449527655	64.0718858423	79.5889750951	108.010400037	82.1127722651	86.3403426	2.98563035892
13	13	122.696228012	50.0185284594	4.65847865163	1.08498193953	3.69576472309	103.149689866	3.46979286037	3.32708555109	0.678431894168	0.742277597705	0.923717623263	93.3319242207	122.327933142	95.688421111	113.759593387	115.77766612	98.2603469183	96.2115948186	5.09971325094
13	14	119.0661435	50.0420205546	4.67490022891	1.06898251584	4.73229135294	102.00169509	3.46411907309	2.92390762517	0.678003204447	0.763193050203	0.923858725789	100.366699523	128.824557542	99.4317723401	204.190287077	132.387845357	111.907973662	144.610853113	2.57125655921
13	15	99.9291915889	45.0355891936	4.97389502229	0.88061927286	4.43448046854	114.620372486	2.57480115932	2.77312170075	0.954249322762	0.73735713688	0.868744951324	83.1719301766	103.623442066	68.013844164	85.1319342443	109.003038347	80.4716294451	94.9596883411	3.33836803431
13	16	122.171381012	54.6803226331	4.65478037834	1.10162255112	3.70140660409	103.539590921	3.51747267276	2.20155484228	0.679778918748	0.768498076288	0.921612557991	92.9304371408	120.900177601	94.1733471795	112.971312854	117.945320415	100.404586755	96.020435363	4.97683286152
13	17	122.664846172	50.2057191912	4.77279145279	1.03498996734	3.70106421042	126.64744835	3.51462903724	3.28801508292	0.67847465047	0.765744394692	0.923338648605	91.8791953095	121.752437906	93.8752290206	116.913532675	120.22938781	95.8180111785	96.445684082	4.74581302313
13	18	116.870425413	57.643732658	3.76851977001	0.932870949535	3.89607686016	103.325148663	3.8930888425	2.45317737282	0.714571107219	1.11236795285	0.920060739975	91.2707580445	118.498251909	89.8003904525	105.456024435	114.206563758	98.5556370593	97.7491988074	4.59287752127
13	19	122.772998133	50.0701432938	4.62476066447	1.06949407615	3.6967376572	104.838295324	3.51253037952	2.9632411404	0.678179122946	0.763216287668	0.923867952804	92.777894012	125.438018016	94.1455459126	112.860775797	116.687986079	98.6486081151	95.8808537241	4.91075169394
13	20	122.790147497	50.0364187639	4.68616119521	1.12408418588	3.92799327877	103.165871456	3.48023886146	2.39055995557	0.678290912018	0.761199588425	0.92384753137	96.8733216189	120.950906158	96.1601567957	162.030610453	120.369697541	102.352169304	97.0051106042	3.92030931952
13	21	122.459697209	50.0918400259	4.45161537389	1.06953959318	3.69718246176	103.190262187	3.35817868009	2.35088300912	0.678099317383	0.757508645667	0.923859802221	93.0332140153	120.453254694	95.3188949434	112.605851788	116.65295227	104.761522752	96.0047012523	5.17559628847
13	22	118.588269957	50.0403266612	4.67215533546	1.06940771262	4.44743832312	103.210875164	3.51284512866	2.19547528674	0.803053884563	0.845272058598	0.923865279788	89.7810335459	111.7056944	79.9610273265	135.710123339	116.640962583	97.4820635308	103.69522788	3.7533829189
13	23	125.005119292	50.0438373359	4.66660519479	1.06944662592	3.62269748703	103.188705725	2.81733883952	2.19612131462	0.689368637919	0.790785224821	0.923849191283	92.0426638819	123.753372557	93.9926611826	114.346437757	121.144419167	101.592751223	95.9246140641	4.88457907514
13	24	132.674105828	38.5674689112	4.37331673151	0.985714728739	3.51404722551	101.368624714	3.20763942062	2.05240645028	1.03780196168	1.06324053549	0.917249898724	75.0378206807	96.3645062169	62.9445349046	74.3299958577	111.026600135	74.3725559298	86.2928982469	2.80468307997
13	25	89.1649494427	50.0876175808	3.62226775924	1.0685735998	3.7239887145	126.716730756	3.51956124351	2.18669439003	1.04485606575	0.767416174829	0.88878134314	95.1562551387	103.542614484	63.1532866101	81.9434453679	134.394038032	75.2341774906	84.9219670176	2.73655562589
13	26	99.4987509327	50.7238805877	4.67191588598	1.06989642482	3.69512833916	103.175018959	3.51243639575	2.3069693047	0.678063181872	0.774125813366	0.923671760196	93.9462163549	121.80784893	94.9512567756	112.880128631	120.288739652	100.091079806	96.1006025983	4.92992234842
13	27	122.789979966	51.9169027441	4.66357190228	1.06983874269	3.69691608005	103.189866098	3.51484094417	2.19236586259	0.631725583448	0.761996626618	0.923850988374	98.6848018383	124.064142754	102.602365723	123.451919631	120.240791981	108.46227989	98.0248728314	5.16058026988
13	28	122.96746058	47.4787297075	4.79238334228	1.32288096131	3.78908337679	90.2295143109	3.49505021764	2.07417706807	0.719695996086	0.79619338363	0.90883240613	99.0952340177	144.024864325	90.7325627518	180.104057241	123.077972089	99.9094051375	96.4794761656	3.18900680198
13	29	122.775080308	57.704268403	4.39164169562	1.08651953812	3.69729468883	103.183654247	3.56655579408	2.19600962714	0.679461048774	1.11072927708	0.92389577766	94.0923221416	118.729812027	95.7931692197	124.748644816	118.254898424	104.299183583	97.9368100041	4.7789132845
13	30	120.23330839	40.776205229	4.27758908375	1.27726872684	4.58783243028	124.345944218	3.25009886911	3.49357726184	1.05539097783	0.658399636168	0.893650691458	95.0508919142	132.61458167	66.0881919882	148.984365745	124.061324901	81.4986471271	97.728651771	3.14339501324
13	31	119.418980503	50.0224828569	4.62163205568	1.08241805304	4.05962433371	110.878448943	3.52853141943	2.2057199656	0.686148176927	0.754677404408	0.867749691941	92.6945465636	119.858973037	93.438483691	149.030828494	125.440283941	100.352187732	98.0419108154	3.86437381131
13	32	122.78147248	50.035617782	4.67163645492	1.11857716898	3.69631958172	101.989473066	3.51223469503	2.19744397916	0.687232907547	0.783148675092	0.929040945659	92.701702683	122.688347413	93.7959291715	111.808855734	120.735186358	100.701795866	95.8398696978	4.83979747899
13	33	122.789968446	47.8859387311	3.39356926598	1.02706996878	3.71111695487	103.173832475	3.51280032241	2.19568957184	0.677989731604	0.759815073391	0.893448076564	94.0800788914	123.984271531	97.6742683813	111.727035057	140.139398221	99.8430328548	95.7637143668	4.22592635369
13	34	98.2843504576	42.058323512	4.46044353432	1.27310914019	4.43011761976	118.881536792	3.56761329662	2.48348211999	0.692282157615	0.673117833094	0.874221975715	125.45860589	127.680630694	98.1966379815	199.783829229	122.462860056	105.307099233	108.064193617	3.30967682522
13	35	87.9446353001	57.2429192164	5.31558161542	0.897552098648	4.48126502664	125.139743443	3.27533689206	2.61134790991	1.14498822424	0.632932453068	0.876840369492	72.2331906449	88.5065597509	61.4679513837	70.0054247959	108.272804393	67.5695927314	89.8153958591	2.6831505081
13	36	117.50423333	49.2916280368	4.61770712666	1.08203325297	3.64413480838	105.009847571	3.48683293004	2.15743232471	0.678912409274	0.773372095798	0.921195472646	91.4629994723	122.391706107	93.8455042189	108.14433737	118.764267009	97.3331423653	96.010901051	4.70731025952
13	37	111.484574905	58.6046060568	3.51954606871	1.4792619627	3.82398351098	127.550647241	2.79386945665	3.41380576551	0.813813872358	1.08728353198	0.925208554273	204.1971372	127.92851964	85.2740773108	248.044513079	126.234102744	87.4197804136	97.7015394555	2.98467668753
13	38	122.667638969	50.0411540486	4.68282766151	1.07152804003	3.69737058335	103.17484165	3.51263646568	2.19541186775	0.674301010501	0.762985990654	0.923882461459	94.412237156	122.463512514	95.7323453925	114.820126722	117.007763703	102.673041875	95.7822089799	5.25048478327
13	39	122.675126794	50.0388072178	4.67200698432	1.06952281103	3.68974603412	102.279545588	3.51233559626	2.19580923467	0.678071538247	0.763110464263	0.923629794728	93.8866609524	121.768498053	94.2969279004	111.289238418	128.644521323	102.491367634	95.7935553755	4.61609369062
13	40	122.777198716	61.9002069498	4.64439026942	1.34179157275	3.63094425428	103.188787404	3.51286164101	2.39770479699	0.679001674668	0.764828041135	0.885328605702	93.0982021622	125.218071333	96.1306893369	167.606749329	120.687132711	97.7031791034	97.3644870076	3.65422706429
13	41	121.904928881	38.7505197737	4.59171186863	1.1598582358	2.90127755666	100.660833718	3.47282141694	2.2941344157	0.763669495784	0.80650136297	0.939960029168	83.5189042982	117.669932915	80.969849275	92.8139160414	128.716262917	83.6255540996	91.9129598858	3.41772942847
13	42	122.794657419	50.1299933728	4.95714714039	1.35626072096	3.82702763196	103.199669188	3.51283513144	3.00068219274	0.758014160052	1.0583382469	0.920593872205	134.447791076	129.928890643	85.6638540407	202.829932373	121.594937997	91.2626625173	97.9524592998	3.15763708468
13	43	125.779584252	52.7490311694	4.82984349676	1.09141039544	3.57730991	107.47013729	3.26716456036	2.43271225505	0.689398020969	0.775096991275	0.925277073961	90.7807616034	125.610329554	93.7187071963	112.699739478	118.050013031	96.8983919676	95.108581953	4.78249389234
13	44	103.995216538	41.7203329832	5.16001878095	1.22036619449	3.41329894813	108.459564915	3.5506625279	2.0337109257	1.0648329547	0.713869173355	0.955262517789	75.7214128027	99.2706750694	63.5905601103	74.4532861618	120.335492857	78.8164534225	85.2940145931	2.74773134243
13	45	122.782006773	50.0429864371	4.67509864914	1.41400584933	3.70201244443	107.93803488	3.51445427016	2.19561484545	0.678091883016	0.763056158942	0.944104995828	96.9652248418	133.974609829	97.7618895762	171.937253018	125.070065893	105.413797905	98.1559683727	3.51603225158
13	46	120.573333113	49.9448186246	4.77297725965	1.38913624348	2.94651098655	110.594187954	3.52437472895	2.26390861477	1.06015011386	0.741779823783	0.932328288009	74.5438223211	97.0262694256	62.2685158977	71.4563603985	114.582674754	71.8991531358	85.657750409	2.70016455655
13	47	121.202074514	49.7572358565	4.67243931678	1.03160724887	3.73594363464	105.007019112	3.64152648716	2.19579476263	0.678204788338	0.763154972046	0.923867489921	92.1107554489	121.652845685	94.9745747688	112.981472733	120.688250126	102.244568636	95.7688935411	4.95512255295
13	48	113.275179252	49.3954464267	4.28006879269	1.31180597142	3.58923769098	83.6060082429	2.57209131625	2.35944207524	0.716038589278	0.962891539012	0.88900119651	94.2560067682	127.880343435	91.343694708	128.432606942	125.414016827	97.4809224532	97.1136529257	4.15214087259
13	49	118.404227053	49.1139727242	4.74251403069	1.13177795122	3.87657738206	98.009569513	3.68939175986	2.34660122896	0.771681800322	0.794538571359	0.887995633193	85.3235995426	117.497137133	81.0736994646	103.522325257	114.428943751	89.5029424915	93.2067952916	4.08062043016
13	50	122.773241099	50.0391954842	4.8266695947	1.37282793999	3.82454670291	103.179667415	3.51270603184	2.37774841013	0.678130924798	1.11739551656	0.923545588773	107.155058639	130.553753375	98.1984093703	199.735323354	135.083484648	111.150900741	103.707456669	3.06614589587
13	51	122.784748409	48.2174237944	4.67196032844	1.0694296408	3.25090986308	92.8614262727	3.51273316232	2.19301822342	0.677944470891	0.763092735962	0.933214604261	89.4177233003	120.637225183	93.9024228574	108.127580074	118.013944771	95.7865538426	94.7850382064	4.66733948874
13	52	110.800220999	44.2275277656	4.94717071415	1.05304720065	3.93089960741	84.4390916193	3.68192760613	2.39739055448	1.15586599086	0.807357260473	0.946902845104	88.6692431476	127.686108098	60.2416669587	92.610683792	111.158195838	76.9458892588	85.371020223	3.30140130331
13	53	120.960741062	46.6348526657	4.72404300361	1.13354930038	3.60939528241	104.197880449	3.30028393036	2.31769713423	0.684323123914	0.803927213892	0.916514521551	92.6961591887	123.728932005	94.6301791733	111.201521159	117.885315458	101.22899181	96.3251416022	4.9287598983
13	54	124.789728022	52.3683096274	4.67210958811	1.06941535135	3.70475047016	103.390854655	2.99443191922	2.59242572431	0.678529544927	0.763196245593	0.930205927258	93.077893635	122.728662928	95.024806308	116.678689119	119.983631243	100.203030177	96.2957406686	4.9242184886
13	55	123.27070827	49.6676443386	4.67242059175	1.06752120461	3.69708742883	103.197684925	3.51192217129	2.15282621897	0.855641466451	0.759110571126	0.920831895932	80.6681120551	111.2582144	71.8647815338	87.0633347994	110.263571958	85.5971716952	90.0742369507	3.46073511953
13	56	98.8732633641	48.2205982523	4.65281823218	1.09933330498	3.80653541759	101.666078584	3.54615000203	2.21201804162	0.710995691644	0.842988252405	0.927141321399	97.8289369625	120.678094875	90.3264571444	115.390673085	117.137239382	100.264841195	95.3584182526	5.04823706113
13	57	122.697702498	50.0391739514	3.73613382262	1.06947630446	3.82128500525	103.163531599	3.50944870208	2.1620241818	0.67927035547	0.840085551819	0.923955829877	97.1431958739	121.221015957	95.6410691414	137.274703871	123.165933476	105.211645778	96.8467507502	4.43200172641
13	58	122.782252497	50.0434641964	4.67183903344	1.06949684432	3.69135288952	103.185857404	3.51247861533	2.02777654155	0.678107981268	0.75374103735	0.923849981641	92.9864300041	121.52863482	94.8826401134	113.04242393	116.345472024	102.748295558	96.0588146751	5.1585597132
13	59	117.645552509	53.9007289733	3.59766013029	1.06764965671	3.88052950583	92.5384508027	2.58040375213	3.20548926274	1.12455295004	1.0862909039	0.941545473204	88.0532596354	125.036619475	64.5215285699	84.4770431056	107.867632092	84.5075106837	89.3970084917	3.51022568122
13	60	124.544918807	61.19037496	3.5659354948	1.21779813722	3.32039049977	106.968339755	3.24431724501	2.10437611925	0.654970976062	1.05289433543	0.948874514004	96.1704199412	132.996915942	101.757585249	140.885842929	141.712106946	106.473228639	98.2882028854	3.73368751634
13	61	122.494957868	38.3451049211	4.67264735334	1.06948349925	3.69658695457	81.0820294477	3.45802055613	2.26249194739	0.677149225163	0.764006420794	0.931611663891	93.9383784281	122.066255097	95.2882517296	116.033702673	119.31875579	102.167648336	96.7288329758	5.05458203612
13	62	118.857219885	50.0412563431	4.67218316859	1.06934904565	3.69730838848	103.183892864	3.51277612185	2.19609959526	0.678127521576	0.670824049317	0.921390579508	95.6609435418	120.330852024	94.4199932543	113.72373021	117.720595252	100.155919951	95.4829233278	5.06080164629
13	63	122.790630401	50.0428618472	4.67248077472	1.42019099085	3.52017342557	102.492057119	2.78528161225	2.17073483149	0.678007568664	0.726865853478	0.923881548548	97.4580782699	133.099283107	97.738943757	175.115789974	127.453140865	103.705608795	98.0199603123	3.41465127831
13	64	121.111799303	50.2879237129	4.67971039397	1.09866995297	3.64731338455	102.922600759	3.48032208402	2.22126735829	0.68203847103	0.758576335926	0.923525284643	92.365497137	118.098380752	93.5477533945	116.109914844	118.595299513	97.8244580253	95.7052397727	4.8118770927
13	65	114.861087041	50.2868695066	4.67229726123	1.07188471315	3.7069663456	103.29454776	3.65698600516	2.19527475613	0.678139203069	0.763071506246	0.923894148305	93.1860770119	121.548908631	95.1778340215	110.464944943	117.665721225	101.012286102	95.7173877144	4.99260982398
13	66	91.6932690869	50.0576411915	4.65485212173	1.09171520876	3.6526394415	101.104553021	3.4562508434	2.24570810918	0.676075802932	0.923524277139	0.926015008995	93.1987383585	124.105471177	95.1390180996	132.184446201	125.188435634	102.800002116	96.5591990382	4.34845318602
13	67	119.927872629	58.6158930561	4.88673376411	1.43004493497	4.39995366316	88.6375941472	3.27563346513	2.75288521999	0.885686132135	1.06273014345	0.914278740675	105.690676353	115.429786687	78.4608972593	236.154772745	124.817983244	95.8689000509	135.985056307	2.26240565238
13	68	122.825456196	48.0755915952	4.67224839273	1.07463877809	3.69473334645	103.188960916	3.51240147932	2.20409241777	0.977434801091	0.76319638485	0.923870783569	78.5746513779	99.6741594278	64.9886771689	77.729026477	109.301100181	75.7170005996	86.2600338625	2.94829308099
13	69	103.797780621	49.5029420826	4.66266181779	1.06918191478	3.80442145796	102.932993992	3.50995489214	2.18805031915	0.672984879976	0.764135859453	0.923198403095	93.8433016271	120.611823766	95.7579333162	140.846914899	118.664752466	101.640530224	96.6500483396	4.3647367481
13	70	134.311284226	46.8375819852	3.44356328825	1.17315527162	3.1162874413	121.200120015	3.74578604944	3.09155792013	1.12738682933	1.08061358323	0.908514433093	71.3378597337	90.2383853267	59.9330485283	66.9762024045	110.641232722	64.4978269529	83.6363655873	2.53980553021
14	1	122.681010985	51.3584008442	4.72172334045	1.12939042873	3.69730460241	103.117419673	3.54526158765	2.99664811762	0.675317713338	0.763093515626	0.811497579932	91.3007272146	123.564168906	94.2158295417	112.746672541	119.282349768	91.7916564022	96.0727114275	4.64728886626
14	2	106.586497174	54.95457304	4.63446890281	1.1350656011	2.37479370404	108.015493194	3.0534511529	2.53614898454	0.707752616495	0.904083128479	0.822913156977	85.5885224386	116.919019813	84.3671436416	96.7091774705	116.350348121	84.6100625745	92.2884940622	3.8388569887
14	3	117.404323752	53.9915336405	4.0338953771	1.17466168579	3.89418094468	100.396281664	3.02564758747	2.28839520152	1.43585540517	0.723635160741	0.90039350833	64.6069096557	85.8872878674	56.1349792497	60.6718803378	111.397369289	70.7288859979	82.9966921007	2.43463905401
14	4	64.9816413292	53.6596613267	4.49458177126	0.860111087318	4.41911955578	111.716954564	1.50016080906	3.88280325449	1.35346056183	0.515301858519	0.905023466165	84.9937456684	102.53834853	63.1088572754	155.752371598	119.571445264	78.6889946791	98.320184607	2.90860539009
14	5	122.714528898	48.8600841936	4.67726422371	1.07691147402	3.69705640451	113.509705947	3.50851932372	2.19578252604	1.23117507018	0.764943935899	0.922516571342	68.7504432226	86.0183325647	58.6568051631	66.0897709302	108.542902605	66.4379714049	83.331482165	2.51457430694
14	6	73.5028116322	63.8251033623	5.21949369064	1.0125397066	3.41045475621	94.4848251011	2.85640675645	4.85907198855	1.14842336213	0.749769076784	0.94747001114	70.8072789956	93.4988417747	60.2703107572	68.42724229	111.239338302	64.166768761	85.8446077767	2.58959313259
14	7	111.842738553	48.1085910338	4.13540423362	1.82228730815	5.81776146556	151.136769969	3.15187832395	4.12186230885	0.980413612787	1.12854672446	0.940507831394	231.623971293	124.533687769	109.388716095	296.441997633	148.586602467	93.7030477965	189.722551062	1.83263986583
14	8	122.688139514	49.4720699514	4.0156065676	1.07048471702	3.62449526842	103.237369448	3.28054371151	2.19674201011	0.676222830464	0.923733528753	0.923882574605	94.8270544679	124.794853592	94.9606144874	126.651505387	119.059530643	104.307020974	96.3963629204	4.7489487175
14	9	149.217574715	53.4944377937	3.40551470693	0.867717631729	4.0169468849	119.585864694	1.72589320573	3.35474194615	0.831502036534	0.843196707803	0.915708962631	89.349970685	122.656276341	84.1061720104	129.660360888	115.398016887	90.8803148011	98.8149391153	4.1445193539
14	10	120.346302341	55.5258332213	4.84918101241	1.26032442455	2.99579161242	149.329246327	3.9817656374	2.31616573845	0.831928166119	1.26354475707	0.925036871113	80.2679197274	118.333150439	74.1074885724	89.2311160284	113.216165998	82.1156768444	90.2495126685	3.51581941948
14	11	105.855754307	45.3462293091	4.20310718577	0.992017262326	3.67474907315	60.7569997231	3.53058257086	2.16314233543	1.04489450159	0.937683918092	0.927856955984	76.3108128172	99.5211464885	64.0191556359	78.8822790421	107.982828337	73.3569052711	86.0544328111	2.92890696703
14	12	84.1500461288	41.0233246216	5.58891347442	1.51546152284	5.45528462869	106.174166779	4.39103222214	3.43751771031	1.14306820413	0.926302532328	0.922744171547	152.684745051	100.424326011	70.9949806874	234.992132662	154.315766407	88.2510422031	178.60381976	1.79307099631
14	13	122.68193349	50.029841254	4.67065315657	1.07825498978	3.69656765322	95.9283570847	3.49121466302	2.76124870942	0.676366452334	0.75263179418	0.931871929562	92.4583987035	123.982803518	95.3137787095	114.18021538	115.782310736	99.0185885472	96.1143007007	5.06266793021
14	14	148.654040037	57.7565175296	5.70094076341	1.02628971133	3.37137817346	132.462121857	2.17856544677	2.14566174664	1.57357425066	0.577070759241	0.887436161636	70.437458531	90.7171123974	54.3607248078	72.7265287061	114.820085753	69.7547969508	83.6363496964	2.53696525175
14	15	111.298415279	47.5383716211	4.35062079993	0.976073656446	4.06592552595	108.897607068	3.26008771459	2.48426678425	0.814275166632	1.47483561883	0.896313706392	116.897717464	112.847270221	84.0747507104	110.343189734	112.519124145	92.5724119922	124.548032315	3.97209346566
14	16	122.41950999	34.1283336198	4.66880401993	1.08657529557	3.69938859372	103.357216286	4.26867482717	2.19848335501	0.677039964624	0.953109551348	0.922747509725	95.037947657	122.928977176	95.2674383658	161.052719259	118.257305002	102.561995477	98.3858489588	3.93278895934
14	17	91.7575631308	50.1234366199	4.72780955715	1.30917437404	3.69921739689	114.911145	3.51363275146	2.74171347534	0.676387830485	0.764365192673	0.923610555032	97.6529735852	124.676881123	98.577563638	149.485572832	123.801968828	99.2052540322	97.2757293401	4.03328228716
14	18	145.061649308	53.8424433533	4.22567371576	1.00219949478	2.99254367581	103.249995157	3.70286265409	2.32429462028	1.54660344487	0.937676971754	0.921971600717	57.7534325956	76.4882334226	53.2675385745	53.2068882207	107.702383845	58.6722779738	79.2249983096	2.21007573919
14	19	122.720318551	50.0556486712	4.65379416299	1.07051105809	3.69705412028	146.432945808	3.5125834226	2.57932650407	0.676240066723	0.763101139161	0.923875207132	91.9294786544	121.104740524	94.4746736905	132.967775173	120.056586729	98.0719637792	96.015570521	4.40298439376
14	20	122.728893233	50.0387864063	4.68449442836	1.09780611296	3.81268193106	103.170356553	3.49643766357	3.76420388271	0.676295961259	0.762092789539	0.923864996414	93.279830516	124.281760528	95.5967787086	113.638808222	122.603871337	97.5610548194	96.9132441377	4.71371415403
14	21	90.0104419788	54.6812574233	4.5672215177	1.07053381661	3.69727652256	103.182551918	4.45395350929	2.27314743843	0.676200163942	0.76024731816	0.92387113184	91.1195201731	121.198785437	94.3521362505	111.715389611	117.914363901	98.294316083	95.5120055722	4.88258240857
14	22	120.627954463	50.0407403549	4.61972512491	1.07046787633	4.07240445324	103.192858407	3.51274079717	2.19544357724	0.738677447532	0.804129024626	0.923873870624	90.3237836701	118.223660952	89.2560863738	104.915875321	116.90206699	96.3356368835	96.1402941732	4.44935080895
14	23	71.6235400729	62.1738358701	4.67471642815	1.07048733298	3.66003403519	103.181773688	3.1649876526	2.39321660726	0.68183482421	0.776885607737	0.923865826371	92.5322964981	121.009505721	94.4900221877	111.853675581	119.889337592	100.893289178	96.0542986276	4.88082348551
14	24	63.9534293424	61.1391258974	3.65884642186	1.9460424726	2.78181904816	73.451866972	2.43628760095	2.24483870086	0.656960972604	0.689920210489	0.80249811965	146.592273178	321.939381391	106.001940985	141.898866494	173.997697953	98.5518447542	101.880324802	1.92217772939
14	25	128.285407486	44.9446779512	2.65378012638	1.63185662647	4.44466161602	65.6116671547	2.3588876601	2.00859155109	1.36954017482	1.38423141331	0.895118941736	218.011039947	118.858216725	73.7631968098	368.222883675	145.947662217	89.9213641561	168.183003994	1.57375669815
14	26	111.083194951	50.3825173181	4.67737177374	1.15971369536	3.69624946126	103.174930304	3.51253643072	2.25119058622	0.676182096186	0.76855590201	0.923777110828	94.3552153622	122.221873077	94.8940631301	111.419501161	119.130585996	101.867146358	96.0365987107	4.99127590193
14	27	79.8075832731	50.9790283964	4.67319978189	1.07068339136	3.6971433317	103.182353874	3.51373870493	2.19388886517	0.653013296974	0.815585069195	0.923866724917	96.0437421583	122.187905903	98.4669078995	124.624553951	117.887011293	104.514232414	97.0772773707	5.02891231229
14	28	91.1785323784	41.8609506319	5.84676270483	1.82987212806	5.26600920268	155.552312244	3.852438143	3.98487379907	0.876574832894	1.38437820545	0.839975789573	150.873044319	128.513333203	92.1290060069	414.771600027	239.103066008	130.857354238	190.933769422	1.14758505594
14	29	117.475105647	53.8727112258	4.53723467856	0.946743921646	3.69733263609	154.787908587	3.53959612988	2.19571074744	0.676881029637	0.936857633866	0.923889119559	93.995610447	117.59283621	95.1782756342	136.151292862	118.768049974	104.013807156	96.17857194	4.46238614308
14	30	93.2564568848	56.4425935864	5.75377550195	1.10880325043	3.56499367038	144.22414274	2.61132646715	2.69419256856	1.44653368624	1.12558435352	0.968093116264	68.2735134874	92.6015999379	59.0157921116	64.7095307757	108.36727704	72.7475323884	84.1650445094	2.61291495911
14	31	121.043309736	50.0318184528	4.6522298586	1.98459033468	3.87849745853	107.026645297	2.50767608103	2.20056591667	0.680224593714	0.665330306174	0.8958160767	163.611572113	305.810808124	101.095780963	119.809925464	188.710878567	107.089550736	106.216588264	2.04248125102
14	32	122.724555724	50.0383859153	4.67723205821	1.09505260451	3.69684508254	102.582157358	3.51243558036	2.19642792345	0.680766959024	0.773067332873	0.926461703559	92.4542853978	120.821288889	94.2359196508	110.514040129	120.275723067	100.841978092	96.084030534	4.81045501904
14	33	122.728803707	27.0344301151	4.03819846374	1.0492990044	3.70424376911	119.451524738	3.51271839404	2.19555071979	1.14042095646	0.761400532022	0.908665269011	71.9947501998	90.6037313614	60.9902588248	66.860779163	109.742226185	65.7117024609	84.4704914699	2.58021696832
14	34	88.280871152	42.1279670938	5.8856452939	0.864872619543	3.63043753673	81.1221136688	1.98203413993	2.52781436112	1.24857118012	0.968826721728	0.87751234388	71.4509351388	103.482583855	60.2658116688	68.0980719305	106.303195021	69.5731070289	86.5726149929	2.78804785738
14	35	94.2645601109	32.6467598286	3.58649512428	1.55141750416	3.55096830359	106.447761044	3.28320221226	2.03882125285	1.45675636718	0.866505517995	0.841541941904	64.5516418609	84.4826401884	56.5369042723	68.8426752941	114.207499634	62.0065329841	84.6366140251	2.41403541147
14	36	120.085936149	49.6663910427	4.65026739409	1.0767806465	3.67075269587	104.09234461	3.49973469786	2.52090995108	0.676606709887	0.611152934026	0.889197081982	92.2274490044	125.370001682	92.258663453	111.865204765	116.415973705	96.0905953702	95.208314856	4.78751900537
14	37	146.148535971	43.9456784064	5.54249485321	1.61020905115	5.80318318437	113.90495094	1.56535088677	2.24650196143	1.50812758791	1.39319851795	0.850235598496	196.49854075	238.728191311	102.974268192	211.283630028	186.573776668	163.189471664	192.281832716	1.52933231144
14	38	122.667638969	50.0411540486	4.68282766151	1.07152804003	3.69737058335	103.17484165	3.51263646568	2.19541186775	0.674301010501	0.762985990654	0.923882461459	94.412237156	122.463512514	95.7323453925	114.820126722	117.007763703	102.673041875	95.7822089799	5.25048478327
14	39	122.671382881	50.0399806332	4.67741732291	1.07052542553	3.69355830874	102.727193619	3.51248603097	2.19561055121	0.676186274374	1.38624436382	0.923756128093	123.888928586	129.494322837	94.0389967078	183.167849383	121.695993156	108.782638647	102.667884318	3.62163967733
14	40	122.722418842	55.9706804992	4.66360896547	1.20665980639	3.66415741882	103.181814527	3.51274905335	2.29655833237	0.676651342584	0.763907015894	0.904605533581	93.3701483134	122.04547294	94.7719776256	140.689702806	120.429022694	99.54221083	96.6949063482	4.26756222548
14	41	122.286283925	49.2403396132	4.09023927148	1.11569313792	5.46191539043	85.2545621768	3.49272894131	2.13847454878	0.718985253143	0.784743676812	0.884884862897	142.144844617	121.214378632	93.2988926074	233.218063516	143.21516334	113.282336791	186.971459996	2.09683958434
14	42	89.800633562	38.2538155833	4.04347518093	1.41118129677	2.42855834137	91.0243866268	4.08621883376	4.62725958885	0.764985846767	0.970773097413	0.827923385593	82.3837359662	116.173765535	81.38198015	91.919602331	121.469744024	77.9890331317	92.1501278057	3.45282760461
14	43	124.22361161	50.3104596158	4.75633557913	1.08146921774	3.63734024668	105.32248947	3.38990051302	2.3140620614	0.681849515735	0.769041490965	0.97328580285	92.9984592172	124.755198556	96.3445744743	123.951686231	119.283520853	106.139154034	96.1508615892	4.88539206387
14	44	120.461115872	43.8654272515	5.52859629073	1.24187115806	5.09528838387	59.9769631089	4.25084902099	2.59139518217	1.10547179804	0.875498670665	0.929233405186	81.7151219959	109.198309661	68.2020092916	154.003482761	110.183730292	80.8894194994	171.526325244	2.37142444527
14	45	122.724822871	50.0420702428	4.67896315532	1.1070296482	3.69969151389	61.788696832	3.51354536792	2.1955133566	0.676196446758	0.763021074798	0.933993728644	92.3732274331	121.960748425	96.4995250029	113.692484061	119.702483027	101.162138274	96.0882373326	5.03366098677
14	46	93.0454688967	60.4131599649	4.67607759006	0.718213049804	5.21818593069	84.6096884751	2.25032934781	2.60233433027	1.1224455154	0.82985588503	0.862886987146	90.0471543488	97.1034868772	66.2760978747	121.843754431	106.700845299	91.5933431849	177.703001451	2.6084755867
14	47	137.934015163	49.8991949526	4.67763348914	1.05156764445	3.716657109	104.090930381	3.57708147642	2.19560331519	0.676252899419	0.76307048135	0.92387497569	100.997412625	120.965275757	96.7078395609	113.800613207	124.915355646	102.119305883	95.9160255299	4.97459126123
14	48	117.97140911	49.7183002377	4.10702774556	2.02503292289	3.64330413717	93.3904249465	3.68192666735	2.27742697149	0.695169799889	0.903198865645	0.906441828985	140.267394792	294.700395948	100.210118835	114.187968812	171.730291014	101.485586868	103.294693017	2.1648261672
14	49	121.554355205	49.5775633864	4.7126708461	0.765302607534	3.78697398271	100.592205582	3.60101411277	2.27100654835	0.722991405411	0.778762281007	0.905939047326	89.9816405519	115.037542409	86.8863449564	101.227773013	115.761006168	94.231728	93.5922433351	4.21977880891
14	50	107.96179784	31.9699038624	3.40179750832	1.10828202065	5.90924676588	85.799565396	3.49887115708	2.55116548336	0.764680745751	1.42775352548	0.941856073203	447.024613728	114.585959016	181.417336366	135.132810718	208.126591317	144.046854176	202.601343976	1.50425098048
14	51	122.726193689	49.1292889215	4.67739399498	1.08625005587	3.47414022322	98.0181339614	3.512684814	2.539339297	0.676122740696	0.763039363308	0.92854853286	90.9784962212	121.509779777	94.3410237772	113.38978826	118.072416001	97.3657197097	95.1141629492	4.92066883194
14	52	76.2543202634	56.4804573762	5.03546468818	1.8598205654	4.26568416713	71.4842986397	2.47677836918	4.87775763548	1.5572199662	0.898311048771	0.933740784741	116.604242991	197.127417118	83.08039069	141.119391718	167.851427774	69.2191003191	103.147849084	2.24173548515
14	53	121.814190015	48.3380033572	4.70343533256	1.10253867021	3.65338293288	103.686361049	3.04637530919	2.70518092332	1.41335141284	0.783456602273	0.920198491505	63.0125503129	88.1126475081	55.9619418593	59.5372432957	108.000849759	61.8713037118	82.3351314129	2.40184952645
14	54	123.728683495	51.204731838	5.94379465544	1.07047169569	3.12723031429	103.282848153	3.21899449702	2.39391879603	0.676415277714	0.668191720843	0.927044194359	88.3274939399	125.00974389	93.4730331936	107.62903281	116.930374552	93.6830366516	94.825631061	4.57470111807
14	55	122.969173619	49.8543991936	3.09389228583	1.06952462232	3.69722900609	103.186263288	3.51227931849	2.17411904336	0.764971238476	0.76104828089	0.922357178696	85.092936638	115.294995949	80.8305703143	151.193449297	123.187387073	92.1307281928	92.4567502786	3.42751553152
14	56	110.770451166	49.1308761505	2.22297680914	1.08543067251	3.75195300047	102.420460117	3.52939323385	4.86870091425	0.692648351072	0.80298712153	0.925511891429	92.2866829228	122.915159408	93.1251370405	112.892409738	117.817355587	92.9625019727	97.0090687865	4.70821076495
14	57	122.682670733	50.040164	4.20948074206	1.07050217224	3.7593277943	59.81755789	3.51104258388	2.17871802477	0.676785682985	0.788358050538	0.923919145668	94.4172734759	120.715331471	94.871165673	120.031415824	119.263596442	101.784267233	96.4366192472	4.89465148403
14	58	122.724945733	50.0423091225	4.67733334748	1.07051244217	3.69436173644	103.180349527	3.51255754051	2.11159420465	0.676204495884	0.758363514002	0.92386622155	94.6578276885	121.837583209	95.2600041613	113.79838201	119.26123651	101.723486853	96.4470076263	5.05830496039
14	59	120.156595739	51.970941511	4.1402438959	1.06958884837	2.30329606641	97.8566462264	3.0465201089	2.70045056524	0.899426980271	0.509815900483	0.932713967332	75.9451735804	107.830394897	65.1988714939	76.4109099836	111.730733512	68.6935457602	86.9917221531	2.9068500742
14	60	123.606278888	55.6157645043	3.99072480355	1.14466308863	3.50888054156	105.071590702	2.27700828596	2.1498939935	0.664635993281	0.907940163042	0.936378487732	98.1174207687	128.067138354	99.3687908007	154.065482319	120.761976317	106.150744221	98.6072379576	4.07969829425
14	61	122.581298418	44.1931294849	4.67773750742	1.07050576964	3.69697876896	92.1284355489	2.69509925527	2.22895190757	0.675725117832	0.763496205724	0.927747062675	95.0185951938	122.960895503	95.2643846337	141.758165548	119.076260487	102.197702242	97.2302468193	4.33959084798
14	62	120.762429427	50.0412051959	4.67750541505	1.07043854284	2.93267366056	103.179367257	4.15954361892	4.66840174502	0.676214266038	0.716905019985	0.922636520484	87.035027551	122.882827843	91.3480763407	106.564530927	116.322290792	89.7746824665	94.3594490553	4.44429716856
14	63	122.729134685	50.0420079479	4.60195657383	1.24585951544	3.60877200446	102.833449385	3.14895903897	2.3475339856	0.676154289582	0.744925922066	0.923882005004	94.3057198217	128.766800166	95.3491362255	114.786868541	120.11358264	101.611713977	96.9414975237	4.83885026735
14	64	121.889719136	49.4764283223	4.68126902774	1.0850989965	3.67234198395	103.048721205	2.77555501621	2.20833961302	1.01317231144	0.76078116329	0.923703873051	76.6262808992	102.554676293	65.1511107313	77.4207305472	112.816320917	74.734257385	86.7461303254	2.90929431367
14	65	118.764363005	50.1640117776	4.67756246137	1.07170637659	3.70216846448	103.234694705	3.58481123542	2.19534331194	0.676220106785	0.76302874845	0.923888304882	93.0468621764	119.206823123	94.9600700654	110.924225969	119.168810578	103.120125461	95.6888458281	4.92892902067
14	66	107.180454028	50.0493976201	4.66883989162	1.0816216244	3.67500501243	102.139697336	3.48444365454	2.22055998846	0.675188406716	0.791426161094	0.938902936236	94.65681246	120.532377878	95.9650306972	128.181015372	120.455631488	101.030812211	96.3179292193	4.63132163022
14	67	68.9644710564	32.5860687462	5.95477114618	0.993158407549	2.02056159345	92.9498450318	1.60064892445	3.05102520742	0.804501374549	0.891167137994	0.885182464756	81.3171009223	117.432049852	77.7690764172	101.520027778	113.497322299	81.7869346661	93.8495185052	3.83646819821
14	68	82.4637367044	62.583512793	4.58628139005	1.93912306159	4.06771463989	112.366852959	4.4751666887	4.50011499944	1.00964601945	1.35840578827	0.903390670708	130.304200915	163.679493973	81.3222241403	237.363522464	153.886412405	71.4882883141	166.905516523	1.69890402072
14	69	113.232709795	49.7720480656	4.49321530383	1.07035497741	3.75089602066	103.053917821	3.51129567891	2.19173109345	0.673642945239	0.697169338723	0.923540432277	94.8270220717	123.376373419	96.1977309657	112.959594902	116.939266848	102.150457265	96.0382682568	5.15771172639
14	70	144.639847226	65.4869247507	3.26434161286	1.67293398187	5.48233312779	97.4166452138	3.73843212643	4.15075508032	1.42462660304	0.983357362646	0.919479778982	135.294222311	101.996421951	75.2397998278	241.856962205	199.829348242	83.8292191325	178.107744163	1.53102649821
15	1	122.674324977	50.6997774464	4.70227550098	1.10045923438	3.69733759288	103.146130662	3.52894902667	2.59602999269	0.674809361919	0.76303975314	0.867690020695	92.3649724079	119.793799865	93.7797755643	109.987592789	115.352458302	96.58694547	95.5468741546	4.85214439198
15	2	114.627068071	52.4978635443	4.65864828216	1.10329682057	3.0360821437	105.595167422	3.28304380929	2.36578042614	0.691026813498	0.833534559567	0.873397809218	86.6314832426	116.331202068	90.4933667144	103.001019054	116.413053647	91.6314486411	93.8730582588	4.25449359034
15	3	120.03598136	52.0163438446	4.35836151931	1.12309486291	3.79577576402	101.785561657	3.26914202658	2.24190353463	1.05507820784	0.743310575698	0.912137984895	73.9122806934	98.4164157616	63.2130043487	75.1676831733	107.563618795	71.8199152211	85.8038372433	2.84598150832
15	4	93.8246401489	51.8504076877	4.58870471638	0.965819563675	4.05824506957	107.445898107	2.50639863737	3.03910756112	1.01388078617	0.639143924586	0.914452963812	90.9590255819	133.515977098	64.5369976903	80.7851249751	107.920364358	102.033561555	88.6839162326	3.59466681013
15	5	122.691083933	49.4506191211	4.68004594261	1.07421975703	3.69721349393	108.342273799	3.5105778947	2.19559719689	0.952738040339	0.763964963276	0.923199516401	77.6211633305	102.531822517	66.2090979184	78.3389985894	110.329691014	75.9274103639	86.9623451163	2.98730405386
15	6	98.0852253004	56.9331287055	4.95116067607	1.04203387332	3.55391266978	98.8298333756	3.18452161106	3.52724192815	0.911362186315	0.756377533719	0.9356762363	76.9593751534	107.025986309	67.9259891387	79.9930234293	112.168387872	72.4697460421	89.0780252529	3.03178806792
15	7	117.255188761	49.0748725412	4.40911594757	1.44690767409	4.75756602446	127.15580581	3.33225739482	3.1586370883	0.827357311644	0.945766357558	0.932195146427	120.423987653	120.410658418	100.804214674	315.775009184	133.975197301	89.2649924687	170.125459115	1.74403670829
15	8	122.677889241	49.756612	4.34921711456	1.07100637853	3.66093292589	103.206105549	3.3965900886	2.19607693893	0.675261920482	0.843359759704	0.923882518032	93.933573851	121.524675359	96.1083922573	120.096327304	116.98524591	101.998870144	96.1788778827	5.05537002826
15	9	135.942606842	51.7677959212	4.04417118422	0.969622835881	3.85715873412	111.380353172	2.61926483571	2.77507690695	0.752901523517	0.803091349229	0.919795712045	89.3161954047	120.264264441	87.359218236	109.753635121	115.325602888	93.4928252169	95.2414939359	4.57592435211
15	10	121.506970655	52.7834936349	4.76600433696	1.16592623229	3.34658109789	126.252043989	3.74720105154	2.2557888031	0.75311458831	1.01326537386	0.924459666286	85.0634558419	118.731979079	83.3206681116	100.528697611	118.40946217	89.4018427799	92.3568628789	3.9518462997
15	11	114.261696638	47.6936916788	4.44296742364	1.03177265118	3.68605982825	81.9659206866	3.52160951827	2.17927710159	0.859597756045	0.850334954373	0.925869708721	79.7455684316	108.863533679	72.4571450884	86.8892803498	110.744769642	87.5350250581	90.0175253647	3.44152139576
15	12	103.408842549	45.5322393351	5.13587056797	1.29349478143	4.57632760602	104.674504215	3.95183434391	2.81646478903	0.908684607316	0.844644261491	0.923313316503	86.1757367643	112.399884315	71.932820749	134.398344978	112.089001845	83.3808710781	116.090631614	3.29884113922
15	13	122.674786229	50.0354976513	4.67674040904	1.07489151491	3.69696911829	99.5515993674	3.50192556435	2.47833028858	0.675333731417	0.757808892417	0.92787719551	93.0838357982	121.652203603	94.3296946477	110.936206432	116.979792676	100.410062042	96.5045144947	4.96599333137
15	14	135.660839503	53.8988357891	5.19188421246	1.04890887568	3.53437437841	117.818481753	2.84560095623	2.17053680719	1.12393763058	0.670028374947	0.905659311548	72.6503235822	92.7558088961	59.7328475253	69.7139776807	110.478226731	67.1047186743	84.4015429388	2.61602349237
15	15	116.983027124	48.7897628349	4.51672423072	1.02380084824	3.88164805465	106.036224359	3.38636209014	2.339839326	0.744288088566	1.11891080474	0.910098083925	91.2897044012	124.369021356	87.1163967507	109.168076172	116.807128363	95.0632164974	97.061876413	4.49708954803
15	16	122.543574479	42.0847438342	4.67581584072	1.0790516678	3.69837958854	103.266028968	3.89065564643	2.19694761138	0.675670487562	0.858047771001	0.923314985592	92.8614205565	122.907796197	94.057850208	121.878416449	117.708310433	98.54808228	96.4372507245	4.77798547598
15	17	107.21260105	50.0822953343	4.70531860933	1.19035120704	3.69829399012	109.042993325	3.51313460857	2.46856267154	0.675344420493	0.763675591664	0.923746508246	105.343345608	123.715360473	94.6109197038	112.673836389	119.276242393	99.5592210345	96.6231314039	5.0726607701
15	18	133.864644139	51.941798701	4.45425068864	1.03686376741	3.34495712958	103.212418403	3.60774955989	2.25985324402	1.11045222768	0.850331481204	0.922927031088	81.2357388244	101.535716506	62.1065326029	66.7474104267	110.833059399	82.2614911229	83.3465780475	2.84435191097
15	19	122.69397876	50.0484013599	4.66831091225	1.07101954906	3.69721235181	124.803893729	3.51260994414	2.38736918591	0.675270538612	0.763043564908	0.923878834295	92.2443261767	122.243204688	94.9809939736	123.800530076	117.838164326	100.410738042	96.0021133365	4.81582515833
15	20	122.698266101	50.0399702274	4.68366104494	1.08466707649	3.75502625721	103.172599102	3.50453706463	2.97980787523	0.67529848588	0.762539390097	0.923873728937	93.7169189242	123.557750658	95.1674097292	113.233274953	118.464058687	98.2742778768	96.4736916867	4.91459308883
15	21	106.339040474	52.361205736	4.62502458961	1.07103092832	3.69732355295	103.178696784	3.98329498749	2.23427965309	0.675250587221	0.761616654407	0.92387679665	92.0027711138	118.630964442	94.6114242207	113.024181897	116.699879199	100.11064194	95.5009579129	4.97292794977
15	22	121.647796716	50.0409472018	4.65127639321	1.07099795818	3.88488751829	103.183850029	3.51268863143	2.19542772249	0.706489229016	0.78355750764	0.923878166041	91.4267770419	119.983917275	92.679574953	108.531242993	115.49994109	100.181887331	95.8971420578	4.849288009
15	23	97.1455895207	56.1074949593	4.67877204483	1.0710076865	3.67870230927	103.178307669	3.33881205914	2.2943142375	0.678067917355	0.769935799196	0.923874143915	92.9394327232	121.756178672	95.5504400909	129.182033731	126.137728306	103.205738439	96.0639962433	4.46125677573
15	24	93.3105341555	55.590139973	4.17083704169	1.50878525632	3.23959481576	88.313354311	2.97446203332	2.2201252843	0.665630991552	0.726453100571	0.863190290555	97.4668762957	140.720824637	97.8908257559	125.164893804	127.019802708	99.5915882504	97.897170099	4.10842842087
15	25	125.476523228	47.4929159999	3.66830389394	1.35169233325	4.07101609969	84.3932544024	2.93576206289	2.10200170942	1.02192059266	1.07360870198	0.909500701598	122.136623406	103.066175393	71.8580263914	222.155247296	114.540024104	80.8491803601	95.3550173727	2.67095764644
15	26	116.87541696	50.2118356834	4.68009971763	1.11562086769	3.69681002231	103.174885977	3.5125864482	2.22330122698	0.675241553343	0.765770946332	0.923829786143	93.3837507775	123.231769132	94.5846357455	114.199916069	117.382103672	99.2005646176	96.1453559354	5.0151773633
15	27	101.237611121	50.5100912225	4.6780137217	1.0711057157	3.69725695753	103.178597762	3.51318758531	2.19465036646	0.663657153738	0.789285529925	0.923874593188	94.7334958991	125.587733363	95.9565312835	114.945935302	118.394289717	104.545686045	96.8728788784	5.12030990611
15	28	106.923085673	45.9510523403	5.26479518317	1.45070008404	4.48168989302	129.363576947	3.68253730434	3.09014283341	0.775437921697	1.07368209805	0.881929125516	93.4950216722	124.892069218	87.3661935283	228.718891626	142.569699753	95.3162099644	162.062704051	2.0142686357
15	29	120.071372308	51.9569326372	4.61003117004	1.00913598084	3.69735160972	128.981375119	3.52611629778	2.19556130759	0.675591020069	0.84992181226	0.923885790509	93.3842952573	120.192070539	94.3658321581	121.409892024	117.922781913	100.866739742	96.2865726185	4.8428340643
15	30	107.962047927	53.2418738175	5.21830158173	1.09016564523	3.63118212686	123.699492195	3.06198146642	2.44480221815	1.06041734837	0.944285172086	0.945987788862	86.5921229899	110.865400182	63.6912714467	74.5748043991	112.960343956	87.0759528335	86.272113821	3.13461841471
15	31	121.855474352	50.0364862507	4.66752876005	1.52805918736	3.78793402094	105.100743473	3.01015627336	2.19798889221	0.677262802107	0.714158148414	0.90984926908	101.990735888	149.575444998	99.4873448877	187.009137494	129.899106984	102.688802613	99.478496825	3.03677592156
15	32	122.696097346	50.039769982	4.68002985986	1.08329032227	3.69710783295	102.878499504	3.51253602302	2.1959198956	0.677533984762	0.768026661764	0.925172082509	92.333112399	122.304790808	95.2900998863	112.191275942	118.213509904	102.481441561	95.8495880459	5.05411273998
15	33	122.698221338	38.5377920819	4.36051306263	1.06041352222	3.70080717623	111.313183194	3.51267742986	2.19548129377	0.907360983482	0.762193261338	0.916273865235	89.8608243189	106.619109877	70.2315432059	84.6427678854	115.507686073	77.7450619486	88.905320048	3.19703377699
15	34	105.47425506	46.0845605712	5.28423647771	0.968200329788	3.66390406004	92.1484776595	2.74733530281	2.36161311443	0.961436095311	0.865906356191	0.90069740267	77.6700436169	109.535046111	65.3917156452	79.4768428594	108.95127865	75.739018674	88.0218287695	3.10230536565
15	35	108.46609954	41.3439569386	4.1346613929	1.31147277209	3.62416944347	104.811301347	3.39791933897	2.1171165603	1.06552868884	0.814745754324	0.882712201681	74.921389271	95.448433019	62.7652308867	72.1614631057	112.089413133	70.2591115612	86.4643772148	2.72531453633
15	36	121.376787559	49.8537725457	4.6665475278	1.07415434327	3.68406163961	103.63359313	3.50618558177	2.35816090941	0.675453860194	0.68706946234	0.906539771721	92.5694040724	117.804324249	92.9748514226	113.104424716	116.579780168	98.1877756103	95.514487414	4.86538361209
15	37	134.40808747	46.9934162275	5.11266125736	1.34086854559	4.75027688386	108.539896295	2.53899367623	2.22095691459	1.0912142992	1.0780922543	0.887059029977	197.865185229	102.543355891	74.1010807122	246.060074902	123.220573007	96.2976739283	169.385568195	2.18239706157
15	38	122.667638969	50.0411540486	4.68282766151	1.07152804003	3.69737058335	103.17484165	3.51263646568	2.19541186775	0.674301010501	0.762985990654	0.923882461459	94.412237156	122.463512514	95.7323453925	114.820126722	117.007763703	102.673041875	95.7822089799	5.25048478327
15	39	122.669510925	50.0405673409	4.68012249221	1.07102673278	3.69546444604	102.951017635	3.51256124833	2.19551120948	0.675243642437	1.07461517724	0.923819294776	95.735203773	123.828051485	96.5565629907	124.645865636	119.659597485	106.12912384	97.5108225821	4.87716917525
15	40	122.695028905	53.0059172739	4.67321831349	1.13909392321	3.68076400108	103.178328089	3.51269275952	2.24598510006	0.675476176542	0.763446503274	0.91424399752	94.0426996195	122.548298091	94.8315481894	115.330150716	117.09090569	99.4427532305	96.6880510283	5.06820489698
15	41	122.476961447	49.6407468309	4.38653346649	1.09361058897	4.57964298689	94.2147019134	3.5026827035	2.16694320826	0.696643131822	0.773864833733	0.904383662178	98.3736261978	119.164648322	96.5700007924	203.98897395	137.680549474	105.463528906	125.780914628	2.65333734439
15	42	106.234136265	44.147484816	4.36315142122	1.2413546684	3.06296446236	97.0996141384	3.79942764972	3.4113357283	0.719643428634	0.866879544033	0.875902923526	86.4926543554	122.391403086	87.0922133535	98.5928173539	115.955215567	84.2675138107	93.7377666866	4.05848187436
15	43	123.44562529	50.1758068322	4.71958162032	1.07649862888	3.66735541502	104.24866556	3.45126848935	2.25473696457	0.678075263118	0.766013740809	0.948584132155	93.6940344847	122.739379115	95.0432548155	121.88441325	116.244483249	102.325987242	95.9001830114	5.00769146545
15	44	121.56437742	46.95329065	5.10571197612	1.15669959904	4.39632948361	81.5759023795	3.88174274334	2.39340352496	0.889886404268	0.819242330659	0.926557933323	85.1871551427	113.737032308	73.4580799837	182.395985865	118.792497371	90.5941949307	98.2637001784	2.97350367792
15	45	122.69623092	50.0416121457	4.68089540842	1.08927884412	3.69853104862	82.481769241	3.5130909168	2.19546261217	0.675248728629	0.763003532726	0.928938095052	93.0034353816	121.78131541	96.6139265255	113.058167775	117.600338823	100.861256355	96.038430896	5.10742619626
15	46	107.856553933	55.2271570067	4.67945262579	0.894870544918	4.45777825702	93.8922650626	2.88148290675	2.39887309901	0.898373262948	0.796420937842	0.893384724303	84.6123164872	108.030312432	70.2060294457	90.8712411178	111.919165891	86.3229161213	99.0983693987	3.47261648063
15	47	130.300827066	49.9701745006	4.68023057533	1.06154784224	3.70701384618	103.632886015	3.54485897105	2.19550759147	0.67527695496	0.763028236002	0.923878718575	93.9549227304	119.317028598	94.7168715287	120.525822199	117.549687771	100.550068366	95.9765002272	4.88087934349
15	48	120.319524039	49.8797271431	4.39492770354	1.54828048146	3.67033736026	98.2826332983	3.59728156652	2.23641941962	0.684735405195	0.83309242815	0.915162145222	98.8849171714	141.993811122	101.637232337	187.279970774	130.338180062	99.0514570203	98.7063394419	3.08469575046
15	49	122.110997087	49.8093587175	4.69774925381	0.918415323783	3.74217228303	101.883523616	3.55682528923	2.23320920805	0.698646207956	0.77087413583	0.914910754393	89.546230477	119.948678945	91.6054148406	105.735166283	116.455198662	97.2410686118	94.7769594554	4.62307259247
15	50	115.314718404	41.0055289555	4.04231258491	1.08990503034	4.80330867462	94.487203523	3.50575381138	2.37328867555	0.719490878126	1.09536975807	0.932869267331	175.39516877	121.953349613	113.300126723	133.352320892	123.294717178	109.48054017	176.340607293	3.84202115956
15	51	122.696916329	49.5852214851	4.68011082824	1.07888904795	3.58575540328	100.596487806	3.51266063984	2.36737558237	0.675211875598	0.763012676981	0.92621549716	93.213222256	120.178197903	93.9745555027	111.522266651	117.519044976	100.763006543	95.9972134456	4.93976301878
15	52	99.460979616	53.2608057124	4.85914617484	1.46567430271	3.98152737524	87.3295701449	2.99470741743	3.53658475161	1.11576048835	0.830648519712	0.9288116231	80.6291481226	112.765217935	67.3817264839	132.25091349	125.41041768	79.9688115428	89.6880846235	3.20439953896
15	53	122.240914492	49.1895787029	4.69313149703	1.08703335512	3.67537675812	103.43060135	3.27950588744	2.45029639553	1.04382621167	0.773221296464	0.922040476482	74.4189770817	97.082223897	63.3634399415	73.4835003355	109.811220543	74.1696792949	85.7262594247	2.81125588744
15	54	123.198161232	50.6229429433	5.31331115847	1.07099986786	3.41230044882	103.228844901	3.36581548135	2.29466533189	0.675358144107	0.715588855749	0.925463327909	89.1280491383	123.627556862	93.7778416131	109.48378861	118.600461175	98.0643485766	95.9166475755	4.70295888702
15	55	122.818406294	49.9477766211	3.88835997367	1.07052633118	3.69729979472	103.180552469	3.51245789209	2.18476545555	0.719636124488	0.762017135772	0.923119820077	90.3019375294	117.343857858	89.2143320916	104.679165121	114.21601065	93.2678824857	94.4779163807	4.46019785084
15	56	116.719045067	49.5860150995	3.45290223532	1.07847935627	3.72466179191	102.797650884	3.52101484977	3.532056391	0.683474680786	0.782986556092	0.924697176444	93.1667413356	120.082702403	94.0694755961	134.174267397	120.567420905	95.9318890736	96.4963115014	4.28235907773
15	57	122.675154851	50.0406590243	4.44615420179	1.07101510614	3.72834918883	81.49619977	3.51183952478	2.18706494626	0.675543346743	0.775672020596	0.923900803564	93.3129084699	120.770694906	97.2189873605	112.749890232	127.096252435	104.917263305	96.1610736531	4.80626522671
15	58	122.696292351	50.0417315856	4.68008050449	1.0710202411	3.6958661599	103.177595589	3.5125970031	2.1535030362	0.675252753192	0.760674752328	0.923874341505	93.7070335645	121.730058325	96.0100822077	112.269524096	117.832493719	101.142340062	95.9210906588	5.07746227265
15	59	121.412117354	51.0060477798	4.41153577871	1.0705584442	3.00033332488	100.515743938	3.27957828729	2.4479312165	0.786863995386	0.636400945569	0.928298214395	80.3609556824	113.463043385	75.4736467055	89.0497872761	114.156358093	80.3781197182	90.6694635499	3.42843134124
15	60	123.136958928	52.8284592765	4.33677623253	1.10809556433	3.60312556246	104.123216176	2.89482237582	2.17265293062	0.669468501891	0.835463076848	0.930130474596	95.0199291639	126.855523915	97.6722423251	121.874926614	120.678439203	106.508518887	96.7323598306	4.89126320535
15	61	122.624468693	47.1171417668	4.68028258447	1.07101690484	3.69717467616	97.6516385995	3.10386786048	2.21218188766	0.675013064166	0.763241098189	0.925814762067	93.2146193771	121.903690714	97.5399721297	111.765808115	118.688283227	100.029867301	96.3471079852	5.01740849246
15	62	121.715034198	50.0411796222	4.68016653828	1.07098329144	3.31502212196	103.177104454	3.8360900423	3.43190680638	0.675257638269	0.73994550532	0.923259490971	88.7860586461	119.276395574	92.5706513046	107.415439995	116.451656281	93.7985581139	95.0986590075	4.58288152674
15	63	122.698386827	50.0415809983	4.64239211767	1.15869377774	3.65307129391	103.004145517	3.33079775232	2.27147292667	0.675227650041	0.75395595636	0.923882233231	93.3499694862	123.500921393	96.0339571128	116.457939547	136.638300263	100.621049636	96.614633251	4.33542807266
15	64	122.278679052	49.7587911855	4.68204834462	1.07831351827	3.68485628365	103.111781427	3.14409574095	2.20187574038	0.84373666097	0.761883576972	0.923793167255	82.2942352288	109.990616176	73.6696631003	88.2183096269	111.881687092	84.1312323209	90.3029667842	3.44963478068
15	65	120.716000987	50.1025829131	4.68019506144	1.07161720831	3.69976952392	103.204768177	3.54872385055	2.19537758984	0.675260558643	0.763007369552	0.923885383171	93.031046769	121.205790083	96.7387896427	109.798482652	119.45943187	100.573814365	95.9860086364	4.9075391552
15	66	114.924046498	50.0452758343	4.67583377657	1.07657483221	3.68618779789	102.657269493	3.49854006011	2.20798592811	0.674744708608	0.777206075874	0.931392698848	92.9885868548	122.844142507	94.9101585632	113.420066343	117.739834864	103.83856798	95.9023370171	5.13726739343
15	67	95.8160550125	41.3136113974	5.31879940384	1.03234322379	2.8589660884	98.062343341	2.55664269506	2.62321853758	0.739401192525	0.827076564324	0.904532463108	84.4229570599	117.085043927	82.9498453651	95.37719134	114.146891376	85.2090026576	93.3003588652	3.86922103311
15	68	102.565687836	56.3123334208	4.63455452578	1.50532555081	3.88254261162	107.770847305	3.99390157719	3.34776343359	0.841973514976	1.06069588946	0.913636566084	87.2618063206	120.404516048	79.3144128188	229.394348128	121.884602812	78.2871353477	96.4791442363	2.52866285685
15	69	117.950174382	49.9066010571	4.58802148267	1.07094150872	3.724133302	103.114379736	3.5119660723	2.1935714806	0.67397197787	0.730077664689	0.923711446868	93.2360676254	121.826640786	93.8187503832	116.64273194	116.989307401	100.826335902	95.9185526763	5.0683442901
15	70	133.653743097	57.7640393997	3.97358463719	1.37223101095	4.58985185557	100.295743432	3.62553429606	3.17308347404	1.04946380677	0.87317167665	0.921681120221	83.7007977258	103.596733481	68.4331863304	150.206748097	113.969276054	83.9975051125	122.871614724	2.8444732104
16	1	122.670981973	50.3704657475	4.69255158125	1.08599363721	3.69735408812	103.160486156	3.52079274617	2.39572093022	0.67455518621	0.566688436695	0.895786241077	90.7267705859	120.451051709	95.7513521581	110.392357967	116.246809504	97.5348315819	95.5822695972	4.89927497772
16	2	118.64735352	51.2695087965	4.67073797184	1.0874124303	3.36672636353	104.385004536	3.58034682119	2.28059614694	0.682663911999	0.79826027511	0.898640135339	89.6570153899	117.79152697	93.3911011486	110.010543349	116.572341201	95.8006278743	94.6867157166	4.68686740725
16	3	58.6928328075	43.3435633881	2.20972735209	0.833845344174	4.84720329435	84.7129324459	4.26837821415	2.94574170259	0.761131385936	0.543546483103	0.927671831766	92.0185201786	131.168888013	85.1585033283	190.088959829	125.896207348	90.3818705694	129.122865643	2.58223922629
16	4	85.8793559954	50.9457808681	4.63576618895	2.00634819171	3.87780782646	105.310369879	3.00951755153	2.61725971443	0.844090898333	0.70106495762	0.886743898961	134.8772625	294.973358374	86.9929733287	97.4301127001	160.261896253	88.3664292281	98.3288714486	2.03868567933
16	5	85.0394604234	25.0616773728	3.14660812406	1.19015877729	3.04476570936	65.7679556369	3.24217594108	3.26460160827	0.58810957897	0.733489570428	0.959698848722	103.542709782	131.437748927	110.120871772	160.055626613	131.7062021	121.577968034	102.829717794	4.04478065801
16	6	101.818187982	25.1629341458	4.80955277004	1.23887888855	3.4930570371	79.0324791142	2.91321249514	2.23474615778	1.19061519186	1.15460073767	0.824254302067	72.8311881886	93.9139916589	59.9444859355	64.5388931684	109.845489806	69.4470239103	86.1576382746	2.62796384555
16	7	109.243908158	45.8873227073	2.28933916745	1.66239355577	3.16330395875	121.364370353	2.03699165196	2.92169126139	0.618319325814	1.39144856805	0.939455727679	145.018720187	220.4860841	113.627996948	236.661234994	167.470254475	113.979726012	108.128939883	2.03380013645
16	8	122.672764105	49.8988830243	2.41143044399	1.07126720928	3.67915175462	103.1904736	3.45461327714	3.54071397437	0.674781465492	0.803172875179	0.823606040465	93.5031132733	117.770349229	94.7694725609	140.150958256	119.625141659	93.6732137173	95.9571159138	4.11848773906
16	9	129.305122905	50.9044749849	4.36349942286	1.02057543796	3.77726465874	107.277597411	3.0659506507	2.48524438735	0.753468578096	0.783038669941	0.921839086752	87.9107461407	116.336332857	83.8317654799	99.321209801	114.615757323	89.5426430974	93.4628731383	4.0564848442
16	10	122.087304812	51.4123238418	4.72441599924	1.11872713616	5.74584772998	114.713442819	3.62991875861	2.22560033542	0.713707799405	0.888125682257	0.924171063873	104.563420335	126.169487624	112.586566233	160.281590512	124.356098604	126.791104847	193.115106563	2.7489552418
16	11	118.464667803	73.9538376079	3.0890795435	1.78300065305	3.08820693782	92.5703811684	3.51712299198	2.18734448467	0.786061016153	0.806660472514	0.92487608509	107.399165418	184.097301084	90.8859031996	97.8886520754	144.748294526	89.8686952382	95.5845618069	2.92252693497
16	12	113.038240759	47.7866966919	4.90934911474	1.18251141073	4.13684909469	103.924672932	3.7322354048	2.50593832839	0.791492808908	0.803815126073	0.923597888981	85.5165043957	124.339625379	83.7572820611	125.086877827	116.69306546	95.3405522874	95.2538410773	4.30513352362
16	13	122.671212599	50.03832585	4.67978403527	0.8866413505	3.69716985082	101.363220509	3.50728101502	2.33687107816	0.895782537685	0.760397441536	0.925879828485	79.0419137928	109.573452851	70.6668298655	82.0699062805	112.668968451	80.9597934286	88.6970794802	3.21337624431
16	14	115.148954111	60.5555759471	3.02312959442	1.16136280272	2.30567802724	88.7235318697	1.82235923414	2.9884996343	1.37099020385	0.879883954773	0.978216455805	67.969251406	93.4869995557	61.5033730313	66.8283492465	111.790111323	63.2830684819	86.7122679225	2.56854979233
16	15	119.825333046	49.4154584417	4.59977594611	1.04766444414	3.789509319	104.605533005	3.44949927791	3.12251086311	0.709294549533	0.940948397697	0.916990272692	90.3936563711	119.322516109	90.2082468695	108.731232211	117.259536638	92.5750321199	95.991655088	4.49812588026
16	16	122.605606724	36.7513873264	4.67932175111	1.57190550271	3.69787508595	103.220435309	3.70164605605	2.19617973956	0.674985749031	0.810516880828	0.923598723526	110.670394102	157.014360566	101.854730352	178.226606792	144.310307137	103.409124523	101.32178142	2.90016494597
16	17	114.940120009	50.0617246914	4.69407313542	1.46596963961	3.69783228674	131.930773211	3.51288553713	4.77028720673	0.674822715497	0.763330791159	0.923814484853	99.659082959	147.679182228	98.1818774052	157.935318404	128.151068523	97.1189861646	99.1593534633	3.36580311601
16	18	149.551757329	68.336484693	3.05404299819	0.802710370724	2.37239990905	60.2366936944	3.81970087852	3.26667878034	1.37344761424	0.781455429879	0.824026677539	70.1818400587	92.2975135979	59.3065916068	63.6011587869	111.829209614	59.9652041309	79.0665918978	2.43192742639
16	19	122.680808864	50.0447777043	4.67556928688	1.07127379455	3.69729146758	113.98936769	3.51262320491	2.29139052683	0.674785774556	0.763014777781	0.923880647877	93.49909194	121.296413283	95.7051349633	111.800611489	118.987964128	101.295857788	95.7794902086	4.99718133006
16	20	122.682952535	50.040562138	4.68324435322	1.07809755826	3.72619842028	133.549315917	3.50858676515	2.58760987149	0.67479974819	0.762762690375	0.923878095198	93.0129207373	119.874874741	94.2879138623	112.835115775	118.384266168	98.2461708249	95.9743340959	4.87106236247
16	21	114.503339721	51.2011798923	4.65392612556	1.07127948418	3.69734706815	103.176769217	3.74796572658	2.21484576042	0.674775798861	1.3826191451	0.923879629054	98.6398237402	122.95802078	95.7187047873	167.088916533	122.83182701	108.554849305	102.083271111	3.77099315931
16	22	122.157717842	50.0410506252	5.89879394495	1.07126299911	3.79112905082	103.179345839	3.51266254855	2.19541979512	0.690395119758	0.773271749147	0.92388031375	93.9636098028	121.790621258	92.9823879707	109.070520813	119.60267577	100.882066704	95.5787967602	4.83047571669
16	23	109.906614245	53.074324504	4.68079985317	1.07126786327	3.68803644631	103.17657466	3.42572426241	2.24486305262	0.676184463928	0.766460894925	0.923878302687	91.8311256878	120.805144192	95.6273766502	115.886799126	117.614315037	98.675176142	96.1129457638	4.99348394804
16	24	107.989086562	52.8156470108	4.4268323516	1.29015664817	3.46848269955	95.7440979806	4.107769448	2.20776857602	0.669966001026	0.744719545613	0.893536376007	92.9932550115	128.319546014	94.3449561515	112.31926353	121.627393984	99.1804994419	110.652632131	4.21414545885
16	25	87.0073238803	36.2986259046	4.57634469048	1.68541119577	4.54615791356	122.6605112	1.57031403472	4.70349236102	1.62886487306	1.35803602747	0.801335947034	261.0451618	213.340776098	96.845821833	318.389313758	242.833102094	86.8658774618	175.319935525	1.16499279696
16	26	119.771527964	68.8237251201	4.68146368957	1.09357445386	2.98276300896	103.174863814	3.51261145694	3.35494899496	0.559239388443	0.764378468493	0.923856123801	99.9372650598	124.288674837	109.931920842	136.156559736	123.568168316	113.874930516	101.965012609	4.86200964631
16	27	141.191160312	50.2756226356	4.75000812768	1.07131687787	3.69731377044	103.176719706	3.51291202549	2.1950311171	0.668979082119	0.776135760289	0.923878527324	94.5050977487	121.750510265	95.8307674406	160.108709001	121.09941781	104.636744584	96.3950209036	3.97708281719
16	28	108.168716673	36.3729660463	3.49272399884	1.10988151358	5.37520450064	112.986421848	4.18346740892	2.77581747914	1.09478715279	0.682566997338	0.833498595304	77.5964860038	90.4176306858	66.0025905146	80.4657363783	112.572520317	81.3068568829	172.809319546	2.22698151605
16	29	74.8232437676	50.6265301991	4.64642941577	1.04033201044	3.69736109654	116.078108384	3.51937638173	2.19548658767	0.66847367646	0.806453901457	0.923884125984	92.7920685698	128.008721182	96.5287987223	114.970787146	118.785068846	102.406961676	96.4950134416	4.96651686538
16	30	144.981509011	43.1424001402	5.35400014372	0.854597715603	3.7667967876	64.8336253566	2.13326727648	4.18913681347	1.35602745555	1.16820740052	0.912546858195	74.6229531602	99.566360893	62.8317272027	74.1310605203	106.592411126	70.1628898092	89.5854359646	2.8913568102
16	31	69.3659918713	62.993542675	5.6694731842	1.85108594004	3.28177441437	104.045845245	4.46172536982	3.77046685827	1.41511768274	1.2925689719	0.945677072262	72.3586291857	139.778595185	59.9327691866	65.2203700726	140.117958963	62.8897564325	86.8596393167	2.34747891237
16	32	122.681868157	50.0404620153	2.74648174466	1.07740918115	3.69723920815	103.026670577	3.51258624435	2.87725526783	0.675917497631	1.42262846145	0.924527271984	96.6264721335	125.915868493	101.960835476	191.187720634	120.862564116	104.913662496	103.972568656	3.37408613068
16	33	128.983103679	29.8981486764	4.2557546951	1.92922029029	2.48993701514	88.3901608317	4.45586866691	3.41792940001	0.911390286083	0.659201753886	0.993485874902	105.331178885	184.173573197	76.9080470878	102.736678853	128.728552329	72.9215963817	93.3582275423	2.87312756149
16	34	71.6352151341	26.57930309	3.05326225088	0.845829934459	2.9239163856	162.389210968	3.4780212067	4.33030023161	0.634598807329	1.28385199951	0.965049059545	101.856648521	121.620246755	101.249721497	149.477070688	121.249319374	111.062028093	99.074198956	4.46802017028
16	35	149.467835664	64.5864547292	2.83202812198	1.51210702137	2.2806889829	78.0468162842	2.20321244863	4.17452123945	1.50757611004	1.23055153554	0.933170378679	71.5980483562	99.2215235098	59.5818326501	64.8091303566	123.211973617	62.1296281235	84.9211417323	2.44897590928
16	36	122.022213264	39.8134005495	4.67468759465	1.07284119165	3.69071611148	103.40421739	3.50941102373	2.27678638858	0.674877435347	0.725027726497	0.91521111659	93.9417544668	124.850443688	96.2514088524	126.073378459	119.501255054	99.6292595295	96.6885582634	4.63735910799
16	37	133.913539062	69.7325208279	2.75820343433	1.69092012106	2.06233867904	149.206202002	2.10616947644	2.59716399024	1.63593566156	1.1963313852	0.935818595677	68.5295715116	98.8660440718	56.9691464689	62.2873687996	121.435957064	60.8864649423	85.2973792714	2.41017694037
16	38	122.667638969	50.0411540486	4.68282766151	1.07152804003	3.69737058335	103.17484165	3.51263646568	2.19541186775	0.674301010501	0.762985990654	0.923882461459	94.412237156	122.463512514	95.7323453925	114.820126722	117.007763703	102.673041875	95.7822089799	5.25048478327
16	39	122.668574947	65.1276635836	5.85993236492	1.07127738641	3.6964175147	103.062929642	3.512598857	2.19546153861	0.674772326469	0.918800583946	0.923850878118	93.0437475501	121.015731085	95.21813059	119.310664528	118.239131566	102.767021909	96.4527500031	4.98168803005
16	40	122.681333937	51.5235356613	4.6780229875	1.17554662563	5.41553384881	103.176584869	3.5126646126	2.2206984839	0.674888593522	0.836844518876	0.91906322949	166.949269657	119.224338031	123.573687005	175.221350567	171.731350294	127.532884256	190.830846871	2.45899372337
16	41	70.9271248576	25.519040567	5.59967320947	1.35256494562	5.31150279471	149.33609702	3.5949365206	4.80964829105	0.727681919854	0.5481166488	0.922194944033	157.062331258	123.006671757	105.437861062	212.385648809	143.093981709	100.541794766	179.013011978	2.32854791652
16	42	114.450887617	47.0943194323	4.52298954136	1.15644135422	3.38016752286	100.137227894	3.6560320577	2.80947073768	0.696972219567	0.687481251476	0.993659995666	89.4562884649	121.69451273	92.512504878	122.203114417	118.526531681	97.4764334261	95.220584068	4.67407354865
16	43	123.056632129	50.1084804404	2.56067670542	1.07401333446	3.68236299918	103.711753605	3.48195247752	2.22507441616	0.676188136809	0.764499865732	0.860151279831	92.4144653088	132.580115732	92.9588207001	128.146074788	117.169040462	97.1501064389	95.5426298081	4.35995474582
16	44	109.597419819	44.6251431165	5.87654349476	1.6186488235	5.65198972847	139.594359579	1.73284164728	2.5296860696	0.788397340316	1.2975103119	0.808747694876	140.580701845	144.875625666	93.886360753	340.217470278	218.385781932	135.322117333	201.644400855	1.26741059724
16	45	146.578834647	29.6286426006	4.73863272024	1.08040344207	3.69795081599	92.8283054456	3.51286369124	2.19543723996	0.674774869565	0.861973354028	0.926410278255	96.5286483467	119.500321553	95.5852974776	119.385013933	120.424316013	105.326505524	100.110982262	4.8538195671
16	46	115.262096451	52.6341555277	4.68114014365	0.814602058814	4.07757442019	98.5335533564	3.19705968621	2.81417843795	0.786337136724	0.779703464248	0.908633592881	92.3760106206	113.904105412	80.4693839823	95.8203192084	115.184095469	85.7669158467	93.4704808912	3.84723929917
16	47	113.448411273	50.0056642746	4.68152911842	1.06653794114	3.29932998287	103.403863833	3.52874771837	2.19545972961	0.67478898273	1.29855652117	0.923880590017	93.9622204262	125.505211119	94.9061890048	117.023913207	119.331755322	100.513921352	96.4345765096	4.87736885389
16	48	83.9312208553	71.2971228544	2.87951689481	1.85093458093	2.23728784144	95.3219585279	3.20181418423	3.72885885558	1.3305764719	1.26084511897	0.80547257184	85.7578812598	126.742362228	61.733254924	65.7468394374	123.880162283	61.30395657	85.8517094047	2.67021895974
16	49	122.389318028	49.9252563831	4.69028845766	0.994971681908	3.71977143319	137.667459673	3.53473087746	3.36958302233	0.686473609228	0.766930063242	0.814114069621	89.2369421119	118.613886431	92.0532986256	104.878573779	113.756216392	90.0257231044	95.3706082122	4.49168903124
16	50	127.12990063	45.5233415021	4.36257012321	1.08071653519	4.25033962899	147.066032731	3.50919513853	2.28435027165	0.696895944313	0.941867561953	0.912367474531	96.1525832483	118.563348044	92.1139679083	175.196074894	116.831041225	105.467164664	105.199667521	3.54419096474
16	51	122.682277649	49.8131877668	3.06703181049	1.07520854399	3.64156299332	101.885664728	3.51264855276	2.28139372506	0.674756443049	0.762999333818	0.925048979309	93.129259486	118.269214316	95.6177708337	116.718013839	118.306408909	98.9100786485	95.8166627308	4.90577576124
16	52	135.698217504	53.6194601197	3.58041522668	1.06987897247	5.73970115178	111.045235648	2.46189127417	2.89060091073	1.20855176409	0.662351578407	0.845061143888	95.0497855375	130.704839184	63.1634884088	147.354537923	128.967688257	85.9730955108	182.009261371	2.23625051113
16	53	113.070558667	72.48351586	2.56927802959	1.32324717545	4.93234440044	117.744231222	3.65291683749	3.65429988673	0.924925575065	0.781346480482	0.974843041809	88.5119196795	112.57313336	74.9469059994	212.176840449	119.926303071	87.9691052997	158.935883722	2.142024922
16	54	122.9329001	68.0725328344	4.99806940999	1.07126395395	2.9928494898	103.201843276	3.43922597352	2.24503859982	0.674829577304	0.665338240373	0.924672894684	87.284306849	122.221790782	93.5678368583	108.038257066	115.362010084	93.5016195083	94.4279073804	4.68235943398
16	55	122.743022631	46.6277352432	4.28559381759	1.0710271856	3.69733518904	103.17769706	3.51254717888	2.19008866165	0.696968567494	0.607491633337	0.923501140768	89.6554447023	124.496815269	92.051253156	106.961571631	117.548092714	96.8371719261	94.815356063	4.60877306747
16	56	119.693342018	74.0026288188	4.06786494842	1.07500369815	3.25953679148	102.986246267	3.51682565773	2.86373412937	0.678887845643	0.772986273373	0.975691899872	89.3982496252	120.991353874	95.3569823813	118.697756238	123.282970746	95.299739494	110.265641754	4.16032994933
16	57	122.67139691	50.0409065365	4.56449093165	1.40302487256	3.71285988609	92.3355207101	3.51223799523	2.191238407	0.674922178622	0.769329005625	0.923891632512	97.1091622808	135.385701895	100.097510057	180.046230691	127.398362686	99.6102783371	98.6481816719	3.28144689996
16	58	122.68196566	50.0414428171	4.681454083	1.07127414057	3.69661837162	103.176218619	2.44950815681	2.17445745197	0.674776881846	0.761830371491	0.923878401482	95.9125178017	124.905688228	97.3964143208	131.692186878	125.645132186	102.75248261	98.0651186985	4.36907122008
16	59	122.039878161	71.5547907296	2.37896374238	1.07104324212	5.93589748912	143.310708198	3.39610737649	4.06674056643	0.730582502943	0.699693468111	0.926090337927	236.682075428	125.064147664	154.911765176	121.368277767	145.071597367	104.773686333	195.904996896	2.88595820384
16	60	122.902298948	51.4348066625	4.50980194702	1.08981180218	3.65024807291	103.649028913	3.61549504406	2.18403239918	0.671884756196	0.799224533751	0.931301609733	93.5691266353	118.747503315	95.4271444362	122.752153104	119.751816706	101.202925816	96.27465472	4.73524941182
16	61	126.192982449	58.2847342618	4.68155512299	1.07127247243	3.69727262976	100.413240125	3.30825216308	2.2037968777	0.674657037333	0.763113544422	0.924848611763	93.1338021406	129.363879668	95.7953250044	119.082590377	116.823909515	101.378553801	96.2220449974	4.85334985072
16	62	120.753637067	50.0411668354	5.49558752744	1.07125566573	3.50619635266	103.175973052	3.62319382498	2.52498867363	0.674779324385	0.751465747987	0.923570976215	91.4014102142	128.548266093	94.9243766719	111.265695314	116.307684186	98.8378399898	95.4449138472	4.81302456463
16	63	122.683012898	50.0413675234	4.66260988959	1.11511090888	3.67522093863	156.932441758	3.421717109	2.23344239721	0.674764330271	0.758470973507	0.923882347345	97.0733901042	122.372241068	95.2797629311	118.333640265	118.940421817	100.004409235	95.7203895426	5.01844223344
16	64	122.47315901	49.899972617	3.91894700695	1.07492077915	3.6911134335	104.065823603	3.29195864003	2.19864380406	0.759018835735	0.762434783813	0.923837814357	87.1022316565	118.676356316	83.3766810339	99.9694940186	115.03280316	93.5026473785	92.8885991275	4.14877220765
16	65	121.691819978	50.0718684809	5.67836147459	0.9704930526	3.69857005363	79.9909324073	3.53068015812	2.19539472879	0.674780784572	0.762996680103	0.904650367509	91.2933454947	119.729907692	93.8303881183	110.572991317	115.274268513	101.691997404	95.3245795612	5.00695134486
16	66	118.795842733	50.0432149415	4.67933071904	1.07405143612	3.69177919062	102.916055572	3.5055882629	2.20169889793	1.58675902538	0.770096033264	0.927637580153	64.4012982377	85.394681447	54.0885646494	54.6660441759	112.155784046	66.788695277	81.2530624337	2.32665493341
16	67	109.241846991	45.677382723	5.00081353268	1.05193563191	3.27816833588	100.618592496	3.03463958037	2.40931520267	0.706851101513	0.795031277489	0.914207462283	97.1253054589	123.276166617	90.347525332	106.945239138	121.551316244	92.3486708992	94.2102975793	4.43726130904
16	68	60.176806869	44.436789104	3.92413070622	0.999236878942	3.64191621276	138.151515908	3.61367511549	3.6786792046	0.641227981506	0.852224173065	0.956910472207	97.0711782581	128.472480537	99.8806065189	129.926246199	117.818561323	105.631465819	98.3731783459	4.74003813646
16	69	103.787100422	49.9738775529	4.63542457209	1.07123477438	3.71075194268	103.144610693	3.51230126899	2.19449167417	0.674136494185	1.25309802767	0.923796954164	100.168916127	122.838237458	95.2249707461	145.379004939	117.955456346	110.233479467	100.335702535	4.44977867694
16	70	133.187096702	37.8106626674	3.16995270022	1.67530707427	5.59283385186	106.533553975	2.21580817161	2.64861183798	0.96205756888	1.45495150702	0.904464983892	129.34219765	143.198120222	115.506721319	230.439105713	191.119421393	133.600677659	195.875883384	1.73601359654
17	1	122.669310471	50.2058098981	4.68768962138	1.07876083862	3.69736233574	103.167663903	3.51671460593	2.29556639898	0.674428098355	0.664837213675	0.909834351268	92.3150229301	122.647050828	95.2410379679	110.956422798	118.924912641	100.785943917	95.7622319631	4.92826865965
17	2	120.657496244	50.6553314225	4.67678281667	1.07947023517	3.53204847344	103.779923093	3.54649164344	2.23800400735	0.67848246125	0.780623132882	0.911261298399	91.6999905918	119.716070721	94.5852608825	110.582888772	117.340953443	101.420875925	95.1826669753	4.94610516272
17	3	90.680235888	46.6923587184	3.4462775068	0.952686692103	4.27228693885	93.943887048	3.89050733991	2.57057678517	0.717716198218	0.653266236879	0.925777146613	92.5693800178	117.50279492	89.5131977111	106.801527384	115.741847356	98.4339750355	97.4667495941	4.56632242559
17	4	104.273497482	50.4934674584	4.65929692523	1.53893811587	3.78758920491	104.242605764	3.2610770086	2.40633579109	0.759195954417	0.732025474137	0.90531318021	94.3752154642	138.260097614	88.5988514138	174.928901496	123.552967304	93.0159422479	96.8083493046	3.17010317833
17	5	103.853549696	37.5514157107	3.91471789278	1.13084340866	3.37106814636	84.4713986435	3.37740620338	2.73000673801	0.631205294735	0.748237780541	0.941790655091	99.6195469389	125.616796746	102.796172596	133.540827259	141.835474958	105.33801274	99.1737866407	4.01057807326
17	6	112.242913475	37.6020440972	4.74619021577	1.15520346429	3.59521381023	91.1036603822	3.21292448041	2.21507901276	0.932458101179	0.958793364163	0.874068381763	80.6778708056	111.242482735	66.7150495725	80.0604771729	110.364034082	75.670291543	88.8701708585	3.15250603067
17	7	115.955773563	47.9642383779	3.48608341448	1.3669607979	3.43033727105	112.269606002	2.77481405882	2.55855156457	0.646310168158	1.07721727935	0.931669094569	104.81514487	133.474906924	104.459636936	217.775791513	138.329874195	105.027227168	100.64711381	2.82262471994
17	8	122.670201537	49.9700185365	3.54712905275	1.07139762466	3.68826116899	103.182657625	3.48362487141	2.86806292106	0.674541237996	0.783079432916	0.873744250962	91.5589724353	121.713914039	93.709792133	112.270068977	115.679729998	96.168072828	95.8428682553	4.92284921471
17	9	125.986380937	50.4728145168	4.52316354219	1.04605173899	3.73731762105	105.226219531	3.28929355819	2.34032812755	0.713884794298	0.773012330298	0.922860774106	89.93393185	119.293850664	91.9282194747	107.000627979	118.417253832	94.3533833897	94.845328972	4.51579896817
17	10	122.37747189	50.7267389452	4.70362183037	1.0951275881	4.72160915667	108.944142235	3.57127761215	2.21050610158	0.694004404953	0.825555836456	0.924026762666	96.1991682241	120.558159748	95.9176958721	194.749148974	128.729805233	109.211131958	156.982975316	2.54209226172
17	11	120.566153386	61.9974958283	3.8859536025	1.42726434654	3.39278876059	97.8726114093	3.51487972883	2.19137817621	0.730181013327	0.784823231584	0.924379273275	88.3968616953	130.537707299	90.3377055146	120.783895458	122.65588779	92.2295648092	95.2286051401	4.1977004347
17	12	117.852939864	48.9139253702	4.79608838812	1.12701972538	3.91710983902	103.549757291	3.62243593524	2.35067509807	0.732896909705	0.783400558363	0.92374017522	90.5067217204	122.435003606	88.0195575291	108.519935758	116.1614292	95.866226306	95.0612509648	4.64365757408
17	13	122.669425784	50.0397399493	4.68130584839	0.979084695266	3.69727021709	102.269031079	3.50995874035	2.26614147296	0.785041774093	0.761691716095	0.924881144972	84.7962662728	131.429002497	78.3847696272	111.048137329	114.973806811	97.0489168501	91.307684618	4.16650509286
17	14	118.90829654	55.2983649979	3.85297862796	1.11644542138	3.00152430529	95.9491867599	2.66749784991	2.59195575103	1.02264560718	0.821434972714	0.951049458632	75.3814271421	101.812212067	62.5290514308	77.2358907539	109.074515285	71.0050357574	86.332851373	2.87902831534
17	15	121.246486007	49.7283062452	4.64130180381	1.05959624208	3.74343995118	103.890187327	3.4810678718	2.65896136543	0.691797780017	0.851967194176	0.920436367076	92.4174375229	119.475904523	92.6949246678	108.552974651	117.957408688	97.3809417303	96.0481984446	4.67847235821
17	16	122.636622846	43.3962706875	4.68107470631	1.32171677137	3.69762283465	103.19763848	3.60714126087	2.19579580365	0.674643379766	0.786751435741	0.923740592492	96.5393717907	129.236968948	95.6240337124	175.965554592	124.027511749	101.848250689	97.7572235448	3.46701762159
17	17	118.803879489	50.05143937	4.68845039847	1.26874883982	3.69760143505	117.55280743	3.51276100141	3.48284953724	0.674561862999	0.763158390907	0.923848473156	95.0369054046	125.1128706	95.4395866959	144.351939677	127.184774235	96.3048558305	97.760022694	3.88513171694
17	18	136.109698149	59.1888193708	3.86843532985	0.937119205378	3.0348852462	81.7057676723	3.6661686721	2.73104532404	1.02387431237	0.772220710266	0.873954569499	73.4216417451	92.2867895236	61.1710527545	69.3870889317	109.541750103	65.6475159158	83.505717955	2.61473510355
17	19	122.674223916	50.0429658764	4.6791984742	1.07140091729	3.69733102547	108.58210467	3.5126298353	2.24340119729	0.674543392528	0.763000384218	0.923881554668	93.7686034349	120.405072567	93.8494802611	111.788623573	117.146333402	102.567034443	95.8930030019	5.03216824443
17	20	122.675295752	50.0408580933	4.68303600737	1.07481279915	3.71178450182	118.362078784	3.51061161542	2.39151086962	0.674550379345	0.762874340515	0.923880278329	94.4781834436	127.152334077	94.4211903556	121.347043458	121.67903581	101.383784862	96.33410378	4.64313388963
17	21	118.585489345	50.6211669705	4.66837689353	1.0714037621	3.69735882575	103.175805434	3.63030109613	2.20512881408	0.674538404681	1.07280256788	0.923881045257	94.4744305154	122.274473336	98.3357744372	119.035773003	123.865179465	104.917150009	97.0629370182	4.92810539889
17	22	122.412678405	50.0411023369	5.29081080323	1.07139551957	3.74424981709	103.177093745	3.51264950712	2.19541583143	0.682348065129	0.768128869901	0.923881387605	93.4155540058	119.400879941	94.5980645506	112.22048669	114.881804679	100.016218025	96.0996316835	5.04670964118
17	23	116.287126607	51.5577392763	4.68181375734	1.07139795165	3.69270351483	103.175708155	3.46918036405	2.22013746019	0.675242737214	0.76472344279	0.923880382073	93.4432804266	123.909471756	96.33182643	112.281623882	116.89473316	101.017583085	96.1671493359	5.06129089059
17	24	115.328362765	51.4284005297	4.55483000655	1.1808423441	3.58292664145	99.4594698154	3.81020295684	2.20159022189	0.672133505763	0.753852768133	0.908709418733	92.6148035844	120.868878253	95.4498195436	112.772245279	122.954255709	98.5851987112	96.0741584963	4.74722192269
17	25	104.837481424	43.1698899766	4.629586176	1.3784696179	4.12176424846	112.917676425	2.5414752502	3.44945211438	1.15158294178	1.06051100906	0.862609204247	78.156174672	97.0984147282	64.8613852719	121.140738474	111.39789636	72.6297215046	97.4765507107	3.3146193259
17	26	121.219583466	59.4324395843	4.68214567554	1.08255124695	3.34006679615	103.174852732	3.51262396131	2.77518043136	0.616770199472	0.763682229574	0.92386929263	97.8079717435	124.261708353	102.877373977	125.046415433	120.383453426	104.451139036	98.1019774042	4.96805039042
17	27	131.92939964	50.1583883421	4.7164178946	1.07142245895	3.6973421769	103.175780678	3.51277424559	2.19522149242	0.67164004631	0.769560875472	0.923880494391	93.0746170581	120.628519959	94.9698732831	109.508675169	117.214683901	105.378468094	96.4552915492	5.04659872581
17	28	115.418177821	43.2070600475	4.08777583017	1.09070477681	4.536287542	108.080631749	3.8480519373	2.48561467344	0.884544081648	0.722776493996	0.878690528382	86.8442297385	115.171080287	70.7377017739	90.1293063213	112.055162146	82.7685935966	100.179708853	3.5167008618
17	29	98.7454413681	50.3338421238	4.66462853864	1.05593002523	3.69736583995	109.626475017	3.51600642371	2.19544922771	0.67138734348	0.784719946056	0.923883293722	93.4611303448	124.026473249	95.1049105638	115.593412252	117.349188736	103.791763435	96.8201060379	5.12735084845
17	30	133.82457399	46.5917770944	5.01841390261	0.963062877818	3.73208368548	84.0042335034	2.82295187108	3.19227434061	1.01516423303	0.965596695586	0.918214659827	76.6811615698	99.1513109983	64.6886088382	75.361985695	109.771686748	71.3574670587	88.3496048392	2.88097055601
17	31	96.0168154199	56.5173483618	5.17615042286	1.46130699003	3.48957249886	103.610343447	3.98718091775	2.98293936301	1.04470934662	1.02777748128	0.934779766861	75.2127388938	99.9752007471	65.5203560025	86.5040298695	114.641749517	72.9270192735	87.6094610146	2.94198531225
17	32	122.674753563	50.040808032	3.71465470308	1.07446861059	3.69730489575	103.100756114	3.51261135502	2.53633356779	0.675109254066	1.09280722605	0.924204866722	95.2812338625	122.086961651	94.9384226223	147.341586596	117.582746183	101.920248943	98.1809500991	4.24156124235
17	33	125.825371324	39.9696513625	4.46929117831	1.50037416516	3.09365379925	95.7825012409	3.98425256629	2.80667063388	0.792845648292	0.71109387227	0.958684168181	86.7432451769	129.545185379	81.2145626665	96.5415565071	120.878649285	83.014848466	93.4987666055	3.64670218751
17	34	97.1514270513	38.3102285693	3.8680449562	0.958678987246	3.31064348448	132.782026309	3.49532883619	3.26285604968	0.654449908915	1.02341899508	0.944465760502	95.7789146153	123.899842588	99.2566808819	126.487170252	124.401804638	98.867335374	97.3952388168	4.53428534928
17	35	136.067737316	57.3138043889	3.75742789175	1.2918175307	2.98902978313	90.6108289672	2.85792445716	3.1849665536	1.09093856027	0.996768763095	0.928526420069	89.3600202839	119.714940994	62.8934744523	70.3131553851	111.006184017	78.2444489677	85.8060254926	3.11898116962
17	36	122.344926116	44.9272772991	4.67875762808	1.07218461584	3.69404334742	103.28952952	3.5110237447	2.23609912816	0.674589222924	0.744006858576	0.919546789025	94.145421095	121.121702114	94.9204410179	112.849936892	117.515168419	101.352475397	96.2324425275	5.06074316103
17	37	128.290589015	59.8868374383	3.72051554792	1.38122408055	2.8798546312	126.190521826	2.80940297106	2.39628792899	1.15511833603	0.979658687925	0.929850528568	76.4110474863	97.2194683308	61.7021176223	68.6626991704	115.975922935	67.363413677	85.4802011562	2.62551812311
17	38	122.667638969	50.0411540486	4.68282766151	1.07152804003	3.69737058335	103.17484165	3.51263646568	2.19541186775	0.674301010501	0.762985990654	0.923882461459	94.412237156	122.463512514	95.7323453925	114.820126722	117.007763703	102.673041875	95.7822089799	5.25048478327
17	39	122.668106958	57.5844088161	5.27138001322	1.07140271322	3.69689404903	103.118885646	3.51261766134	2.19543670318	0.674536668485	0.8408932873	0.923866669789	93.3806349772	121.750828431	94.0914636544	134.586602797	119.978058012	104.166392958	96.1713634463	4.52801017551
17	40	122.674486453	50.7823448549	4.6804253245	1.12353733283	4.55645221608	103.17571326	3.51265053914	2.20805517582	0.674594802011	0.799915254765	0.921472845474	129.962266165	124.485598407	104.123555827	157.649195121	130.435609089	111.246038012	127.603685936	3.67548956063
17	41	96.7973819131	37.7800973078	5.14125043549	1.21204649282	4.50443668903	126.255469335	3.55378649314	3.5025300794	0.700991465177	0.655551319727	0.923038702746	100.55595318	123.749665298	94.5337458492	231.413922574	128.657816496	102.057672256	109.823469255	2.66537950248
17	42	118.559263293	48.5677367405	4.60290860144	1.11398469712	3.53876905311	101.656034772	3.58433426169	2.50244130271	0.685636615034	0.725233621065	0.958771228563	90.3122675827	119.354615308	94.1303858386	109.712524004	122.313715439	96.8694912576	95.5049683121	4.55793952368
17	43	122.862135549	50.0748172445	3.62175218347	1.07277068725	3.68986679127	103.443297628	3.4972944716	2.21024314195	0.675244573655	0.763742928193	0.892016870645	93.2706610041	119.298814718	93.9672577376	113.413626958	117.221879319	97.3188558255	95.5079505936	4.90563468783
17	44	116.132529394	47.3331485826	5.27968557813	1.34508843177	4.67468015591	121.384600615	2.62273905648	2.36254896867	0.731349175408	1.03024815128	0.866315078168	110.632815409	128.991785441	95.7837983998	280.508953821	183.585720225	105.804349743	175.909871989	1.60677764165
17	45	134.623236808	39.8348983246	4.71073019087	1.07596574105	3.69766069967	98.0015735479	3.51275007846	2.19542455385	0.674537940033	0.812479672341	0.925146369857	93.5609950142	121.769494575	95.2806686188	114.454304871	118.532452972	105.655177993	97.3016036433	5.17684145451
17	46	118.96486771	51.3376547882	4.68198390258	0.943065049423	3.88747250177	100.854197503	3.35484807595	2.50479515285	0.730319073613	0.771344727451	0.91625802717	89.9764162833	118.222633922	86.9821120876	104.963550557	114.268857892	94.162168069	94.1341032783	4.43993234293
17	47	118.058025121	50.0234091616	4.68217838996	1.06903299058	3.49835028311	103.289352741	3.52069209202	2.19543579868	0.674544996615	1.03077125591	0.923881525738	95.0822236948	121.772355318	95.8601106291	113.723731393	119.620674536	99.9951597991	96.380977894	5.01532281237
17	48	103.299429912	60.6691384515	3.78117227816	1.46123131048	2.9673292124	99.248400089	3.35722532496	2.96213536166	1.0024387412	1.01191555481	0.86467751665	76.0658740056	102.387749392	65.4413431144	74.99482263	111.1688304	68.4169395928	87.4767311672	2.85374518765
17	49	122.528478498	49.9832052158	4.68655805958	1.03324986097	3.70857100827	120.421150662	3.52368367157	2.78249744504	0.680387309864	0.764958026948	0.86899826554	91.5763417713	118.820866026	91.9407338432	110.683802224	118.167209004	94.6373247421	95.8702641107	4.61677106076
17	50	124.898769799	47.7822477753	4.52269889236	1.07612228761	3.97385510617	125.120437191	3.51091580211	2.2398810697	0.685598477407	0.852426776304	0.918124967995	107.41322361	120.605052737	96.0846745698	135.533469543	125.560846007	103.781369245	98.2657131252	4.4546439987
17	51	122.674958309	49.9271709077	3.874929736	1.07336829201	3.66946678834	102.530253189	3.51264250922	2.2384027964	0.674528726775	0.762992662236	0.924465720384	93.2965995466	120.309561853	94.9514233202	113.97391008	118.008812443	100.063417498	95.8007092593	5.01533802786
17	52	129.182928236	51.8303070841	4.1316214441	1.07070350625	4.71853586757	107.110038649	2.98726386993	2.54300638924	0.941426387294	0.712668784531	0.884471802674	84.6907074948	104.329806317	70.5036204368	123.941671058	111.705148013	80.2412357503	111.131507773	3.35765766256
17	53	117.869098818	61.2623349543	3.62605284555	1.19738760774	4.3148574919	110.459536436	3.58277665159	2.92485587724	0.799613292783	0.772166235568	0.949362751634	86.04400603	116.15554932	81.4908963907	139.051270782	113.380496714	87.7830562579	96.8961604913	3.82208820762
17	54	122.800269534	59.0568434415	4.84044853575	1.07139599699	3.34511003658	103.188342463	3.4759312196	2.22022523378	0.674565293902	0.714162115513	0.924277678072	89.468518989	120.115755284	94.0378352178	110.45590763	117.684594097	98.017297678	95.1890846793	4.79409933837
17	55	122.7053308	48.3344446459	4.48421073955	1.07127761282	3.6973528862	103.176269355	3.51259182228	2.1927502647	0.685634788997	0.685238811995	0.923691801114	93.3232305614	122.788562779	94.5627456632	110.179848742	128.706667306	98.555474564	95.355203096	4.48919004947
17	56	121.180490493	62.0218914337	4.37534630496	1.07326586909	3.47845368742	103.080543959	3.5147310617	2.52957299856	0.676594428072	0.767986132014	0.949787180666	90.6656486281	120.958141917	93.1229953357	112.177354443	117.228812718	99.719685373	95.4536164808	4.91740292013
17	57	122.669517939	50.0410302925	4.62365929658	1.23727645629	3.70511523472	97.7551811801	3.51243723046	2.19332513737	0.674611594561	0.76615749814	0.923887046985	94.815034787	121.849157519	96.4766092585	145.229395396	121.994080914	103.395426242	97.0282728719	4.24110092806
17	58	122.674802314	50.0412984329	4.68214087226	1.0714010903	3.69699447749	103.175530135	2.98107231125	2.18493465986	0.674538946174	0.762408181073	0.923880431471	93.4391827352	121.701599137	96.7745395199	132.943314302	121.554905537	101.499358228	97.3628921812	4.47922403544
17	59	122.353758565	60.7979723891	3.53089570194	1.07128564107	4.81663403624	123.242774924	3.45437192109	3.13107621709	0.702441756722	0.731339729383	0.924986399693	106.319901723	134.476670297	94.9017343158	182.232842778	131.429830023	126.596613017	153.920246856	2.67998032131
17	60	122.784968958	50.7379803556	4.59631480427	1.08066992111	3.67380932813	103.411935282	3.56406575487	2.18972213347	0.673092883348	0.781105262203	0.927592035596	93.81951731	123.699309242	95.449329993	116.511495851	117.547292432	101.265464894	96.2552103708	5.0617018395
17	61	124.430310709	54.1629441552	4.68219139225	1.07140025623	3.69732160655	101.794040887	3.41044431438	2.19960437272	0.674479023917	0.763049767538	0.924365536611	92.8795769564	122.54538677	94.9702302648	112.676604359	115.87367043	100.64090676	96.0793729208	5.10098340612
17	62	121.710638018	50.041160442	5.08920759448	1.07139185288	3.601783468	103.175407351	3.56791514533	2.36020027069	0.674540167443	0.757225869321	0.923726718837	92.27256302	121.835731114	95.3621874167	109.482514553	115.050662648	99.3724683911	95.6813929486	5.02524723218
17	63	122.675325933	50.041260786	4.67271877555	1.09331947446	3.68629576099	130.053641704	3.46717678734	2.21442713248	0.674532670386	0.760728482081	0.923882404402	97.8375124109	121.719130381	98.0362785925	156.436443602	124.943871787	100.302964925	96.1599326012	3.94847576794
17	64	122.570398989	49.9705633328	4.30088733423	1.07322440959	3.69424200843	103.620332627	3.40229755286	2.19702783591	0.716659923118	0.762710387234	0.923860137908	89.7831877673	120.785148982	89.5402897018	107.922421475	120.017667073	95.8863775197	94.5793623659	4.48844348796
17	65	122.179729473	50.0565112647	5.18059456805	1.02101054632	3.69797031849	91.5828870287	3.5216583119	2.19540329827	0.674540897536	0.762991335379	0.914266414484	95.7305696822	122.054108819	94.7936766385	124.656373079	117.451250789	102.727215369	95.9625347828	4.92835574664
17	66	120.731740851	50.042184495	4.68107919027	1.07278973808	3.69457488699	103.045448611	3.50911236429	2.19855538284	1.13053001794	0.766541011959	0.925760020806	71.2898866553	94.0191519612	61.1498867417	66.7687066173	108.42136195	66.8632190494	84.1446755447	2.62548012409
17	67	115.95474298	47.8592683858	4.84182059709	1.06173183597	3.48776945962	101.896717073	3.27363802303	2.30236353521	0.690576056007	0.779008634072	0.919044961871	90.831254002	122.329832899	93.1782352877	109.057528591	115.709966561	95.0523918285	94.8401821072	4.79343484548
17	68	91.4222229188	47.2389715763	4.30347918387	1.03538245949	3.66964339806	120.663178779	3.56315579059	2.93704553617	0.657764496003	0.807605081859	0.940396466833	95.0036585743	120.695357162	97.3145649183	114.255816435	116.543740942	100.207258176	97.2050549267	5.15198478593
17	69	113.227369695	50.0075158007	4.6591261168	1.0713814072	3.70406126302	103.159726172	3.51246886734	2.19495177096	0.674218752343	1.00804200916	0.923839707812	95.4854517739	126.418094588	94.3309242309	132.505648511	118.840419973	105.784744078	97.2428781766	4.56173005689
17	70	127.927367835	43.925908358	3.92639018087	1.37341755715	4.6451022176	104.854197812	2.86422231865	2.42201185286	0.81817928969	1.10896874884	0.914173722676	105.657530219	123.329443997	97.6155045076	253.595695446	137.465487177	99.6043723839	172.965822029	1.96884933056
18	1	122.66847472	50.1234819733	4.68525864144	1.07514443933	3.69736645954	103.171252777	3.51467553581	2.75385274024	0.674364554428	0.713911602164	0.820467040861	90.4676203747	117.387748366	93.9764292522	109.595036287	115.882623417	95.385587153	95.4162108842	4.70427081327
18	2	121.662567606	50.3482427356	4.67980523909	1.0754991376	3.6147095284	103.477382372	1.76355947939	2.21670793755	0.676391735875	0.771804561768	0.917571879929	104.901480291	130.025100201	97.8351590829	179.582485335	130.327186389	106.702811102	100.268246404	3.39711565965
18	3	85.6292342784	48.3667563835	4.06455258415	0.990183340946	3.9848287611	121.645019755	3.7015719028	2.38299432646	0.696008604359	0.708126113766	0.924829804036	91.6239505935	118.341428961	94.5202228447	108.148135412	122.919235224	104.229001217	96.1521183779	4.65928769707
18	4	147.09098946	41.2692727307	5.2237741419	1.28797052999	4.87928964123	129.861579758	1.96288689695	3.28174718696	1.33377699071	0.67500371312	0.989858358707	86.3666752947	101.068670388	63.77951987	223.15851487	121.820266054	78.334656805	135.904410692	2.0479713123
18	5	113.260594332	43.7962848797	4.29877277715	1.10118572435	3.80276817062	93.8231201468	3.44502133453	2.46270930288	0.652753152618	0.755611885598	0.932836558275	96.5657554736	127.460712768	100.81774315	124.411041919	119.655422339	105.884517201	98.2942313714	4.8805744212
18	6	75.4759039511	40.2252512876	4.59666143583	1.23832383039	3.28784037591	111.217806898	2.0082917546	2.1796366362	0.732948562574	1.32666159536	0.989311994097	107.178681476	132.796677446	95.6617199691	162.598129316	120.983106309	106.611547978	99.1800997851	3.84506555666
18	7	71.0544737232	27.3845281906	5.40688529511	1.57894799727	4.94524155066	60.0163509665	3.58021860623	4.49057632457	0.866329066853	0.947292492565	0.80756164942	106.441292777	124.797640878	77.2507775954	262.288356336	168.825205953	97.2685017021	178.56470113	1.64419166063
18	8	122.668920253	50.0055862925	4.11497835713	1.07146283234	3.69281587617	103.178749637	3.49813066855	2.5317373944	0.674421124248	0.773032711785	0.898813356211	93.861160522	120.29579983	94.5043993386	114.053637729	117.458761284	97.3395073714	96.5099581686	4.93252634444
18	9	124.327009953	45.9521999435	4.60299560185	1.05878988951	3.7173441022	107.487339173	3.74929063595	2.26786999765	1.39080723478	0.767999160476	0.923371617783	63.646610435	83.5151876261	55.3602342338	59.9181344703	106.981781999	65.4381254098	81.3581328138	2.39739963565
18	10	97.2503396519	53.528083872	3.42375776856	1.4094244805	3.43975523039	64.7755900258	2.38804393007	3.76872490317	1.33497399412	1.36293771402	0.972858444525	77.1490089485	109.430752997	66.4232015009	108.276235406	135.95338814	70.4824802386	89.110941834	2.97418306436
18	11	121.616896177	56.0193249384	4.28439063201	1.07968498613	3.54507967197	139.609328917	3.51375809726	2.19339502198	0.702241011914	0.773904611119	0.924130867367	89.3134393756	121.030320109	92.2104410341	108.910269735	115.127872114	94.8214100733	94.5065882233	4.72798711264
18	12	120.260289416	49.4775397094	4.73945802482	1.09927388271	3.80724021119	103.362299471	3.56753620046	2.27304348291	0.703598960103	0.773193274509	0.92381131834	91.1651051132	119.600381072	91.3608410738	120.262497514	117.250699088	95.4893849995	95.4597874118	4.65852422533
18	13	93.8499787004	29.1799441292	3.02717859081	1.10457149362	3.69732040022	102.721936365	3.51129760302	2.23077667035	0.729671392297	0.762338853374	0.924381803216	92.0860659684	121.597459047	87.9690907654	104.626081799	116.695140561	94.5131397146	94.749485749	4.50684419353
18	14	131.680287204	42.5973052297	5.817363129	1.1089657314	3.58215885722	65.5241446374	3.46592241867	4.3622200927	1.1962699001	0.644079997104	0.884681260996	72.2736538859	92.9964918839	60.5452034821	65.9273828331	111.770938331	62.2324375951	83.6633226219	2.53192439146
18	15	121.957062488	49.8847301469	4.66206473266	0.746773335681	3.72040526727	103.532514489	3.49685216874	2.2485351961	1.58387245541	0.807476592415	0.922159414268	57.9219922165	76.8360418817	53.3656976111	54.1279842526	102.358374015	60.828570112	80.3185346899	2.28595614694
18	16	111.203140659	41.4430997639	4.75711652943	1.92132824316	5.09645992839	93.3039996152	3.17169823871	3.23384574665	1.41005053281	0.720581065901	0.978101265045	86.4925073132	153.301934821	83.902581291	218.698366208	163.341361261	76.313152605	172.623364415	1.66827987423
18	17	148.520665967	50.0462967093	4.68563902999	1.17013843993	3.6974860092	110.36382454	3.14919515845	2.83913070249	0.67443143675	0.76307219078	0.923865467308	93.4723710964	131.21694662	96.562602766	117.600974865	121.801877431	100.739922409	97.0866881832	4.63500494247
18	18	54.0907308975	31.541277019	3.52011527462	0.927014852689	2.16018106127	100.950443109	1.89972424673	3.55347412815	1.40117135617	1.38881958572	0.925268141185	66.7450843778	88.5287832425	57.5606085881	64.071695726	109.343392432	62.6872005424	85.6580558343	2.48676487794
18	19	122.670931442	50.0420599625	4.68101306785	0.757767501443	3.69735080441	105.87847316	3.51263315049	2.21940653252	0.674422201514	0.762993187436	0.923882008064	91.5600715398	120.472275321	94.6699575625	114.982541975	116.767483606	101.71188464	95.3551178407	5.13422509665
18	20	122.67146736	56.576896868	4.68293183444	1.07317041959	3.70457754259	110.768460217	1.73735635794	2.29346136868	0.674425694923	0.762930165584	0.923881369894	99.423822925	124.764867364	99.5366605981	182.526247843	123.65136621	104.793854112	101.585312064	3.49066110318
18	21	120.626564157	32.5641761157	4.67560227752	1.07146590107	3.69736470455	103.175323542	3.57146878091	2.20027034091	0.674419707591	0.917894279266	0.923881753358	94.568308332	121.604476118	96.2553264346	136.334679951	118.073643611	105.567912791	98.2345595399	4.58553799285
18	22	122.540158687	50.0411281928	4.98681923237	1.0714617798	3.72081020022	103.175967697	3.5126429864	2.19541384959	0.678324537815	0.765557430277	0.923881924532	93.0671072953	120.737667014	93.9926018791	109.184098721	116.224071629	104.445382872	95.84097736	5.04914365106
18	23	119.477382788	50.7994466625	4.68232070943	1.07146299584	3.69503704909	103.175274902	3.49090841487	2.20777466397	0.674771873857	0.763854716722	0.923881421766	93.6926504549	121.295230405	96.7572425249	117.421333499	119.309861618	107.896559161	96.2438425214	5.22569374229
18	24	137.557867134	50.7347772892	4.61882883403	1.12618519207	3.6401486124	101.317155733	3.4747551406	2.19850104482	0.673217258132	0.744994580779	0.993121176501	97.1830504296	120.865203825	97.855408378	161.062193423	127.971699518	105.576532596	96.5524606597	3.84195046507
18	25	60.4761675431	44.399322748	2.08697415893	0.955221872525	4.55858659594	153.990107938	4.335485923	3.32625368577	0.580976658442	1.27460277991	0.954482488514	215.403194031	130.755316338	111.958638846	249.821282521	132.444495104	123.679946788	185.247564712	2.41859279896
18	26	94.0187435886	54.7367968165	4.68248666852	1.07703964349	3.51871868975	103.174847191	3.5126302135	2.48529614955	0.645535604986	0.763334110114	0.923875877045	96.6547072134	126.096273475	98.7975371595	114.79595014	118.431979347	101.8697	96.9063897234	5.13719532855
18	27	127.298519304	50.0997711954	3.44368463004	1.07147524949	3.69735638013	131.311397867	3.51270535564	2.19531668009	0.672970528405	0.766273433063	0.923881477925	93.6254389355	121.951066056	97.1714647795	123.674980458	118.960478308	100.617732602	95.9677488293	4.86929881837
18	28	84.873963784	68.4007684974	3.36995624568	1.21981404713	4.78902434355	120.607043991	1.9867803164	3.62771134217	0.859046837596	1.35906399177	0.955067662947	114.381361164	133.688619719	86.4919234707	243.953246261	152.353660764	97.6541418957	182.659501982	1.79449913929
18	29	110.706540168	50.1874980862	4.67372810008	1.06372903263	4.9748924737	164.443039815	3.5143214447	2.19543054773	0.672844176991	0.773852968355	0.98396660295	111.799640315	132.522065276	100.033962976	222.39939278	130.850456475	201.968669422	180.123259691	1.86244266772
18	30	99.8351395376	41.1183297991	4.55517699805	1.22963625581	3.68701204634	152.340005052	1.73309039481	2.24687293517	1.19298131168	0.845956740389	0.846620878965	76.1259573171	101.410612686	63.7449171283	127.152290338	114.421869192	72.3240475088	88.7824174102	3.14527435352
18	31	147.862897528	34.4942211273	4.04389753979	1.99304716186	4.18679444525	135.603592784	2.83240216661	3.65184484558	0.9962145346	0.58182401227	0.997405523292	142.641689591	269.801039182	78.3691180051	94.1397644735	146.58069629	80.5391108694	99.1336854694	2.18855231399
18	32	122.671196266	60.0791969436	4.1987411823	1.07299832531	3.69733773955	98.9117040913	3.00236177125	2.36587271777	0.674705132283	1.27742729361	0.924043664091	99.2550518945	122.20297245	96.0340717387	181.917427224	122.34650038	107.5776689	101.021481217	3.5632895752
18	33	101.394040906	29.9660394332	4.74704726636	1.22479187513	4.8889364226	146.552855364	2.11049725617	2.99313601103	1.03233497275	1.38683367484	0.952802048275	95.2402472959	121.404146366	71.7258050028	261.448886003	130.667377549	106.332186374	181.710617787	1.82464227229
18	34	112.392095732	44.175691309	4.27543630885	1.01510351364	3.50400703391	117.97843398	3.50398265094	2.72913395871	0.61290534	0.893202492868	0.934174110981	100.677059078	121.565902274	103.726463412	156.715760354	122.070306803	109.287622358	100.231549966	4.23771828251
18	35	112.202016484	53.0638845653	4.31592091386	0.77998791912	5.41009208738	102.242629658	2.43199530795	3.8184605774	0.657103205824	0.637993860996	0.935466043834	111.194009318	132.543784873	113.372485931	210.70681637	143.649775071	113.040215216	186.58156689	2.18075660943
18	36	122.506282542	47.4842156738	4.6807926448	1.30811690763	3.69570696539	103.232185585	3.51183010519	2.21575549795	0.674445116712	0.753496424615	0.921714625242	128.744775044	152.922170804	97.56450079	132.139586697	188.71921379	105.0308704	97.5932128142	2.91197016618
18	37	115.383716473	65.5349396489	2.09908719109	1.24682285815	4.46326591236	64.054605601	2.18048318772	3.71271286121	0.946752423874	0.578363688728	0.857586076788	85.0985403944	116.555348468	72.0481508685	207.929720709	129.563549387	76.483014696	95.4124243395	2.51981837544
18	38	122.667638969	50.0411540486	4.68282766151	1.07152804003	3.69737058335	103.17484165	3.51263646568	2.19541186775	0.674301010501	0.762985990654	0.923882461459	94.412237156	122.463512514	95.7323453925	114.820126722	117.007763703	102.673041875	95.7822089799	5.25048478327
18	39	122.667872963	53.8127814324	4.97710383736	1.07146537663	3.52562232027	103.146863648	3.51262706351	2.19542428546	0.674418839493	1.32321740031	0.908792487363	95.9750036911	123.764015886	95.1485687126	140.331766309	118.942065232	105.12411068	98.136456822	4.40879472599
18	40	122.671062711	73.3785596756	4.68162649301	1.09753268643	3.17470126329	103.175277455	3.51264350241	3.7589369481	0.674447906256	0.78145062271	0.922677653467	90.2491865793	121.855777171	93.5836586668	109.33042494	119.306853053	94.8560554512	95.2171709449	4.66377026637
18	41	105.061112045	60.9829737269	3.08777060341	0.90855187857	3.62661055082	127.608528574	3.16257115412	4.57004593898	1.57543198524	1.01238452241	0.877729279494	61.2825404574	78.1165621485	54.707930718	54.723654442	106.185964712	60.7081576336	81.0273937077	2.28875927186
18	42	120.613451131	49.3044453945	4.64286813147	0.766472040231	3.61806981823	102.415438211	3.54848536369	3.63218317038	0.679968812767	0.863691637388	0.941326845011	93.4237308911	125.484110138	95.2565886413	162.916171317	117.810903144	94.4457815256	96.359942243	3.75486034327
18	43	122.764887259	61.4588146917	4.15228992249	1.18166727986	3.69361868731	133.349601489	3.50496546864	2.20282750485	0.674772792078	0.763364459424	0.907949666052	92.4773312094	124.108365395	95.4158322934	114.633662499	120.382020024	99.6715135783	96.4397684828	4.8892756405
18	44	106.804718763	32.9892895637	2.67163181599	1.82445637008	4.1873133696	144.120805078	3.92841869527	2.4839592324	1.26172487089	0.650339724315	0.857303294173	88.0894575754	113.886239744	71.8310660129	88.0055302276	122.730107106	65.8348733992	91.0896451779	3.10291118651
18	45	128.645437888	44.9380261866	4.69677892619	1.07374689054	3.69751564151	100.588207599	3.51269327207	2.1954182108	0.674419475267	0.787732831498	0.924514415658	93.5395737971	119.952408874	94.3524058829	171.90976087	118.394359264	100.069689967	96.5487668994	3.68276473812
18	46	120.816253339	50.6894044184	3.48233084399	1.00729654473	3.79242154256	102.014519577	3.43374227082	3.40819733042	0.702310042057	0.767165359053	0.920070244315	90.0688817288	120.879233963	91.421342651	108.121142545	117.304238326	94.2355634989	95.6750024011	4.59297831693
18	47	76.8710786069	42.006609113	4.68250302574	1.23727045108	3.59786043323	133.80585393	3.51666427885	2.4571525769	0.674423003558	0.896878623284	0.923881993599	94.5856224155	125.858425986	96.8827529558	137.490462097	123.480482807	102.586530149	96.8263771939	4.28519798946
18	48	137.408407715	57.3351476966	2.01954906296	0.680082261333	5.78479756348	69.1729576843	2.29370961979	3.24091717528	0.970358432356	0.738651599075	0.808498773459	83.9080567075	116.216987599	69.3084372981	138.690286055	109.656449118	83.4702992721	187.036532467	2.43265256265
18	49	143.286998448	50.0121796322	4.68469286055	1.0523889505	3.70297079581	111.797996156	2.22556190096	2.48895465639	0.677344160182	0.763972008801	0.8964403635	96.1896161619	121.120858233	95.6775231173	125.516325123	120.576307502	102.297414545	98.5996872721	4.6866703285
18	50	123.783204384	44.4034281056	4.60276327694	1.07382516382	3.83561284476	114.14763942	3.51177613389	2.21764646872	0.679949743954	0.807706383479	0.921003714727	96.6208247776	118.123315735	94.6527644293	114.408890666	118.043107545	105.301572371	97.1096674681	5.11724924533
18	51	122.671298639	49.9841624782	4.27887869875	1.07244816602	3.68341868585	102.85254742	3.51263948745	2.21690733207	0.674414868638	1.2323205893	0.924174090922	97.6771369546	124.298766353	95.1994431051	119.290074071	120.513545806	105.745915876	99.511728898	4.89963972096
18	52	53.9768737167	71.0804990658	4.31727039125	1.63832815886	5.82491515209	102.392867782	4.37305075453	3.872930211	0.697876919866	1.22132821226	0.816546723917	440.928212534	128.3713987	104.148868496	350.752201368	197.377154966	120.810815384	200.565982541	1.19716262868
18	53	118.0926317	55.6517445015	4.92499196644	1.13445782389	4.00611403762	106.817189043	3.54770655864	2.56013387249	0.736957151642	1.31200876312	0.936622606547	129.185362619	124.609257775	88.6487032941	197.621801697	117.345829545	98.2726674778	112.915686313	3.2128939118
18	54	122.733954251	39.3212930527	4.76163809863	1.07146201851	3.52124030997	103.181592057	3.49428384264	2.20781855076	0.674433152201	0.738574053084	0.924080069765	94.7204799353	120.219079298	95.5109123706	113.154946796	116.15143762	100.026104132	96.3333113029	5.08740117168
18	55	122.686484884	49.1877993473	4.58351920053	1.07140282643	3.69736173477	103.175555502	3.51261414398	2.19408106622	0.679967899749	0.724112401325	0.923787131287	93.2271206741	122.973320696	92.7250437977	118.116383114	116.920218201	102.378678702	95.5907817764	5.02654192828
18	56	121.924064731	56.0315227412	4.52908698324	1.07239695456	3.58791213538	103.127692804	3.51368376369	4.52707965949	0.675447719286	0.765486061334	0.895028116326	91.7330148941	122.755651218	94.5303805713	110.610017309	115.449406076	94.453740398	96.0849355518	4.83958234032
18	57	122.668578454	50.0410921706	4.16219137576	1.15440224816	3.70124290904	100.465011415	3.51253684807	2.19436850256	0.674456302531	0.764571744397	0.923884754222	95.1148688226	121.96307636	97.1692710211	120.961071923	118.596637669	101.077296959	96.5781796678	4.98186560779
18	58	122.671220641	50.0412262407	4.68248426688	1.07146456517	3.2195382507	103.175185892	3.24685438846	2.1901732638	0.674419978337	0.762697085863	0.923881446465	89.4855438737	120.389347074	94.074535717	109.128236671	116.008330945	98.7028858717	94.9070184065	4.85266276766
18	59	115.497453368	52.4241979823	5.69528033076	1.44099441979	2.19407628509	117.151571154	2.79451751964	2.76208177106	0.949026884256	1.30167308767	0.806142027022	79.1574417549	107.866920424	65.941047448	76.7166805062	116.101543635	68.7430652646	88.0997568371	2.88828088876
18	60	122.726303963	50.3895672021	4.63957123289	1.07609898057	3.68558995574	63.7325871501	3.53835111028	3.64301812873	0.673696946924	0.772045626428	0.925737248528	93.4945638401	122.214316342	95.7366561344	115.906519101	118.674214771	95.3093539294	96.8747084796	4.88462198568
18	61	123.548974839	39.3937594311	4.68250952688	1.07146414813	3.69734609495	102.484441269	3.46154039003	2.19750812024	0.674390017209	0.763017879096	0.924123999035	94.7087237733	121.43668181	94.9452720079	110.543797898	118.463195986	102.077949931	97.2969879913	4.94927159186
18	62	122.189138493	50.0411572453	4.88601762799	1.07145994646	3.64957702568	103.175124501	3.54027580551	2.27780606922	0.921765220129	0.760105929987	0.923804590148	78.3520457741	113.371749769	66.3901759083	81.0659644077	111.311799058	76.3785578483	87.7001201464	3.14473170894
18	63	108.746506039	50.0412074173	4.67777321853	1.08242375725	5.48549540678	116.614241677	3.48990662651	2.20491950011	1.04856014829	0.761857236367	0.923882432931	95.0851473185	108.572177121	71.2263245968	130.077233275	115.82053254	91.4630895192	178.766435647	2.57620648991
18	64	122.619018979	50.0058586907	4.49185749787	1.07237622481	3.69580629589	103.397587138	2.17708519761	2.19621985183	0.695480466809	0.762848188944	0.923871299684	95.0886421174	124.559034767	95.4283273197	134.926415903	120.507425613	102.843306342	97.7600480872	4.42356676892
18	65	122.423684221	47.539494274	4.93171111478	1.04626929317	3.85415468617	73.8178274743	3.51714738879	2.19540758301	0.674420954018	0.762988663016	0.919074437972	95.2419365099	125.32219299	95.4104188741	116.439188579	117.747204417	108.014845006	96.7435313572	5.21712497411
18	66	148.062704002	45.4785646733	4.72058933806	1.61130928247	3.70445677289	151.198280984	1.74451280738	2.95984138907	1.35732465807	1.4324997364	0.83310187775	216.950816964	147.61313424	70.5984318411	279.416337442	155.32506099	85.888062424	99.7452462187	2.11813824865
18	67	119.311190974	48.9502112172	4.7623241293	1.77632224671	3.59257002148	102.535779361	3.37128717262	3.18811976483	0.682438533254	0.770997312363	0.953387752388	135.759420306	217.49684236	102.107778476	145.544037667	134.070677324	101.835532666	101.452663363	2.92300726597
18	68	107.044930944	48.6400628125	4.49315342269	1.19738021582	2.67735934168	56.4472754163	3.53789612813	2.31048524674	0.666032753252	0.785295536257	0.932139464146	88.1584870674	121.553339112	95.5533394319	109.888374161	118.063301076	95.0903790085	94.9079726371	4.74756908259
18	69	128.451276126	50.0243349247	4.67097688916	0.778343450777	3.70071592319	103.167283911	2.53207809278	2.19518181935	0.674259881422	0.885513999909	0.860428117322	93.3974183362	122.716515592	94.4987817796	129.568644772	119.114090971	103.00041177	96.5233508518	4.64928095664
18	70	138.732109995	65.9873932619	4.70405460185	1.55078790406	2.93099186584	74.3661436308	1.80269755527	3.1997574235	1.5676028081	1.0776219716	0.913185755324	95.0681489073	169.497490472	64.1614366009	90.8301290637	123.032030039	90.8853829243	87.2963238572	2.88853062118
19	1	122.668056844	50.082318011	4.68404315148	1.07333623968	3.69736852145	103.173047213	3.51365600074	2.47463230399	0.674332782464	0.738448796409	0.87217475116	92.456056782	119.900392102	93.8577456386	108.658940315	116.30844133	99.0229568207	95.4567102695	4.85137271554
19	2	122.165103287	50.1946983921	4.6813164503	1.07351358882	3.65604005588	103.326112011	2.63809797254	2.20605990265	0.675346373188	0.767395276211	0.920727170694	95.9379662391	123.366822383	96.0217184428	120.097088897	118.870387316	104.342315232	97.1136772441	5.01330720518
19	3	104.148436623	49.2039552161	4.37369012283	1.03085569049	3.84109967223	112.409930703	3.60710418424	2.2892030971	0.68515480743	0.73555605221	0.924356132748	91.4096248651	119.8602441	92.9616753337	109.04502484	118.525388136	103.358413075	95.7562903804	4.8391459079
19	4	134.879314214	45.6552133897	4.95330090171	1.17974928501	4.28833011229	116.518210704	2.73776168132	2.73857952735	1.0040390006	0.718994851887	0.956870410083	101.166057224	102.33622336	72.5319742947	106.34030806	112.251983335	82.7000830508	92.7950690128	3.79863944639
19	5	117.96411665	46.9187194641	4.49080021933	1.08635688219	3.75006937699	98.4989808985	3.47882890011	2.32906058531	0.663527081559	0.759298938126	0.928359509867	96.3352584992	120.959953549	97.5386303015	115.830303311	121.195445359	102.78306871	96.9765117833	5.06852885635
19	6	99.0717714598	45.1332026681	4.63974454867	1.15492593521	3.49260547963	107.196324274	2.76046411014	2.18752425197	0.703624786537	1.04482379301	0.956597227778	92.5876224271	122.846627229	94.5669015368	144.708090624	121.960608553	103.546439581	96.5360479261	4.18850820901
19	7	96.8610563459	38.7128411196	5.04485647831	1.32523801865	4.32130606701	81.5955963083	3.54642753596	3.34299409616	0.770315038677	0.855139241609	0.865722055439	102.612476995	124.028147576	85.4439524639	154.90244802	119.612443519	91.9663774499	104.133267744	3.6039455699
19	8	122.668279611	50.0233701706	4.39890300932	1.07149543619	3.69509322976	103.176795644	3.50538356711	2.36357463107	0.674361067374	0.76800935122	0.911347908835	94.5163395017	123.471522487	94.9584023363	112.148164578	116.634714212	98.7271164468	96.2573743016	4.98862689885
19	9	123.497324461	47.9966769961	4.64291163168	1.06515896477	3.70735734278	105.331090412	3.63096355082	2.2316409327	1.03255412264	0.765492575565	0.923627039621	74.3851140908	100.505676183	62.8264305312	72.8722726398	112.688984081	72.6501066421	85.2170619445	2.77361503308
19	10	109.95898931	51.7846189603	4.05329271504	1.24047626027	3.56856290687	83.975215838	2.95034019788	2.98206838546	1.00463750231	1.06296185234	0.948370452992	95.9121975395	103.020079416	71.4664211654	207.508298381	117.168971849	74.292402025	88.9091665036	2.52884151469
19	11	122.142267573	53.0302394935	4.48360914676	1.07560651308	3.62122512766	121.392085283	3.51319728147	2.19440344486	0.688271011207	0.768445300887	0.924006664413	91.5420300611	121.042116198	94.2423413081	110.532138998	115.402313274	100.081414194	95.4090097807	5.00503812354
19	12	121.463964192	49.759346879	4.71114284316	1.08540096137	3.75230539727	103.26857056	3.54008633307	2.23422767533	0.688949985302	0.768089632581	0.9238468899	92.5991489691	120.689791706	93.0388027528	113.905958324	123.052300536	96.911918103	95.734138927	4.67543838345
19	13	108.258808834	39.6105490889	3.85500312616	1.08804976682	3.69734549179	102.948389007	3.51196703435	2.21309426905	0.701986201399	0.762662422014	0.924132132337	90.8755988239	120.088253134	92.1073367384	172.104552608	116.734637393	95.4287602728	95.2396871962	3.61434186676
19	14	127.173963086	46.3192296391	5.25009539525	1.09024688572	3.63976472029	84.3494931438	3.48927944218	3.27881598023	0.935285455302	0.703532993879	0.904281861228	77.7736705456	105.70812588	65.8211928341	77.2086768897	111.636065117	70.9330598915	87.7949019692	2.94503388385
19	15	122.312350728	49.9629420978	4.67244619709	0.909150687857	3.70888792531	103.353678069	3.50474431721	2.22197353192	1.12908673295	0.785231291535	0.923020937863	70.4180545364	90.7782814574	60.3191297865	69.2901628287	109.34015952	68.7390809454	84.0120719987	2.61301106355
19	16	116.935389814	45.7421269062	4.71997209547	1.4964281416	4.39691525587	98.2394206327	3.3421673522	2.7146288072	1.04217577166	0.741783528278	0.950991863252	83.9369443591	111.504367237	69.7852287722	229.374354114	112.574469053	82.8602384415	98.5741354036	2.49183873198
19	17	135.594152468	50.043725379	4.68423334575	1.12083323998	3.69742829628	106.769333095	3.33091581207	2.51727128512	0.674366223625	0.763029090717	0.923873964383	92.5420711349	122.307109403	94.7585854349	125.430183807	118.059074615	101.529818181	96.6420019588	4.7654877949
19	18	88.379184933	40.7912155338	4.10147146807	0.999271446361	2.92877582231	102.06264238	2.70618035621	2.87444299795	1.03773618334	1.07590278819	0.924575301322	74.5576683624	101.609134417	63.4629965246	72.3790118617	110.618564913	67.1357772162	85.9615041206	2.7719181207
19	19	122.669285205	50.0416070056	4.68192036468	0.914647770737	3.69736069388	104.526657405	3.51263480809	2.20740920013	0.674361606008	0.762989589045	0.923882234762	93.5195341617	120.292472108	95.1393949942	113.945634629	123.94202814	102.845081663	95.7571112962	4.85756466535
19	20	122.669553164	53.3090254583	4.68287974797	1.07234922981	3.70097406297	106.971650934	2.62499641181	2.24443661821	0.674363352712	0.762958078119	0.923881915677	97.2201488722	130.804821942	97.0133938538	132.940512392	119.970400682	101.789014802	97.1316050584	4.40616577353
19	21	121.647101563	41.3026650822	4.67921496952	1.07149697055	3.69736764395	103.175082596	3.5420526233	2.19784110433	0.674360359046	0.84044013496	0.923882107409	94.4206053741	122.915850293	94.6630754189	172.243728053	121.155348407	102.540476533	96.8023896168	3.67832107007
19	22	122.603898828	50.0411411207	4.83482344694	1.07149490992	3.70909039179	103.175404674	3.51263972604	2.19541285867	0.676312774158	0.764271710466	0.923882192996	101.140144921	122.657627882	97.7993244774	157.97298759	131.290098402	101.393226206	95.9005610698	3.80578363815
19	23	121.072510878	50.4203003555	4.68257418547	1.07149551794	3.69620381622	103.175058276	3.50177244027	2.20159326586	0.674536442179	0.763420353688	0.923881941613	94.0857337714	125.093505839	96.6553737363	126.105382815	148.403534911	102.961663066	96.0723097853	3.84987201883
19	24	130.112753051	50.3879656689	4.65082824777	1.09885661605	3.66875959788	102.245998691	3.49369580314	2.19695645628	0.673759134316	0.753990285717	0.95850181898	93.9670523243	122.917425015	95.4322272028	121.433364511	120.620088026	103.131820784	96.6396194815	4.84694515401
19	25	91.5719032558	47.2202383983	3.38490091022	1.01337495628	4.12797858965	128.582474794	3.92406119434	2.76083277676	0.627638834471	1.01879438528	0.939182474986	112.638859679	124.027838411	110.786920657	189.864751284	121.746546779	111.471369199	109.679653396	3.65418467567
19	26	108.343191279	52.3889754326	4.68265716502	1.07428384176	3.60804463655	103.174844421	3.51263333959	2.34035400865	0.659918307743	0.763160050384	0.923879169252	94.7513753579	126.452720633	95.9700540823	119.62629551	118.547636688	103.496240975	96.4416027807	4.93105531419
19	27	124.983079136	50.070462622	4.06325614578	1.07150164476	3.69736348174	117.243119759	3.51267091066	2.19536427392	0.673635769453	0.764629711859	0.923881969692	94.4561631782	121.330549172	95.7296366567	110.514025009	117.987777096	101.887069812	96.0713694145	5.02420856144
19	28	103.770801376	59.220961273	4.02639195359	1.14567104358	4.24319746345	111.89094282	2.74970839104	2.91156160496	0.766673924048	1.06102499121	0.939475062203	163.679296942	124.234637073	87.9143724124	170.697582482	125.938396024	96.8968834566	109.257894101	3.7701615389
19	29	116.687089568	50.1143260674	4.67827788079	1.06762853633	4.33613152853	133.808940733	3.51347895519	2.19542120774	0.673572593746	0.768419479505	0.953924532205	99.4006641205	127.554484992	99.3574331344	204.916669972	135.195052847	110.772537899	106.396255488	2.96113875831
19	30	111.251389253	45.5797419238	4.61900232978	1.15058214792	3.69219131485	127.757423351	2.62286343025	2.22114240146	0.933641161091	0.804471365522	0.885251670212	80.5383854978	110.423146974	69.4409774396	81.792674892	110.301800872	77.8303440245	89.4626483509	3.2319172548
19	31	135.265268248	42.267687588	4.36336260065	1.53228760095	3.9420825143	119.389217217	3.17251931614	2.92362835666	0.83525777255	0.672405001462	0.960643992376	99.5206429631	126.143174311	85.2473750856	196.097558636	129.551390214	90.5438013222	95.5765964449	2.94840821396
19	32	122.669417617	55.0601754961	4.4407844219	1.07226318267	3.69735416145	101.043272871	3.25749911846	2.28064229276	0.674503071392	1.02020664213	0.923963062775	97.0479764672	123.91315441	96.6893604364	145.291491431	122.969900339	104.65471874	97.6897759738	4.2134085152
19	33	112.030839937	40.0035967409	4.71493746394	1.14815995758	4.29315350298	124.863848507	2.81156686093	2.59427393939	0.853317991627	1.07490983275	0.938342254867	96.6823017626	118.841866701	79.1082518694	172.732519343	115.438548341	90.4108657723	109.272096593	3.17587852027
19	34	117.52986735	47.1084226788	4.47913198518	1.04331577684	3.60068880863	110.576637815	3.50830955831	2.46227291323	0.64360317525	0.828094241761	0.92902828622	96.3916964489	120.063654382	99.8376531269	122.432943455	122.078844511	105.424413078	98.0334860794	4.90579162975
19	35	117.434827726	51.552519307	4.49937428768	0.925757979576	4.55373133537	102.708735654	2.97231588681	3.00693622257	0.665702108162	0.700489925825	0.929674252647	99.1153355006	127.145114648	97.7969381632	176.383073109	119.564785093	111.774927199	112.075385525	3.51370239545
19	36	122.586960755	48.7626848612	4.68181015315	1.18982247383	3.69653877437	103.203513618	3.51223328544	2.20558368285	0.674373063606	0.758241207635	0.922798543351	95.2243709236	123.103749419	95.3246054002	123.416198292	120.62193594	115.351354773	96.7776678893	5.14726854388
19	37	119.025677721	57.7880468488	3.3909574263	1.15917544909	4.08031824786	83.6147236256	2.8465598267	2.95406236448	0.810526717187	0.670674839691	0.890734269123	83.3694453923	118.681532059	79.8090513715	93.858266337	113.471310445	83.5640947997	94.2650392569	3.81417969546
19	38	122.667638969	50.0411540486	4.68282766151	1.07152804003	3.69737058335	103.17484165	3.51263646568	2.19541186775	0.674301010501	0.762985990654	0.923882461459	94.412237156	122.463512514	95.7323453925	114.820126722	117.007763703	102.673041875	95.7822089799	5.25048478327
19	39	122.667755966	51.9269677405	4.82996574944	1.07149670833	3.61149645181	103.160852649	3.5126317646	2.1954180766	0.674359924997	1.04310169548	0.916337474411	96.0331130827	121.504381792	95.684853549	121.528018496	119.252465599	106.733850313	96.8856155626	5.04834147919
19	40	122.66935084	61.7098568621	4.68222707726	1.08453036323	3.43603592332	103.175059553	3.51263998405	2.97717440792	0.674374458378	0.772218306682	0.923280057463	90.8593983182	121.013210962	93.6929538135	111.996759132	115.717454369	96.3824755644	95.6660799813	4.89371118162
19	41	113.864375507	55.5120638878	3.88529913246	0.990039959301	3.66199056709	115.391685112	3.3376038099	3.38272890336	1.12486649787	0.887685256531	0.900805870477	70.5139589327	90.3519597069	60.1698874714	67.3901979168	109.643101718	65.4924465368	84.4633980001	2.5688724484
19	42	121.64054505	49.6727997216	4.66284789649	0.919000040132	3.65772020079	102.795139931	3.53056091469	2.91379751906	0.677134911634	0.813338814021	0.932604653235	91.9305350475	119.414712122	93.8076851919	112.675368508	117.683477452	96.5148751721	96.2754927314	4.79365989186
19	43	122.716263114	55.7499843701	4.417558792	1.12659765994	3.69549463533	118.26222157	3.50880096716	2.1991196863	0.674536901289	0.763175225039	0.915916063756	92.6750286911	123.321902837	94.5397235362	116.872011454	117.630596178	100.592089374	96.3247343098	4.98884000961
19	44	114.736178866	41.5152218062	3.67722973875	1.44799220506	3.94234197648	123.647823364	3.72052758048	2.33968555007	0.968012940694	0.706662857484	0.890592877816	83.3871523264	104.904741002	68.7387938388	94.5141780228	115.278878674	76.4689559077	89.9276674486	3.24375638604
19	45	125.656538428	47.4895901176	4.68980329385	1.07263746529	3.69744311243	101.881524625	3.51266486888	2.19541503927	0.674360242884	0.775359411076	0.924198438559	95.0585971383	122.847644624	94.8292335828	115.549466389	117.439231438	102.780989626	96.1124925748	5.17903431803
19	46	121.741946154	50.3652792335	4.08257925275	1.03941229238	3.74489606296	102.594680613	3.47318936825	2.80180459908	0.688305526279	0.765075674853	0.921976352887	92.3528793085	119.530493443	93.9691001216	120.828426099	117.646419931	96.5870158323	95.7369240562	4.73059116941
19	47	99.7693587877	46.0238815808	4.68266534362	1.15439924556	3.64761550829	118.49034779	3.51465037227	2.32628222232	0.674362007029	0.829932306969	0.923882227529	92.8428382821	121.564648298	96.1425459649	111.801581265	118.210071999	100.846648333	96.5325685231	4.99831859849
19	48	130.038023342	53.6881508726	3.35118836224	0.875805150683	4.74108407341	86.1738996672	2.90317304274	2.71816452151	0.822329721428	0.750818794865	0.866190617459	86.8833647761	111.897434237	78.0164454327	136.820377821	112.83226886	86.803284616	118.56564558	3.33183282099
19	49	132.977318708	50.0266668404	4.68376026103	1.06195849527	3.70017068958	107.486418903	2.86909918332	2.34218326207	0.675822585342	0.763478999728	0.910161412479	93.7933574951	122.604185175	94.9173636141	122.850345112	117.811320334	99.7835238073	96.8386471442	4.81133661355
19	50	123.225421676	47.2222910771	4.64279546922	1.07267660193	3.76649171406	108.661240535	3.51220629979	2.20652916823	0.677125377227	0.785346187067	0.922443088093	93.797677225	122.537587658	94.2728968852	114.81056052	121.617425849	102.547951755	96.4699354865	4.95767898546
19	51	122.669468804	50.0126582634	4.48085318013	1.07198810303	3.6903946346	103.013694535	3.51263797657	2.20615959991	0.674357939569	0.997653289976	0.924028276191	94.1730007761	122.54191495	97.0120573632	119.71293989	119.987695907	105.782880454	97.0435997639	5.04540318054
19	52	88.3222563426	60.5608265572	4.50004902638	1.35492809944	4.76114286772	102.783854716	3.94284361011	3.03417103937	0.686088965183	0.992157101455	0.870214592688	126.073546742	126.203725187	106.574844509	126.808635563	128.030968429	105.895841826	179.860974614	3.16175077911
19	53	120.380135334	52.846449275	4.80390981397	1.10299293196	3.85174231049	104.996015347	3.53017151216	2.37777287012	0.705629081071	1.03749737689	0.930252534003	93.6098284206	119.454084566	92.151972036	155.44332516	120.776150275	101.288740382	97.7502410061	3.86647731177
19	54	122.70079661	44.6812235507	4.72223288007	1.07149502927	3.60930544666	103.178216853	3.50346015416	2.20161520926	0.674367081351	0.750780021869	0.923981265612	93.9125513032	127.213470317	94.5472467501	112.138814261	118.744760502	102.309236257	96.0398188499	4.88170815465
19	55	122.677061926	49.6144766979	4.63317343102	1.07146543323	3.69736615906	103.175198576	3.51262530483	2.19474646698	0.677134455125	0.743549195989	0.923834796373	93.4230456806	121.895252442	94.6700329212	110.598669843	119.762337242	98.9353165024	95.6737154659	4.85275502656
19	56	122.29585185	53.0363383949	4.60595732237	1.0719624973	3.64264135937	103.151267227	3.51316011469	3.36124576362	0.674874364893	0.764236025994	0.909455288893	92.8357844154	119.445097687	94.9577881084	112.31167048	120.38640805	97.6081312532	96.278293094	4.75312477996
19	57	122.668108711	50.0411231096	4.42250951863	1.1129651441	3.6993067462	101.819926533	3.51258665688	2.19489018515	0.674378656516	0.763778867526	0.923883607841	94.7790558619	121.425188213	95.7381234337	114.990477599	116.648021508	101.544104863	96.1931381391	5.22367958499
19	58	122.669429805	50.0411901447	4.6826559642	1.0714963026	3.45845441703	103.175013771	3.37974542707	2.19279256577	0.674360494419	0.762841538259	0.923881953962	90.6806143991	121.773336572	94.8839137374	114.407527777	136.285230383	100.152779312	95.5783019409	4.35434757828
19	59	119.082546168	51.2326760155	5.18905399614	1.25626122991	2.94572343422	110.163206402	3.15357699266	2.4787468194	0.811663947378	1.03232953916	0.865012244241	79.2917040338	113.850916306	75.4105212226	88.7584959406	115.469412733	79.2275705268	90.8331509806	3.38160254923
19	60	122.696971466	50.2153606254	4.6611994472	1.0738135103	3.69148026955	83.4537144001	3.52549378798	2.91921499824	0.673998978712	0.767515808541	0.924809854993	92.8504003437	123.549868463	94.5445460587	114.162367317	117.353282468	98.8755879295	96.3417085185	4.97881968561
19	61	123.108306904	44.7174567399	4.6826685942	1.07149609408	3.69735833915	102.829641459	3.48708842786	2.19645999399	0.674345513855	0.763001934875	0.924003230247	93.6220878505	122.109704812	95.0115617597	112.273167668	117.175939284	100.933086608	96.4237354652	5.05391273047
19	62	122.428388731	50.041155647	4.78442264475	1.07149399325	3.67347380452	103.174983075	3.52645613559	2.23660896848	0.798033115315	0.761545960321	0.923843525804	79.7485250701	114.80435439	79.5791518576	94.5420301601	114.046713193	86.3140858433	91.3565965208	3.69297329506
19	63	115.707072504	50.041180733	4.68030044002	1.07697589864	4.59143299507	109.894541664	3.5012715461	2.20016568393	0.861430579397	0.762421613511	0.923882447195	94.2279861727	113.998166599	78.3063537398	97.3303260871	111.789438405	90.574481239	105.404195996	3.82863004247
19	64	122.643328974	50.0235063697	4.58734257969	1.07195213242	3.69658843962	103.286214394	2.84486083165	2.19581585979	0.684890738655	0.762917089799	0.923876880572	92.7473976393	123.238858089	94.0248989221	113.99950559	121.104459407	102.905096868	96.5118847651	4.91826818275
19	65	122.545661595	48.7903241613	4.80726938814	1.0588986666	3.77576263476	88.4963345622	3.51489192724	2.19540972538	0.674360982259	0.762987326835	0.921478449715	93.7768417161	122.790723352	94.88816986	131.743383285	120.403895928	101.119318754	96.3894783098	4.518019576
19	66	135.365171485	47.759859361	4.70170849979	1.34141866125	3.70091367812	127.186561317	2.62857463653	2.57762662841	1.01581283429	1.09774286353	0.878492169605	95.658756913	122.105802051	67.8807333146	100.997453559	140.076148412	75.9371205168	90.3937166255	3.1745792675
19	67	120.989414971	49.4956826329	4.72257589541	1.42392514337	3.64497030242	102.855310506	3.44196181915	2.69176581629	0.678369771877	0.766991651509	0.938635106924	97.6716093581	137.173296796	97.7462536083	157.971541541	125.231043411	100.760018594	97.9164056357	3.62765606081
19	68	114.856284956	49.3406084305	4.5879905421	1.13445412793	3.18736496252	79.8110585332	3.52526629691	2.25294855724	0.670166881876	0.774140763455	0.928010962803	89.535036312	121.743489664	94.5727319544	110.204759767	118.924608203	96.9262673134	95.222826743	4.76756970969
19	69	125.559457547	50.0327444867	4.67690227533	0.924935745405	3.69904325327	103.17106278	3.02235727923	2.19529684355	0.674280445961	0.824249995282	0.89215528939	93.243492766	118.790399318	96.1495660543	116.251878333	120.279254684	100.131764965	95.8694425911	4.90276621408
19	70	130.699874482	58.0142736553	4.69344113168	1.31115797205	3.3141812246	88.7704926404	2.65766701048	2.69758464562	1.1209519093	0.920303981126	0.918534108392	73.2828810072	95.9946065465	62.1157053014	72.609118732	109.480371271	67.730004434	85.9352684177	2.72541711742
20	1	140.034075197	50.0617360298	4.68343540649	1.07243213986	3.6973695524	132.264761399	3.51314623321	2.33502208587	1.51985222252	1.09709069617	0.920800214178	60.5607940462	78.0959900321	54.4386257628	56.593766446	114.76548904	64.2448039812	83.5669808318	2.26196002657
20	2	122.416371128	55.185548039	4.68207205591	1.07252081442	3.67670531961	103.250476831	3.57291974069	2.2007358852	0.674823691844	0.765190633433	0.822758461136	91.7941904893	116.153401636	91.2646713965	109.185217793	116.139568873	93.3296980937	94.7170649893	4.55755543055
20	3	113.408037796	49.6225546323	4.52825889217	1.05119186526	3.76923512779	65.8468293739	3.55987032496	2.03106853264	0.679727908965	0.749271021432	0.924119297103	93.1839043202	118.632412377	93.4859062193	114.438464922	116.282879504	101.527967785	96.2111254879	5.0365267549
20	4	128.773476591	47.8481837191	4.81806428161	1.12563866252	5.45938841266	109.846526177	3.1251990735	2.46699569755	0.839170005552	1.1611333352	0.940376435771	100.678787687	125.862965097	81.8481682903	208.978052848	142.724845847	104.88384258	187.790160748	1.99029049632
20	5	120.315877809	48.4799367564	4.58681394042	1.07894246111	3.72371998017	156.773632913	3.4957326829	2.26223622653	0.66891404603	0.76114246439	0.926120985663	93.4064548094	123.379651742	95.398897352	123.077687969	120.240353803	105.282385949	96.8762920995	4.84177566256
20	6	110.869705214	47.5871783584	4.66128610509	1.11322698762	3.59498803149	105.185582962	3.13655028791	2.19146805986	1.47651450729	0.90390489183	0.940239844619	62.4616670923	82.2120822603	56.1841610381	61.3868273666	108.619158999	65.1070048974	82.3035671463	2.38996251311
20	7	134.187243889	67.6613235204	2.6119248169	0.816484391563	5.90404560869	137.273449612	2.94769699256	4.65785768848	0.701204258593	0.659843234459	0.810782502495	99.6804767219	139.307863257	97.2710658518	167.076512161	151.244829589	105.281029156	192.942028253	2.12525063469
20	8	122.66795929	50.0322621096	4.54086533542	1.07151173811	3.69623190656	103.175818647	3.5090100164	2.27949324941	0.674331038938	0.689000789358	0.917615185147	92.5931402373	123.850558158	94.7369359953	113.463578281	117.921965447	98.5793375619	95.7940416374	4.93802658796
20	9	127.286720926	74.1021953839	2.53020484435	1.12176476445	3.92296150797	108.391624685	1.67413558067	3.47305953182	1.59646192918	0.642602494639	0.823446494348	69.1769396925	90.6172426997	58.0975470122	97.1778880267	110.674460125	63.921153169	86.7617950422	2.81349732432
20	10	105.692302766	74.830439602	3.98694008688	0.974780075528	5.28763551744	56.037165055	3.88698437891	3.6504044578	1.45240787014	1.42928931613	0.835748542541	90.3472594791	105.793205175	66.0634611366	75.6567582535	120.860903304	76.2383404848	184.285913767	2.14859682318
20	11	122.404953271	51.5356967711	4.58321840413	1.07356727656	3.65929785551	112.283463467	3.51291687358	2.1949076563	0.681286010854	0.76571564577	0.923944562936	92.0768609511	121.623104714	92.1800885401	110.709753749	118.164339163	99.9608789495	95.3733717547	4.86076490977
20	12	122.06580158	49.9002504638	3.80972666204	1.0784645007	3.72483799031	103.221706105	3.52636139938	2.21481977154	0.681625497901	0.765537811618	0.923864675679	92.8704228811	121.287796	94.0148911985	110.931883847	118.822478129	101.958115546	95.7689802728	4.93713457546
20	13	149.543086411	36.0196978047	2.95739236867	1.39273377823	2.9294830832	87.141362674	1.72453469287	2.57740285207	1.64878101678	0.879623801228	0.828860477181	66.0659877831	90.7524079382	58.0687072474	59.5119909278	111.242642621	62.5494596274	85.6886732556	2.44855136515
20	14	144.099876925	72.0885551014	3.65300392171	1.22304815141	3.02772803693	133.367575616	3.36981889632	4.73542298318	1.33432515559	1.3139207588	0.996549260657	66.478279036	87.8706896258	58.5396462013	63.5793684846	108.426949232	62.4048383204	83.6917822379	2.47356940532
20	15	68.21562806	63.0926764711	2.39666116668	1.06005046612	2.38094055625	89.3182239488	1.92831726735	2.22976586305	0.688570442725	0.632297245575	0.951890405169	89.3376418954	119.928142609	94.38087579	116.813421462	115.230968376	92.9914897417	95.9987842667	4.80798263757
20	16	85.3097368341	67.5957633942	2.96235386212	1.10848182972	4.37510772286	141.377429567	1.56006399297	3.33012512915	1.59271365833	0.62310881256	0.913088205566	222.013012768	97.8199520233	65.1078580727	249.788812651	114.982657764	77.5710733739	99.1519353419	2.60624192027
20	17	129.130895718	50.0424397138	4.68353050363	1.09618064001	3.69739943982	104.972087373	3.10828241461	2.35634157643	1.185629483	0.763007540686	0.923878212921	71.2463169307	93.7214892309	60.860647938	68.4094987137	108.20596744	66.5053670306	84.0959205798	2.63376740278
20	18	60.9666407358	50.1680435987	5.42009805399	1.69554019611	4.17244550044	56.5103459296	2.96205418722	4.29932885443	0.62735560869	0.914049782677	0.990011176951	164.139850627	144.746221515	111.838970511	289.825528078	185.991520953	120.45340551	125.634124684	1.96730180523
20	19	122.668462087	50.0413805271	4.6823740131	0.993087905385	3.69736563862	87.0033728447	3.51263563688	2.20141053394	0.674331308254	0.76298778985	0.92388234811	95.0448580694	124.757985561	95.1402658463	155.157522725	117.740474777	104.681377238	95.8142996157	4.1317596985
20	20	117.32004634	51.6750897535	4.68285370474	1.07193863492	3.68873668997	105.073246292	3.58516567878	2.21992424298	0.674332181606	0.762972034387	0.923882188568	93.9299980746	119.248247193	95.5292108107	113.660326227	119.491062955	101.852970556	95.937056882	4.98612674259
20	21	122.157370266	45.6719095654	5.23813508013	1.07151250529	2.17303389824	103.174962123	3.52734454449	2.19662648604	0.674330684773	0.801713062807	0.923882284434	85.5662368604	117.375842777	89.1910628098	102.604271569	118.110082765	90.7509369425	93.0874970044	4.13801344642
20	22	122.635768898	50.0411475847	4.75882555423	1.07151147497	3.70323048757	103.175123162	3.51263809586	2.12844177726	0.675306892329	0.76362885056	0.904754617817	93.6517706576	121.967185113	95.0232227145	113.572871839	117.01558133	102.753561875	96.1976500126	5.17060913233
20	23	121.870074923	50.2307272021	4.68270092349	1.07151177898	3.69678719979	103.174949963	3.50720445298	2.1985025668	0.67441872634	0.763203172171	0.923882201536	94.5731179007	122.452806805	96.2718434718	113.351747909	117.957157429	100.442526523	96.0008471948	5.10042950947
20	24	126.39019601	50.2145598588	4.66682795464	1.08519232804	3.68306509062	102.710420171	3.50316613441	2.19618416201	0.674030072408	0.758488138185	0.992778271442	94.541194754	121.304075765	97.6257800911	120.982826454	189.159270038	103.654296965	96.3954920463	3.14343937579
20	25	107.119771112	48.6306962235	4.03386428587	1.04245149816	3.9126745865	115.878658222	4.34221711807	2.47812232225	0.650969922486	0.890890187968	0.931532468223	98.8390437039	123.215928434	97.7377504171	209.880411693	122.822222147	105.968929608	98.9067248621	3.18116229755
20	26	115.505415124	51.2150647406	4.68274241326	1.0729059409	3.65270760995	103.174843035	3.51263490264	2.2678829382	0.667109659122	0.763073020519	0.923880815356	93.7585873015	121.728746441	95.1323075383	115.192526088	119.896728256	99.9946646344	96.3744439268	4.99212969751
20	27	123.825359052	50.0558083353	4.37304190364	1.0715148424	3.69736703255	110.208980704	3.51265368817	2.44024309889	0.806084124654	0.763807851256	0.923882215576	86.1899533482	112.560092698	76.4618833408	93.3892888755	114.244367364	84.8010936516	91.013196461	3.61427888693
20	28	113.219220172	54.6310576608	4.35460980755	1.30791376237	3.9702840234	153.513914865	3.13117242836	2.55348673635	0.720487467274	0.912005490933	0.957891238285	92.4039387551	132.947663203	93.0792291044	183.048441735	123.818584468	100.646060824	100.26222249	3.20303355578
20	29	118.758385752	40.098364892	5.08009361972	1.2638302872	2.52696143845	122.98511854	2.82623305177	3.84524785884	1.05813416325	0.657004907595	0.827287885994	74.1316679699	99.5260280553	60.5248510982	67.2237518293	111.87277612	61.7998344853	84.7528741395	2.60766246553
20	30	79.7818536834	63.5352670488	4.81241142525	1.16837090045	4.41262080555	127.545862885	2.22684188693	3.00068918599	1.35676354973	0.985923942392	0.987153159585	106.310400039	153.141737579	61.2918775399	195.432735433	112.469029508	96.3429180968	110.458833325	2.63203319489
20	31	102.204820526	47.5745742154	4.43993803508	0.768769549908	4.17143207691	87.7090112257	1.89371954987	4.80902857402	0.959899655631	0.676610686699	0.995656244985	100.230177697	131.668170677	74.7038716444	137.241835164	113.720575386	84.9495278382	96.5774320203	3.767033222
20	32	122.668528293	49.0774627865	4.56180604171	1.07189561135	3.6973623724	102.10905726	3.38506779207	2.23802708025	0.674402040946	0.891596316392	0.923922762117	94.3265451352	122.256988733	95.4053306982	120.306610081	117.626071561	102.757088632	96.2413456125	5.03343395762
20	33	76.3911262889	56.1430191648	4.63838272471	1.20040278536	4.14488780804	71.8343555433	1.62245537216	3.07767942753	1.23118069017	0.931035620068	0.8432970774	112.411624599	104.151646689	64.1566293222	244.356958412	127.656189637	75.7997423252	95.3332131403	2.24950727202
20	34	120.098753159	48.5747883637	4.58097982335	1.05742190843	3.64902969599	106.875739733	3.510473012	2.32884239049	0.658952092875	0.795540116208	0.92645537384	96.8252387112	119.943729281	96.6230141284	117.885986938	118.948022529	101.508057315	97.0871632794	5.01001426499
20	35	125.899899994	38.3194074172	3.07727676701	1.29417705527	4.14068807418	77.6120471643	1.70161311263	2.74711872056	1.18847291218	0.73371713232	0.888819068588	104.062485359	135.602905027	68.0715733016	272.203463078	116.148238485	77.0770249486	93.1943169046	2.19071517089
20	36	122.627299862	73.8437918772	4.68231890733	1.13067525693	3.69695467886	103.189177634	3.51243487556	2.2004977753	0.674337037053	0.760613599144	0.923340502405	93.0241569408	122.831514337	95.571300225	116.852351544	119.670263298	101.745750891	96.3581964254	4.98553543644
20	37	120.846658345	53.9146004487	4.0368925439	1.11535174456	2.47337201971	93.3947826378	3.17959814619	2.57473711611	0.742413863844	0.716830415173	0.907308365291	82.0318544777	115.50972448	79.4859940802	91.1111214307	115.236673131	82.0803299852	91.532846383	3.5786193042
20	38	122.667638969	50.0411540486	4.68282766151	1.07152804003	3.69737058335	103.17484165	3.51263646568	2.19541186775	0.674301010501	0.762985990654	0.923882461459	94.412237156	122.463512514	95.7323453925	114.820126722	117.007763703	102.673041875	95.7822089799	5.25048478327
20	39	122.667697467	50.9840608946	4.75639670547	1.07151237418	5.9240615952	158.214542428	3.51263411514	2.19541497218	0.674330467749	0.903043843069	0.920109967935	352.995849075	120.44101214	125.497829383	220.596041227	161.408801213	161.30688106	197.544773859	1.76359676995
20	40	122.668494904	55.8755054554	4.68252736938	1.07802920163	3.56670325334	103.174950601	3.51263822486	4.88712169328	0.674337734439	0.767602148668	0.895606681782	90.7314416764	121.775753071	94.4859271855	112.292064857	118.145444478	94.344926183	96.6420179525	4.75722019307
20	41	110.475254895	45.7074758354	4.25409154291	1.61722037031	4.68032598555	87.6381601511	1.83839051988	4.05228881256	0.622943074483	0.500128445202	0.961868119379	216.337157756	157.992878055	111.046465806	266.167213598	179.013761638	121.539353546	167.212172439	1.92175377877
20	42	122.154092009	64.7219387041	4.672837779	0.864852003738	3.67754539207	102.98499079	3.52159869018	2.55460469341	0.675717961067	1.03681239431	0.928243557347	93.4940426042	122.05967015	96.5461617865	119.647830917	115.100608117	102.2868676	96.9086219575	5.1516498834
20	43	122.691951041	52.8955692094	4.24428319992	1.09906284999	3.69643260934	110.71853161	3.51071871642	2.19726577702	0.674418955895	0.763080607847	0.919899262607	93.61861504	121.909988779	95.3510481148	112.186964571	133.512003322	101.313056623	96.2672684001	4.4511468764
20	44	134.244830138	32.2254523142	3.01893506189	1.71794888964	3.49708798709	84.7174886794	3.98781881408	4.0787578394	0.751951975121	1.09925185547	0.824532390352	110.540156769	149.770272329	89.5724856836	138.482054147	127.276700259	85.5003171912	101.3746517	3.40906477561
20	45	124.162088698	48.7653720831	4.68631547768	1.07208275266	4.72245070006	102.528183137	3.51265066728	2.19541345351	0.674330626692	0.722717788848	0.924040450009	99.9460273681	125.962261862	99.1267993684	208.708686418	120.969470292	113.889814738	142.99947098	2.7197689052
20	46	122.204792561	50.2032166411	3.09038375862	1.05547016621	3.72113332316	102.884761132	3.49291291697	2.49860823341	0.68130326839	0.764030832754	0.922929407173	93.3187619022	121.393609293	94.0679507409	112.033250781	117.415086707	99.3696763313	95.8048431149	4.96644562464
20	47	102.733509654	51.6789828098	4.68274650257	1.1129636428	3.67249304582	110.83259472	2.20741866399	2.26084704503	0.674331508765	0.796459148811	0.923882344494	98.0881816731	123.638329156	98.2381624595	168.218085817	120.949196746	103.566260191	98.7787070253	3.81049557884
20	48	126.958530379	44.1495184067	5.33324119033	1.98242569905	3.45655447274	94.2137660673	1.79681900391	2.13103951516	1.50949078457	0.617305089167	0.817706708975	91.5629109344	301.996727953	69.060470975	66.0037300548	174.410100094	67.0663441491	90.1398687847	1.56341537923
20	49	127.822478838	50.0339104445	4.68329396127	1.06674326765	3.69877063647	105.330630277	3.1908678245	2.26879756491	0.675061797921	0.763232495191	0.917021936969	93.5631681305	121.771201056	95.5500439764	112.440491534	117.283244987	103.49601482	96.2734048019	5.14965506635
20	50	122.946530322	48.6317225629	4.66281156537	1.07210232098	5.53645143431	142.099333192	3.51242138274	2.20097051799	1.36457810233	0.77416608886	0.923162774776	96.1038186427	92.7997726895	57.9604341	118.717898187	123.905653903	286.330588578	177.669058497	1.74663273309
20	51	122.668553886	50.026906156	4.58184042082	1.07175807153	3.69388260898	103.094268092	3.51263722113	2.20078573383	0.674329475035	0.880319640315	0.923955368825	94.3066703603	118.986707729	95.6005089527	115.399582549	118.488826117	101.974829527	96.5189456886	5.04078689473
20	52	61.808206024	40.7134726646	4.6150120242	1.12332381292	4.60746602702	134.646969537	3.16337265432	4.7923765291	1.3588748682	0.594429542398	0.852435899354	68.5261425848	85.5193942443	57.4357210484	60.1581654798	109.42009552	65.5580881177	89.9948130813	2.50180179282
20	53	121.523887151	51.4438016618	3.12057947916	2.0205383616	3.77455644692	60.7820278862	3.52140398892	4.95395432058	0.689965045786	0.556112680137	0.927067497731	158.787761671	274.121268122	101.868051758	120.162438358	163.61700517	98.0098512558	102.879738651	2.39125125117
20	54	122.684217789	47.3611887996	4.70253027079	1.07151153465	3.65333801501	103.176529252	3.48543921005	4.45444192495	0.674334045926	0.684234095739	0.92001588298	93.9266784587	120.030076604	95.8583206804	116.577483037	117.945644515	94.4717147914	96.8559600428	4.83372616371
20	55	122.672350447	49.8278153733	4.65800054627	1.07149673663	3.69736837121	124.384929963	3.51263088526	2.19507916737	0.675717732813	0.753267593322	0.923858628916	93.2087139826	122.868491172	95.5640381593	111.100730959	115.305671531	101.133637654	96.3547539486	5.09343803164
20	56	122.481745409	51.5387462218	4.64439249194	0.730512328913	3.67000597136	103.163054439	3.51289829019	2.77832881568	0.674587687697	0.763611008324	0.923553524386	90.9215273081	117.804423879	93.5670075266	108.842100924	115.159477648	98.5487684317	95.8653870919	4.78561306198
20	57	122.66787384	50.0411385791	4.55266859007	1.71851731904	3.69833866477	102.497384091	3.51261156128	2.95438067424	0.674339833508	0.76338242909	0.92388303465	110.636219561	212.81385649	97.9152976342	129.439398586	133.557308645	100.337439437	100.923488668	2.95107685703
20	58	65.2642204919	50.0411720966	2.19040786593	1.45088766085	3.57791250019	103.174927711	1.73712190906	4.06942424096	0.67433075246	0.762913764456	0.923882207711	123.852105325	149.459623075	103.076798416	317.457054202	138.473033026	100.110995032	104.139916251	2.01379275354
20	59	130.84274842	54.9539587726	2.35672753843	1.42307454754	4.71385464944	101.930766082	2.96559158573	2.30537373531	1.32711122486	0.861938422174	0.831443391351	154.435105067	91.7170360997	89.1916510182	160.304471477	119.599260183	72.537181638	132.502254564	2.91977443216
20	60	122.682305217	50.128257337	4.84201642639	0.964201788815	4.62626967083	93.3142780251	3.51906512683	2.55731343299	1.50765426216	0.878144280258	0.924346158226	61.267902112	81.9321828252	55.3655442778	62.7779611394	107.306466331	69.7000971482	111.623247921	2.39731914673
20	61	122.887972936	47.3793053942	4.68274812785	1.07151206706	3.69736446125	103.002241555	3.49986244677	2.19593593087	0.674323262178	0.762993962765	0.923942845853	93.8896324719	123.981164524	95.2814266243	120.015913703	119.315703665	103.434603481	96.1156059118	4.93407908746
20	62	77.8699421014	59.6478565268	4.73362515313	1.07151101664	3.68542219394	103.174912363	3.51954630064	2.21601041811	0.736167062908	0.762265975487	0.923862993632	89.6175613194	118.9153597	85.7682121686	139.245701316	120.152654475	92.2064653797	93.9006261594	3.90067897389
20	63	119.187355736	50.0411673908	4.68156405077	1.07425196934	4.14440178921	106.534691657	3.50695400589	2.19778877584	0.767865794949	0.762703802082	0.923882454327	93.1884256986	113.588587802	83.5570758564	162.788019678	116.115646789	95.234992283	95.5652432382	3.56127261351
20	64	122.655483971	50.0323302091	4.6350851206	1.07174008623	3.53590425866	103.230528022	3.17874864867	2.19561386377	0.978563140361	0.762951540227	0.923879671015	77.2107720659	99.7549846873	65.0783297374	77.0517048394	110.569508719	72.2831728112	86.5508284912	2.88628723053
20	65	122.606650282	49.415739105	4.74504852483	1.06521335332	3.73656660906	137.070171064	3.51376419646	2.19541079656	0.67433099638	0.762986658745	0.922680455587	94.4350616714	122.117627528	96.4527453707	126.471821632	116.454091703	102.140781275	95.9765101144	4.9214931492
20	66	118.596069357	68.554855423	5.9665966855	1.18568442589	5.68608120798	148.682989839	1.50287083196	4.32968657946	0.753735644916	0.672623851283	0.986212868346	132.296672189	142.404515618	108.263898566	225.861550332	164.002226826	152.349334571	197.024127704	1.80749131173
20	67	54.0794647379	41.344087979	2.72052521294	0.792026382658	5.45843394339	160.094512285	4.19924268632	3.61180110368	1.32150212008	0.535756233331	0.85059839214	69.0802903184	82.9357942608	62.6077644275	92.8429819207	116.42363373	189.366284812	170.046756471	2.06910959585
20	68	118.761961962	49.6908812396	3.72106981596	1.10299108398	3.44236777293	91.4929500917	3.5189513813	2.22418021249	0.672233946188	0.768563377055	0.925946712131	91.1983189431	121.149905374	94.9278606238	109.63540644	117.228076575	100.085206252	95.3470239978	4.92060147603
20	69	124.113548258	50.0369492676	4.67986496842	1.51348046627	3.69820691831	103.172952215	2.23842374388	2.19535435565	0.674290728231	0.793617992968	0.908018875425	105.808184173	161.792393793	101.292268872	212.671692923	131.87664592	104.330583589	101.635679711	2.66349913924
20	70	67.2724820219	51.313101699	3.04957725148	1.70045774872	5.97666097821	160.95153693	1.78165988553	2.77666644989	0.603754677653	0.654052176068	0.821832562497	226.805565489	133.155292657	154.555619572	391.157353708	303.965597338	147.572905995	208.072630323	1.02059832298
21	1	131.350857083	50.0514450392	4.683131534	1.07198008994	3.69737006788	117.719801525	3.51289134945	2.26521697681	1.09707661651	0.930038343412	0.922341337819	74.2609536204	92.8733031471	62.308352684	71.2578147473	107.659241053	69.2620565015	85.6191640349	2.72515699656
21	2	122.542005048	52.6133510438	4.68244985871	1.07202442723	3.68703795148	103.21265924	3.54277810319	2.19807387647	0.674562351172	0.764088312043	0.873320461298	91.918421042	120.947559265	94.1751764015	109.783576582	116.603685714	96.8310952667	95.4886990024	4.84033048148
21	3	118.037838382	49.8318543405	4.60554327684	1.06135995265	3.73330285557	84.510835512	3.53625339532	2.11324020019	0.677014459733	0.756128506043	0.924000879281	92.6157680328	119.650826313	96.0584245513	112.410731937	118.59441634	102.099094488	96.3005584029	4.98364976799
21	4	125.72055778	48.9446688839	4.75044597156	1.09858335128	4.57837949801	106.510683914	3.31891776959	2.33120378265	0.756735508026	0.962059662928	0.932129448615	113.191788975	118.885378597	90.4762627232	177.828163811	118.828574514	100.911221276	143.621468294	2.92632852286
21	5	121.491758389	49.2605454025	4.63482080096	1.07523525057	3.71054528176	129.974237282	3.50418457429	2.22882404714	0.671607528265	0.762064227522	0.925001723561	93.8194619409	122.072017442	95.8227832719	112.428927957	118.909326093	101.547291501	95.8142879029	5.0540398479
21	6	116.768672091	48.8141662035	4.6720568833	1.09237751383	3.64617930742	104.180212306	3.3245933768	2.1934399638	1.07540775889	0.833445441242	0.932061153039	73.9789942861	98.2262602902	63.3475263284	75.3343172263	105.494756831	68.6390730983	85.0994396772	2.83752274158
21	7	128.427441429	58.8512387845	3.6473762392	0.944006215797	4.80070809602	120.224145631	3.23016672912	3.42663477811	0.687752634547	0.711414612556	0.867332481977	96.2727162066	119.900110897	95.2240115944	169.225795228	119.535240382	102.601689748	152.073524092	2.87472088111
21	8	122.667799129	50.0367080791	4.61184649846	1.07151988907	3.69680124496	103.175330149	3.51082324104	2.23745255858	0.674316024719	0.725993390006	0.920748823303	94.3437168155	125.19950845	94.7421422046	112.695653454	118.646993397	99.8214734666	96.2866322777	4.89317572687
21	9	124.977179947	62.0716747163	3.60651625293	1.09664640224	3.81016604566	105.783233168	2.59338602318	2.83423569978	1.13538146984	0.702794242646	0.873664477904	75.2232414968	93.7240514377	60.534158256	68.6806320012	113.761326048	64.8298553609	85.2384360092	2.58617679601
21	10	114.179970867	62.4357968253	4.3348838742	1.02315405778	4.49250305039	79.6060033525	3.69981042229	2.92290816277	1.06335444032	1.09613765339	0.879815502	77.0525100633	96.2008818644	63.2245842035	76.6891758373	109.23725368	71.7203894746	123.762931358	2.61580024017
21	11	122.53629612	50.7884254098	4.63302303282	1.0725476583	3.67833421943	107.729152558	3.51277666963	2.19515976203	0.677793510677	0.764350818212	0.923913512198	93.1264134804	121.261650514	95.0741151001	113.125251406	118.654050202	101.32826724	95.5483511968	5.03652080769
21	12	122.366720274	49.9707022562	4.24627716178	1.07499627037	3.71110428683	103.198273878	3.51949893253	2.20511581964	0.677963254201	0.764261901136	0.923873568569	93.8430118523	122.125314296	95.4219975912	109.653716603	136.254464307	103.243229483	95.7843595686	4.36094070104
21	13	136.10536269	43.0304259267	3.82011001509	1.23213090913	3.31342683328	95.1581021621	2.61858557928	2.38640735991	1.16154101364	0.821304895941	0.87637146932	74.8839252541	94.5588677026	59.8400777798	67.6669773255	115.153319089	66.9049532699	85.0169754	2.57540215573
21	14	133.383757947	61.064854575	4.16791579161	1.14728809572	3.36254931014	118.271208633	3.441227681	3.46541742546	1.00431308304	1.03845337473	0.960215861058	75.2382705019	100.960688199	64.0232860142	74.6343516192	109.323211677	71.4810151851	87.0365506001	2.86755776822
21	15	95.4416335142	56.5669152599	3.53974441409	1.06578925308	3.0391555698	96.2465327995	2.72047686652	2.2125888654	0.681435726613	0.697641618114	0.937886433314	88.3538624708	121.032013426	94.6672992548	114.213385737	118.1909462	96.393200591	95.3144891916	4.8587636715
21	16	103.988687901	58.8184587214	3.82259076181	1.09000493488	4.03623915311	122.276135609	2.53635022933	2.76276849845	1.13350733442	0.693047401607	0.918485333513	75.1000750799	96.6430157014	62.8916556207	71.8949190972	110.040035228	70.5170931392	87.5840884934	2.77682964219
21	17	125.899267343	50.0417968812	4.68317908257	1.08385434002	3.69738501158	104.073464511	3.31045944015	2.27587672209	0.92996524675	0.76299676567	0.92388033719	77.4349938506	103.931273268	66.839230215	80.4795521392	112.24347951	77.7468193185	88.2243301358	3.03871839177
21	18	91.8171398521	50.1045988236	5.05146285775	1.38353411807	3.9349080419	79.8425937899	3.23734532645	3.24737036109	0.650828309595	0.838517886666	0.956946819205	104.712290391	131.409280858	105.518732678	214.669951227	145.162271115	105.295487304	103.873593138	2.75486862981
21	19	122.668050528	50.0412672879	4.6826008373	1.03230797271	3.69736811099	95.0891072474	3.51263605128	2.19841120084	0.674316159377	0.762986890252	0.923882404785	97.0330500263	122.512395048	95.8497225466	174.795867539	129.814499651	102.395262332	95.8422406528	3.51088355134
21	20	119.993842654	50.858121901	4.68284068313	1.07173333748	3.69305363666	104.124043971	3.54890107223	2.20766805536	0.674316596053	0.76297901252	0.923882325014	94.1600918666	128.46983886	94.8835665119	112.388427826	118.946672061	102.750697967	95.812577563	4.87965509384
21	21	122.412504617	47.856531807	4.96048137082	1.07152027266	2.9352022408	103.174901887	3.51999050509	2.19601917689	0.674315847637	0.782349526731	0.923882372947	87.550523776	120.43291899	93.894951466	105.782856959	115.770815007	95.1382066006	94.302315318	4.62188384808
21	22	122.651703933	50.0411508166	4.72082660787	1.0715197575	3.70030053546	103.174982406	3.51263728077	2.1619268225	0.674803951415	0.763307420607	0.914318539638	92.9177513633	121.577831526	94.3939807307	110.054285891	117.077616325	99.1468454525	96.2306581079	4.90646516911
21	23	122.268856946	50.1359406254	4.6827642925	1.07151990951	3.69707889157	103.174895807	3.50992045933	2.19695721727	0.67435986842	0.763094581413	0.923882331498	94.8843957636	119.66412442	95.772451953	114.96288612	118.714940572	101.456095369	95.9557700761	5.08439474691
21	24	124.528917489	50.1278569537	4.67482780808	1.07836018404	3.69021783699	102.94263091	3.50790130005	2.19579801488	0.674165541455	0.76073706442	0.958330366451	105.034659221	122.000697352	95.5221278018	169.500301076	120.164775033	103.521291607	96.4899911006	3.90939272088
21	25	114.89370504	49.335925136	4.35834597369	1.05698976909	3.80502258493	109.526749936	3.92742679188	2.336767095	0.662635466493	0.826938089311	0.927707464841	95.330111384	119.477966086	97.5035603205	125.201001021	117.032852301	104.391859163	97.4024638601	4.92377834744
21	26	119.086527046	50.6281093946	4.68278503739	1.07221699046	3.67503909665	103.174842343	3.51263568416	2.23164740297	0.670705334811	0.763029505587	0.923881638407	92.8422842514	118.794372424	95.7474278626	113.550650472	116.151867695	101.234577301	96.051240293	5.07803035643
21	27	123.246499011	50.048481192	4.52793478258	1.07152144121	3.69736880795	106.691911177	3.51264507693	2.31782748332	0.740192567577	0.763396920955	0.923882338518	87.479316364	116.489438498	85.0661633313	98.9155136087	114.948026673	90.0682754973	93.2086680374	4.06452378507
21	28	117.94342957	52.3361058547	4.51871873453	1.1897209012	3.83382730338	128.344378257	3.32190444702	2.37444930205	0.697394238887	0.837495740794	0.940886849872	93.5315490976	121.135757001	93.6000270684	138.523178359	127.705299649	101.496306502	96.8546169396	4.0950056843
21	29	120.71301236	45.0697594703	4.88146064062	1.16767916362	3.1121660109	113.079980095	3.16943475872	3.02032986329	0.866217586875	0.709995449124	0.875585173727	78.861799036	109.947641396	69.524201378	82.6533864529	115.148421133	73.8222559918	88.8704912086	3.08886347339
21	30	101.224746326	56.7882105487	4.74761954338	1.11994947024	4.05499569445	115.360352267	2.86973917631	2.59805052687	1.01553228011	0.874454966523	0.955517810522	81.8564900651	118.250479402	67.0421618476	101.065947851	112.569400422	80.61300029	90.3975871	3.60452987601
21	31	112.436229747	48.807864132	4.5613828483	0.92014879497	3.93440133013	95.4419264379	2.70317800778	3.50222022088	0.817100333066	0.719798338677	0.959769353222	83.1188238113	115.033925624	77.449793368	94.3683090633	113.677146148	84.5968741392	93.419660159	3.71507314986
21	32	122.668083631	49.5593084176	4.62231685161	1.07171182569	3.69736647788	102.641949455	3.44885212888	2.216719474	0.674351525723	0.827291153523	0.923902611788	94.6332901697	125.304263965	94.4788030328	119.627280358	118.170665072	101.843624785	96.2004842452	4.89726054431
21	33	99.5293826287	53.0920866067	4.66060519311	1.1359654127	3.9211291957	87.5045985967	2.56754591892	2.63654564764	0.952740850334	0.847010805361	0.88358976943	81.2565239452	106.075038959	68.1554065848	91.4719486404	109.874281893	77.6989021454	89.9114938262	3.30858358947
21	34	121.383196064	49.3079712062	4.63190374243	1.06447497423	3.67320013967	105.025290691	3.51155473884	2.26212712912	0.666626551688	0.779263053431	0.925168917649	94.8688951319	121.558128722	97.0922253283	116.09911265	116.73740158	101.01527126	96.7455550315	5.19255517551
21	35	124.283769481	44.1802807329	3.88005221426	1.18285254765	3.91902932877	90.3934444072	2.60712478916	2.47126529415	0.931386961342	0.748351561487	0.906350765024	84.5543759399	111.740306011	72.5099152074	127.337511567	114.697007358	78.7116612726	90.6239123497	3.56761339036
21	36	122.647469415	61.9424729629	4.68257328442	1.10110164848	3.69716263111	103.182009642	3.51253567062	2.19795482152	0.674319023777	0.761799794899	0.923611481932	92.766338986	120.278781195	95.2598263529	115.15037329	116.010594938	101.585507286	96.2202777477	5.15984161627
21	37	121.757148657	51.9778772487	4.35986010271	1.0934398923	3.08537130153	98.284812144	3.34611730594	2.38507449193	0.708357437172	0.739908202913	0.915595413375	85.3839083702	120.094485848	87.5324860803	100.445603252	114.974831571	88.2780131401	93.3673706246	4.16065815628
21	38	122.667638969	50.0411540486	4.68282766151	1.07152804003	3.69737058335	103.17484165	3.51263646568	2.19541186775	0.674301010501	0.762985990654	0.923882461459	94.412237156	122.463512514	95.7323453925	114.820126722	117.007763703	102.673041875	95.7822089799	5.25048478327
21	39	122.667668218	50.5126074716	4.71961218349	1.07152020711	4.81071608928	130.694692039	3.51263529041	2.19541341996	0.674315739125	0.833014916862	0.921996214697	119.379584798	125.341817861	96.4981947244	207.556102162	129.871077253	117.797488061	173.09161127	2.43248417877
21	40	122.668066936	52.958329752	4.68267751545	1.07477862083	3.63203691835	103.174896126	3.51263734527	3.54126678051	0.67431937247	0.765294069661	0.909744571621	92.407548235	121.424522369	95.4779560068	116.464847282	116.716794778	95.1671022587	96.1480822321	4.93501283811
21	41	116.571446932	47.874314942	4.46845960221	1.34437420517	4.18884828445	95.4065009006	2.67551349278	3.12385034015	0.648622042492	0.631557217928	0.942875290419	110.494363656	133.8722084	102.957979198	218.752414845	131.59817463	109.248645275	105.375230411	2.90212598702
21	42	122.410865489	57.3815463764	4.67783272026	0.968190021885	3.68745798771	103.07991622	3.51711757793	2.37500828058	0.675009485784	0.899899192483	0.926063009403	93.0240838389	118.963803193	95.1500600091	115.947273103	118.60670325	104.53873261	96.3774396093	5.06310857024
21	43	122.679795005	51.468361629	4.46355543072	1.08529544501	3.69690159635	106.94668663	3.51167759105	2.19633882238	0.674359983198	0.76303329925	0.921890862033	104.495746599	123.874959097	95.0191058306	156.414366663	123.148394254	102.568965559	96.3610394986	4.02125536085
21	44	128.456234553	41.1333031814	3.8508813617	1.39473846484	3.59722928522	93.9461651648	3.75022763988	3.13708485357	0.713126492811	0.931118923062	0.874207425906	96.2226699024	130.139692928	93.3602685114	192.86050027	122.78246999	89.1440942188	97.6618261667	3.06899617534
21	45	123.414863834	49.4032630659	4.6845715696	1.07180539635	4.20991064171	102.851512394	3.51264356648	2.19541266063	0.674315818596	0.742851889751	0.923961455734	95.9770660635	123.067500092	95.6534709408	158.363114361	120.059029776	112.109113329	100.292016333	4.084321619
21	46	122.436215765	50.1221853448	3.88660571007	1.06349910312	3.70925195325	103.029801391	3.50277469132	2.34701005058	0.677802139445	0.763508411704	0.923405934316	93.0579403755	120.490242679	94.0439481894	114.220741794	117.589729693	101.576671028	95.8865849994	5.05674807567
21	47	112.700574311	50.8600684292	4.68278708204	1.09224584141	3.68493181459	107.003718185	2.86002756484	2.22812945639	0.674316259633	0.779722569733	0.923882402977	105.720789955	129.747584221	98.9246526194	142.325135068	126.338453802	103.56284859	96.8990305012	4.20665884708
21	48	124.813084674	47.0953362277	5.00803442592	1.52697686954	3.57696252805	98.6943038587	2.6547277348	2.16322569145	1.09189589753	0.69014553991	0.870794585217	75.4215579661	100.27449947	64.699089075	84.4514182916	119.840337563	70.3532581941	88.2066581175	2.82600431963
21	49	125.245058903	50.0375322466	4.68306081139	1.06913565384	3.69807060991	104.252735963	3.35175214509	2.23210471633	0.674681404211	0.763109242923	0.920452199214	93.7064971091	122.448048391	95.9422977343	117.828782472	117.399293994	99.7810610042	96.2690649411	5.03203451664
21	50	122.807084645	49.3364383057	4.67281961344	1.07181518051	4.61691100883	122.637087421	3.51252892421	2.19819119287	1.01943955641	0.768576039757	0.923522618118	79.7655833596	97.472831944	66.3004636622	92.2434761792	109.33244647	78.2157607696	104.826993566	3.12345408668
21	51	122.668096427	50.0340301023	4.63233404117	1.07164305578	3.69562659617	103.134554871	3.5126368434	2.19809880079	0.674315242768	0.821652815485	0.923918915142	94.1883269802	121.34698055	94.8663071666	111.843209247	116.743880584	104.55168213	96.4463198445	5.15691519849
21	52	92.2379224963	45.3773133566	4.64891984286	1.09742592648	4.15241830518	118.910905593	3.33800456	3.49389419842	1.01658793935	0.678707766526	0.888159180407	91.9861629496	124.87366008	65.4884591744	103.038065289	118.376347726	81.1226246637	88.2324121333	3.55422672087
21	53	122.09576306	50.7424778552	3.90170357033	1.54603320082	3.73596351514	81.9784347681	3.5170202273	3.57468309416	0.682133028143	0.659549335395	0.925474979595	103.48281628	143.074836214	103.698224901	181.603961449	125.452829699	97.1137425254	104.584018478	3.16851287298
21	54	122.675928379	48.7011714241	4.69267896615	1.07151978734	3.67535429918	103.175685451	3.49903783787	3.32492689635	0.674317528213	0.723610043197	0.921949172219	93.350286132	122.837705962	94.6288424102	112.820145563	119.364616891	99.7751737492	96.662441628	4.89955063229
[truncated: 2,411 more rows]
