# Supplementary material for: Traffic light optimization using non-dominated sorting genetic algorithm (NSGA2)
Source: Sci Rep. 2023 Sep 20;13:15550. doi: 10.1038/s41598-023-38884-2 (PMC10511403; doi:10.1038/s41598-023-38884-2)
Supplement: Supplementary file 1 — Supplementary Information. [file 41598_2023_38884_MOESM1_ESM.zip › dadosBHTrans/calibrac+î-oa+î▌Æo do modelo/Arquivos/AG-Micro/group_section.txt]

Line 1: Título do arquivo - os grupos devem estar na ordem apresentada no arquivo travel_time.txt. Para apenas seções, usar grupos de 1 seção, no total.
ID ou descricao do grupo	IDs das secoes ou ID da subrota
gvleste				705		17831993	1174		1156		1603931		1108
gvoeste				9247570		9082019		1155		1173		17831990	704		8750835		1159
cnorte				15501		17662637	1038		1034		1045		1042		2028101019
csul				9247590		17831911	9165130		1044		1033		1037
apnorte				693		677		674		9163764		703		9040135		700
apsul				9039653		702		9040129		9040139		673		676		2028101014
pmoraes				1510		1161		1388		8750832		2028101024
