# Supplementary material for: Traffic light optimization using non-dominated sorting genetic algorithm (NSGA2)
Source: Sci Rep. 2023 Sep 20;13:15550. doi: 10.1038/s41598-023-38884-2 (PMC10511403; doi:10.1038/s41598-023-38884-2)
Supplement: Supplementary file 1 — Supplementary Information. [file 41598_2023_38884_MOESM1_ESM.zip › dadosBHTrans/calibrac+î-oa+î▌Æo do modelo/Arquivos/AG-Micro/parametros.txt]

Line	01:00	Titulo	do	arquivo							
Parametro	valor default	calibracao [sim = 1; nao = 0]	range_minimo	range_maximo
NVEH		4		0				2		6
MAXD		100.00		1				50.00		150.00
MAXSPD		50.00		1				25.00		75.00
MAXSPDR		70.00		0				35.00		105.00
POVER		90.00		0				45.00		100.00
PREC		95.00		0				47.50		100.00
DZVAR		40		0				20		60
QENTSP		1.00		0				0.50		1.50
QEXITSP		4.00		1				2.00		6.00
TSTEP		0.80		0				0.40		3.20
RTIMESTFX	1.10		0				0.55		1.65
RTIMETLFX	1.35		0				0.68		2.03
RTIMECAR	0.75		0				0.38		1.13
RTIMESTCAR	1.35		1				0.68		2.03
RTIMETLCAR	1.35		0				0.68		2.03
RTIMEBUS	0.75		0				0.38		1.13
RTIMESTBUS	1.35		0				0.68		2.03
RTIMETLBUS	1.35		0				0.68		2.03
RTIMETR		0.75		0				0.38		1.13
RTIMESTTR	1.35		0				0.68		2.03
RTIMETLTR	1.35		0				0.68		2.03
LMCAR		4.00		1				2.00		6.00
WMCAR		2.00		0				1.00		3.00
MAXDSPMCAR	110.00		1				55.00		165.00
MAXACCMCAR	3.00		1				1.50		4.50
NDECMCAR	4.00		1				2.00		5.00
MAXDECMCAR	6.00		0				3.00		9.00
SPACCEPMCAR	1.10		1				0.55		1.65
MINDVEHMCAR	1.00		1				0.50		1.50
MAXCGWTMCAR	10.00		0				5.00		15.00
GACCEPMCAR	75.00		0				37.50		112.50
SENSFACTMCAR	1.00		1				0.80		1.00
MINCHEADMCAR	0.00		0				0.00		2.00
SOVERLCAR	0.00		0				0.00		1.00
UNDERCAR	0.00		0				0.00		1.00
IMPLCCAR	0.00		0				0.00		1.00
SENSIMPLCCAR	1.00		0				0.50		1.50
EQVEHCAR	0.00		0				0.00		1.00
CRTOLCAR	0.80		0				0.40		1.20
LMBUS		12.00		0				6.00		18.00
WMBUS		2.30		0				1.15		3.45
MAXDSPMBUS	90.00		0				45.00		135.00
MAXACCMBUS	1.00		0				0.50		1.50
NDECMBUS	2.00		0				1.00		3.00
MAXDECMBUS	5.00		0				2.50		7.50
SPACCEPMBUS	1.00		0				0.50		1.50
MINDVEHMBUS	1.50		0				0.75		2.25
MAXCGWTMBUS	50.00		0				25.00		75.00
GACCEPMBUS	75.00		0				37.50		112.50
SENSFACTMBUS	1.00		0				0.50		1.50
MINCHEADMBUS	0.00		0				0.00		1.00
SOVERLBUS	0.00		0				0.00		2.00
UNDERBUS	0.00		0				0.00		1.00
IMPLCBUS	0.00		0				0.00		1.00
SENSIMPLCBUS	1.00		0				0.50		1.50
EQVEHBUS	100.00		0				50.00		150.00
CRTOLBUS	0.80		0				0.40		1.20
LMTR		7.50		0				3.75		11.25
WMTR		2.30		0				1.15		3.45
MAXDSPMTR	85.00		0				42.50		127.50
MAXACCMTR	1.00		0				0.50		1.50
NDECMTR		3.50		0				1.75		5.25
MAXDECMTR	5.00		0				2.50		7.50
SPACCEPMTR	1.00		0				0.50		1.50
MINDVEHMTR	1.50		0				0.75		2.25
MAXCGWTMTR	50.00		0				25.00		75.00
GACCEPMTR	80.00		0				40.00		120.00
SENSFACTMTR	1.00		0				0.50		1.50
MINCHEADMTR	0.00		0				0.00		1.00
SOVERLTR	0.00		0				0.00		1.00
UNDERTR		0.00		0				0.00		1.00
IMPLCTR		0.00		0				0.00		1.00
SENSIMPLCTR	1.00		0				0.50		1.50
EQVEHTR		0.00		0				0.00		1.00
CRTOLTR		0.80		0				0.40		1.20
APP2WAY		0.00		0				0.00		1.00
DLTRSHLD	60.00		0				30.00		90.00
SPDIFMAX	35.00		0				15.00		55.00
RNKTRSHLD	2.00		0				1.00		3.00
SPDIFMIN	10.00		0				5.00		15.00	
TTRSHLD		0.00		0				0.00		1.00	
NULTRSPRM	1.00		0				0.50		1.50
DLULTRSPRM	10.00		0				5.00		15.00
SNSTVTFCTRDCD	0.65		0				0.30		1.00
SPDACC4OVTK	1.10		0				0.55		1.65	
SPDTRSHLD4OVTK	15.00		0				7.50		22.50		
DLULTRSPRM	10.00		0				5.00		15.00
