# Supplementary material for: Traffic light optimization using non-dominated sorting genetic algorithm (NSGA2)
Source: Sci Rep. 2023 Sep 20;13:15550. doi: 10.1038/s41598-023-38884-2 (PMC10511403; doi:10.1038/s41598-023-38884-2)
Supplement: Supplementary file 1 — Supplementary Information. [file 41598_2023_38884_MOESM1_ESM.zip › dadosBHTrans/calibrac+î-oa+î▌Æo do modelo/Arquivos/AG-Micro/parametros_calibracao - descricao.xls]

## Sheet: Plan1
ID	Parâmetro	Descrição	Categoria	Unidade	Valor default	Inferior	Superior
1	NVEH	Number of vehicles	Behaviour - Two-lane car-following model		4				não calibrável
2	MAXD	Maximum distance	Behaviour - Two-lane car-following model	m	100
3	MAXSPD	Maximum speed difference	Behaviour - Two-lane car-following model	km/h	50
4	MAXSPDR	Maximum speed difference on ramp	Behaviour - Two-lane car-following model	km/h	70
5	POVER	Percentage overtake	Behaviour - Lane-changing	%	90
6	PREC	Percentage recover	Behaviour - Lane-changing	%	95
7	DZVAR	Distance zone variability	Behaviour - Lane-changing	%	40
8	QENTSP	Queue entry speed	Behaviour - Queue speeds	m/s	1
9	QEXITSP	Queue exit speed	Behaviour - Queue speeds	m/s	4
10	TSTEP	Time Step	Reaction time settings	s	0.8
11	RTIMESTFX	Reaction time at stop	Reaction time settings - Fixed	s	1.1
12	RTIMETLFX	Reaction time at traffic light	Reaction time settings - Fixed	s	1.35
13	RTIMECAR	Reaction time (multiple of time step!)	Reaction time settings - Variable - Car	s	0.75
14	RTIMESTCAR	Reaction time at stop	Reaction time settings - Variable - Car	s	1.35
15	RTIMETLCAR	Reaction time at traffic light	Reaction time settings - Variable - Car	s	1.35
16	RTIMEBUS	Reaction time	Reaction time settings - Variable - Bus	s	0.75
17	RTIMESTBUS	Reaction time at stop	Reaction time settings - Variable - Bus	s	1.35
18	RTIMETLBUS	Reaction time at traffic light	Reaction time settings - Variable - Bus	s	1.35
19	RTIMETR	Reaction time	Reaction time settings - Variable - Truck	s	0.75
20	RTIMESTTR	Reaction time at stop	Reaction time settings - Variable - Truck	s	1.35
21	RTIMETLTR	Reaction time at traffic light	Reaction time settings - Variable - Truck	s	1.35
22	LMCAR	Length - Mean - Car	Vehicle type - Mean - Car	m	4
23	WMCAR	Width - Mean - Car	Vehicle type - Mean - Car	m	2
24	MAXDSPMCAR	Max - Car desired speed - Mean - Car	Vehicle type - Mean - Car	km/h	110
25	MAXACCMCAR	Max - Car acceleration - Mean - Car	Vehicle type - Mean - Car	m/s2	3
26	NDECMCAR	Normal deceleration - Mean - Car	Vehicle type - Mean - Car	m/s2	4
27	MAXDECMCAR	Max - Car deceleration - Mean - Car	Vehicle type - Mean - Car	m/s2	6
28	SPACCEPMCAR	Speed acceptance - Mean - Car	Vehicle type - Mean - Car		1.1
29	MINDVEHMCAR	Min - Car distance veh - Mean - Car	Vehicle type - Mean - Car	m	1
30	MAXCGWTMCAR	Max - Carimum give way time - Mean - Car	Vehicle type - Mean - Car	s	10
31	GACCEPMCAR	Guidance acceptance - Mean - Car	Vehicle type - Mean - Car	%	75
32	SENSFACTMCAR	Sensivity factor - Mean - Car	Vehicle type - Mean - Car		1
33	MINCHEADMCAR	Min - Carimum headway - Mean - Car	Vehicle type - Mean - Car	s	0
34	LDCAR	Length - Deviation - Car	Vehicle type - Deviation - Car	m	0.5
35	WDCAR	Width - Deviation - Car	Vehicle type - Deviation - Car	m	0
36	MAXDSPDCAR	Max - Car desired speed - Deviation - Car	Vehicle type - Deviation - Car	km/h	10
37	MAXACCDCAR	Max - Car acceleration - Deviation - Car	Vehicle type - Deviation - Car	m/s2	3
38	NDECDCAR	Normal deceleration - Deviation - Car	Vehicle type - Deviation - Car	m/s2	0.25
39	MAXDECDCAR	Normal deceleration - Deviation - Car	Vehicle type - Deviation - Car	m/s2	0.5
40	SPACCEPDCAR	Speed acceptance - Deviation - Car	Vehicle type - Deviation - Car		0.1
41	MINDVEHDCAR	Min - Car distance veh - Deviation - Car	Vehicle type - Deviation - Car	m	0.3
42	MAXCGWTDCAR	Max - Carimum give way time - Deviation - Car	Vehicle type - Deviation - Car	s	2.5
43	GACCEPDCAR	Guidance acceptance - Deviation - Car	Vehicle type - Deviation - Car	%	10
44	SENSFACTDCAR	Sensivity factor - Deviation - Car	Vehicle type - Deviation - Car		0
45	MINCHEADDCAR	Min - Carimum headway - Deviation - Car	Vehicle type - Deviation - Car	s	0
46	LMINCAR	Length - Min - Car	Vehicle type - Min - Car	m	3.4
47	WMINCAR	Width - Min - Car	Vehicle type - Min - Car	m	2
48	MAXDSPMINCAR	Max - Car desired speed - Min - Car	Vehicle type - Min - Car	km/h	80
49	MAXACCMINCAR	Max - Car acceleration - Min - Car	Vehicle type - Min - Car	m/s2	3
50	NDECMINCAR	Normal deceleration - Min - Car	Vehicle type - Min - Car	m/s2	3.5
51	MAXDECMINCAR	Normal deceleration - Min - Car	Vehicle type - Min - Car	m/s2	5
52	SPACCEPMINCAR	Speed acceptance - Min - Car	Vehicle type - Min - Car		0.9
53	MINDVEHMINCAR	Min - Car distance veh - Min - Car	Vehicle type - Min - Car	m	0.5
54	MAXCGWTMINCAR	Max - Carimum give way time - Min - Car	Vehicle type - Min - Car	s	5
55	GACCEPMINCAR	Guidance acceptance - Min - Car	Vehicle type - Min - Car	%	65
56	SENSFACTMINCAR	Sensivity factor - Min - Car	Vehicle type - Min - Car		1
57	MINCHEADMINCAR	Min - Carimum headway - Min - Car	Vehicle type - Min - Car	s	0
58	LMAXCAR	Length - Max - Car	Vehicle type - Max - Car	m	4.6
59	WMAXCAR	Width - Max - Car	Vehicle type - Max - Car	m	2
60	MAXDSPMAXCAR	Max - Car desired speed - Max - Car	Vehicle type - Max - Car	km/h	150
61	MAXACCMAXCAR	Max - Car acceleration - Max - Car	Vehicle type - Max - Car	m/s2	3
62	NDECMAXCAR	Normal deceleration - Max - Car	Vehicle type - Max - Car	m/s2	4.5
63	MAXDECMAXCAR	Normal deceleration - Max - Car	Vehicle type - Max - Car	m/s2	7
64	SPACCEPMAXCAR	Speed acceptance - Max - Car	Vehicle type - Max - Car		1.3
65	MINDVEHMAXCAR	Max - Car distance veh - Max - Car	Vehicle type - Max - Car	m	1.5
66	MAXCGWTMAXCAR	Max - Carimum give way time - Max - Car	Vehicle type - Max - Car	s	15
67	GACCEPMAXCAR	Guidance acceptance - Max - Car	Vehicle type - Max - Car	%	90
68	SENSFACTMAXCAR	Sensivity factor - Max - Car	Vehicle type - Max - Car		1
69	MINCHEADMAXCAR	Max - Carimum headway - Max - Car	Vehicle type - Max - Car	s	0
70	SOVERLCAR	Staying in overtaking lane - Car	Vehicle type - Car	%	0
71	UNDERCAR	Undertaking - Car	Vehicle type - Car	%	0
72	IMPLCCAR	Imprudent Lane-changing - Car	Vehicle type - Car	%	0
73	SENSIMPLCCAR	Sensivity for imprudent Lane-changing - Car	Vehicle type - Car		1
74	EQVEHCAR	Equipped vehicles - Car	Vehicle type - Car	%	0
75	CRTOLCAR	Cruising tolerance - Car	Vehicle type - Car	m/s2	0.8
76	LMBUS	Length - Mean - Bus	Vehicle type - Mean - Bus	m	12
77	WMBUS	Width - Mean - Bus	Vehicle type - Mean - Bus	m	2.3
78	MAXDSPMBUS	Max - Bus desired speed - Mean - Bus	Vehicle type - Mean - Bus	km/h	90
79	MAXACCMBUS	Max - Bus acceleration - Mean - Bus	Vehicle type - Mean - Bus	m/s2	1
80	NDECMBUS	Normal deceleration - Mean - Bus	Vehicle type - Mean - Bus	m/s2	2
81	MAXDECMBUS	Max - Bus deceleration - Mean - Bus	Vehicle type - Mean - Bus	m/s2	5
82	SPACCEPMBUS	Speed acceptance - Mean - Bus	Vehicle type - Mean - Bus		1
83	MINDVEHMBUS	Min - Bus distance veh - Mean - Bus	Vehicle type - Mean - Bus	m	1.5
84	MAXCGWTMBUS	Max - Busimum give way time - Mean - Bus	Vehicle type - Mean - Bus	s	50
85	GACCEPMBUS	Guidance acceptance - Mean - Bus	Vehicle type - Mean - Bus	%	75
86	SENSFACTMBUS	Sensivity factor - Mean - Bus	Vehicle type - Mean - Bus		1
87	MINCHEADMBUS	Min - Busimum headway - Mean - Bus	Vehicle type - Mean - Bus	s	0
88	LDBUS	Length - Deviation - Bus	Vehicle type - Deviation - Bus	m	2
89	WDBUS	Width - Deviation - Bus	Vehicle type - Deviation - Bus	m	0.5
90	MAXDSPDBUS	Max - Bus desired speed - Deviation - Bus	Vehicle type - Deviation - Bus	km/h	10
91	MAXACCDBUS	Max - Bus acceleration - Deviation - Bus	Vehicle type - Deviation - Bus	m/s2	1
92	NDECDBUS	Normal deceleration - Deviation - Bus	Vehicle type - Deviation - Bus	m/s2	2
93	MAXDECDBUS	Normal deceleration - Deviation - Bus	Vehicle type - Deviation - Bus	m/s2	2
94	SPACCEPDBUS	Speed acceptance - Deviation - Bus	Vehicle type - Deviation - Bus		0.1
95	MINDVEHDBUS	Min - Bus distance veh - Deviation - Bus	Vehicle type - Deviation - Bus	m	0.5
96	MAXCGWTDBUS	Max - Busimum give way time - Deviation - Bus	Vehicle type - Deviation - Bus	s	20
97	GACCEPDBUS	Guidance acceptance - Deviation - Bus	Vehicle type - Deviation - Bus	%	10
98	SENSFACTDBUS	Sensivity factor - Deviation - Bus	Vehicle type - Deviation - Bus		0
99	MINCHEADDBUS	Min - Busimum headway - Deviation - Bus	Vehicle type - Deviation - Bus	s	0
100	LMINBUS	Length - Min - Bus	Vehicle type - Min - Bus	m	9
101	WMINBUS	Width - Min - Bus	Vehicle type - Min - Bus	m	1.9
102	MAXDSPMINBUS	Max - Bus desired speed - Min - Bus	Vehicle type - Min - Bus	km/h	80
103	MAXACCMINBUS	Max - Bus acceleration - Min - Bus	Vehicle type - Min - Bus	m/s2	1
104	NDECMINBUS	Normal deceleration - Min - Bus	Vehicle type - Min - Bus	m/s2	1.5
105	MAXDECMINBUS	Normal deceleration - Min - Bus	Vehicle type - Min - Bus	m/s2	4.5
106	SPACCEPMINBUS	Speed acceptance - Min - Bus	Vehicle type - Min - Bus		0.9
107	MINDVEHMINBUS	Min - Bus distance veh - Min - Bus	Vehicle type - Min - Bus	m	1
108	MAXCGWTMINBUS	Max - Busimum give way time - Min - Bus	Vehicle type - Min - Bus	s	30
109	GACCEPMINBUS	Guidance acceptance - Min - Bus	Vehicle type - Min - Bus	%	65
110	SENSFACTMINBUS	Sensivity factor - Min - Bus	Vehicle type - Min - Bus		1
111	MINCHEADMINBUS	Min - Busimum headway - Min - Bus	Vehicle type - Min - Bus	s	0
112	LMAXBUS	Length - Max - Bus	Vehicle type - Max - Bus	m	15
113	WMAXBUS	Width - Max - Bus	Vehicle type - Max - Bus	m	3
114	MAXDSPMAXBUS	Max - Bus desired speed - Max - Bus	Vehicle type - Max - Bus	km/h	120
115	MAXACCMAXBUS	Max - Bus acceleration - Max - Bus	Vehicle type - Max - Bus	m/s2	1
116	NDECMAXBUS	Normal deceleration - Max - Bus	Vehicle type - Max - Bus	m/s2	4.8
117	MAXDECMAXBUS	Normal deceleration - Max - Bus	Vehicle type - Max - Bus	m/s2	8
118	SPACCEPMAXBUS	Speed acceptance - Max - Bus	Vehicle type - Max - Bus		1.1
119	MINDVEHMAXBUS	Max - Bus distance veh - Max - Bus	Vehicle type - Max - Bus	m	2.5
120	MAXCGWTMAXBUS	Max - Busimum give way time - Max - Bus	Vehicle type - Max - Bus	s	80
121	GACCEPMAXBUS	Guidance acceptance - Max - Bus	Vehicle type - Max - Bus	%	90
122	SENSFACTMAXBUS	Sensivity factor - Max - Bus	Vehicle type - Max - Bus		1
123	MINCHEADMAXBUS	Max - Busimum headway - Max - Bus	Vehicle type - Max - Bus	s	0
124	SOVERLBUS	Staying in overtaking lane - Bus	Vehicle type - Bus	%	0
125	UNDERBUS	Undertaking - Bus	Vehicle type - Bus	%	0
126	IMPLCBUS	Imprudent Lane-changing - Bus	Vehicle type - Bus	%	0
127	SENSIMPLCBUS	Sensivity for imprudent Lane-changing - Bus	Vehicle type - Bus		1
128	EQVEHBUS	Equipped vehicles - Bus	Vehicle type - Bus	%	100
129	CRTOLBUS	Cruising tolerance - Bus	Vehicle type - Bus	m/s2	0.8
130	LMTR	Length - Mean - Truck	Vehicle type - Mean - Truck	m	7.5
131	WMTR	Width - Mean - Truck	Vehicle type - Mean - Truck	m	2.3
132	MAXDSPMTR	Max - Truck desired speed - Mean - Truck	Vehicle type - Mean - Truck	km/h	85
133	MAXACCMTR	Max - Truck acceleration - Mean - Truck	Vehicle type - Mean - Truck	m/s2	1
134	NDECMTR	Normal deceleration - Mean - Truck	Vehicle type - Mean - Truck	m/s2	3.5
135	MAXDECMTR	Max - Truck deceleration - Mean - Truck	Vehicle type - Mean - Truck	m/s2	5
136	SPACCEPMTR	Speed acceptance - Mean - Truck	Vehicle type - Mean - Truck		1
137	MINDVEHMTR	Min - Truck distance veh - Mean - Truck	Vehicle type - Mean - Truck	m	1.5
138	MAXCGWTMTR	Max - Truckimum give way time - Mean - Truck	Vehicle type - Mean - Truck	s	50
139	GACCEPMTR	Guidance acceptance - Mean - Truck	Vehicle type - Mean - Truck	%	80
140	SENSFACTMTR	Sensivity factor - Mean - Truck	Vehicle type - Mean - Truck		1
141	MINCHEADMTR	Min - Truckimum headway - Mean - Truck	Vehicle type - Mean - Truck	s	0
142	LDTR	Length - Deviation - Truck	Vehicle type - Deviation - Truck	m	2
143	WDTR	Width - Deviation - Truck	Vehicle type - Deviation - Truck	m	0.5
144	MAXDSPDTR	Max - Truck desired speed - Deviation - Truck	Vehicle type - Deviation - Truck	km/h	10
145	MAXACCDTR	Max - Truck acceleration - Deviation - Truck	Vehicle type - Deviation - Truck	m/s2	1
146	NDECDTR	Normal deceleration - Deviation - Truck	Vehicle type - Deviation - Truck	m/s2	1
147	MAXDECDTR	Normal deceleration - Deviation - Truck	Vehicle type - Deviation - Truck	m/s2	0.5
148	SPACCEPDTR	Speed acceptance - Deviation - Truck	Vehicle type - Deviation - Truck		0
149	MINDVEHDTR	Min - Truck distance veh - Deviation - Truck	Vehicle type - Deviation - Truck	m	0.5
150	MAXCGWTDTR	Max - Truckimum give way time - Deviation - Truck	Vehicle type - Deviation - Truck	s	20
151	GACCEPDTR	Guidance acceptance - Deviation - Truck	Vehicle type - Deviation - Truck	%	10
152	SENSFACTDTR	Sensivity factor - Deviation - Truck	Vehicle type - Deviation - Truck		0
153	MINCHEADDTR	Min - Truckimum headway - Deviation - Truck	Vehicle type - Deviation - Truck	s	0
154	LMINTR	Length - Min - Truck	Vehicle type - Min - Truck	m	6
155	WMINTR	Width - Min - Truck	Vehicle type - Min - Truck	m	1.9
156	MAXDSPMINTR	Max - Truck desired speed - Min - Truck	Vehicle type - Min - Truck	km/h	70
157	MAXACCMINTR	Max - Truck acceleration - Min - Truck	Vehicle type - Min - Truck	m/s2	1
158	NDECMINTR	Normal deceleration - Min - Truck	Vehicle type - Min - Truck	m/s2	2.5
159	MAXDECMINTR	Normal deceleration - Min - Truck	Vehicle type - Min - Truck	m/s2	4
160	SPACCEPMINTR	Speed acceptance - Min - Truck	Vehicle type - Min - Truck		1
161	MINDVEHMINTR	Min - Truck distance veh - Min - Truck	Vehicle type - Min - Truck	m	1
162	MAXCGWTMINTR	Max - Truckimum give way time - Min - Truck	Vehicle type - Min - Truck	s	30
163	GACCEPMINTR	Guidance acceptance - Min - Truck	Vehicle type - Min - Truck	%	70
164	SENSFACTMINTR	Sensivity factor - Min - Truck	Vehicle type - Min - Truck		1
165	MINCHEADMINTR	Min - Truckimum headway - Min - Truck	Vehicle type - Min - Truck	s	0
166	LMAXTR	Length - Max - Truck	Vehicle type - Max - Truck	m	10
167	WMAXTR	Width - Max - Truck	Vehicle type - Max - Truck	m	3
168	MAXDSPMAXTR	Max - Truck desired speed - Max - Truck	Vehicle type - Max - Truck	km/h	100
169	MAXACCMAXTR	Max - Truck acceleration - Max - Truck	Vehicle type - Max - Truck	m/s2	1
170	NDECMAXTR	Normal deceleration - Max - Truck	Vehicle type - Max - Truck	m/s2	4.8
171	MAXDECMAXTR	Normal deceleration - Max - Truck	Vehicle type - Max - Truck	m/s2	6
172	SPACCEPMAXTR	Speed acceptance - Max - Truck	Vehicle type - Max - Truck		1
173	MINDVEHMAXTR	Max - Truck distance veh - Max - Truck	Vehicle type - Max - Truck	m	2.5
174	MAXCGWTMAXTR	Max - Truckimum give way time - Max - Truck	Vehicle type - Max - Truck	s	80
175	GACCEPMAXTR	Guidance acceptance - Max - Truck	Vehicle type - Max - Truck	%	90
176	SENSFACTMAXTR	Sensivity factor - Max - Truck	Vehicle type - Max - Truck		1
177	MINCHEADMAXTR	Max - Truckimum headway - Max - Truck	Vehicle type - Max - Truck	s	0
178	SOVERLTR	Staying in overtaking lane - Truck	Vehicle type - Truck	%	0
179	UNDERTR	Undertaking - Truck	Vehicle type - Truck	%	0
180	IMPLCTR	Imprudent Lane-changing - Truck	Vehicle type - Truck	%	0
181	SENSIMPLCTR	Sensivity for imprudent Lane-changing - Truck	Vehicle type - Truck		1
182	EQVEHTR	Equipped vehicles - Truck	Vehicle type - Truck	%	0
183	CRTOLTR	Cruising tolerance - Truck	Vehicle type - Truck	m/s2	0.8
