# Supplementary material for: Traffic light optimization using non-dominated sorting genetic algorithm (NSGA2)
Source: Sci Rep. 2023 Sep 20;13:15550. doi: 10.1038/s41598-023-38884-2 (PMC10511403; doi:10.1038/s41598-023-38884-2)
Supplement: Supplementary file 1 — Supplementary Information. [file 41598_2023_38884_MOESM1_ESM.zip › dadosBHTrans/calibrac+î-oa+î▌Æo do modelo/Arquivos/AG-Micro/principal.txt]

Line 1: T�tulo do arquivo
Objeto				Valor
Experiment_ID			17833894
Veh_types_IDs[car,bus,truck]	360	370	358
Tipo_fitness			1
Erro_min(%)			0.03
Replicacao_ID			17833896
Replicacoes			212
Populacao			70
Geracoes			80
Taxa_mutacao			0.2
Taxa_predacao			0.3
Diversidade			2
Tipo_crossover			2
