# Supplementary material for: Traffic light optimization using non-dominated sorting genetic algorithm (NSGA2)
Source: Sci Rep. 2023 Sep 20;13:15550. doi: 10.1038/s41598-023-38884-2 (PMC10511403; doi:10.1038/s41598-023-38884-2)
Supplement: Supplementary file 1 — Supplementary Information. [file 41598_2023_38884_MOESM1_ESM.zip › dadosBHTrans/calibrac+î-oa+î▌Æo do modelo/Arquivos/AG-Micro/RDS rotas.txt]

ID	Hora	Tempo Viagem 1	Tempo Viagem 2
17832129	08:00:00	122	108
17832130	08:00:00	208	149
2028101013	08:00:00	123	114
2028101017	08:00:00	84	103
2028101018	08:00:00	122	113
2028101022	08:00:00	115	111
2028101023	08:00:00	95	78
