# Supplementary material for: Traffic light optimization using non-dominated sorting genetic algorithm (NSGA2)
Source: Sci Rep. 2023 Sep 20;13:15550. doi: 10.1038/s41598-023-38884-2 (PMC10511403; doi:10.1038/s41598-023-38884-2)
Supplement: Supplementary file 1 — Supplementary Information. [file 41598_2023_38884_MOESM1_ESM.zip › dadosBHTrans/calibrac+î-oa+î▌Æo do modelo/Arquivos/AG-Micro/RDS sensores.txt]

Name	HORA	M�dia - 7h
PM 08320 07	08:00:00	1497
PM 08110 01	08:00:00	2044
PM 08320 06	08:00:00	1214
PM 08230 07	08:00:00	695
PM 08260 04	08:00:00	1159
*PM 08220 04	08:00:00	1180
PM 08240 05	08:00:00	340
PM 08260 07	08:00:00	358
PM 08180 05	08:00:00	1883
*PM 08100 07	08:00:00	202
*PM 08100 04	08:00:00	181
*PM 08360 05	08:00:00	136
PM 08270 08	08:00:00	912
PM 08190 01	08:00:00	1619
*PM 08130 02	08:00:00	615
PM 08290 05	08:00:00	1689
PM 08190 02	08:00:00	1395
PM 08180 08	08:00:00	1082
PM 08320 01	08:00:00	539
PM 08280 02	08:00:00	1996
PM 08070 07	08:00:00	1519
PM 08360 06	08:00:00	577
PM 08270 07	08:00:00	876
PM 08070 02	08:00:00	1095
PM 08180 07	08:00:00	883
PM 08130 05	08:00:00	1814
PM 08230 02	08:00:00	2146
PM 08100 08	08:00:00	917
PM 08290 06	08:00:00	971
PM 08300 01	08:00:00	2079
PM 08110 02	08:00:00	199
PM 08320 05	08:00:00	1444
*PM 08230 08	08:00:00	338
PM 08190 04	08:00:00	1491
PM 08060 02	08:00:00	1068
PM 08180 06	08:00:00	803
PM 08250 03	08:00:00	440
*PM 08130 06	08:00:00	334
PM 08100 01	08:00:00	547
