# Supplementary material for: Traffic light optimization using non-dominated sorting genetic algorithm (NSGA2)
Source: Sci Rep. 2023 Sep 20;13:15550. doi: 10.1038/s41598-023-38884-2 (PMC10511403; doi:10.1038/s41598-023-38884-2)
Supplement: Supplementary file 1 — Supplementary Information. [file 41598_2023_38884_MOESM1_ESM.zip › dadosBHTrans/calibrac+î-oa+î▌Æo do modelo/Arquivos/AG-Micro/travel_time.txt]

Line 1: T�tulo do arquivo - colocar os trechos/grupos em qualquer ordem
ID ou descricao do trecho ou grupo	tempo de viagem (segundos)
gvleste					208
gvoeste					122
cnorte					122
csul					115
apnorte					84
apsul					123
pmoraes					95
