# Supplementary material for: Traffic light optimization using non-dominated sorting genetic algorithm (NSGA2)
Source: Sci Rep. 2023 Sep 20;13:15550. doi: 10.1038/s41598-023-38884-2 (PMC10511403; doi:10.1038/s41598-023-38884-2)
Supplement: Supplementary file 1 — Supplementary Information. [file 41598_2023_38884_MOESM1_ESM.zip › dadosBHTrans/calibrac+î-oa+î▌Æo do modelo/Metodo das Placas.xlsx]

## Sheet: Ponto Inicial
Local	Horário HH:MM:SS	Placa - Carro Prata (sem hífen)	Semáforo (A - aberto / F - fechado)		Local	Horário HH:MM:SS	Placa - Carro Prata
1	"08:17:55"	"PYK9507"	"F"		1	"08:19:01"	"HLJ5404"
1	"08:18:23"	"OMH7931"	"A"		1	"08:19:08"	"OPD4484"
1	"08:18:23""	"HHB2280"	"A"		1	"08:19:16"	"GVE2305"
1	"08:19:25"	"HGR1404"	"F"		1	"08:19:32"	"PXT0049"
1	"08:19:25"	"OXJ2158"	"F"		1	"08:19:40"	"ONI7266"
1	"08:20:07"	"OWS4453"	"A"		1	"08:20:23"	"HGP4304"
1	"08:20:07"	"OXH7366"	"A"		1	"08:20:30"	"HNP7968"
1	"08:20:26"	"HDR9093"	"A"		1	"08:20:39"	"PYY7564"
1	"08:21:19"	"HMD0560	"F"		1	"08:20:56"	"HJA8669
1	"08:21:19"	"OLR2737"	"F"		1	"08:21:21"	"PLK7221"
1	"08:21:37"	"HGV8450"	"F"		1	"08:21:21"	"PXR9801"
1	"08:21:57"	"HCY8430"	"A"		1	"08:22:07"	"OQA4236"
1	"08:21:57"	"PXQ3419"	"A"		1	"08:22:14"	"PZY7724"
1	"08:23:22"	"HKR1737"	"A"		1	"08:22:19"	"HIC3215"
1	"08:23:22"	"OPE7452"	"A"		1	"08:22:41"	"GWM1762"
1	"08:23:22"	"PXU4186"	"A"		1	"08:23:13"	"HBG1437"
1	"08:23:27"	"HIK1003"	"A"		1	"08:23:13"	"OQK6372"
1	"08:23:27"	"ORG6057"	"F"		1	"08:23:46"	"HFF8852"
1	"08:23:27"	"QNC1623"	"A"		1	"08:24:14"	"OWU2892"
1	"08:23:49"	"PZL40369"	"F"		1	"08:24:24"	"PVW2030"
1	"08:24:16"	"PVZ0114"	"F"		1	"08:24:42"	"PXU4186"
1	"08:24:35"	"HNG9964"	"F"		1	"08:25:17"	"OQP7790"
1	"08:25:23"	"HLG1107"	"A"		1	"08:25:17"	"PXI4873"
1	"08:25:28"	"PVV7333"	"F"		1	"08:25:31"	"HER5768"
1	"08:26:08"	"HEJ6401"	"F"		1	"08:25:31"	"PYO2133"
1	"08:26:08"	"HKJ0696"	"F"		1	"08:25:49"	"HDQ6627"
1	"08:27:00"	"PYK5863"	"A"		1	"08:25:49"	"PXI7801"
1	"08:27:10"	"HHB0187"	"F"		1	"08:26:16"	"JFZ2607"
1	"08:27:10"	"HNE9607"	"F"		1	"08:26:22"	"OQX3400"
1	"08:27:10"	"PWA8869"	"A"		1	"08:26:22"	"QNQ7468"
1	"08:27:10"	"PYD5750"	"F"		1	"08:27:19"	"OWV2934"
1	"08:28:45"	"OQR4134"	"A"		1	"08:27:32"	"PVV7333"
1	"08:29:17"	"HKE2440"	"F"		1	"08:27:54"	"HMO3123"
1	"08:29:17"	"QOE0869"	"F"		1	"08:28:51"	"HMJ5649"
1	"08:29:23"	"HAB5249"	"F"		1	"08:27:41"	"PWA8869"
1	"08:29:23"	"PUQ2505"	"F"		1	"08:29:27"	"HGB9813"
1	"08:30:08"	"HJE8052"	"A"		1	"08:29:27"	"NYC7214"
1	"08:30:08"	"HOD7840"	"A"		1	"08:29:34"	"HMZ8940"
1	"08:30:08"	"PYO9553"	"A"		1	"08:29:51"	"HIC1095"
1	"08:30:11"	"PVX6627"	"A"		1	"08:29:57"	"QNC7035"
1	"08:30:40"	"HME1110"	"F"		1	"08:30:33"	"HHF7732"
2	"09:13:20"	"AQZ0594"	"F"		1	"08:30:41"	"FCX3555"
2	"09:13:20"	"HNG7584"	"A"		1	"08:30:41"	"HIR2870"
2	"09:13:25"	"HJK7734"	"F"		2	"09:13:40"	"HCO3975"
2	"09:14:39"	"ORB4603"	"F"		2	"09:14:01"	"QNY2009"
2	"09:16:05"	"HGS7645"	"A"		2	"09:14:52"	"AQZ0594"
2	"09:16:25"	"HFD1571"	"F"		2	"09:14:56"	"QXB0100"
2	"09:16:40"	"GUA5304"	"F"		2	"09:15:52"	"HGS7645"
2	"09:16:47"	"HFD1926"	"F"		3	"09:30:04	"HKC4464"
2	"09:17:00"	"HEA3141"	"F"		3	"09:30:53"	"HCA3424"
2	"09:17:05"	"HED6948"	"F"		3	"09:30:53"	"QNV8376"
2	"09:17:30"	"HJE8519"	"A"		3	"09:31:24"	"QMR9530"
2	"09:17:45"	"OMD3235"	"F"		3	"09:31:33"	"QND3426"
2	"09:18:00"	"PWX2448"	"F"		3	"09:32:00"	"HEM5750"
2	"09:18:50"	"HQP6230"	"F"		3	"09:32:06"	"QMS4714"
2	"09:19:10"	"PWY8991"	"F"		3	"09:32:30"	"PUF4189"
2	"09:19:15"	"ETK1450"	"F"		3	"09:33:08"	"OQI6355"
2	"09:19:41"	"PXH2594"	"F"		3	"09:33:13"	"HGX4254"
3	"09:30:00"	"GWS3749"	"F"		3	"09:33:40"	"HFN0403"
3	"09:30:05"	"HNZ7076"	"F"		3	"09:33:47"	"GZQ0598"
3	"09:30:35"	"HEL5772"	"A"		3	"09:34:00"	"HDB0572"
3	"09:30:40"	"OQI6355"	"F"		3	"09:34:15"	"HGH6691"
3	"09:31:10"	"PGS6252"	"F"		3	"09:34:36"	"QON6621"
3	"09:31:20"	"HEJ9551"	"F"		3	"09:34:57"	"HLJ9104"
3	"09:31:25"	"GJA4348"	"F"		3	"09:35:20"	"HJA8639"
3	"09:31:30"	"HJP9792"	"F"		3	"09:35:37"	"PUK1557"
3	"09:31:55"	"QON6621"	"F"		3	"09:36:13"	"OMF1996"
3	"09:32:00"	"QOK2374"	"A"		3	"09:36:36"	"PYF8236"
3	"09:32:20"	"PYE7318"	"A"		3	"09:36:42"	"EBT1334"
3	"09:32:30"	"QNQ4408"	"F"		3	"09:36:42"	"HGU4722"
3	"09:33:06"	"QOL8497"	"F"		3	"09:36:49"	"LDF9619"
3	"09:33:12"	"GVL2398"	"F"		3	"09:36:49"	"QNQ4260"
3	"09:33:36"	"KLP8658"	"F"		3	"09:36"07"	"PVK5769"
3	"09:33:45"	"HDB0572"	"A"		3	"09:37:13"	"PVV3773"
3	"09:34:20"	"QLT7270"	"F"		3	"09:38:09"	"PUF5544"
3	"09:35:02"	"PXE0940"	"F"		3	"09:38:15"	"JIQ1605"
3	"09:35:20"	"QOL8497"	"A"		3	"09:38:43"	"HKC6085"
3	"09:37:35"	"HNB7492"	"F"		3	"09:38:51"	"OQK6101"
3	"09:39:00"	"HEV4607"	"A"		3	"09:39:07"	"PVI3591"
3	"09:39:12"	"PYU7475"	"F"		3	"09:39:07"	"PXT9469"
3	"09:39:15"	"HHJ1896"	"A"		3	"09:39:49"	"HKT4739"
4	"09:55:10"	"QNO2966"	"A"		3	"09:39:49"	"PXY3596"
4	"09:56:20"	"PWK3935"	"A"		3	"09:39:56"	"HHG1912"
4	"09:58:40"	"OWY4521"	"F"		3	"09:40:40"	"QNK5552"
4	"09:58:40"	"PXI9300"	"F"		4	"09:55:01"	"HLZ7398"
4	"09:59:00"	"HNB2622"	"A"		4	"09:55:09"	"PZN7765"
4	"09:59:45"	"PXW8666"	"A"		4	"09:55:23"	"HKO8315"
4	"10:01:15"	"HNR7908"	"A"		4	"09:55:39"	"HAK5779"
4	"10:02:07"	"PZW0016"	"F"		4	"09:55:39"	"HJC5362"
4	"10:02:15"	"HHW2622"	"F"		4	"09:55:52"	"PWL5754"
4	"10:02:15"	"HLN5896"	"F"		4	"09:56:28"	"HBA0579"
4	"10:02:15"	"PVP7279"	"F"		4	"09:56:56"	"PVG4920"
4	"10:02:42"	"HNZ3981"	"F"		4	"09:56:56"	"PXM5450"
4	"10:04:33"	"NSF7447"	"F"		4	"09:56"35"	"HHX7688"
4	"10:04:59"	"QOR7627"	"A"		4	"09:57:03"	"PWB2426"
4	"10:05:05"	"QNA6465"	"A"		4	"09:57:26"	"HCH5608"
4	"10:05:25"	"ADA6747"	"A"		4	"09:57:26"	"OLT7270"
4	"10:05:45"	"HFN7499"	"A"		4	"09:57:26"	"PVP5768"
4	"10:06:35"	"HKC1754"	"F"		4	"09:57:26"	"PZQ8222"
4	"10:06:35"	"OLU3336"	"F"		4	"09:57:51"	"PWK3935
4	"10:06:35"	"OMH7931"	"F"		4	"09:58:27"	"NXZ4154"
4	"10:07:11"	"HLB7120"	"A"		4	"09:58:36"	"HGZ1725"
4	"10:07:20"	"KXU6404"	"A"		4	"09:58:36"	"HQG0811"
					4	"09:58:52"	"OPJ6372"
					4	"09:58:58"	"HNP9828"
					4	"09:58:58"	"KQZ94486"
					4	"09:59:08"	"GYM3225"
					4	"09:59:08"	"HFR4365"
					4	"09:59:25"	"HNB2622"
					4	"09:59:25"	"PXU9300"
					4	"10:00:10"	"PWL0185"
					4	"10:00:49"	"OWY4521"
					4	"10:01:03"	"PXL6639"
					4	"10:01:37"	"PWG7136"
					4	"10:01:59"	"HMC1891"
					4	"10:02:25"	"HQK5434"
					4	"10:02:28"	"HNR7908"
					4	"10:03:15"	"PVJ1333"
					4	"10:03:55"	"ENB2499"
					4	"10:03:59"	"OPH3298"
					4	"10:04:07"	"HED6442"
					4	"10:04:35"	"JKK8301"
					4	"10:04:49"	"QXF0818"
					4	"10:05:05"	"CXE2001"
					4	"10:05:24"	"QNI7266"
					4	"10:05:36"	"HCO0699"
					4	"10:05:50"	"AOA6747"
					4	"10:06:33"	"HAK4285"
					4	"10:06:42"	"OLO9068"
					4	"10:06:55"	"HLO9490"
					4	"10:07:15"	"HJG0453"
					4	"10:07:22"	"PVL1495"

## Sheet: Ponto Final
Local	Horário HH:MM:SS	Placa - Carro Prata	Semáforo A/B
1	"08:19:01"	"HLJ5404"	"A"
1	"08:19:08"	"OPD4484"	"A"
1	"08:19:16"	"GVE2305"	"A"
1	"08:19:32"	"PXT0049"	"A"
1	"08:19:40"	"ONI7266"	"F"
1	"08:20:23"	"HGP4304"	"A"
1	"08:20:30"	"HNP7968"	"A"
1	"08:20:39"	"PYY7564"	"F"
1	"08:20:56"	"HJA8669	"A"
1	"08:21:21"	"PLK7221"	"A"
1	"08:21:21"	"PXR9801"	"A"
1	"08:22:07"	"OQA4236"	"A"
1	"08:22:14"	"PZY7724"	"A"
1	"08:22:19"	"HIC3215"	"A"
1	"08:22:41"	"GWM1762"	"F"
1	"08:23:13"	"HBG1437"	"F"
1	"08:23:13"	"OQK6372"	"F"
1	"08:23:46"	"HFF8852"	"A"
1	"08:24:14"	"OWU2892"	"A"
1	"08:24:24"	"PVW2030"	"A"
1	"08:24:42"	"PXU4186"	"F"
1	"08:25:17"	"OQP7790"	"A'
1	"08:25:17"	"PXI4873"	"A"
1	"08:25:31"	"HER5768"	"A"
1	"08:25:31"	"PYO2133"	"A"
1	"08:25:49"	"HDQ6627"	"A"
1	"08:25:49"	"PXI7801"	"A"
1	"08:26:16"	"JFZ2607"	"A"
1	"08:26:22"	"OQX3400"	"A"
1	"08:26:22"	"QNQ7468"	"A"
1	"08:27:19"	"OWV2934"	"A"
1	"08:27:32"	"PVV7333"	"A"
1	"08:27:54"	"HMO3123"	"A"
1	"08:28:51"	"HMJ5649"	"A"
1	"08:29:18"	"PWA8869"	"A"
1	"08:29:27"	"HGB9813"	"A"
1	"08:29:27"	"NYC7214"	"A"
1	"08:29:34"	"HMZ8940"	"A"
1	"08:29:51"	"HIC1095"	"F"
1	"08:29:57"	"QNC7035"	"F"
1	"08:30:33"	"HHF7732"	"A"
1	"08:30:41"	"FCX3555"	"'A"
1	"08:30:41"	"HIR2870"	"F"
2	"09:13:40"	"HCO3975"	"A"
2	"09:14:01"	"QNY2009"	"A"
2	"09:14:12"	"AQZ0594"	"A"
2	"09:14:56"	"QXB0100"	"A"
2	"09:15:52"	"HGS7645"	"A"
3	"09:30:04	"HKC4464"	"A
3	"09:30:53"	"HCA3424"	"A"
3	"09:30:53"	"QNV8376"	"A"
3	"09:31:24"	"QMR9530"	"A"
3	"09:31:33"	"QND3426"	"A"
3	"09:32:00"	"HEM5750"	"A"
3	"09:32:06"	"QMS4714"	"A"
3	"09:32:30"	"PUF4189"	"A"
3	"09:33:08"	"OQI6355"	"A"
3	"09:33:13"	"HGX4254"	"A"
3	"09:33:40"	"HFN0403"	"A"
3	"09:33:47"	"GZQ0598"	"A"
3	"09:34:09"	"PWO0943"	"A"
3	"09:34:15"	"HGH6691"	"A"
3	"09:34:36"	"QON6621"	"A"
3	"09:34:57"	"HLJ9104"	"A"
3	"09:35:20"	"HJA8639"	"A"
3	"09:35:37"	"PUK1557"	"A"
3	"09:36:13"	"OMF1996"	"A"
3	"09:36:36"	"PYF8236"	"A"
3	"09:36:42"	"EBT1334"	"A"
3	"09:36:42"	"HGU4722"	"A"
3	"09:36:49"	"LDF9619"	"A"
3	"09:36:49"	"QNQ4260"	"A"
3	"09:36"07"	"PVK5769"	"A"
3	"09:37:13"	"PVV3773"	"A"
3	"09:38:09"	"PUF5544"	"A"
3	"09:38:15"	"JIQ1605"	"A"
3	"09:38:43"	"HKC6085"	"A"
3	"09:38:51"	"OQK6101"	"A"
3	"09:39:07"	"PVI3591"	"A"
3	"09:39:07"	"PXT9469"	"A"
3	"09:39:49"	"HKT4739"	"A"
3	"09:39:49"	"PXY3596"	"A"
3	"09:39:56"	"HHG1912"	"A"
3	"09:40:40"	"QNK5552"	"A"
4	"09:55:01"	"HLZ7398"	"A"
4	"09:55:09"	"PZN7765"	"A"
4	"09:55:23"	"HKO8315"	"A"
4	"09:55:39"	"HAK5779"	"A"
4	"09:55:39"	"HJC5362"	"A"
4	"09:55:52"	"PWL5754"	"A"
4	"09:56:28"	"HBA0579"	"A"
4	"09:56:56"	"PVG4920"	"A"
4	"09:56:56"	"PXM5450"	"A"
4	"09:56"35"	"HHX7688"	"A"
4	"09:57:03"	"PWB2426"	"A"
4	"09:57:26"	"HCH5608"	"A"
4	"09:57:26"	"OLT7270"	"A"
4	"09:57:26"	"PVP5768"	"A"
4	"09:57:26"	"PZQ8222"	"A"
4	"09:57:51"	"PWK3935	"A"
4	"09:58:27"	"NXZ4154"	"A"
4	"09:58:36"	"HGZ1725"	"A"
4	"09:58:36"	"HQG0811"	"A"
4	"09:58:52"	"OPJ6372"	"A"
4	"09:58:58"	"HNP9828"	"A"
4	"09:58:58"	"KQZ94486"	"A"
4	"09:59:08"	"GYM3225"	"A"
4	"09:59:08"	"HFR4365"	"A"
4	"09:59:25"	"HNB2622"	"A"
4	"09:59:25"	"PXU9300"	"A"
4	"10:00:10"	"PWL0185"	"A"
4	"10:00:29"	"HHW2925"	"A"
4	"10:01:03"	"PXL6639"	"A"
4	"10:01:37"	"PWG7136"	"A"
4	"10:01:59"	"HMC1891"	"A"
4	"10:02:25"	"HQK5434"	"A"
4	"10:02:48"	"HNR7908"	"A"
4	"10:03:15"	"PVJ1333"	"A"
4	"10:03:55"	"ENB2499"	"A"
4	"10:03:59"	"OPH3298"	"A"
4	"10:04:07"	"HED6442"	"A"
4	"10:04:35"	"JKK8301"	"A"
4	"10:04:49"	"QXF0818"	"A"
4	"10:05:05"	"CXE2001"	"A"
4	"10:05:24"	"QNI7266"	"A"
4	"10:05:36"	"HCO0699"	"A"
4	"10:05:50"	"AOA6747"	"A"
4	"10:06:33"	"HAK4285"	"A"
4	"10:06:42"	"OLO9068"	"A"
4	"10:06:55"	"HLO9490"	"A"
4	"10:07:15"	"HJG0453"	"A"
4	"10:07:22"	"PVL1495"	"A"

## Sheet: Atraso Médio - Inters
Local	Atraso
M1
M2
M3
M4
Local	Atraso
I1
I2
I3
I4
