# Supplementary material for: Traffic light optimization using non-dominated sorting genetic algorithm (NSGA2)
Source: Sci Rep. 2023 Sep 20;13:15550. doi: 10.1038/s41598-023-38884-2 (PMC10511403; doi:10.1038/s41598-023-38884-2)
Supplement: Supplementary file 1 — Supplementary Information. [file 41598_2023_38884_MOESM1_ESM.zip › dadosBHTrans/dados BHTrans 2019/22_05_2019/Lista de equipamentos R02 e revisa+î▌Æo de redes.xlsx]

## Sheet: SEMÁFOROS CCO
CÓD. CCO	INTERSEÇÃO	SUBAREA
S725-0	SÃO PAULO / PROF. ANTÔNIO ALEIXO	Ad-Antônio Aleixo
S101-0	CONTORNO / 21 DE ABRIL	Rodoviária
S102-1	CURITIBA / OIAPOQUE	TF-Praça da Estação
S102-2	SAO PAULO / OIAPOQUE	TF-Praça da Estação
S102-3	SÃO PAULO/ OIAPOQUE (TRAVESSIA DE PEDESTRE)	TF-Praça da Estação
S102-4	CONTORNO / CURITIBA	TF-Praça da Estação
S103-0	CONTORNO / RIO DE JANEIRO	TF-Praça da Estação
S104-1	CONTORNO / ESPIRITO SANTO – ARRUDAS	TF-Praça da Estação
S104-2	ESPIRITO SANTO / GUAICURUS	TF-Praça da Estação
S105-1	CONTORNO / ANDRADAS (FLORESTA)	TF-Praça da Estação
S105-2	CONTORNO / JANUÁRIA	TF-Praça da Estação
S105-3	CONTORNO / BAHIA	TF-Praça da Estação
S107-0	BAHIA / GUAICURUS	TF-Praça da Estação
S108-0	ANDRADAS / GUAICURUS	TF-Praça da Estação
S109-1	CONTORNO / PAULO DE FRONTIN (SENTIDO CENTRO)	Rodoviária
S109-2	CONTORNO / PAULO DE FRONTIN (SENTIDO CALAFATE)	Rodoviária
S110-1	PAULO DE FRONTIM / SATURNINO DE BRITO	Rodoviária
S110-2	PRAÇA RIO BRANCO	Rodoviária
S110-3	PAULO DE FRONTIM / GUARANI	Rodoviária
S111-1	SANTOS DUMONT / CURITIBA	Rodoviária
S111-2	CURITIBA / GUAICURUS	Rodoviária
S112-1	SANTOS DUMONT / SAO PAULO	TF-Praça da Estação
S112-2	SAO PAULO / GUAICURUS	TF-Praça da Estação
S113-1	SANTOS DUMONT / RIO DE JANEIRO	TF-Praça da Estação
S113-2	RIO DE JANEIRO / GUAICURUS	TF-Praça da Estação
S114-0	SANTOS DUMONT / ESPIRITO SANTO	TF-Praça da Estação
S115-1	BAHIA (pedestre) / SANTOS DUMONT	TF-Praça da Estação
S115-2	SANTOS DUMONT - RETORNO MOVE	TF-Praça da Estação
S116-1	ANDRADAS / PRAÇA RUI BARBOSA	TF-Praça da Estação
S116-2	ANDRADAS / PRAÇA DA ESTAÇÃO	TF-Praça da Estação
S117-1	PARANA / CAETES	Rodoviária
S117-2	CAETES / GUARANI	Rodoviária
S118-0	AFONSO PENA / CAETES	Rodoviária
S119-0	CAETES / SAO PAULO	TF-Praça da Estação
S120-1	ESPIRITO SANTO / CAETES	TF-Praça da Estação
S120-2	CAETES / RIO DE JANEIRO	TF-Praça da Estação
S121-0	AMAZONAS / BAHIA / CAETES	TF-Praça da Estação
S122-0	ANDRADAS / CAETES	TF-Praça da Estação
S124-0	TUPINAMBAS / RIO GRANDE DO SUL	Paraná
S125-1	OLEGARIO MACIEL / TUPINAMBAS	Paraná
S125-2	OLEGARIO MACIEL / CAETES	Paraná
S126-0	TUPINAMBAS / GUARANI	Paraná
S127-0	PARANA / TUPINAMBAS	Paraná
S128-1	TUPINAMBAS / CURITIBA	Praça Sete
S128-2	CURITIBA / CARIJOS	Praça Sete
S129-0	AMAZONAS / ESPIRITO SANTO	Praça Sete
S130-0	OLEGARIO MACIEL / CARIJOS	Paraná
S131-0	GUARANI / CARIJOS	Paraná
S132-0	PARANA / CARIJOS	Paraná
S201-1	CONTORNO / PARACATU (SENTIDO CENTRO)	BPreto_StoAgostinho II
S201-2	CONTORNO / PARACATU (SENTIDO CALAFATE)	BPreto_StoAgostinho II
S201-3	CONTORNO / OURO PRETO	BPreto_StoAgostinho II
S202-0	CONTORNO / MATO GROSSO	BPreto_StoAgostinho
S203-0	CONTORNO / ARAGUARI	BPreto_StoAgostinho II
S204-1	MATO GROSSO / TAMOIOS	BPreto_StoAgostinho
S204-2	TAMOIOS / RIO GRANDE DO SUL	BPreto_StoAgostinho
S205-0	OLEGARIO MACIEL / TAMOIOS	Paraná
S206-1	BIAS FORTES / TUPIS	Raul Soares
S206-2	RIO GRANDE DO SUL / TUPIS	Raul Soares
S207-1	PARANA / TAMOIOS	Paraná
S207-2	TAMOIOS / GUARANI	Paraná
S209-1	PARACATU / GOITACAZES	BPreto_StoAgostinho II
S209-2	TUPIS / PARACATU	BPreto_StoAgostinho II
S210-0	AMAZONAS / SAO PAULO	Praça Sete
S211-0	OLEGARIO MACIEL / TUPIS	Raul Soares
S212-1	ARAGUARI / GOITACAZES	BPreto_StoAgostinho
S212-2	OURO PRETO / GOITACAZES	BPreto_StoAgostinho
S212-3	MATO GROSSO / GOITACAZES	BPreto_StoAgostinho
S214-1	PARANA / TUPIS	Raul Soares
S214-2	TUPIS / GUARANI	Raul Soares
S214-3	TUPIS / SANTA CATARINA	Raul Soares
S215-1	AMAZONAS / CURITIBA	Raul Soares
S215-2	CURITIBA / TAMOIOS	Raul Soares
S216-0	BIAS FORTES / GOITACAZES	Raul Soares
S217-1	SAO PAULO / TUPIS	Praça Sete
S217-2	SAO PAULO / GOITACAZES	Praça Sete
S218-0	OLEGARIO MACIEL / GOITACAZES	Raul Soares
S219-0	AMAZONAS / PARANA	Raul Soares
S220-1	BIAS FORTES / PRACA RAUL SOARES - PISTA EXT. (ELEVADO-PCA LIBERDADE)	Raul Soares
S220-2	BIAS FORTES / PRACA RAUL SOARES - PISTA INT. (ELEVADO-PCA LIBERDADE)	Raul Soares
S220-3	OLEGARIO MACIEL / PRACA RAUL SOARES - PISTA EXT. (RODOVIARIA-CONTORNO)	Raul Soares
S220-4	OLEGARIO MACIEL / PRACA RAUL SOARES - PISTA INT. (RODOVIARIA-CONTORNO)	Raul Soares
S221-0	AMAZONAS / SANTA CATARINA	Raul Soares
S222-0	AUGUSTO DE LIMA / RIO GRANDE DO SUL	Raul Soares
S223-1	AMAZONAS / PRACA RAUL SOARES (CENTRO-BAIRRO)	Raul Soares
S223-2	AUGUSTO DE LIMA / PRAÇA RAUL SOARES - PISTA EXT. (CENTRO-BAIRRO)	Raul Soares
S223-3	AUGUSTO DE LIMA / PRAÇA RAUL SOARES - PISTA INT. (CENTRO-BAIRRO)	Raul Soares
S224-0	CURITIBA / PADRE BELCHIOR	Raul Soares
S226-1	AMAZONAS / PRACA RAUL SOARES (BAIRRO-CENTRO)	Raul Soares
S226-2	AUGUSTO DE LIMA / PRAÇA RAUL SOARES - PISTA EXT. (BAIRRO-CENTRO)	Raul Soares
S226-3	AUGUSTO DE LIMA / PRAÇA RAUL SOARES - PISTA INT. (BAIRRO-CENTRO)	Raul Soares
S227-0	AUGUSTO DE LIMA / SANTA CATARINA	Raul Soares
S228-1	BIAS FORTES / PRACA RAUL SOARES - PISTA EXT. (PCA LIBERDADE-ELEVADO)	Raul Soares
S228-2	BIAS FORTES / PRACA RAUL SOARES - PISTA INT. (PCA LIBERDADE-ELEVADO)	Raul Soares
S228-3	OLEGARIO MACIEL / PRAÇA RAUL SOARES - PISTA EXT. (PCA LIBERDADE-ELEVADO)	Raul Soares
S228-4	OLEGARIO MACIEL / PRAÇA RAUL SOARES - PISTA INT. (PCA LIBERDADE-ELEVADO)	Raul Soares
S229-0	AMAZONAS / RIO GRANDE DO SUL	Raul Soares
S230-0	OLEGARIO MACIEL / GUAJAJARAS	Raul Soares
S231-0	BIAS FORTES / GUAJAJARAS	Raul Soares
S233-1	OLEGARIO MACIEL / TIMBIRAS	Raul Soares
S233-2	TIMBIRAS / RIO GRANDE DO SUL	Raul Soares
S233-3	TIMBIRAS / SANTA CATARINA	Raul Soares
S234-1	ARAGUARI / TUPIS	BPreto_StoAgostinho
S234-2	OURO PRETO / TUPIS	BPreto_StoAgostinho
S301-0	AFONSO PENA / SAO PAULO	Praça Sete
S302-0	BAHIA / TUPINAMBAS	TF-Praça da Estação
S303-0	ANDRADAS / TUPINAMBAS	TF-Praça da Estação
S304-0	SAO PAULO / CARIJOS	Praça Sete
S305-0	AFONSO PENA / AMAZONAS (PÇ. SETE)	Praça Sete
S306-0	ESPIRITO SANTO / CARIJOS	Praça Sete
S307-0	BAHIA / CARIJOS	TF-Praça da Estação
S308-0	ANDRADAS / ASSIS CHATEAUBRIAND (VIADUTO STA. TEREZA)	TF-Praça da Estação
S309-0	TAMOIOS / RIO DE JANEIRO	Praça Sete
S310-0	AFONSO PENA / ESPIRITO SANTO / TAMOIOS	Praça Sete
S311-0	BAHIA / TAMOIOS	Praça Sete
S312-0	ESPIRITO SANTO / TUPIS	Praça Sete
S313-0	AFONSO PENA / BAHIA	Praça Sete
S314-0	RIO DE JANEIRO / SHOPPING CIDADE	Augusto de Lima
S315-0	ESPIRITO SANTO / GOITACAZES	Augusto de Lima
S316-0	BAHIA / GOITACAZES	Augusto de Lima
S317-0	ALAMEDA EZEQUIEL DIAS (PARQUE MUNICIPAL)	Andradas
S318-0	AFONSO PENA / ALVARES CABRAL	Parque Municipal
S319-0	AUGUSTO DE LIMA / CURITIBA	Raul Soares
S320-0	AUGUSTO DE LIMA / SAO PAULO	Raul Soares
S321-0	AUGUSTO DE LIMA / RIO DE JANEIRO	Augusto de Lima
S322-0	AUGUSTO DE LIMA / ESPIRITO SANTO	Augusto de Lima
S323-0	AUGUSTO DE LIMA / BAHIA	Augusto de Lima
S324-0	AUGUSTO DE LIMA / JOAO PINHEIRO / GOIAS (AFONSO ARINOS)	Parque Municipal
S325-1	ALFREDO BALENA (CAMPUS SAUDE UFMG)	Praça Tiradentes
S325-2	ALFREDO BALENA (HPS)	Praça Tiradentes
S326-0	BAHIA / GUAJAJARAS	Augusto de Lima
S327-1	JOAO PINHEIRO / GUAJAJARAS	Parque Municipal
S327-2	GUAJAJARAS / GOIAS	Parque Municipal
S328-0	AFONSO PENA / CARANDAI	Praça Tiradentes
S329-0	CARANDAI / ALFREDO BALENA / PERNAMBUCO	Praça Tiradentes
S330-0	ALVARES CABRAL / ESPIRITO SANTO / TIMBIRAS	Augusto de Lima
S331-0	BAHIA / TIMBIRAS	Augusto de Lima
S332-1	JOAO PINHEIRO / TIMBIRAS	Parque Municipal
S332-2	SERGIPE / TIMBIRAS	Parque Municipal
S333-0	ALAGOAS / TIMBIRAS	Praça Tiradentes
S334-0	AFONSO PENA / TIMBIRAS	Praça Tiradentes
S335-0	JOAO PINHEIRO / AIMORES (DETRAN)	Augusto de Lima
S401-0	CURVELO / ITAJUBA / POUSO ALEGRE	Ad-Floresta
S402-0	CONTORNO / ITAJUBA	Ad-Floresta
S403-0	CONTORNO / FLORESTA	Ad-Floresta
S404-0	CONTORNO / SAPUCAI	Ad-Floresta
S415-1	ANDRADAS / PARQUE MUNICIPAL (ANEL 1)	Andradas
S415-2	ANDRADAS / PARQUE MUNICIPAL (ANEL 2)	Andradas
S416-1	ANDRADAS / ALAMEDA EZEQUIEL DIAS	Andradas
S416-2	ALAMEDA EZEQUIEL DIAS / ALAMEDA ALVARO CELSO	Andradas
S420-0	FRANCISCO SALES / BERNARDO MONTEIRO	Ad-Hospitalar
S422-0	FRANCISCO SALES / ALFREDO BALENA (PÇ. HUGO WERNECK)	Ad-Hospitalar
S424-0	ALFREDO BALENA / BERNARDO MONTEIRO	Ad-Hospitalar
S426-1	FRANCISCO SALES / CEARA -TRAVESSIA DE PEDESTRES SANTA CASA	Ad-Hospitalar
S426-2	FRANCISCO SALES / CEARA (PRAÇA HUGO WERNECK)	Ad-Hospitalar
S426-3	ALFREDO BALENA / CEARA	Ad-Hospitalar
S428-1	ALFREDO BALENA (HOSPITAL DAS CLINICAS)	Ad-Hospitalar
S428-2	ALFREDO BALENA / DOS OTONI	Ad-Hospitalar
S430-0	BRASIL / FRANCISCO SALES	Ad-Hospitalar
S432-1	FRANCISCO SALES / PADRE ROLIM (ANEL 1)	Ad-Hospitalar
S432-2	FRANCISCO SALES / PADRE ROLIM (ANEL 2)	Ad-Hospitalar
S433-0	CONTORNO / CARANDAI / CAMOES	Ad-Serra
S434-1	CONTORNO / FRANCISCO SALES (ANEL 1)	Ad-Serra
S434-2	CONTORNO / FRANCISCO SALES (ANEL 2)	Ad-Serra
S501-0	CONTORNO / UBERABA	TF - BARRO PRETO II
S502-1	CONTORNO / BARBACENA / TEREZA CRISTINA (SENTIDO CENTRO)	TF - BARRO PRETO II
S502-2	CONTORNO / BARBACENA / TEREZA CRISTINA (SENTIDO CALAFATE)	TF - BARRO PRETO II
S503-0	CONTORNO / AUGUSTO DE LIMA	TF - BARRO PRETO II
S504-0	AUGUSTO DE LIMA / BARBACENA	TF - BARRO PRETO II
S505-0	AUGUSTO DE LIMA / PARACATU	BPreto_StoAgostinho
S506-0	AUGUSTO DE LIMA / OURO PRETO	BPreto_StoAgostinho
S507-1	AUGUSTO DE LIMA / ARAGUARI	BPreto_StoAgostinho
S507-2	AUGUSTO DE LIMA / MATO GROSSO (B/C)	BPreto_StoAgostinho
S507-3	AUGUSTO DE LIMA / MATO GROSSO (C/B)	BPreto_StoAgostinho
S508-0	BARBACENA / GUAJAJARAS	TF-Barro Preto
S509-0	BARBACENA / TIMBIRAS	TF-Barro Preto
S510-0	CONTORNO / GUAJAJARAS	TF - BARRO PRETO II
S511-0	ARAGUARI / GUAJAJARAS	BPreto_StoAgostinho
S512-1	CONTORNO / PLATINA	TF-Barro Preto
S512-2	CONTORNO / TIMBIRAS	TF-Barro Preto
S513-1	DIABASE / PLATINA	TF-Diabase
S513-2	DIABASE / ERE	TF-Diabase
S514-1	PARACATU / TIMBIRAS	BPreto_StoAgostinho
S514-2	PARACATU / GUAJAJARAS	BPreto_StoAgostinho
S515-0	ARAGUARI / TIMBIRAS	BPreto_StoAgostinho
S516-0	AMAZONAS / TIMBIRAS	BPreto_StoAgostinho
S517-0	FRANCISCO SA / PLATINA	TF-Barro Preto
S519-0	BARBACENA / PARACATU	BPreto_StoAgostinho
S520-0	AMAZONAS / ARAGUARI	BPreto_StoAgostinho
S521-0	AMAZONAS / BARBACENA	BPreto_StoAgostinho
S522-0	AMAZONAS / GONCALVES DIAS	BPreto_StoAgostinho
S523-0	BARBACENA / ARAGUARI / GONCALVES DIAS	BPreto_StoAgostinho
S524-0	CONTORNO / ALVARENGA PEIXOTO	Gutierrez
S525-0	AMAZONAS / JUIZ DE FORA	Gutierrez
S526-0	CONTORNO / CUIABA	Gutierrez
S527-0	AMAZONAS / MARTIM DE CARVALHO	Gutierrez
S528-0	JUIZ DE FORA / MARTIM DE CARVALHO	Gutierrez
S529-0	AMAZONAS / CONTORNO	Gutierrez
S530-1	AMAZONAS / FRANCISCO SA	Gutierrez
S530-2	AMAZONAS / GAL.ANDRADE NEVES / CHAPECO	Gutierrez
S531-0	JUIZ DE FORA / RODRIGUES CALDAS	Gutierrez
S532-0	CONTORNO / ALMIRANTE ALEXANDRINO	Gutierrez
S533-0	TEREZA CRISTINA / BOM SUCESSO	Tereza Cristina
S534-0	TEREZA CRISTINA / MANHUMIRIM (BECO DO VIOLA)	Tereza Cristina
S535-1	TEREZA CRISTINA / NOSSA SENHORA DE FATIMA	Tereza Cristina 2
S535-2	TEREZA CRISTINA / NOSSA SENHORA DE FATIMA	Tereza Cristina 2
S538-1	HERACLITO MOURA DE MIRANDA / AYRES M. MACHADO (B/C)	Heráclito
S538-2	HERACLITO MOURA DE MIRANDA / ALTAMIRO A. SOARES (C/B)	Heráclito
S539-0	CONTORNO / GONÇALVES DIAS	BPreto_StoAgostinho
S540-0	GONÇALVES DIAS / UBERABA	Gutierrez
S601-0	BIAS FORTES / TIMBIRAS	Raul Soares
S602-1	SAO PAULO / TIMBIRAS	Raul Soares
S602-2	RIO DE JANEIRO / TIMBIRAS	Raul Soares
S603-0	BIAS FORTES / SAO PAULO	Bias Fortes
S604-0	ALVARES CABRAL / BIAS FORTES	Bias Fortes
S605-0	OLEGARIO MACIEL / BERNARDO GUIMARAES (DIAMOND MALL)	Assembléia
S606-0	ALVARES CABRAL / SAO PAULO	Bias Fortes
S607-0	OLEGARIO MACIEL / GONCALVES DIAS	Assembléia
S608-0	ALVARES CABRAL / GONCALVES DIAS / CURITIBA	Bias Fortes
S609-0	SAO PAULO / GONCALVES DIAS	Bias Fortes
S610-0	ARAGUARI / ALVARENGA PEIXOTO	Assembléia
S611-0	BARBACENA / ALVARENGA PEIXOTO	Assembléia
S612-0	ARAGUARI / MARTIM DE CARVALHO	Assembléia
S613-0	DIAS ADORNO / MARTIM DE CARVALHO	Assembléia
S614-0	ALVARES CABRAL / OLEGARIO MACIEL	Assembléia
S615-0	ARAGUARI / RODRIGUES CALDAS	Assembléia
S616-1	DIAS ADORNO / RODRIGUES CALDAS	Assembléia
S616-2	RODRIGUES CALDAS / ASSEMBLEIA LEGISLATIVA	Assembléia
S618-0	ALVARES CABRAL / RODRIGUES CALDAS	Assembléia
S619-0	OLEGARIO MACIEL / PROF.ANTONIO ALEIXO	Assembléia
S620-1	PROF. ANTONIO ALEIXO / SANTA CATARINA	Lourdes
S620-2	FELIPE DOS SANTOS / SANTA CATARINA	Lourdes
S621-0	PROF. ANTONIO ALEIXO / MARILIA DE DIRCEU	Lourdes
S623-0	OLEGARIO MACIEL / SANTOS BARRETO	Assembléia
S624-1	ALVARES CABRAL / MATIAS CARDOSO	ASSEMBLEIA II
S624-2	ALVARES CABRAL / SANTOS BARRETO	ASSEMBLEIA II
S624-3	ALVARES CABRAL / MATIAS CARDOSO (pedestre)	ASSEMBLEIA II
S625-0	CONTORNO / ANDRE CAVALCANTI	ASSEMBLEIA II
S626-0	CONTORNO / RAJA GABAGLIA	ASSEMBLEIA II
S627-0	CONTORNO / OLEGARIO MACIEL	Lourdes
S628-0	CONTORNO / SANTA CATARINA	Lourdes
S629-0	CONTORNO / PRUDENTE DE MORAIS	Lourdes
S630-0	RAJA GABAGLIA / LUDGERO DOLABELA	Raja Gabáglia
S631-0	CONDE DE LINHARES / JOSAFA BELO / BERNARDO MASCARENHAS	Lourdes
S633-1	RAJA GABAGLIA / JOSAFA BELO	Raja Gabáglia
S633-2	RAJA GABAGLIA / DIONISIO CERQUEIRA	Raja Gabáglia
S633-3	JOSAFA BELO / SINVAL DE SA	Raja Gabáglia
S634-0	GONÇALVES DIAS / MATO GROSSO	BPreto_StoAgostinho
S635-0	JOSAFA BELO / EDUARDO PORTO	Lourdes
S636-0	GONÇALVES DIAS / RIO GRANDE DO SUL	ASSEMBLEIA
S701-0	BIAS FORTES / ESPIRITO SANTO / GONCALVES DIAS	Liberdade
S702-1	BAHIA / GONCALVES DIAS	Liberdade
S702-2	BAHIA / BERNARDO GUIMARAES	Liberdade
S703-1	GONCALVES DIAS / PRACA DA LIBERDADE	Liberdade
S703-2	GONCALVES DIAS / JOAO PINHEIRO / PRACA DA LIBERDADE	Liberdade
S705-0	BIAS FORTES / BAHIA	Liberdade
S706-1	BRASIL / CLAUDIO MANOEL / SERGIPE (sta. Efigênia)	Liberdade
S706-2	BRASIL / CLAUDIO MANOEL / SERGIPE (Pça. Da Liberdade)	Liberdade
S707-0	BIAS FORTES / PRACA DA LIBERDADE	Liberdade
S708-1	BRASIL / PRACA DA LIBERDADE	Liberdade
S708-2	CRISTÓVÃO COLOMBO / SANTA RITA DURÃO	Liberdade
S710-1	ALAGOAS / SANTA RITA DURAO	Col.Sto.Antônio
S710-2	SERGIPE / SANTA RITA DURAO	Col.Sto.Antônio
S711-1	PROF. ANTONIO ALEIXO / RIO DE JANEIRO	Ad-Antônio Aleixo
S711-2	ESPIRITO SANTO / PROF.ANTONIO ALEIXO	Ad-Antônio Aleixo
S713-0	BAHIA / PROF.ANTONIO ALEIXO	Ad-Antônio Aleixo
S714-0	CRISTOVAO COLOMBO / SERGIPE	Savassi
S715-1	ESPIRITO SANTO / ANTONIO DE ALBUQUERQUE	Santo Antônio
S715-2	ESPIRITO SANTO / FELIPE DOS SANTOS	Santo Antônio
S716-0	BAHIA / ANTONIO DE ALBUQUERQUE	Santo Antônio
S717-1	CONTORNO / FERNANDES TOURINHO (SENTIDO RAJA GABAGLIA)	Santo Antônio
S717-2	CONTORNO / FERNANDES TOURINHO (SENTIDO NOSSA SENHORA DO CARMO)	Santo Antônio
S718-0	ESPIRITO SANTO / FERNANDES TOURINHO	Santo Antônio
S719-0	BAHIA / FERNANDES TOURINHO	Santo Antônio
S720-0	PRUDENTE DE MORAIS / JOAQUIM MURTINHO	Lourdes
S721-0	CONTORNO / JOAQUIM MURTINHO	Santo Antônio
S722-0	CONTORNO / ESPIRITO SANTO - SAVASSI	Santo Antônio
S723-0	CONTORNO / BAHIA / CARANGOLA	Santo Antônio
S724-0	PRUDENTE DE MORAIS / CARVALHO DE ALMEIDA	Lourdes
S801-0	BRASIL / CEARA	Praça Tiradentes
S802-0	BRASIL / CARANDAI / BERNARDO MONTEIRO	Praça Tiradentes
S803-1	BRASIL / RIO GRANDE DO NORTE	Praça Tiradentes
S803-2	CARANDAI / RIO GRANDE DO NORTE	Praça Tiradentes
S804-0	AFONSO PENA / BRASIL	Praça Tiradentes
S805-0	RIO GRANDE DO NORTE / AIMORES	Praça Tiradentes
S806-0	BERNARDO MONTEIRO / AIMORES	Funcionários
S807-0	CONTORNO / OURO / GETULIO VARGAS	Ad-Serra
S808-0	BRASIL / PERNAMBUCO	Praça Tiradentes
S809-0	AFONSO PENA / RIO GRANDE DO NORTE	Praça Tiradentes
S810-1	GETULIO VARGAS / MARANHAO	Ad-Serra
S810-2	GETULIO VARGAS / PIAUI / GONÇALVES DIAS	Ad-Serra
S811-0	CONTORNO / BERNARDO GUIMARAES	Ad-Serra
S812-0	BRASIL / ALAGOAS	Col.Sto.Antônio
S813-0	AFONSO PENA / BERNARDO MONTEIRO / PROFESSOR MORAES	Funcionários
S814-0	ALAGOAS / CLAUDIO MANUEL	Col.Sto.Antônio
S815-0	PERNAMBUCO / CLAUDIO MANOEL	Col.Sto.Antônio
S816-0	PARAIBA / CLAUDIO MANOEL	Col.Sto.Antônio
S817-0	RIO GRANDE DO NORTE / CLAUDIO MANOEL	Funcionários
S818-0	AFONSO PENA / GETULIO VARGAS	Funcionários
S819-0	CONTORNO / ESTEVAO PINTO	Ad-Serra
S820-0	PERNAMBUCO / SANTA RITA DURAO	Col.Sto.Antônio
S821-0	PARAIBA / SANTA RITA DURAO	Col.Sto.Antônio
S822-0	RIO GRANDE DO NORTE / SANTA RITA DURAO	Funcionários
S823-0	GETULIO VARGAS / PROFESSOR MORAES	Funcionários
S824-0	AFONSO PENA / SANTA RITA DURAO	Ad-Alto Afonso Pena
S825-0	CONTORNO / MONTE ALEGRE	Ad-Serra
S826-0	ESTEVAO PINTO / MONTE ALEGRE	Ad-Serra
S827-0	GETULIO VARGAS / RIO GRANDE DO NORTE	Funcionários
S828-0	PROFESSOR MORAES / DOS INCONFIDENTES	Funcionários
S829-0	AFONSO PENA / INCONFIDENTES (1°. G.I.)	Ad-Alto Afonso Pena
S830-0	RIO GRANDE DO NORTE / TOME DE SOUZA	Funcionários
S831-0	PROFESSOR MORAES / TOME DE SOUZA	Funcionários
S832-0	AFONSO PENA / CONTORNO (PCA. MILTON CAMPOS)	Ad-Alto Afonso Pena
S833-0	AFONSO PENA / BERNARDO FIGUEIREDO	Ad-Alto Afonso Pena
S834-0	AFONSO PENA / OURO FINO	Ad-Alto Afonso Pena
S835-0	AFONSO PENA / MESTRE LUCAS / TRIFANA	Ad-Alto Afonso Pena
S836-0	AFONSO PENA / ALBITA	Ad-Alto Afonso Pena
S837-1	AFONSO PENA / MUZAMBINHO	Ad-Alto Afonso Pena
S837-2	AFONSO PENA (TELEMAR)	Ad-Alto Afonso Pena
S837-3	AFONSO PENA / MUZAMBINHO (MANGABEIRAS)	Ad-Alto Afonso Pena
S901-0	CRISTOVAO COLOMBO / ALAGOAS	Savassi
S902-0	GETULIO VARGAS / TOME DE SOUZA (E.E. BARAO DO RIO BRANCO)	Funcionários
S903-0	SERGIPE / ANTONIO DE ALBUQUERQUE	Santo Antônio
S904-0	ALAGOAS / ANTONIO DE ALBUQUERQUE	Savassi
S905-0	CRISTOVAO COLOMBO / GETULIO VARGAS	Savassi
S906-0	LEVINDO LOPES / FERNANDES TOURINHO	Santo Antônio
S907-0	SERGIPE / FERNANDES TOURINHO	Santo Antônio
S908-0	GETULIO VARGAS / ALAGOAS	Savassi
S909-0	CONTORNO / LEOPOLDINA	Santo Antônio
S910-0	CONTORNO / GETULIO VARGAS	Santo Antônio
S911-1	CONTORNO / ALAGOAS	Santo Antônio
S911-2	MAJOR LOPES / VIÇOSA	Santo Antônio
S912-0	CONTORNO / CRISTOVAO COLOMBO	Savassi
S913-0	CONTORNO / NOSSA SENHORA DO CARMO	Savassi
S914-1	CONTORNO / PROFESSOR MORAES	Savassi
S914-2	PROFESSOR MORAES / ANTÔNIO DE ALBUQUERQUE	Savassi
S915-0	CONTORNO / ANTERO DA SILVEIRA	Savassi
S916-1	MAJOR LOPES / LAVRAS	Ad-São Pedro
S916-2	MAJOR LOPES / MONTES CLAROS	Ad-São Pedro
S917-0	NOSSA SENHORA DO CARMO / MONTES CLAROS	Sra. do Carmo
S918-0	MONTES CLAROS / GRAO MOGOL	Sra. do Carmo
S919-0	RIO VERDE / MAJOR LOPES	Sra. do Carmo
S920-1	NOSSA SENHORA DO CARMO / RIO VERDE	Sra. do Carmo
S920-2	NOSSA SENHORA DO CARMO / CRISTINA	Sra. do Carmo
S921-0	GRAO MOGOL / RIO VERDE	Sra. do Carmo
S922-0	NOSSA SENHORA DO CARMO / URUGUAI	Sra. do Carmo
S923-0	URUGUAI / GRAO MOGOL	Sra. do Carmo
S924-0	URUGUAI / CALIFORNIA	Sra. do Carmo
S925-1	NOSSA SENHORA DO CARMO / OUTONO	Sra. do Carmo
S925-2	NOSSA SENHORA DO CARMO / CHEVROLLET HALL	Sra. do Carmo
S925-3	NOSSA SENHORA DO CARMO / CHEVROLLET HALL (C/B) (Pista Interna)	Sra. do Carmo
S925-4	NOSSA SENHORA DO CARMO / CHEVROLLET HALL (C/B) (Pista Externa)	Sra. do Carmo
S926-1	NOSSA SENHORA DO CARMO / COLOMBIA	TF-S926
S926-2	NOSSA SENHORA DO CARMO / MONTEVIDEU / MALDONADO	TF-S927
S926-3	NOSSA SENHORA DO CARMO / MALDONADO	TF-S928
S927-0	NOSSA SENHORA DO CARMO / PROF.RODRIGUES SEABRA	TF-S927
S928-1	NOSSA SENHORA DO CARMO / PASSA TEMPO (ANEL 1)	Sra. do Carmo
S928-2	NOSSA SENHORA DO CARMO / PASSA TEMPO (ANEL 2)	Sra. do Carmo
S929-1	NOSSA SENHORA DO CARMO / VERDEMAR (ANEL 1)	TF-S929
S929-2	NOSSA SENHORA DO CARMO / VERDEMAR (ANEL 2)	TF-S930
S1071-0	CORONEL JOAQUIM / MARIA GERTRUDES	Venda Nova

## Sheet: Técnico responsável
Técnico responsável
AGOSTINHO
ÁLIDA
CARLOS MAURÍCIO
DAURO
EDUARDO
GERALDO
JULIANA
LEON
LUCAS
MÁRCIO
PAULO
RAUL ALMEIDA
RAUL SCHNEIDER
SÍLVIO
SIMONE
THAÍS
VÂNIA

## Sheet: Analista GESIT
Analista GESIT
CARLOS CÂNDIDO
GUILHERME
JOÃO ALMEIDA
JOSÉ MAURÍCIO
MAGALHÃES
RAFAEL HEREDIA
SÉRGIO ANTUNES

## Sheet: Analista CCO
Analista responsável CCO
HENRIQUE
KATHLYN
RAUL
ROGÉRIO
THIAGO

## Sheet: Supervisores
Supervisor Responsável CCO
CELINA
MARCELO
RAUL

## Sheet: Demanda
Demanda
GRAVAÇÃO DE PLACA E EPROM
NOVA INTERSEÇÃO
NOVA PROGRAMAÇÃO
REVISÃO DA FOLHA
REVISÃO DE PROGRAMAÇÃO
TESTE OPERACIONAL

## Sheet: Origem da Demanda
Origem da Demanda
GAR'S
OUTROS
GEIOT
GESEP
GEAOT
