# Supplementary material for: Traffic light optimization using non-dominated sorting genetic algorithm (NSGA2)
Source: Sci Rep. 2023 Sep 20;13:15550. doi: 10.1038/s41598-023-38884-2 (PMC10511403; doi:10.1038/s41598-023-38884-2)
Supplement: Supplementary file 1 — Supplementary Information. [file 41598_2023_38884_MOESM1_ESM.zip › dadosBHTrans/dados BHTrans 2019/COMPILADO SAVASSI/Regia+î▌Æo2.xlsx]

## Sheet: Praça sete
Horário	Afonso Pena / Tupinambás (subindo)	Afonso Pena / Caetés (subindo)	Afonso Pena / Álvares Cabral	Goitacazes / Espírito Santo	Afonso Pena / Rio de Janeiro	Augusto de Lima / Goitacazes	Praça Sete
2019-04-01 08:00:00	0	0	618	228	284	547	1497
2019-04-01 09:00:00	0	0	780	203	261	553	1639
2019-04-01 10:00:00	17	17	698	245	281	602	1631
2019-04-01 11:00:00	23	23	693	228	244	599	1446
2019-04-01 12:00:00	7	7	704	213	227	538	1403
2019-04-01 13:00:00	218	218	727	286	252	542	1672
2019-04-01 14:00:00	65	65	695	252	246	538	1475

## Sheet: Savassi
Horário	Cristovão Colombo / Sergipe	Piauí / Maranhão	Tomé de Souza / Cristóvão Colombo	Sergipe / Antônio Albuquerque	Alagoas / Antônio Albuquerque	Alagoas / Getúlio Vargas	Contorno / Getúlio Vargas	Contorno / Viçosa	Contorno /Alagoas	Contorno / Cristovão Colombo	Contorno / Nossa Senhora do Carmo	Contorno / Prof Moraes	Antônio Albuquerque / Prof. Moraes	Nossa senhora do Carmo / Montes Claros
2019-04-01 08:00:00	378	519	449	207	0	608	646	205	437	794	849	664	659	846
2019-04-01 09:00:00	396	511	485	208	37	621	657	198	445	746	851	693	702	734
2019-04-01 10:00:00	357	482	490	167	172	616	481	151	440	770	715	637	645	601
2019-04-01 11:00:00	355	487	458	170	0	639	403	142	368	645	715	646	620	488
2019-04-01 12:00:00	377	509	516	184	79	617	439	149	440	714	762	663	612	597
2019-04-01 13:00:00	402	508	532	203	54	540	627	174	408	784	781	693	642	715
2019-04-01 14:00:00	368	543	466	183	0	615	471	167	464	718	811	677	574	633
						608	532	169.429	428.857
