# Supplementary material for: Traffic light optimization using non-dominated sorting genetic algorithm (NSGA2)
Source: Sci Rep. 2023 Sep 20;13:15550. doi: 10.1038/s41598-023-38884-2 (PMC10511403; doi:10.1038/s41598-023-38884-2)
Supplement: Supplementary file 1 — Supplementary Information. [file 41598_2023_38884_MOESM1_ESM.zip › dadosBHTrans/dados BHTrans 2019/xls/Ad-Alto_Afonso_Pena.xls]

## Sheet: PM 08240 05
Data/Hora	Intensidade(carros/hora)	Ocupacao(%)	Carga(%)
2019-04-01 00:00:00	0	0	0
2019-04-01 01:00:00	0	0	0
2019-04-01 02:00:00	0	0	0
2019-04-01 03:00:00	0	0	0
2019-04-01 04:00:00	0	0	0
2019-04-01 05:00:00	0	0	0
2019-04-01 06:00:00	16	0	1
2019-04-01 07:00:00	117	1.42	7.25
2019-04-01 08:00:00	247	12.34	20.5
2019-04-01 09:00:00	246	8.84	19.59
2019-04-01 10:00:00	247	5	17.5
2019-04-01 11:00:00	228	1.67	16.17
2019-04-01 12:00:00	262	2.75	18.25
2019-04-01 13:00:00	300	6.08	22
2019-04-01 14:00:00	303	8.5	23
2019-04-01 15:00:00	247	2.58	17.58
2019-04-01 16:00:00	227	0.17	15.42
2019-04-01 17:00:00	218	0	14.33
2019-04-01 18:00:00	228	0	15.33
2019-04-01 19:00:00	217	0.34	14.92
2019-04-01 20:00:00	157	0	10.5
2019-04-01 21:00:00	57	0	3.5
2019-04-01 22:00:00	58	0	3
2019-04-01 23:00:00	13	0	0.75
2019-04-02 00:00:00	0	0	0
2019-04-02 01:00:00	0	0	0
2019-04-02 02:00:00	0	0	0
2019-04-02 03:00:00	0	0	0
2019-04-02 04:00:00	0	0	0
2019-04-02 05:00:00	0	0	0
2019-04-02 06:00:00	1	0	0
2019-04-02 07:00:00	120	0.92	7.34
2019-04-02 08:00:00	243	12.17	19.17
2019-04-02 09:00:00	290	11.34	23.25
2019-04-02 10:00:00	271	7.42	20.42
2019-04-02 11:00:00	246	4.25	17.5
2019-04-02 12:00:00	218	2.75	15.5
2019-04-02 13:00:00	228	3.75	16.5
2019-04-02 14:00:00	275	5.33	19.25
2019-04-02 15:00:00	231	1.75	16.25
2019-04-02 16:00:00	215	0	14.25
2019-04-02 17:00:00	218	0	14.33
2019-04-02 18:00:00	231	0	15.42
2019-04-02 19:00:00	171	0	11.5
2019-04-02 20:00:00	144	0	9.58
2019-04-02 21:00:00	71	0	4.5
2019-04-02 22:00:00	57	0	3
2019-04-02 23:00:00	28	0	1.58
2019-04-03 00:00:00	0	0	0
2019-04-03 01:00:00	0	0	0
2019-04-03 02:00:00	0	0	0
2019-04-03 03:00:00	0	0	0
2019-04-03 04:00:00	0	0	0
2019-04-03 05:00:00	0	0	0
2019-04-03 06:00:00	0	0	0
2019-04-03 07:00:00	75	0	4.25
2019-04-03 08:00:00	171	5	12
2019-04-03 09:00:00	174	4.42	12.92
2019-04-03 10:00:00	173	3.58	12.25
2019-04-03 11:00:00	159	0.25	10.42
2019-04-03 12:00:00	218	2.75	15.5
2019-04-03 13:00:00	232	4.25	16.59
2019-04-03 14:00:00	242	4.17	17.17
2019-04-03 15:00:00	232	0.75	15.75
2019-04-03 16:00:00	213	0	14.25
2019-04-03 17:00:00	190	0	12.58
2019-04-03 18:00:00	228	0	15.25
2019-04-03 19:00:00	188	0	12.42
2019-04-03 20:00:00	114	0	7.83
2019-04-03 21:00:00	57	0	3
2019-04-03 22:00:00	58	0	3
2019-04-03 23:00:00	13	0	0.75
2019-04-04 00:00:00	0	0	0
2019-04-04 01:00:00	0	0	0
2019-04-04 02:00:00	0	0	0
2019-04-04 03:00:00	0	0	0
2019-04-04 04:00:00	0	0	0
2019-04-04 05:00:00	0	0	0
2019-04-04 06:00:00	1	0	0
2019-04-04 07:00:00	101	0.67	6
2019-04-04 08:00:00	291	15.25	23.25
2019-04-04 09:00:00	275	12	23.34
2019-04-04 10:00:00	270	5.5	20.25
2019-04-04 11:00:00	260	3.08	18.25
2019-04-04 12:00:00	233	1.67	16.17
2019-04-04 13:00:00	299	6.17	21
2019-04-04 14:00:00	304	9.84	23.92
2019-04-04 15:00:00	256	1.42	18.33
2019-04-04 16:00:00	274	0	18.42
2019-04-04 17:00:00	219	0	14.25
2019-04-04 18:00:00	270	0.17	18.17
2019-04-04 19:00:00	231	0.33	15.75
2019-04-04 20:00:00	127	0	8.67
2019-04-04 21:00:00	86	0	5.42
2019-04-04 22:00:00	58	0	3
2019-04-04 23:00:00	13	0	0.83
2019-04-05 00:00:00	0	0	0
2019-04-05 01:00:00	0	0	0
2019-04-05 02:00:00	0	0	0
2019-04-05 03:00:00	0	0	0
2019-04-05 04:00:00	0	0	0
2019-04-05 05:00:00	0	0	0
2019-04-05 06:00:00	0	0	0
2019-04-05 07:00:00	104	0.17	6.17
2019-04-05 08:00:00	261	9.42	20.25
2019-04-05 09:00:00	285	10.67	22.25
2019-04-05 10:00:00	290	6.17	21.67
2019-04-05 11:00:00	259	4.25	18.58
2019-04-05 12:00:00	243	3.67	17.25
2019-04-05 13:00:00	276	5.33	19.5
2019-04-05 14:00:00	255	4.67	18.59
2019-04-05 15:00:00	260	1.33	17.84
2019-04-05 16:00:00	232	0	15.83
2019-04-05 17:00:00	228	0	15.09
2019-04-05 18:00:00	233	0	15.34
2019-04-05 19:00:00	199	0	13.75
2019-04-05 20:00:00	114	0	7.33
2019-04-05 21:00:00	100	0	6.67
2019-04-05 22:00:00	57	0	3.08
2019-04-05 23:00:00	42	0	2.33
2019-04-06 00:00:00	19	0	1.11
2019-04-06 01:00:00	0	0	0
2019-04-06 02:00:00	0	0	0
2019-04-06 03:00:00	0	0	0
2019-04-06 04:00:00	0	0	0
2019-04-06 05:00:00	0	0	0
2019-04-06 06:00:00	0	0	0
2019-04-06 07:00:00	16	0	1
2019-04-06 08:00:00	57	0	3
2019-04-06 09:00:00	58	0	3
2019-04-06 10:00:00	101	0	6
2019-04-06 11:00:00	145	0	9.17
2019-04-06 12:00:00	160	0	10.17
2019-04-06 13:00:00	156	0	10.34
2019-04-06 14:00:00	102	0	6.5
2019-04-06 15:00:00	114	0	7.42
2019-04-06 16:00:00	101	0	6.5
2019-04-06 17:00:00	102	0	6.34
2019-04-06 18:00:00	58	0	3.42
2019-04-06 19:00:00	87	0	5.17
2019-04-06 20:00:00	57	0	3.17
2019-04-06 21:00:00	58	0	3
2019-04-06 22:00:00	58	0	3
2019-04-06 23:00:00	42	0	2.33
2019-04-07 00:00:00	0	0	0
2019-04-07 01:00:00	0	0	0
2019-04-07 02:00:00	0	0	0
2019-04-07 03:00:00	0	0	0
2019-04-07 04:00:00	0	0	0
2019-04-07 05:00:00	0	0	0
2019-04-07 06:00:00	0	0	0
2019-04-07 07:00:00	0	0	0
2019-04-07 08:00:00	0	0	0
2019-04-07 09:00:00	58	0	3.33
2019-04-07 10:00:00	58	0	3
2019-04-07 11:00:00	58	0	3
2019-04-07 12:00:00	87	0	5.09
2019-04-07 13:00:00	70	0	4.08
2019-04-07 14:00:00	42	0	2.25
2019-04-07 15:00:00	1	0	0.08
2019-04-07 16:00:00	42	0	2.25
2019-04-07 17:00:00	58	0	3
2019-04-07 18:00:00	57	0	3
2019-04-07 19:00:00	58	0	3
2019-04-07 20:00:00	58	0	3
2019-04-07 21:00:00	57	0	3
2019-04-07 22:00:00	14	0	0.83
2019-04-07 23:00:00	0	0	0
2019-04-08 00:00:00	0	0	0
2019-04-08 01:00:00	0	0	0
2019-04-08 02:00:00	0	0	0
2019-04-08 03:00:00	0	0	0
2019-04-08 04:00:00	0	0	0
2019-04-08 05:00:00	0	0	0
2019-04-08 06:00:00	1	0	0
2019-04-08 07:00:00	88	0.25	5
2019-04-08 08:00:00	218	9.83	16.58
2019-04-08 09:00:00	214	8.92	17.09
2019-04-08 10:00:00	232	4.25	16.25
2019-04-08 11:00:00	203	1.5	14
2019-04-08 12:00:00	229	0.75	16.09
2019-04-08 13:00:00	291	5.09	20.67
2019-04-08 14:00:00	283	7.33	21.5
2019-04-08 15:00:00	232	2.08	16.25
2019-04-08 16:00:00	217	0	14.25
2019-04-08 17:00:00	187	0	12.33
2019-04-08 18:00:00	231	0	15.17
2019-04-08 19:00:00	203	0	13.5
2019-04-08 20:00:00	141	0	9.17
2019-04-08 21:00:00	58	0	3.33
2019-04-08 22:00:00	57	0	3
2019-04-08 23:00:00	0	0	0.08
2019-04-09 00:00:00	0	0	0
2019-04-09 01:00:00	0	0	0
2019-04-09 02:00:00	0	0	0
2019-04-09 03:00:00	0	0	0
2019-04-09 04:00:00	0	0	0
2019-04-09 05:00:00	0	0	0
2019-04-09 06:00:00	0	0	0
2019-04-09 07:00:00	75	0.25	4.34
2019-04-09 08:00:00	215	10.75	17.08
2019-04-09 09:00:00	247	10.42	19.33
2019-04-09 10:00:00	246	7.33	18.59
2019-04-09 11:00:00	227	3.67	16.5
2019-04-09 12:00:00	189	1.25	13.25
2019-04-09 13:00:00	228	2.75	16.33
2019-04-09 14:00:00	231	4.75	16.34
2019-04-09 15:00:00	202	0.92	13.92
2019-04-09 16:00:00	185	0	12.17
2019-04-09 17:00:00	188	0	12.09
2019-04-09 18:00:00	189	0	12.5
2019-04-09 19:00:00	170	0	11.25
2019-04-09 20:00:00	130	0	8.42
2019-04-09 21:00:00	56	0	3.67
2019-04-09 22:00:00	29	0	1.75
2019-04-09 23:00:00	28	0	1.58
2019-04-10 00:00:00	0	0	0
2019-04-10 01:00:00	0	0	0
2019-04-10 02:00:00	0	0	0
2019-04-10 03:00:00	0	0	0
2019-04-10 04:00:00	0	0	0
2019-04-10 05:00:00	0	0	0
2019-04-10 06:00:00	0	0	0
2019-04-10 07:00:00	44	0	2.42
2019-04-10 08:00:00	146	2.75	9.33
2019-04-10 09:00:00	159	3.84	11.17
2019-04-10 10:00:00	128	2.25	9.17
2019-04-10 11:00:00	131	0.17	8.25
2019-04-10 12:00:00	203	1.09	13.83
2019-04-10 13:00:00	201	2.75	13.84
2019-04-10 14:00:00	231	3.67	16.33
2019-04-10 15:00:00	215	0.34	14.5
2019-04-10 16:00:00	202	0	13.58
2019-04-10 17:00:00	174	0	11.5
2019-04-10 18:00:00	186	0	12.08
2019-04-10 19:00:00	173	0	11.42
2019-04-10 20:00:00	85	0	5.75
2019-04-10 21:00:00	43	0	2.33
2019-04-10 22:00:00	30	0	1.92
2019-04-10 23:00:00	0	0	0.08
2019-04-11 00:00:00	0	0	0
2019-04-11 01:00:00	0	0	0
2019-04-11 02:00:00	0	0	0
2019-04-11 03:00:00	0	0	0
2019-04-11 04:00:00	0	0	0
2019-04-11 05:00:00	0	0	0
2019-04-11 06:00:00	0	0	0
2019-04-11 07:00:00	60	0.17	3.25
2019-04-11 08:00:00	248	12.42	19.5
2019-04-11 09:00:00	257	11.34	21.42
2019-04-11 10:00:00	248	5	18.42
2019-04-11 11:00:00	255	2.59	18.42
2019-04-11 12:00:00	218	0.42	14.58
2019-04-11 13:00:00	257	4.42	18.25
2019-04-11 14:00:00	290	9.09	21.84
2019-04-11 15:00:00	246	1.5	17.42
2019-04-11 16:00:00	242	0	16.42
2019-04-11 17:00:00	204	0	13.42
2019-04-11 18:00:00	232	0	15.5
2019-04-11 19:00:00	227	0	15.25
2019-04-11 20:00:00	115	0	7.92
2019-04-11 21:00:00	70	0	4.17
2019-04-11 22:00:00	30	0	1.83
2019-04-11 23:00:00	13	0	1
2019-04-12 00:00:00	0	0	0
2019-04-12 01:00:00	0	0	0
2019-04-12 02:00:00	0	0	0
2019-04-12 03:00:00	0	0	0
2019-04-12 04:00:00	0	0	0
2019-04-12 05:00:00	0	0	0
2019-04-12 06:00:00	0	0	0
2019-04-12 07:00:00	60	0	3.42
2019-04-12 08:00:00	218	6.67	15.59
2019-04-12 09:00:00	261	10.17	20.08
2019-04-12 10:00:00	257	6.42	19.33
2019-04-12 11:00:00	246	3.67	17.58
2019-04-12 12:00:00	228	1.75	16.17
2019-04-12 13:00:00	261	4.34	18.33
2019-04-12 14:00:00	232	4.25	17.09
2019-04-12 15:00:00	228	0.75	15.58
2019-04-12 16:00:00	217	0	14.25
2019-04-12 17:00:00	213	0	14.34
2019-04-12 18:00:00	218	0	14
2019-04-12 19:00:00	186	0	12.67
2019-04-12 20:00:00	113	0	7.42
2019-04-12 21:00:00	72	0	4.5
2019-04-12 22:00:00	57	0	3
2019-04-12 23:00:00	14	0	1.08
2019-04-13 00:00:00	0	0	0
2019-04-13 01:00:00	0	0	0
2019-04-13 02:00:00	0	0	0
2019-04-13 03:00:00	0	0	0
2019-04-13 04:00:00	0	0	0
2019-04-13 05:00:00	0	0	0
2019-04-13 06:00:00	0	0	0
2019-04-13 07:00:00	1	0	0
2019-04-13 08:00:00	58	0	3.17
2019-04-13 09:00:00	57	0	3
2019-04-13 10:00:00	88	0	5.09
2019-04-13 11:00:00	114	0	7.5
2019-04-13 12:00:00	131	0	8.17
2019-04-13 13:00:00	143	0	9.5
2019-04-13 14:00:00	71	0	4.25
2019-04-13 15:00:00	100	0	6.42
2019-04-13 16:00:00	72	0	4.42
2019-04-13 17:00:00	73	0	4.17
2019-04-13 18:00:00	58	0	3.17
2019-04-13 19:00:00	57	0	3
2019-04-13 20:00:00	58	0	3
2019-04-13 21:00:00	56	0	2.92
2019-04-13 22:00:00	16	0	1
2019-04-13 23:00:00	13	0	1
2019-04-14 00:00:00	0	0	0
2019-04-14 01:00:00	0	0	0
2019-04-14 02:00:00	0	0	0
2019-04-14 03:00:00	0	0	0
2019-04-14 04:00:00	0	0	0
2019-04-14 05:00:00	0	0	0
2019-04-14 06:00:00	0	0	0
2019-04-14 07:00:00	0	0	0
2019-04-14 08:00:00	0	0	0
2019-04-14 09:00:00	31	0	2
2019-04-14 10:00:00	43	0	2.33
2019-04-14 11:00:00	58	0	3.25
2019-04-14 12:00:00	72	0	4.34
2019-04-14 13:00:00	43	0	2.33
2019-04-14 14:00:00	15	0	1
2019-04-14 15:00:00	0	0	0
2019-04-14 16:00:00	0	0	0
2019-04-14 17:00:00	16	0	1
2019-04-14 18:00:00	44	0	2.67
2019-04-14 19:00:00	57	0	3.17
2019-04-14 20:00:00	16	0	1.08
2019-04-14 21:00:00	29	0	1.92
2019-04-14 22:00:00	0	0	0.08
2019-04-14 23:00:00	0	0	0
2019-04-15 00:00:00	0	0	0
2019-04-15 01:00:00	0	0	0
2019-04-15 02:00:00	0	0	0
2019-04-15 03:00:00	0	0	0
2019-04-15 04:00:00	0	0	0
2019-04-15 05:00:00	0	0	0
2019-04-15 06:00:00	0	0	0
2019-04-15 07:00:00	59	0	3.25
2019-04-15 08:00:00	190	7.83	14.09
2019-04-15 09:00:00	199	8.83	16.08
2019-04-15 10:00:00	218	3.08	15.5
2019-04-15 11:00:00	188	0.84	13.25
2019-04-15 12:00:00	228	0.08	15.17
2019-04-15 13:00:00	262	3.84	18.59
2019-04-15 14:00:00	269	5.92	20
2019-04-15 15:00:00	217	1.92	14.75
2019-04-15 16:00:00	174	0	11.67
2019-04-15 17:00:00	171	0	11.25
2019-04-15 18:00:00	202	0	13.42
2019-04-15 19:00:00	185	0	12.33
2019-04-15 20:00:00	129	0	8.5
2019-04-15 21:00:00	58	0	3.25
2019-04-15 22:00:00	42	0	2.33
2019-04-15 23:00:00	0	0	0
2019-04-16 00:00:00	0	0	0
2019-04-16 01:00:00	0	0	0
2019-04-16 02:00:00	0	0	0
2019-04-16 03:00:00	0	0	0
2019-04-16 04:00:00	0	0	0
2019-04-16 05:00:00	0	0	0
2019-04-16 06:00:00	0	0	0
2019-04-16 07:00:00	46	0	2.59
2019-04-16 08:00:00	187	7.33	13.92
2019-04-16 09:00:00	232	10.34	18.58
2019-04-16 10:00:00	232	6.25	17.42
2019-04-16 11:00:00	213	2.59	15.17
2019-04-16 12:00:00	174	0.59	11.5
2019-04-16 13:00:00	204	0.92	13.5
2019-04-16 14:00:00	227	4.67	16.67
2019-04-16 15:00:00	174	0.75	12
2019-04-16 16:00:00	171	0	11.33
2019-04-16 17:00:00	174	0	11.42
2019-04-16 18:00:00	174	0	11.5
2019-04-16 19:00:00	156	0	10.09
2019-04-16 20:00:00	116	0	7.67
2019-04-16 21:00:00	55	0	3.67
2019-04-16 22:00:00	0	0	0
2019-04-16 23:00:00	15	0	1
2019-04-17 00:00:00	0	0	0
2019-04-17 01:00:00	0	0	0
2019-04-17 02:00:00	0	0	0
2019-04-17 03:00:00	0	0	0
2019-04-17 04:00:00	0	0	0
2019-04-17 05:00:00	0	0	0
2019-04-17 06:00:00	0	0	0
2019-04-17 07:00:00	17	0	1
2019-04-17 08:00:00	128	1.42	8.17
2019-04-17 09:00:00	130	3.25	9.67
2019-04-17 10:00:00	114	0.75	7.67
2019-04-17 11:00:00	117	0.17	7.34
2019-04-17 12:00:00	188	0.42	12.34
2019-04-17 13:00:00	186	1.25	12.59
2019-04-17 14:00:00	217	2.75	15.75
2019-04-17 15:00:00	189	0.17	12.5
2019-04-17 16:00:00	198	0	13.17
2019-04-17 17:00:00	174	0	11.5
2019-04-17 18:00:00	171	0	11.25
2019-04-17 19:00:00	159	0	10.59
2019-04-17 20:00:00	85	0	5.67
2019-04-17 21:00:00	28	0	1.5
2019-04-17 22:00:00	0	0	0
2019-04-17 23:00:00	0	0	0
2019-04-18 00:00:00	0	0	0
2019-04-18 01:00:00	0	0	0
2019-04-18 02:00:00	0	0	0
2019-04-18 03:00:00	0	0	0
2019-04-18 04:00:00	0	0	0
2019-04-18 05:00:00	0	0	0
2019-04-18 06:00:00	0	0	0
2019-04-18 07:00:00	30	0	1.5
2019-04-18 08:00:00	204	8.25	14.42
2019-04-18 09:00:00	232	11.67	20.17
2019-04-18 10:00:00	229	4.83	17.33
2019-04-18 11:00:00	245	1.25	17
2019-04-18 12:00:00	200	0.17	13.5
2019-04-18 13:00:00	247	2.84	17
2019-04-18 14:00:00	290	8.09	21.92
2019-04-18 15:00:00	241	1.83	17.17
2019-04-18 16:00:00	231	0	15.42
2019-04-18 17:00:00	186	0	12.34
2019-04-18 18:00:00	232	0	15.33
2019-04-18 19:00:00	217	0	14.25
2019-04-18 20:00:00	112	0	7.59
2019-04-18 21:00:00	57	0	3
2019-04-18 22:00:00	0	0	0.08
2019-04-18 23:00:00	0	0	0
2019-04-19 00:00:00	0	0	0
2019-04-19 01:00:00	0	0	0
2019-04-19 02:00:00	0	0	0
2019-04-19 03:00:00	0	0	0
2019-04-19 04:00:00	0	0	0
2019-04-19 05:00:00	0	0	0
2019-04-19 06:00:00	0	0	0
2019-04-19 07:00:00	31	0	1.75
2019-04-19 08:00:00	190	4.58	13
2019-04-19 09:00:00	228	9.5	18.09
2019-04-19 10:00:00	232	6.5	17.42
2019-04-19 11:00:00	232	2.17	16.42
2019-04-19 12:00:00	228	0.5	15.5
2019-04-19 13:00:00	232	3.25	16.59
2019-04-19 14:00:00	232	3.17	16.5
2019-04-19 15:00:00	228	0.34	15.5
2019-04-19 16:00:00	202	0	13.59
2019-04-19 17:00:00	200	0	13.25
2019-04-19 18:00:00	204	0	13.17
2019-04-19 19:00:00	186	0	12.67
2019-04-19 20:00:00	113	0	7.5
2019-04-19 21:00:00	57	0	3.33
2019-04-19 22:00:00	14	0	0.92
2019-04-19 23:00:00	0	0	0
2019-04-20 00:00:00	0	0	0
2019-04-20 01:00:00	0	0	0
2019-04-20 02:00:00	0	0	0
2019-04-20 03:00:00	0	0	0
2019-04-20 04:00:00	0	0	0
2019-04-20 05:00:00	0	0	0
2019-04-20 06:00:00	0	0	0
2019-04-20 07:00:00	0	0	0
2019-04-20 08:00:00	30	0	1.92
2019-04-20 09:00:00	57	0	3
2019-04-20 10:00:00	74	0	3.92
2019-04-20 11:00:00	114	0	7.33
2019-04-20 12:00:00	117	0	7.34
2019-04-20 13:00:00	127	0	8.33
2019-04-20 14:00:00	72	0	4.17
2019-04-20 15:00:00	87	0	5.33
2019-04-20 16:00:00	57	0	3
2019-04-20 17:00:00	58	0	3
2019-04-20 18:00:00	57	0	3
2019-04-20 19:00:00	58	0	3
2019-04-20 20:00:00	58	0	3
2019-04-20 21:00:00	56	0	3
2019-04-20 22:00:00	0	0	0.08
2019-04-20 23:00:00	0	0	0
2019-04-21 00:00:00	0	0	0
2019-04-21 01:00:00	0	0	0
2019-04-21 02:00:00	0	0	0
2019-04-21 03:00:00	0	0	0
2019-04-21 04:00:00	0	0	0
2019-04-21 05:00:00	0	0	0
2019-04-21 06:00:00	0	0	0
2019-04-21 07:00:00	0	0	0
2019-04-21 08:00:00	0	0	0
2019-04-21 09:00:00	1	0	0
2019-04-21 10:00:00	14	0	1
2019-04-21 11:00:00	44	0	2.5
2019-04-21 12:00:00	58	0	3
2019-04-21 13:00:00	28	0	1.58
2019-04-21 14:00:00	0	0	0
2019-04-21 15:00:00	0	0	0
2019-04-21 16:00:00	0	0	0
2019-04-21 17:00:00	0	0	0
2019-04-21 18:00:00	14	0	1
2019-04-21 19:00:00	29	0	1.75
2019-04-21 20:00:00	0	0	0
2019-04-21 21:00:00	0	0	0
2019-04-21 22:00:00	0	0	0
2019-04-21 23:00:00	0	0	0
2019-04-22 00:00:00	0	0	0
2019-04-22 01:00:00	0	0	0
2019-04-22 02:00:00	0	0	0
2019-04-22 03:00:00	0	0	0
2019-04-22 04:00:00	0	0	0
2019-04-22 05:00:00	0	0	0
2019-04-22 06:00:00	0	0	0
2019-04-22 07:00:00	31	0	1.58
2019-04-22 08:00:00	145	5.67	10.42
2019-04-22 09:00:00	202	8.5	15.5
2019-04-22 10:00:00	187	2.09	12.75
2019-04-22 11:00:00	184	0.75	12.75
2019-04-22 12:00:00	190	0	12.25
2019-04-22 13:00:00	229	1.59	16.17
2019-04-22 14:00:00	274	5.17	19.25
2019-04-22 15:00:00	203	1.83	13.92
2019-04-22 16:00:00	171	0	11.5
2019-04-22 17:00:00	160	0	10.5
2019-04-22 18:00:00	171	0	11.33
2019-04-22 19:00:00	173	0	11.34
2019-04-22 20:00:00	115	0	7.67
2019-04-22 21:00:00	28	0	2
2019-04-22 22:00:00	28	0	1.92
2019-04-22 23:00:00	0	0	0
2019-04-23 00:00:00	0	0	0
2019-04-23 01:00:00	0	0	0
2019-04-23 02:00:00	0	0	0
2019-04-23 03:00:00	0	0	0
2019-04-23 04:00:00	0	0	0
2019-04-23 05:00:00	0	0	0
2019-04-23 06:00:00	0	0	0
2019-04-23 07:00:00	16	0	0.92
2019-04-23 08:00:00	147	4.83	10.17
2019-04-23 09:00:00	228	9.83	18
2019-04-23 10:00:00	218	5.84	15.92
2019-04-23 11:00:00	217	2.08	15.08
2019-04-23 12:00:00	174	0	11.59
2019-04-23 13:00:00	172	0.17	11.33
2019-04-23 14:00:00	231	3.25	16.17
2019-04-23 15:00:00	174	0.84	11.84
2019-04-23 16:00:00	157	0	10.09
2019-04-23 17:00:00	160	0	10.34
2019-04-23 18:00:00	171	0	11.33
2019-04-23 19:00:00	144	0	9.17
2019-04-23 20:00:00	101	0	6.75
2019-04-23 21:00:00	55	0	3.33
2019-04-23 22:00:00	0	0	0
2019-04-23 23:00:00	0	0	0
2019-04-24 00:00:00	0	0	0
2019-04-24 01:00:00	0	0	0
2019-04-24 02:00:00	0	0	0
2019-04-24 03:00:00	0	0	0
2019-04-24 04:00:00	0	0	0
2019-04-24 05:00:00	0	0	0
2019-04-24 06:00:00	0	0	0
2019-04-24 07:00:00	1	0	0
2019-04-24 08:00:00	100	0.17	6.08
2019-04-24 09:00:00	116	3.25	8.34
2019-04-24 10:00:00	114	0.17	7.5
2019-04-24 11:00:00	116	0	7.25
2019-04-24 12:00:00	160	0	10.25
2019-04-24 13:00:00	171	0.25	11.42
2019-04-24 14:00:00	188	1.67	13.17
2019-04-24 15:00:00	174	0	11.5
2019-04-24 16:00:00	171	0	11.25
2019-04-24 17:00:00	174	0	11.5
2019-04-24 18:00:00	171	0	11.33
2019-04-24 19:00:00	159	0	10.59
2019-04-24 20:00:00	86	0	5.42
2019-04-24 21:00:00	28	0	1.58
2019-04-24 22:00:00	0	0	0
2019-04-24 23:00:00	0	0	0
2019-04-25 00:00:00	0	0	0
2019-04-25 01:00:00	0	0	0
2019-04-25 02:00:00	0	0	0
2019-04-25 03:00:00	0	0	0
2019-04-25 04:00:00	0	0	0
2019-04-25 05:00:00	0	0	0
2019-04-25 06:00:00	0	0	0
2019-04-25 07:00:00	15	0	0.75
2019-04-25 08:00:00	149	6	10.42
2019-04-25 09:00:00	228	11.34	19.17
2019-04-25 10:00:00	217	5	16.25
2019-04-25 11:00:00	213	0.75	15.09
2019-04-25 12:00:00	174	0	11.34
2019-04-25 13:00:00	219	1.67	14.75
2019-04-25 14:00:00	256	6.67	19.17
2019-04-25 15:00:00	230	2	15.84
2019-04-25 16:00:00	218	0	14.34
2019-04-25 17:00:00	171	0	11.42
2019-04-25 18:00:00	218	0	14.17
2019-04-25 19:00:00	199	0	13.34
2019-04-25 20:00:00	115	0	7.92
2019-04-25 21:00:00	57	0	3.08
2019-04-25 22:00:00	0	0	0.08
2019-04-25 23:00:00	0	0	0
2019-04-26 00:00:00	0	0	0
2019-04-26 01:00:00	0	0	0
2019-04-26 02:00:00	0	0	0
2019-04-26 03:00:00	0	0	0
2019-04-26 04:00:00	0	0	0
2019-04-26 05:00:00	0	0	0
2019-04-26 06:00:00	0	0	0
2019-04-26 07:00:00	15	0	0.92
2019-04-26 08:00:00	147	2.75	8.92
2019-04-26 09:00:00	232	9.08	18
2019-04-26 10:00:00	228	6.33	17.33
2019-04-26 11:00:00	217	1.25	15.5
2019-04-26 12:00:00	199	0.08	13.25
2019-04-26 13:00:00	231	1.5	16
2019-04-26 14:00:00	218	1.75	15.34
2019-04-26 15:00:00	212	0.08	14.17
2019-04-26 16:00:00	188	0	12.5
2019-04-26 17:00:00	185	0	12.25
2019-04-26 18:00:00	188	0	12.17
2019-04-26 19:00:00	158	0	10.75
2019-04-26 20:00:00	99	0	6.25
2019-04-26 21:00:00	57	0	3.33
2019-04-26 22:00:00	0	0	0.08
2019-04-26 23:00:00	0	0	0
2019-04-27 00:00:00	0	0	0
2019-04-27 01:00:00	0	0	0
2019-04-27 02:00:00	0	0	0
2019-04-27 03:00:00	0	0	0
2019-04-27 04:00:00	0	0	0
2019-04-27 05:00:00	0	0	0
2019-04-27 06:00:00	0	0	0
2019-04-27 07:00:00	0	0	0
2019-04-27 08:00:00	14	0	0.92
2019-04-27 09:00:00	44	0	2.42
2019-04-27 10:00:00	59	0	3
2019-04-27 11:00:00	114	0	7
2019-04-27 12:00:00	102	0	6.17
2019-04-27 13:00:00	115	0	7.33
2019-04-27 14:00:00	57	0	3.58
2019-04-27 15:00:00	72	0	4
2019-04-27 16:00:00	58	0	3.17
2019-04-27 17:00:00	57	0	3
2019-04-27 18:00:00	58	0	3
2019-04-27 19:00:00	57	0	3
2019-04-27 20:00:00	58	0	3
2019-04-27 21:00:00	43	0	2.5
2019-04-27 22:00:00	0	0	0.08
2019-04-27 23:00:00	0	0	0
2019-04-28 00:00:00	0	0	0
2019-04-28 01:00:00	0	0	0
2019-04-28 02:00:00	0	0	0
2019-04-28 03:00:00	0	0	0
2019-04-28 04:00:00	0	0	0
2019-04-28 05:00:00	0	0	0
2019-04-28 06:00:00	0	0	0
2019-04-28 07:00:00	0	0	0
2019-04-28 08:00:00	0	0	0
2019-04-28 09:00:00	0	0	0
2019-04-28 10:00:00	0	0	0
2019-04-28 11:00:00	30	0	1.67
2019-04-28 12:00:00	57	0	3
2019-04-28 13:00:00	28	0	1.58
2019-04-28 14:00:00	0	0	0
2019-04-28 15:00:00	0	0	0
2019-04-28 16:00:00	0	0	0
2019-04-28 17:00:00	0	0	0
2019-04-28 18:00:00	0	0	0
2019-04-28 19:00:00	14	0	0.83
2019-04-28 20:00:00	0	0	0
2019-04-28 21:00:00	0	0	0
2019-04-28 22:00:00	0	0	0
2019-04-28 23:00:00	0	0	0
2019-04-29 00:00:00	0	0	0
2019-04-29 01:00:00	0	0	0
2019-04-29 02:00:00	0	0	0
2019-04-29 03:00:00	0	0	0
2019-04-29 04:00:00	0	0	0
2019-04-29 05:00:00	0	0	0
2019-04-29 06:00:00	0	0	0
2019-04-29 07:00:00	15	0	0.83
2019-04-29 08:00:00	117	3.25	7.33
2019-04-29 09:00:00	189	7.42	14.33
2019-04-29 10:00:00	172	1.92	12.09
2019-04-29 11:00:00	188	0.33	12.67
2019-04-29 12:00:00	175	0	11.5
2019-04-29 13:00:00	228	0.42	15.25
2019-04-29 14:00:00	245	4.25	17.75
2019-04-29 15:00:00	171	1.42	12.17
2019-04-29 16:00:00	174	0	11.33
2019-04-29 17:00:00	145	0	9.42
2019-04-29 18:00:00	171	0	11.25
2019-04-29 19:00:00	173	0	11.42
2019-04-29 20:00:00	113	0	7.5
2019-04-29 21:00:00	14	0	1.08
2019-04-29 22:00:00	0	0	0
2019-04-29 23:00:00	0	0	0
2019-04-30 00:00:00	0	0	0
2019-04-30 01:00:00	0	0	0
2019-04-30 02:00:00	0	0	0
2019-04-30 03:00:00	0	0	0
2019-04-30 04:00:00	0	0	0
2019-04-30 05:00:00	0	0	0
2019-04-30 06:00:00	0	0	0
2019-04-30 07:00:00	1	0	0
2019-04-30 08:00:00	119	3.25	8
2019-04-30 09:00:00	187	8.92	14.75
2019-04-30 10:00:00	202	5.5	14.83
2019-04-30 11:00:00	189	1.42	12.83
2019-04-30 12:00:00	157	0	10.42
2019-04-30 13:00:00	174	0	11.25
2019-04-30 14:00:00	200	1.25	13.58
2019-04-30 15:00:00	174	0.75	12.17
2019-04-30 16:00:00	144	0	9.33
2019-04-30 17:00:00	129	0	8.5
2019-04-30 18:00:00	145	0	9.33
2019-04-30 19:00:00	127	0	8.42
2019-04-30 20:00:00	101	0	6.67
2019-04-30 21:00:00	28	0	1.75
2019-04-30 22:00:00	0	0	0
2019-04-30 23:00:00	0	0	0
2019-05-01 00:00:00	0	0	0

## Sheet: PM 08240 06
Data/Hora	Intensidade(carros/hora)	Ocupacao(%)	Carga(%)
2019-04-01 00:00:00	213	0	3.44
2019-04-01 01:00:00	118	0	1.75
2019-04-01 02:00:00	71	0	0.58
2019-04-01 03:00:00	57	0	0.34
2019-04-01 04:00:00	37	0	0.08
2019-04-01 05:00:00	95	0.08	0.84
2019-04-01 06:00:00	397	0.92	6.67
2019-04-01 07:00:00	748	2.75	15
2019-04-01 08:00:00	834	3.25	17.09
2019-04-01 09:00:00	806	2.75	15.75
2019-04-01 10:00:00	672	2.25	13.34
2019-04-01 11:00:00	721	2.83	13.92
2019-04-01 12:00:00	734	2.67	14.25
2019-04-01 13:00:00	846	3.25	16.75
2019-04-01 14:00:00	740	2.42	14.84
2019-04-01 15:00:00	813	3.33	16.34
2019-04-01 16:00:00	839	4.25	16.92
2019-04-01 17:00:00	962	5.42	19.83
2019-04-01 18:00:00	959	6.83	20.75
2019-04-01 19:00:00	738	3.75	15.42
2019-04-01 20:00:00	422	1.59	8.5
2019-04-01 21:00:00	334	0.75	6.25
2019-04-01 22:00:00	411	1.08	7.92
2019-04-01 23:00:00	221	0.25	3.75
2019-04-02 00:00:00	165	0	2.55
2019-04-02 01:00:00	104	0.25	1.67
2019-04-02 02:00:00	68	0	0.84
2019-04-02 03:00:00	66	0	0.59
2019-04-02 04:00:00	47	0.08	0.25
2019-04-02 05:00:00	91	0	0.83
2019-04-02 06:00:00	382	0.92	6.34
2019-04-02 07:00:00	758	2.5	15.25
2019-04-02 08:00:00	830	3.25	16.25
2019-04-02 09:00:00	757	2.83	14.92
2019-04-02 10:00:00	725	2.5	14
2019-04-02 11:00:00	719	2.42	14.25
2019-04-02 12:00:00	738	2.92	14.42
2019-04-02 13:00:00	805	3	15.67
2019-04-02 14:00:00	814	3.08	16.5
2019-04-02 15:00:00	874	4.17	18.17
2019-04-02 16:00:00	841	4.08	17
2019-04-02 17:00:00	1015	4.25	20.75
2019-04-02 18:00:00	1024	6.08	21.33
2019-04-02 19:00:00	671	2.42	13.92
2019-04-02 20:00:00	464	1.25	9.17
2019-04-02 21:00:00	386	1.17	7.58
2019-04-02 22:00:00	428	1.08	8.17
2019-04-02 23:00:00	245	0.42	4.5
2019-04-03 00:00:00	196	0.22	3.11
2019-04-03 01:00:00	136	0.08	2.17
2019-04-03 02:00:00	100	0.08	1
2019-04-03 03:00:00	89	0.17	1.08
2019-04-03 04:00:00	89	0	1.17
2019-04-03 05:00:00	80	0	0.58
2019-04-03 06:00:00	362	0.83	6.25
2019-04-03 07:00:00	780	2.67	14.92
2019-04-03 08:00:00	795	2.83	16
2019-04-03 09:00:00	823	3.42	16.67
2019-04-03 10:00:00	710	2.92	14.34
2019-04-03 11:00:00	745	2.67	14.59
2019-04-03 12:00:00	724	2.33	14.17
2019-04-03 13:00:00	841	3.17	16.58
2019-04-03 14:00:00	792	3.25	15.83
2019-04-03 15:00:00	803	3.5	16.09
2019-04-03 16:00:00	836	3.92	16.92
2019-04-03 17:00:00	984	5.17	20.17
2019-04-03 18:00:00	1046	4.67	21.58
2019-04-03 19:00:00	669	2.17	13.83
2019-04-03 20:00:00	460	1.25	8.75
2019-04-03 21:00:00	324	0.59	6.09
2019-04-03 22:00:00	398	1.09	7.58
2019-04-03 23:00:00	221	0.17	3.83
2019-04-04 00:00:00	207	0.33	3.22
2019-04-04 01:00:00	139	0	1.92
2019-04-04 02:00:00	90	0	1.17
2019-04-04 03:00:00	68	0	0.5
2019-04-04 04:00:00	46	0	0.17
2019-04-04 05:00:00	101	0	1
2019-04-04 06:00:00	382	0.92	6.5
2019-04-04 07:00:00	857	2.33	17.25
2019-04-04 08:00:00	861	2.67	17.17
2019-04-04 09:00:00	873	3.09	17.67
2019-04-04 10:00:00	761	2.67	15.25
2019-04-04 11:00:00	771	2.42	15.25
2019-04-04 12:00:00	881	2.83	17.34
2019-04-04 13:00:00	981	3.17	19.33
2019-04-04 14:00:00	922	3.25	18.83
2019-04-04 15:00:00	945	3.25	18.75
2019-04-04 16:00:00	948	3.25	19.33
2019-04-04 17:00:00	1115	5.17	22.84
2019-04-04 18:00:00	1208	4.83	25
2019-04-04 19:00:00	798	2.67	16.67
2019-04-04 20:00:00	482	1.25	9.42
2019-04-04 21:00:00	354	0.5	6.67
2019-04-04 22:00:00	444	1.09	8
2019-04-04 23:00:00	236	0.17	4.08
2019-04-05 00:00:00	231	0.33	4
2019-04-05 01:00:00	231	0.33	3.92
2019-04-05 02:00:00	141	0.17	2.25
2019-04-05 03:00:00	77	0	0.75
2019-04-05 04:00:00	97	0	1.08
2019-04-05 05:00:00	77	0	0.58
2019-04-05 06:00:00	350	0.75	5.83
2019-04-05 07:00:00	822	2.42	16.34
2019-04-05 08:00:00	816	2.75	16.17
2019-04-05 09:00:00	808	2.33	16.17
2019-04-05 10:00:00	916	2.92	17.42
2019-04-05 11:00:00	799	2.59	16.42
2019-04-05 12:00:00	880	2.92	17.59
2019-04-05 13:00:00	961	3.34	19.42
2019-04-05 14:00:00	883	2.84	17.75
2019-04-05 15:00:00	917	3.08	18.58
2019-04-05 16:00:00	1061	3.75	21.42
2019-04-05 17:00:00	1085	3.58	21.59
2019-04-05 18:00:00	1073	4.09	21.75
2019-04-05 19:00:00	655	2	13.92
2019-04-05 20:00:00	502	1.42	9.75
2019-04-05 21:00:00	353	0.75	6.42
2019-04-05 22:00:00	408	0.92	7.75
2019-04-05 23:00:00	336	0.67	6.17
2019-04-06 00:00:00	355	0.89	6.67
2019-04-06 01:00:00	284	0.5	5.17
2019-04-06 02:00:00	232	0.17	3.84
2019-04-06 03:00:00	173	0.08	2.58
2019-04-06 04:00:00	138	0.17	2
2019-04-06 05:00:00	133	0.08	1.92
2019-04-06 06:00:00	183	0.08	2.84
2019-04-06 07:00:00	311	0.5	5.5
2019-04-06 08:00:00	381	0.5	7
2019-04-06 09:00:00	508	1.25	9.59
2019-04-06 10:00:00	467	0.92	8.67
2019-04-06 11:00:00	523	1.33	10.08
2019-04-06 12:00:00	483	1.25	9.42
2019-04-06 13:00:00	520	1.58	10.17
2019-04-06 14:00:00	385	0.67	7.42
2019-04-06 15:00:00	424	0.92	7.84
2019-04-06 16:00:00	471	1.08	8.83
2019-04-06 17:00:00	501	1.17	9.67
2019-04-06 18:00:00	443	1	8.58
2019-04-06 19:00:00	383	0.92	7.08
2019-04-06 20:00:00	319	0.58	5.92
2019-04-06 21:00:00	330	0.92	6.09
2019-04-06 22:00:00	322	0.33	5.42
2019-04-06 23:00:00	319	0.59	5.83
2019-04-07 00:00:00	428	1.11	7.89
2019-04-07 01:00:00	324	0.67	5.92
2019-04-07 02:00:00	244	0.25	4.33
2019-04-07 03:00:00	199	0.08	3.5
2019-04-07 04:00:00	118	0.17	1.58
2019-04-07 05:00:00	108	0	1.5
2019-04-07 06:00:00	110	0	1.34
2019-04-07 07:00:00	88	0	1.17
2019-04-07 08:00:00	75	0	0.58
2019-04-07 09:00:00	181	0	2.84
2019-04-07 10:00:00	229	0.17	3.58
2019-04-07 11:00:00	291	0.25	5.08
2019-04-07 12:00:00	309	0.17	5.58
2019-04-07 13:00:00	276	0.42	4.84
2019-04-07 14:00:00	285	0.33	5.09
2019-04-07 15:00:00	355	0.5	6.34
2019-04-07 16:00:00	497	1.25	9.42
2019-04-07 17:00:00	733	2.08	14.33
2019-04-07 18:00:00	586	1.75	11.75
2019-04-07 19:00:00	411	1	7.59
2019-04-07 20:00:00	366	0.84	6.75
2019-04-07 21:00:00	319	0.58	6
2019-04-07 22:00:00	300	0.59	5.5
2019-04-07 23:00:00	251	0.25	4.42
2019-04-08 00:00:00	203	0.11	3.33
2019-04-08 01:00:00	112	0	1.58
2019-04-08 02:00:00	67	0	0.5
2019-04-08 03:00:00	59	0	0.42
2019-04-08 04:00:00	44	0	0.08
2019-04-08 05:00:00	67	0	0.42
2019-04-08 06:00:00	308	0.33	4.75
2019-04-08 07:00:00	813	2.25	16
2019-04-08 08:00:00	817	2.5	16.67
2019-04-08 09:00:00	886	3	17.67
2019-04-08 10:00:00	690	1.84	13.75
2019-04-08 11:00:00	748	2.5	14.83
2019-04-08 12:00:00	732	2.17	14.17
2019-04-08 13:00:00	859	2.67	16.75
2019-04-08 14:00:00	837	2.5	16.75
2019-04-08 15:00:00	832	2.75	16.75
2019-04-08 16:00:00	984	3.67	19.42
2019-04-08 17:00:00	1122	4	22.67
2019-04-08 18:00:00	1064	3.83	21.92
2019-04-08 19:00:00	720	2.33	14.75
2019-04-08 20:00:00	466	1.42	9
2019-04-08 21:00:00	324	0.59	6
2019-04-08 22:00:00	387	0.83	7.33
2019-04-08 23:00:00	165	0.08	2.59
2019-04-09 00:00:00	139	0	2
2019-04-09 01:00:00	94	0	1.08
2019-04-09 02:00:00	69	0	0.58
2019-04-09 03:00:00	34	0	0.08
2019-04-09 04:00:00	34	0	0
2019-04-09 05:00:00	77	0	0.58
2019-04-09 06:00:00	368	0.75	6.17
2019-04-09 07:00:00	835	2.5	16.67
2019-04-09 08:00:00	865	2.84	17
2019-04-09 09:00:00	798	2.42	16.34
2019-04-09 10:00:00	674	2	13.33
2019-04-09 11:00:00	737	2.58	14.75
2019-04-09 12:00:00	795	2.5	15.17
2019-04-09 13:00:00	894	3	17.92
2019-04-09 14:00:00	847	2.92	16.83
2019-04-09 15:00:00	959	3.25	19.25
2019-04-09 16:00:00	969	3.34	19.17
2019-04-09 17:00:00	1217	4.58	24.83
2019-04-09 18:00:00	1085	3.92	22.5
2019-04-09 19:00:00	747	2.34	15.34
2019-04-09 20:00:00	444	0.83	8.75
2019-04-09 21:00:00	432	0.92	8.08
2019-04-09 22:00:00	428	0.75	8.25
2019-04-09 23:00:00	206	0.17	3.5
2019-04-10 00:00:00	156	0	2.33
2019-04-10 01:00:00	150	0.08	2.17
2019-04-10 02:00:00	71	0	0.5
2019-04-10 03:00:00	41	0	0.08
2019-04-10 04:00:00	54	0	0.33
2019-04-10 05:00:00	80	0	0.58
2019-04-10 06:00:00	331	0.59	5.59
2019-04-10 07:00:00	857	2.58	16.84
2019-04-10 08:00:00	821	2.67	16.34
2019-04-10 09:00:00	838	2.84	16.58
2019-04-10 10:00:00	727	2.17	14.33
2019-04-10 11:00:00	753	2.42	14.75
2019-04-10 12:00:00	818	2.34	15.75
2019-04-10 13:00:00	940	2.84	18.5
2019-04-10 14:00:00	870	2.83	17.5
2019-04-10 15:00:00	846	2.92	17
2019-04-10 16:00:00	1117	4.17	22.34
2019-04-10 17:00:00	1259	4.75	26
2019-04-10 18:00:00	1091	4.17	22.5
2019-04-10 19:00:00	779	2.59	16
2019-04-10 20:00:00	448	1.17	8.42
2019-04-10 21:00:00	383	0.67	7.17
2019-04-10 22:00:00	403	0.84	7.75
2019-04-10 23:00:00	233	0.08	3.83
2019-04-11 00:00:00	179	0	2.89
2019-04-11 01:00:00	252	0.67	4.33
2019-04-11 02:00:00	117	0	1.67
2019-04-11 03:00:00	83	0	0.83
2019-04-11 04:00:00	83	0	0.92
2019-04-11 05:00:00	104	0.08	1.25
2019-04-11 06:00:00	424	1.17	6.92
2019-04-11 07:00:00	799	2.42	16.17
2019-04-11 08:00:00	872	2.84	17
2019-04-11 09:00:00	858	2.5	17.5
2019-04-11 10:00:00	774	2.34	15.17
2019-04-11 11:00:00	748	2.5	14.83
2019-04-11 12:00:00	770	2.42	15.17
2019-04-11 13:00:00	841	2.5	16.92
2019-04-11 14:00:00	783	2.5	15.25
2019-04-11 15:00:00	951	3.25	19.08
2019-04-11 16:00:00	920	3.67	18.67
2019-04-11 17:00:00	1232	4.67	24.67
2019-04-11 18:00:00	1149	4.42	23.84
2019-04-11 19:00:00	809	2.92	16.67
2019-04-11 20:00:00	536	1.58	10.5
2019-04-11 21:00:00	377	0.58	6.75
2019-04-11 22:00:00	383	0.92	7.42
2019-04-11 23:00:00	265	0.25	4.75
2019-04-12 00:00:00	232	0.44	4
2019-04-12 01:00:00	158	0.08	2.5
2019-04-12 02:00:00	118	0.08	1.5
2019-04-12 03:00:00	92	0.08	1.09
2019-04-12 04:00:00	72	0	0.67
2019-04-12 05:00:00	76	0	0.75
2019-04-12 06:00:00	372	0.92	5.92
2019-04-12 07:00:00	830	2.83	16.08
2019-04-12 08:00:00	770	2.5	15.42
2019-04-12 09:00:00	814	2.42	16.25
2019-04-12 10:00:00	736	2.33	15
2019-04-12 11:00:00	791	2.42	15.42
2019-04-12 12:00:00	808	2.5	15.5
2019-04-12 13:00:00	994	3.08	19.83
2019-04-12 14:00:00	891	3.17	17.75
2019-04-12 15:00:00	886	3.42	17.67
2019-04-12 16:00:00	1069	3.92	21.58
2019-04-12 17:00:00	1101	3.92	22.25
2019-04-12 18:00:00	993	3.67	20.17
2019-04-12 19:00:00	699	2.33	14.5
2019-04-12 20:00:00	457	1.17	9
2019-04-12 21:00:00	404	0.84	7.58
2019-04-12 22:00:00	407	0.83	7.75
2019-04-12 23:00:00	339	0.58	6.34
2019-04-13 00:00:00	327	0.78	6.11
2019-04-13 01:00:00	289	0.5	4.75
2019-04-13 02:00:00	267	0.5	4.84
2019-04-13 03:00:00	223	0.67	4
2019-04-13 04:00:00	134	0.08	2
2019-04-13 05:00:00	103	0	1.25
2019-04-13 06:00:00	170	0	2.34
2019-04-13 07:00:00	289	0.34	5
2019-04-13 08:00:00	423	0.92	7.42
2019-04-13 09:00:00	549	1.42	10.83
2019-04-13 10:00:00	536	1.33	10.42
2019-04-13 11:00:00	521	1.17	9.75
2019-04-13 12:00:00	530	1.25	10.08
2019-04-13 13:00:00	447	1	8.83
2019-04-13 14:00:00	427	1	8.33
2019-04-13 15:00:00	377	1	7
2019-04-13 16:00:00	370	0.67	6.92
2019-04-13 17:00:00	491	0.92	9.17
2019-04-13 18:00:00	471	1.09	9.17
2019-04-13 19:00:00	387	0.75	7.5
2019-04-13 20:00:00	348	0.5	6.17
2019-04-13 21:00:00	377	0.84	7.17
2019-04-13 22:00:00	380	0.75	7.08
2019-04-13 23:00:00	362	0.75	6.42
2019-04-14 00:00:00	379	0.89	7.11
2019-04-14 01:00:00	322	0.5	6
2019-04-14 02:00:00	251	0.33	4.5
2019-04-14 03:00:00	173	0.08	2.75
2019-04-14 04:00:00	145	0.17	2.25
2019-04-14 05:00:00	81	0	1
2019-04-14 06:00:00	92	0	1.08
2019-04-14 07:00:00	59	0	0.5
2019-04-14 08:00:00	102	0	1
2019-04-14 09:00:00	191	0.17	2.92
2019-04-14 10:00:00	254	0.25	4.17
2019-04-14 11:00:00	257	0.25	4.42
2019-04-14 12:00:00	291	0.42	5.17
2019-04-14 13:00:00	336	0.5	6.25
2019-04-14 14:00:00	265	0.33	4.83
2019-04-14 15:00:00	272	0.25	4.5
2019-04-14 16:00:00	263	0.25	4.75
2019-04-14 17:00:00	261	0.25	4.58
2019-04-14 18:00:00	336	0.5	5.84
2019-04-14 19:00:00	325	0.59	6.17
2019-04-14 20:00:00	251	0.25	4.25
2019-04-14 21:00:00	307	0.42	5.42
2019-04-14 22:00:00	269	0.42	4.84
2019-04-14 23:00:00	213	0.25	3.5
2019-04-15 00:00:00	188	0.33	3.22
2019-04-15 01:00:00	130	0	1.75
2019-04-15 02:00:00	90	0.08	1.08
2019-04-15 03:00:00	62	0.17	0.59
2019-04-15 04:00:00	51	0	0.33
2019-04-15 05:00:00	87	0	0.75
2019-04-15 06:00:00	356	0.67	5.84
2019-04-15 07:00:00	850	2.67	17.09
2019-04-15 08:00:00	781	2.42	16
2019-04-15 09:00:00	805	2.5	15.58
2019-04-15 10:00:00	671	2.09	13.33
2019-04-15 11:00:00	700	2.08	13.5
2019-04-15 12:00:00	743	2.33	14.5
2019-04-15 13:00:00	846	2.59	16.75
2019-04-15 14:00:00	855	2.92	17.42
2019-04-15 15:00:00	910	3.09	17.83
2019-04-15 16:00:00	934	3.42	18.92
2019-04-15 17:00:00	1067	4.25	21.42
2019-04-15 18:00:00	1002	3.83	20.75
2019-04-15 19:00:00	676	2.5	13.67
2019-04-15 20:00:00	403	1.09	7.75
2019-04-15 21:00:00	303	0.5	5.84
2019-04-15 22:00:00	259	0.25	4.59
2019-04-15 23:00:00	128	0	1.83
2019-04-16 00:00:00	100	0.11	1.11
2019-04-16 01:00:00	78	0.08	0.83
2019-04-16 02:00:00	56	0	0.42
2019-04-16 03:00:00	25	0	0
2019-04-16 04:00:00	42	0	0.17
2019-04-16 05:00:00	74	0.17	0.59
2019-04-16 06:00:00	305	0.5	4.92
2019-04-16 07:00:00	788	2.92	15.5
2019-04-16 08:00:00	808	3	16.17
2019-04-16 09:00:00	749	2.58	15.42
2019-04-16 10:00:00	657	2.17	12.83
2019-04-16 11:00:00	685	2.17	13.42
2019-04-16 12:00:00	816	2.67	16.42
2019-04-16 13:00:00	885	2.75	16.83
2019-04-16 14:00:00	781	2.59	16.08
2019-04-16 15:00:00	874	3	17.67
2019-04-16 16:00:00	981	3.33	19.5
2019-04-16 17:00:00	1083	4.09	22.17
2019-04-16 18:00:00	1101	4.08	22.42
2019-04-16 19:00:00	752	2.59	15.67
2019-04-16 20:00:00	386	1.17	7.67
2019-04-16 21:00:00	309	0.59	5.5
2019-04-16 22:00:00	299	0.5	5.42
2019-04-16 23:00:00	216	0.08	3.58
2019-04-17 00:00:00	161	0.11	2.44
2019-04-17 01:00:00	108	0	1.25
2019-04-17 02:00:00	76	0	0.84
2019-04-17 03:00:00	49	0	0.08
2019-04-17 04:00:00	43	0	0.17
2019-04-17 05:00:00	61	0	0.25
2019-04-17 06:00:00	246	0.33	3.83
2019-04-17 07:00:00	773	2.42	15
2019-04-17 08:00:00	726	2.17	14.75
2019-04-17 09:00:00	789	2.5	15.5
2019-04-17 10:00:00	720	2.59	13.92
2019-04-17 11:00:00	697	2.17	13.5
2019-04-17 12:00:00	721	2.42	14.17
2019-04-17 13:00:00	796	2.58	15.58
2019-04-17 14:00:00	776	2.5	15.42
2019-04-17 15:00:00	870	3.17	17.34
2019-04-17 16:00:00	887	3.17	18
2019-04-17 17:00:00	1020	3.83	20.42
2019-04-17 18:00:00	1053	4	21.83
2019-04-17 19:00:00	566	1.92	11.5
2019-04-17 20:00:00	353	0.83	6.67
2019-04-17 21:00:00	353	0.75	6.33
2019-04-17 22:00:00	354	0.75	6.75
2019-04-17 23:00:00	256	0.42	4.42
2019-04-18 00:00:00	168	0.22	2.67
2019-04-18 01:00:00	194	0.25	3.17
2019-04-18 02:00:00	127	0	1.92
2019-04-18 03:00:00	118	0.17	1.75
2019-04-18 04:00:00	93	0.08	1.17
2019-04-18 05:00:00	92	0	1
2019-04-18 06:00:00	293	0.67	4.92
2019-04-18 07:00:00	574	1.83	11.08
2019-04-18 08:00:00	675	2.33	13.25
2019-04-18 09:00:00	648	2	12.75
2019-04-18 10:00:00	666	2.5	12.67
2019-04-18 11:00:00	589	1.42	11.67
2019-04-18 12:00:00	635	1.75	12.25
2019-04-18 13:00:00	676	1.83	13
2019-04-18 14:00:00	692	1.92	13.58
2019-04-18 15:00:00	772	2.42	15.17
2019-04-18 16:00:00	806	2.92	16.09
2019-04-18 17:00:00	870	2.92	17.34
2019-04-18 18:00:00	711	2.42	14.42
2019-04-18 19:00:00	490	1.25	9.67
2019-04-18 20:00:00	356	0.84	6.58
2019-04-18 21:00:00	314	0.58	5.75
2019-04-18 22:00:00	286	0.34	4.92
2019-04-18 23:00:00	298	0.58	5.42
2019-04-19 00:00:00	380	1.33	7.11
2019-04-19 01:00:00	227	0.42	4.08
2019-04-19 02:00:00	197	0.25	3.25
2019-04-19 03:00:00	142	0.17	2.25
2019-04-19 04:00:00	120	0.08	1.58
2019-04-19 05:00:00	73	0	0.59
2019-04-19 06:00:00	101	0	1.08
2019-04-19 07:00:00	363	0.25	6.17
2019-04-19 08:00:00	366	0.17	6.5
2019-04-19 09:00:00	295	0.17	5.42
2019-04-19 10:00:00	320	0.34	5.58
2019-04-19 11:00:00	251	0.08	4.42
2019-04-19 12:00:00	318	0.42	5.67
2019-04-19 13:00:00	349	0.08	6.42
2019-04-19 14:00:00	336	0.42	6
2019-04-19 15:00:00	374	0.5	7.17
2019-04-19 16:00:00	321	0.42	5.84
2019-04-19 17:00:00	440	0.92	8.25
2019-04-19 18:00:00	426	1.08	7.92
2019-04-19 19:00:00	287	0.25	5.34
2019-04-19 20:00:00	345	0.58	6.34
2019-04-19 21:00:00	289	0.33	5.34
2019-04-19 22:00:00	277	0.33	4.92
2019-04-19 23:00:00	296	0.42	5
2019-04-20 00:00:00	279	0.33	5.11
2019-04-20 01:00:00	227	0.08	3.75
2019-04-20 02:00:00	136	0.17	2.17
2019-04-20 03:00:00	126	0.08	1.83
2019-04-20 04:00:00	87	0	0.83
2019-04-20 05:00:00	71	0	0.75
2019-04-20 06:00:00	104	0	1.25
2019-04-20 07:00:00	192	0	3.08
2019-04-20 08:00:00	226	0.17	3.59
2019-04-20 09:00:00	313	0.5	5.25
2019-04-20 10:00:00	365	0.5	6.58
2019-04-20 11:00:00	383	0.92	7.34
2019-04-20 12:00:00	375	0.5	7.08
2019-04-20 13:00:00	381	0.83	7.08
2019-04-20 14:00:00	337	0.5	6.33
2019-04-20 15:00:00	320	0.25	5.75
2019-04-20 16:00:00	342	0.42	6.17
2019-04-20 17:00:00	312	0.33	5.67
2019-04-20 18:00:00	304	0.25	5.5
2019-04-20 19:00:00	282	0.08	5
2019-04-20 20:00:00	244	0	4.08
2019-04-20 21:00:00	243	0.25	3.92
2019-04-20 22:00:00	278	0.33	4.83
2019-04-20 23:00:00	274	0.34	5.08
2019-04-21 00:00:00	329	0.67	5.78
2019-04-21 01:00:00	339	0.92	6.09
2019-04-21 02:00:00	163	0.17	2.67
2019-04-21 03:00:00	145	0	2.25
2019-04-21 04:00:00	99	0.08	1.34
2019-04-21 05:00:00	61	0	0.5
2019-04-21 06:00:00	97	0.08	1.17
2019-04-21 07:00:00	68	0	0.5
2019-04-21 08:00:00	72	0	0.58
2019-04-21 09:00:00	161	0.08	2.17
2019-04-21 10:00:00	206	0	3.42
2019-04-21 11:00:00	227	0.17	3.67
2019-04-21 12:00:00	272	0.25	4.75
2019-04-21 13:00:00	268	0	4.67
2019-04-21 14:00:00	209	0	3.5
2019-04-21 15:00:00	240	0.17	4.08
2019-04-21 16:00:00	275	0.42	4.59
2019-04-21 17:00:00	360	0.5	6.33
2019-04-21 18:00:00	398	0.59	7.42
2019-04-21 19:00:00	311	0.34	5.83
2019-04-21 20:00:00	331	0.75	5.92
2019-04-21 21:00:00	316	0.33	5.75
2019-04-21 22:00:00	274	0.33	4.83
2019-04-21 23:00:00	214	0.17	3.5
2019-04-22 00:00:00	215	0.33	3.55
2019-04-22 01:00:00	135	0.08	1.92
2019-04-22 02:00:00	85	0.17	1
2019-04-22 03:00:00	56	0	0.42
2019-04-22 04:00:00	61	0	0.42
2019-04-22 05:00:00	88	0	0.83
2019-04-22 06:00:00	380	0.75	6.5
2019-04-22 07:00:00	861	2.5	16.75
2019-04-22 08:00:00	791	2.75	16.59
2019-04-22 09:00:00	743	2.5	14.42
2019-04-22 10:00:00	717	2.34	13.92
2019-04-22 11:00:00	650	2	13.08
2019-04-22 12:00:00	781	2.42	15.5
2019-04-22 13:00:00	808	2.58	15.75
2019-04-22 14:00:00	747	2.25	15.17
2019-04-22 15:00:00	899	3	17.92
2019-04-22 16:00:00	1016	3.5	20.58
2019-04-22 17:00:00	1051	3.67	21.25
2019-04-22 18:00:00	980	3.5	19.67
2019-04-22 19:00:00	699	2.17	14.17
2019-04-22 20:00:00	429	1.09	8.17
2019-04-22 21:00:00	327	0.59	6.17
2019-04-22 22:00:00	393	0.92	7.58
2019-04-22 23:00:00	339	0.92	6.33
2019-04-23 00:00:00	161	0.11	2.33
2019-04-23 01:00:00	85	0	1
2019-04-23 02:00:00	57	0	0.25
2019-04-23 03:00:00	39	0	0.08
2019-04-23 04:00:00	52	0	0.42
2019-04-23 05:00:00	80	0	0.58
2019-04-23 06:00:00	374	0.92	6.25
2019-04-23 07:00:00	819	2.5	16.58
2019-04-23 08:00:00	826	2.75	16.42
2019-04-23 09:00:00	833	2.75	16.83
2019-04-23 10:00:00	733	2.25	14.17
2019-04-23 11:00:00	784	2.42	15.17
2019-04-23 12:00:00	755	2.67	15
2019-04-23 13:00:00	896	2.92	17.5
2019-04-23 14:00:00	788	2.58	15.92
2019-04-23 15:00:00	867	2.92	17.17
2019-04-23 16:00:00	983	3.5	20.17
2019-04-23 17:00:00	1166	4.09	23.84
2019-04-23 18:00:00	1062	4.17	21.92
2019-04-23 19:00:00	701	2.34	14
2019-04-23 20:00:00	461	1.25	9.08
2019-04-23 21:00:00	350	0.75	6.34
2019-04-23 22:00:00	435	0.75	8.17
2019-04-23 23:00:00	218	0.08	3.83
2019-04-24 00:00:00	183	0.33	3
2019-04-24 01:00:00	140	0.08	2.17
2019-04-24 02:00:00	84	0	1
2019-04-24 03:00:00	75	0	0.58
2019-04-24 04:00:00	64	0	0.5
2019-04-24 05:00:00	96	0	1
2019-04-24 06:00:00	364	0.92	5.84
2019-04-24 07:00:00	858	2.5	17.33
2019-04-24 08:00:00	844	2.84	17.33
2019-04-24 09:00:00	770	2.58	15.42
2019-04-24 10:00:00	721	2.34	14.25
2019-04-24 11:00:00	758	2.5	14.92
2019-04-24 12:00:00	809	2.5	16.42
2019-04-24 13:00:00	906	2.83	17.59
2019-04-24 14:00:00	899	3.09	17.75
2019-04-24 15:00:00	922	3.42	18.92
2019-04-24 16:00:00	987	3.58	19.58
2019-04-24 17:00:00	1166	4.42	23.67
2019-04-24 18:00:00	1122	4	23.08
2019-04-24 19:00:00	725	2.42	14.67
2019-04-24 20:00:00	438	1.08	8.75
2019-04-24 21:00:00	428	0.92	7.75
2019-04-24 22:00:00	421	0.75	7.92
2019-04-24 23:00:00	243	0.42	4.25
2019-04-25 00:00:00	169	0.11	2.67
2019-04-25 01:00:00	147	0.17	2.33
2019-04-25 02:00:00	85	0	0.92
2019-04-25 03:00:00	81	0.25	1.25
2019-04-25 04:00:00	65	0	0.59
2019-04-25 05:00:00	93	0.08	1.17
2019-04-25 06:00:00	361	0.83	5.92
2019-04-25 07:00:00	826	2.42	16.67
2019-04-25 08:00:00	841	2.83	16.5
2019-04-25 09:00:00	835	2.75	16.83
2019-04-25 10:00:00	774	2.5	15.17
2019-04-25 11:00:00	815	2.42	16.33
2019-04-25 12:00:00	825	2.59	16.17
2019-04-25 13:00:00	840	2.5	16.67
2019-04-25 14:00:00	881	3.17	17.5
2019-04-25 15:00:00	961	3.33	19.17
2019-04-25 16:00:00	1032	3.83	20.84
2019-04-25 17:00:00	1120	4.09	23.25
2019-04-25 18:00:00	1177	4.59	24.33
2019-04-25 19:00:00	901	3.25	18.84
2019-04-25 20:00:00	586	1.59	11.58
2019-04-25 21:00:00	454	1.08	8.67
2019-04-25 22:00:00	428	1	8.25
2019-04-25 23:00:00	259	0.42	4.67
2019-04-26 00:00:00	207	0	3.33
2019-04-26 01:00:00	152	0.17	2.42
2019-04-26 02:00:00	129	0.08	2
2019-04-26 03:00:00	139	0.25	1.84
2019-04-26 04:00:00	83	0	1
2019-04-26 05:00:00	105	0	1.25
2019-04-26 06:00:00	328	0.58	5.08
2019-04-26 07:00:00	861	2.67	17.17
2019-04-26 08:00:00	854	2.92	16.75
2019-04-26 09:00:00	747	2.5	14.75
2019-04-26 10:00:00	770	2.5	15
2019-04-26 11:00:00	761	2.34	15
2019-04-26 12:00:00	782	2.42	15.58
2019-04-26 13:00:00	842	2.5	16.67
2019-04-26 14:00:00	848	2.75	16.92
2019-04-26 15:00:00	893	2.92	17.75
2019-04-26 16:00:00	1124	4	22.67
2019-04-26 17:00:00	1069	3.75	22
2019-04-26 18:00:00	980	3.42	19.67
2019-04-26 19:00:00	728	2.33	15
2019-04-26 20:00:00	493	1.25	9.58
2019-04-26 21:00:00	366	0.67	6.84
2019-04-26 22:00:00	450	1	8.67
2019-04-26 23:00:00	385	0.84	7.33
2019-04-27 00:00:00	327	0.67	5.89
2019-04-27 01:00:00	306	0.33	5.42
2019-04-27 02:00:00	265	0.59	4.67
2019-04-27 03:00:00	210	0.17	3.67
2019-04-27 04:00:00	130	0.08	2.09
2019-04-27 05:00:00	153	0.08	2.17
2019-04-27 06:00:00	205	0.25	3.58
2019-04-27 07:00:00	354	0.67	5.92
2019-04-27 08:00:00	433	1	8.34
2019-04-27 09:00:00	471	1.08	9
2019-04-27 10:00:00	512	1.42	9.83
2019-04-27 11:00:00	554	1.5	10.67
2019-04-27 12:00:00	606	1.5	11.42
2019-04-27 13:00:00	505	1.25	10.08
2019-04-27 14:00:00	391	1.17	7.67
2019-04-27 15:00:00	426	0.92	7.83
2019-04-27 16:00:00	439	0.92	8.08
2019-04-27 17:00:00	509	1.08	9.67
2019-04-27 18:00:00	524	1.25	10.33
2019-04-27 19:00:00	391	0.67	7.58
2019-04-27 20:00:00	324	0.5	5.75
2019-04-27 21:00:00	327	0.5	5.83
2019-04-27 22:00:00	331	0.42	6
2019-04-27 23:00:00	416	1	7.58
2019-04-28 00:00:00	372	1	6.56
2019-04-28 01:00:00	254	0.5	4.17
2019-04-28 02:00:00	237	0.33	4.17
2019-04-28 03:00:00	201	0.17	3.25
2019-04-28 04:00:00	145	0.08	2.17
2019-04-28 05:00:00	111	0	1.42
2019-04-28 06:00:00	82	0	0.75
2019-04-28 07:00:00	75	0	0.67
2019-04-28 08:00:00	102	0	1.17
2019-04-28 09:00:00	140	0	2
2019-04-28 10:00:00	198	0.08	2.75
2019-04-28 11:00:00	263	0.17	4.42
2019-04-28 12:00:00	328	0.59	5.92
2019-04-28 13:00:00	351	0.75	6.58
2019-04-28 14:00:00	242	0.17	4.25
2019-04-28 15:00:00	246	0.17	4
2019-04-28 16:00:00	328	0.33	5.92
2019-04-28 17:00:00	381	0.84	7.09
2019-04-28 18:00:00	447	1.08	8.5
2019-04-28 19:00:00	390	0.75	7.25
2019-04-28 20:00:00	310	0.42	5.67
2019-04-28 21:00:00	278	0.17	4.75
2019-04-28 22:00:00	259	0.17	4.5
2019-04-28 23:00:00	240	0.08	4.09
2019-04-29 00:00:00	196	0.11	3.22
2019-04-29 01:00:00	163	0.17	2.67
2019-04-29 02:00:00	107	0.08	1.42
2019-04-29 03:00:00	60	0	0.58
2019-04-29 04:00:00	59	0	0.42
2019-04-29 05:00:00	96	0.08	0.92
2019-04-29 06:00:00	392	0.75	6.5
2019-04-29 07:00:00	798	2.5	16
2019-04-29 08:00:00	830	2.5	16.5
2019-04-29 09:00:00	770	2.5	15.58
2019-04-29 10:00:00	694	2.17	13.67
2019-04-29 11:00:00	694	2.09	13.67
2019-04-29 12:00:00	803	2.58	15.34
2019-04-29 13:00:00	902	3	17.5
2019-04-29 14:00:00	882	3.08	17.58
2019-04-29 15:00:00	830	3	16.83
2019-04-29 16:00:00	990	3.5	19.67
2019-04-29 17:00:00	1091	3.83	22.34
2019-04-29 18:00:00	1117	4.08	23.17
2019-04-29 19:00:00	708	2.33	14.58
2019-04-29 20:00:00	487	1.25	9.5
2019-04-29 21:00:00	339	0.67	6.33
2019-04-29 22:00:00	426	0.84	8.17
2019-04-29 23:00:00	215	0	3.42
2019-04-30 00:00:00	156	0	2.34
2019-04-30 01:00:00	110	0	1.5
2019-04-30 02:00:00	69	0	0.58
2019-04-30 03:00:00	52	0	0.25
2019-04-30 04:00:00	55	0	0.25
2019-04-30 05:00:00	85	0.08	0.83
2019-04-30 06:00:00	359	1	6
2019-04-30 07:00:00	834	2.5	16.25
2019-04-30 08:00:00	894	2.92	17.42
2019-04-30 09:00:00	753	2.33	15.17
2019-04-30 10:00:00	777	2.75	15.25
2019-04-30 11:00:00	764	2.25	15.58
2019-04-30 12:00:00	802	2.58	15.75
2019-04-30 13:00:00	955	3.08	18.92
2019-04-30 14:00:00	906	3.08	17.75
2019-04-30 15:00:00	997	3.42	20.17
2019-04-30 16:00:00	1088	3.75	22
2019-04-30 17:00:00	1135	4.09	22.83
2019-04-30 18:00:00	1142	4.17	23.75
2019-04-30 19:00:00	853	2.92	17.33
2019-04-30 20:00:00	582	1.58	11.58
2019-04-30 21:00:00	439	0.92	8.42
2019-04-30 22:00:00	439	0.92	8.33
2019-04-30 23:00:00	287	0.25	5.17
2019-05-01 00:00:00	317	0.78	5.67

## Sheet: PM 08290 04
Data/Hora	Intensidade(carros/hora)	Ocupacao(%)	Carga(%)
2019-04-01 00:00:00	0	7.33	2.89
2019-04-01 01:00:00	0	8.17	3
2019-04-01 02:00:00	0	9.5	3.5
2019-04-01 03:00:00	0	7.17	2.42
2019-04-01 04:00:00	0	6.5	2.33
2019-04-01 05:00:00	1	7.59	2.84
2019-04-01 06:00:00	0	6.42	2.33
2019-04-01 07:00:00	0	7.34	2.33
2019-04-01 08:00:00	0	6.5	2.5
2019-04-01 09:00:00	0	6.5	2.5
2019-04-01 10:00:00	0	6.42	2.25
2019-04-01 11:00:00	0	6.09	1.92
2019-04-01 12:00:00	0	5.92	1.92
2019-04-01 13:00:00	0	7	2.34
2019-04-01 14:00:00	0	4.84	1.42
2019-04-01 15:00:00	8	6.75	3.5
2019-04-01 16:00:00	0	5.59	1.59
2019-04-01 17:00:00	0	5.75	1.33
2019-04-01 18:00:00	0	5.58	1.42
2019-04-01 19:00:00	0	5.42	1.17
2019-04-01 20:00:00	0	5.34	1.25
2019-04-01 21:00:00	0	7.09	2.17
2019-04-01 22:00:00	0	5.67	1.92
2019-04-01 23:00:00	0	5.42	1.83
2019-04-02 00:00:00	0	6.22	1.67
2019-04-02 01:00:00	0	6.42	2.25
2019-04-02 02:00:00	0	6.59	2
2019-04-02 03:00:00	0	6.42	2.42
2019-04-02 04:00:00	0	6.42	2.34
2019-04-02 05:00:00	0	6.34	1.92
2019-04-02 06:00:00	0	5.92	1.92
2019-04-02 07:00:00	0	6.5	2.34
2019-04-02 08:00:00	0	7.34	2.59
2019-04-02 09:00:00	0	6.42	2.25
2019-04-02 10:00:00	0	6.67	2.25
2019-04-02 11:00:00	0	6.34	2.34
2019-04-02 12:00:00	0	5.92	2.08
2019-04-02 13:00:00	0	5.75	1.83
2019-04-02 14:00:00	1	5.58	1.75
2019-04-02 15:00:00	0	5.34	1.5
2019-04-02 16:00:00	0	7.09	2.42
2019-04-02 17:00:00	0	7.25	2.67
2019-04-02 18:00:00	0	5.75	1.92
2019-04-02 19:00:00	0	5.59	0.92
2019-04-02 20:00:00	0	4.92	1.34
2019-04-02 21:00:00	0	6.25	1.75
2019-04-02 22:00:00	0	4.67	0.58
2019-04-02 23:00:00	0	5.84	1.83
2019-04-03 00:00:00	0	7	2.67
2019-04-03 01:00:00	0	5.42	1.83
2019-04-03 02:00:00	0	5.84	2.08
2019-04-03 03:00:00	0	7.09	2.42
2019-04-03 04:00:00	0	6.5	2.5
2019-04-03 05:00:00	0	5.75	1.92
2019-04-03 06:00:00	0	7.25	2.67
2019-04-03 07:00:00	0	6.34	2.34
2019-04-03 08:00:00	0	7.5	2.59
2019-04-03 09:00:00	0	6.67	2.34
2019-04-03 10:00:00	0	7.25	2.67
2019-04-03 11:00:00	0	8.25	2.92
2019-04-03 12:00:00	0	6.75	2.42
2019-04-03 13:00:00	0	6.25	2.34
2019-04-03 14:00:00	0	7.08	2.59
2019-04-03 15:00:00	0	5.83	2.09
2019-04-03 16:00:00	0	7.17	2.67
2019-04-03 17:00:00	0	6.42	2.34
2019-04-03 18:00:00	0	6.34	2.42
2019-04-03 19:00:00	0	7.25	2.67
2019-04-03 20:00:00	0	6.59	2.5
2019-04-03 21:00:00	0	6.67	2.42
2019-04-03 22:00:00	0	6.33	2.42
2019-04-03 23:00:00	0	6	2
2019-04-04 00:00:00	0	6.22	2.11
2019-04-04 01:00:00	0	5.92	1.92
2019-04-04 02:00:00	0	7.09	2.33
2019-04-04 03:00:00	0	6.42	2.25
2019-04-04 04:00:00	0	6.09	2
2019-04-04 05:00:00	0	7.09	2.33
2019-04-04 06:00:00	0	6.42	2.33
2019-04-04 07:00:00	0	7.09	2.33
2019-04-04 08:00:00	0	6.5	2.67
2019-04-04 09:00:00	0	6.67	2.34
2019-04-04 10:00:00	0	7.09	2.33
2019-04-04 11:00:00	0	6.42	2.33
2019-04-04 12:00:00	0	6.42	2.34
2019-04-04 13:00:00	0	5.75	1.5
2019-04-04 14:00:00	0	5.84	1.75
2019-04-04 15:00:00	0	5.5	1.25
2019-04-04 16:00:00	0	6.42	2.25
2019-04-04 17:00:00	0	6.67	2.67
2019-04-04 18:00:00	0	7.09	2.25
2019-04-04 19:00:00	0	6.67	2.33
2019-04-04 20:00:00	0	7.42	2.59
2019-04-04 21:00:00	0	6.67	2.42
2019-04-04 22:00:00	0	6.67	2.42
2019-04-04 23:00:00	0	7.25	2.33
2019-04-05 00:00:00	0	7.45	2.67
2019-04-05 01:00:00	0	7.59	2.58
2019-04-05 02:00:00	0	6.59	2.67
2019-04-05 03:00:00	0	6.67	2.5
2019-04-05 04:00:00	0	7.5	2.58
2019-04-05 05:00:00	0	6.84	2.59
2019-04-05 06:00:00	0	7.75	2.67
2019-04-05 07:00:00	0	6.75	2.67
2019-04-05 08:00:00	0	7	2.59
2019-04-05 09:00:00	0	7.17	2.5
2019-04-05 10:00:00	0	6.67	2.33
2019-04-05 11:00:00	0	6.67	2.59
2019-04-05 12:00:00	0	7.42	2.67
2019-04-05 13:00:00	0	6.34	2.5
2019-04-05 14:00:00	2	8.17	2.84
2019-04-05 15:00:00	0	6.59	2.92
2019-04-05 16:00:00	0	6.84	2.42
2019-04-05 17:00:00	0	7.42	2.83
2019-04-05 18:00:00	0	7.09	2.75
2019-04-05 19:00:00	0	6.84	2.5
2019-04-05 20:00:00	1	8.42	3.25
2019-04-05 21:00:00	0	7.42	2.84
2019-04-05 22:00:00	0	7.42	2.67
2019-04-05 23:00:00	0	6.59	2.59
2019-04-06 00:00:00	0	7.34	2.78
2019-04-06 01:00:00	0	7.5	2.67
2019-04-06 02:00:00	0	7	2.59
2019-04-06 03:00:00	0	7.59	2.67
2019-04-06 04:00:00	0	6.67	2.34
2019-04-06 05:00:00	0	7	2.67
2019-04-06 06:00:00	0	7.33	2.59
2019-04-06 07:00:00	0	6.75	2.34
2019-04-06 08:00:00	0	7.67	2.92
2019-04-06 09:00:00	0	6.92	2.59
2019-04-06 10:00:00	0	7.5	2.33
2019-04-06 11:00:00	0	6.08	2
2019-04-06 12:00:00	0	5.59	1.67
2019-04-06 13:00:00	0	7.5	2.25
2019-04-06 14:00:00	0	5.42	1.67
2019-04-06 15:00:00	0	7.34	2.42
2019-04-06 16:00:00	0	7.17	2.58
2019-04-06 17:00:00	0	6.84	2.58
2019-04-06 18:00:00	0	8.08	2.83
2019-04-06 19:00:00	0	7.25	2.75
2019-04-06 20:00:00	0	9.67	3.75
2019-04-06 21:00:00	0	7.08	3
2019-04-06 22:00:00	0	7.84	3.25
2019-04-06 23:00:00	0	9.42	3.5
2019-04-07 00:00:00	0	9.56	4.11
2019-04-07 01:00:00	0	8.17	3.08
2019-04-07 02:00:00	0	8	3.17
2019-04-07 03:00:00	0	7.5	3.09
2019-04-07 04:00:00	0	9.34	3.58
2019-04-07 05:00:00	0	8.5	3.5
2019-04-07 06:00:00	0	8.25	3
2019-04-07 07:00:00	0	8.17	3.34
2019-04-07 08:00:00	0	8.33	3.25
2019-04-07 09:00:00	0	9.42	3.75
2019-04-07 10:00:00	0	7.42	3.09
2019-04-07 11:00:00	1	7.75	3
2019-04-07 12:00:00	0	6.5	2.09
2019-04-07 13:00:00	0	7.67	2.67
2019-04-07 14:00:00	0	5.92	1.59
2019-04-07 15:00:00	0	6.5	2.17
2019-04-07 16:00:00	0	7.09	2.25
2019-04-07 17:00:00	0	7	2.42
2019-04-07 18:00:00	0	6.75	1.67
2019-04-07 19:00:00	0	5.92	1.75
2019-04-07 20:00:00	0	7.5	2.5
2019-04-07 21:00:00	0	7.5	2.67
2019-04-07 22:00:00	0	7	2.5
2019-04-07 23:00:00	0	7.59	2.5
2019-04-08 00:00:00	0	6.34	2.33
2019-04-08 01:00:00	0	7	2.42
2019-04-08 02:00:00	0	7.5	2.42
2019-04-08 03:00:00	0	6.84	2.34
2019-04-08 04:00:00	0	7.75	2.75
2019-04-08 05:00:00	0	6.84	2.58
2019-04-08 06:00:00	0	6.09	2.33
2019-04-08 07:00:00	0	7.42	2.5
2019-04-08 08:00:00	0	6.75	2.5
2019-04-08 09:00:00	0	7.25	2.5
2019-04-08 10:00:00	0	6.42	2.25
2019-04-08 11:00:00	0	6.67	2.33
2019-04-08 12:00:00	0	7.17	2.25
2019-04-08 13:00:00	0	6.42	2.25
2019-04-08 14:00:00	0	5.67	1.75
2019-04-08 15:00:00	0	6.42	2.33
2019-04-08 16:00:00	0	5.42	1.67
2019-04-08 17:00:00	0	6.5	1.92
2019-04-08 18:00:00	0	5.58	1.5
2019-04-08 19:00:00	0	5.83	1.92
2019-04-08 20:00:00	0	6.67	2.09
2019-04-08 21:00:00	0	6.42	2.25
2019-04-08 22:00:00	0	5.33	1.75
2019-04-08 23:00:00	0	7.17	2.33
2019-04-09 00:00:00	0	7.11	2.44
2019-04-09 01:00:00	0	6.5	2.17
2019-04-09 02:00:00	0	5.83	2.08
2019-04-09 03:00:00	0	7.25	2.5
2019-04-09 04:00:00	0	6.42	2.42
2019-04-09 05:00:00	0	6.5	2.5
2019-04-09 06:00:00	0	6.67	2
2019-04-09 07:00:00	0	6.42	2.17
2019-04-09 08:00:00	0	7.33	2.42
2019-04-09 09:00:00	0	6.42	2.42
2019-04-09 10:00:00	0	6.75	2.33
2019-04-09 11:00:00	0	7.25	2.59
2019-04-09 12:00:00	0	6.25	2.34
2019-04-09 13:00:00	0	5.42	1.59
2019-04-09 14:00:00	0	6.17	3.5
2019-04-09 15:00:00	0	6	1.84
2019-04-09 16:00:00	0	7	2.33
2019-04-09 17:00:00	0	6.5	2.34
2019-04-09 18:00:00	0	5.84	1.92
2019-04-09 19:00:00	0	5.75	1.5
2019-04-09 20:00:00	0	5.34	1.34
2019-04-09 21:00:00	0	6.5	1.92
2019-04-09 22:00:00	0	3.92	1.17
2019-04-09 23:00:00	0	5.92	1.42
2019-04-10 00:00:00	0	7.22	2.22
2019-04-10 01:00:00	0	5.84	2
2019-04-10 02:00:00	0	5.92	1.92
2019-04-10 03:00:00	0	7.17	2.5
2019-04-10 04:00:00	0	6.67	2.34
2019-04-10 05:00:00	0	6.58	2.17
2019-04-10 06:00:00	0	6.59	2.34
2019-04-10 07:00:00	0	6.42	2.34
2019-04-10 08:00:00	0	7.67	2.84
2019-04-10 09:00:00	0	6.67	2.42
2019-04-10 10:00:00	0	7.34	2.42
2019-04-10 11:00:00	0	6.67	2.34
2019-04-10 12:00:00	0	6.25	2.17
2019-04-10 13:00:00	0	7.17	2.33
2019-04-10 14:00:00	0	6.59	2.33
2019-04-10 15:00:00	0	6.59	2
2019-04-10 16:00:00	0	6.42	2.33
2019-04-10 17:00:00	0	6.75	2.25
2019-04-10 18:00:00	0	7	2.25
2019-04-10 19:00:00	0	6.5	2.25
2019-04-10 20:00:00	0	7.17	2.5
2019-04-10 21:00:00	0	5.84	2
2019-04-10 22:00:00	0	6.67	2.34
2019-04-10 23:00:00	0	7.25	2.5
2019-04-11 00:00:00	0	6.89	2.45
2019-04-11 01:00:00	0	6.67	2.17
2019-04-11 02:00:00	0	6.34	2.34
2019-04-11 03:00:00	0	6.59	2.34
2019-04-11 04:00:00	0	7.42	2.59
2019-04-11 05:00:00	0	6.42	2.34
2019-04-11 06:00:00	0	7.09	2.5
2019-04-11 07:00:00	0	6.58	2.42
2019-04-11 08:00:00	0	6.58	2.42
2019-04-11 09:00:00	0	7.59	2.67
2019-04-11 10:00:00	0	6.42	2.34
2019-04-11 11:00:00	0	7.17	2.5
2019-04-11 12:00:00	0	6.58	2.42
2019-04-11 13:00:00	0	5.25	1.84
2019-04-11 14:00:00	0	6.84	2.42
2019-04-11 15:00:00	0	5	1.59
2019-04-11 16:00:00	0	7.33	2.67
2019-04-11 17:00:00	0	6.92	2.58
2019-04-11 18:00:00	0	6.42	2.42
2019-04-11 19:00:00	0	7.75	2.92
2019-04-11 20:00:00	0	6.75	2.59
2019-04-11 21:00:00	0	7.25	2.59
2019-04-11 22:00:00	0	6.84	2.59
2019-04-11 23:00:00	0	6.59	2.34
2019-04-12 00:00:00	0	7.22	2.67
2019-04-12 01:00:00	0	7	2.59
2019-04-12 02:00:00	0	7.67	2.59
2019-04-12 03:00:00	0	6.75	2.42
2019-04-12 04:00:00	0	6.84	2.5
2019-04-12 05:00:00	0	7.59	2.75
2019-04-12 06:00:00	0	7.09	2.5
2019-04-12 07:00:00	0	7.59	2.42
2019-04-12 08:00:00	0	7	2.84
2019-04-12 09:00:00	2	7.42	2.92
2019-04-12 10:00:00	0	7.5	2.67
2019-04-12 11:00:00	0	6.67	2.42
2019-04-12 12:00:00	0	7.34	2.59
2019-04-12 13:00:00	0	6.67	2.5
2019-04-12 14:00:00	0	6.92	2.67
2019-04-12 15:00:00	0	7.75	2.92
2019-04-12 16:00:00	0	7.09	2.58
2019-04-12 17:00:00	0	7.42	2.5
2019-04-12 18:00:00	0	6.84	2.84
2019-04-12 19:00:00	0	7	2.59
2019-04-12 20:00:00	0	8	2.75
2019-04-12 21:00:00	0	7.25	3.17
2019-04-12 22:00:00	0	6.84	2.5
2019-04-12 23:00:00	0	7.34	2.59
2019-04-13 00:00:00	0	7.44	2.67
2019-04-13 01:00:00	0	7.59	2.59
2019-04-13 02:00:00	0	7	2.59
2019-04-13 03:00:00	0	6.92	2.5
2019-04-13 04:00:00	1	7.84	2.92
2019-04-13 05:00:00	0	7.09	2.59
2019-04-13 06:00:00	0	7.58	2.59
2019-04-13 07:00:00	0	6.84	2.67
2019-04-13 08:00:00	0	6.84	2.67
2019-04-13 09:00:00	0	7.5	2.67
2019-04-13 10:00:00	0	7	2.75
2019-04-13 11:00:00	0	6.75	1.75
2019-04-13 12:00:00	0	5.84	1.67
2019-04-13 13:00:00	0	5.42	1.42
2019-04-13 14:00:00	0	6.17	1.92
2019-04-13 15:00:00	0	6.84	2.5
2019-04-13 16:00:00	0	7.67	2.92
2019-04-13 17:00:00	0	6.84	2.67
2019-04-13 18:00:00	0	7.59	3.08
2019-04-13 19:00:00	0	8.33	3.42
2019-04-13 20:00:00	0	8.17	3.42
2019-04-13 21:00:00	0	8.25	3.42
2019-04-13 22:00:00	0	7.84	3.33
2019-04-13 23:00:00	0	8.34	3.5
2019-04-14 00:00:00	0	9	3.22
2019-04-14 01:00:00	0	7.42	3.17
2019-04-14 02:00:00	0	8	3.25
2019-04-14 03:00:00	0	7.67	3.33
2019-04-14 04:00:00	0	8.5	3.67
2019-04-14 05:00:00	0	9.25	3.92
2019-04-14 06:00:00	0	8	3.33
2019-04-14 07:00:00	0	8.17	3.33
2019-04-14 08:00:00	0	8.25	3.33
2019-04-14 09:00:00	0	7.92	3.33
2019-04-14 10:00:00	0	8.17	3.25
2019-04-14 11:00:00	0	7.75	3
2019-04-14 12:00:00	0	9.75	3.42
2019-04-14 13:00:00	0	8.83	3.58
2019-04-14 14:00:00	0	7.67	2.83
2019-04-14 15:00:00	0	10	3.92
2019-04-14 16:00:00	0	8.5	3.42
2019-04-14 17:00:00	0	10.08	3.67
2019-04-14 18:00:00	0	7.92	2.92
2019-04-14 19:00:00	0	7.75	2.83
2019-04-14 20:00:00	0	10.25	4
2019-04-14 21:00:00	0	8.58	3.5
2019-04-14 22:00:00	0	10.42	3.92
2019-04-14 23:00:00	0	8.58	3.33
2019-04-15 00:00:00	0	10.67	3.89
2019-04-15 01:00:00	0	10.33	3.92
2019-04-15 02:00:00	0	8.5	3.5
2019-04-15 03:00:00	0	9.17	3.17
2019-04-15 04:00:00	0	9.84	3.84
2019-04-15 05:00:00	0	8.33	3
2019-04-15 06:00:00	0	10	3.75
2019-04-15 07:00:00	0	7.67	2.34
2019-04-15 08:00:00	0	6.84	2.34
2019-04-15 09:00:00	0	7.17	2.42
2019-04-15 10:00:00	0	6.67	2.5
2019-04-15 11:00:00	0	6.59	2.17
2019-04-15 12:00:00	0	6.75	1.92
2019-04-15 13:00:00	0	6.42	2.33
2019-04-15 14:00:00	0	6.09	1.83
2019-04-15 15:00:00	0	6.5	2.34
2019-04-15 16:00:00	1	6.34	2.42
2019-04-15 17:00:00	0	6.17	1.58
2019-04-15 18:00:00	0	5.5	1.33
2019-04-15 19:00:00	0	6.59	1.92
2019-04-15 20:00:00	0	6	2.25
2019-04-15 21:00:00	0	6.17	1.83
2019-04-15 22:00:00	0	7.08	2.42
2019-04-15 23:00:00	0	5.67	1.75
2019-04-16 00:00:00	0	6.78	2.11
2019-04-16 01:00:00	0	7.17	2.59
2019-04-16 02:00:00	0	5.84	2.09
2019-04-16 03:00:00	0	7.42	2.34
2019-04-16 04:00:00	0	6.59	2.34
2019-04-16 05:00:00	0	6.5	2.34
2019-04-16 06:00:00	0	7.25	2.5
2019-04-16 07:00:00	0	6.42	2.25
2019-04-16 08:00:00	0	7.5	2.25
2019-04-16 09:00:00	0	6.59	2.59
2019-04-16 10:00:00	0	6.84	2.59
2019-04-16 11:00:00	0	7.17	2.33
2019-04-16 12:00:00	0	6.67	2.59
2019-04-16 13:00:00	0	5.67	1.75
2019-04-16 14:00:00	0	6.34	2.09
2019-04-16 15:00:00	0	5.59	1.5
2019-04-16 16:00:00	0	7.17	2.42
2019-04-16 17:00:00	0	7.42	2.67
2019-04-16 18:00:00	0	7.59	2.75
2019-04-16 19:00:00	0	8.17	2.67
2019-04-16 20:00:00	0	7.5	2.25
2019-04-16 21:00:00	0	8.67	2.58
2019-04-16 22:00:00	0	6	2.25
2019-04-16 23:00:00	0	7.67	2.34
2019-04-17 00:00:00	0	9.33	3.33
2019-04-17 01:00:00	0	7.67	2.58
2019-04-17 02:00:00	0	8.5	2.58
2019-04-17 03:00:00	0	6.42	2.42
2019-04-17 04:00:00	0	7.09	2.5
2019-04-17 05:00:00	0	6.83	2.17
2019-04-17 06:00:00	0	6.5	2.34
2019-04-17 07:00:00	0	6.92	2.5
2019-04-17 08:00:00	0	7.67	2.75
2019-04-17 09:00:00	0	6.92	2.5
2019-04-17 10:00:00	0	7.59	2.33
2019-04-17 11:00:00	0	6.67	2.59
2019-04-17 12:00:00	0	6.5	2.17
2019-04-17 13:00:00	0	6.67	1.92
2019-04-17 14:00:00	0	6.75	2.5
2019-04-17 15:00:00	0	6	1.84
2019-04-17 16:00:00	0	8	2.75
2019-04-17 17:00:00	0	6.75	2.67
2019-04-17 18:00:00	0	7.17	2.67
2019-04-17 19:00:00	0	6.5	2.34
2019-04-17 20:00:00	0	6.5	2.34
2019-04-17 21:00:00	0	6.5	2.25
2019-04-17 22:00:00	0	6.92	2.17
2019-04-17 23:00:00	0	7.17	2.5
2019-04-18 00:00:00	0	6.22	2.45
2019-04-18 01:00:00	0	6.09	1.67
2019-04-18 02:00:00	0	7	2.25
2019-04-18 03:00:00	0	6.67	2.5
2019-04-18 04:00:00	0	6.34	2.42
2019-04-18 05:00:00	0	7.34	2.67
2019-04-18 06:00:00	0	6.34	2.34
2019-04-18 07:00:00	0	7.25	2.59
2019-04-18 08:00:00	0	6.5	2.34
2019-04-18 09:00:00	0	6.84	2.75
2019-04-18 10:00:00	0	7.33	2.59
2019-04-18 11:00:00	0	6.5	2.34
2019-04-18 12:00:00	0	7.33	2.5
2019-04-18 13:00:00	0	5.84	1.92
2019-04-18 14:00:00	0	6.42	2.25
2019-04-18 15:00:00	0	6.42	2
2019-04-18 16:00:00	0	6	2
2019-04-18 17:00:00	0	7.42	2.42
2019-04-18 18:00:00	0	6.75	2.42
2019-04-18 19:00:00	0	6.58	2.5
2019-04-18 20:00:00	0	7.75	2.83
2019-04-18 21:00:00	0	6.67	2.67
2019-04-18 22:00:00	0	6.42	2.5
2019-04-18 23:00:00	0	8	3
2019-04-19 00:00:00	0	7.78	3.22
2019-04-19 01:00:00	0	7.5	2.42
2019-04-19 02:00:00	0	6.67	2.42
2019-04-19 03:00:00	0	6.84	2.67
2019-04-19 04:00:00	0	7.67	2.58
2019-04-19 05:00:00	0	7	2.75
2019-04-19 06:00:00	0	7.67	2.67
2019-04-19 07:00:00	0	6.92	2.75
2019-04-19 08:00:00	0	7.17	2.92
2019-04-19 09:00:00	0	8	3
2019-04-19 10:00:00	0	6.83	2.67
2019-04-19 11:00:00	0	6.67	2.33
2019-04-19 12:00:00	0	7.5	2.42
2019-04-19 13:00:00	0	6.75	2.5
2019-04-19 14:00:00	2	7.34	2.84
2019-04-19 15:00:00	7	8.34	3.84
2019-04-19 16:00:00	0	6.92	2.5
2019-04-19 17:00:00	3	8.34	3.17
2019-04-19 18:00:00	0	6.84	2.59
2019-04-19 19:00:00	0	6.84	2.25
2019-04-19 20:00:00	0	7.92	2.75
2019-04-19 21:00:00	0	6.75	2.33
2019-04-19 22:00:00	0	7.34	2.42
2019-04-19 23:00:00	0	6.84	2.59
2019-04-20 00:00:00	0	8	2.89
2019-04-20 01:00:00	0	7.75	2.92
2019-04-20 02:00:00	0	6.75	2.42
2019-04-20 03:00:00	0	7.67	2.59
2019-04-20 04:00:00	0	6.75	2.59
2019-04-20 05:00:00	0	6.92	2.59
2019-04-20 06:00:00	0	7.25	2.59
2019-04-20 07:00:00	0	6.84	2.5
2019-04-20 08:00:00	0	6.92	2.5
2019-04-20 09:00:00	0	7.59	2.75
2019-04-20 10:00:00	0	7.09	2.59
2019-04-20 11:00:00	0	7.33	2.67
2019-04-20 12:00:00	0	6.09	2
2019-04-20 13:00:00	0	7.17	2.17
2019-04-20 14:00:00	0	6.42	2.42
2019-04-20 15:00:00	0	7.17	2.5
2019-04-20 16:00:00	0	7.67	2.5
2019-04-20 17:00:00	0	6.5	2.42
2019-04-20 18:00:00	0	8.17	3.17
2019-04-20 19:00:00	0	7.5	2.83
2019-04-20 20:00:00	0	8.09	2.83
2019-04-20 21:00:00	0	8.17	3
2019-04-20 22:00:00	0	7.17	2.92
2019-04-20 23:00:00	0	8.42	3.33
2019-04-21 00:00:00	0	7.45	3
2019-04-21 01:00:00	0	7.25	3.08
2019-04-21 02:00:00	0	8	3.08
2019-04-21 03:00:00	0	7.34	3.25
2019-04-21 04:00:00	0	9.09	3.59
2019-04-21 05:00:00	0	7.92	2.92
2019-04-21 06:00:00	0	8	3.17
2019-04-21 07:00:00	0	7	2.83
2019-04-21 08:00:00	0	7.75	3.17
2019-04-21 09:00:00	0	8.5	3.25
2019-04-21 10:00:00	0	7.25	2.92
2019-04-21 11:00:00	0	7.67	2.83
2019-04-21 12:00:00	0	6.84	2.59
2019-04-21 13:00:00	0	7.58	2.92
2019-04-21 14:00:00	0	8	2.67
2019-04-21 15:00:00	0	7.83	3
2019-04-21 16:00:00	0	8.67	2.83
2019-04-21 17:00:00	0	7.08	2.58
2019-04-21 18:00:00	0	6.42	2.17
2019-04-21 19:00:00	0	8.17	2.59
2019-04-21 20:00:00	0	8.42	3.09
2019-04-21 21:00:00	0	8.42	2.75
2019-04-21 22:00:00	0	8.67	2.83
2019-04-21 23:00:00	0	6.67	2.33
2019-04-22 00:00:00	0	8.78	2.67
2019-04-22 01:00:00	0	8.33	3.09
2019-04-22 02:00:00	0	8	2.75
2019-04-22 03:00:00	0	7.84	2.42
2019-04-22 04:00:00	0	7.42	2.83
2019-04-22 05:00:00	0	9.75	3.67
2019-04-22 06:00:00	0	7.92	2.83
2019-04-22 07:00:00	0	6.33	2.58
2019-04-22 08:00:00	0	7.75	3
2019-04-22 09:00:00	0	6.59	2.25
2019-04-22 10:00:00	0	7.42	2.67
2019-04-22 11:00:00	0	7.84	2.83
2019-04-22 12:00:00	0	6.42	2.34
2019-04-22 13:00:00	0	7.42	2.33
2019-04-22 14:00:00	0	5.92	2
2019-04-22 15:00:00	0	6.5	2.33
2019-04-22 16:00:00	0	7.17	2.42
2019-04-22 17:00:00	0	5.5	1.59
2019-04-22 18:00:00	1	7.09	2.17
2019-04-22 19:00:00	0	5.75	1.92
2019-04-22 20:00:00	0	6	2.25
2019-04-22 21:00:00	0	7.25	2.5
2019-04-22 22:00:00	0	6.09	2
2019-04-22 23:00:00	0	6.84	2
2019-04-23 00:00:00	0	6	2.22
2019-04-23 01:00:00	0	6.67	2.5
2019-04-23 02:00:00	0	7.09	2.42
2019-04-23 03:00:00	0	6.34	2.17
2019-04-23 04:00:00	0	7.25	2.33
2019-04-23 05:00:00	0	6.5	2.58
2019-04-23 06:00:00	0	6.5	2.5
2019-04-23 07:00:00	0	7.25	2.67
2019-04-23 08:00:00	0	6.83	2.67
2019-04-23 09:00:00	0	6.67	2.58
2019-04-23 10:00:00	0	7.92	3.08
2019-04-23 11:00:00	0	6.33	2.42
2019-04-23 12:00:00	3	7.58	3.25
2019-04-23 13:00:00	1	6.84	2.17
2019-04-23 14:00:00	0	6.42	2.42
2019-04-23 15:00:00	0	5.17	1.5
2019-04-23 16:00:00	0	7.34	2.5
2019-04-23 17:00:00	0	6.75	2.42
2019-04-23 18:00:00	0	7.25	2.25
2019-04-23 19:00:00	0	6.25	2.42
2019-04-23 20:00:00	0	6.25	1.92
2019-04-23 21:00:00	0	7.08	2.09
2019-04-23 22:00:00	0	6.5	2.17
2019-04-23 23:00:00	0	7.67	2
2019-04-24 00:00:00	0	7.44	3.22
2019-04-24 01:00:00	0	6.75	2.17
2019-04-24 02:00:00	0	7.17	2.42
2019-04-24 03:00:00	0	6.75	2.33
2019-04-24 04:00:00	0	7.67	2.75
2019-04-24 05:00:00	0	6.58	2.33
2019-04-24 06:00:00	0	6.84	2.33
2019-04-24 07:00:00	0	8.5	3.17
2019-04-24 08:00:00	0	7.59	2.75
2019-04-24 09:00:00	0	7	2.59
2019-04-24 10:00:00	0	7.67	2.59
2019-04-24 11:00:00	0	6.75	2.75
2019-04-24 12:00:00	0	6.42	2.34
2019-04-24 13:00:00	0	6.83	2.25
2019-04-24 14:00:00	0	6.59	2.34
2019-04-24 15:00:00	0	6.09	1.84
2019-04-24 16:00:00	0	7.09	2.42
2019-04-24 17:00:00	0	7.09	2.17
2019-04-24 18:00:00	0	7.25	2.42
2019-04-24 19:00:00	0	6.75	2.5
2019-04-24 20:00:00	0	6.75	2.5
2019-04-24 21:00:00	0	6.59	2.08
2019-04-24 22:00:00	0	6.83	2.67
2019-04-24 23:00:00	0	6.34	2.25
2019-04-25 00:00:00	0	7.11	2.67
2019-04-25 01:00:00	0	6.08	2.17
2019-04-25 02:00:00	0	6.5	2.5
2019-04-25 03:00:00	0	7.34	2.58
2019-04-25 04:00:00	0	6.67	2.34
2019-04-25 05:00:00	0	6.59	2.33
2019-04-25 06:00:00	0	7.17	2.5
2019-04-25 07:00:00	0	6.67	2.42
2019-04-25 08:00:00	0	6.67	2.34
2019-04-25 09:00:00	0	7.5	2.42
2019-04-25 10:00:00	0	6.67	2.33
2019-04-25 11:00:00	0	7.42	2.25
2019-04-25 12:00:00	0	6.5	2.33
2019-04-25 13:00:00	0	6.17	2.25
2019-04-25 14:00:00	0	7.17	2.42
2019-04-25 15:00:00	0	6.5	2.34
2019-04-25 16:00:00	0	6.25	2.25
2019-04-25 17:00:00	0	7.17	2.67
2019-04-25 18:00:00	0	6.75	2.67
2019-04-25 19:00:00	0	7.75	2.92
2019-04-25 20:00:00	1	7.25	2.83
2019-04-25 21:00:00	0	7.25	2.5
2019-04-25 22:00:00	0	6.59	2.5
2019-04-25 23:00:00	0	6.84	2.58
2019-04-26 00:00:00	0	7.22	2.67
2019-04-26 01:00:00	0	6.67	2.5
2019-04-26 02:00:00	0	7.25	2.33
2019-04-26 03:00:00	0	6.75	2.5
2019-04-26 04:00:00	0	6.84	2.67
2019-04-26 05:00:00	0	7.59	2.67
2019-04-26 06:00:00	0	7.09	2.5
2019-04-26 07:00:00	0	7.59	2.5
2019-04-26 08:00:00	0	7.09	2.59
2019-04-26 09:00:00	0	7.25	2.92
2019-04-26 10:00:00	0	7.42	2.59
2019-04-26 11:00:00	0	6.92	2.75
2019-04-26 12:00:00	0	7.5	2.58
2019-04-26 13:00:00	0	6.84	2.75
2019-04-26 14:00:00	0	7	2.59
2019-04-26 15:00:00	0	8	2.67
2019-04-26 16:00:00	0	7.09	2.59
2019-04-26 17:00:00	0	8	2.5
2019-04-26 18:00:00	0	6.75	2.75
2019-04-26 19:00:00	0	7	2.59
2019-04-26 20:00:00	0	7.5	2.5
2019-04-26 21:00:00	0	6.84	2.25
2019-04-26 22:00:00	0	7.5	2.59
2019-04-26 23:00:00	0	6.67	2.5
2019-04-27 00:00:00	0	7.56	2.44
2019-04-27 01:00:00	0	7.67	2.5
2019-04-27 02:00:00	0	7	2.5
2019-04-27 03:00:00	0	6.84	2.67
2019-04-27 04:00:00	0	7.59	2.67
2019-04-27 05:00:00	0	7.09	2.59
2019-04-27 06:00:00	0	7.59	2.59
2019-04-27 07:00:00	0	6.67	2.59
2019-04-27 08:00:00	0	7.09	2.75
2019-04-27 09:00:00	0	7.59	2.33
2019-04-27 10:00:00	0	7.09	2.75
2019-04-27 11:00:00	0	6.67	2.33
2019-04-27 12:00:00	0	6.75	2.5
2019-04-27 13:00:00	0	6.59	2.34
2019-04-27 14:00:00	0	6.59	2.09
2019-04-27 15:00:00	0	7.09	2.75
2019-04-27 16:00:00	0	6.84	2.33
2019-04-27 17:00:00	0	7.25	2.5
2019-04-27 18:00:00	0	6.84	2.5
2019-04-27 19:00:00	0	8.08	3
2019-04-27 20:00:00	0	7.5	3
2019-04-27 21:00:00	0	8	3.33
2019-04-27 22:00:00	0	8.25	3.08
2019-04-27 23:00:00	0	7.17	2.83
2019-04-28 00:00:00	0	7.78	3.22
2019-04-28 01:00:00	0	8.09	3
2019-04-28 02:00:00	0	7.59	2.67
2019-04-28 03:00:00	0	7.25	2.75
2019-04-28 04:00:00	0	8.33	2.75
2019-04-28 05:00:00	0	7.09	2.5
2019-04-28 06:00:00	0	7.84	3.17
2019-04-28 07:00:00	0	7.67	2.92
2019-04-28 08:00:00	0	7.75	3.25
2019-04-28 09:00:00	0	7.84	3
2019-04-28 10:00:00	0	6.75	2.84
2019-04-28 11:00:00	0	7.17	2.59
2019-04-28 12:00:00	0	7.58	2.42
2019-04-28 13:00:00	0	7.34	3.17
2019-04-28 14:00:00	0	7.42	2.67
2019-04-28 15:00:00	0	8.92	3.34
2019-04-28 16:00:00	0	8.42	3.58
2019-04-28 17:00:00	0	7.75	3
2019-04-28 18:00:00	0	7.17	2.92
2019-04-28 19:00:00	0	8	3.25
2019-04-28 20:00:00	0	8.5	3.34
2019-04-28 21:00:00	0	8.17	3.42
2019-04-28 22:00:00	0	7.17	3
2019-04-28 23:00:00	0	8.75	3.42
2019-04-29 00:00:00	0	8.56	3.33
2019-04-29 01:00:00	0	9.08	3.5
2019-04-29 02:00:00	0	8.25	3.33
2019-04-29 03:00:00	0	7.17	2.83
2019-04-29 04:00:00	0	8.42	3.33
2019-04-29 05:00:00	0	8.17	3.5
2019-04-29 06:00:00	0	7.5	3
2019-04-29 07:00:00	0	7.25	2.25
2019-04-29 08:00:00	0	6.67	2.5
2019-04-29 09:00:00	0	6.75	2.33
2019-04-29 10:00:00	0	7.75	2.92
2019-04-29 11:00:00	0	6.59	2.33
2019-04-29 12:00:00	0	6.84	2.33
2019-04-29 13:00:00	0	7.42	2.5
2019-04-29 14:00:00	0	5.84	2
2019-04-29 15:00:00	0	6.75	1.75
2019-04-29 16:00:00	0	6.5	2.33
2019-04-29 17:00:00	0	5.5	1.58
2019-04-29 18:00:00	0	6.25	1.58
2019-04-29 19:00:00	0	5.92	2
2019-04-29 20:00:00	0	7.25	2.34
2019-04-29 21:00:00	0	6	1.92
2019-04-29 22:00:00	0	6.58	2.34
2019-04-29 23:00:00	0	7.17	2.5
2019-04-30 00:00:00	0	7.11	2.45
2019-04-30 01:00:00	0	7.67	2.5
2019-04-30 02:00:00	0	6.42	2.17
2019-04-30 03:00:00	0	6.67	2.33
2019-04-30 04:00:00	0	7.42	2.5
2019-04-30 05:00:00	0	6.34	2.25
2019-04-30 06:00:00	0	7.42	2.42
2019-04-30 07:00:00	0	6.84	2.42
2019-04-30 08:00:00	0	6.67	2.33
2019-04-30 09:00:00	0	7.59	2.84
2019-04-30 10:00:00	0	6.84	2.59
2019-04-30 11:00:00	0	6.67	2.42
2019-04-30 12:00:00	0	7.75	3
2019-04-30 13:00:00	0	6	2.08
2019-04-30 14:00:00	0	7.42	2.17
2019-04-30 15:00:00	0	5.09	1.58
2019-04-30 16:00:00	0	6.67	2.42
2019-04-30 17:00:00	0	7.75	2.83
2019-04-30 18:00:00	0	6.75	2.5
2019-04-30 19:00:00	0	7.25	2.5
2019-04-30 20:00:00	0	6.59	2.25
2019-04-30 21:00:00	0	6.42	2.33
2019-04-30 22:00:00	0	7.42	2.5
2019-04-30 23:00:00	0	6.25	2.17
2019-05-01 00:00:00	0	7.33	2.44

## Sheet: PM 08290 05
Data/Hora	Intensidade(carros/hora)	Ocupacao(%)	Carga(%)
2019-04-01 00:00:00	176	0	2.67
2019-04-01 01:00:00	84	0	1.25
2019-04-01 02:00:00	0	0	0
2019-04-01 03:00:00	0	0	0
2019-04-01 04:00:00	0	0	0
2019-04-01 05:00:00	0	0	0
2019-04-01 06:00:00	183	0	2.42
2019-04-01 07:00:00	777	2.25	13.17
2019-04-01 08:00:00	1128	4.84	20.17
2019-04-01 09:00:00	1089	3.75	20.42
2019-04-01 10:00:00	1044	3.67	18.84
2019-04-01 11:00:00	1113	3.17	19.83
2019-04-01 12:00:00	1308	4.84	23.5
2019-04-01 13:00:00	1281	4.17	24.09
2019-04-01 14:00:00	1176	3.84	21.25
2019-04-01 15:00:00	1218	3.75	22
2019-04-01 16:00:00	1239	4.17	22.92
2019-04-01 17:00:00	1311	4.84	24.08
2019-04-01 18:00:00	1452	4.75	27.17
2019-04-01 19:00:00	1302	5.67	24.25
2019-04-01 20:00:00	942	1.83	17.5
2019-04-01 21:00:00	555	0	9.25
2019-04-01 22:00:00	522	0	8.67
2019-04-01 23:00:00	387	0	6.42
2019-04-02 00:00:00	280	0	4.67
2019-04-02 01:00:00	126	0	2
2019-04-02 02:00:00	0	0	0
2019-04-02 03:00:00	0	0	0
2019-04-02 04:00:00	0	0	0
2019-04-02 05:00:00	0	0	0
2019-04-02 06:00:00	180	0	2.42
2019-04-02 07:00:00	795	1.67	12.83
2019-04-02 08:00:00	984	4.17	18.42
2019-04-02 09:00:00	1044	3.67	18.58
2019-04-02 10:00:00	1071	3.59	19.34
2019-04-02 11:00:00	1044	2.25	18.58
2019-04-02 12:00:00	1173	3.67	21.09
2019-04-02 13:00:00	1071	3.17	20
2019-04-02 14:00:00	1131	3.67	20.17
2019-04-02 15:00:00	1044	3.67	18.84
2019-04-02 16:00:00	1071	3.17	19.33
2019-04-02 17:00:00	1131	3.67	20.25
2019-04-02 18:00:00	1218	3.75	22.84
2019-04-02 19:00:00	1152	4.67	21.25
2019-04-02 20:00:00	951	1.5	17.08
2019-04-02 21:00:00	561	0	9.5
2019-04-02 22:00:00	513	0	8.42
2019-04-02 23:00:00	432	0	7.17
2019-04-03 00:00:00	224	0	3.44
2019-04-03 01:00:00	126	0	1.58
2019-04-03 02:00:00	0	0	0
2019-04-03 03:00:00	0	0	0
2019-04-03 04:00:00	0	0	0
2019-04-03 05:00:00	0	0	0
2019-04-03 06:00:00	93	0	1.25
2019-04-03 07:00:00	489	0.42	7.5
2019-04-03 08:00:00	765	1.25	13.25
2019-04-03 09:00:00	741	0.75	12.92
2019-04-03 10:00:00	777	0	13.17
2019-04-03 11:00:00	816	0	13.75
2019-04-03 12:00:00	963	2.34	16.75
2019-04-03 13:00:00	1110	3.67	20.33
2019-04-03 14:00:00	1044	3.25	19.09
2019-04-03 15:00:00	1002	3.75	18
2019-04-03 16:00:00	1113	3.59	20.08
2019-04-03 17:00:00	1092	1.25	19.42
2019-04-03 18:00:00	1110	3.67	20.33
2019-04-03 19:00:00	1041	2.58	18.67
2019-04-03 20:00:00	690	0	11.92
2019-04-03 21:00:00	468	0	7.5
2019-04-03 22:00:00	435	0	7
2019-04-03 23:00:00	258	0	3.92
2019-04-04 00:00:00	172	0	2.78
2019-04-04 01:00:00	126	0	2
2019-04-04 02:00:00	0	0	0
2019-04-04 03:00:00	0	0	0
2019-04-04 04:00:00	0	0	0
2019-04-04 05:00:00	0	0	0
2019-04-04 06:00:00	141	0	1.92
2019-04-04 07:00:00	864	2.09	14.5
2019-04-04 08:00:00	1263	4.84	22.75
2019-04-04 09:00:00	1215	4.25	22.75
2019-04-04 10:00:00	1107	3.58	20.17
2019-04-04 11:00:00	1089	3.25	19.59
2019-04-04 12:00:00	1266	3.67	22.58
2019-04-04 13:00:00	1320	3.58	24.34
2019-04-04 14:00:00	1260	3.25	23.09
2019-04-04 15:00:00	1110	3.58	20.58
2019-04-04 16:00:00	1215	3.67	21.92
2019-04-04 17:00:00	1224	3.25	21.83
2019-04-04 18:00:00	1368	4.75	25.67
2019-04-04 19:00:00	1341	4.17	24.5
2019-04-04 20:00:00	849	0.34	15.42
2019-04-04 21:00:00	606	0	10.17
2019-04-04 22:00:00	474	0	7.75
2019-04-04 23:00:00	294	0	4.75
2019-04-05 00:00:00	172	0	2.56
2019-04-05 01:00:00	129	0	1.75
2019-04-05 02:00:00	42	0	0.42
2019-04-05 03:00:00	0	0	0
2019-04-05 04:00:00	0	0	0
2019-04-05 05:00:00	0	0	0
2019-04-05 06:00:00	87	0	1.17
2019-04-05 07:00:00	879	2.09	14.17
2019-04-05 08:00:00	1218	4.84	22.59
2019-04-05 09:00:00	1197	4.17	22.09
2019-04-05 10:00:00	1170	3.67	21.33
2019-04-05 11:00:00	1134	2.34	20.42
2019-04-05 12:00:00	1326	3.67	24
2019-04-05 13:00:00	1350	4.84	25.58
2019-04-05 14:00:00	1278	3.58	23.83
2019-04-05 15:00:00	1218	3.67	22
2019-04-05 16:00:00	1218	3.84	22.09
2019-04-05 17:00:00	1242	3.58	22.59
2019-04-05 18:00:00	1386	3.75	25.75
2019-04-05 19:00:00	1035	1.83	18.84
2019-04-05 20:00:00	723	0	12.33
2019-04-05 21:00:00	651	0	10.92
2019-04-05 22:00:00	594	0	9.58
2019-04-05 23:00:00	519	0	8.5
2019-04-06 00:00:00	400	0	6.33
2019-04-06 01:00:00	300	0	4.5
2019-04-06 02:00:00	174	0	2.5
2019-04-06 03:00:00	126	0	1.67
2019-04-06 04:00:00	0	0	0
2019-04-06 05:00:00	0	0	0
2019-04-06 06:00:00	132	0	1.75
2019-04-06 07:00:00	264	0	3.75
2019-04-06 08:00:00	429	0	6.59
2019-04-06 09:00:00	522	0	8.59
2019-04-06 10:00:00	603	0	9.92
2019-04-06 11:00:00	825	0.34	14.09
2019-04-06 12:00:00	876	0.17	14.59
2019-04-06 13:00:00	813	0	14.09
2019-04-06 14:00:00	738	0	12.42
2019-04-06 15:00:00	684	0	11.58
2019-04-06 16:00:00	696	0	11.58
2019-04-06 17:00:00	696	0	11.67
2019-04-06 18:00:00	642	0	10.84
2019-04-06 19:00:00	606	0	10
2019-04-06 20:00:00	600	0	9.83
2019-04-06 21:00:00	519	0	8.34
2019-04-06 22:00:00	438	0	6.75
2019-04-06 23:00:00	387	0	6.34
2019-04-07 00:00:00	344	0	5.56
2019-04-07 01:00:00	297	0	4.58
2019-04-07 02:00:00	174	0	2.67
2019-04-07 03:00:00	129	0	1.67
2019-04-07 04:00:00	0	0	0
2019-04-07 05:00:00	0	0	0
2019-04-07 06:00:00	0	0	0
2019-04-07 07:00:00	3	0	0
2019-04-07 08:00:00	171	0	2.42
2019-04-07 09:00:00	264	0	3.67
2019-04-07 10:00:00	390	0	6.08
2019-04-07 11:00:00	474	0	7.33
2019-04-07 12:00:00	522	0	8.67
2019-04-07 13:00:00	555	0	9.17
2019-04-07 14:00:00	390	0	6.33
2019-04-07 15:00:00	348	0	5.67
2019-04-07 16:00:00	342	0	5.5
2019-04-07 17:00:00	351	0	5.67
2019-04-07 18:00:00	513	0	8.17
2019-04-07 19:00:00	519	0	8.34
2019-04-07 20:00:00	351	0	5.75
2019-04-07 21:00:00	423	0	6.58
2019-04-07 22:00:00	303	0	5
2019-04-07 23:00:00	252	0	3.67
2019-04-08 00:00:00	116	0	1.67
2019-04-08 01:00:00	0	0	0
2019-04-08 02:00:00	0	0	0
2019-04-08 03:00:00	0	0	0
2019-04-08 04:00:00	0	0	0
2019-04-08 05:00:00	0	0	0
2019-04-08 06:00:00	93	0	1.33
2019-04-08 07:00:00	612	0.42	9.42
2019-04-08 08:00:00	1044	4.17	18.83
2019-04-08 09:00:00	1026	2.17	18.42
2019-04-08 10:00:00	1002	1.25	17.83
2019-04-08 11:00:00	1044	1.75	18.42
2019-04-08 12:00:00	1161	2.67	20.75
2019-04-08 13:00:00	1215	2.75	22
2019-04-08 14:00:00	1065	2.08	19.17
2019-04-08 15:00:00	1092	1.75	19.5
2019-04-08 16:00:00	1218	3.25	22.09
2019-04-08 17:00:00	1200	3.17	22
2019-04-08 18:00:00	1389	4.75	25.25
2019-04-08 19:00:00	1260	4.34	23.17
2019-04-08 20:00:00	888	1.5	16
2019-04-08 21:00:00	519	0	8.67
2019-04-08 22:00:00	429	0	6.84
2019-04-08 23:00:00	387	0	6
2019-04-09 00:00:00	172	0	2.67
2019-04-09 01:00:00	42	0	0.33
2019-04-09 02:00:00	0	0	0
2019-04-09 03:00:00	0	0	0
2019-04-09 04:00:00	0	0	0
2019-04-09 05:00:00	0	0	0
2019-04-09 06:00:00	93	0	1.33
2019-04-09 07:00:00	621	0.42	9.75
2019-04-09 08:00:00	981	3.67	18.42
2019-04-09 09:00:00	960	1.67	16.84
2019-04-09 10:00:00	996	1.25	17.75
2019-04-09 11:00:00	945	1.17	16.75
2019-04-09 12:00:00	1044	1.25	18.42
2019-04-09 13:00:00	1026	1.58	18.5
2019-04-09 14:00:00	1041	2.25	18.75
2019-04-09 15:00:00	960	1.84	17
2019-04-09 16:00:00	1026	2.17	18.75
2019-04-09 17:00:00	1044	1.75	18.67
2019-04-09 18:00:00	1179	2.84	21.17
2019-04-09 19:00:00	1110	3.17	20.25
2019-04-09 20:00:00	951	1	16.75
2019-04-09 21:00:00	510	0	8.75
2019-04-09 22:00:00	432	0	6.75
2019-04-09 23:00:00	393	0	6.34
2019-04-10 00:00:00	220	0	3.44
2019-04-10 01:00:00	42	0	0.5
2019-04-10 02:00:00	0	0	0
2019-04-10 03:00:00	0	0	0
2019-04-10 04:00:00	0	0	0
2019-04-10 05:00:00	0	0	0
2019-04-10 06:00:00	45	0	0.75
2019-04-10 07:00:00	348	0	5
2019-04-10 08:00:00	696	0.59	11.67
2019-04-10 09:00:00	696	0.17	11.75
2019-04-10 10:00:00	684	0	11.33
2019-04-10 11:00:00	738	0	12.09
2019-04-10 12:00:00	879	1.09	15.08
2019-04-10 13:00:00	1026	1.25	18.17
2019-04-10 14:00:00	996	1.75	17.83
2019-04-10 15:00:00	858	1.67	15.17
2019-04-10 16:00:00	1044	1.25	18.17
2019-04-10 17:00:00	1044	1.09	18.42
2019-04-10 18:00:00	1026	1.25	18.09
2019-04-10 19:00:00	996	1.67	17.75
2019-04-10 20:00:00	678	0	11.67
2019-04-10 21:00:00	390	0	6.33
2019-04-10 22:00:00	348	0	5.5
2019-04-10 23:00:00	210	0	3.17
2019-04-11 00:00:00	116	0	1.67
2019-04-11 01:00:00	45	0	0.42
2019-04-11 02:00:00	0	0	0
2019-04-11 03:00:00	0	0	0
2019-04-11 04:00:00	0	0	0
2019-04-11 05:00:00	0	0	0
2019-04-11 06:00:00	48	0	0.67
2019-04-11 07:00:00	708	0.92	11.08
2019-04-11 08:00:00	1218	4.17	22
2019-04-11 09:00:00	1152	3.17	21.17
2019-04-11 10:00:00	1044	1.75	18.59
2019-04-11 11:00:00	1026	2.17	18.58
2019-04-11 12:00:00	1137	2.25	20.25
2019-04-11 13:00:00	1236	1.75	22.84
2019-04-11 14:00:00	1218	1.75	21.84
2019-04-11 15:00:00	1086	2.75	19.84
2019-04-11 16:00:00	1155	2.25	20.84
2019-04-11 17:00:00	1137	1.75	20.25
2019-04-11 18:00:00	1389	3.25	25.17
2019-04-11 19:00:00	1236	3.08	22.75
2019-04-11 20:00:00	864	0.17	15.5
2019-04-11 21:00:00	597	0	10.08
2019-04-11 22:00:00	432	0	6.92
2019-04-11 23:00:00	258	0	4.42
2019-04-12 00:00:00	172	0	2.56
2019-04-12 01:00:00	84	0	1.09
2019-04-12 02:00:00	0	0	0
2019-04-12 03:00:00	0	0	0
2019-04-12 04:00:00	0	0	0
2019-04-12 05:00:00	0	0	0
2019-04-12 06:00:00	51	0	0.75
2019-04-12 07:00:00	654	0.84	10.08
2019-04-12 08:00:00	1176	4.34	21.09
2019-04-12 09:00:00	1215	3.58	22
2019-04-12 10:00:00	1068	2.25	19.5
2019-04-12 11:00:00	1047	1.25	18.58
2019-04-12 12:00:00	1242	2.17	22.34
2019-04-12 13:00:00	1302	4.17	24.33
2019-04-12 14:00:00	1215	2.75	22.17
2019-04-12 15:00:00	1158	2.25	21
2019-04-12 16:00:00	1218	2.25	22.08
2019-04-12 17:00:00	1197	2.09	22
2019-04-12 18:00:00	1305	2.84	23.42
2019-04-12 19:00:00	1035	1.42	18.92
2019-04-12 20:00:00	681	0	11.67
2019-04-12 21:00:00	651	0	10.92
2019-04-12 22:00:00	522	0	8.5
2019-04-12 23:00:00	510	0	8.25
2019-04-13 00:00:00	344	0	5.66
2019-04-13 01:00:00	210	0	3.33
2019-04-13 02:00:00	87	0	1.25
2019-04-13 03:00:00	81	0	1
2019-04-13 04:00:00	0	0	0
2019-04-13 05:00:00	0	0	0
2019-04-13 06:00:00	45	0	0.67
2019-04-13 07:00:00	177	0	2.42
2019-04-13 08:00:00	351	0	5.42
2019-04-13 09:00:00	513	0	8.25
2019-04-13 10:00:00	570	0	9.17
2019-04-13 11:00:00	771	0	13.08
2019-04-13 12:00:00	786	0	12.84
2019-04-13 13:00:00	822	0	14.25
2019-04-13 14:00:00	684	0	11.25
2019-04-13 15:00:00	648	0	10.83
2019-04-13 16:00:00	603	0	9.75
2019-04-13 17:00:00	696	0	11.42
2019-04-13 18:00:00	561	0	9.42
2019-04-13 19:00:00	513	0	8.25
2019-04-13 20:00:00	564	0	9.25
2019-04-13 21:00:00	510	0	8.33
2019-04-13 22:00:00	348	0	5.67
2019-04-13 23:00:00	348	0	5.67
2019-04-14 00:00:00	344	0	5.56
2019-04-14 01:00:00	216	0	3.5
2019-04-14 02:00:00	168	0	2.58
2019-04-14 03:00:00	0	0	0
2019-04-14 04:00:00	0	0	0
2019-04-14 05:00:00	0	0	0
2019-04-14 06:00:00	0	0	0
2019-04-14 07:00:00	0	0	0
2019-04-14 08:00:00	90	0	1.33
2019-04-14 09:00:00	222	0	3.17
2019-04-14 10:00:00	342	0	5.5
2019-04-14 11:00:00	438	0	6.92
2019-04-14 12:00:00	513	0	8.5
2019-04-14 13:00:00	522	0	8.42
2019-04-14 14:00:00	342	0	5.42
2019-04-14 15:00:00	219	0	3.34
2019-04-14 16:00:00	348	0	5.42
2019-04-14 17:00:00	342	0	5.58
2019-04-14 18:00:00	396	0	6.17
2019-04-14 19:00:00	477	0	7.25
2019-04-14 20:00:00	342	0	5.59
2019-04-14 21:00:00	348	0	5.59
2019-04-14 22:00:00	255	0	4.09
2019-04-14 23:00:00	174	0	2.58
2019-04-15 00:00:00	112	0	1.67
2019-04-15 01:00:00	0	0	0
2019-04-15 02:00:00	0	0	0
2019-04-15 03:00:00	0	0	0
2019-04-15 04:00:00	0	0	0
2019-04-15 05:00:00	0	0	0
2019-04-15 06:00:00	48	0	0.75
2019-04-15 07:00:00	441	0.17	6.5
2019-04-15 08:00:00	1002	2.25	17.75
2019-04-15 09:00:00	978	1.17	17.42
2019-04-15 10:00:00	912	0.84	16.08
2019-04-15 11:00:00	960	0.84	16.75
2019-04-15 12:00:00	1071	1.25	18.83
2019-04-15 13:00:00	1170	1.25	21.42
2019-04-15 14:00:00	1023	0.84	18.33
2019-04-15 15:00:00	1002	1.25	17.84
2019-04-15 16:00:00	1089	1.34	19.33
2019-04-15 17:00:00	1152	1.25	20.58
2019-04-15 18:00:00	1302	2.75	23.92
2019-04-15 19:00:00	1152	3.67	21.67
2019-04-15 20:00:00	906	1	16.09
2019-04-15 21:00:00	519	0	8.58
2019-04-15 22:00:00	384	0	6.33
2019-04-15 23:00:00	345	0	5.34
2019-04-16 00:00:00	172	0	2.67
2019-04-16 01:00:00	0	0	0
2019-04-16 02:00:00	0	0	0
2019-04-16 03:00:00	0	0	0
2019-04-16 04:00:00	0	0	0
2019-04-16 05:00:00	0	0	0
2019-04-16 06:00:00	45	0	0.58
2019-04-16 07:00:00	447	0	6.5
2019-04-16 08:00:00	897	1.67	15.75
2019-04-16 09:00:00	870	0.84	15.08
2019-04-16 10:00:00	912	0.59	16
2019-04-16 11:00:00	855	0.34	14.75
2019-04-16 12:00:00	1002	0.59	17.25
2019-04-16 13:00:00	999	0.84	17.67
2019-04-16 14:00:00	978	0.75	17.17
2019-04-16 15:00:00	873	0.84	15.42
2019-04-16 16:00:00	978	0.75	17.17
2019-04-16 17:00:00	957	0.84	16.67
2019-04-16 18:00:00	1089	0.84	19.25
2019-04-16 19:00:00	1062	1.17	18.92
2019-04-16 20:00:00	864	0.33	15.25
2019-04-16 21:00:00	507	0	8.58
2019-04-16 22:00:00	348	0	5.58
2019-04-16 23:00:00	348	0	5.67
2019-04-17 00:00:00	220	0	3.44
2019-04-17 01:00:00	0	0	0
2019-04-17 02:00:00	0	0	0
2019-04-17 03:00:00	0	0	0
2019-04-17 04:00:00	0	0	0
2019-04-17 05:00:00	0	0	0
2019-04-17 06:00:00	3	0	0
2019-04-17 07:00:00	267	0	3.92
2019-04-17 08:00:00	645	0	10.25
2019-04-17 09:00:00	696	0	11.5
2019-04-17 10:00:00	684	0	11.5
2019-04-17 11:00:00	696	0	11.58
2019-04-17 12:00:00	789	0.25	13.25
2019-04-17 13:00:00	1026	0.75	17.92
2019-04-17 14:00:00	999	0.84	17.84
2019-04-17 15:00:00	870	0.84	15.34
2019-04-17 16:00:00	987	0.75	17.17
2019-04-17 17:00:00	1044	0.33	18.17
2019-04-17 18:00:00	1026	0.59	18.09
2019-04-17 19:00:00	999	0.75	17.75
2019-04-17 20:00:00	678	0	11.67
2019-04-17 21:00:00	390	0	6.25
2019-04-17 22:00:00	348	0	5.5
2019-04-17 23:00:00	210	0	3.33
2019-04-18 00:00:00	112	0	1.67
2019-04-18 01:00:00	0	0	0
2019-04-18 02:00:00	0	0	0
2019-04-18 03:00:00	0	0	0
2019-04-18 04:00:00	0	0	0
2019-04-18 05:00:00	0	0	0
2019-04-18 06:00:00	3	0	0
2019-04-18 07:00:00	525	0.17	7.75
2019-04-18 08:00:00	1134	1.75	20.09
2019-04-18 09:00:00	1128	1.75	20.17
2019-04-18 10:00:00	984	0.5	17.33
2019-04-18 11:00:00	1041	0.75	18.08
2019-04-18 12:00:00	1032	0.59	18
2019-04-18 13:00:00	1218	0.59	21.5
2019-04-18 14:00:00	1128	0.59	20.17
2019-04-18 15:00:00	1026	0.75	18.33
2019-04-18 16:00:00	1086	0.84	19.25
2019-04-18 17:00:00	1071	0.5	18.83
2019-04-18 18:00:00	1263	0.84	22.34
2019-04-18 19:00:00	1215	1.75	22
2019-04-18 20:00:00	849	0.08	15.09
2019-04-18 21:00:00	561	0	9.42
2019-04-18 22:00:00	342	0	5.59
2019-04-18 23:00:00	258	0	4
2019-04-19 00:00:00	172	0	2.67
2019-04-19 01:00:00	39	0	0.58
2019-04-19 02:00:00	0	0	0
2019-04-19 03:00:00	0	0	0
2019-04-19 04:00:00	0	0	0
2019-04-19 05:00:00	0	0	0
2019-04-19 06:00:00	3	0	0
2019-04-19 07:00:00	489	0.17	7.17
2019-04-19 08:00:00	1089	2.84	19.67
2019-04-19 09:00:00	1068	2.67	19.33
2019-04-19 10:00:00	1044	0.84	18.25
2019-04-19 11:00:00	1044	0.34	18.25
2019-04-19 12:00:00	1116	0.75	19.67
2019-04-19 13:00:00	1257	2.75	23
2019-04-19 14:00:00	1176	1.34	21
2019-04-19 15:00:00	1068	0.75	18.92
2019-04-19 16:00:00	1089	0.84	19.42
2019-04-19 17:00:00	1110	1.42	19.92
2019-04-19 18:00:00	1215	0.84	21.5
2019-04-19 19:00:00	996	0.5	17.84
2019-04-19 20:00:00	633	0	10.75
2019-04-19 21:00:00	564	0	9.25
2019-04-19 22:00:00	513	0	8.58
2019-04-19 23:00:00	519	0	8.5
2019-04-20 00:00:00	344	0	5.67
2019-04-20 01:00:00	210	0	3.25
2019-04-20 02:00:00	84	0	1.25
2019-04-20 03:00:00	0	0	0
2019-04-20 04:00:00	0	0	0
2019-04-20 05:00:00	0	0	0
2019-04-20 06:00:00	3	0	0
2019-04-20 07:00:00	174	0	2.67
2019-04-20 08:00:00	309	0	4.67
2019-04-20 09:00:00	387	0	5.83
2019-04-20 10:00:00	525	0	8.5
2019-04-20 11:00:00	726	0	11.92
2019-04-20 12:00:00	744	0	12.17
2019-04-20 13:00:00	765	0	13.34
2019-04-20 14:00:00	648	0	10.67
2019-04-20 15:00:00	567	0	9.42
2019-04-20 16:00:00	513	0	8.33
2019-04-20 17:00:00	609	0	9.83
2019-04-20 18:00:00	513	0	8.67
2019-04-20 19:00:00	522	0	8.58
2019-04-20 20:00:00	522	0	8.5
2019-04-20 21:00:00	468	0	7.58
2019-04-20 22:00:00	348	0	5.5
2019-04-20 23:00:00	339	0	5.33
2019-04-21 00:00:00	288	0	4.33
2019-04-21 01:00:00	210	0	3.25
2019-04-21 02:00:00	129	0	1.83
2019-04-21 03:00:00	0	0	0
2019-04-21 04:00:00	0	0	0
2019-04-21 05:00:00	0	0	0
2019-04-21 06:00:00	0	0	0
2019-04-21 07:00:00	0	0	0
2019-04-21 08:00:00	48	0	0.75
2019-04-21 09:00:00	174	0	2.33
2019-04-21 10:00:00	348	0	5.42
2019-04-21 11:00:00	342	0	5.58
2019-04-21 12:00:00	522	0	8.17
2019-04-21 13:00:00	519	0	8.5
2019-04-21 14:00:00	252	0	4.25
2019-04-21 15:00:00	174	0	2.5
2019-04-21 16:00:00	303	0	4.58
2019-04-21 17:00:00	348	0	5.58
2019-04-21 18:00:00	348	0	5.59
2019-04-21 19:00:00	342	0	5.33
2019-04-21 20:00:00	342	0	5.34
2019-04-21 21:00:00	348	0	5.67
2019-04-21 22:00:00	210	0	3.25
2019-04-21 23:00:00	174	0	2.67
2019-04-22 00:00:00	52	0	0.78
2019-04-22 01:00:00	0	0	0
2019-04-22 02:00:00	0	0	0
2019-04-22 03:00:00	0	0	0
2019-04-22 04:00:00	0	0	0
2019-04-22 05:00:00	0	0	0
2019-04-22 06:00:00	3	0	0
2019-04-22 07:00:00	315	0	4.42
2019-04-22 08:00:00	819	1.09	13.84
2019-04-22 09:00:00	912	0.59	15.92
2019-04-22 10:00:00	855	0	14.67
2019-04-22 11:00:00	858	0	14.67
2019-04-22 12:00:00	1002	0.34	17.25
2019-04-22 13:00:00	1071	0.33	19
2019-04-22 14:00:00	999	0	17.17
2019-04-22 15:00:00	915	0.34	15.75
2019-04-22 16:00:00	987	0.34	17.25
2019-04-22 17:00:00	1047	0.5	18.25
2019-04-22 18:00:00	1197	1	21.67
2019-04-22 19:00:00	1131	1.84	20.34
2019-04-22 20:00:00	903	0.84	16.33
2019-04-22 21:00:00	468	0	7.92
2019-04-22 22:00:00	348	0	5.67
2019-04-22 23:00:00	339	0	5.58
2019-04-23 00:00:00	176	0	2.67
2019-04-23 01:00:00	0	0	0
2019-04-23 02:00:00	0	0	0
2019-04-23 03:00:00	0	0	0
2019-04-23 04:00:00	0	0	0
2019-04-23 05:00:00	0	0	0
2019-04-23 06:00:00	3	0	0
2019-04-23 07:00:00	306	0	4.17
2019-04-23 08:00:00	825	0.5	13.75
2019-04-23 09:00:00	816	0	14.08
2019-04-23 10:00:00	870	0	14.92
2019-04-23 11:00:00	870	0	15.08
2019-04-23 12:00:00	918	0	15.67
2019-04-23 13:00:00	939	0	16.33
2019-04-23 14:00:00	870	0	15
2019-04-23 15:00:00	870	0	14.92
2019-04-23 16:00:00	855	0	14.67
2019-04-23 17:00:00	870	0	14.83
2019-04-23 18:00:00	987	0.08	17.09
2019-04-23 19:00:00	996	0.34	17.34
2019-04-23 20:00:00	822	0.34	14.59
2019-04-23 21:00:00	507	0	8.5
2019-04-23 22:00:00	348	0	5.67
2019-04-23 23:00:00	297	0	4.83
2019-04-24 00:00:00	172	0	2.56
2019-04-24 01:00:00	0	0	0
2019-04-24 02:00:00	0	0	0
2019-04-24 03:00:00	0	0	0
2019-04-24 04:00:00	0	0	0
2019-04-24 05:00:00	0	0	0
2019-04-24 06:00:00	0	0	0
2019-04-24 07:00:00	174	0	2.34
2019-04-24 08:00:00	516	0	8
2019-04-24 09:00:00	609	0	10.17
2019-04-24 10:00:00	639	0	10.67
2019-04-24 11:00:00	654	0	10.5
2019-04-24 12:00:00	744	0	12.17
2019-04-24 13:00:00	897	0.08	15.42
2019-04-24 14:00:00	909	0.08	15.92
2019-04-24 15:00:00	741	0.08	12.59
2019-04-24 16:00:00	897	0.08	15.17
2019-04-24 17:00:00	915	0	15.75
2019-04-24 18:00:00	936	0	16.17
2019-04-24 19:00:00	909	0.08	15.75
2019-04-24 20:00:00	648	0	11.08
2019-04-24 21:00:00	381	0	6.33
2019-04-24 22:00:00	348	0	5.58
2019-04-24 23:00:00	216	0	3.42
2019-04-25 00:00:00	112	0	1.56
2019-04-25 01:00:00	0	0	0
2019-04-25 02:00:00	0	0	0
2019-04-25 03:00:00	0	0	0
2019-04-25 04:00:00	0	0	0
2019-04-25 05:00:00	0	0	0
2019-04-25 06:00:00	0	0	0
2019-04-25 07:00:00	360	0	5.17
2019-04-25 08:00:00	1005	0.67	17.17
2019-04-25 09:00:00	1026	0.75	18
2019-04-25 10:00:00	912	0.17	15.84
2019-04-25 11:00:00	900	0.17	15.75
2019-04-25 12:00:00	960	0.17	16.25
2019-04-25 13:00:00	1131	0.17	19.67
2019-04-25 14:00:00	1026	0	18
2019-04-25 15:00:00	996	0.25	17.42
2019-04-25 16:00:00	987	0	17.34
2019-04-25 17:00:00	1002	0.17	17.08
2019-04-25 18:00:00	1176	0.42	20.5
2019-04-25 19:00:00	1152	0.67	20.92
2019-04-25 20:00:00	819	0	14.25
2019-04-25 21:00:00	510	0	8.67
2019-04-25 22:00:00	348	0	5.5
2019-04-25 23:00:00	213	0	3.42
2019-04-26 00:00:00	172	0	2.33
2019-04-26 01:00:00	42	0	0.58
2019-04-26 02:00:00	0	0	0
2019-04-26 03:00:00	0	0	0
2019-04-26 04:00:00	0	0	0
2019-04-26 05:00:00	0	0	0
2019-04-26 06:00:00	0	0	0
2019-04-26 07:00:00	312	0	4.33
2019-04-26 08:00:00	1002	0.59	17.08
2019-04-26 09:00:00	1044	1.34	18.42
2019-04-26 10:00:00	1023	0.17	18
2019-04-26 11:00:00	915	0	15.92
2019-04-26 12:00:00	1071	0	18.42
2019-04-26 13:00:00	1215	1	21.5
2019-04-26 14:00:00	1086	0.5	19.34
2019-04-26 15:00:00	1026	0.17	17.92
2019-04-26 16:00:00	1044	0.08	18.17
2019-04-26 17:00:00	1026	0.5	18.17
2019-04-26 18:00:00	1173	0.17	20.17
2019-04-26 19:00:00	996	0.08	17.59
2019-04-26 20:00:00	633	0	11
2019-04-26 21:00:00	522	0	8.67
2019-04-26 22:00:00	471	0	7.83
2019-04-26 23:00:00	474	0	7.42
2019-04-27 00:00:00	344	0	5.78
2019-04-27 01:00:00	210	0	3.33
2019-04-27 02:00:00	84	0	1.25
2019-04-27 03:00:00	0	0	0
2019-04-27 04:00:00	0	0	0
2019-04-27 05:00:00	0	0	0
2019-04-27 06:00:00	0	0	0
2019-04-27 07:00:00	132	0	1.75
2019-04-27 08:00:00	264	0	3.75
2019-04-27 09:00:00	342	0	5.5
2019-04-27 10:00:00	480	0	7.67
2019-04-27 11:00:00	645	0	10.67
2019-04-27 12:00:00	657	0	10.58
2019-04-27 13:00:00	735	0	12.33
2019-04-27 14:00:00	558	0	9.25
2019-04-27 15:00:00	513	0	8.42
2019-04-27 16:00:00	522	0	8.5
2019-04-27 17:00:00	513	0	8.5
2019-04-27 18:00:00	522	0	8.67
2019-04-27 19:00:00	468	0	7.67
2019-04-27 20:00:00	480	0	7.75
2019-04-27 21:00:00	390	0	6.42
2019-04-27 22:00:00	342	0	5.58
2019-04-27 23:00:00	345	0	5.5
2019-04-28 00:00:00	176	0	2.78
2019-04-28 01:00:00	207	0	3.25
2019-04-28 02:00:00	81	0	1.25
2019-04-28 03:00:00	0	0	0
2019-04-28 04:00:00	0	0	0
2019-04-28 05:00:00	0	0	0
2019-04-28 06:00:00	0	0	0
2019-04-28 07:00:00	0	0	0
2019-04-28 08:00:00	3	0	0
2019-04-28 09:00:00	171	0	2.42
2019-04-28 10:00:00	306	0	4.33
2019-04-28 11:00:00	348	0	5.5
2019-04-28 12:00:00	384	0	6
2019-04-28 13:00:00	432	0	6.75
2019-04-28 14:00:00	258	0	4.33
2019-04-28 15:00:00	171	0	2.5
2019-04-28 16:00:00	219	0	3.25
2019-04-28 17:00:00	342	0	5.25
2019-04-28 18:00:00	348	0	5.5
2019-04-28 19:00:00	348	0	5.59
2019-04-28 20:00:00	300	0	4.5
2019-04-28 21:00:00	348	0	5.42
2019-04-28 22:00:00	213	0	3.42
2019-04-28 23:00:00	168	0	2.5
2019-04-29 00:00:00	0	0	0
2019-04-29 01:00:00	0	0	0
2019-04-29 02:00:00	0	0	0
2019-04-29 03:00:00	0	0	0
2019-04-29 04:00:00	0	0	0
2019-04-29 05:00:00	0	0	0
2019-04-29 06:00:00	0	0	0
2019-04-29 07:00:00	180	0	2.33
2019-04-29 08:00:00	744	0.33	11.92
2019-04-29 09:00:00	870	0	14.92
2019-04-29 10:00:00	810	0	13.83
2019-04-29 11:00:00	828	0	13.92
2019-04-29 12:00:00	918	0	15.67
2019-04-29 13:00:00	1023	0	17.83
2019-04-29 14:00:00	912	0	15.75
2019-04-29 15:00:00	855	0	14.83
2019-04-29 16:00:00	960	0	16.17
2019-04-29 17:00:00	1044	0	18.17
2019-04-29 18:00:00	1158	0.33	20.25
2019-04-29 19:00:00	1083	0.59	19.25
2019-04-29 20:00:00	807	0.34	14.42
2019-04-29 21:00:00	390	0	6.58
2019-04-29 22:00:00	348	0	5.5
2019-04-29 23:00:00	297	0	4.75
2019-04-30 00:00:00	172	0	2.67
2019-04-30 01:00:00	0	0	0
2019-04-30 02:00:00	0	0	0
2019-04-30 03:00:00	0	0	0
2019-04-30 04:00:00	0	0	0
2019-04-30 05:00:00	0	0	0
2019-04-30 06:00:00	0	0	0
2019-04-30 07:00:00	180	0	2.33
2019-04-30 08:00:00	744	0	11.84
2019-04-30 09:00:00	774	0	13.17
2019-04-30 10:00:00	867	0	15
2019-04-30 11:00:00	774	0	13.17
2019-04-30 12:00:00	831	0	13.84
2019-04-30 13:00:00	912	0	15.67
2019-04-30 14:00:00	855	0	14.83
2019-04-30 15:00:00	786	0	13.25
2019-04-30 16:00:00	870	0	14.67
2019-04-30 17:00:00	855	0	14.67
2019-04-30 18:00:00	960	0	16.25
2019-04-30 19:00:00	939	0	16.42
2019-04-30 20:00:00	825	0	14.17
2019-04-30 21:00:00	471	0	7.92
2019-04-30 22:00:00	297	0	4.58
2019-04-30 23:00:00	300	0	5
2019-05-01 00:00:00	168	0	2.44

## Sheet: PM 08290 06
Data/Hora	Intensidade(carros/hora)	Ocupacao(%)	Carga(%)
2019-04-01 00:00:00	201	0.89	3.55
2019-04-01 01:00:00	124	3.67	4.25
2019-04-01 02:00:00	66	0.75	0.58
2019-04-01 03:00:00	56	0.75	1.75
2019-04-01 04:00:00	38	0.58	1.09
2019-04-01 05:00:00	95	0	0.83
2019-04-01 06:00:00	369	2.67	7.5
2019-04-01 07:00:00	745	3.83	15.25
2019-04-01 08:00:00	818	2.75	16.58
2019-04-01 09:00:00	768	2.5	15.42
2019-04-01 10:00:00	618	1.75	12.17
2019-04-01 11:00:00	633	1.84	12.58
2019-04-01 12:00:00	699	2.42	13.59
2019-04-01 13:00:00	819	2.67	16.33
2019-04-01 14:00:00	702	2.17	14
2019-04-01 15:00:00	769	2.83	15.42
2019-04-01 16:00:00	771	4.5	15.75
2019-04-01 17:00:00	857	3.42	16.92
2019-04-01 18:00:00	867	3.5	17.34
2019-04-01 19:00:00	647	2.25	13.25
2019-04-01 20:00:00	406	1	7.67
2019-04-01 21:00:00	310	0.5	5.67
2019-04-01 22:00:00	409	1	7.75
2019-04-01 23:00:00	232	2.67	4.92
2019-04-02 00:00:00	220	7.11	6.22
2019-04-02 01:00:00	172	7.08	6.34
2019-04-02 02:00:00	77	3.5	2.58
2019-04-02 03:00:00	72	5.67	4.33
2019-04-02 04:00:00	156	7.5	5.67
2019-04-02 05:00:00	87	3.33	3.25
2019-04-02 06:00:00	386	4	7.5
2019-04-02 07:00:00	806	5.83	17.17
2019-04-02 08:00:00	839	8.25	18.58
2019-04-02 09:00:00	732	2.5	14.5
2019-04-02 10:00:00	671	2.17	13.34
2019-04-02 11:00:00	677	2.17	13.17
2019-04-02 12:00:00	744	2.42	14.5
2019-04-02 13:00:00	796	2.75	15.67
2019-04-02 14:00:00	756	4.17	16
2019-04-02 15:00:00	799	3.33	16
2019-04-02 16:00:00	761	2.59	15.17
2019-04-02 17:00:00	924	4.83	19.33
2019-04-02 18:00:00	913	4.17	18.58
2019-04-02 19:00:00	634	2.25	13.09
2019-04-02 20:00:00	428	1.25	8.34
2019-04-02 21:00:00	356	0.92	6.58
2019-04-02 22:00:00	441	1.17	8.25
2019-04-02 23:00:00	230	0.17	4.09
2019-04-03 00:00:00	181	0	2.89
2019-04-03 01:00:00	126	0	1.75
2019-04-03 02:00:00	96	0	1.08
2019-04-03 03:00:00	80	0	0.83
2019-04-03 04:00:00	80	0	0.84
2019-04-03 05:00:00	67	0	0.42
2019-04-03 06:00:00	377	0.84	6.5
2019-04-03 07:00:00	836	4.67	16.92
2019-04-03 08:00:00	791	2.42	15.84
2019-04-03 09:00:00	809	2.84	16
2019-04-03 10:00:00	659	2.17	13.25
2019-04-03 11:00:00	654	2.09	12.75
2019-04-03 12:00:00	709	2.5	13.84
2019-04-03 13:00:00	821	2.75	16.34
2019-04-03 14:00:00	747	2.75	15
2019-04-03 15:00:00	747	2.84	14.92
2019-04-03 16:00:00	776	2.75	15.42
2019-04-03 17:00:00	915	3.17	18.25
2019-04-03 18:00:00	862	3	17.5
2019-04-03 19:00:00	600	1.92	12.25
2019-04-03 20:00:00	425	1	8
2019-04-03 21:00:00	307	0.33	5.5
2019-04-03 22:00:00	368	1	7.17
2019-04-03 23:00:00	260	0.42	4.75
2019-04-04 00:00:00	227	0.11	3.78
2019-04-04 01:00:00	157	0.17	2.5
2019-04-04 02:00:00	103	0	1.17
2019-04-04 03:00:00	72	0	0.67
2019-04-04 04:00:00	61	0	0.33
2019-04-04 05:00:00	101	0	1
2019-04-04 06:00:00	383	1.83	6.75
2019-04-04 07:00:00	1264	17.17	28.75
2019-04-04 08:00:00	933	20.33	26.25
2019-04-04 09:00:00	966	14.25	23.33
2019-04-04 10:00:00	722	5.17	16.08
2019-04-04 11:00:00	702	2.33	13.84
2019-04-04 12:00:00	770	2.67	15.25
2019-04-04 13:00:00	933	4.5	18.83
2019-04-04 14:00:00	850	8.33	19.34
2019-04-04 15:00:00	777	2.75	15.42
2019-04-04 16:00:00	798	2.84	16.17
2019-04-04 17:00:00	921	3.5	18.25
2019-04-04 18:00:00	970	3.92	19.42
2019-04-04 19:00:00	660	2.17	13.75
2019-04-04 20:00:00	445	1.25	8.42
2019-04-04 21:00:00	361	0.75	6.92
2019-04-04 22:00:00	428	1	8.25
2019-04-04 23:00:00	292	0.42	5.33
2019-04-05 00:00:00	281	0.33	5
2019-04-05 01:00:00	227	0.33	3.75
2019-04-05 02:00:00	157	0	2.33
2019-04-05 03:00:00	86	0	0.92
2019-04-05 04:00:00	101	0	1.17
2019-04-05 05:00:00	83	0	0.92
2019-04-05 06:00:00	368	0.75	6.17
2019-04-05 07:00:00	740	2.58	14.75
2019-04-05 08:00:00	784	11.67	18.25
2019-04-05 09:00:00	761	13.08	18.83
2019-04-05 10:00:00	692	4.67	14.5
2019-04-05 11:00:00	702	2.25	14.17
2019-04-05 12:00:00	773	2.75	15.5
2019-04-05 13:00:00	841	2.83	16.92
2019-04-05 14:00:00	776	2.84	15.42
2019-04-05 15:00:00	736	2.42	14.75
2019-04-05 16:00:00	845	3.17	17.17
2019-04-05 17:00:00	853	3	17
2019-04-05 18:00:00	842	8.17	18.42
2019-04-05 19:00:00	550	7	13.25
2019-04-05 20:00:00	443	1.25	8.34
2019-04-05 21:00:00	355	1	6.42
2019-04-05 22:00:00	403	1.08	7.58
2019-04-05 23:00:00	349	0.83	6.58
2019-04-06 00:00:00	328	0.56	6.11
2019-04-06 01:00:00	302	0.42	5.59
2019-04-06 02:00:00	261	0.33	4.58
2019-04-06 03:00:00	200	0.17	3.25
2019-04-06 04:00:00	143	0	2.09
2019-04-06 05:00:00	131	0	1.83
2019-04-06 06:00:00	189	0.08	2.92
2019-04-06 07:00:00	316	0.42	5.67
2019-04-06 08:00:00	392	1	7.17
2019-04-06 09:00:00	468	1	9.09
2019-04-06 10:00:00	496	3.58	9.92
2019-04-06 11:00:00	622	17	18
2019-04-06 12:00:00	517	15.17	14.92
2019-04-06 13:00:00	509	14.08	14.75
2019-04-06 14:00:00	414	9.5	11.17
2019-04-06 15:00:00	411	6	9.25
2019-04-06 16:00:00	410	1.67	8.08
2019-04-06 17:00:00	450	2.34	8.83
2019-04-06 18:00:00	443	4.67	9.83
2019-04-06 19:00:00	366	7.17	9.34
2019-04-06 20:00:00	347	5.75	8.34
2019-04-06 21:00:00	309	0.75	5.67
2019-04-06 22:00:00	347	7.09	8.58
2019-04-06 23:00:00	354	1.17	6.5
2019-04-07 00:00:00	417	1	7.67
2019-04-07 01:00:00	359	2.67	8.33
2019-04-07 02:00:00	252	0.5	4.58
2019-04-07 03:00:00	212	0	3.59
2019-04-07 04:00:00	108	0.75	2.34
2019-04-07 05:00:00	122	1.08	3
2019-04-07 06:00:00	129	0	1.67
2019-04-07 07:00:00	168	5.25	4.67
2019-04-07 08:00:00	183	7.75	6.67
2019-04-07 09:00:00	207	7.67	6.75
2019-04-07 10:00:00	269	8.25	7.58
2019-04-07 11:00:00	321	8.83	8.59
2019-04-07 12:00:00	336	8.17	9.42
2019-04-07 13:00:00	326	5.67	7.5
2019-04-07 14:00:00	293	2.92	6.59
2019-04-07 15:00:00	419	4	8.42
2019-04-07 16:00:00	466	2.58	9.17
2019-04-07 17:00:00	629	2.58	12.34
2019-04-07 18:00:00	555	3.09	11.5
2019-04-07 19:00:00	366	0.75	6.67
2019-04-07 20:00:00	343	0.75	6.25
2019-04-07 21:00:00	310	0.59	5.75
2019-04-07 22:00:00	296	0.25	5.17
2019-04-07 23:00:00	274	0.42	4.84
2019-04-08 00:00:00	199	0.22	3.33
2019-04-08 01:00:00	126	0	2
2019-04-08 02:00:00	96	0	1.08
2019-04-08 03:00:00	71	0	0.5
2019-04-08 04:00:00	51	0	0.17
2019-04-08 05:00:00	89	0	0.83
2019-04-08 06:00:00	425	0.83	7.42
2019-04-08 07:00:00	768	2.17	15.42
2019-04-08 08:00:00	779	2.42	15.59
2019-04-08 09:00:00	821	2.75	16.5
2019-04-08 10:00:00	622	1.92	12.75
2019-04-08 11:00:00	653	2	12.92
2019-04-08 12:00:00	671	2	13.17
2019-04-08 13:00:00	865	14.67	20.59
2019-04-08 14:00:00	659	15.33	18.92
2019-04-08 15:00:00	817	23.42	23.92
2019-04-08 16:00:00	845	9.5	19.5
2019-04-08 17:00:00	781	12.75	19.34
2019-04-08 18:00:00	930	13.08	22.33
2019-04-08 19:00:00	600	2.92	12.42
2019-04-08 20:00:00	433	10	11.34
2019-04-08 21:00:00	294	1	5.25
2019-04-08 22:00:00	359	2.58	7.42
2019-04-08 23:00:00	182	0.08	3
2019-04-09 00:00:00	131	0	1.89
2019-04-09 01:00:00	90	0	1
2019-04-09 02:00:00	67	0	0.58
2019-04-09 03:00:00	37	0	0
2019-04-09 04:00:00	54	1.5	1.5
2019-04-09 05:00:00	147	5.25	4.34
2019-04-09 06:00:00	409	5	8.25
2019-04-09 07:00:00	811	17.25	20.67
2019-04-09 08:00:00	1052	34.67	33.92
2019-04-09 09:00:00	806	10.92	18.59
2019-04-09 10:00:00	738	4	15.58
2019-04-09 11:00:00	788	17.75	21.25
2019-04-09 12:00:00	713	5.58	15.75
2019-04-09 13:00:00	800	4.75	16.92
2019-04-09 14:00:00	755	2.5	15.08
2019-04-09 15:00:00	792	2.75	15.75
2019-04-09 16:00:00	805	3	15.92
2019-04-09 17:00:00	972	3.5	19.67
2019-04-09 18:00:00	877	4.08	18
2019-04-09 19:00:00	643	2.67	13.17
2019-04-09 20:00:00	405	1.08	7.84
2019-04-09 21:00:00	389	1	7.42
2019-04-09 22:00:00	404	1	7.92
2019-04-09 23:00:00	225	0.08	4.08
2019-04-10 00:00:00	161	0	2.33
2019-04-10 01:00:00	149	0	2.08
2019-04-10 02:00:00	71	0	0.5
2019-04-10 03:00:00	60	0	0.42
2019-04-10 04:00:00	56	0	0.33
2019-04-10 05:00:00	88	0	0.83
2019-04-10 06:00:00	356	0.84	6.08
2019-04-10 07:00:00	795	2.67	15.67
2019-04-10 08:00:00	755	2.75	15.09
2019-04-10 09:00:00	734	2.75	14.67
2019-04-10 10:00:00	663	2.25	13.33
2019-04-10 11:00:00	659	1.92	13.17
2019-04-10 12:00:00	757	2.5	15
2019-04-10 13:00:00	822	2.67	16.34
2019-04-10 14:00:00	765	3.67	15.75
2019-04-10 15:00:00	743	5.25	15.75
2019-04-10 16:00:00	903	11.09	21.17
2019-04-10 17:00:00	863	16.25	22.59
2019-04-10 18:00:00	844	4	17.17
2019-04-10 19:00:00	642	3.33	13.42
2019-04-10 20:00:00	396	1	7.58
2019-04-10 21:00:00	335	0.67	6
2019-04-10 22:00:00	397	1	7.5
2019-04-10 23:00:00	266	2.33	5.17
2019-04-11 00:00:00	216	0.22	3.89
2019-04-11 01:00:00	182	0	2.83
2019-04-11 02:00:00	133	0	1.83
2019-04-11 03:00:00	91	0	1.08
2019-04-11 04:00:00	87	0	0.83
2019-04-11 05:00:00	99	0	1.17
2019-04-11 06:00:00	399	0.92	6.5
2019-04-11 07:00:00	749	2.58	15.17
2019-04-11 08:00:00	810	8.92	18
2019-04-11 09:00:00	798	6.25	17.17
2019-04-11 10:00:00	688	2.17	13.59
2019-04-11 11:00:00	680	7.33	14.33
2019-04-11 12:00:00	791	15.09	21.17
2019-04-11 13:00:00	857	15.34	21.75
2019-04-11 14:00:00	729	15.08	19.84
2019-04-11 15:00:00	778	19.25	21.08
2019-04-11 16:00:00	781	11.17	19.17
2019-04-11 17:00:00	897	11.33	20.5
2019-04-11 18:00:00	1043	33.25	31.5
2019-04-11 19:00:00	853	7.75	19.92
2019-04-11 20:00:00	574	2.83	11.75
2019-04-11 21:00:00	407	2.75	8
2019-04-11 22:00:00	451	2.42	9.08
2019-04-11 23:00:00	297	1.58	5.83
2019-04-12 00:00:00	292	2	5.67
2019-04-12 01:00:00	208	1.5	5.42
2019-04-12 02:00:00	152	1.67	4.5
2019-04-12 03:00:00	101	2.33	3
2019-04-12 04:00:00	102	5.92	4.67
2019-04-12 05:00:00	102	1.67	3.67
2019-04-12 06:00:00	420	5.25	9.33
2019-04-12 07:00:00	1044	19.5	25.67
2019-04-12 08:00:00	806	16.25	21.84
2019-04-12 09:00:00	848	6.08	18.08
2019-04-12 10:00:00	778	4.34	16.5
2019-04-12 11:00:00	878	4.08	17.25
2019-04-12 12:00:00	872	4.5	18.5
2019-04-12 13:00:00	993	6	21.17
2019-04-12 14:00:00	847	14.17	21.17
2019-04-12 15:00:00	1116	25.75	29
2019-04-12 16:00:00	981	17.59	26.25
2019-04-12 17:00:00	862	13.5	21
2019-04-12 18:00:00	824	17.67	22.25
2019-04-12 19:00:00	639	13.67	17
2019-04-12 20:00:00	452	7.83	11
2019-04-12 21:00:00	386	1.17	7.59
2019-04-12 22:00:00	464	10.67	12.34
2019-04-12 23:00:00	368	0.92	6.92
2019-04-13 00:00:00	329	0.67	5.78
2019-04-13 01:00:00	325	3.59	6.75
2019-04-13 02:00:00	280	3.17	5.92
2019-04-13 03:00:00	206	0.08	3.5
2019-04-13 04:00:00	158	1.42	3.42
2019-04-13 05:00:00	108	2.25	2.83
2019-04-13 06:00:00	223	5.75	6.33
2019-04-13 07:00:00	288	6.17	8.33
2019-04-13 08:00:00	412	2.17	9.25
2019-04-13 09:00:00	495	1.08	9.5
2019-04-13 10:00:00	471	1.17	9
2019-04-13 11:00:00	479	2.08	9.25
2019-04-13 12:00:00	498	1.42	9.84
2019-04-13 13:00:00	379	0.75	7.25
2019-04-13 14:00:00	392	0.75	7.25
2019-04-13 15:00:00	347	0.83	6.5
2019-04-13 16:00:00	362	0.67	6.75
2019-04-13 17:00:00	432	0.92	7.92
2019-04-13 18:00:00	435	1	8.42
2019-04-13 19:00:00	378	0.92	7.08
2019-04-13 20:00:00	362	5.33	8.17
2019-04-13 21:00:00	378	7.17	9.92
2019-04-13 22:00:00	386	1.25	7.34
2019-04-13 23:00:00	366	2.17	7.34
2019-04-14 00:00:00	400	1	7.56
2019-04-14 01:00:00	324	1	5.92
2019-04-14 02:00:00	251	0.42	4.42
2019-04-14 03:00:00	180	0.08	2.92
2019-04-14 04:00:00	143	0	2.17
2019-04-14 05:00:00	179	5.25	4.83
2019-04-14 06:00:00	137	3.58	3.08
2019-04-14 07:00:00	101	0.33	1.25
2019-04-14 08:00:00	367	5	8.58
2019-04-14 09:00:00	217	0.08	3.67
2019-04-14 10:00:00	265	0.42	4.67
2019-04-14 11:00:00	275	0.33	4.5
2019-04-14 12:00:00	298	0.42	5.17
2019-04-14 13:00:00	304	0.5	5.42
2019-04-14 14:00:00	259	0.42	4.67
2019-04-14 15:00:00	284	1.92	5.42
2019-04-14 16:00:00	300	1.09	5.5
2019-04-14 17:00:00	417	12.42	13.17
2019-04-14 18:00:00	442	7.17	10.42
2019-04-14 19:00:00	353	5.08	9
2019-04-14 20:00:00	272	1.5	5.58
2019-04-14 21:00:00	344	3.08	7.09
2019-04-14 22:00:00	346	2.92	7.5
2019-04-14 23:00:00	213	0.08	3.58
2019-04-15 00:00:00	192	0.22	3
2019-04-15 01:00:00	298	20	13.17
2019-04-15 02:00:00	302	19	12.08
2019-04-15 03:00:00	258	19.67	13.17
2019-04-15 04:00:00	50	3.17	3
2019-04-15 05:00:00	97	2.42	3.5
2019-04-15 06:00:00	404	3.92	7.75
2019-04-15 07:00:00	871	7.33	18.34
2019-04-15 08:00:00	828	14.25	20.75
2019-04-15 09:00:00	843	11.17	20.67
2019-04-15 10:00:00	636	2.84	12.84
2019-04-15 11:00:00	625	1.92	12.34
2019-04-15 12:00:00	663	1.92	12.83
2019-04-15 13:00:00	761	2.33	14.92
2019-04-15 14:00:00	783	2.59	15.67
2019-04-15 15:00:00	795	4.5	16.42
2019-04-15 16:00:00	770	2.83	15.42
2019-04-15 17:00:00	862	3.67	17.17
2019-04-15 18:00:00	800	3.25	16.17
2019-04-15 19:00:00	547	1.92	11.25
2019-04-15 20:00:00	368	1	6.75
2019-04-15 21:00:00	276	0.33	5
2019-04-15 22:00:00	261	0.42	4.67
2019-04-15 23:00:00	164	0.25	2.67
2019-04-16 00:00:00	101	0	1.33
2019-04-16 01:00:00	81	0	0.83
2019-04-16 02:00:00	62	5	3.5
2019-04-16 03:00:00	49	3.58	1.75
2019-04-16 04:00:00	58	2.75	1.83
2019-04-16 05:00:00	77	0.67	1.17
2019-04-16 06:00:00	390	6.42	8.83
2019-04-16 07:00:00	892	23.17	25.08
2019-04-16 08:00:00	915	12.09	21.92
2019-04-16 09:00:00	763	6.58	16.67
2019-04-16 10:00:00	670	5.17	14.09
2019-04-16 11:00:00	632	8.67	14.17
2019-04-16 12:00:00	826	13.17	20.42
2019-04-16 13:00:00	992	15.33	24.17
2019-04-16 14:00:00	912	11.33	21.58
2019-04-16 15:00:00	837	10.83	19.25
2019-04-16 16:00:00	961	18.08	24.5
2019-04-16 17:00:00	994	12	23.92
2019-04-16 18:00:00	939	10.33	20.5
2019-04-16 19:00:00	765	18.92	22.58
2019-04-16 20:00:00	457	4.42	9.75
2019-04-16 21:00:00	345	2.5	7.25
2019-04-16 22:00:00	298	1	5.58
2019-04-16 23:00:00	265	1.58	4.84
2019-04-17 00:00:00	172	2.56	3.67
2019-04-17 01:00:00	115	0	1.42
2019-04-17 02:00:00	86	0	1.08
2019-04-17 03:00:00	97	1.58	1.58
2019-04-17 04:00:00	76	3.5	3.67
2019-04-17 05:00:00	157	8.25	8
2019-04-17 06:00:00	386	2.08	7.67
2019-04-17 07:00:00	936	18.25	23.33
2019-04-17 08:00:00	793	14.42	20.83
2019-04-17 09:00:00	864	4.08	17.5
2019-04-17 10:00:00	733	4.17	15.09
2019-04-17 11:00:00	702	7	14.75
2019-04-17 12:00:00	744	3.84	15.59
2019-04-17 13:00:00	852	4.5	17.17
2019-04-17 14:00:00	837	3.92	17.58
2019-04-17 15:00:00	903	4.59	18.17
2019-04-17 16:00:00	911	5.17	18.92
2019-04-17 17:00:00	970	4.92	19.83
2019-04-17 18:00:00	1059	12.08	24.5
2019-04-17 19:00:00	584	3.17	13.25
2019-04-17 20:00:00	406	2.59	7.92
2019-04-17 21:00:00	342	0.75	6.33
2019-04-17 22:00:00	415	7	10.08
2019-04-17 23:00:00	294	2.33	6.33
2019-04-18 00:00:00	215	2.22	5.56
2019-04-18 01:00:00	215	1.42	5.67
2019-04-18 02:00:00	150	1.83	4.5
2019-04-18 03:00:00	193	3.67	5.67
2019-04-18 04:00:00	106	3	2.75
2019-04-18 05:00:00	97	1.08	3.34
2019-04-18 06:00:00	332	1.84	5.67
2019-04-18 07:00:00	674	3.83	13.5
2019-04-18 08:00:00	725	8.42	17.25
2019-04-18 09:00:00	763	7.67	16.84
2019-04-18 10:00:00	650	4.5	13.84
2019-04-18 11:00:00	618	3.08	12.67
2019-04-18 12:00:00	670	3.84	13.67
2019-04-18 13:00:00	679	3.09	13.5
2019-04-18 14:00:00	700	5.67	15.33
2019-04-18 15:00:00	796	6.83	17.58
2019-04-18 16:00:00	713	7.83	15.92
2019-04-18 17:00:00	658	2.67	13.34
2019-04-18 18:00:00	610	6.92	14
2019-04-18 19:00:00	402	1.17	7.67
2019-04-18 20:00:00	333	0.5	6.17
2019-04-18 21:00:00	307	0.58	5.5
2019-04-18 22:00:00	301	0.67	5.17
2019-04-18 23:00:00	316	0.67	5.67
2019-04-19 00:00:00	420	9.44	9.67
2019-04-19 01:00:00	254	4.67	6.5
2019-04-19 02:00:00	234	2	4.33
2019-04-19 03:00:00	164	0	2.92
2019-04-19 04:00:00	132	0.17	1.83
2019-04-19 05:00:00	99	0	1.17
2019-04-19 06:00:00	139	0	1.75
2019-04-19 07:00:00	201	0.33	3.33
2019-04-19 08:00:00	283	6.83	7.84
2019-04-19 09:00:00	200	0.17	3.5
2019-04-19 10:00:00	257	0.33	4.5
2019-04-19 11:00:00	264	0.5	4.67
2019-04-19 12:00:00	417	13.08	12.58
2019-04-19 13:00:00	605	13	16.09
2019-04-19 14:00:00	488	19	16.17
2019-04-19 15:00:00	425	10.92	12.67
2019-04-19 16:00:00	345	9.09	9.17
2019-04-19 17:00:00	446	8.42	10.67
2019-04-19 18:00:00	468	4.67	11.25
2019-04-19 19:00:00	340	2.25	7.58
2019-04-19 20:00:00	354	2.58	6.67
2019-04-19 21:00:00	307	2	7
2019-04-19 22:00:00	308	2.34	7.25
2019-04-19 23:00:00	346	2	7.67
2019-04-20 00:00:00	332	2.11	9.22
2019-04-20 01:00:00	258	2.08	5
2019-04-20 02:00:00	172	1.25	4.17
2019-04-20 03:00:00	140	1.83	2.5
2019-04-20 04:00:00	104	1.25	3.58
2019-04-20 05:00:00	96	1.17	1.5
2019-04-20 06:00:00	133	1.75	4.42
2019-04-20 07:00:00	223	1.5	5.42
2019-04-20 08:00:00	242	1.92	5.42
2019-04-20 09:00:00	349	2.59	6.5
2019-04-20 10:00:00	388	1.92	8.25
2019-04-20 11:00:00	388	2.58	8.75
2019-04-20 12:00:00	407	2.67	7.83
2019-04-20 13:00:00	421	6.08	10.17
2019-04-20 14:00:00	354	1.92	7.58
2019-04-20 15:00:00	342	3.5	8.17
2019-04-20 16:00:00	335	2.33	6.75
2019-04-20 17:00:00	347	1.92	8.42
2019-04-20 18:00:00	333	2.33	7.33
2019-04-20 19:00:00	313	1.42	5.92
2019-04-20 20:00:00	305	1.92	6.67
2019-04-20 21:00:00	278	2.92	6.75
2019-04-20 22:00:00	329	1.75	6.83
2019-04-20 23:00:00	334	2.34	7.42
2019-04-21 00:00:00	373	2.33	8.55
2019-04-21 01:00:00	330	2.33	6.58
2019-04-21 02:00:00	200	1.42	5.42
2019-04-21 03:00:00	178	1.33	3.25
2019-04-21 04:00:00	135	2	4.17
2019-04-21 05:00:00	102	1.17	2.5
2019-04-21 06:00:00	120	1.67	2.09
2019-04-21 07:00:00	76	1.67	3.08
2019-04-21 08:00:00	116	2.08	2.67
2019-04-21 09:00:00	226	2.17	5
2019-04-21 10:00:00	231	1.33	6.25
2019-04-21 11:00:00	247	2.08	5.67
2019-04-21 12:00:00	336	2	6.17
2019-04-21 13:00:00	305	1.58	7.83
2019-04-21 14:00:00	250	3.17	5.92
2019-04-21 15:00:00	353	15.83	12.08
2019-04-21 16:00:00	513	16	15.83
2019-04-21 17:00:00	538	17.17	15.42
2019-04-21 18:00:00	643	23.75	22.67
2019-04-21 19:00:00	344	2.5	6.84
2019-04-21 20:00:00	378	2.5	7.5
2019-04-21 21:00:00	357	3.33	7.5
2019-04-21 22:00:00	311	2.42	7.09
2019-04-21 23:00:00	262	1.25	4.75
2019-04-22 00:00:00	243	2.11	4.44
2019-04-22 01:00:00	143	1.17	2.42
2019-04-22 02:00:00	105	1.08	2.84
2019-04-22 03:00:00	60	1.67	2.84
2019-04-22 04:00:00	61	3.67	2.59
2019-04-22 05:00:00	90	4.75	3.58
2019-04-22 06:00:00	433	12.42	13.42
2019-04-22 07:00:00	902	7.67	18.92
2019-04-22 08:00:00	846	6.67	18.67
2019-04-22 09:00:00	772	4.42	16
2019-04-22 10:00:00	758	4.25	15.42
2019-04-22 11:00:00	699	3.92	14.5
2019-04-22 12:00:00	810	3.83	16.42
2019-04-22 13:00:00	767	21.84	22.25
2019-04-22 14:00:00	752	6.08	16.67
2019-04-22 15:00:00	861	4.17	17.58
2019-04-22 16:00:00	985	6	20.5
2019-04-22 17:00:00	970	27.67	27.67
2019-04-22 18:00:00	959	28.34	28.84
2019-04-22 19:00:00	627	6.17	15.08
2019-04-22 20:00:00	422	2.25	9.42
2019-04-22 21:00:00	462	20.25	15.83
2019-04-22 22:00:00	338	10.92	10.75
2019-04-22 23:00:00	246	9.25	8.67
2019-04-23 00:00:00	335	15.78	13.11
2019-04-23 01:00:00	108	5.42	4
2019-04-23 02:00:00	70	3.58	3.25
2019-04-23 03:00:00	15	3.25	4.34
2019-04-23 04:00:00	68	1.92	2.17
2019-04-23 05:00:00	100	1.58	3.25
2019-04-23 06:00:00	400	3.17	7.5
2019-04-23 07:00:00	771	12	18.58
2019-04-23 08:00:00	931	7.58	20.08
2019-04-23 09:00:00	884	4.75	18.75
2019-04-23 10:00:00	773	3.59	15.67
2019-04-23 11:00:00	774	3.67	15.5
2019-04-23 12:00:00	776	3.75	15.75
2019-04-23 13:00:00	959	4.92	19.59
2019-04-23 14:00:00	836	4.17	17.75
2019-04-23 15:00:00	874	3.92	18.5
2019-04-23 16:00:00	985	5.17	20.34
2019-04-23 17:00:00	1078	8.5	23
2019-04-23 18:00:00	1015	5.42	21.34
2019-04-23 19:00:00	717	3.58	15
2019-04-23 20:00:00	484	2.67	9.75
2019-04-23 21:00:00	382	2.5	7.5
2019-04-23 22:00:00	488	2.5	10.33
2019-04-23 23:00:00	252	2.17	5.08
2019-04-24 00:00:00	215	1.11	3.89
2019-04-24 01:00:00	184	1.42	3.33
2019-04-24 02:00:00	98	1.75	2.58
2019-04-24 03:00:00	82	1.17	2.92
2019-04-24 04:00:00	70	1.75	2.25
2019-04-24 05:00:00	105	1.17	3.92
2019-04-24 06:00:00	405	2.08	7.09
2019-04-24 07:00:00	921	7	19.5
2019-04-24 08:00:00	916	6.5	19.75
2019-04-24 09:00:00	829	4	16.75
2019-04-24 10:00:00	745	4	15.25
2019-04-24 11:00:00	804	3.83	16.08
2019-04-24 12:00:00	849	4	17.5
2019-04-24 13:00:00	939	4.92	19.08
2019-04-24 14:00:00	927	4.17	19
2019-04-24 15:00:00	900	4.08	18.67
2019-04-24 16:00:00	1001	5.08	20.5
2019-04-24 17:00:00	1099	5.33	22.75
2019-04-24 18:00:00	1042	5.67	21.75
2019-04-24 19:00:00	719	3.42	15
2019-04-24 20:00:00	486	2.42	9.92
2019-04-24 21:00:00	461	2.84	9.33
2019-04-24 22:00:00	468	2.75	10
2019-04-24 23:00:00	298	1.83	5.59
2019-04-25 00:00:00	187	1.67	4.78
2019-04-25 01:00:00	186	1.25	5.17
2019-04-25 02:00:00	92	1.75	2.84
2019-04-25 03:00:00	71	1.17	3.5
2019-04-25 04:00:00	81	1.08	2.09
2019-04-25 05:00:00	98	1.17	2.33
2019-04-25 06:00:00	402	2.58	8.92
2019-04-25 07:00:00	875	4	18.08
2019-04-25 08:00:00	913	4	18.17
2019-04-25 09:00:00	919	5	19.17
2019-04-25 10:00:00	780	3.75	16.84
2019-04-25 11:00:00	846	4.5	17.5
2019-04-25 12:00:00	832	3.83	16.92
2019-04-25 13:00:00	896	4.25	18.33
2019-04-25 14:00:00	930	5	19
2019-04-25 15:00:00	971	4.59	19.75
2019-04-25 16:00:00	986	7.92	21.09
2019-04-25 17:00:00	1031	6.25	22
2019-04-25 18:00:00	1101	5.09	22.75
2019-04-25 19:00:00	927	4.92	19.75
2019-04-25 20:00:00	584	3	11.67
2019-04-25 21:00:00	489	2.92	9.75
2019-04-25 22:00:00	478	2.34	9.92
2019-04-25 23:00:00	286	1.67	6.59
2019-04-26 00:00:00	225	1.67	5.44
2019-04-26 01:00:00	184	1.25	4
2019-04-26 02:00:00	160	2	4.92
2019-04-26 03:00:00	151	1.42	3.75
2019-04-26 04:00:00	102	3.17	3.67
2019-04-26 05:00:00	122	1.67	2.08
2019-04-26 06:00:00	369	2.5	6.58
2019-04-26 07:00:00	925	14.5	22
2019-04-26 08:00:00	918	21	25.08
2019-04-26 09:00:00	824	18.58	22.42
2019-04-26 10:00:00	747	15	19.67
2019-04-26 11:00:00	734	14.75	19.17
2019-04-26 12:00:00	768	20.17	21.92
2019-04-26 13:00:00	858	13.42	20.83
2019-04-26 14:00:00	802	13.17	19.75
2019-04-26 15:00:00	897	5.75	18.92
2019-04-26 16:00:00	1004	10.58	22.75
2019-04-26 17:00:00	966	14.59	23.92
2019-04-26 18:00:00	801	3	16
2019-04-26 19:00:00	722	8.92	16.58
2019-04-26 20:00:00	553	11.59	14.17
2019-04-26 21:00:00	356	2.34	7.42
2019-04-26 22:00:00	453	6	10.33
2019-04-26 23:00:00	368	0.75	6.75
2019-04-27 00:00:00	351	2.33	7
2019-04-27 01:00:00	315	1.92	6.25
2019-04-27 02:00:00	255	0.33	4.5
2019-04-27 03:00:00	183	0	2.92
2019-04-27 04:00:00	141	0	1.83
2019-04-27 05:00:00	152	0	2.08
2019-04-27 06:00:00	149	0.17	2.25
2019-04-27 07:00:00	391	5.92	8.67
2019-04-27 08:00:00	654	9.75	15.58
2019-04-27 09:00:00	438	0.92	8.67
2019-04-27 10:00:00	456	1.08	8.58
2019-04-27 11:00:00	494	1.25	9.42
2019-04-27 12:00:00	504	1.42	9.67
2019-04-27 13:00:00	457	2.17	9.09
2019-04-27 14:00:00	409	2.09	7.58
2019-04-27 15:00:00	432	9.33	11.25
2019-04-27 16:00:00	496	11.34	13.08
2019-04-27 17:00:00	600	8.59	13.75
2019-04-27 18:00:00	554	7.92	12.92
2019-04-27 19:00:00	426	2.75	8.5
2019-04-27 20:00:00	379	2.25	7.33
2019-04-27 21:00:00	368	2.25	6.92
2019-04-27 22:00:00	380	2.58	7.58
2019-04-27 23:00:00	456	2.42	9.75
2019-04-28 00:00:00	445	2.67	8.89
2019-04-28 01:00:00	316	2.33	6.67
2019-04-28 02:00:00	298	2.25	6
2019-04-28 03:00:00	227	1.58	4.33
2019-04-28 04:00:00	178	2	4.25
2019-04-28 05:00:00	147	1.17	2.58
2019-04-28 06:00:00	104	1.08	3.25
2019-04-28 07:00:00	96	1.67	4.08
2019-04-28 08:00:00	178	1.84	4.08
2019-04-28 09:00:00	188	2.17	4.83
2019-04-28 10:00:00	251	1.25	5.83
2019-04-28 11:00:00	334	1.83	6.25
2019-04-28 12:00:00	389	2.5	7.5
2019-04-28 13:00:00	385	2.17	8.58
2019-04-28 14:00:00	283	3.33	6
2019-04-28 15:00:00	388	13.75	11.67
2019-04-28 16:00:00	395	27.34	17.5
2019-04-28 17:00:00	447	17.75	15
2019-04-28 18:00:00	483	2.92	10.17
2019-04-28 19:00:00	403	2	8.83
2019-04-28 20:00:00	356	2.34	7.25
2019-04-28 21:00:00	306	2.08	6
2019-04-28 22:00:00	289	1.75	6.25
2019-04-28 23:00:00	279	2.17	6.59
2019-04-29 00:00:00	216	2	3.89
2019-04-29 01:00:00	179	1.92	4.34
2019-04-29 02:00:00	135	1.33	3.25
2019-04-29 03:00:00	72	1.17	2.08
2019-04-29 04:00:00	63	1.75	3.5
2019-04-29 05:00:00	102	1.25	3.5
2019-04-29 06:00:00	439	2	7.75
2019-04-29 07:00:00	869	4.25	18.5
2019-04-29 08:00:00	912	4.25	18.83
2019-04-29 09:00:00	864	3.84	17.5
2019-04-29 10:00:00	720	4	14.58
2019-04-29 11:00:00	733	3.67	14.92
2019-04-29 12:00:00	861	4	17.25
2019-04-29 13:00:00	939	4.84	19.25
2019-04-29 14:00:00	896	4.17	18.67
2019-04-29 15:00:00	868	4.75	18
2019-04-29 16:00:00	937	5.92	19.5
2019-04-29 17:00:00	842	25.92	25.75
2019-04-29 18:00:00	1038	6.42	22.17
2019-04-29 19:00:00	680	3.5	14.5
2019-04-29 20:00:00	529	3.08	12.5
2019-04-29 21:00:00	339	8.08	9.08
2019-04-29 22:00:00	434	12.84	13.17
2019-04-29 23:00:00	261	12.75	11.67
2019-04-30 00:00:00	177	14	8.78
2019-04-30 01:00:00	138	1.67	4.84
2019-04-30 02:00:00	87	12.83	6.42
2019-04-30 03:00:00	57	6.25	4.17
2019-04-30 04:00:00	59	3	2.67
2019-04-30 05:00:00	82	1.58	2.25
2019-04-30 06:00:00	403	2.58	7.42
2019-04-30 07:00:00	865	6.34	18.25
2019-04-30 08:00:00	1001	4.67	20.25
2019-04-30 09:00:00	850	4.5	17.67
2019-04-30 10:00:00	831	3.92	16.84
2019-04-30 11:00:00	788	6.58	17.5
2019-04-30 12:00:00	853	4	17.17
2019-04-30 13:00:00	1025	4.5	21
2019-04-30 14:00:00	918	4.83	18.92
2019-04-30 15:00:00	1005	4.75	20.92
2019-04-30 16:00:00	1071	4.92	21.59
2019-04-30 17:00:00	1083	10.08	24.25
2019-04-30 18:00:00	1062	7	22.67
2019-04-30 19:00:00	874	4.5	18.67
2019-04-30 20:00:00	615	2.92	12.42
2019-04-30 21:00:00	473	2.33	10.17
2019-04-30 22:00:00	523	3.17	10.34
2019-04-30 23:00:00	313	1.92	7.17
2019-05-01 00:00:00	327	2.34	7.56

## Sheet: PM 08320 01
Data/Hora	Intensidade(carros/hora)	Ocupacao(%)	Carga(%)
2019-04-01 00:00:00	14	0	0
2019-04-01 01:00:00	5	0	0
2019-04-01 02:00:00	7	0	0
2019-04-01 03:00:00	1	0	0
2019-04-01 04:00:00	4	0	0
2019-04-01 05:00:00	24	0	0.08
2019-04-01 06:00:00	228	2.25	3.84
2019-04-01 07:00:00	594	7.5	13
2019-04-01 08:00:00	619	8	14.09
2019-04-01 09:00:00	510	8.17	12.34
2019-04-01 10:00:00	455	6.67	10.25
2019-04-01 11:00:00	420	6.34	9.59
2019-04-01 12:00:00	445	6.25	10
2019-04-01 13:00:00	387	5.5	8.67
2019-04-01 14:00:00	457	7.5	10.75
2019-04-01 15:00:00	520	9.17	12.58
2019-04-01 16:00:00	571	9.92	13.84
2019-04-01 17:00:00	550	9.25	13.67
2019-04-01 18:00:00	565	12.34	14.92
2019-04-01 19:00:00	407	6.58	9.58
2019-04-01 20:00:00	256	3.67	5.17
2019-04-01 21:00:00	162	2.25	3
2019-04-01 22:00:00	99	1.09	1.75
2019-04-01 23:00:00	22	0	0
2019-04-02 00:00:00	10	0	0
2019-04-02 01:00:00	6	0	0
2019-04-02 02:00:00	2	0	0
2019-04-02 03:00:00	2	0	0
2019-04-02 04:00:00	5	0	0
2019-04-02 05:00:00	24	0	0.08
2019-04-02 06:00:00	229	2.42	4
2019-04-02 07:00:00	568	7	12.25
2019-04-02 08:00:00	577	7.92	13.34
2019-04-02 09:00:00	498	7.92	11.92
2019-04-02 10:00:00	434	7.83	10.17
2019-04-02 11:00:00	411	6.75	9.59
2019-04-02 12:00:00	434	6.08	9.67
2019-04-02 13:00:00	438	7.5	10.42
2019-04-02 14:00:00	243	11.67	9
2019-04-02 15:00:00	183	9	6.58
2019-04-02 16:00:00	179	11.5	7.34
2019-04-02 17:00:00	183	12.34	8.42
2019-04-02 18:00:00	183	11.59	7.84
2019-04-02 19:00:00	164	10.25	6.75
2019-04-02 20:00:00	91	6.17	3.67
2019-04-02 21:00:00	44	3.83	1.75
2019-04-02 22:00:00	29	5	11.08
2019-04-02 23:00:00	0	3.25	7.5
2019-04-03 00:00:00	0	4.33	9.33
2019-04-03 01:00:00	0	3.34	9.08
2019-04-03 02:00:00	0	1.67	3.5
2019-04-03 03:00:00	4	0	0
2019-04-03 04:00:00	5	0	0
2019-04-03 05:00:00	20	0	0
2019-04-03 06:00:00	243	2.5	4.25
2019-04-03 07:00:00	564	7	12.67
2019-04-03 08:00:00	592	8.5	13.67
2019-04-03 09:00:00	460	7.08	11
2019-04-03 10:00:00	463	7	10.5
2019-04-03 11:00:00	445	7.25	10.33
2019-04-03 12:00:00	480	6.92	11
2019-04-03 13:00:00	376	5.92	8.42
2019-04-03 14:00:00	370	6.67	8.5
2019-04-03 15:00:00	504	9.67	13.09
2019-04-03 16:00:00	482	7.75	11.17
2019-04-03 17:00:00	605	9.58	14.75
2019-04-03 18:00:00	549	8.42	13.08
2019-04-03 19:00:00	423	6.25	10
2019-04-03 20:00:00	224	3.25	4.75
2019-04-03 21:00:00	150	2	2.92
2019-04-03 22:00:00	100	1.09	1.58
2019-04-03 23:00:00	87	0.83	2.34
2019-04-04 00:00:00	24	0	0
2019-04-04 01:00:00	7	0	0
2019-04-04 02:00:00	3	0	0
2019-04-04 03:00:00	6	0	0
2019-04-04 04:00:00	2	0	0
2019-04-04 05:00:00	23	0	0.08
2019-04-04 06:00:00	231	2.34	4.17
2019-04-04 07:00:00	574	7.33	12.5
2019-04-04 08:00:00	629	8.84	14.67
2019-04-04 09:00:00	373	6.67	9.33
2019-04-04 10:00:00	189	4.92	4.67
2019-04-04 11:00:00	253	6	5.92
2019-04-04 12:00:00	282	5.83	6.67
2019-04-04 13:00:00	286	6.17	6.83
2019-04-04 14:00:00	152	8.25	5.42
2019-04-04 15:00:00	175	11.75	7.17
2019-04-04 16:00:00	496	8.5	11.75
2019-04-04 17:00:00	587	10.17	14.33
2019-04-04 18:00:00	542	8.84	13.25
2019-04-04 19:00:00	400	5.92	9.5
2019-04-04 20:00:00	225	3.34	4.42
2019-04-04 21:00:00	176	2.5	3.33
2019-04-04 22:00:00	114	1.33	2.09
2019-04-04 23:00:00	63	0.75	0.75
2019-04-05 00:00:00	34	0	0.22
2019-04-05 01:00:00	15	0	0
2019-04-05 02:00:00	5	0	0
2019-04-05 03:00:00	5	0	0
2019-04-05 04:00:00	7	0	0
2019-04-05 05:00:00	26	0	0.08
2019-04-05 06:00:00	241	2.33	4
2019-04-05 07:00:00	553	7.08	12.33
2019-04-05 08:00:00	631	9.17	14.75
2019-04-05 09:00:00	560	8.42	13.25
2019-04-05 10:00:00	266	6.25	7.33
2019-04-05 11:00:00	245	8.58	7.17
2019-04-05 12:00:00	475	8.58	11.67
2019-04-05 13:00:00	524	7.67	12.09
2019-04-05 14:00:00	478	7.75	11.17
2019-04-05 15:00:00	562	8.59	13.25
2019-04-05 16:00:00	550	8.25	13.08
2019-04-05 17:00:00	550	8.67	13.17
2019-04-05 18:00:00	514	7.84	12.33
2019-04-05 19:00:00	384	5.75	8.67
2019-04-05 20:00:00	307	4.25	6.42
2019-04-05 21:00:00	205	2.92	4
2019-04-05 22:00:00	143	1.67	2.42
2019-04-05 23:00:00	104	1.33	1.83
2019-04-06 00:00:00	65	0.45	0.55
2019-04-06 01:00:00	31	0.17	0.08
2019-04-06 02:00:00	23	0	0
2019-04-06 03:00:00	22	0	0
2019-04-06 04:00:00	15	0	0
2019-04-06 05:00:00	18	0	0
2019-04-06 06:00:00	58	0.08	0.34
2019-04-06 07:00:00	153	1.75	2.83
2019-04-06 08:00:00	215	2.92	4.17
2019-04-06 09:00:00	274	3.17	5.17
2019-04-06 10:00:00	318	4.75	6.83
2019-04-06 11:00:00	343	4.58	7.08
2019-04-06 12:00:00	355	5.08	7.67
2019-04-06 13:00:00	333	4.84	7.17
2019-04-06 14:00:00	255	3.25	5.17
2019-04-06 15:00:00	271	3.5	5.5
2019-04-06 16:00:00	264	3.58	5
2019-04-06 17:00:00	258	3.5	5.25
2019-04-06 18:00:00	254	3.33	4.75
2019-04-06 19:00:00	233	3	4.42
2019-04-06 20:00:00	224	3	4.42
2019-04-06 21:00:00	202	2.92	4.17
2019-04-06 22:00:00	153	1.75	2.83
2019-04-06 23:00:00	119	1.34	2.17
2019-04-07 00:00:00	99	1.11	1.44
2019-04-07 01:00:00	60	0.33	0.67
2019-04-07 02:00:00	39	0.17	0.08
2019-04-07 03:00:00	34	0	0.08
2019-04-07 04:00:00	24	0	0
2019-04-07 05:00:00	38	0	0.08
2019-04-07 06:00:00	52	0.17	0.33
2019-04-07 07:00:00	84	0.42	1.17
2019-04-07 08:00:00	102	1.09	1.83
2019-04-07 09:00:00	169	1.75	2.92
2019-04-07 10:00:00	193	2.42	3.67
2019-04-07 11:00:00	234	3	4.58
2019-04-07 12:00:00	277	3.75	5.25
2019-04-07 13:00:00	244	3.42	4.92
2019-04-07 14:00:00	208	2.92	3.92
2019-04-07 15:00:00	216	2.84	4.25
2019-04-07 16:00:00	217	2.33	4
2019-04-07 17:00:00	205	2.67	4
2019-04-07 18:00:00	239	3	5
2019-04-07 19:00:00	194	2.33	3.5
2019-04-07 20:00:00	167	2.17	3.33
2019-04-07 21:00:00	120	1.25	2.17
2019-04-07 22:00:00	61	0.25	0.67
2019-04-07 23:00:00	35	0	0.25
2019-04-08 00:00:00	18	0	0
2019-04-08 01:00:00	9	0	0
2019-04-08 02:00:00	4	0	0
2019-04-08 03:00:00	2	0	0
2019-04-08 04:00:00	3	0	0
2019-04-08 05:00:00	21	0	0
2019-04-08 06:00:00	237	2.33	4.17
2019-04-08 07:00:00	595	7.17	12.83
2019-04-08 08:00:00	632	8.5	14.59
2019-04-08 09:00:00	480	7.17	11.34
2019-04-08 10:00:00	429	6.67	9.92
2019-04-08 11:00:00	440	6.67	10
2019-04-08 12:00:00	482	7.08	11
2019-04-08 13:00:00	465	7.08	10.84
2019-04-08 14:00:00	521	8.67	12.25
2019-04-08 15:00:00	580	10.42	14.67
2019-04-08 16:00:00	599	9.92	14.67
2019-04-08 17:00:00	602	9.17	14.58
2019-04-08 18:00:00	556	9.25	13.58
2019-04-08 19:00:00	465	7.67	11.33
2019-04-08 20:00:00	230	3.83	4.75
2019-04-08 21:00:00	155	2.5	3
2019-04-08 22:00:00	119	1.33	1.92
2019-04-08 23:00:00	39	0.08	0.25
2019-04-09 00:00:00	10	0	0
2019-04-09 01:00:00	5	0	0
2019-04-09 02:00:00	4	0	0
2019-04-09 03:00:00	6	0	0
2019-04-09 04:00:00	2	0	0
2019-04-09 05:00:00	19	0	0
2019-04-09 06:00:00	234	2.17	4
2019-04-09 07:00:00	566	6.58	12.17
2019-04-09 08:00:00	608	8.25	14.17
2019-04-09 09:00:00	593	9	14.08
2019-04-09 10:00:00	552	8.42	12.67
2019-04-09 11:00:00	497	7.25	11.75
2019-04-09 12:00:00	473	6.92	10.92
2019-04-09 13:00:00	451	7.42	10.25
2019-04-09 14:00:00	495	7.75	11.83
2019-04-09 15:00:00	534	8.67	12.75
2019-04-09 16:00:00	570	9	13.5
2019-04-09 17:00:00	596	9.25	14.25
2019-04-09 18:00:00	563	8.67	13.67
2019-04-09 19:00:00	406	5.84	9.17
2019-04-09 20:00:00	255	3.42	5.33
2019-04-09 21:00:00	171	2.67	3.34
2019-04-09 22:00:00	111	1.09	1.83
2019-04-09 23:00:00	61	0.42	0.67
2019-04-10 00:00:00	17	0	0
2019-04-10 01:00:00	6	0	0
2019-04-10 02:00:00	2	0	0
2019-04-10 03:00:00	3	0	0
2019-04-10 04:00:00	3	0	0
2019-04-10 05:00:00	20	0	0.08
2019-04-10 06:00:00	242	2.33	3.92
2019-04-10 07:00:00	544	7.17	12
2019-04-10 08:00:00	669	9	15.59
2019-04-10 09:00:00	551	9.34	13.75
2019-04-10 10:00:00	457	7.09	10.25
2019-04-10 11:00:00	464	6.75	10.67
2019-04-10 12:00:00	480	6.67	10.92
2019-04-10 13:00:00	449	7.84	10.67
2019-04-10 14:00:00	458	7.25	10.75
2019-04-10 15:00:00	549	9.17	12.83
2019-04-10 16:00:00	600	9	14.58
2019-04-10 17:00:00	587	9.25	13.92
2019-04-10 18:00:00	577	10.34	14.42
2019-04-10 19:00:00	409	5.92	9.42
2019-04-10 20:00:00	223	3.17	4.67
2019-04-10 21:00:00	164	2.42	3.08
2019-04-10 22:00:00	112	1.17	1.92
2019-04-10 23:00:00	66	0.67	0.75
2019-04-11 00:00:00	28	0	0
2019-04-11 01:00:00	8	0	0
2019-04-11 02:00:00	4	0	0
2019-04-11 03:00:00	5	0	0
2019-04-11 04:00:00	5	0	0
2019-04-11 05:00:00	22	0.08	0.08
2019-04-11 06:00:00	224	2.17	3.75
2019-04-11 07:00:00	560	6.5	12
2019-04-11 08:00:00	607	8.67	14.25
2019-04-11 09:00:00	534	7.75	12.58
2019-04-11 10:00:00	468	6.92	10.67
2019-04-11 11:00:00	488	7.42	11.42
2019-04-11 12:00:00	480	6.83	11
2019-04-11 13:00:00	481	7.42	11
2019-04-11 14:00:00	478	7.75	11.17
2019-04-11 15:00:00	523	8.67	12.33
2019-04-11 16:00:00	531	8	12.59
2019-04-11 17:00:00	587	9.09	14
2019-04-11 18:00:00	535	8.17	12.83
2019-04-11 19:00:00	425	6.17	10.08
2019-04-11 20:00:00	290	4.08	6
2019-04-11 21:00:00	184	2.58	3.5
2019-04-11 22:00:00	71	5.25	5.92
2019-04-11 23:00:00	10	5.17	7.84
2019-04-12 00:00:00	0	4.56	6.56
2019-04-12 01:00:00	0	3.17	7.17
2019-04-12 02:00:00	0	4.92	9.84
2019-04-12 03:00:00	4	0	0.92
2019-04-12 04:00:00	8	0	0
2019-04-12 05:00:00	32	0.08	0.17
2019-04-12 06:00:00	250	2.25	4.17
2019-04-12 07:00:00	513	6.58	11.5
2019-04-12 08:00:00	618	7.92	14.17
2019-04-12 09:00:00	568	9	13.59
2019-04-12 10:00:00	525	8.5	12.67
2019-04-12 11:00:00	491	7.67	11.17
2019-04-12 12:00:00	548	8.5	13.25
2019-04-12 13:00:00	531	7.33	12
2019-04-12 14:00:00	522	8	11.92
2019-04-12 15:00:00	549	8.42	13
2019-04-12 16:00:00	562	8.83	13.25
2019-04-12 17:00:00	557	8.67	13.25
2019-04-12 18:00:00	526	7.84	12.25
2019-04-12 19:00:00	400	6	9.17
2019-04-12 20:00:00	296	4	6.33
2019-04-12 21:00:00	198	2.92	3.92
2019-04-12 22:00:00	137	1.75	2.25
2019-04-12 23:00:00	97	1.5	2.5
2019-04-13 00:00:00	65	0.67	0.78
2019-04-13 01:00:00	34	0.17	0.17
2019-04-13 02:00:00	25	0	0
2019-04-13 03:00:00	12	0	0
2019-04-13 04:00:00	8	0	0
2019-04-13 05:00:00	18	0	0
2019-04-13 06:00:00	67	0.34	0.75
2019-04-13 07:00:00	156	1.67	2.75
2019-04-13 08:00:00	247	2.84	4.84
2019-04-13 09:00:00	271	3.67	5
2019-04-13 10:00:00	304	4.75	6.5
2019-04-13 11:00:00	309	4.42	6.58
2019-04-13 12:00:00	377	5.34	8.25
2019-04-13 13:00:00	348	5.25	7.92
2019-04-13 14:00:00	301	4.17	6.09
2019-04-13 15:00:00	267	3.33	4.83
2019-04-13 16:00:00	252	3.17	4.92
2019-04-13 17:00:00	260	3.17	5.09
2019-04-13 18:00:00	233	2.67	4.59
2019-04-13 19:00:00	246	3.17	4.92
2019-04-13 20:00:00	225	3.09	4.25
2019-04-13 21:00:00	190	2.75	3.84
2019-04-13 22:00:00	138	1.84	2.42
2019-04-13 23:00:00	108	1.5	1.83
2019-04-14 00:00:00	66	0.78	1.11
2019-04-14 01:00:00	66	0.33	0.83
2019-04-14 02:00:00	29	0	0.08
2019-04-14 03:00:00	20	0	0
2019-04-14 04:00:00	18	0	0
2019-04-14 05:00:00	14	0	0
2019-04-14 06:00:00	48	0.08	0.25
2019-04-14 07:00:00	61	0.08	0.58
2019-04-14 08:00:00	111	0.75	1.75
2019-04-14 09:00:00	182	2	3.08
2019-04-14 10:00:00	168	1.84	3.25
2019-04-14 11:00:00	205	2.5	3.83
2019-04-14 12:00:00	252	3.33	4.67
2019-04-14 13:00:00	231	3	4.42
2019-04-14 14:00:00	211	2.92	4.25
2019-04-14 15:00:00	212	2.75	3.84
2019-04-14 16:00:00	145	1.92	2.75
2019-04-14 17:00:00	154	2.25	2.92
2019-04-14 18:00:00	218	2.5	4.17
2019-04-14 19:00:00	193	2.42	3.67
2019-04-14 20:00:00	145	1.92	2.58
2019-04-14 21:00:00	100	0.92	1.67
2019-04-14 22:00:00	62	0.25	0.75
2019-04-14 23:00:00	36	0.08	0.17
2019-04-15 00:00:00	10	0	0
2019-04-15 01:00:00	5	0	0
2019-04-15 02:00:00	6	0	0
2019-04-15 03:00:00	4	0	0
2019-04-15 04:00:00	7	0	0
2019-04-15 05:00:00	20	0.42	0.67
2019-04-15 06:00:00	224	2.08	4
2019-04-15 07:00:00	556	6.75	12
2019-04-15 08:00:00	648	8.67	14.5
2019-04-15 09:00:00	529	7.34	12.67
2019-04-15 10:00:00	487	7.58	11.33
2019-04-15 11:00:00	513	8.92	12.42
2019-04-15 12:00:00	469	7.17	10.83
2019-04-15 13:00:00	448	6.67	10.08
2019-04-15 14:00:00	453	7.67	10.5
2019-04-15 15:00:00	547	8.58	13.17
2019-04-15 16:00:00	561	9.17	13.75
2019-04-15 17:00:00	530	8.92	12.75
2019-04-15 18:00:00	514	8.34	12.5
2019-04-15 19:00:00	385	6.42	9.25
2019-04-15 20:00:00	218	3	4.42
2019-04-15 21:00:00	143	1.75	2.67
2019-04-15 22:00:00	95	1	1.67
2019-04-15 23:00:00	25	0.08	0.08
2019-04-16 00:00:00	14	0	0
2019-04-16 01:00:00	4	0	0
2019-04-16 02:00:00	4	0	0
2019-04-16 03:00:00	2	0	0
2019-04-16 04:00:00	3	0	0
2019-04-16 05:00:00	15	0	0
2019-04-16 06:00:00	241	2.17	3.83
2019-04-16 07:00:00	624	9.5	14.42
2019-04-16 08:00:00	682	13.42	17.84
2019-04-16 09:00:00	530	8.83	13.09
2019-04-16 10:00:00	559	8.92	13.5
2019-04-16 11:00:00	565	8.84	13.25
2019-04-16 12:00:00	559	7.75	13.17
2019-04-16 13:00:00	481	6.92	11.08
2019-04-16 14:00:00	475	8	11.09
2019-04-16 15:00:00	543	9.25	13.17
2019-04-16 16:00:00	583	9.5	14.09
2019-04-16 17:00:00	581	8.67	13.59
2019-04-16 18:00:00	548	8.25	13.08
2019-04-16 19:00:00	447	7.67	11
2019-04-16 20:00:00	230	3.42	4.83
2019-04-16 21:00:00	185	2.67	3.67
2019-04-16 22:00:00	177	2.25	3.59
2019-04-16 23:00:00	61	0.33	0.75
2019-04-17 00:00:00	23	0	0
2019-04-17 01:00:00	11	0	0
2019-04-17 02:00:00	5	0	0
2019-04-17 03:00:00	6	0	0
2019-04-17 04:00:00	6	0	0
2019-04-17 05:00:00	27	0	0
2019-04-17 06:00:00	217	1.92	3.59
2019-04-17 07:00:00	535	6.17	11.59
2019-04-17 08:00:00	655	8.42	14.67
2019-04-17 09:00:00	622	10.17	15.09
2019-04-17 10:00:00	468	6.84	11
2019-04-17 11:00:00	527	8.67	12.75
2019-04-17 12:00:00	535	8.17	12.67
2019-04-17 13:00:00	488	7.5	11.34
2019-04-17 14:00:00	528	8.67	12.67
2019-04-17 15:00:00	547	9.34	13.09
2019-04-17 16:00:00	595	9.09	14.33
2019-04-17 17:00:00	570	9.09	13.67
2019-04-17 18:00:00	500	8.25	12.25
2019-04-17 19:00:00	408	6.83	9.59
2019-04-17 20:00:00	271	3.5	5.42
2019-04-17 21:00:00	160	1.92	2.75
2019-04-17 22:00:00	97	1	1.5
2019-04-17 23:00:00	56	0.33	0.58
2019-04-18 00:00:00	33	0	0
2019-04-18 01:00:00	12	0	0
2019-04-18 02:00:00	7	0	0
2019-04-18 03:00:00	9	0	0
2019-04-18 04:00:00	5	0	0
2019-04-18 05:00:00	26	0	0
2019-04-18 06:00:00	151	1.5	2.42
2019-04-18 07:00:00	439	5.25	8.92
2019-04-18 08:00:00	509	7.09	11.34
2019-04-18 09:00:00	503	7.67	11.84
2019-04-18 10:00:00	449	6.83	10.33
2019-04-18 11:00:00	382	5.59	8.58
2019-04-18 12:00:00	417	6.17	9.33
2019-04-18 13:00:00	393	6.09	8.83
2019-04-18 14:00:00	438	6.33	9.84
2019-04-18 15:00:00	481	6.92	10.84
2019-04-18 16:00:00	497	7.09	11.75
2019-04-18 17:00:00	503	7.42	11.42
2019-04-18 18:00:00	426	6	9.92
2019-04-18 19:00:00	328	4.84	7.25
2019-04-18 20:00:00	242	3.59	4.92
2019-04-18 21:00:00	186	2.5	3.5
2019-04-18 22:00:00	131	1.25	2.33
2019-04-18 23:00:00	73	0.84	1.08
2019-04-19 00:00:00	49	0.78	0.44
2019-04-19 01:00:00	18	0	0
2019-04-19 02:00:00	15	0	0
2019-04-19 03:00:00	20	0	0
2019-04-19 04:00:00	12	0	0
2019-04-19 05:00:00	12	0	0
2019-04-19 06:00:00	49	0	0.17
2019-04-19 07:00:00	75	0.59	0.92
2019-04-19 08:00:00	78	0.59	1.25
2019-04-19 09:00:00	89	0.92	1.17
2019-04-19 10:00:00	142	1.58	2.67
2019-04-19 11:00:00	141	1.84	2.59
2019-04-19 12:00:00	136	1.83	2.75
2019-04-19 13:00:00	129	1.5	2.42
2019-04-19 14:00:00	117	1.42	2
2019-04-19 15:00:00	124	1.42	1.92
2019-04-19 16:00:00	149	1.92	3
2019-04-19 17:00:00	140	1.58	2.58
2019-04-19 18:00:00	126	1.5	2.25
2019-04-19 19:00:00	129	1.33	2.33
2019-04-19 20:00:00	124	1.5	2.25
2019-04-19 21:00:00	99	1.09	1.42
2019-04-19 22:00:00	77	0.25	0.84
2019-04-19 23:00:00	55	0.08	0.5
2019-04-20 00:00:00	31	0	0
2019-04-20 01:00:00	9	0	0
2019-04-20 02:00:00	7	0	0
2019-04-20 03:00:00	10	0	0
2019-04-20 04:00:00	7	0	0
2019-04-20 05:00:00	19	0	0
2019-04-20 06:00:00	40	0	0.25
2019-04-20 07:00:00	67	0.5	0.67
2019-04-20 08:00:00	110	0.83	1.59
2019-04-20 09:00:00	134	1.75	2.5
2019-04-20 10:00:00	175	2.17	3.42
2019-04-20 11:00:00	220	2.5	4.59
2019-04-20 12:00:00	206	2.67	3.58
2019-04-20 13:00:00	198	2.67	3.92
2019-04-20 14:00:00	177	2.17	3.42
2019-04-20 15:00:00	163	2.17	3.08
2019-04-20 16:00:00	178	2	3.59
2019-04-20 17:00:00	118	1.34	2.25
2019-04-20 18:00:00	190	2.17	3.17
2019-04-20 19:00:00	202	2.34	4.25
2019-04-20 20:00:00	169	2.17	3.08
2019-04-20 21:00:00	139	1.5	2.42
2019-04-20 22:00:00	94	0.67	1.5
2019-04-20 23:00:00	59	0.17	0.59
2019-04-21 00:00:00	42	0.11	0.11
2019-04-21 01:00:00	26	0.08	0
2019-04-21 02:00:00	17	0	0
2019-04-21 03:00:00	5	0	0
2019-04-21 04:00:00	5	0	0
2019-04-21 05:00:00	5	0	0
2019-04-21 06:00:00	7	0	0
2019-04-21 07:00:00	1	0	0
2019-04-21 08:00:00	28	0.17	0.17
2019-04-21 09:00:00	84	0.33	0.92
2019-04-21 10:00:00	153	1.84	2.59
2019-04-21 11:00:00	175	2.09	3.34
2019-04-21 12:00:00	209	2.5	3.75
2019-04-21 13:00:00	176	2.25	3.67
2019-04-21 14:00:00	157	1.59	3
2019-04-21 15:00:00	162	1.83	2.84
2019-04-21 16:00:00	175	1.92	3.34
2019-04-21 17:00:00	165	2.25	3.17
2019-04-21 18:00:00	176	2.25	3
2019-04-21 19:00:00	159	1.92	2.84
2019-04-21 20:00:00	150	1.84	2.75
2019-04-21 21:00:00	96	0.84	1.5
2019-04-21 22:00:00	58	0.17	0.67
2019-04-21 23:00:00	28	0	0.17
2019-04-22 00:00:00	13	0	0
2019-04-22 01:00:00	3	0	0
2019-04-22 02:00:00	4	0	0
2019-04-22 03:00:00	1	0	0
2019-04-22 04:00:00	3	0	0
2019-04-22 05:00:00	12	0	0
2019-04-22 06:00:00	226	2.08	3.58
2019-04-22 07:00:00	588	6.84	12.83
2019-04-22 08:00:00	611	8.67	14.08
2019-04-22 09:00:00	512	7.67	12.17
2019-04-22 10:00:00	430	6.17	9.58
2019-04-22 11:00:00	420	6.5	9.5
2019-04-22 12:00:00	450	6.5	10.25
2019-04-22 13:00:00	427	6.58	9.75
2019-04-22 14:00:00	477	7.08	11.17
2019-04-22 15:00:00	553	8.58	12.84
2019-04-22 16:00:00	572	8.5	13.17
2019-04-22 17:00:00	556	8.75	13.5
2019-04-22 18:00:00	527	8.33	12.58
2019-04-22 19:00:00	378	5.83	8.67
2019-04-22 20:00:00	237	3.25	4.92
2019-04-22 21:00:00	151	2.08	2.92
2019-04-22 22:00:00	106	1.17	1.92
2019-04-22 23:00:00	22	0.08	0.08
2019-04-23 00:00:00	9	0	0
2019-04-23 01:00:00	9	0	0
2019-04-23 02:00:00	4	0	0
2019-04-23 03:00:00	1	0	0
2019-04-23 04:00:00	2	0	0
2019-04-23 05:00:00	23	0	0
2019-04-23 06:00:00	235	2.42	3.75
2019-04-23 07:00:00	547	6.75	12
2019-04-23 08:00:00	627	8.34	14.17
2019-04-23 09:00:00	566	8.25	13.25
2019-04-23 10:00:00	451	7	10.42
2019-04-23 11:00:00	471	7.25	10.92
2019-04-23 12:00:00	478	7.08	11.17
2019-04-23 13:00:00	468	6.92	10.58
2019-04-23 14:00:00	459	7.17	10.58
2019-04-23 15:00:00	519	8.25	12.42
2019-04-23 16:00:00	595	9.33	14.25
2019-04-23 17:00:00	573	10	13.92
2019-04-23 18:00:00	532	7.5	12.42
2019-04-23 19:00:00	392	6.17	9.33
2019-04-23 20:00:00	252	3.33	5.09
2019-04-23 21:00:00	161	2.5	2.92
2019-04-23 22:00:00	99	1.09	1.67
2019-04-23 23:00:00	46	0.25	0.42
2019-04-24 00:00:00	24	0	0.11
2019-04-24 01:00:00	7	0	0
2019-04-24 02:00:00	4	0	0
2019-04-24 03:00:00	3	0	0
2019-04-24 04:00:00	6	0	0
2019-04-24 05:00:00	21	0	0
2019-04-24 06:00:00	230	2.17	3.67
2019-04-24 07:00:00	571	7	12.59
2019-04-24 08:00:00	643	8.58	14.83
2019-04-24 09:00:00	561	8.5	13.58
2019-04-24 10:00:00	495	7.59	11.33
2019-04-24 11:00:00	470	7.33	11
2019-04-24 12:00:00	427	6.5	9.5
2019-04-24 13:00:00	481	7.5	11.42
2019-04-24 14:00:00	453	7.25	10.42
2019-04-24 15:00:00	529	8.17	12.58
2019-04-24 16:00:00	547	8.5	13
2019-04-24 17:00:00	533	8.17	12.33
2019-04-24 18:00:00	550	8.83	13.42
2019-04-24 19:00:00	459	6.5	10.67
2019-04-24 20:00:00	271	3.92	5.59
2019-04-24 21:00:00	199	2.58	3.83
2019-04-24 22:00:00	114	1.42	2
2019-04-24 23:00:00	57	0.34	0.59
2019-04-25 00:00:00	20	0	0
2019-04-25 01:00:00	12	0	0
2019-04-25 02:00:00	4	0	0
2019-04-25 03:00:00	6	0	0
2019-04-25 04:00:00	5	0	0
2019-04-25 05:00:00	34	0	0.08
2019-04-25 06:00:00	227	2.42	3.67
2019-04-25 07:00:00	571	7.33	12.59
2019-04-25 08:00:00	687	10.25	16.33
2019-04-25 09:00:00	546	8.42	13
2019-04-25 10:00:00	553	7.92	12.5
2019-04-25 11:00:00	463	6.5	10.92
2019-04-25 12:00:00	521	7.25	11.83
2019-04-25 13:00:00	692	14.92	17.67
2019-04-25 14:00:00	694	17.58	20
2019-04-25 15:00:00	594	13.59	16.25
2019-04-25 16:00:00	613	11.25	15.42
2019-04-25 17:00:00	589	9	14.08
2019-04-25 18:00:00	564	9.08	13.5
2019-04-25 19:00:00	476	7.67	11.84
2019-04-25 20:00:00	271	4.09	5.67
2019-04-25 21:00:00	207	2.75	4
2019-04-25 22:00:00	130	1.42	2.33
2019-04-25 23:00:00	69	0.67	1
2019-04-26 00:00:00	31	0	0
2019-04-26 01:00:00	16	0	0
2019-04-26 02:00:00	10	0	0
2019-04-26 03:00:00	12	0	0
2019-04-26 04:00:00	7	0	0
2019-04-26 05:00:00	17	0	0
2019-04-26 06:00:00	225	2.59	4
2019-04-26 07:00:00	533	6.17	11.67
2019-04-26 08:00:00	607	8.34	13.84
2019-04-26 09:00:00	553	8.58	13.08
2019-04-26 10:00:00	484	7.25	11.25
2019-04-26 11:00:00	469	7.17	10.75
2019-04-26 12:00:00	509	7.33	11.67
2019-04-26 13:00:00	457	7	10.58
2019-04-26 14:00:00	404	10.17	11.17
2019-04-26 15:00:00	119	8.17	4.83
2019-04-26 16:00:00	136	7.58	5.17
2019-04-26 17:00:00	134	9.17	5.25
2019-04-26 18:00:00	121	6.08	4.33
2019-04-26 19:00:00	121	4.08	3
2019-04-26 20:00:00	87	5.67	3
2019-04-26 21:00:00	60	3.58	5
2019-04-26 22:00:00	13	4.84	8.92
2019-04-26 23:00:00	0	3.25	8.75
2019-04-27 00:00:00	0	4.67	8.11
2019-04-27 01:00:00	0	5	9.33
2019-04-27 02:00:00	0	3.25	8.83
2019-04-27 03:00:00	0	3.25	7.08
2019-04-27 04:00:00	0	5	10.42
2019-04-27 05:00:00	0	3.34	7.67
2019-04-27 06:00:00	0	5	9.33
2019-04-27 07:00:00	1	3.17	8.59
2019-04-27 08:00:00	60	3.34	8
2019-04-27 09:00:00	59	5.33	5.17
2019-04-27 10:00:00	76	4.08	2.25
2019-04-27 11:00:00	103	6.17	2.83
2019-04-27 12:00:00	343	5	7.67
2019-04-27 13:00:00	347	4.92	7.83
2019-04-27 14:00:00	233	3.08	4.58
2019-04-27 15:00:00	251	3.33	4.5
2019-04-27 16:00:00	261	3.42	5.17
2019-04-27 17:00:00	259	3.42	4.5
2019-04-27 18:00:00	239	2.92	4.5
2019-04-27 19:00:00	243	3.25	4.67
2019-04-27 20:00:00	215	2.75	4.08
2019-04-27 21:00:00	200	2.83	3.75
2019-04-27 22:00:00	137	1.5	2.5
2019-04-27 23:00:00	127	1.42	2.17
2019-04-28 00:00:00	89	1	1.44
2019-04-28 01:00:00	47	0.33	0.33
2019-04-28 02:00:00	33	0	0
2019-04-28 03:00:00	25	0	0
2019-04-28 04:00:00	20	0	0
2019-04-28 05:00:00	15	0	0
2019-04-28 06:00:00	43	0	0.17
2019-04-28 07:00:00	88	0.42	1.08
2019-04-28 08:00:00	98	0.67	1.42
2019-04-28 09:00:00	125	1.42	2.25
2019-04-28 10:00:00	193	2.08	3.67
2019-04-28 11:00:00	210	2.75	4
2019-04-28 12:00:00	248	3.17	4.92
2019-04-28 13:00:00	228	2.75	4.58
2019-04-28 14:00:00	190	2.08	3.42
2019-04-28 15:00:00	179	2.08	3.34
2019-04-28 16:00:00	200	2.33	3.84
2019-04-28 17:00:00	204	2.5	3.92
2019-04-28 18:00:00	203	2.5	3.92
2019-04-28 19:00:00	235	2.84	4.75
2019-04-28 20:00:00	148	1.67	2.75
2019-04-28 21:00:00	110	1.08	1.67
2019-04-28 22:00:00	56	0.17	0.5
2019-04-28 23:00:00	44	0.08	0.17
2019-04-29 00:00:00	19	0	0
2019-04-29 01:00:00	9	0	0
2019-04-29 02:00:00	2	0	0
2019-04-29 03:00:00	2	0	0
2019-04-29 04:00:00	4	0	0
2019-04-29 05:00:00	22	0	0.08
2019-04-29 06:00:00	210	2.17	3.67
2019-04-29 07:00:00	578	6.5	12.42
2019-04-29 08:00:00	636	8.92	14.42
2019-04-29 09:00:00	534	7.75	12.75
2019-04-29 10:00:00	418	6.42	9.83
2019-04-29 11:00:00	459	6.84	10.59
2019-04-29 12:00:00	449	6.33	10.17
2019-04-29 13:00:00	427	6.75	9.83
2019-04-29 14:00:00	503	8.17	11.75
2019-04-29 15:00:00	542	8.84	13.08
2019-04-29 16:00:00	588	8.83	13.75
2019-04-29 17:00:00	574	8.92	13.75
2019-04-29 18:00:00	545	8.75	13.5
2019-04-29 19:00:00	396	6.17	9.42
2019-04-29 20:00:00	224	3.17	4.67
2019-04-29 21:00:00	163	2.17	3.09
2019-04-29 22:00:00	109	1	2
2019-04-29 23:00:00	29	0	0
2019-04-30 00:00:00	21	0	0
2019-04-30 01:00:00	6	0	0
2019-04-30 02:00:00	4	0	0
2019-04-30 03:00:00	8	0	0
2019-04-30 04:00:00	4	0	0
2019-04-30 05:00:00	24	0.08	0.08
2019-04-30 06:00:00	235	2.42	4.08
2019-04-30 07:00:00	550	6.83	11.83
2019-04-30 08:00:00	615	8.25	14.17
2019-04-30 09:00:00	525	7.59	12.08
2019-04-30 10:00:00	485	7	10.83
2019-04-30 11:00:00	496	7.5	11.34
2019-04-30 12:00:00	529	8.25	12.59
2019-04-30 13:00:00	425	7	10
2019-04-30 14:00:00	534	8.25	12.5
2019-04-30 15:00:00	594	9.25	14
2019-04-30 16:00:00	551	8.33	13.25
2019-04-30 17:00:00	570	8.67	13.25
2019-04-30 18:00:00	550	9.34	13.5
2019-04-30 19:00:00	411	5.67	9.42
2019-04-30 20:00:00	260	3.59	5.58
2019-04-30 21:00:00	213	3.08	4.17
2019-04-30 22:00:00	165	2.5	3.42
2019-04-30 23:00:00	95	1	1.5
2019-05-01 00:00:00	75	0.56	1

## Sheet: PM 08320 05
Data/Hora	Intensidade(carros/hora)	Ocupacao(%)	Carga(%)
2019-04-01 00:00:00	176	1.67	8
2019-04-01 01:00:00	171	2.08	8.09
2019-04-01 02:00:00	42	3.08	6.33
2019-04-01 03:00:00	0	2.17	3.42
2019-04-01 04:00:00	0	2.17	2.25
2019-04-01 05:00:00	0	3.17	5.17
2019-04-01 06:00:00	96	2.25	6.84
2019-04-01 07:00:00	600	7.5	17.17
2019-04-01 08:00:00	699	5.92	20.42
2019-04-01 09:00:00	780	4.92	22.25
2019-04-01 10:00:00	699	4.25	19.67
2019-04-01 11:00:00	687	6.67	20.25
2019-04-01 12:00:00	936	16.92	28.59
2019-04-01 13:00:00	981	29.08	36.84
2019-04-01 14:00:00	1000	27.5	34.75
2019-04-01 15:00:00	1209	25.58	41.25
2019-04-01 16:00:00	1059	22.75	35.92
2019-04-01 17:00:00	1235	33.09	42.58
2019-04-01 18:00:00	1603	35.59	53.25
2019-04-01 19:00:00	1533	14.5	47.09
2019-04-01 20:00:00	911	4.58	26.42
2019-04-01 21:00:00	711	16.09	24.67
2019-04-01 22:00:00	650	3.42	18.17
2019-04-01 23:00:00	458	7.67	14
2019-04-02 00:00:00	223	5.44	8.22
2019-04-02 01:00:00	128	5.83	4.83
2019-04-02 02:00:00	53	0	1
2019-04-02 03:00:00	126	1.5	2.17
2019-04-02 04:00:00	78	4.58	3.67
2019-04-02 05:00:00	127	0.33	2.17
2019-04-02 06:00:00	605	3.17	15.33
2019-04-02 07:00:00	1356	8	38.17
2019-04-02 08:00:00	1340	16.75	41.75
2019-04-02 09:00:00	1336	8	38.92
2019-04-02 10:00:00	1138	18.17	36.83
2019-04-02 11:00:00	937	19.09	30.92
2019-04-02 12:00:00	1089	27.17	37.83
2019-04-02 13:00:00	1125	25.42	38.84
2019-04-02 14:00:00	1000	25.17	35.25
2019-04-02 15:00:00	1054	18.67	34.5
2019-04-02 16:00:00	1251	17.17	38.75
2019-04-02 17:00:00	1367	22.59	43.25
2019-04-02 18:00:00	1483	34.25	49.67
2019-04-02 19:00:00	1182	32.67	43.33
2019-04-02 20:00:00	958	10.25	29.42
2019-04-02 21:00:00	856	13.25	26.59
2019-04-02 22:00:00	754	3.34	21.33
2019-04-02 23:00:00	462	0.92	12.42
2019-04-03 00:00:00	425	3.33	10.44
2019-04-03 01:00:00	378	0.67	10.08
2019-04-03 02:00:00	355	4.09	11.17
2019-04-03 03:00:00	200	6.58	5.58
2019-04-03 04:00:00	287	12.25	11.08
2019-04-03 05:00:00	484	11.09	17.59
2019-04-03 06:00:00	719	8.42	19.84
2019-04-03 07:00:00	1332	14	39.17
2019-04-03 08:00:00	1467	9.17	42.33
2019-04-03 09:00:00	1454	11.58	43
2019-04-03 10:00:00	1278	18.58	41.25
2019-04-03 11:00:00	1278	19.17	40.34
2019-04-03 12:00:00	1628	14.17	48.17
2019-04-03 13:00:00	1278	21.75	41.67
2019-04-03 14:00:00	1130	16.58	35.75
2019-04-03 15:00:00	1356	9.09	38.83
2019-04-03 16:00:00	1154	20.09	38.25
2019-04-03 17:00:00	1640	14.25	47.33
2019-04-03 18:00:00	1696	18.25	51.67
2019-04-03 19:00:00	1379	11.58	42.5
2019-04-03 20:00:00	909	5.17	26.42
2019-04-03 21:00:00	634	9.42	19.92
2019-04-03 22:00:00	569	8.75	17.92
2019-04-03 23:00:00	432	7.83	14.75
2019-04-04 00:00:00	364	16.67	15.78
2019-04-04 01:00:00	206	1.83	5.67
2019-04-04 02:00:00	94	2.84	4.42
2019-04-04 03:00:00	56	0	0.59
2019-04-04 04:00:00	60	3.5	2.58
2019-04-04 05:00:00	167	3.17	5.5
2019-04-04 06:00:00	597	9.83	17.92
2019-04-04 07:00:00	1157	21.33	37
2019-04-04 08:00:00	1064	30.75	38.67
2019-04-04 09:00:00	1256	22.58	40.5
2019-04-04 10:00:00	1105	25	38.42
2019-04-04 11:00:00	1119	20.42	36.17
2019-04-04 12:00:00	1268	25.83	41.84
2019-04-04 13:00:00	1252	30.42	42.75
2019-04-04 14:00:00	1127	26.75	39.42
2019-04-04 15:00:00	1053	26.17	36.92
2019-04-04 16:00:00	1258	24.59	41.17
2019-04-04 17:00:00	1514	22.33	46.75
2019-04-04 18:00:00	1687	41.5	56.34
2019-04-04 19:00:00	1593	21.75	51
2019-04-04 20:00:00	1114	8.09	33.5
2019-04-04 21:00:00	1030	9.09	30.17
2019-04-04 22:00:00	782	2.25	21.33
2019-04-04 23:00:00	819	15.09	26.84
2019-04-05 00:00:00	739	15.67	24
2019-04-05 01:00:00	339	7.67	12.17
2019-04-05 02:00:00	170	2.17	3.92
2019-04-05 03:00:00	169	10.75	9
2019-04-05 04:00:00	93	0	1.67
2019-04-05 05:00:00	171	11.58	8.17
2019-04-05 06:00:00	413	17.67	17.25
2019-04-05 07:00:00	1151	24.5	37.34
2019-04-05 08:00:00	1383	19.59	43.42
2019-04-05 09:00:00	1531	20.25	47.5
2019-04-05 10:00:00	1332	17.83	41.58
2019-04-05 11:00:00	1394	28.08	45.84
2019-04-05 12:00:00	1462	34.08	49.34
2019-04-05 13:00:00	1519	29.75	49.58
2019-04-05 14:00:00	1250	28.17	43.08
2019-04-05 15:00:00	1246	22.34	40.08
2019-04-05 16:00:00	1532	14.08	46.42
2019-04-05 17:00:00	1662	16	49.25
2019-04-05 18:00:00	1913	19.67	58.09
2019-04-05 19:00:00	1763	11.5	51.84
2019-04-05 20:00:00	1509	13.92	46
2019-04-05 21:00:00	1343	9.33	39.58
2019-04-05 22:00:00	1143	8.92	33.92
2019-04-05 23:00:00	719	1.5	19.5
2019-04-06 00:00:00	529	4.33	15.55
2019-04-06 01:00:00	452	4	13
2019-04-06 02:00:00	300	7.42	10.17
2019-04-06 03:00:00	218	0.33	5.5
2019-04-06 04:00:00	154	1.08	3.75
2019-04-06 05:00:00	121	0.17	2.33
2019-04-06 06:00:00	265	0.5	6
2019-04-06 07:00:00	623	4.25	16.83
2019-04-06 08:00:00	784	13.17	25.17
2019-04-06 09:00:00	834	10.58	25.42
2019-04-06 10:00:00	970	7.59	27.75
2019-04-06 11:00:00	982	24.08	34.25
2019-04-06 12:00:00	1004	23.75	34.5
2019-04-06 13:00:00	1184	23.75	39.25
2019-04-06 14:00:00	953	16.67	31
2019-04-06 15:00:00	1185	26	39.92
2019-04-06 16:00:00	963	21.84	33.08
2019-04-06 17:00:00	975	6.17	28.25
2019-04-06 18:00:00	940	6	26.75
2019-04-06 19:00:00	847	6.42	24.58
2019-04-06 20:00:00	839	4.92	23.67
2019-04-06 21:00:00	854	4.08	23.75
2019-04-06 22:00:00	738	2.92	20.5
2019-04-06 23:00:00	648	2.17	17.5
2019-04-07 00:00:00	575	1.67	15.33
2019-04-07 01:00:00	515	4.42	15.42
2019-04-07 02:00:00	325	2.92	9.17
2019-04-07 03:00:00	242	0.08	6.17
2019-04-07 04:00:00	139	0.08	2.92
2019-04-07 05:00:00	79	4.17	3.08
2019-04-07 06:00:00	150	7.17	6.17
2019-04-07 07:00:00	258	23.25	16.67
2019-04-07 08:00:00	399	12.08	14.25
2019-04-07 09:00:00	523	11.09	16.59
2019-04-07 10:00:00	647	18	23.08
2019-04-07 11:00:00	967	18.58	30.67
2019-04-07 12:00:00	758	18.67	27
2019-04-07 13:00:00	880	25.5	32.09
2019-04-07 14:00:00	1131	16.58	35
2019-04-07 15:00:00	1162	18.67	37.92
2019-04-07 16:00:00	768	5.5	22
2019-04-07 17:00:00	747	6.83	21.42
2019-04-07 18:00:00	794	5.42	22.5
2019-04-07 19:00:00	842	4.09	23.09
2019-04-07 20:00:00	780	3.33	21.67
2019-04-07 21:00:00	684	1.67	18.58
2019-04-07 22:00:00	510	1.25	13.75
2019-04-07 23:00:00	406	0.92	10.83
2019-04-08 00:00:00	248	0.11	6.56
2019-04-08 01:00:00	182	0	4.17
2019-04-08 02:00:00	81	0	1.58
2019-04-08 03:00:00	67	0	1.17
2019-04-08 04:00:00	44	0	0.33
2019-04-08 05:00:00	115	6.67	6.42
2019-04-08 06:00:00	537	3.67	14
2019-04-08 07:00:00	1225	13.17	35.92
2019-04-08 08:00:00	1185	9.92	35.5
2019-04-08 09:00:00	1160	11.75	34.75
2019-04-08 10:00:00	1223	5.92	34.67
2019-04-08 11:00:00	986	9.25	29.33
2019-04-08 12:00:00	911	26.67	33.09
2019-04-08 13:00:00	912	29.58	34.34
2019-04-08 14:00:00	777	27.25	30.17
2019-04-08 15:00:00	1029	29	36.83
2019-04-08 16:00:00	1287	24.83	42.17
2019-04-08 17:00:00	1467	18.25	44.75
2019-04-08 18:00:00	1772	31.17	56
2019-04-08 19:00:00	1471	12.58	45.17
2019-04-08 20:00:00	927	6.08	26.84
2019-04-08 21:00:00	711	9.17	21.42
2019-04-08 22:00:00	552	14	20.09
2019-04-08 23:00:00	442	3.25	12.25
2019-04-09 00:00:00	315	9.22	11.33
2019-04-09 01:00:00	201	11.33	10.42
2019-04-09 02:00:00	281	28.25	17.5
2019-04-09 03:00:00	95	12.67	7.75
2019-04-09 04:00:00	501	23.75	19.17
2019-04-09 05:00:00	948	12.25	29.92
2019-04-09 06:00:00	913	18.83	30.67
2019-04-09 07:00:00	1239	13.84	37.42
2019-04-09 08:00:00	1303	10.67	38.58
2019-04-09 09:00:00	1486	9.25	43
2019-04-09 10:00:00	1284	7.42	37.67
2019-04-09 11:00:00	1064	27.58	37.67
2019-04-09 12:00:00	1056	30.5	37.67
2019-04-09 13:00:00	1115	25.83	38.67
2019-04-09 14:00:00	1017	24.5	35
2019-04-09 15:00:00	1070	21.25	35.67
2019-04-09 16:00:00	1419	13.08	42.42
2019-04-09 17:00:00	1352	24	43.59
2019-04-09 18:00:00	1427	35.67	48.67
2019-04-09 19:00:00	1214	28.75	42.67
2019-04-09 20:00:00	933	8	27.92
2019-04-09 21:00:00	814	3.67	22.67
2019-04-09 22:00:00	701	4.67	20.17
2019-04-09 23:00:00	445	1.92	12.42
2019-04-10 00:00:00	281	0.44	7
2019-04-10 01:00:00	192	0.17	4.5
2019-04-10 02:00:00	70	6.17	3.42
2019-04-10 03:00:00	65	0.75	2
2019-04-10 04:00:00	49	4	2.33
2019-04-10 05:00:00	187	2.83	4.5
2019-04-10 06:00:00	603	9.42	17.75
2019-04-10 07:00:00	1283	13.5	37.83
2019-04-10 08:00:00	1426	11.25	42.25
2019-04-10 09:00:00	1443	9.75	42.42
2019-04-10 10:00:00	1275	11.67	37.92
2019-04-10 11:00:00	1132	25.5	38.42
2019-04-10 12:00:00	1177	26.75	40.09
2019-04-10 13:00:00	1267	24.42	41.75
2019-04-10 14:00:00	1294	16.92	40.17
2019-04-10 15:00:00	1424	18.42	44
2019-04-10 16:00:00	1331	20.58	42.59
2019-04-10 17:00:00	1651	14.92	48.5
2019-04-10 18:00:00	1551	41.17	53.34
2019-04-10 19:00:00	1429	16.08	44.92
2019-04-10 20:00:00	914	6.08	26.92
2019-04-10 21:00:00	797	3.25	21.17
2019-04-10 22:00:00	873	5.59	25.42
2019-04-10 23:00:00	762	3.67	21.75
2019-04-11 00:00:00	583	8.89	19.45
2019-04-11 01:00:00	216	0.5	5.5
2019-04-11 02:00:00	216	6.58	7.75
2019-04-11 03:00:00	0	2.75	2.33
2019-04-11 04:00:00	0	5	6.67
2019-04-11 05:00:00	3	5.33	2.83
2019-04-11 06:00:00	353	8	12.08
2019-04-11 07:00:00	963	12.08	28.75
2019-04-11 08:00:00	1044	22.25	35.67
2019-04-11 09:00:00	1158	17.67	36.92
2019-04-11 10:00:00	1127	18.08	36.5
2019-04-11 11:00:00	987	17.25	32.25
2019-04-11 12:00:00	1179	19.75	37.5
2019-04-11 13:00:00	1250	21.67	41
2019-04-11 14:00:00	1071	21	36.25
2019-04-11 15:00:00	1006	17.58	32.59
2019-04-11 16:00:00	1113	18.08	35.92
2019-04-11 17:00:00	1314	18.58	41
2019-04-11 18:00:00	1566	34.17	51.67
2019-04-11 19:00:00	1530	30.08	50.92
2019-04-11 20:00:00	1080	9.84	33.25
2019-04-11 21:00:00	852	9.25	25.84
2019-04-11 22:00:00	693	4.17	20.17
2019-04-11 23:00:00	604	8.42	19.92
2019-04-12 00:00:00	461	8.33	14.66
2019-04-12 01:00:00	258	8.67	10.58
2019-04-12 02:00:00	37	4.92	7.34
2019-04-12 03:00:00	40	7.5	3.75
2019-04-12 04:00:00	0	3.25	5.08
2019-04-12 05:00:00	3	6.5	4.08
2019-04-12 06:00:00	270	12.08	10.75
2019-04-12 07:00:00	948	16.67	29.25
2019-04-12 08:00:00	1221	17.17	38.42
2019-04-12 09:00:00	1345	14.92	40.84
2019-04-12 10:00:00	1197	14.17	37.33
2019-04-12 11:00:00	1221	18.5	38.67
2019-04-12 12:00:00	1413	29.25	46.25
2019-04-12 13:00:00	1436	24.58	46.92
2019-04-12 14:00:00	1307	21.25	41
2019-04-12 15:00:00	1535	20.59	47.83
2019-04-12 16:00:00	1605	17.83	49.75
2019-04-12 17:00:00	1693	16.92	51
2019-04-12 18:00:00	1902	24.92	58.33
2019-04-12 19:00:00	1480	16.25	46.42
2019-04-12 20:00:00	1169	6	33.17
2019-04-12 21:00:00	981	3.75	27.42
2019-04-12 22:00:00	899	3.25	25.09
2019-04-12 23:00:00	730	2	19.92
2019-04-13 00:00:00	616	1.67	17
2019-04-13 01:00:00	451	1	11.83
2019-04-13 02:00:00	364	0.84	9.5
2019-04-13 03:00:00	224	0.25	5.83
2019-04-13 04:00:00	231	2	6
2019-04-13 05:00:00	189	0.92	4.67
2019-04-13 06:00:00	538	7.59	16
2019-04-13 07:00:00	611	1.67	15.83
2019-04-13 08:00:00	841	3.08	22.58
2019-04-13 09:00:00	934	9.42	26.83
2019-04-13 10:00:00	1055	26.75	36.67
2019-04-13 11:00:00	954	29.58	35.92
2019-04-13 12:00:00	970	33.33	37.25
2019-04-13 13:00:00	1043	27.92	37
2019-04-13 14:00:00	844	24.25	31.17
2019-04-13 15:00:00	1189	27.5	39.58
2019-04-13 16:00:00	855	21.33	31.25
2019-04-13 17:00:00	886	5.5	25.09
2019-04-13 18:00:00	953	7.17	27.33
2019-04-13 19:00:00	894	7.08	26.25
2019-04-13 20:00:00	893	10.17	26.34
2019-04-13 21:00:00	858	3.84	23.75
2019-04-13 22:00:00	820	3.75	22.67
2019-04-13 23:00:00	736	2.08	20.08
2019-04-14 00:00:00	608	1.56	16.45
2019-04-14 01:00:00	467	1.09	12.58
2019-04-14 02:00:00	376	7.25	11.92
2019-04-14 03:00:00	288	20.42	15.42
2019-04-14 04:00:00	132	17.08	11.25
2019-04-14 05:00:00	85	8.42	5.75
2019-04-14 06:00:00	202	4.09	6
2019-04-14 07:00:00	227	19.92	13.42
2019-04-14 08:00:00	350	12.92	13.33
2019-04-14 09:00:00	520	13.17	17.42
2019-04-14 10:00:00	910	25.92	31.92
2019-04-14 11:00:00	660	27.92	27.84
2019-04-14 12:00:00	756	29.17	30.59
2019-04-14 13:00:00	661	26.42	27.17
2019-04-14 14:00:00	727	13.25	23.58
2019-04-14 15:00:00	792	3.17	21.83
2019-04-14 16:00:00	637	7	18.67
2019-04-14 17:00:00	619	9.5	20.08
2019-04-14 18:00:00	710	15.34	23.25
2019-04-14 19:00:00	761	12.42	24.5
2019-04-14 20:00:00	722	12.67	23.25
2019-04-14 21:00:00	683	7.25	20.25
2019-04-14 22:00:00	433	11.25	16
2019-04-14 23:00:00	400	0.75	10.09
2019-04-15 00:00:00	279	6.33	9.67
2019-04-15 01:00:00	177	0.17	4
2019-04-15 02:00:00	68	1.42	1.58
2019-04-15 03:00:00	61	0	0.83
2019-04-15 04:00:00	43	0	0.83
2019-04-15 05:00:00	138	0.34	2.59
2019-04-15 06:00:00	538	2.34	13.5
2019-04-15 07:00:00	1146	13.33	33.92
2019-04-15 08:00:00	1147	14.92	36.08
2019-04-15 09:00:00	1181	11.75	35.42
2019-04-15 10:00:00	1162	5.33	32.58
2019-04-15 11:00:00	957	17.17	31.17
2019-04-15 12:00:00	1133	24	38
2019-04-15 13:00:00	1026	24.33	35.42
2019-04-15 14:00:00	1102	18.84	35.67
2019-04-15 15:00:00	1024	29.5	37
2019-04-15 16:00:00	1326	21.92	42.58
2019-04-15 17:00:00	1329	26.09	44.08
2019-04-15 18:00:00	1278	37.83	46
2019-04-15 19:00:00	1425	20.5	45.42
2019-04-15 20:00:00	795	19.5	28.58
2019-04-15 21:00:00	640	13	21.67
2019-04-15 22:00:00	504	11.67	17.58
2019-04-15 23:00:00	332	7.17	10.92
2019-04-16 00:00:00	196	14.11	10.89
2019-04-16 01:00:00	168	6.09	5.83
2019-04-16 02:00:00	100	19.08	10.58
2019-04-16 03:00:00	42	0.75	0.5
2019-04-16 04:00:00	29	1.08	0.5
2019-04-16 05:00:00	219	4.42	6.17
2019-04-16 06:00:00	574	3.58	15
2019-04-16 07:00:00	1227	6.84	33.92
2019-04-16 08:00:00	1356	9.42	39.42
2019-04-16 09:00:00	1202	18	38.42
2019-04-16 10:00:00	1298	9.25	38.17
2019-04-16 11:00:00	1102	21.67	36.75
2019-04-16 12:00:00	1231	27	41.25
2019-04-16 13:00:00	1271	22	42.17
2019-04-16 14:00:00	1026	28.5	36.83
2019-04-16 15:00:00	1070	25.34	37
2019-04-16 16:00:00	1119	15.09	34.83
2019-04-16 17:00:00	1221	18.84	38.42
2019-04-16 18:00:00	1302	28.92	43.83
2019-04-16 19:00:00	1191	30.75	42.5
2019-04-16 20:00:00	911	11.75	29
2019-04-16 21:00:00	686	7.42	20.75
2019-04-16 22:00:00	651	5.58	19.09
2019-04-16 23:00:00	429	2.25	13.84
2019-04-17 00:00:00	176	2.89	7.45
2019-04-17 01:00:00	171	2.33	6.75
2019-04-17 02:00:00	0	5.09	2.67
2019-04-17 03:00:00	0	4.59	3.67
2019-04-17 04:00:00	3	4.17	2.17
2019-04-17 05:00:00	137	6.08	5.17
2019-04-17 06:00:00	555	2.67	14.09
2019-04-17 07:00:00	1169	8.25	33.5
2019-04-17 08:00:00	1158	12.84	35.5
2019-04-17 09:00:00	1215	9.75	35.75
2019-04-17 10:00:00	1110	11.75	33.83
2019-04-17 11:00:00	960	18.25	31.5
2019-04-17 12:00:00	1218	20.67	38.92
2019-04-17 13:00:00	1153	19.59	37.59
2019-04-17 14:00:00	1044	17	34
2019-04-17 15:00:00	1179	10.67	34.83
2019-04-17 16:00:00	1152	18.09	37.17
2019-04-17 17:00:00	1269	12.42	37.92
2019-04-17 18:00:00	1363	26.42	44.83
2019-04-17 19:00:00	1304	21.75	42.34
2019-04-17 20:00:00	857	9.17	26.75
2019-04-17 21:00:00	685	5.42	20
2019-04-17 22:00:00	649	6.67	19.25
2019-04-17 23:00:00	468	3.92	16.42
2019-04-18 00:00:00	520	10	17.45
2019-04-18 01:00:00	171	2.75	5.59
2019-04-18 02:00:00	85	4.75	4.17
2019-04-18 03:00:00	0	3.25	3
2019-04-18 04:00:00	0	3.08	1.75
2019-04-18 05:00:00	0	5.25	2.09
2019-04-18 06:00:00	225	5.42	7.42
2019-04-18 07:00:00	819	10.92	24
2019-04-18 08:00:00	1004	21.92	34.25
2019-04-18 09:00:00	1089	16.33	34.5
2019-04-18 10:00:00	1027	18.83	34.33
2019-04-18 11:00:00	960	15.25	30.83
2019-04-18 12:00:00	1073	19.25	35.09
2019-04-18 13:00:00	1176	20.5	38.5
2019-04-18 14:00:00	1080	20.34	36.17
2019-04-18 15:00:00	900	17.75	30.25
2019-04-18 16:00:00	1092	16.5	34.33
2019-04-18 17:00:00	1245	17.83	39.33
2019-04-18 18:00:00	1479	31.58	48.5
2019-04-18 19:00:00	1473	31	49.5
2019-04-18 20:00:00	1064	11.33	33.33
2019-04-18 21:00:00	825	8.17	25.08
2019-04-18 22:00:00	690	4.42	19.84
2019-04-18 23:00:00	558	8	18.17
2019-04-19 00:00:00	348	8.11	11.89
2019-04-19 01:00:00	255	9.92	10.5
2019-04-19 02:00:00	42	2.5	1.92
2019-04-19 03:00:00	0	6.83	2
2019-04-19 04:00:00	0	4.75	1.33
2019-04-19 05:00:00	0	3.83	0.5
2019-04-19 06:00:00	178	13.08	9
2019-04-19 07:00:00	792	14.17	24.25
2019-04-19 08:00:00	1218	16.5	38.17
2019-04-19 09:00:00	1242	16	38.58
2019-04-19 10:00:00	1173	12	36
2019-04-19 11:00:00	1092	18.25	35.25
2019-04-19 12:00:00	1329	26.25	43.17
2019-04-19 13:00:00	1389	25.59	46.17
2019-04-19 14:00:00	1178	20.42	38.42
2019-04-19 15:00:00	1287	19.25	40.84
2019-04-19 16:00:00	1096	7.34	31.75
2019-04-19 17:00:00	1070	10	31.25
2019-04-19 18:00:00	1191	19.25	38.09
2019-04-19 19:00:00	1154	25.33	39.42
2019-04-19 20:00:00	1126	17.84	35.83
2019-04-19 21:00:00	1013	22.42	34.75
2019-04-19 22:00:00	694	1.67	18.92
2019-04-19 23:00:00	533	1.17	14.17
2019-04-20 00:00:00	452	0.78	11.78
2019-04-20 01:00:00	321	0.17	8.25
2019-04-20 02:00:00	235	0.25	5.67
2019-04-20 03:00:00	188	0.08	4.67
2019-04-20 04:00:00	86	0	1.75
2019-04-20 05:00:00	96	0	1.75
2019-04-20 06:00:00	207	0.42	4.58
2019-04-20 07:00:00	362	0.75	9.17
2019-04-20 08:00:00	544	1.58	13.92
2019-04-20 09:00:00	731	2.75	18.92
2019-04-20 10:00:00	862	17.42	29.33
2019-04-20 11:00:00	894	24.25	32.08
2019-04-20 12:00:00	915	27.42	33.59
2019-04-20 13:00:00	988	23.5	34.59
2019-04-20 14:00:00	845	17.59	28.83
2019-04-20 15:00:00	964	20.17	31.92
2019-04-20 16:00:00	719	8.67	22.92
2019-04-20 17:00:00	811	10.17	24.33
2019-04-20 18:00:00	857	9.5	26.09
2019-04-20 19:00:00	825	7.84	24.92
2019-04-20 20:00:00	696	9.75	21.84
2019-04-20 21:00:00	684	6.5	20.17
2019-04-20 22:00:00	648	4	18.75
2019-04-20 23:00:00	513	3.83	16.33
2019-04-21 00:00:00	521	2.67	16.45
2019-04-21 01:00:00	346	3.42	10.75
2019-04-21 02:00:00	212	3.08	8.83
2019-04-21 03:00:00	174	11.34	8.42
2019-04-21 04:00:00	84	11.09	6.42
2019-04-21 05:00:00	1	5.92	1.92
2019-04-21 06:00:00	0	6.17	2
2019-04-21 07:00:00	174	14.17	11.08
2019-04-21 08:00:00	222	11.84	10.25
2019-04-21 09:00:00	347	10.59	12.42
2019-04-21 10:00:00	657	14	21
2019-04-21 11:00:00	673	17.58	24.17
2019-04-21 12:00:00	752	5.5	21.59
2019-04-21 13:00:00	733	5.67	21.09
2019-04-21 14:00:00	652	3.67	17.92
2019-04-21 15:00:00	661	2.5	17.83
2019-04-21 16:00:00	628	2.67	16.92
2019-04-21 17:00:00	716	3.5	19.25
2019-04-21 18:00:00	779	3.5	21.08
2019-04-21 19:00:00	747	3.58	20.92
2019-04-21 20:00:00	739	3.5	20.08
2019-04-21 21:00:00	703	1.92	18.92
2019-04-21 22:00:00	568	5.42	16.83
2019-04-21 23:00:00	692	13.67	22
2019-04-22 00:00:00	436	21.67	21.78
2019-04-22 01:00:00	645	16	21.5
2019-04-22 02:00:00	533	16.25	19.17
2019-04-22 03:00:00	276	12.42	15.5
2019-04-22 04:00:00	67	4.17	3.67
2019-04-22 05:00:00	143	0.25	3.08
2019-04-22 06:00:00	610	10.33	16.83
2019-04-22 07:00:00	1263	26.92	42.08
2019-04-22 08:00:00	1338	24.33	44.33
2019-04-22 09:00:00	1263	14.33	38.25
2019-04-22 10:00:00	1368	17.92	41.83
2019-04-22 11:00:00	1071	21.5	36.84
2019-04-22 12:00:00	1243	34.25	43.5
2019-04-22 13:00:00	919	34.84	36.58
2019-04-22 14:00:00	953	31.5	35.92
2019-04-22 15:00:00	962	29.08	35.58
2019-04-22 16:00:00	1371	14	40.92
2019-04-22 17:00:00	1304	24.42	42.42
2019-04-22 18:00:00	1464	27.5	48.25
2019-04-22 19:00:00	1483	11.08	44.83
2019-04-22 20:00:00	928	4.58	26.42
2019-04-22 21:00:00	731	2.42	20.08
2019-04-22 22:00:00	690	3.25	19
2019-04-22 23:00:00	381	0.84	10.33
2019-04-23 00:00:00	237	1	6
2019-04-23 01:00:00	107	2.67	3.08
2019-04-23 02:00:00	70	1.75	1.42
2019-04-23 03:00:00	71	7.92	4.5
2019-04-23 04:00:00	57	0.67	0.92
2019-04-23 05:00:00	164	0.75	3.58
2019-04-23 06:00:00	624	3.42	16
2019-04-23 07:00:00	1366	9	38.59
2019-04-23 08:00:00	1388	13.75	41.5
2019-04-23 09:00:00	1477	10.42	43.42
2019-04-23 10:00:00	1277	13	38.59
2019-04-23 11:00:00	1157	13.58	35.84
2019-04-23 12:00:00	1323	28.83	44
2019-04-23 13:00:00	1156	24.25	39.75
2019-04-23 14:00:00	1234	19.75	38.92
2019-04-23 15:00:00	1084	24.92	37.5
2019-04-23 16:00:00	1129	21.59	37.17
2019-04-23 17:00:00	1638	18.33	48.59
2019-04-23 18:00:00	1635	34.67	54.67
2019-04-23 19:00:00	1462	14.25	44.67
2019-04-23 20:00:00	927	9.09	28.34
2019-04-23 21:00:00	709	9.33	21.75
2019-04-23 22:00:00	742	4.17	20.92
2019-04-23 23:00:00	422	2.42	11.67
2019-04-24 00:00:00	351	0.56	9.22
2019-04-24 01:00:00	237	0.34	5.83
2019-04-24 02:00:00	80	0.08	1.58
2019-04-24 03:00:00	77	0	1.33
2019-04-24 04:00:00	68	3.33	2.67
2019-04-24 05:00:00	126	9.75	6.25
2019-04-24 06:00:00	584	6.42	15.67
2019-04-24 07:00:00	1571	16.25	45.75
2019-04-24 08:00:00	1455	9.42	42.5
2019-04-24 09:00:00	1477	9.17	43.17
2019-04-24 10:00:00	1211	7.17	36.08
2019-04-24 11:00:00	1221	11.34	36
2019-04-24 12:00:00	1285	28.5	43.17
2019-04-24 13:00:00	1182	27.25	40.33
2019-04-24 14:00:00	1158	17	36.83
2019-04-24 15:00:00	1317	11.83	38.75
2019-04-24 16:00:00	1495	9.33	43.58
2019-04-24 17:00:00	1569	9.09	45.5
2019-04-24 18:00:00	1746	23.34	53.42
2019-04-24 19:00:00	1560	14.75	48
2019-04-24 20:00:00	1065	5.75	31.17
2019-04-24 21:00:00	766	3.25	21.58
2019-04-24 22:00:00	702	3.42	19.5
2019-04-24 23:00:00	452	1.08	12.25
2019-04-25 00:00:00	348	1.89	8.89
2019-04-25 01:00:00	180	0.42	4.42
2019-04-25 02:00:00	73	0.17	1.42
2019-04-25 03:00:00	75	0.5	1.42
2019-04-25 04:00:00	91	0.34	1.84
2019-04-25 05:00:00	145	0.92	3.08
2019-04-25 06:00:00	581	3.42	14.33
2019-04-25 07:00:00	1294	11.33	37.75
2019-04-25 08:00:00	1500	12.42	44.67
2019-04-25 09:00:00	1379	10.83	40.83
2019-04-25 10:00:00	1358	11.83	40.5
2019-04-25 11:00:00	1371	10	40.17
2019-04-25 12:00:00	1595	18.5	48.5
2019-04-25 13:00:00	1297	19.17	41.17
2019-04-25 14:00:00	1397	11.59	41.33
2019-04-25 15:00:00	1404	10.5	41
2019-04-25 16:00:00	1480	13.17	44
2019-04-25 17:00:00	1598	26.25	51.42
2019-04-25 18:00:00	1762	37.17	56.92
2019-04-25 19:00:00	1706	19.5	53.17
2019-04-25 20:00:00	1166	15.58	37.08
2019-04-25 21:00:00	863	6.5	24.59
2019-04-25 22:00:00	971	17.67	30
2019-04-25 23:00:00	597	6.92	20.5
2019-04-26 00:00:00	447	2.22	11.78
2019-04-26 01:00:00	783	17.84	25.92
2019-04-26 02:00:00	728	37.08	33.58
2019-04-26 03:00:00	878	28.5	34.5
2019-04-26 04:00:00	640	23.5	22.67
2019-04-26 05:00:00	409	17.83	18.92
2019-04-26 06:00:00	426	10.33	14
2019-04-26 07:00:00	992	18.67	31.25
2019-04-26 08:00:00	1333	22.58	42.25
2019-04-26 09:00:00	1564	11.09	45.83
2019-04-26 10:00:00	1353	18.5	42.33
2019-04-26 11:00:00	1407	11	41.83
2019-04-26 12:00:00	1522	28.25	49.67
2019-04-26 13:00:00	1594	25.34	50.33
2019-04-26 14:00:00	1378	10.75	41
2019-04-26 15:00:00	1457	9.25	42.5
2019-04-26 16:00:00	1582	9	45.5
2019-04-26 17:00:00	1754	17.75	52.25
2019-04-26 18:00:00	1808	22.17	55.84
2019-04-26 19:00:00	1482	9.67	44.5
2019-04-26 20:00:00	1154	5.75	32.67
2019-04-26 21:00:00	961	4.67	27.33
2019-04-26 22:00:00	837	6.75	24.17
2019-04-26 23:00:00	801	2.25	21.92
2019-04-27 00:00:00	631	1.33	17.56
2019-04-27 01:00:00	418	0.67	11.17
2019-04-27 02:00:00	326	0.5	8.25
2019-04-27 03:00:00	250	0.42	6.59
2019-04-27 04:00:00	159	0.17	3.5
2019-04-27 05:00:00	138	3.5	4.17
2019-04-27 06:00:00	347	7.75	11.25
2019-04-27 07:00:00	663	5.83	18.25
2019-04-27 08:00:00	910	12.34	27.58
2019-04-27 09:00:00	1115	21.34	36.92
2019-04-27 10:00:00	998	7.42	28.67
2019-04-27 11:00:00	1109	8.84	32.08
2019-04-27 12:00:00	1237	12.75	37.33
2019-04-27 13:00:00	1158	20.5	36.92
2019-04-27 14:00:00	893	28.25	34.17
2019-04-27 15:00:00	999	24.17	34.25
2019-04-27 16:00:00	776	13.92	26.08
2019-04-27 17:00:00	856	9.42	25.25
2019-04-27 18:00:00	877	10.17	26.58
2019-04-27 19:00:00	859	10.17	25.83
2019-04-27 20:00:00	818	9.59	25.08
2019-04-27 21:00:00	764	12.42	24.67
2019-04-27 22:00:00	685	5.33	19.42
2019-04-27 23:00:00	625	6.17	18.25
2019-04-28 00:00:00	543	5.78	16
2019-04-28 01:00:00	541	3.67	15.08
2019-04-28 02:00:00	389	7.17	12.5
2019-04-28 03:00:00	268	1.75	6.92
2019-04-28 04:00:00	252	3.75	6
2019-04-28 05:00:00	275	14.33	10.84
2019-04-28 06:00:00	743	14	24
2019-04-28 07:00:00	864	13.33	28.42
2019-04-28 08:00:00	769	10.75	22.34
2019-04-28 09:00:00	683	13	23.58
2019-04-28 10:00:00	1052	25.5	35.67
2019-04-28 11:00:00	814	21.25	28.83
2019-04-28 12:00:00	972	23.75	33.58
2019-04-28 13:00:00	902	19.33	30.75
2019-04-28 14:00:00	714	13.25	23.5
2019-04-28 15:00:00	714	2.42	18.92
2019-04-28 16:00:00	722	2.5	19.42
2019-04-28 17:00:00	773	3.67	21.59
2019-04-28 18:00:00	776	3.08	21.25
2019-04-28 19:00:00	800	3.33	22
2019-04-28 20:00:00	770	2.92	21.08
2019-04-28 21:00:00	665	4.08	18.83
2019-04-28 22:00:00	516	1.08	13.83
2019-04-28 23:00:00	395	0.67	10.58
2019-04-29 00:00:00	273	1.89	7.22
2019-04-29 01:00:00	252	1.92	7
2019-04-29 02:00:00	122	10.58	7.84
2019-04-29 03:00:00	209	22.25	13.08
2019-04-29 04:00:00	91	2.17	3.67
2019-04-29 05:00:00	130	0.25	2.58
2019-04-29 06:00:00	552	2.42	13.59
2019-04-29 07:00:00	1344	8.84	38.34
2019-04-29 08:00:00	1471	10.75	42.92
2019-04-29 09:00:00	1370	9	40
2019-04-29 10:00:00	1237	6	35.58
2019-04-29 11:00:00	1297	7.08	37
2019-04-29 12:00:00	1453	10.92	42.58
2019-04-29 13:00:00	1342	10.75	39.92
2019-04-29 14:00:00	1321	9.59	38.58
2019-04-29 15:00:00	1260	26.92	41.67
2019-04-29 16:00:00	1393	21.08	44.67
2019-04-29 17:00:00	1661	13.75	49.08
2019-04-29 18:00:00	1595	32.17	52.92
2019-04-29 19:00:00	1651	15.59	50.5
2019-04-29 20:00:00	948	4	27.59
2019-04-29 21:00:00	807	4.92	22.59
2019-04-29 22:00:00	705	5.25	20
2019-04-29 23:00:00	543	15.25	20
2019-04-30 00:00:00	375	11.44	15.11
2019-04-30 01:00:00	166	6.33	6.83
2019-04-30 02:00:00	59	1.09	1.09
2019-04-30 03:00:00	46	0.33	0.67
2019-04-30 04:00:00	51	0	0.5
2019-04-30 05:00:00	158	0.33	3.17
2019-04-30 06:00:00	606	2.83	15.42
2019-04-30 07:00:00	1452	9.08	40.84
2019-04-30 08:00:00	1495	10.17	43.58
2019-04-30 09:00:00	1500	9.75	44.34
2019-04-30 10:00:00	1343	9.42	39.83
2019-04-30 11:00:00	998	16.08	32.25
2019-04-30 12:00:00	1083	25.42	37
2019-04-30 13:00:00	1211	22	40
2019-04-30 14:00:00	942	24.67	34
2019-04-30 15:00:00	956	21.33	32.83
2019-04-30 16:00:00	965	19.33	32.42
2019-04-30 17:00:00	1241	17.83	38.58
2019-04-30 18:00:00	1396	30.84	46.59
2019-04-30 19:00:00	1278	25.34	43.42
2019-04-30 20:00:00	867	11.33	27.84
2019-04-30 21:00:00	648	8	20
2019-04-30 22:00:00	600	7.17	18.08
2019-04-30 23:00:00	390	3	12.83
2019-05-01 00:00:00	224	3	11.67

## Sheet: PM 08320 06
Data/Hora	Intensidade(carros/hora)	Ocupacao(%)	Carga(%)
2019-04-01 00:00:00	237	0.44	2.78
2019-04-01 01:00:00	144	0.17	1.33
2019-04-01 02:00:00	77	1.25	2.42
2019-04-01 03:00:00	76	2.5	1.58
2019-04-01 04:00:00	51	1.33	1.83
2019-04-01 05:00:00	99	3.92	1.92
2019-04-01 06:00:00	565	2.33	7.25
2019-04-01 07:00:00	1217	7.25	18.17
2019-04-01 08:00:00	1160	12.42	20.58
2019-04-01 09:00:00	1115	8.59	17.75
2019-04-01 10:00:00	924	6.33	14.34
2019-04-01 11:00:00	1031	6.83	15.75
2019-04-01 12:00:00	863	18.17	17.84
2019-04-01 13:00:00	797	23	19.58
2019-04-01 14:00:00	808	18	18.17
2019-04-01 15:00:00	783	20.67	18.25
2019-04-01 16:00:00	949	11.34	16.5
2019-04-01 17:00:00	1129	11.08	18.83
2019-04-01 18:00:00	1167	13.17	20.42
2019-04-01 19:00:00	892	8.59	15.25
2019-04-01 20:00:00	648	4.33	9.67
2019-04-01 21:00:00	513	2.33	6.92
2019-04-01 22:00:00	595	5.33	9.34
2019-04-01 23:00:00	233	0.5	2.92
2019-04-02 00:00:00	198	0.33	2.22
2019-04-02 01:00:00	121	0.17	1.09
2019-04-02 02:00:00	76	0	0.33
2019-04-02 03:00:00	71	1.25	1.67
2019-04-02 04:00:00	49	0	0
2019-04-02 05:00:00	100	1.92	2.25
2019-04-02 06:00:00	377	9.33	7.58
2019-04-02 07:00:00	1128	15.25	20.5
2019-04-02 08:00:00	1260	8.42	19.84
2019-04-02 09:00:00	1183	8.5	18.92
2019-04-02 10:00:00	949	9.33	16.09
2019-04-02 11:00:00	853	19	18.17
2019-04-02 12:00:00	789	21.42	18.67
2019-04-02 13:00:00	1183	10.58	19.34
2019-04-02 14:00:00	1040	10.17	17.58
2019-04-02 15:00:00	1039	9.25	16.83
2019-04-02 16:00:00	887	12.33	16.34
2019-04-02 17:00:00	870	19.5	18.92
2019-04-02 18:00:00	860	28.92	22.5
2019-04-02 19:00:00	797	17.17	17.92
2019-04-02 20:00:00	685	4.75	10.25
2019-04-02 21:00:00	575	5.83	9
2019-04-02 22:00:00	608	10.58	11.67
2019-04-02 23:00:00	283	3.42	5.17
2019-04-03 00:00:00	201	8.44	5.22
2019-04-03 01:00:00	140	3.5	2.58
2019-04-03 02:00:00	116	0.08	0.92
2019-04-03 03:00:00	98	2.08	1.5
2019-04-03 04:00:00	61	4.67	2.67
2019-04-03 05:00:00	105	0	0.58
2019-04-03 06:00:00	538	3.5	8.25
2019-04-03 07:00:00	971	17.17	19.08
2019-04-03 08:00:00	1092	12	18.59
2019-04-03 09:00:00	1192	9.17	19.5
2019-04-03 10:00:00	958	6.09	14.58
2019-04-03 11:00:00	1040	7.67	16.42
2019-04-03 12:00:00	1043	12.5	18.08
2019-04-03 13:00:00	1227	9.42	19.67
2019-04-03 14:00:00	1091	9.42	17.84
2019-04-03 15:00:00	668	18.92	16.17
2019-04-03 16:00:00	769	14.67	15.25
2019-04-03 17:00:00	1031	17.59	20.59
2019-04-03 18:00:00	825	20.33	18.5
2019-04-03 19:00:00	687	19.84	16.83
2019-04-03 20:00:00	611	4.17	9.58
2019-04-03 21:00:00	542	3	7.5
2019-04-03 22:00:00	580	3.08	8.42
2019-04-03 23:00:00	337	1.33	4.5
2019-04-04 00:00:00	311	1.78	3.67
2019-04-04 01:00:00	198	0.5	2.25
2019-04-04 02:00:00	130	0.17	1.42
2019-04-04 03:00:00	98	0	0.67
2019-04-04 04:00:00	87	0	0.33
2019-04-04 05:00:00	121	4	2.84
2019-04-04 06:00:00	339	7.17	6.67
2019-04-04 07:00:00	1084	16.17	19.58
2019-04-04 08:00:00	1250	8.34	20
2019-04-04 09:00:00	938	18.84	19.34
2019-04-04 10:00:00	717	18.17	16.58
2019-04-04 11:00:00	759	15.5	15.84
2019-04-04 12:00:00	1081	7.42	16.75
2019-04-04 13:00:00	1222	9.42	19.67
2019-04-04 14:00:00	1140	8.92	18.25
2019-04-04 15:00:00	1034	9.25	16.84
2019-04-04 16:00:00	1100	11.92	18.5
2019-04-04 17:00:00	1181	13.5	20.67
2019-04-04 18:00:00	1217	14	21.17
2019-04-04 19:00:00	751	22.33	19
2019-04-04 20:00:00	650	11.75	13.42
2019-04-04 21:00:00	566	3.34	8
2019-04-04 22:00:00	643	3.59	9.34
2019-04-04 23:00:00	439	2	6
2019-04-05 00:00:00	345	1.89	4.44
2019-04-05 01:00:00	261	1.33	3.33
2019-04-05 02:00:00	205	1.25	2.42
2019-04-05 03:00:00	124	0.25	1.08
2019-04-05 04:00:00	128	0.17	1.08
2019-04-05 05:00:00	144	0.17	1.5
2019-04-05 06:00:00	437	6.34	6.92
2019-04-05 07:00:00	876	17	17.67
2019-04-05 08:00:00	1054	20.75	21.75
2019-04-05 09:00:00	991	14.92	18.84
2019-04-05 10:00:00	957	11.42	16.83
2019-04-05 11:00:00	1039	8.83	16.92
2019-04-05 12:00:00	1112	8.5	17.75
2019-04-05 13:00:00	1205	11.83	20
2019-04-05 14:00:00	1157	9.42	18.75
2019-04-05 15:00:00	1013	7.75	16.17
2019-04-05 16:00:00	1042	13.92	18.92
2019-04-05 17:00:00	876	22.33	19.83
2019-04-05 18:00:00	942	29	23.83
2019-04-05 19:00:00	625	22.84	18.5
2019-04-05 20:00:00	515	13.58	11.84
2019-04-05 21:00:00	552	2.92	7.75
2019-04-05 22:00:00	484	14	11.25
2019-04-05 23:00:00	447	6.42	7.67
2019-04-06 00:00:00	315	11.33	8.45
2019-04-06 01:00:00	363	4.33	5.83
2019-04-06 02:00:00	292	6.75	6
2019-04-06 03:00:00	252	1.67	3.34
2019-04-06 04:00:00	175	1.5	2.08
2019-04-06 05:00:00	150	4.33	2.83
2019-04-06 06:00:00	211	4.83	4.34
2019-04-06 07:00:00	436	1.67	5.5
2019-04-06 08:00:00	543	5	9.42
2019-04-06 09:00:00	607	10	11.33
2019-04-06 10:00:00	547	17.09	13
2019-04-06 11:00:00	768	6.17	12.25
2019-04-06 12:00:00	746	3.83	10.75
2019-04-06 13:00:00	712	3.67	10.09
2019-04-06 14:00:00	597	3.17	8.92
2019-04-06 15:00:00	642	4.84	10.83
2019-04-06 16:00:00	656	3.33	9.08
2019-04-06 17:00:00	733	3.84	10.42
2019-04-06 18:00:00	611	6.92	10.33
2019-04-06 19:00:00	602	2.75	7.84
2019-04-06 20:00:00	511	2.34	7.17
2019-04-06 21:00:00	520	2.34	7
2019-04-06 22:00:00	474	6.17	8.08
2019-04-06 23:00:00	405	9.75	8.42
2019-04-07 00:00:00	331	12.78	8.44
2019-04-07 01:00:00	276	17.33	11
2019-04-07 02:00:00	246	14.5	8.83
2019-04-07 03:00:00	251	8.25	5.58
2019-04-07 04:00:00	177	1.92	2.75
2019-04-07 05:00:00	162	2.58	3.08
2019-04-07 06:00:00	181	0.17	1.59
2019-04-07 07:00:00	174	2.84	2.34
2019-04-07 08:00:00	234	2.58	3.59
2019-04-07 09:00:00	316	1.67	4.08
2019-04-07 10:00:00	324	16.83	10.5
2019-04-07 11:00:00	547	3.92	7.83
2019-04-07 12:00:00	560	11.33	11.08
2019-04-07 13:00:00	415	14.84	12.5
2019-04-07 14:00:00	435	17.33	12.5
2019-04-07 15:00:00	675	5.08	9.58
2019-04-07 16:00:00	748	9	12.5
2019-04-07 17:00:00	669	21.92	17.59
2019-04-07 18:00:00	803	8.58	13.83
2019-04-07 19:00:00	527	11.92	11.92
2019-04-07 20:00:00	453	8.92	9
2019-04-07 21:00:00	439	1.84	6.08
2019-04-07 22:00:00	368	1.25	4.83
2019-04-07 23:00:00	354	1.5	4.67
2019-04-08 00:00:00	268	1.11	3.33
2019-04-08 01:00:00	144	7.67	4.33
2019-04-08 02:00:00	95	4.67	2.5
2019-04-08 03:00:00	68	0.42	0.67
2019-04-08 04:00:00	50	2.42	1.75
2019-04-08 05:00:00	96	6.42	4.08
2019-04-08 06:00:00	486	6.58	8.08
2019-04-08 07:00:00	1195	9	19
2019-04-08 08:00:00	1055	19.75	21.33
2019-04-08 09:00:00	1167	7.84	18.58
2019-04-08 10:00:00	899	7.84	14.25
2019-04-08 11:00:00	808	14.17	16.25
2019-04-08 12:00:00	1018	8.67	16
2019-04-08 13:00:00	1174	9.84	19.17
2019-04-08 14:00:00	1023	8.09	16.67
2019-04-08 15:00:00	971	10.42	16.42
2019-04-08 16:00:00	860	18.42	18.75
2019-04-08 17:00:00	1040	17.92	20.25
2019-04-08 18:00:00	1164	11.17	19.75
2019-04-08 19:00:00	910	9.5	16.08
2019-04-08 20:00:00	502	11.92	10.75
2019-04-08 21:00:00	381	8.83	8.17
2019-04-08 22:00:00	505	10.09	10.42
2019-04-08 23:00:00	234	0.75	3.09
2019-04-09 00:00:00	160	3.55	5
2019-04-09 01:00:00	120	3.59	4.25
2019-04-09 02:00:00	88	0.08	0.75
2019-04-09 03:00:00	28	5.67	3.75
2019-04-09 04:00:00	49	1.83	1.75
2019-04-09 05:00:00	114	1.75	1.17
2019-04-09 06:00:00	588	2.75	7.33
2019-04-09 07:00:00	1182	9.92	19.08
2019-04-09 08:00:00	1201	15.09	21.58
2019-04-09 09:00:00	873	28.5	23
2019-04-09 10:00:00	743	19.59	17.58
2019-04-09 11:00:00	796	21.75	18.75
2019-04-09 12:00:00	686	27.75	20.34
2019-04-09 13:00:00	1153	14.09	20.17
2019-04-09 14:00:00	942	19.08	20.17
2019-04-09 15:00:00	957	14.09	17.84
2019-04-09 16:00:00	762	23.17	18.75
2019-04-09 17:00:00	862	23.09	20.5
2019-04-09 18:00:00	1154	12.08	19.67
2019-04-09 19:00:00	935	7.17	15.17
2019-04-09 20:00:00	690	3.67	10
2019-04-09 21:00:00	606	3	8.5
2019-04-09 22:00:00	677	4.09	10
2019-04-09 23:00:00	335	1.08	4.33
2019-04-10 00:00:00	220	0.55	2.44
2019-04-10 01:00:00	190	0.42	2.08
2019-04-10 02:00:00	85	0	0.58
2019-04-10 03:00:00	83	1.83	1.25
2019-04-10 04:00:00	74	0.08	0.25
2019-04-10 05:00:00	136	0.25	1
2019-04-10 06:00:00	546	2.25	7.08
2019-04-10 07:00:00	935	18.25	18.67
2019-04-10 08:00:00	1184	8.5	19.08
2019-04-10 09:00:00	1065	11.08	18.25
2019-04-10 10:00:00	941	7.42	14.84
2019-04-10 11:00:00	973	8.92	16.25
2019-04-10 12:00:00	910	18	18.59
2019-04-10 13:00:00	1196	9.58	19
2019-04-10 14:00:00	903	22.09	20.75
2019-04-10 15:00:00	1019	9.08	16.58
2019-04-10 16:00:00	1090	10.67	18.08
2019-04-10 17:00:00	1204	13.58	20.84
2019-04-10 18:00:00	860	23	20.42
2019-04-10 19:00:00	617	20.83	16.67
2019-04-10 20:00:00	451	19.33	13.5
2019-04-10 21:00:00	574	2.83	7.83
2019-04-10 22:00:00	607	3.17	8.67
2019-04-10 23:00:00	325	3.25	6.42
2019-04-11 00:00:00	270	1	3.45
2019-04-11 01:00:00	214	0.59	2.5
2019-04-11 02:00:00	169	0.42	1.67
2019-04-11 03:00:00	129	0.08	1.25
2019-04-11 04:00:00	118	0.08	1.08
2019-04-11 05:00:00	135	0.42	1.75
2019-04-11 06:00:00	487	10.17	8.92
2019-04-11 07:00:00	1069	11.17	18.17
2019-04-11 08:00:00	1032	19.33	21
2019-04-11 09:00:00	856	25.17	21.17
2019-04-11 10:00:00	994	10	16.58
2019-04-11 11:00:00	990	9.83	16.75
2019-04-11 12:00:00	977	8.58	15.92
2019-04-11 13:00:00	1189	8.08	18.58
2019-04-11 14:00:00	1045	10.75	17.75
2019-04-11 15:00:00	859	18.75	18.83
2019-04-11 16:00:00	998	9.92	16.08
2019-04-11 17:00:00	1112	15.67	20.83
2019-04-11 18:00:00	1021	19.5	20.59
2019-04-11 19:00:00	844	22.58	20.59
2019-04-11 20:00:00	733	6.92	12.08
2019-04-11 21:00:00	551	4.83	8.42
2019-04-11 22:00:00	642	3.5	9.33
2019-04-11 23:00:00	324	8.75	7.25
2019-04-12 00:00:00	306	1.55	4
2019-04-12 01:00:00	203	3.33	4.33
2019-04-12 02:00:00	173	0.42	1.75
2019-04-12 03:00:00	133	0.17	1
2019-04-12 04:00:00	81	6.34	3.5
2019-04-12 05:00:00	99	10.25	4.42
2019-04-12 06:00:00	408	12.92	9.42
2019-04-12 07:00:00	835	23.33	19.67
2019-04-12 08:00:00	1080	16.17	20.67
2019-04-12 09:00:00	965	19	20.42
2019-04-12 10:00:00	947	10	15.92
2019-04-12 11:00:00	861	17.17	17.67
2019-04-12 12:00:00	1041	13	18.25
2019-04-12 13:00:00	962	19.67	20.33
2019-04-12 14:00:00	957	18.33	19.42
2019-04-12 15:00:00	1122	9.58	18.33
2019-04-12 16:00:00	1122	10.5	18.92
2019-04-12 17:00:00	1182	10.25	19.58
2019-04-12 18:00:00	1080	11.25	18.5
2019-04-12 19:00:00	915	7.5	15.09
2019-04-12 20:00:00	732	4.42	10.58
2019-04-12 21:00:00	586	3.08	8.58
2019-04-12 22:00:00	590	3.92	8.42
2019-04-12 23:00:00	492	2.92	7
2019-04-13 00:00:00	436	2.67	5.89
2019-04-13 01:00:00	403	2.08	5.25
2019-04-13 02:00:00	328	2	4.5
2019-04-13 03:00:00	267	1.25	3.5
2019-04-13 04:00:00	173	0.5	1.83
2019-04-13 05:00:00	150	0.59	2.25
2019-04-13 06:00:00	234	0.42	2.5
2019-04-13 07:00:00	419	3.5	6.25
2019-04-13 08:00:00	428	9.58	8.42
2019-04-13 09:00:00	562	18.67	14.34
2019-04-13 10:00:00	760	3.67	11.17
2019-04-13 11:00:00	838	4.33	12.25
2019-04-13 12:00:00	688	11.92	13.25
2019-04-13 13:00:00	495	16.75	13.25
2019-04-13 14:00:00	511	17.09	12.5
2019-04-13 15:00:00	410	15.67	10.75
2019-04-13 16:00:00	549	8.42	10.42
2019-04-13 17:00:00	524	17.83	13.42
2019-04-13 18:00:00	700	3.25	10.5
2019-04-13 19:00:00	637	2.83	8.83
2019-04-13 20:00:00	563	2.5	7.75
2019-04-13 21:00:00	540	2.67	7.5
2019-04-13 22:00:00	547	2.92	7.42
2019-04-13 23:00:00	470	2.33	6.42
2019-04-14 00:00:00	488	2.67	6.56
2019-04-14 01:00:00	402	2.09	5.42
2019-04-14 02:00:00	325	1.58	4.17
2019-04-14 03:00:00	260	0.83	3.33
2019-04-14 04:00:00	205	0.67	2.42
2019-04-14 05:00:00	146	3.08	2.67
2019-04-14 06:00:00	124	0.92	2.67
2019-04-14 07:00:00	172	6.5	4.92
2019-04-14 08:00:00	264	5	4.5
2019-04-14 09:00:00	352	2.92	6.58
2019-04-14 10:00:00	433	4	6.5
2019-04-14 11:00:00	510	2.5	7.09
2019-04-14 12:00:00	487	14.67	11.33
2019-04-14 13:00:00	494	10.92	10.75
2019-04-14 14:00:00	463	10.5	9.92
2019-04-14 15:00:00	373	14.58	10.25
2019-04-14 16:00:00	433	8.67	8.75
2019-04-14 17:00:00	356	19.75	11.92
2019-04-14 18:00:00	504	11	10.84
2019-04-14 19:00:00	510	2.25	6.92
2019-04-14 20:00:00	448	3.42	6.5
2019-04-14 21:00:00	421	1.83	5.83
2019-04-14 22:00:00	322	1.17	4.09
2019-04-14 23:00:00	265	3.83	4.42
2019-04-15 00:00:00	213	1.78	3
2019-04-15 01:00:00	156	0.08	1.67
2019-04-15 02:00:00	95	0.17	0.92
2019-04-15 03:00:00	75	0	0.25
2019-04-15 04:00:00	66	0	0.17
2019-04-15 05:00:00	50	4	2.5
2019-04-15 06:00:00	422	9.67	7.84
2019-04-15 07:00:00	1035	16.17	19.09
2019-04-15 08:00:00	916	23.42	21.59
2019-04-15 09:00:00	884	24.34	21.09
2019-04-15 10:00:00	802	13.75	16.08
2019-04-15 11:00:00	873	10	15.33
2019-04-15 12:00:00	786	20	17.33
2019-04-15 13:00:00	1171	8.34	18.58
2019-04-15 14:00:00	1015	11.08	17.5
2019-04-15 15:00:00	1033	10.17	17
2019-04-15 16:00:00	1008	11	17.33
2019-04-15 17:00:00	1072	12	18.75
2019-04-15 18:00:00	1098	12.67	19.42
2019-04-15 19:00:00	875	7.17	14.34
2019-04-15 20:00:00	575	3.34	8.25
2019-04-15 21:00:00	342	13.34	9.42
2019-04-15 22:00:00	336	6.5	6.5
2019-04-15 23:00:00	183	0.5	2.17
2019-04-16 00:00:00	140	0	1.22
2019-04-16 01:00:00	107	0.17	0.92
2019-04-16 02:00:00	71	0	0.25
2019-04-16 03:00:00	58	0	0.08
2019-04-16 04:00:00	67	0	0.17
2019-04-16 05:00:00	128	0.17	0.92
2019-04-16 06:00:00	489	3	6.67
2019-04-16 07:00:00	1033	12.67	18.17
2019-04-16 08:00:00	1027	20.09	21.17
2019-04-16 09:00:00	869	23	20.92
2019-04-16 10:00:00	750	22.92	18.83
2019-04-16 11:00:00	750	18.67	16.67
2019-04-16 12:00:00	1043	13.58	19
2019-04-16 13:00:00	895	21.67	19.58
2019-04-16 14:00:00	900	27.08	23
2019-04-16 15:00:00	1043	13.34	18.67
2019-04-16 16:00:00	1002	16.5	19.09
2019-04-16 17:00:00	940	25.08	22.67
2019-04-16 18:00:00	1094	12.17	18.92
2019-04-16 19:00:00	903	8.5	15.25
2019-04-16 20:00:00	601	4.5	8.92
2019-04-16 21:00:00	471	4	7.25
2019-04-16 22:00:00	449	3.33	6.58
2019-04-16 23:00:00	346	2.25	4.92
2019-04-17 00:00:00	204	0.89	2.67
2019-04-17 01:00:00	110	6.25	5.75
2019-04-17 02:00:00	62	8.58	4.33
2019-04-17 03:00:00	62	5.42	3.33
2019-04-17 04:00:00	35	4.92	2.67
2019-04-17 05:00:00	99	1.42	2
2019-04-17 06:00:00	488	2.33	6.08
2019-04-17 07:00:00	1067	8.75	16.83
2019-04-17 08:00:00	966	19.59	20.25
2019-04-17 09:00:00	914	21.25	20.17
2019-04-17 10:00:00	794	20.59	19
2019-04-17 11:00:00	787	10.33	14.33
2019-04-17 12:00:00	928	7.25	14.42
2019-04-17 13:00:00	877	19.75	18.75
2019-04-17 14:00:00	1019	12.09	18.25
2019-04-17 15:00:00	921	9.5	15.34
2019-04-17 16:00:00	918	13.5	16.92
2019-04-17 17:00:00	1041	10.83	17.5
2019-04-17 18:00:00	1051	9.92	17.67
2019-04-17 19:00:00	740	13.92	14.92
2019-04-17 20:00:00	477	14.59	12
2019-04-17 21:00:00	388	13.42	10
2019-04-17 22:00:00	480	4.67	7.42
2019-04-17 23:00:00	354	1.67	4.83
2019-04-18 00:00:00	271	1.11	3.33
2019-04-18 01:00:00	219	6.42	4.42
2019-04-18 02:00:00	157	2.08	3.58
2019-04-18 03:00:00	154	0.33	1.67
2019-04-18 04:00:00	110	0.08	0.92
2019-04-18 05:00:00	104	2.5	4.08
2019-04-18 06:00:00	342	4.42	5.25
2019-04-18 07:00:00	756	16.84	15.75
2019-04-18 08:00:00	869	16.84	17.42
2019-04-18 09:00:00	868	14.25	16.92
2019-04-18 10:00:00	903	14.17	17
2019-04-18 11:00:00	665	23.33	18
2019-04-18 12:00:00	752	8.08	12.92
2019-04-18 13:00:00	795	15.59	16.33
2019-04-18 14:00:00	924	6.59	14.5
2019-04-18 15:00:00	904	6.42	14
2019-04-18 16:00:00	910	9.33	14.92
2019-04-18 17:00:00	984	7	15.33
2019-04-18 18:00:00	871	6.33	13.67
2019-04-18 19:00:00	638	9.17	11.84
2019-04-18 20:00:00	503	25.08	16.42
2019-04-18 21:00:00	459	8.75	8.92
2019-04-18 22:00:00	470	8.5	8.84
2019-04-18 23:00:00	280	9.67	7.33
2019-04-19 00:00:00	217	7.44	5.78
2019-04-19 01:00:00	132	5.08	6.42
2019-04-19 02:00:00	205	5.75	5.33
2019-04-19 03:00:00	112	10.83	5
2019-04-19 04:00:00	56	8.92	4.25
2019-04-19 05:00:00	18	7.67	2.33
2019-04-19 06:00:00	187	10.25	6.75
2019-04-19 07:00:00	236	6.67	4.67
2019-04-19 08:00:00	305	8.42	6.67
2019-04-19 09:00:00	308	2.08	5.25
2019-04-19 10:00:00	379	7.67	7.09
2019-04-19 11:00:00	398	5.42	6.25
2019-04-19 12:00:00	527	6.75	8.5
2019-04-19 13:00:00	485	4	8
2019-04-19 14:00:00	487	2.92	6.84
2019-04-19 15:00:00	446	3.58	7.17
2019-04-19 16:00:00	675	19.92	16
2019-04-19 17:00:00	783	20.5	17.92
2019-04-19 18:00:00	691	16.5	15.5
2019-04-19 19:00:00	539	20.17	14.92
2019-04-19 20:00:00	421	16.67	12.25
2019-04-19 21:00:00	382	3.83	6.5
2019-04-19 22:00:00	398	1.75	5.17
2019-04-19 23:00:00	388	3.42	5.58
2019-04-20 00:00:00	335	3.89	5.78
2019-04-20 01:00:00	252	2.67	3.67
2019-04-20 02:00:00	194	6.5	4.5
2019-04-20 03:00:00	160	9	5.67
2019-04-20 04:00:00	113	3	4.75
2019-04-20 05:00:00	117	1.75	1.83
2019-04-20 06:00:00	135	3.42	3.17
2019-04-20 07:00:00	260	11.5	7.17
2019-04-20 08:00:00	310	9.83	7.5
2019-04-20 09:00:00	404	2.08	5.33
2019-04-20 10:00:00	492	2.33	6.59
2019-04-20 11:00:00	538	17.67	13.67
2019-04-20 12:00:00	556	4.5	8.42
2019-04-20 13:00:00	480	15.42	11.67
2019-04-20 14:00:00	451	17.59	12.92
2019-04-20 15:00:00	384	15.67	10.42
2019-04-20 16:00:00	401	12.67	9.92
2019-04-20 17:00:00	515	20.92	13.42
2019-04-20 18:00:00	482	11.59	11
2019-04-20 19:00:00	383	11.59	9.08
2019-04-20 20:00:00	409	10.34	9.17
2019-04-20 21:00:00	405	6.5	7.17
2019-04-20 22:00:00	415	3.92	6.42
2019-04-20 23:00:00	394	7.92	8.59
2019-04-21 00:00:00	307	17	9.89
2019-04-21 01:00:00	289	12.08	8.25
2019-04-21 02:00:00	206	10	6
2019-04-21 03:00:00	216	7.17	5
2019-04-21 04:00:00	116	2.08	2.25
2019-04-21 05:00:00	124	0.17	1
2019-04-21 06:00:00	107	4.5	2.17
2019-04-21 07:00:00	131	6.42	6.17
2019-04-21 08:00:00	160	9	6.25
2019-04-21 09:00:00	235	10.17	6.92
2019-04-21 10:00:00	311	6.67	6.5
2019-04-21 11:00:00	338	10.42	7.58
2019-04-21 12:00:00	434	11.58	9.83
2019-04-21 13:00:00	402	8.25	8.34
2019-04-21 14:00:00	394	1.25	5.33
2019-04-21 15:00:00	405	3.5	5.58
2019-04-21 16:00:00	357	19.42	12.09
2019-04-21 17:00:00	380	20.17	12.83
2019-04-21 18:00:00	431	15.59	12.25
2019-04-21 19:00:00	430	6.17	7.33
2019-04-21 20:00:00	306	11.42	7.67
2019-04-21 21:00:00	316	9.58	8.84
2019-04-21 22:00:00	295	5.58	6.92
2019-04-21 23:00:00	308	5.25	5.09
2019-04-22 00:00:00	184	14.45	9.56
2019-04-22 01:00:00	171	1.25	2.67
2019-04-22 02:00:00	120	1.08	1.5
2019-04-22 03:00:00	43	6.09	3.25
2019-04-22 04:00:00	64	3.75	2.42
2019-04-22 05:00:00	129	3.25	3.58
2019-04-22 06:00:00	532	2.75	6.67
2019-04-22 07:00:00	1027	10.42	16.92
2019-04-22 08:00:00	923	22.42	21.08
2019-04-22 09:00:00	918	14.92	18
2019-04-22 10:00:00	850	9.59	14.17
2019-04-22 11:00:00	725	24.33	19.33
2019-04-22 12:00:00	709	26.92	19.59
2019-04-22 13:00:00	1005	16.67	19.92
2019-04-22 14:00:00	950	13.84	17.92
2019-04-22 15:00:00	770	25.59	20
2019-04-22 16:00:00	841	16.67	17.33
2019-04-22 17:00:00	1026	14.67	19
2019-04-22 18:00:00	956	21.5	20.92
2019-04-22 19:00:00	864	6.08	13.58
2019-04-22 20:00:00	610	3.42	8.83
2019-04-22 21:00:00	470	2.42	6.42
2019-04-22 22:00:00	598	3	8.42
2019-04-22 23:00:00	282	0.75	3.58
2019-04-23 00:00:00	211	0.78	2.89
2019-04-23 01:00:00	126	0.17	1.25
2019-04-23 02:00:00	76	1.25	0.67
2019-04-23 03:00:00	40	2.17	2.58
2019-04-23 04:00:00	58	1.83	2.75
2019-04-23 05:00:00	123	1.67	1.75
2019-04-23 06:00:00	572	3.5	7.33
2019-04-23 07:00:00	1099	11	18.58
2019-04-23 08:00:00	1161	9.67	18.75
2019-04-23 09:00:00	938	17.42	19.25
2019-04-23 10:00:00	985	6.75	15.34
2019-04-23 11:00:00	951	13.5	17.5
2019-04-23 12:00:00	999	11.25	17.58
2019-04-23 13:00:00	904	19.25	19.08
2019-04-23 14:00:00	902	16.5	18.33
2019-04-23 15:00:00	1035	8.59	16.67
2019-04-23 16:00:00	845	17.17	17.84
2019-04-23 17:00:00	851	26.09	21.42
2019-04-23 18:00:00	1040	16.75	19.83
2019-04-23 19:00:00	925	7.5	15.08
2019-04-23 20:00:00	621	3.42	8.92
2019-04-23 21:00:00	555	2.5	7.33
2019-04-23 22:00:00	644	7.09	10.5
2019-04-23 23:00:00	321	1.17	4.42
2019-04-24 00:00:00	229	0.55	2.78
2019-04-24 01:00:00	197	1.83	3.83
2019-04-24 02:00:00	107	0	0.75
2019-04-24 03:00:00	87	0	0.42
2019-04-24 04:00:00	76	0	0.33
2019-04-24 05:00:00	149	0.17	1.17
2019-04-24 06:00:00	546	2.5	7
2019-04-24 07:00:00	1076	13.83	19.25
2019-04-24 08:00:00	1263	9.25	20.25
2019-04-24 09:00:00	989	17.42	19.75
2019-04-24 10:00:00	951	7.75	15.42
2019-04-24 11:00:00	769	14.5	15.92
2019-04-24 12:00:00	739	18.92	16.75
2019-04-24 13:00:00	1033	17	19.5
2019-04-24 14:00:00	1125	8.59	18
2019-04-24 15:00:00	1022	11.92	18.17
2019-04-24 16:00:00	901	15.33	17.42
2019-04-24 17:00:00	945	19.25	19.84
2019-04-24 18:00:00	909	22	20.5
2019-04-24 19:00:00	729	17.83	17.33
2019-04-24 20:00:00	663	3.58	9.58
2019-04-24 21:00:00	616	3.17	8.58
2019-04-24 22:00:00	650	3.34	9.25
2019-04-24 23:00:00	374	1.33	5
2019-04-25 00:00:00	232	0.44	2.89
2019-04-25 01:00:00	184	0.33	2.08
2019-04-25 02:00:00	88	0	0.59
2019-04-25 03:00:00	71	0	0.08
2019-04-25 04:00:00	84	0	0.25
2019-04-25 05:00:00	135	0	1.08
2019-04-25 06:00:00	514	2.25	6.33
2019-04-25 07:00:00	1125	6.42	16.67
2019-04-25 08:00:00	1197	8.09	18.83
2019-04-25 09:00:00	1169	9.33	19.08
2019-04-25 10:00:00	1022	6.92	15.83
2019-04-25 11:00:00	1094	7.58	16.92
2019-04-25 12:00:00	978	12.83	17.75
2019-04-25 13:00:00	912	17.75	18.5
2019-04-25 14:00:00	894	16.42	18
2019-04-25 15:00:00	890	15.09	17.17
2019-04-25 16:00:00	1034	9.09	17.17
2019-04-25 17:00:00	1154	10.92	19
2019-04-25 18:00:00	1219	13.08	21.25
2019-04-25 19:00:00	1012	9.5	17.33
2019-04-25 20:00:00	781	4.33	11.59
2019-04-25 21:00:00	656	3.5	9.17
2019-04-25 22:00:00	614	3.42	9
2019-04-25 23:00:00	367	1.67	4.67
2019-04-26 00:00:00	271	1	3.45
2019-04-26 01:00:00	202	1.17	2.59
2019-04-26 02:00:00	171	0.67	2.17
2019-04-26 03:00:00	161	0.33	1.5
2019-04-26 04:00:00	118	0.25	1.25
2019-04-26 05:00:00	153	0.17	1.5
2019-04-26 06:00:00	485	2.42	6
2019-04-26 07:00:00	1103	10.08	18.17
2019-04-26 08:00:00	785	25.08	20.17
2019-04-26 09:00:00	989	9.5	16.33
2019-04-26 10:00:00	708	19.75	16.75
2019-04-26 11:00:00	769	20.67	18.25
2019-04-26 12:00:00	995	12	17.58
2019-04-26 13:00:00	1135	9	18.25
2019-04-26 14:00:00	813	18.5	18.25
2019-04-26 15:00:00	961	11.17	16.33
2019-04-26 16:00:00	1170	10.42	19.08
2019-04-26 17:00:00	935	20.5	20.17
2019-04-26 18:00:00	847	18.5	18.25
2019-04-26 19:00:00	759	21.59	18.25
2019-04-26 20:00:00	440	18.83	13.67
2019-04-26 21:00:00	509	5.83	8.58
2019-04-26 22:00:00	521	12.67	11.5
2019-04-26 23:00:00	470	3.83	6.75
2019-04-27 00:00:00	408	4.44	6.45
2019-04-27 01:00:00	358	4.42	5.67
2019-04-27 02:00:00	295	1.34	4
2019-04-27 03:00:00	260	1.83	3.5
2019-04-27 04:00:00	183	0.59	1.92
2019-04-27 05:00:00	183	0.67	2.08
2019-04-27 06:00:00	229	0.5	2.58
2019-04-27 07:00:00	381	6.09	6.67
2019-04-27 08:00:00	474	10.92	9.59
2019-04-27 09:00:00	625	3.34	8.83
2019-04-27 10:00:00	587	11	11.58
2019-04-27 11:00:00	560	22.42	16.17
2019-04-27 12:00:00	794	7	12.25
2019-04-27 13:00:00	540	11.34	11
2019-04-27 14:00:00	573	5.33	9.42
2019-04-27 15:00:00	634	3.33	8.83
2019-04-27 16:00:00	656	3.42	9
2019-04-27 17:00:00	584	15.5	13.17
2019-04-27 18:00:00	457	19.17	13.58
2019-04-27 19:00:00	409	9.33	8.75
2019-04-27 20:00:00	406	7.42	7.67
2019-04-27 21:00:00	367	11.25	8.42
2019-04-27 22:00:00	414	3.83	6.34
2019-04-27 23:00:00	515	2.83	6.67
2019-04-28 00:00:00	468	2.33	6.33
2019-04-28 01:00:00	367	3.83	5.25
2019-04-28 02:00:00	315	4	5.17
2019-04-28 03:00:00	242	1.25	3.09
2019-04-28 04:00:00	212	1.83	3.75
2019-04-28 05:00:00	153	0.25	1.67
2019-04-28 06:00:00	159	0.08	1.42
2019-04-28 07:00:00	151	7.08	5.08
2019-04-28 08:00:00	232	3.17	4.33
2019-04-28 09:00:00	206	10.5	6.17
2019-04-28 10:00:00	247	13.75	8.42
2019-04-28 11:00:00	394	15.5	10.5
2019-04-28 12:00:00	503	15.83	12.33
2019-04-28 13:00:00	394	18.67	12.42
2019-04-28 14:00:00	423	8.25	8.09
2019-04-28 15:00:00	330	11.42	7.83
2019-04-28 16:00:00	402	14.84	10.75
2019-04-28 17:00:00	427	23.33	14.5
2019-04-28 18:00:00	410	19.08	12.83
2019-04-28 19:00:00	440	12.09	10.17
2019-04-28 20:00:00	352	14	9.67
2019-04-28 21:00:00	281	13.92	8.75
2019-04-28 22:00:00	221	10.5	6.5
2019-04-28 23:00:00	216	9.25	8.83
2019-04-29 00:00:00	155	17.67	8.44
2019-04-29 01:00:00	104	5.5	4.67
2019-04-29 02:00:00	98	2.5	4.67
2019-04-29 03:00:00	64	2.75	1.67
2019-04-29 04:00:00	17	5.42	3.34
2019-04-29 05:00:00	77	2	2.58
2019-04-29 06:00:00	547	2.5	7.34
2019-04-29 07:00:00	1107	13.92	19
2019-04-29 08:00:00	1133	14.08	20.75
2019-04-29 09:00:00	1005	13.34	18.5
2019-04-29 10:00:00	698	25.92	19.75
2019-04-29 11:00:00	732	22.84	18.67
2019-04-29 12:00:00	776	23.42	19.25
2019-04-29 13:00:00	843	25.09	20.83
2019-04-29 14:00:00	849	22.58	19.67
2019-04-29 15:00:00	732	29.5	21.09
2019-04-29 16:00:00	893	23.67	21.17
2019-04-29 17:00:00	872	29.67	23.5
2019-04-29 18:00:00	899	30	23.67
2019-04-29 19:00:00	916	6.92	15.25
2019-04-29 20:00:00	731	4.33	10.84
2019-04-29 21:00:00	525	2.42	7.25
2019-04-29 22:00:00	651	3.33	9.42
2019-04-29 23:00:00	279	1	3.67
2019-04-30 00:00:00	219	1.11	3.44
2019-04-30 01:00:00	139	0.08	1.42
2019-04-30 02:00:00	80	0.42	1.17
2019-04-30 03:00:00	34	2.67	1.67
2019-04-30 04:00:00	67	0.5	0.92
2019-04-30 05:00:00	126	0	0.75
2019-04-30 06:00:00	560	2.34	7.17
2019-04-30 07:00:00	1104	9.75	17.84
2019-04-30 08:00:00	1207	11.75	20.42
2019-04-30 09:00:00	958	18.75	19.92
2019-04-30 10:00:00	723	25.08	19.42
2019-04-30 11:00:00	982	10.42	17.08
2019-04-30 12:00:00	1031	11.08	17.42
2019-04-30 13:00:00	1255	9.17	20.08
2019-04-30 14:00:00	883	23.5	20.92
2019-04-30 15:00:00	799	26.17	20.92
2019-04-30 16:00:00	814	27.42	21.17
2019-04-30 17:00:00	1163	15.25	21.08
2019-04-30 18:00:00	1062	19.25	21.75
2019-04-30 19:00:00	978	11.34	17.25
2019-04-30 20:00:00	765	4.5	11.42
2019-04-30 21:00:00	692	3.67	10.33
2019-04-30 22:00:00	707	3.83	9.92
2019-04-30 23:00:00	456	2.17	6.67
2019-05-01 00:00:00	439	2.22	6

## Sheet: PM 08320 07
Data/Hora	Intensidade(carros/hora)	Ocupacao(%)	Carga(%)
2019-04-01 00:00:00	136	0	2.33
2019-04-01 01:00:00	87	0	1.17
2019-04-01 02:00:00	61	0	0.5
2019-04-01 03:00:00	42	0	0.17
2019-04-01 04:00:00	38	0	0
2019-04-01 05:00:00	151	0.08	2
2019-04-01 06:00:00	832	2.75	17
2019-04-01 07:00:00	1310	32.33	38.58
2019-04-01 08:00:00	1301	15.58	33.34
2019-04-01 09:00:00	1269	22.17	35
2019-04-01 10:00:00	1186	5.5	27.17
2019-04-01 11:00:00	1197	4.17	26.5
2019-04-01 12:00:00	1234	4.25	27.92
2019-04-01 13:00:00	1329	5.17	30.25
2019-04-01 14:00:00	1353	5.25	30.92
2019-04-01 15:00:00	1291	6.5	29.84
2019-04-01 16:00:00	1190	7	27.67
2019-04-01 17:00:00	1241	5.59	28.25
2019-04-01 18:00:00	1293	14.08	32.17
2019-04-01 19:00:00	1145	4.58	26.42
2019-04-01 20:00:00	901	2.92	20.25
2019-04-01 21:00:00	641	2.08	13.92
2019-04-01 22:00:00	555	1.59	12.34
2019-04-01 23:00:00	315	0.42	6.5
2019-04-02 00:00:00	147	0	2.78
2019-04-02 01:00:00	96	0	1.34
2019-04-02 02:00:00	43	0	0.17
2019-04-02 03:00:00	31	0	0
2019-04-02 04:00:00	25	0	0
2019-04-02 05:00:00	135	0.08	1.92
2019-04-02 06:00:00	824	2.59	16.67
2019-04-02 07:00:00	1499	16.09	37.17
2019-04-02 08:00:00	1345	6.5	31.42
2019-04-02 09:00:00	1412	5.92	32.42
2019-04-02 10:00:00	1328	5	30.67
2019-04-02 11:00:00	1244	4.33	28.25
2019-04-02 12:00:00	1316	5.09	29.5
2019-04-02 13:00:00	1454	6	33.5
2019-04-02 14:00:00	1408	5.5	32.58
2019-04-02 15:00:00	1338	5	30.34
2019-04-02 16:00:00	1281	4.84	29.17
2019-04-02 17:00:00	1394	6.25	31.83
2019-04-02 18:00:00	1314	6.42	30.92
2019-04-02 19:00:00	1168	4.67	26.75
2019-04-02 20:00:00	921	3.17	20.67
2019-04-02 21:00:00	711	2	15.59
2019-04-02 22:00:00	626	1.5	13.59
2019-04-02 23:00:00	361	0.84	8
2019-04-03 00:00:00	221	0	4.11
2019-04-03 01:00:00	110	0	1.59
2019-04-03 02:00:00	51	0	0.33
2019-04-03 03:00:00	37	0	0
2019-04-03 04:00:00	40	0	0.08
2019-04-03 05:00:00	146	0.08	2.25
2019-04-03 06:00:00	852	2.92	17.17
2019-04-03 07:00:00	1463	10.92	35.83
2019-04-03 08:00:00	1361	5.5	30.67
2019-04-03 09:00:00	1483	6.42	34.33
2019-04-03 10:00:00	1403	6	32.83
2019-04-03 11:00:00	1244	4.33	28.08
2019-04-03 12:00:00	1272	4.84	28.83
2019-04-03 13:00:00	1435	5.42	32.83
2019-04-03 14:00:00	1381	6.17	32.34
2019-04-03 15:00:00	1327	5.17	30
2019-04-03 16:00:00	1339	5.17	30.42
2019-04-03 17:00:00	1344	5.83	31.17
2019-04-03 18:00:00	1392	7.25	32.5
2019-04-03 19:00:00	1127	4.75	26.17
2019-04-03 20:00:00	792	2.59	17.42
2019-04-03 21:00:00	656	1.75	14.17
2019-04-03 22:00:00	666	2	14.08
2019-04-03 23:00:00	450	1.25	9.5
2019-04-04 00:00:00	272	0.44	5.89
2019-04-04 01:00:00	117	0	1.67
2019-04-04 02:00:00	61	0	0.67
2019-04-04 03:00:00	55	0	0.33
2019-04-04 04:00:00	49	0	0.25
2019-04-04 05:00:00	157	0.17	2.25
2019-04-04 06:00:00	833	2.75	17.17
2019-04-04 07:00:00	1487	12.25	36.17
2019-04-04 08:00:00	1305	5.17	29.59
2019-04-04 09:00:00	1346	5.59	31
2019-04-04 10:00:00	1264	5.42	29.25
2019-04-04 11:00:00	1200	4.5	26.67
2019-04-04 12:00:00	1290	5.42	29.25
2019-04-04 13:00:00	1282	26.17	36.59
2019-04-04 14:00:00	1257	9.25	30.25
2019-04-04 15:00:00	1273	5.42	29.17
2019-04-04 16:00:00	1351	5.09	30.83
2019-04-04 17:00:00	1316	5.5	30
2019-04-04 18:00:00	1329	6.5	30.58
2019-04-04 19:00:00	1252	4.92	28.75
2019-04-04 20:00:00	976	3.5	22.08
2019-04-04 21:00:00	752	2.58	16.42
2019-04-04 22:00:00	807	2.75	17.75
2019-04-04 23:00:00	491	1.58	10.84
2019-04-05 00:00:00	328	0.67	6.89
2019-04-05 01:00:00	236	0.33	4.58
2019-04-05 02:00:00	158	0.17	2.83
2019-04-05 03:00:00	140	0	2.17
2019-04-05 04:00:00	92	0	1.42
2019-04-05 05:00:00	175	0.17	2.67
2019-04-05 06:00:00	852	3	17.33
2019-04-05 07:00:00	1428	6.25	33.09
2019-04-05 08:00:00	1425	7.42	33.17
2019-04-05 09:00:00	1376	5.33	31.42
2019-04-05 10:00:00	1375	5.42	31.83
2019-04-05 11:00:00	1312	4.83	29.75
2019-04-05 12:00:00	1264	4.84	28.5
2019-04-05 13:00:00	1458	5.83	33.67
2019-04-05 14:00:00	1378	5.58	31.58
2019-04-05 15:00:00	1269	5.25	28.92
2019-04-05 16:00:00	1262	5.09	29.25
2019-04-05 17:00:00	1298	7	29.5
2019-04-05 18:00:00	1268	6.58	29.75
2019-04-05 19:00:00	1208	5	27.92
2019-04-05 20:00:00	1070	3.75	23.67
2019-04-05 21:00:00	805	2.83	18
2019-04-05 22:00:00	891	3.5	19.75
2019-04-05 23:00:00	664	2.42	14.58
2019-04-06 00:00:00	599	1.89	12.89
2019-04-06 01:00:00	468	1.42	10.17
2019-04-06 02:00:00	381	1.08	8
2019-04-06 03:00:00	295	1	5.83
2019-04-06 04:00:00	207	0.17	3.84
2019-04-06 05:00:00	211	0	3.75
2019-04-06 06:00:00	347	0.58	6.75
2019-04-06 07:00:00	612	1.58	12.92
2019-04-06 08:00:00	880	3	19
2019-04-06 09:00:00	999	3.5	22.17
2019-04-06 10:00:00	1016	3.42	22.59
2019-04-06 11:00:00	1127	4.17	25.08
2019-04-06 12:00:00	1197	4	27.17
2019-04-06 13:00:00	1059	3.5	23.67
2019-04-06 14:00:00	1008	3.25	22.08
2019-04-06 15:00:00	964	3.08	21.09
2019-04-06 16:00:00	1002	3.25	22.25
2019-04-06 17:00:00	1002	3.08	22.25
2019-04-06 18:00:00	1003	3.25	22.08
2019-04-06 19:00:00	1063	3.92	24.08
2019-04-06 20:00:00	956	3.75	21.25
2019-04-06 21:00:00	881	3.17	19.42
2019-04-06 22:00:00	891	3.75	19.84
2019-04-06 23:00:00	752	3.08	16.5
2019-04-07 00:00:00	901	3.44	19.89
2019-04-07 01:00:00	711	2.09	15.75
2019-04-07 02:00:00	536	2.33	12.09
2019-04-07 03:00:00	329	0.84	6.84
2019-04-07 04:00:00	306	0.75	6.25
2019-04-07 05:00:00	207	0	4
2019-04-07 06:00:00	271	0.25	5
2019-04-07 07:00:00	339	0.58	6.67
2019-04-07 08:00:00	571	1.42	11.58
2019-04-07 09:00:00	667	1.59	14
2019-04-07 10:00:00	765	2.08	16.58
2019-04-07 11:00:00	824	2.42	17.58
2019-04-07 12:00:00	983	3.08	21.34
2019-04-07 13:00:00	956	2.83	21.42
2019-04-07 14:00:00	990	3.25	21.83
2019-04-07 15:00:00	989	3.08	21.67
2019-04-07 16:00:00	907	2.58	20.17
2019-04-07 17:00:00	882	2.5	19.33
2019-04-07 18:00:00	916	2.75	19.67
2019-04-07 19:00:00	947	3.17	21.25
2019-04-07 20:00:00	785	2.59	17.17
2019-04-07 21:00:00	601	1.75	13
2019-04-07 22:00:00	422	1	9.17
2019-04-07 23:00:00	296	0.42	6
2019-04-08 00:00:00	225	0.33	4.44
2019-04-08 01:00:00	125	0	1.92
2019-04-08 02:00:00	70	0	0.83
2019-04-08 03:00:00	50	0	0.08
2019-04-08 04:00:00	40	0	0.17
2019-04-08 05:00:00	165	0.17	2.5
2019-04-08 06:00:00	849	2.84	17.58
2019-04-08 07:00:00	1431	5.92	32.83
2019-04-08 08:00:00	1395	5.92	31.75
2019-04-08 09:00:00	1369	5.92	31.42
2019-04-08 10:00:00	1241	4.83	28.5
2019-04-08 11:00:00	1268	4.75	28.92
2019-04-08 12:00:00	1208	4.08	27.25
2019-04-08 13:00:00	1441	5.59	32.75
2019-04-08 14:00:00	1398	5.25	31.83
2019-04-08 15:00:00	1344	4.92	30.42
2019-04-08 16:00:00	1342	5.09	30.92
2019-04-08 17:00:00	1380	5.83	31.75
2019-04-08 18:00:00	1377	16.17	34.42
2019-04-08 19:00:00	1072	5.92	26.34
2019-04-08 20:00:00	841	2.83	18.42
2019-04-08 21:00:00	574	1.67	12.58
2019-04-08 22:00:00	528	1.25	11.33
2019-04-08 23:00:00	281	0.58	5.75
2019-04-09 00:00:00	145	0	2.44
2019-04-09 01:00:00	91	0	1.17
2019-04-09 02:00:00	40	0	0.17
2019-04-09 03:00:00	25	0	0
2019-04-09 04:00:00	37	0	0
2019-04-09 05:00:00	136	0.08	2.08
2019-04-09 06:00:00	841	3	17.08
2019-04-09 07:00:00	1501	9.17	35.42
2019-04-09 08:00:00	1439	5.83	33.25
2019-04-09 09:00:00	1417	7	33.33
2019-04-09 10:00:00	1307	4.92	29.42
2019-04-09 11:00:00	1258	4.33	28.34
2019-04-09 12:00:00	1344	4.84	30.25
2019-04-09 13:00:00	1423	5.75	32.75
2019-04-09 14:00:00	1344	10.25	32.42
2019-04-09 15:00:00	1443	5.75	33.08
2019-04-09 16:00:00	1256	4.75	28.5
2019-04-09 17:00:00	1334	6.25	30.75
2019-04-09 18:00:00	1399	13.17	34.25
2019-04-09 19:00:00	1179	4.67	27.42
2019-04-09 20:00:00	913	3.25	20.58
2019-04-09 21:00:00	708	2.08	15.33
2019-04-09 22:00:00	619	1.67	14.08
2019-04-09 23:00:00	362	0.75	7.42
2019-04-10 00:00:00	231	0.22	4.55
2019-04-10 01:00:00	90	0	1.25
2019-04-10 02:00:00	53	0	0.5
2019-04-10 03:00:00	31	0	0
2019-04-10 04:00:00	43	0	0.08
2019-04-10 05:00:00	162	0.08	2.42
2019-04-10 06:00:00	827	2.75	16.5
2019-04-10 07:00:00	1421	6.33	33
2019-04-10 08:00:00	1441	6.42	33
2019-04-10 09:00:00	1471	6.42	34.17
2019-04-10 10:00:00	1330	5	30.17
2019-04-10 11:00:00	1222	4.42	27.42
2019-04-10 12:00:00	1263	4.58	28.67
2019-04-10 13:00:00	1414	6.25	32.25
2019-04-10 14:00:00	1380	8.67	32.67
2019-04-10 15:00:00	1336	4.92	31.09
2019-04-10 16:00:00	1334	5	30.25
2019-04-10 17:00:00	1392	6.75	31.84
2019-04-10 18:00:00	1371	10.83	32.75
2019-04-10 19:00:00	1101	7.67	27.25
2019-04-10 20:00:00	877	2.92	19.67
2019-04-10 21:00:00	706	2.17	15.42
2019-04-10 22:00:00	704	2.58	15.5
2019-04-10 23:00:00	446	1.25	9.67
2019-04-11 00:00:00	256	0.33	5.22
2019-04-11 01:00:00	157	0.25	2.92
2019-04-11 02:00:00	105	0	1.58
2019-04-11 03:00:00	63	0	0.5
2019-04-11 04:00:00	52	0	0.25
2019-04-11 05:00:00	159	0.25	2.42
2019-04-11 06:00:00	756	2.25	15.58
2019-04-11 07:00:00	1479	12.92	35.17
2019-04-11 08:00:00	1338	5.67	31
2019-04-11 09:00:00	1363	5.75	31.67
2019-04-11 10:00:00	1391	5.5	32.08
2019-04-11 11:00:00	1281	4.59	28.83
2019-04-11 12:00:00	1305	4.67	29.42
2019-04-11 13:00:00	1367	5.67	31.42
2019-04-11 14:00:00	1404	5.75	31.84
2019-04-11 15:00:00	1307	4.92	29.75
2019-04-11 16:00:00	1297	4.92	29.34
2019-04-11 17:00:00	1362	6.17	31.09
2019-04-11 18:00:00	1337	11.59	33.17
2019-04-11 19:00:00	1194	4.5	26.92
2019-04-11 20:00:00	1029	3.58	23.33
2019-04-11 21:00:00	783	2.5	17.09
2019-04-11 22:00:00	743	2.17	16.17
2019-04-11 23:00:00	474	1.33	10.42
2019-04-12 00:00:00	391	0.89	8
2019-04-12 01:00:00	212	0.17	4
2019-04-12 02:00:00	129	0	2.17
2019-04-12 03:00:00	140	0	2.25
2019-04-12 04:00:00	82	0	0.92
2019-04-12 05:00:00	173	0.17	2.75
2019-04-12 06:00:00	829	2.67	16.92
2019-04-12 07:00:00	1373	7	31.92
2019-04-12 08:00:00	1399	6.92	32.5
2019-04-12 09:00:00	1408	6.17	32.75
2019-04-12 10:00:00	1408	5.58	32.5
2019-04-12 11:00:00	1352	4.84	30.83
2019-04-12 12:00:00	1196	26.67	34.92
2019-04-12 13:00:00	1398	5.5	31.92
2019-04-12 14:00:00	1279	5.08	29.17
2019-04-12 15:00:00	1313	4.75	29.83
2019-04-12 16:00:00	1312	5	30
2019-04-12 17:00:00	1273	5.25	28.92
2019-04-12 18:00:00	1312	6	30.42
2019-04-12 19:00:00	1208	4.84	27.58
2019-04-12 20:00:00	1052	4.08	23.67
2019-04-12 21:00:00	865	3.08	19.25
2019-04-12 22:00:00	830	2.92	18.42
2019-04-12 23:00:00	646	2.09	14.5
2019-04-13 00:00:00	559	1.78	12
2019-04-13 01:00:00	447	1.25	9.25
2019-04-13 02:00:00	348	0.83	7.17
2019-04-13 03:00:00	224	0.25	4.34
2019-04-13 04:00:00	195	0.08	3.5
2019-04-13 05:00:00	172	0	3
2019-04-13 06:00:00	364	0.83	7.08
2019-04-13 07:00:00	620	1.75	12.92
2019-04-13 08:00:00	961	3.42	21
2019-04-13 09:00:00	1004	3.42	22.5
2019-04-13 10:00:00	1040	3.58	23.17
2019-04-13 11:00:00	1061	3.75	23.75
2019-04-13 12:00:00	1170	4.08	26.17
2019-04-13 13:00:00	1114	3.67	24.67
2019-04-13 14:00:00	1009	3.25	22.67
2019-04-13 15:00:00	939	2.83	20.42
2019-04-13 16:00:00	917	2.75	19.83
2019-04-13 17:00:00	975	3	21.5
2019-04-13 18:00:00	1025	3.58	22.67
2019-04-13 19:00:00	1028	3.75	22.84
2019-04-13 20:00:00	999	3.67	22.25
2019-04-13 21:00:00	945	3.42	21.25
2019-04-13 22:00:00	914	3.58	20.17
2019-04-13 23:00:00	776	2.59	17.33
2019-04-14 00:00:00	845	3.33	18.67
2019-04-14 01:00:00	599	2	12.92
2019-04-14 02:00:00	450	1.58	9.92
2019-04-14 03:00:00	333	0.84	6.92
2019-04-14 04:00:00	246	0.25	4.75
2019-04-14 05:00:00	177	0	3.42
2019-04-14 06:00:00	202	0.08	3.25
2019-04-14 07:00:00	310	0.42	6
2019-04-14 08:00:00	501	1.17	10
2019-04-14 09:00:00	644	1.5	14.08
2019-04-14 10:00:00	731	2	15.75
2019-04-14 11:00:00	832	2.25	17.75
2019-04-14 12:00:00	1010	2.84	22.08
2019-04-14 13:00:00	1000	2.92	22.25
2019-04-14 14:00:00	769	2.17	16.92
2019-04-14 15:00:00	843	2.42	18
2019-04-14 16:00:00	731	2.17	16
2019-04-14 17:00:00	688	2	14.83
2019-04-14 18:00:00	870	2.59	18.58
2019-04-14 19:00:00	832	2.58	18.5
2019-04-14 20:00:00	716	2.25	15.75
2019-04-14 21:00:00	554	1.42	12
2019-04-14 22:00:00	363	0.84	7.67
2019-04-14 23:00:00	326	0.59	6.83
2019-04-15 00:00:00	239	0.45	4.44
2019-04-15 01:00:00	112	0	1.75
2019-04-15 02:00:00	59	0	0.5
2019-04-15 03:00:00	41	0	0.08
2019-04-15 04:00:00	31	0	0
2019-04-15 05:00:00	166	0.25	2.5
2019-04-15 06:00:00	789	2.67	15.83
2019-04-15 07:00:00	1338	5.08	30.09
2019-04-15 08:00:00	1333	5.34	31
2019-04-15 09:00:00	1361	7.08	31.42
2019-04-15 10:00:00	1264	4.67	28.58
2019-04-15 11:00:00	1228	4.5	27.67
2019-04-15 12:00:00	1264	4.5	28.59
2019-04-15 13:00:00	1354	5.25	30.83
2019-04-15 14:00:00	1318	4.92	30.17
2019-04-15 15:00:00	1360	5	30.92
2019-04-15 16:00:00	1243	5.75	28.25
2019-04-15 17:00:00	1208	5.92	27.5
2019-04-15 18:00:00	1223	7	28.83
2019-04-15 19:00:00	1036	4.17	23.5
2019-04-15 20:00:00	829	2.58	18.75
2019-04-15 21:00:00	591	1.59	12.83
2019-04-15 22:00:00	498	1.25	10.67
2019-04-15 23:00:00	265	0.42	5.5
2019-04-16 00:00:00	136	0	2.67
2019-04-16 01:00:00	64	0	0.5
2019-04-16 02:00:00	46	0	0.17
2019-04-16 03:00:00	41	0	0.17
2019-04-16 04:00:00	30	0	0
2019-04-16 05:00:00	135	0.25	1.84
2019-04-16 06:00:00	792	2.5	15.92
2019-04-16 07:00:00	1372	5.34	31.33
2019-04-16 08:00:00	1288	9	30.59
2019-04-16 09:00:00	1091	13.75	28.59
2019-04-16 10:00:00	1224	5.42	27.92
2019-04-16 11:00:00	1215	4.67	27.5
2019-04-16 12:00:00	1284	5	28.83
2019-04-16 13:00:00	1444	6.17	33.17
2019-04-16 14:00:00	1361	5.5	31.42
2019-04-16 15:00:00	1296	5	29.42
2019-04-16 16:00:00	1276	5.17	29
2019-04-16 17:00:00	1323	6	30.33
2019-04-16 18:00:00	1300	5.58	30.25
2019-04-16 19:00:00	1115	4.75	25.42
2019-04-16 20:00:00	880	2.83	19.67
2019-04-16 21:00:00	669	2.08	14.25
2019-04-16 22:00:00	630	1.67	13.92
2019-04-16 23:00:00	415	0.92	9
2019-04-17 00:00:00	225	0	4.44
2019-04-17 01:00:00	116	0	1.92
2019-04-17 02:00:00	63	0	0.59
2019-04-17 03:00:00	60	0	0.33
2019-04-17 04:00:00	47	0	0.08
2019-04-17 05:00:00	153	0.17	2
2019-04-17 06:00:00	750	2.5	14.92
2019-04-17 07:00:00	1281	5.17	29.33
2019-04-17 08:00:00	1351	5.67	30.83
2019-04-17 09:00:00	1345	5.83	30.92
2019-04-17 10:00:00	1259	5.17	29.08
2019-04-17 11:00:00	1150	5.08	26.08
2019-04-17 12:00:00	1188	7.92	27.92
2019-04-17 13:00:00	1329	5.33	30.42
2019-04-17 14:00:00	1321	5.75	30.17
2019-04-17 15:00:00	1188	4.75	26.59
2019-04-17 16:00:00	1199	3.75	27.59
2019-04-17 17:00:00	1218	4.5	28.58
2019-04-17 18:00:00	1202	5.34	27.42
2019-04-17 19:00:00	1045	6.5	24.83
2019-04-17 20:00:00	820	0.92	18.17
2019-04-17 21:00:00	610	0.59	13
2019-04-17 22:00:00	610	0.17	12.67
2019-04-17 23:00:00	383	0	7.84
2019-04-18 00:00:00	232	0	4.56
2019-04-18 01:00:00	165	0.17	2.92
2019-04-18 02:00:00	161	0.25	2.75
2019-04-18 03:00:00	168	0.25	3
2019-04-18 04:00:00	73	0	0.75
2019-04-18 05:00:00	167	0.17	2.58
2019-04-18 06:00:00	653	2.08	13.33
2019-04-18 07:00:00	1094	4.5	23.92
2019-04-18 08:00:00	1336	5.17	30.08
2019-04-18 09:00:00	1227	4.75	28.42
2019-04-18 10:00:00	1237	4.5	28
2019-04-18 11:00:00	1133	3.67	25.25
2019-04-18 12:00:00	1222	4.08	27.42
2019-04-18 13:00:00	1163	4.17	26.17
2019-04-18 14:00:00	1197	4.08	27.5
2019-04-18 15:00:00	1220	4.25	27
2019-04-18 16:00:00	1112	4.08	25.17
2019-04-18 17:00:00	1176	4.59	26.84
2019-04-18 18:00:00	1226	4.75	27.75
2019-04-18 19:00:00	1103	4.17	24.83
2019-04-18 20:00:00	854	2.83	18.83
2019-04-18 21:00:00	733	2.5	16.08
2019-04-18 22:00:00	654	2.5	14.5
2019-04-18 23:00:00	526	1.75	11.17
2019-04-19 00:00:00	463	1.33	9.67
2019-04-19 01:00:00	371	1.17	7.75
2019-04-19 02:00:00	300	0.84	6.17
2019-04-19 03:00:00	212	0.25	3.84
2019-04-19 04:00:00	200	0.08	3.83
2019-04-19 05:00:00	167	0.08	2.83
2019-04-19 06:00:00	238	0.25	4.33
2019-04-19 07:00:00	298	0.67	6
2019-04-19 08:00:00	318	0.67	6.67
2019-04-19 09:00:00	461	0.92	9.5
2019-04-19 10:00:00	523	1.08	11.25
2019-04-19 11:00:00	557	1.17	11.75
2019-04-19 12:00:00	710	1.92	15.17
2019-04-19 13:00:00	626	1.42	13.92
2019-04-19 14:00:00	528	1.08	11.5
2019-04-19 15:00:00	588	1.08	12.33
2019-04-19 16:00:00	543	1.09	11.25
2019-04-19 17:00:00	636	1.33	13.5
2019-04-19 18:00:00	691	2	14.83
2019-04-19 19:00:00	689	1.75	14.75
2019-04-19 20:00:00	608	1.67	12.92
2019-04-19 21:00:00	592	1.67	12.67
2019-04-19 22:00:00	481	1.42	10.34
2019-04-19 23:00:00	398	0.92	8.42
2019-04-20 00:00:00	356	0.78	7.33
2019-04-20 01:00:00	267	0.67	5.33
2019-04-20 02:00:00	196	0.25	3.67
2019-04-20 03:00:00	161	0	2.75
2019-04-20 04:00:00	130	0	2
2019-04-20 05:00:00	127	0	1.92
2019-04-20 06:00:00	227	0.17	4.25
2019-04-20 07:00:00	370	0.75	7.42
2019-04-20 08:00:00	440	1	9.34
2019-04-20 09:00:00	597	1.75	12.75
2019-04-20 10:00:00	761	2.5	16.83
2019-04-20 11:00:00	811	2.67	17.92
2019-04-20 12:00:00	874	2.67	19
2019-04-20 13:00:00	909	2.5	19.83
2019-04-20 14:00:00	795	2.17	17.17
2019-04-20 15:00:00	780	2.08	16.83
2019-04-20 16:00:00	685	1.67	15.25
2019-04-20 17:00:00	583	1.33	12.67
2019-04-20 18:00:00	620	1.5	13
2019-04-20 19:00:00	784	2.34	17.17
2019-04-20 20:00:00	721	2.33	15.84
2019-04-20 21:00:00	675	2.08	14.5
2019-04-20 22:00:00	614	1.92	13.25
2019-04-20 23:00:00	582	1.75	12.42
2019-04-21 00:00:00	487	1.33	10.22
2019-04-21 01:00:00	360	0.84	7.59
2019-04-21 02:00:00	334	0.75	6.67
2019-04-21 03:00:00	231	0.25	4.67
2019-04-21 04:00:00	155	0	2.58
2019-04-21 05:00:00	141	0	2.25
2019-04-21 06:00:00	214	0.08	3.75
2019-04-21 07:00:00	283	0.5	5.42
2019-04-21 08:00:00	278	0.42	5.58
2019-04-21 09:00:00	480	1	9.58
2019-04-21 10:00:00	596	1.33	12.92
2019-04-21 11:00:00	751	2	15.75
2019-04-21 12:00:00	941	2.67	20.58
2019-04-21 13:00:00	912	2.58	19.75
2019-04-21 14:00:00	764	2.08	17
2019-04-21 15:00:00	771	2.09	16.92
2019-04-21 16:00:00	859	2.58	18.58
2019-04-21 17:00:00	897	2.59	19.75
2019-04-21 18:00:00	942	3.09	20.17
2019-04-21 19:00:00	842	2.75	19.17
2019-04-21 20:00:00	821	2.58	18
2019-04-21 21:00:00	634	1.75	13.58
2019-04-21 22:00:00	442	0.92	9.42
2019-04-21 23:00:00	361	0.92	7.75
2019-04-22 00:00:00	209	0	4.11
2019-04-22 01:00:00	127	0	1.92
2019-04-22 02:00:00	74	0	0.92
2019-04-22 03:00:00	50	0	0.42
2019-04-22 04:00:00	46	0.08	0.25
2019-04-22 05:00:00	154	0.08	2.25
2019-04-22 06:00:00	829	2.42	16.67
2019-04-22 07:00:00	1383	8.08	32.75
2019-04-22 08:00:00	1348	5.42	30.92
2019-04-22 09:00:00	1425	5.75	32.75
2019-04-22 10:00:00	1310	4.84	30.08
2019-04-22 11:00:00	1226	4.17	27.67
2019-04-22 12:00:00	1302	4.58	29.09
2019-04-22 13:00:00	1430	5.33	32.5
2019-04-22 14:00:00	1366	5	31.58
2019-04-22 15:00:00	1294	5	29.5
2019-04-22 16:00:00	1271	4.5	28.84
2019-04-22 17:00:00	1398	5.5	31.75
2019-04-22 18:00:00	1295	5.5	29.84
2019-04-22 19:00:00	1117	3.75	25.42
2019-04-22 20:00:00	875	2.67	19.83
2019-04-22 21:00:00	621	1.58	13.42
2019-04-22 22:00:00	524	1.25	11.33
2019-04-22 23:00:00	291	0.17	5.83
2019-04-23 00:00:00	160	0.11	3
2019-04-23 01:00:00	80	0	0.83
2019-04-23 02:00:00	42	0	0.08
2019-04-23 03:00:00	25	0	0
2019-04-23 04:00:00	23	0	0.08
2019-04-23 05:00:00	125	0.08	1.92
2019-04-23 06:00:00	809	2.67	16.34
2019-04-23 07:00:00	1520	13.33	36.58
2019-04-23 08:00:00	1391	5.83	32.58
2019-04-23 09:00:00	1403	6.42	32.67
2019-04-23 10:00:00	1305	5.17	29.42
2019-04-23 11:00:00	1255	4.33	28.58
2019-04-23 12:00:00	1324	4.84	29.84
2019-04-23 13:00:00	1401	5.92	32.42
2019-04-23 14:00:00	1403	5.5	31.83
2019-04-23 15:00:00	1426	5.58	32.92
2019-04-23 16:00:00	1323	5.08	30.42
2019-04-23 17:00:00	1377	6.25	31.59
2019-04-23 18:00:00	1400	12.5	34.17
2019-04-23 19:00:00	1147	5.84	27.25
2019-04-23 20:00:00	937	3.09	21
2019-04-23 21:00:00	681	2.08	14.75
2019-04-23 22:00:00	603	1.75	13.34
2019-04-23 23:00:00	323	0.34	6.67
2019-04-24 00:00:00	240	0.22	4.67
2019-04-24 01:00:00	87	0	1.25
2019-04-24 02:00:00	61	0	0.5
2019-04-24 03:00:00	59	0	0.59
2019-04-24 04:00:00	30	0	0
2019-04-24 05:00:00	163	0.17	2.5
2019-04-24 06:00:00	839	2.83	16.67
2019-04-24 07:00:00	1445	7.75	33.83
2019-04-24 08:00:00	1368	6.09	31.67
2019-04-24 09:00:00	1483	8.75	34.92
2019-04-24 10:00:00	1357	6.08	31.34
2019-04-24 11:00:00	1266	4.42	28.84
2019-04-24 12:00:00	1294	4.75	29
2019-04-24 13:00:00	1369	5.17	31
2019-04-24 14:00:00	1367	5.08	31.25
2019-04-24 15:00:00	1282	4.83	29.5
2019-04-24 16:00:00	1289	5	29.67
2019-04-24 17:00:00	1348	7.25	30.33
2019-04-24 18:00:00	1331	9.59	32.42
2019-04-24 19:00:00	1214	4.92	27.92
2019-04-24 20:00:00	918	3.08	20.5
2019-04-24 21:00:00	727	2.33	15.92
2019-04-24 22:00:00	660	1.83	14.25
2019-04-24 23:00:00	366	0.67	7.84
2019-04-25 00:00:00	229	0.11	4.45
2019-04-25 01:00:00	132	0	2.25
2019-04-25 02:00:00	75	0	0.83
2019-04-25 03:00:00	135	0	2.17
2019-04-25 04:00:00	71	0	0.58
2019-04-25 05:00:00	150	0.17	2.17
2019-04-25 06:00:00	803	2.75	16.17
2019-04-25 07:00:00	1467	5.92	33.58
2019-04-25 08:00:00	1414	5.67	32.42
2019-04-25 09:00:00	1411	6.67	33.25
2019-04-25 10:00:00	1360	5.17	30.92
2019-04-25 11:00:00	1311	4.5	29.83
2019-04-25 12:00:00	1296	4.75	29.5
2019-04-25 13:00:00	1451	6.5	33.5
2019-04-25 14:00:00	1370	5.75	31
2019-04-25 15:00:00	1350	5	31
2019-04-25 16:00:00	1313	4.92	29.75
2019-04-25 17:00:00	1307	5.5	30.34
2019-04-25 18:00:00	1341	19.58	35.42
2019-04-25 19:00:00	1243	5.75	29.17
2019-04-25 20:00:00	963	3.34	21.33
2019-04-25 21:00:00	764	2.5	17.09
2019-04-25 22:00:00	725	2.42	15.58
2019-04-25 23:00:00	455	1.34	10.17
2019-04-26 00:00:00	393	1.11	8.22
2019-04-26 01:00:00	245	0.58	5
2019-04-26 02:00:00	156	0.08	2.5
2019-04-26 03:00:00	142	0.08	2.17
2019-04-26 04:00:00	79	0.08	1
2019-04-26 05:00:00	193	0.17	3.17
2019-04-26 06:00:00	792	2.42	16.25
2019-04-26 07:00:00	1417	5.67	32.5
2019-04-26 08:00:00	1401	5.92	32.33
2019-04-26 09:00:00	1387	5.92	31.67
2019-04-26 10:00:00	1320	5.17	30.42
2019-04-26 11:00:00	1288	4.83	29.33
2019-04-26 12:00:00	1291	4.67	29.08
2019-04-26 13:00:00	1405	5.75	32.25
2019-04-26 14:00:00	1398	5.59	31.92
2019-04-26 15:00:00	1294	5.08	29.59
2019-04-26 16:00:00	1310	4.92	29.83
2019-04-26 17:00:00	1310	5.33	30
2019-04-26 18:00:00	1343	5.92	30.75
2019-04-26 19:00:00	1166	4.5	26.42
2019-04-26 20:00:00	1041	3.67	23.08
2019-04-26 21:00:00	868	2.92	19.25
2019-04-26 22:00:00	867	3.5	19.5
2019-04-26 23:00:00	643	2.75	14.17
2019-04-27 00:00:00	680	2.55	14.55
2019-04-27 01:00:00	504	2	10.75
2019-04-27 02:00:00	394	1.42	8.5
2019-04-27 03:00:00	282	1.34	5.92
2019-04-27 04:00:00	213	0.25	4
2019-04-27 05:00:00	196	0.33	3.84
2019-04-27 06:00:00	343	0.67	6.58
2019-04-27 07:00:00	723	2.08	15.42
2019-04-27 08:00:00	964	3.25	21.08
2019-04-27 09:00:00	988	3.33	22.33
2019-04-27 10:00:00	1042	3.58	23
2019-04-27 11:00:00	1062	3.75	23.67
2019-04-27 12:00:00	1123	4	25
2019-04-27 13:00:00	1079	3.5	23.92
2019-04-27 14:00:00	971	3	21.92
2019-04-27 15:00:00	921	2.67	19.67
2019-04-27 16:00:00	975	2.84	21.33
2019-04-27 17:00:00	952	3	21.33
2019-04-27 18:00:00	1031	3.33	22.67
2019-04-27 19:00:00	1049	3.67	23.08
2019-04-27 20:00:00	895	3.08	20.08
2019-04-27 21:00:00	886	3.17	19.33
2019-04-27 22:00:00	825	3.17	18.17
2019-04-27 23:00:00	750	3.17	16.5
2019-04-28 00:00:00	737	2.89	16.22
2019-04-28 01:00:00	588	1.83	12.83
2019-04-28 02:00:00	481	1.42	10.42
2019-04-28 03:00:00	348	0.92	7.08
2019-04-28 04:00:00	241	0.42	4.59
2019-04-28 05:00:00	166	0.08	3.08
2019-04-28 06:00:00	249	0.17	4.58
2019-04-28 07:00:00	279	0.25	5.42
2019-04-28 08:00:00	433	0.92	8.58
2019-04-28 09:00:00	610	1.5	13.08
2019-04-28 10:00:00	805	2.17	17.09
2019-04-28 11:00:00	856	2.33	18.58
2019-04-28 12:00:00	984	3.25	21.42
2019-04-28 13:00:00	906	2.58	20.08
2019-04-28 14:00:00	823	2.59	17.58
2019-04-28 15:00:00	823	2.42	18
2019-04-28 16:00:00	905	2.67	19.5
2019-04-28 17:00:00	930	2.75	20.92
2019-04-28 18:00:00	971	3.25	20.92
2019-04-28 19:00:00	863	2.92	19.34
2019-04-28 20:00:00	781	2.5	17.33
2019-04-28 21:00:00	604	1.75	13.33
2019-04-28 22:00:00	413	0.83	8.75
2019-04-28 23:00:00	338	0.75	6.67
2019-04-29 00:00:00	273	0.55	5.78
2019-04-29 01:00:00	131	0	2.17
2019-04-29 02:00:00	59	0	0.58
2019-04-29 03:00:00	35	0	0
2019-04-29 04:00:00	45	0	0.25
2019-04-29 05:00:00	159	0.25	2.5
2019-04-29 06:00:00	831	2.84	16.67
2019-04-29 07:00:00	1393	5.42	32
2019-04-29 08:00:00	1367	5.59	31.17
2019-04-29 09:00:00	1384	5.58	31.84
2019-04-29 10:00:00	1312	5.92	30.67
2019-04-29 11:00:00	1239	4.42	27.25
2019-04-29 12:00:00	1266	4.33	28.67
2019-04-29 13:00:00	1424	5.92	32.83
2019-04-29 14:00:00	1424	5.67	32.58
2019-04-29 15:00:00	1414	5.92	32.58
2019-04-29 16:00:00	1379	4.92	31.34
2019-04-29 17:00:00	1326	5.75	30.33
2019-04-29 18:00:00	1384	15.83	34.75
2019-04-29 19:00:00	1182	4.75	27.67
2019-04-29 20:00:00	893	3.08	19.75
2019-04-29 21:00:00	648	1.92	14.42
2019-04-29 22:00:00	585	1.75	12.58
2019-04-29 23:00:00	277	0.25	5.75
2019-04-30 00:00:00	188	0	3.56
2019-04-30 01:00:00	126	0	2
2019-04-30 02:00:00	57	0	0.59
2019-04-30 03:00:00	41	0	0.17
2019-04-30 04:00:00	28	0	0
2019-04-30 05:00:00	158	0.17	2.42
2019-04-30 06:00:00	810	2.83	16.25
2019-04-30 07:00:00	1476	8.08	34.33
2019-04-30 08:00:00	1345	6.67	31.83
2019-04-30 09:00:00	1389	6.08	31.58
2019-04-30 10:00:00	1345	5.5	31.17
2019-04-30 11:00:00	1270	4.83	28.67
2019-04-30 12:00:00	1331	4.84	30
2019-04-30 13:00:00	1376	5.67	32
2019-04-30 14:00:00	1379	5.67	31.5
2019-04-30 15:00:00	1371	5.42	31.17
2019-04-30 16:00:00	1383	5.5	31.58
2019-04-30 17:00:00	1293	5.17	29.42
2019-04-30 18:00:00	1350	6.83	31
2019-04-30 19:00:00	1174	4.92	27.34
2019-04-30 20:00:00	1085	4.09	24.09
2019-04-30 21:00:00	937	3.25	20.92
2019-04-30 22:00:00	854	3.33	19
2019-04-30 23:00:00	668	2.25	14.25
2019-05-01 00:00:00	615	2.11	13.22

## Sheet: PM 08330 051
Data/Hora	Intensidade(carros/hora)	Ocupacao(%)	Carga(%)
2019-04-01 00:00:00	40	0.11	2.33
2019-04-01 01:00:00	25	0	0.75
2019-04-01 02:00:00	19	0	0.58
2019-04-01 03:00:00	13	0	0.5
2019-04-01 04:00:00	8	0	0.5
2019-04-01 05:00:00	38	0.08	1.58
2019-04-01 06:00:00	200	2.08	12.25
2019-04-01 07:00:00	396	6.92	27.92
2019-04-01 08:00:00	408	7.67	29.42
2019-04-01 09:00:00	384	6.33	27
2019-04-01 10:00:00	416	5.33	29.08
2019-04-01 11:00:00	388	4.83	26.67
2019-04-01 12:00:00	493	7.34	34.58
2019-04-01 13:00:00	432	6.42	30.59
2019-04-01 14:00:00	400	5.08	28.42
2019-04-01 15:00:00	399	4.84	27.25
2019-04-01 16:00:00	436	5.17	30.75
2019-04-01 17:00:00	514	7	35.58
2019-04-01 18:00:00	515	8.59	36.67
2019-04-01 19:00:00	439	5.25	31.33
2019-04-01 20:00:00	270	3	19.17
2019-04-01 21:00:00	174	1.42	11.42
2019-04-01 22:00:00	149	1.17	10.25
2019-04-01 23:00:00	74	0.25	4.42
2019-04-02 00:00:00	36	0	1.55
2019-04-02 01:00:00	20	0	0.42
2019-04-02 02:00:00	7	0	0.59
2019-04-02 03:00:00	7	0	0.34
2019-04-02 04:00:00	10	0	0.58
2019-04-02 05:00:00	29	0	1.17
2019-04-02 06:00:00	212	2.83	12.75
2019-04-02 07:00:00	438	9.92	31.92
2019-04-02 08:00:00	407	7.17	28.67
2019-04-02 09:00:00	407	6.33	28.67
2019-04-02 10:00:00	372	4.75	25.75
2019-04-02 11:00:00	387	5.08	26.58
2019-04-02 12:00:00	459	6.25	31.83
2019-04-02 13:00:00	438	6.67	31.42
2019-04-02 14:00:00	377	4.58	25.75
2019-04-02 15:00:00	379	4.17	25.92
2019-04-02 16:00:00	418	4.58	28.58
2019-04-02 17:00:00	459	5.59	31.67
2019-04-02 18:00:00	506	6.33	35.17
2019-04-02 19:00:00	464	6	33
2019-04-02 20:00:00	263	2.92	18.67
2019-04-02 21:00:00	187	1.92	12.42
2019-04-02 22:00:00	163	1.5	11
2019-04-02 23:00:00	81	0.17	4.92
2019-04-03 00:00:00	64	0.11	3.33
2019-04-03 01:00:00	28	0	0.92
2019-04-03 02:00:00	13	0	0.33
2019-04-03 03:00:00	7	0	0.5
2019-04-03 04:00:00	8	0	0.08
2019-04-03 05:00:00	31	0	1.09
2019-04-03 06:00:00	205	3.08	12.25
2019-04-03 07:00:00	433	8.84	30.67
2019-04-03 08:00:00	349	5.67	24.75
2019-04-03 09:00:00	416	7.83	29.42
2019-04-03 10:00:00	366	4.58	25.5
2019-04-03 11:00:00	382	4.75	25.83
2019-04-03 12:00:00	439	5.59	31.17
2019-04-03 13:00:00	421	5.67	29
2019-04-03 14:00:00	384	5.17	27.33
2019-04-03 15:00:00	397	4.42	26.84
2019-04-03 16:00:00	400	4.83	27.5
2019-04-03 17:00:00	485	6	33.17
2019-04-03 18:00:00	492	6.34	34.58
2019-04-03 19:00:00	368	4.09	26.08
2019-04-03 20:00:00	234	2.25	16.25
2019-04-03 21:00:00	171	1.58	11.33
2019-04-03 22:00:00	188	1.59	12.67
2019-04-03 23:00:00	108	0.67	7.17
2019-04-04 00:00:00	72	0.11	4.11
2019-04-04 01:00:00	37	0	1.58
2019-04-04 02:00:00	20	0	0.5
2019-04-04 03:00:00	11	0	0.17
2019-04-04 04:00:00	11	0	0.58
2019-04-04 05:00:00	28	0	0.83
2019-04-04 06:00:00	198	2.5	11.83
2019-04-04 07:00:00	439	8.67	31.42
2019-04-04 08:00:00	399	7.09	28.33
2019-04-04 09:00:00	377	6.17	26.33
2019-04-04 10:00:00	410	5.5	28.83
2019-04-04 11:00:00	428	6.09	29.5
2019-04-04 12:00:00	493	7.67	35.42
2019-04-04 13:00:00	487	9.25	34.67
2019-04-04 14:00:00	444	5.67	31.67
2019-04-04 15:00:00	402	4.42	27.25
2019-04-04 16:00:00	415	4.42	29.17
2019-04-04 17:00:00	488	6.25	33.17
2019-04-04 18:00:00	489	6.17	34.08
2019-04-04 19:00:00	404	4.59	28.75
2019-04-04 20:00:00	276	3.08	19.67
2019-04-04 21:00:00	255	2.75	16.92
2019-04-04 22:00:00	210	2.33	14.83
2019-04-04 23:00:00	118	0.67	7.75
2019-04-05 00:00:00	115	0.67	7.34
2019-04-05 01:00:00	43	0.08	2.34
2019-04-05 02:00:00	24	0	0.67
2019-04-05 03:00:00	17	0	0.58
2019-04-05 04:00:00	17	0	0.58
2019-04-05 05:00:00	38	0	1.42
2019-04-05 06:00:00	211	2.25	13.25
2019-04-05 07:00:00	425	8.92	30.58
2019-04-05 08:00:00	381	7.5	26.75
2019-04-05 09:00:00	403	6.92	29
2019-04-05 10:00:00	391	5.84	27.34
2019-04-05 11:00:00	404	4.92	28
2019-04-05 12:00:00	513	7.34	35.33
2019-04-05 13:00:00	428	6.5	30.84
2019-04-05 14:00:00	390	4.67	27.17
2019-04-05 15:00:00	421	4.67	28.75
2019-04-05 16:00:00	429	4.92	29.67
2019-04-05 17:00:00	473	6	32.42
2019-04-05 18:00:00	495	6.58	35.33
2019-04-05 19:00:00	364	4.33	26
2019-04-05 20:00:00	271	3.09	18.42
2019-04-05 21:00:00	198	2	13.83
2019-04-05 22:00:00	210	2.17	13.92
2019-04-05 23:00:00	146	1.25	9.92
2019-04-06 00:00:00	128	1.11	8
2019-04-06 01:00:00	109	0.67	7.09
2019-04-06 02:00:00	89	0.33	5.25
2019-04-06 03:00:00	51	0	2.83
2019-04-06 04:00:00	36	0.08	1.59
2019-04-06 05:00:00	45	0.08	2
2019-04-06 06:00:00	110	0.75	6.17
2019-04-06 07:00:00	143	0.75	9.34
2019-04-06 08:00:00	207	1.92	13.67
2019-04-06 09:00:00	186	1.58	12.17
2019-04-06 10:00:00	244	3.25	16.33
2019-04-06 11:00:00	260	3	17.33
2019-04-06 12:00:00	363	4.83	24.92
2019-04-06 13:00:00	320	3.25	22.42
2019-04-06 14:00:00	251	2.25	17.17
2019-04-06 15:00:00	221	2.08	14.84
2019-04-06 16:00:00	250	2.58	16.75
2019-04-06 17:00:00	247	2.5	16.58
2019-04-06 18:00:00	238	2.92	16.42
2019-04-06 19:00:00	210	2.17	14.08
2019-04-06 20:00:00	220	2.17	14.17
2019-04-06 21:00:00	226	2.17	15.42
2019-04-06 22:00:00	164	1.25	11.17
2019-04-06 23:00:00	142	1.09	9.17
2019-04-07 00:00:00	153	1.44	9.78
2019-04-07 01:00:00	133	1.25	8.75
2019-04-07 02:00:00	95	0.42	6.17
2019-04-07 03:00:00	74	0.33	4.17
2019-04-07 04:00:00	36	0.08	1.75
2019-04-07 05:00:00	30	0	1.17
2019-04-07 06:00:00	57	0	2.92
2019-04-07 07:00:00	99	0.33	5.75
2019-04-07 08:00:00	158	1.42	10.5
2019-04-07 09:00:00	117	0.59	7.67
2019-04-07 10:00:00	173	1.33	11.17
2019-04-07 11:00:00	217	2	14.25
2019-04-07 12:00:00	236	2.92	16.08
2019-04-07 13:00:00	238	2.67	16.5
2019-04-07 14:00:00	264	3	17.92
2019-04-07 15:00:00	247	2.58	16.92
2019-04-07 16:00:00	175	1.59	11.75
2019-04-07 17:00:00	196	1.75	13.17
2019-04-07 18:00:00	205	2.08	13.84
2019-04-07 19:00:00	217	2.25	14.67
2019-04-07 20:00:00	172	1.58	11.17
2019-04-07 21:00:00	148	1	10.08
2019-04-07 22:00:00	105	0.5	6.75
2019-04-07 23:00:00	73	0.08	4.33
2019-04-08 00:00:00	51	0	2.55
2019-04-08 01:00:00	40	0.08	2
2019-04-08 02:00:00	9	0	0.25
2019-04-08 03:00:00	14	0	0.75
2019-04-08 04:00:00	11	0	0.25
2019-04-08 05:00:00	41	0.08	1.84
2019-04-08 06:00:00	201	1.84	12.25
2019-04-08 07:00:00	430	8.84	30.42
2019-04-08 08:00:00	378	7.17	26.67
2019-04-08 09:00:00	409	6.42	28.59
2019-04-08 10:00:00	372	4.42	26.33
2019-04-08 11:00:00	373	4	24.83
2019-04-08 12:00:00	488	6.25	34.25
2019-04-08 13:00:00	405	5.67	28.84
2019-04-08 14:00:00	373	4.75	25.58
2019-04-08 15:00:00	400	4.42	27.5
2019-04-08 16:00:00	436	5.25	29.92
2019-04-08 17:00:00	523	6.5	36.09
2019-04-08 18:00:00	535	7	37.34
2019-04-08 19:00:00	412	5.25	30.33
2019-04-08 20:00:00	245	2.59	16.67
2019-04-08 21:00:00	170	1.33	11.42
2019-04-08 22:00:00	172	1.58	11.5
2019-04-08 23:00:00	66	0.25	4.25
2019-04-09 00:00:00	31	0	1.22
2019-04-09 01:00:00	17	0	0.67
2019-04-09 02:00:00	4	0	0.25
2019-04-09 03:00:00	10	0	1.09
2019-04-09 04:00:00	4	0	0.17
2019-04-09 05:00:00	33	0	1.5
2019-04-09 06:00:00	199	2.08	11.92
2019-04-09 07:00:00	433	9.25	31.33
2019-04-09 08:00:00	426	10.42	30.5
2019-04-09 09:00:00	384	6.42	27.58
2019-04-09 10:00:00	396	5.08	27.5
2019-04-09 11:00:00	377	4.42	25.58
2019-04-09 12:00:00	496	7.17	34.84
2019-04-09 13:00:00	424	5.58	29.67
2019-04-09 14:00:00	414	5.17	29.42
2019-04-09 15:00:00	412	4.67	28.17
2019-04-09 16:00:00	431	5.25	29.33
2019-04-09 17:00:00	481	6	33.17
2019-04-09 18:00:00	525	7.17	37.25
2019-04-09 19:00:00	435	5.25	30.25
2019-04-09 20:00:00	286	3.08	20
2019-04-09 21:00:00	200	2	13.42
2019-04-09 22:00:00	204	1.83	14
2019-04-09 23:00:00	89	0.59	6.17
2019-04-10 00:00:00	63	0.22	3.22
2019-04-10 01:00:00	25	0	0.83
2019-04-10 02:00:00	15	0	0.75
2019-04-10 03:00:00	9	0	0.25
2019-04-10 04:00:00	9	0	0.42
2019-04-10 05:00:00	33	0	1.25
2019-04-10 06:00:00	206	2.67	12.5
2019-04-10 07:00:00	472	10.67	33.67
2019-04-10 08:00:00	412	9.33	30.42
2019-04-10 09:00:00	410	8.58	29.75
2019-04-10 10:00:00	403	5.58	28.33
2019-04-10 11:00:00	402	4.92	27.75
2019-04-10 12:00:00	507	7.59	35.34
2019-04-10 13:00:00	434	5.58	31.42
2019-04-10 14:00:00	399	4.58	27.33
2019-04-10 15:00:00	399	4.67	27.33
2019-04-10 16:00:00	415	4.59	28.67
2019-04-10 17:00:00	490	5.75	33.5
2019-04-10 18:00:00	423	4.75	29.84
2019-04-10 19:00:00	439	6	31.08
2019-04-10 20:00:00	243	2.5	17.08
2019-04-10 21:00:00	211	2.08	13.75
2019-04-10 22:00:00	204	2.42	14.08
2019-04-10 23:00:00	121	0.75	7.83
2019-04-11 00:00:00	79	0.33	5
2019-04-11 01:00:00	37	0	2
2019-04-11 02:00:00	28	0	1.17
2019-04-11 03:00:00	19	0	0.83
2019-04-11 04:00:00	9	0	0.25
2019-04-11 05:00:00	39	0	1.5
2019-04-11 06:00:00	187	1.5	11
2019-04-11 07:00:00	422	8.42	29.84
2019-04-11 08:00:00	364	7.92	26
2019-04-11 09:00:00	407	6.84	28.67
2019-04-11 10:00:00	366	4.67	25.09
2019-04-11 11:00:00	389	4.83	26.33
2019-04-11 12:00:00	453	6.17	32.25
2019-04-11 13:00:00	448	6.58	32.08
2019-04-11 14:00:00	390	4.84	26.84
2019-04-11 15:00:00	402	4.58	27.83
2019-04-11 16:00:00	394	4.5	27.25
2019-04-11 17:00:00	444	5.42	29.83
2019-04-11 18:00:00	512	7.17	35.92
2019-04-11 19:00:00	460	5.58	32.84
2019-04-11 20:00:00	284	5.25	20.5
2019-04-11 21:00:00	242	2.67	16.58
2019-04-11 22:00:00	209	2.08	14.08
2019-04-11 23:00:00	107	0.59	7.25
2019-04-12 00:00:00	100	0.44	6.45
2019-04-12 01:00:00	36	0	1.75
2019-04-12 02:00:00	32	0	1.42
2019-04-12 03:00:00	18	0	0.5
2019-04-12 04:00:00	14	0	0.42
2019-04-12 05:00:00	42	0	1.59
2019-04-12 06:00:00	204	2.59	12.92
2019-04-12 07:00:00	442	8.58	30.75
2019-04-12 08:00:00	359	6.25	25.75
2019-04-12 09:00:00	423	7.75	29.92
2019-04-12 10:00:00	411	5.67	29.09
2019-04-12 11:00:00	440	10.83	31.59
2019-04-12 12:00:00	560	23.75	44.75
2019-04-12 13:00:00	460	7	32.83
2019-04-12 14:00:00	388	4.92	27.33
2019-04-12 15:00:00	400	4.33	27.25
2019-04-12 16:00:00	416	4.92	29
2019-04-12 17:00:00	466	6.09	32
2019-04-12 18:00:00	480	6.08	33.92
2019-04-12 19:00:00	406	4.75	27.92
2019-04-12 20:00:00	291	3.5	20.58
2019-04-12 21:00:00	221	2.25	15.5
2019-04-12 22:00:00	227	2.59	15.08
2019-04-12 23:00:00	154	1.42	10.67
2019-04-13 00:00:00	161	1.45	10.22
2019-04-13 01:00:00	120	0.75	7.75
2019-04-13 02:00:00	62	0.08	3.59
2019-04-13 03:00:00	49	0.08	2.84
2019-04-13 04:00:00	23	0	0.92
2019-04-13 05:00:00	37	0	1.42
2019-04-13 06:00:00	89	0.34	5
2019-04-13 07:00:00	151	0.75	9.58
2019-04-13 08:00:00	207	2.08	13.25
2019-04-13 09:00:00	249	2.33	16.67
2019-04-13 10:00:00	221	2.09	14.75
2019-04-13 11:00:00	293	4.42	19.5
2019-04-13 12:00:00	364	4.58	25.42
2019-04-13 13:00:00	306	3.17	21.08
2019-04-13 14:00:00	223	2.17	15.83
2019-04-13 15:00:00	222	2	15.08
2019-04-13 16:00:00	220	2.17	14.67
2019-04-13 17:00:00	206	1.84	13.92
2019-04-13 18:00:00	213	1.92	14
2019-04-13 19:00:00	246	3	16.33
2019-04-13 20:00:00	201	2	14
2019-04-13 21:00:00	198	2	12.92
2019-04-13 22:00:00	220	2.17	14.75
2019-04-13 23:00:00	184	1.5	12.17
2019-04-14 00:00:00	159	1.11	10.56
2019-04-14 01:00:00	115	1	7.42
2019-04-14 02:00:00	78	0.33	4.75
2019-04-14 03:00:00	45	0.08	2.58
2019-04-14 04:00:00	40	0	1.84
2019-04-14 05:00:00	27	0	0.75
2019-04-14 06:00:00	60	0.17	2.92
2019-04-14 07:00:00	78	0.17	4.67
2019-04-14 08:00:00	92	0.33	5.5
2019-04-14 09:00:00	123	1	7.59
2019-04-14 10:00:00	160	1.17	10.5
2019-04-14 11:00:00	177	1.5	12
2019-04-14 12:00:00	207	2	13.42
2019-04-14 13:00:00	244	2.75	16.67
2019-04-14 14:00:00	165	1.33	11.33
2019-04-14 15:00:00	161	1.42	10.5
2019-04-14 16:00:00	158	1.33	10.25
2019-04-14 17:00:00	138	1	9
2019-04-14 18:00:00	188	1.58	12.34
2019-04-14 19:00:00	182	1.42	12.59
2019-04-14 20:00:00	178	1.67	11.92
2019-04-14 21:00:00	146	1.08	9.83
2019-04-14 22:00:00	112	0.58	7.33
2019-04-14 23:00:00	71	0	4.08
2019-04-15 00:00:00	47	0	2.22
2019-04-15 01:00:00	20	0	0.58
2019-04-15 02:00:00	15	0	0.67
2019-04-15 03:00:00	12	0	0.5
2019-04-15 04:00:00	12	0	0.17
2019-04-15 05:00:00	39	0.08	1.42
2019-04-15 06:00:00	180	1.83	11.17
2019-04-15 07:00:00	383	8.92	27.59
2019-04-15 08:00:00	413	8.33	29.17
2019-04-15 09:00:00	395	6	27.67
2019-04-15 10:00:00	326	3.92	22.84
2019-04-15 11:00:00	376	4.42	25.25
2019-04-15 12:00:00	459	6.34	31.67
2019-04-15 13:00:00	409	5.42	29.08
2019-04-15 14:00:00	364	5.09	25.59
2019-04-15 15:00:00	402	4.5	27.17
2019-04-15 16:00:00	439	5.25	30.67
2019-04-15 17:00:00	469	5.67	31.83
2019-04-15 18:00:00	502	6.34	35.17
2019-04-15 19:00:00	400	4.5	28.17
2019-04-15 20:00:00	241	2.17	16.75
2019-04-15 21:00:00	177	1.83	11.75
2019-04-15 22:00:00	122	0.59	8
2019-04-15 23:00:00	60	0.08	3.5
2019-04-16 00:00:00	45	0	2.11
2019-04-16 01:00:00	15	0	0.83
2019-04-16 02:00:00	5	0	0.25
2019-04-16 03:00:00	6	0	0.25
2019-04-16 04:00:00	5	0	0.25
2019-04-16 05:00:00	43	0.17	1.67
2019-04-16 06:00:00	171	1.5	10.67
2019-04-16 07:00:00	374	7.92	26.67
2019-04-16 08:00:00	384	8	26.75
2019-04-16 09:00:00	422	10.25	31.25
2019-04-16 10:00:00	375	5	26.08
2019-04-16 11:00:00	441	5.67	30.42
2019-04-16 12:00:00	482	6.83	34.42
2019-04-16 13:00:00	420	5.67	29.58
2019-04-16 14:00:00	397	4.83	27.67
2019-04-16 15:00:00	427	4.92	29.42
2019-04-16 16:00:00	393	4.17	26.75
2019-04-16 17:00:00	468	5.75	31.92
2019-04-16 18:00:00	487	6.08	34.17
2019-04-16 19:00:00	419	5.25	29.58
2019-04-16 20:00:00	257	2.67	17.92
2019-04-16 21:00:00	186	1.83	12.33
2019-04-16 22:00:00	164	1.25	11.09
2019-04-16 23:00:00	87	0.33	5.75
2019-04-17 00:00:00	56	0.11	3
2019-04-17 01:00:00	27	0	1.25
2019-04-17 02:00:00	12	0	0.08
2019-04-17 03:00:00	17	0	0.42
2019-04-17 04:00:00	13	0	0.5
2019-04-17 05:00:00	29	0	1.67
2019-04-17 06:00:00	163	1.59	9.58
2019-04-17 07:00:00	333	5.58	23.42
2019-04-17 08:00:00	330	5.59	23.33
2019-04-17 09:00:00	349	4.42	23.42
2019-04-17 10:00:00	356	4.5	25.09
2019-04-17 11:00:00	348	4.25	23.5
2019-04-17 12:00:00	446	6.84	30.83
2019-04-17 13:00:00	395	7.84	28.83
2019-04-17 14:00:00	368	4.59	25.42
2019-04-17 15:00:00	346	3.67	23.5
2019-04-17 16:00:00	347	4.5	23.5
2019-04-17 17:00:00	453	5.08	31
2019-04-17 18:00:00	415	5.17	29.33
2019-04-17 19:00:00	379	4.42	26.42
2019-04-17 20:00:00	262	2.75	18.34
2019-04-17 21:00:00	184	1.67	12.84
2019-04-17 22:00:00	159	1.17	10.25
2019-04-17 23:00:00	120	0.92	7.67
2019-04-18 00:00:00	89	0.44	5.56
2019-04-18 01:00:00	42	0	1.92
2019-04-18 02:00:00	27	0	1.08
2019-04-18 03:00:00	23	0	0.75
2019-04-18 04:00:00	19	0	0.67
2019-04-18 05:00:00	33	0.08	1.33
2019-04-18 06:00:00	147	1.42	8.5
2019-04-18 07:00:00	234	2.83	16.5
2019-04-18 08:00:00	303	4	20.08
2019-04-18 09:00:00	304	5	20.84
2019-04-18 10:00:00	321	3.5	21.42
2019-04-18 11:00:00	337	3.84	22.75
2019-04-18 12:00:00	313	3.5	21.75
2019-04-18 13:00:00	331	4	22.67
2019-04-18 14:00:00	326	3.67	22.42
2019-04-18 15:00:00	370	3.75	25.67
2019-04-18 16:00:00	366	3.92	25.5
2019-04-18 17:00:00	347	3.59	23.59
2019-04-18 18:00:00	370	4.08	25.67
2019-04-18 19:00:00	276	2.75	19.17
2019-04-18 20:00:00	221	2.34	15.5
2019-04-18 21:00:00	195	2	12.75
2019-04-18 22:00:00	141	1.25	9.5
2019-04-18 23:00:00	133	0.75	8.42
2019-04-19 00:00:00	116	0.78	7.67
2019-04-19 01:00:00	71	0.25	4.25
2019-04-19 02:00:00	55	0.08	2.83
2019-04-19 03:00:00	27	0	1.17
2019-04-19 04:00:00	28	0	0.92
2019-04-19 05:00:00	42	0	1.75
2019-04-19 06:00:00	47	0	2.25
2019-04-19 07:00:00	77	0.17	4.58
2019-04-19 08:00:00	94	0.5	5.42
2019-04-19 09:00:00	105	0.5	6.5
2019-04-19 10:00:00	125	0.75	8.17
2019-04-19 11:00:00	133	0.84	8.33
2019-04-19 12:00:00	168	1.42	10.92
2019-04-19 13:00:00	124	0.59	7.83
2019-04-19 14:00:00	133	0.75	8.75
2019-04-19 15:00:00	126	0.83	8.42
2019-04-19 16:00:00	139	0.83	9.08
2019-04-19 17:00:00	109	0.5	7.08
2019-04-19 18:00:00	135	0.75	8.67
2019-04-19 19:00:00	157	1.25	10.75
2019-04-19 20:00:00	117	0.5	7.34
2019-04-19 21:00:00	135	1.17	9.09
2019-04-19 22:00:00	114	0.75	7.33
2019-04-19 23:00:00	84	0.25	5.08
2019-04-20 00:00:00	84	0.22	4.56
2019-04-20 01:00:00	52	0.08	2.67
2019-04-20 02:00:00	31	0	1
2019-04-20 03:00:00	27	0	1
2019-04-20 04:00:00	19	0	0.75
2019-04-20 05:00:00	30	0	1.09
2019-04-20 06:00:00	58	0	2.83
2019-04-20 07:00:00	68	0.08	3.58
2019-04-20 08:00:00	101	0.33	6
2019-04-20 09:00:00	120	0.5	7.25
2019-04-20 10:00:00	171	1.5	11.17
2019-04-20 11:00:00	191	2	12.5
2019-04-20 12:00:00	228	2.25	15.08
2019-04-20 13:00:00	204	1.84	14.17
2019-04-20 14:00:00	160	1.25	10.5
2019-04-20 15:00:00	146	1.17	9.75
2019-04-20 16:00:00	150	1.33	10
2019-04-20 17:00:00	120	0.67	7.83
2019-04-20 18:00:00	152	1.5	9.33
2019-04-20 19:00:00	165	1.42	11
2019-04-20 20:00:00	142	1.08	9.17
2019-04-20 21:00:00	131	0.84	8.42
2019-04-20 22:00:00	149	1.08	9.83
2019-04-20 23:00:00	117	0.59	7.58
2019-04-21 00:00:00	121	1.11	7.66
2019-04-21 01:00:00	102	0.67	6.25
2019-04-21 02:00:00	52	0.08	3
2019-04-21 03:00:00	33	0	1.58
2019-04-21 04:00:00	22	0	1
2019-04-21 05:00:00	26	0	0.83
2019-04-21 06:00:00	45	0	1.92
2019-04-21 07:00:00	61	0.08	3.17
2019-04-21 08:00:00	64	0	3.75
2019-04-21 09:00:00	104	0.5	6.25
2019-04-21 10:00:00	133	1	8.59
2019-04-21 11:00:00	162	1.33	10.67
2019-04-21 12:00:00	195	2	12.92
2019-04-21 13:00:00	169	1.5	11.42
2019-04-21 14:00:00	150	1.08	9.83
2019-04-21 15:00:00	143	0.83	9.58
2019-04-21 16:00:00	165	1.25	11
2019-04-21 17:00:00	177	1.75	11.75
2019-04-21 18:00:00	205	2.17	13.17
2019-04-21 19:00:00	181	1.92	12.92
2019-04-21 20:00:00	140	0.84	9.08
2019-04-21 21:00:00	126	0.84	8.08
2019-04-21 22:00:00	101	0.33	6.25
2019-04-21 23:00:00	76	0.08	4.42
2019-04-22 00:00:00	65	0.22	3.67
2019-04-22 01:00:00	28	0	1.17
2019-04-22 02:00:00	18	0	0.5
2019-04-22 03:00:00	15	0	0.83
2019-04-22 04:00:00	12	0	0.25
2019-04-22 05:00:00	44	0	2.17
2019-04-22 06:00:00	206	2.59	12.83
2019-04-22 07:00:00	409	7.67	28.5
2019-04-22 08:00:00	366	6.83	26.09
2019-04-22 09:00:00	373	4.92	25.67
2019-04-22 10:00:00	353	4.42	24.92
2019-04-22 11:00:00	375	4.25	25.42
2019-04-22 12:00:00	453	5.92	31.84
2019-04-22 13:00:00	405	5.08	27.83
2019-04-22 14:00:00	367	4.75	25.75
2019-04-22 15:00:00	394	4.17	26.34
2019-04-22 16:00:00	394	4.42	27
2019-04-22 17:00:00	464	5.5	32.5
2019-04-22 18:00:00	501	6	34.5
2019-04-22 19:00:00	426	5.25	30.42
2019-04-22 20:00:00	254	2.67	17.67
2019-04-22 21:00:00	168	1.5	11.42
2019-04-22 22:00:00	162	1.5	10.67
2019-04-22 23:00:00	83	0.25	5.17
2019-04-23 00:00:00	47	0.11	2.45
2019-04-23 01:00:00	24	0	1
2019-04-23 02:00:00	12	0	0.5
2019-04-23 03:00:00	7	0	0.25
2019-04-23 04:00:00	8	0	0.08
2019-04-23 05:00:00	31	0	1.5
2019-04-23 06:00:00	198	2.42	11.92
2019-04-23 07:00:00	428	8.67	30.17
2019-04-23 08:00:00	389	7.42	27.92
2019-04-23 09:00:00	397	6.08	27.84
2019-04-23 10:00:00	375	5.08	26.25
2019-04-23 11:00:00	421	5.34	29.42
2019-04-23 12:00:00	468	6.5	32.75
2019-04-23 13:00:00	442	6.59	31.33
2019-04-23 14:00:00	364	4.5	25.42
2019-04-23 15:00:00	388	4.58	27.17
2019-04-23 16:00:00	420	4.84	28.67
2019-04-23 17:00:00	497	6.25	33.84
2019-04-23 18:00:00	503	6.59	35.34
2019-04-23 19:00:00	423	5.08	29.92
2019-04-23 20:00:00	282	3	19.75
2019-04-23 21:00:00	185	1.75	12.42
2019-04-23 22:00:00	182	1.58	12.83
2019-04-23 23:00:00	80	0.25	5.09
2019-04-24 00:00:00	81	0.45	5
2019-04-24 01:00:00	39	0	1.67
2019-04-24 02:00:00	16	0	0.5
2019-04-24 03:00:00	17	0	1
2019-04-24 04:00:00	9	0	0.42
2019-04-24 05:00:00	33	0.08	1.17
2019-04-24 06:00:00	199	3	12.25
2019-04-24 07:00:00	416	9.08	30.34
2019-04-24 08:00:00	382	7.09	27.09
2019-04-24 09:00:00	439	7.42	31.08
2019-04-24 10:00:00	383	5.17	27.08
2019-04-24 11:00:00	413	5.42	28.75
2019-04-24 12:00:00	496	7.33	34.67
2019-04-24 13:00:00	464	7.83	33.59
2019-04-24 14:00:00	384	4.92	26.75
2019-04-24 15:00:00	360	4.17	24.83
2019-04-24 16:00:00	383	4.25	26.08
2019-04-24 17:00:00	414	4.67	28.58
2019-04-24 18:00:00	498	7.08	34.25
2019-04-24 19:00:00	468	6.5	33.58
2019-04-24 20:00:00	285	3.25	19.84
2019-04-24 21:00:00	225	2.42	15.42
2019-04-24 22:00:00	165	1.5	10.84
2019-04-24 23:00:00	91	0.33	6
2019-04-25 00:00:00	64	0	3.55
2019-04-25 01:00:00	36	0	1.5
2019-04-25 02:00:00	17	0	0.5
2019-04-25 03:00:00	17	0	0.83
2019-04-25 04:00:00	13	0.08	0.42
2019-04-25 05:00:00	31	0	1.17
2019-04-25 06:00:00	191	2.17	11.59
2019-04-25 07:00:00	408	8	29.33
2019-04-25 08:00:00	393	7.42	27.83
2019-04-25 09:00:00	414	6.59	28.83
2019-04-25 10:00:00	410	5.17	28.17
2019-04-25 11:00:00	422	5.42	29.92
2019-04-25 12:00:00	484	6.83	33.83
2019-04-25 13:00:00	444	6.17	31.67
2019-04-25 14:00:00	413	5.25	28.75
2019-04-25 15:00:00	394	4.5	27.17
2019-04-25 16:00:00	398	4.25	26.67
2019-04-25 17:00:00	434	5.17	29.75
2019-04-25 18:00:00	505	6.67	35.09
2019-04-25 19:00:00	442	5.33	32
2019-04-25 20:00:00	301	3.42	20.33
2019-04-25 21:00:00	227	2.5	15.67
2019-04-25 22:00:00	193	2	13.08
2019-04-25 23:00:00	138	0.92	9
2019-04-26 00:00:00	73	0.44	4.44
2019-04-26 01:00:00	53	0	2.67
2019-04-26 02:00:00	31	0	1.5
2019-04-26 03:00:00	33	0	1.33
2019-04-26 04:00:00	20	0	0.84
2019-04-26 05:00:00	48	0	2.09
2019-04-26 06:00:00	197	2.67	12.08
2019-04-26 07:00:00	406	7.42	28.5
2019-04-26 08:00:00	387	7.5	27.75
2019-04-26 09:00:00	416	5.83	29.17
2019-04-26 10:00:00	411	6	29.25
2019-04-26 11:00:00	443	6.17	31.17
2019-04-26 12:00:00	472	6.42	33.25
2019-04-26 13:00:00	468	7.17	32.84
2019-04-26 14:00:00	410	5.5	29
2019-04-26 15:00:00	432	5.25	29.58
2019-04-26 16:00:00	427	4.67	29.25
2019-04-26 17:00:00	506	6.33	35.08
2019-04-26 18:00:00	474	5.83	33.67
2019-04-26 19:00:00	400	4.59	27.84
2019-04-26 20:00:00	288	3.17	19.92
2019-04-26 21:00:00	230	3.17	15.84
2019-04-26 22:00:00	216	2.08	14.5
2019-04-26 23:00:00	140	0.92	9.25
2019-04-27 00:00:00	143	1.22	9.33
2019-04-27 01:00:00	115	0.75	7.59
2019-04-27 02:00:00	71	0.25	4.34
2019-04-27 03:00:00	53	0	2.92
2019-04-27 04:00:00	30	0	1
2019-04-27 05:00:00	39	0	1.67
2019-04-27 06:00:00	88	0.25	5.09
2019-04-27 07:00:00	155	1.17	9.67
2019-04-27 08:00:00	206	2.17	13.34
2019-04-27 09:00:00	257	2.75	17.5
2019-04-27 10:00:00	247	3.17	16.59
2019-04-27 11:00:00	302	3.92	20.5
2019-04-27 12:00:00	338	4.25	23.17
2019-04-27 13:00:00	312	3	21.67
2019-04-27 14:00:00	256	2.33	17.25
2019-04-27 15:00:00	206	1.75	13.83
2019-04-27 16:00:00	200	1.92	13.42
2019-04-27 17:00:00	225	2.33	15.5
2019-04-27 18:00:00	241	2.92	15.83
2019-04-27 19:00:00	220	2.25	15.5
2019-04-27 20:00:00	196	1.83	13.17
2019-04-27 21:00:00	186	1.67	12.25
2019-04-27 22:00:00	173	1.5	11.5
2019-04-27 23:00:00	167	1.25	11
2019-04-28 00:00:00	159	1.45	10.22
2019-04-28 01:00:00	111	0.84	7.17
2019-04-28 02:00:00	88	0.5	5.42
2019-04-28 03:00:00	51	0	2.92
2019-04-28 04:00:00	47	0	2.25
2019-04-28 05:00:00	36	0	1.5
2019-04-28 06:00:00	50	0	2.5
2019-04-28 07:00:00	66	0.08	3.59
2019-04-28 08:00:00	93	0.5	5.42
2019-04-28 09:00:00	116	0.58	7.25
2019-04-28 10:00:00	164	1.42	10.92
2019-04-28 11:00:00	209	2.17	14
2019-04-28 12:00:00	222	2.5	14.92
2019-04-28 13:00:00	192	2.09	13.33
2019-04-28 14:00:00	174	1.59	11.83
2019-04-28 15:00:00	159	1.33	10.25
2019-04-28 16:00:00	181	1.58	12.09
2019-04-28 17:00:00	193	2	12.75
2019-04-28 18:00:00	201	1.92	13.58
2019-04-28 19:00:00	197	1.92	13.17
2019-04-28 20:00:00	167	1.42	11.25
2019-04-28 21:00:00	166	1.42	10.83
2019-04-28 22:00:00	105	0.5	7.17
2019-04-28 23:00:00	78	0.08	4.42
2019-04-29 00:00:00	71	0	4.11
2019-04-29 01:00:00	30	0	1.17
2019-04-29 02:00:00	12	0	0.25
2019-04-29 03:00:00	11	0	0.42
2019-04-29 04:00:00	11	0	0.33
2019-04-29 05:00:00	40	0	2
2019-04-29 06:00:00	193	2.42	11.09
2019-04-29 07:00:00	399	9.17	29.42
2019-04-29 08:00:00	377	7.92	26.67
2019-04-29 09:00:00	396	5.92	27.92
2019-04-29 10:00:00	373	4.59	25.75
2019-04-29 11:00:00	393	4.58	26.5
2019-04-29 12:00:00	456	6.5	32
2019-04-29 13:00:00	402	5.67	28.42
2019-04-29 14:00:00	422	5.42	30.42
2019-04-29 15:00:00	407	4.75	27.67
2019-04-29 16:00:00	382	4.34	26.5
2019-04-29 17:00:00	440	5.34	30.25
2019-04-29 18:00:00	523	6.92	35.92
2019-04-29 19:00:00	440	5.58	31.92
2019-04-29 20:00:00	263	3	18.5
2019-04-29 21:00:00	179	1.67	12.17
2019-04-29 22:00:00	157	1.17	10.34
2019-04-29 23:00:00	92	0.58	5.92
2019-04-30 00:00:00	45	0	2.56
2019-04-30 01:00:00	22	0	0.83
2019-04-30 02:00:00	10	0	0.25
2019-04-30 03:00:00	7	0	0.33
2019-04-30 04:00:00	3	0	0.34
2019-04-30 05:00:00	40	0.17	1.42
2019-04-30 06:00:00	183	1.83	11.83
2019-04-30 07:00:00	422	9.33	29.67
2019-04-30 08:00:00	392	7.33	28.08
2019-04-30 09:00:00	387	6.92	28
2019-04-30 10:00:00	380	4.83	25.92
2019-04-30 11:00:00	434	5.83	29.67
2019-04-30 12:00:00	467	6.5	32.92
2019-04-30 13:00:00	493	8.25	34.92
2019-04-30 14:00:00	441	6.08	31.42
2019-04-30 15:00:00	431	5.33	29.42
2019-04-30 16:00:00	401	4.25	27.75
2019-04-30 17:00:00	472	5.92	32.84
2019-04-30 18:00:00	512	6.42	35.92
2019-04-30 19:00:00	465	5.67	33.34
2019-04-30 20:00:00	327	3.75	22.34
2019-04-30 21:00:00	243	2.75	16.67
2019-04-30 22:00:00	243	2.67	16.25
2019-04-30 23:00:00	170	1.42	11.59
2019-05-01 00:00:00	152	1.45	9.67

[truncated: 11 more sheets: PM 08330 06, PM 08340 03, PM 08340 05, PM 08340 06, PM 08350 02, PM 08350 04, PM 08350 051, PM 08350 052, PM 08350 06, PM 08360 05, PM 08360 06]
