# Supplementary material for: Traffic light optimization using non-dominated sorting genetic algorithm (NSGA2)
Source: Sci Rep. 2023 Sep 20;13:15550. doi: 10.1038/s41598-023-38884-2 (PMC10511403; doi:10.1038/s41598-023-38884-2)
Supplement: Supplementary file 1 — Supplementary Information. [file 41598_2023_38884_MOESM1_ESM.zip › dadosBHTrans/dados BHTrans 2019/xls/Ad-Ant+óGÇ¥+ô+óGÇ¥-ñnio_Aleixo.xls]

## Sheet: PM 07111 01
Data/Hora	Intensidade(carros/hora)	Ocupacao(%)	Carga(%)
2019-04-01 00:00:00	0	42.89	20.33
2019-04-01 01:00:00	0	45.75	21.5
2019-04-01 02:00:00	0	48	22.75
2019-04-01 03:00:00	0	45.25	21.58
2019-04-01 04:00:00	0	44.67	20.92
2019-04-01 05:00:00	0	46.17	21.42
2019-04-01 06:00:00	0	43.67	21
2019-04-01 07:00:00	0	44	20.84
2019-04-01 08:00:00	0	42.59	20.58
2019-04-01 09:00:00	0	44.67	21.25
2019-04-01 10:00:00	0	45.17	21.5
2019-04-01 11:00:00	0	44.67	21.25
2019-04-01 12:00:00	0	44.75	21.42
2019-04-01 13:00:00	0	44.17	20.83
2019-04-01 14:00:00	0	43.67	20.92
2019-04-01 15:00:00	0	45.33	21.75
2019-04-01 16:00:00	0	48.17	23.17
2019-04-01 17:00:00	0	47.17	22.75
2019-04-01 18:00:00	0	47.92	23
2019-04-01 19:00:00	0	46.83	22.58
2019-04-01 20:00:00	0	46.59	22.42
2019-04-01 21:00:00	0	44.42	21.25
2019-04-01 22:00:00	0	43	20.75
2019-04-01 23:00:00	0	43.5	21
2019-04-02 00:00:00	0	43	20.56
2019-04-02 01:00:00	0	46.09	22
2019-04-02 02:00:00	0	47.92	22.75
2019-04-02 03:00:00	0	46.75	22.58
2019-04-02 04:00:00	0	44.75	21.33
2019-04-02 05:00:00	0	47.92	22.67
2019-04-02 06:00:00	0	44.5	21.5
2019-04-02 07:00:00	0	42.25	20.42
2019-04-02 08:00:00	0	43.42	20.67
2019-04-02 09:00:00	0	44.5	21.42
2019-04-02 10:00:00	0	46.17	21.75
2019-04-02 11:00:00	0	44.42	21.58
2019-04-02 12:00:00	0	42.59	20.5
2019-04-02 13:00:00	0	44.17	20.67
2019-04-02 14:00:00	0	42.75	20.84
2019-04-02 15:00:00	0	44.34	21.17
2019-04-02 16:00:00	0	48.09	22.67
2019-04-02 17:00:00	0	47.17	22.75
2019-04-02 18:00:00	0	47.34	22.67
2019-04-02 19:00:00	0	47.92	22.75
2019-04-02 20:00:00	0	46.42	21.92
2019-04-02 21:00:00	0	44.84	21.5
2019-04-02 22:00:00	0	44.5	21
2019-04-02 23:00:00	0	44.17	20.92
2019-04-03 00:00:00	0	43.11	20.67
2019-04-03 01:00:00	0	44.84	21.25
2019-04-03 02:00:00	0	47.34	22.75
2019-04-03 03:00:00	0	47.59	22.58
2019-04-03 04:00:00	0	44.17	21.25
2019-04-03 05:00:00	0	45.67	21.5
2019-04-03 06:00:00	0	44.17	21.42
2019-04-03 07:00:00	0	42.5	20.5
2019-04-03 08:00:00	0	43.33	20.75
2019-04-03 09:00:00	0	44	20.83
2019-04-03 10:00:00	0	45.25	21.25
2019-04-03 11:00:00	0	45.92	21.92
2019-04-03 12:00:00	0	42.84	20.5
2019-04-03 13:00:00	0	45.67	21.58
2019-04-03 14:00:00	0	44.59	21.59
2019-04-03 15:00:00	0	45.75	21.92
2019-04-03 16:00:00	0	46.17	21.92
2019-04-03 17:00:00	0	47.25	22.92
2019-04-03 18:00:00	0	48.09	22.92
2019-04-03 19:00:00	0	47.17	22.92
2019-04-03 20:00:00	0	45.17	21.75
2019-04-03 21:00:00	0	44.92	21.33
2019-04-03 22:00:00	0	42.42	20.5
2019-04-03 23:00:00	0	44	21.08
2019-04-04 00:00:00	0	43	20.67
2019-04-04 01:00:00	0	43.67	21
2019-04-04 02:00:00	0	47.84	22.83
2019-04-04 03:00:00	0	46.25	22.17
2019-04-04 04:00:00	0	45.17	21.67
2019-04-04 05:00:00	0	44.25	21
2019-04-04 06:00:00	0	43.34	20.75
2019-04-04 07:00:00	0	43.75	20.58
2019-04-04 08:00:00	0	43.25	20.92
2019-04-04 09:00:00	0	43.84	21
2019-04-04 10:00:00	0	47.42	22.09
2019-04-04 11:00:00	0	47.09	22.84
2019-04-04 12:00:00	0	43.84	21
2019-04-04 13:00:00	0	44.75	21.17
2019-04-04 14:00:00	0	43.34	20.5
2019-04-04 15:00:00	0	47.17	21.84
2019-04-04 16:00:00	0	45.5	21.42
2019-04-04 17:00:00	0	47.34	22.75
2019-04-04 18:00:00	0	48.33	23
2019-04-04 19:00:00	0	47	22.67
2019-04-04 20:00:00	0	45.59	21.67
2019-04-04 21:00:00	0	42.59	20.58
2019-04-04 22:00:00	0	42.59	20.5
2019-04-04 23:00:00	0	44.25	21
2019-04-05 00:00:00	0	46	21.44
2019-04-05 01:00:00	0	44.59	20.67
2019-04-05 02:00:00	0	47.17	22.67
2019-04-05 03:00:00	0	46.92	22.5
2019-04-05 04:00:00	0	47.17	22.25
2019-04-05 05:00:00	0	44.25	20.75
2019-04-05 06:00:00	0	45	20.92
2019-04-05 07:00:00	0	43.5	21.17
2019-04-05 08:00:00	0	42.5	20.5
2019-04-05 09:00:00	0	43.84	20.83
2019-04-05 10:00:00	0	45.92	21.75
2019-04-05 11:00:00	0	47.17	22.5
2019-04-05 12:00:00	0	45.42	21.5
2019-04-05 13:00:00	0	42.5	20.5
2019-04-05 14:00:00	0	44	20.92
2019-04-05 15:00:00	0	44.84	21.58
2019-04-05 16:00:00	0	45.75	22
2019-04-05 17:00:00	0	48.09	22.83
2019-04-05 18:00:00	0	47.34	22.75
2019-04-05 19:00:00	0	47.25	22.67
2019-04-05 20:00:00	0	45.59	21.83
2019-04-05 21:00:00	0	42.5	20.5
2019-04-05 22:00:00	0	44.33	21
2019-04-05 23:00:00	0	44.25	21.08
2019-04-06 00:00:00	0	47.78	23.11
2019-04-06 01:00:00	0	43.75	21.17
2019-04-06 02:00:00	0	46.84	21.92
2019-04-06 03:00:00	0	46.75	21.83
2019-04-06 04:00:00	0	45.25	21.25
2019-04-06 05:00:00	0	46.09	21.17
2019-04-06 06:00:00	0	42.34	20.67
2019-04-06 07:00:00	0	43.75	20.75
2019-04-06 08:00:00	0	44.5	20.83
2019-04-06 09:00:00	0	43	20.75
2019-04-06 10:00:00	0	46.67	21.92
2019-04-06 11:00:00	0	44.84	21.42
2019-04-06 12:00:00	0	45.42	21.67
2019-04-06 13:00:00	0	44.33	21.25
2019-04-06 14:00:00	0	42.59	20.5
2019-04-06 15:00:00	0	46.17	21.5
2019-04-06 16:00:00	0	46.42	22.42
2019-04-06 17:00:00	0	47.08	22.75
2019-04-06 18:00:00	0	48.17	23.17
2019-04-06 19:00:00	0	47.17	22.84
2019-04-06 20:00:00	0	47.75	22.83
2019-04-06 21:00:00	0	43.25	20.83
2019-04-06 22:00:00	0	42.5	20.5
2019-04-06 23:00:00	0	43.5	20.75
2019-04-07 00:00:00	0	44.11	20.67
2019-04-07 01:00:00	0	47.17	22.33
2019-04-07 02:00:00	0	47	22.58
2019-04-07 03:00:00	0	46.09	21.83
2019-04-07 04:00:00	0	44.25	21.42
2019-04-07 05:00:00	0	45.25	21.75
2019-04-07 06:00:00	0	43.75	20.75
2019-04-07 07:00:00	0	42.5	20.5
2019-04-07 08:00:00	0	44.33	21.08
2019-04-07 09:00:00	0	43.67	21.17
2019-04-07 10:00:00	0	44.67	21.5
2019-04-07 11:00:00	0	45.09	21.5
2019-04-07 12:00:00	0	46.25	22.17
2019-04-07 13:00:00	0	44.25	20.92
2019-04-07 14:00:00	0	44.17	21
2019-04-07 15:00:00	0	45.75	21.75
2019-04-07 16:00:00	0	48.09	22.75
2019-04-07 17:00:00	0	47.34	22.75
2019-04-07 18:00:00	0	48.09	22.92
2019-04-07 19:00:00	0	47.17	22.67
2019-04-07 20:00:00	0	47.34	22.67
2019-04-07 21:00:00	0	43.75	20.83
2019-04-07 22:00:00	0	44.67	20.83
2019-04-07 23:00:00	0	44.67	20.75
2019-04-08 00:00:00	0	42.45	20.22
2019-04-08 01:00:00	0	46	21.33
2019-04-08 02:00:00	0	48.09	22.84
2019-04-08 03:00:00	0	45.92	21.75
2019-04-08 04:00:00	0	45.67	21.42
2019-04-08 05:00:00	0	45.25	21.5
2019-04-08 06:00:00	0	44.09	21.08
2019-04-08 07:00:00	0	44	20.83
2019-04-08 08:00:00	0	42.34	20.42
2019-04-08 09:00:00	0	45.67	21.42
2019-04-08 10:00:00	0	44.84	21.33
2019-04-08 11:00:00	0	44.75	21.5
2019-04-08 12:00:00	0	45.75	21.67
2019-04-08 13:00:00	0	43.75	21
2019-04-08 14:00:00	0	44.75	21.09
2019-04-08 15:00:00	0	45.84	21.92
2019-04-08 16:00:00	0	47.5	23.09
2019-04-08 17:00:00	0	48.17	23.17
2019-04-08 18:00:00	0	47.17	22.67
2019-04-08 19:00:00	0	47	22.67
2019-04-08 20:00:00	0	47.84	22.83
2019-04-08 21:00:00	0	44.5	21.5
2019-04-08 22:00:00	0	43.92	20.58
2019-04-08 23:00:00	0	43.25	20.75
2019-04-09 00:00:00	0	43.45	20.67
2019-04-09 01:00:00	0	45.92	21.67
2019-04-09 02:00:00	0	47.17	22.67
2019-04-09 03:00:00	0	47.84	22.84
2019-04-09 04:00:00	0	45.67	22.08
2019-04-09 05:00:00	0	46.59	22.5
2019-04-09 06:00:00	0	46	22.09
2019-04-09 07:00:00	0	42.5	20.5
2019-04-09 08:00:00	0	43.33	20.67
2019-04-09 09:00:00	0	44.75	21.25
2019-04-09 10:00:00	0	44.75	21.5
2019-04-09 11:00:00	0	46	22.08
2019-04-09 12:00:00	0	42.59	20.5
2019-04-09 13:00:00	0	44.17	20.83
2019-04-09 14:00:00	0	42.59	20.67
2019-04-09 15:00:00	0	45.17	21
2019-04-09 16:00:00	0	47.59	22.17
2019-04-09 17:00:00	0	47.17	22.67
2019-04-09 18:00:00	0	47.33	22.75
2019-04-09 19:00:00	0	48.08	22.83
2019-04-09 20:00:00	0	46.5	22.17
2019-04-09 21:00:00	0	46.09	22.08
2019-04-09 22:00:00	0	44	20.83
2019-04-09 23:00:00	0	44.75	21
2019-04-10 00:00:00	0	43.11	20.67
2019-04-10 01:00:00	0	44.09	20.92
2019-04-10 02:00:00	0	47.34	22.67
2019-04-10 03:00:00	0	47.92	22.75
2019-04-10 04:00:00	0	44.75	21.5
2019-04-10 05:00:00	0	45.67	21.33
2019-04-10 06:00:00	0	44.75	21.5
2019-04-10 07:00:00	0	43.42	20.58
2019-04-10 08:00:00	0	42.25	20.67
2019-04-10 09:00:00	0	43.59	20.83
2019-04-10 10:00:00	0	46.67	22.17
2019-04-10 11:00:00	0	45.75	22.08
2019-04-10 12:00:00	0	42.84	20.5
2019-04-10 13:00:00	0	46.17	21.75
2019-04-10 14:00:00	0	44.34	21.17
2019-04-10 15:00:00	0	46.33	21.75
2019-04-10 16:00:00	0	45	21.58
2019-04-10 17:00:00	0	47.08	22.75
2019-04-10 18:00:00	0	48.17	23.25
2019-04-10 19:00:00	0	47.17	22.84
2019-04-10 20:00:00	0	46.17	22
2019-04-10 21:00:00	0	44.17	21.25
2019-04-10 22:00:00	0	42.25	20.5
2019-04-10 23:00:00	0	45.67	21.5
2019-04-11 00:00:00	0	45.22	21.55
2019-04-11 01:00:00	0	44.42	20.75
2019-04-11 02:00:00	0	46.92	22.58
2019-04-11 03:00:00	0	46.42	22.25
2019-04-11 04:00:00	0	46.83	22.17
2019-04-11 05:00:00	0	43.34	20.58
2019-04-11 06:00:00	0	44.25	20.83
2019-04-11 07:00:00	0	42.84	20.5
2019-04-11 08:00:00	0	43.25	20.58
2019-04-11 09:00:00	0	44.67	21
2019-04-11 10:00:00	0	46.34	22.25
2019-04-11 11:00:00	0	47.92	22.92
2019-04-11 12:00:00	0	44.17	21.25
2019-04-11 13:00:00	0	44.17	20.75
2019-04-11 14:00:00	0	43.5	21.17
2019-04-11 15:00:00	0	45.84	22.08
2019-04-11 16:00:00	0	46.67	22.17
2019-04-11 17:00:00	0	47.58	23.25
2019-04-11 18:00:00	0	47.17	22.83
2019-04-11 19:00:00	0	48.17	23.25
2019-04-11 20:00:00	0	44.75	21.5
2019-04-11 21:00:00	0	43.17	20.75
2019-04-11 22:00:00	0	42.42	20.5
2019-04-11 23:00:00	0	43.08	20.67
2019-04-12 00:00:00	0	45.34	21.44
2019-04-12 01:00:00	0	43.08	20.75
2019-04-12 02:00:00	0	47.92	22.75
2019-04-12 03:00:00	0	47.08	22.83
2019-04-12 04:00:00	0	46.34	22.25
2019-04-12 05:00:00	0	45.75	21.75
2019-04-12 06:00:00	0	44.75	21.42
2019-04-12 07:00:00	0	44.92	20.84
2019-04-12 08:00:00	0	42.5	20.58
2019-04-12 09:00:00	0	42.92	20.5
2019-04-12 10:00:00	0	47.17	22.25
2019-04-12 11:00:00	0	47.09	22.59
2019-04-12 12:00:00	0	46.09	21.92
2019-04-12 13:00:00	0	42.59	20.58
2019-04-12 14:00:00	0	43.34	20.75
2019-04-12 15:00:00	0	45	21.33
2019-04-12 16:00:00	0	46.42	22.5
2019-04-12 17:00:00	0	48.33	23
2019-04-12 18:00:00	0	47.34	23
2019-04-12 19:00:00	0	47.17	22.75
2019-04-12 20:00:00	0	46.67	22.25
2019-04-12 21:00:00	0	42.75	20.5
2019-04-12 22:00:00	0	43.09	20.75
2019-04-12 23:00:00	0	45	21.42
2019-04-13 00:00:00	0	47.89	22.78
2019-04-13 01:00:00	0	44.25	21
2019-04-13 02:00:00	0	46.67	22.25
2019-04-13 03:00:00	0	45.75	21.75
2019-04-13 04:00:00	0	45.75	21.75
2019-04-13 05:00:00	0	45.25	21.42
2019-04-13 06:00:00	0	43.5	20.75
2019-04-13 07:00:00	0	43.67	20.75
2019-04-13 08:00:00	0	43.59	20.92
2019-04-13 09:00:00	0	44.42	21
2019-04-13 10:00:00	0	46	21.75
2019-04-13 11:00:00	0	46.17	21.75
2019-04-13 12:00:00	0	46.33	22.34
2019-04-13 13:00:00	0	43.5	20.92
2019-04-13 14:00:00	0	43.5	20.75
2019-04-13 15:00:00	0	44.5	21.34
2019-04-13 16:00:00	0	47.75	22.75
2019-04-13 17:00:00	0	47.25	23
2019-04-13 18:00:00	0	47.17	22.92
2019-04-13 19:00:00	0	48.17	23.17
2019-04-13 20:00:00	0	47.09	22.75
2019-04-13 21:00:00	0	44.75	21.17
2019-04-13 22:00:00	0	42.83	20.75
2019-04-13 23:00:00	0	42.33	20.5
2019-04-14 00:00:00	0	44	21
2019-04-14 01:00:00	0	46.34	22.17
2019-04-14 02:00:00	0	47.84	22.67
2019-04-14 03:00:00	0	45.83	22.17
2019-04-14 04:00:00	0	43.83	20.92
2019-04-14 05:00:00	0	46.67	22.08
2019-04-14 06:00:00	0	43.25	20.75
2019-04-14 07:00:00	0	43.5	20.75
2019-04-14 08:00:00	0	43.25	20.58
2019-04-14 09:00:00	0	44.25	21.17
2019-04-14 10:00:00	0	45.84	21.67
2019-04-14 11:00:00	0	45.33	21.67
2019-04-14 12:00:00	0	46.75	22.25
2019-04-14 13:00:00	0	43.75	21.08
2019-04-14 14:00:00	0	43.75	20.67
2019-04-14 15:00:00	0	46.67	21.83
2019-04-14 16:00:00	0	47.17	22.83
2019-04-14 17:00:00	0	48.17	23.17
2019-04-14 18:00:00	0	47.08	22.75
2019-04-14 19:00:00	0	47.08	22.67
2019-04-14 20:00:00	0	48.17	23.09
2019-04-14 21:00:00	0	43	20.83
2019-04-14 22:00:00	0	45.58	21.42
2019-04-14 23:00:00	0	43.25	20.67
2019-04-15 00:00:00	0	43.67	20.89
2019-04-15 01:00:00	0	47.17	22.34
2019-04-15 02:00:00	0	47.17	22.84
2019-04-15 03:00:00	0	46.84	22.58
2019-04-15 04:00:00	0	46.08	21.42
2019-04-15 05:00:00	0	45.17	21.25
2019-04-15 06:00:00	0	45.59	21.75
2019-04-15 07:00:00	0	44.5	20.92
2019-04-15 08:00:00	0	42.59	20.5
2019-04-15 09:00:00	0	46.09	21.17
2019-04-15 10:00:00	0	44.25	20.75
2019-04-15 11:00:00	0	45.17	21.5
2019-04-15 12:00:00	0	45.34	21.25
2019-04-15 13:00:00	0	44.17	21.17
2019-04-15 14:00:00	0	44.5	20.59
2019-04-15 15:00:00	0	45.25	21.42
2019-04-15 16:00:00	0	47.42	22.92
2019-04-15 17:00:00	0	48.09	22.84
2019-04-15 18:00:00	0	47.34	22.75
2019-04-15 19:00:00	0	48.09	22.84
2019-04-15 20:00:00	0	46.92	22.58
2019-04-15 21:00:00	0	45.83	22.08
2019-04-15 22:00:00	0	43.84	20.83
2019-04-15 23:00:00	0	43.75	21
2019-04-16 00:00:00	0	43.45	20.67
2019-04-16 01:00:00	0	45.84	21.75
2019-04-16 02:00:00	0	47.17	22.5
2019-04-16 03:00:00	0	48.09	23
2019-04-16 04:00:00	0	45.25	21.42
2019-04-16 05:00:00	0	46.42	22.08
2019-04-16 06:00:00	0	46.84	22.25
2019-04-16 07:00:00	0	42.5	20.5
2019-04-16 08:00:00	0	43.34	20.59
2019-04-16 09:00:00	0	44.09	20.75
2019-04-16 10:00:00	0	45.75	22
2019-04-16 11:00:00	0	46.34	22.09
2019-04-16 12:00:00	0	42.59	20.5
2019-04-16 13:00:00	0	43.17	20.75
2019-04-16 14:00:00	0	43.34	20.75
2019-04-16 15:00:00	0	44.67	21.08
2019-04-16 16:00:00	0	47.59	22.17
2019-04-16 17:00:00	0	47.17	22.67
2019-04-16 18:00:00	0	47.34	22.67
2019-04-16 19:00:00	0	48.09	22.92
2019-04-16 20:00:00	0	47	22.5
2019-04-16 21:00:00	0	46.34	21.92
2019-04-16 22:00:00	0	43.75	20.75
2019-04-16 23:00:00	0	44.75	20.92
2019-04-17 00:00:00	0	43.89	21
2019-04-17 01:00:00	0	43.59	20.75
2019-04-17 02:00:00	0	48.25	22.67
2019-04-17 03:00:00	0	47.17	22.75
2019-04-17 04:00:00	0	45.83	21.92
2019-04-17 05:00:00	0	45.25	20.83
2019-04-17 06:00:00	0	45.17	21.58
2019-04-17 07:00:00	0	42.5	20.5
2019-04-17 08:00:00	0	43.34	20.75
2019-04-17 09:00:00	0	44	21
2019-04-17 10:00:00	0	46.92	21.75
2019-04-17 11:00:00	0	46	22.17
2019-04-17 12:00:00	0	42.84	20.5
2019-04-17 13:00:00	0	46.25	21.75
2019-04-17 14:00:00	0	45.67	21.42
2019-04-17 15:00:00	0	44.5	21
2019-04-17 16:00:00	0	45.75	21.67
2019-04-17 17:00:00	0	47.34	22.42
2019-04-17 18:00:00	0	48.09	22.83
2019-04-17 19:00:00	0	47.34	22.75
2019-04-17 20:00:00	0	46.67	21.58
2019-04-17 21:00:00	0	44.17	21.33
2019-04-17 22:00:00	0	42.92	20.5
2019-04-17 23:00:00	0	45.5	21.33
2019-04-18 00:00:00	0	43.45	21
2019-04-18 01:00:00	0	42.92	20.5
2019-04-18 02:00:00	0	48	22.84
2019-04-18 03:00:00	0	47.09	22.83
2019-04-18 04:00:00	0	46.34	22
2019-04-18 05:00:00	0	44.17	21.42
2019-04-18 06:00:00	0	43.34	20.75
2019-04-18 07:00:00	0	44.17	21
2019-04-18 08:00:00	0	43.25	20.75
2019-04-18 09:00:00	0	42.84	20.5
2019-04-18 10:00:00	0	47.58	22.75
2019-04-18 11:00:00	0	47.09	22.75
2019-04-18 12:00:00	0	45.58	21.75
2019-04-18 13:00:00	0	43.25	20.67
2019-04-18 14:00:00	0	43.25	20.58
2019-04-18 15:00:00	0	46.17	22.09
2019-04-18 16:00:00	0	46.08	22.17
2019-04-18 17:00:00	0	47.92	22.75
2019-04-18 18:00:00	0	47.58	23.08
2019-04-18 19:00:00	0	47.17	22.83
2019-04-18 20:00:00	0	46.75	22.25
2019-04-18 21:00:00	0	42.58	20.5
2019-04-18 22:00:00	0	43.5	20.58
2019-04-18 23:00:00	0	43.34	20.84
2019-04-19 00:00:00	0	46	21.56
2019-04-19 01:00:00	0	44.25	20.75
2019-04-19 02:00:00	0	47.08	22.58
2019-04-19 03:00:00	0	47.08	22.67
2019-04-19 04:00:00	0	47.84	22.75
2019-04-19 05:00:00	0	45.25	21.84
2019-04-19 06:00:00	0	46.58	21.67
2019-04-19 07:00:00	0	43.75	21
2019-04-19 08:00:00	0	42.59	20.5
2019-04-19 09:00:00	0	44	20.83
2019-04-19 10:00:00	0	46.34	22.17
2019-04-19 11:00:00	0	47.17	22.75
2019-04-19 12:00:00	0	46.58	22.33
2019-04-19 13:00:00	0	42.34	20.5
2019-04-19 14:00:00	0	43.34	20.75
2019-04-19 15:00:00	0	44.84	21.25
2019-04-19 16:00:00	0	46.92	22.5
2019-04-19 17:00:00	0	47.59	22.34
2019-04-19 18:00:00	0	47.42	23
2019-04-19 19:00:00	0	47.34	22.84
2019-04-19 20:00:00	0	47.83	22.75
2019-04-19 21:00:00	0	42.59	20.5
2019-04-19 22:00:00	0	44.17	20.92
2019-04-19 23:00:00	0	43.84	21.08
2019-04-20 00:00:00	0	48	22.89
2019-04-20 01:00:00	0	44.67	21.08
2019-04-20 02:00:00	0	46	21.75
2019-04-20 03:00:00	0	47.17	22.25
2019-04-20 04:00:00	0	45.17	21.75
2019-04-20 05:00:00	0	46.17	21.67
2019-04-20 06:00:00	0	43.84	20.75
2019-04-20 07:00:00	0	43.67	20.75
2019-04-20 08:00:00	0	43.84	20.75
2019-04-20 09:00:00	0	44.92	21.33
2019-04-20 10:00:00	0	45.84	21.58
2019-04-20 11:00:00	0	46.67	21.92
2019-04-20 12:00:00	0	46.25	22.34
2019-04-20 13:00:00	0	45.58	21.5
2019-04-20 14:00:00	0	42.59	20.58
2019-04-20 15:00:00	0	44.34	20.83
2019-04-20 16:00:00	0	47.75	22.67
2019-04-20 17:00:00	0	47.17	22.67
2019-04-20 18:00:00	0	48.25	22.84
2019-04-20 19:00:00	0	47.17	22.75
2019-04-20 20:00:00	0	47.33	22.75
2019-04-20 21:00:00	0	45.67	21.83
2019-04-20 22:00:00	0	43	20.5
2019-04-20 23:00:00	0	43.5	20.75
2019-04-21 00:00:00	0	44.11	20.44
2019-04-21 01:00:00	0	47.33	22.08
2019-04-21 02:00:00	0	47.17	22.75
2019-04-21 03:00:00	0	45.92	22.25
2019-04-21 04:00:00	0	45.17	21.33
2019-04-21 05:00:00	0	45.25	21.5
2019-04-21 06:00:00	0	44.67	21.08
2019-04-21 07:00:00	0	42.5	20.67
2019-04-21 08:00:00	0	43.25	20.58
2019-04-21 09:00:00	0	45.17	21.25
2019-04-21 10:00:00	0	44.09	20.92
2019-04-21 11:00:00	0	47.17	22.33
2019-04-21 12:00:00	0	45.92	21.83
2019-04-21 13:00:00	0	44.25	21.17
2019-04-21 14:00:00	0	45.17	21.34
2019-04-21 15:00:00	0	45.34	21.67
2019-04-21 16:00:00	0	48.08	22.75
2019-04-21 17:00:00	0	47.08	22.67
2019-04-21 18:00:00	0	47.17	22.67
2019-04-21 19:00:00	0	48.17	23.08
2019-04-21 20:00:00	0	48	23.09
2019-04-21 21:00:00	0	43.75	21.09
2019-04-21 22:00:00	0	45.25	21
2019-04-21 23:00:00	0	44.25	21.17
2019-04-22 00:00:00	0	43.45	20.67
2019-04-22 01:00:00	0	45.42	21.58
2019-04-22 02:00:00	0	47.17	22.5
2019-04-22 03:00:00	0	48	22.83
2019-04-22 04:00:00	0	44.83	21.33
2019-04-22 05:00:00	0	47.25	22.33
2019-04-22 06:00:00	0	45.33	21.67
2019-04-22 07:00:00	0	44.08	21.17
2019-04-22 08:00:00	0	43.42	20.75
2019-04-22 09:00:00	0	44.59	21.42
2019-04-22 10:00:00	0	45.42	21.67
2019-04-22 11:00:00	0	46.83	22.17
2019-04-22 12:00:00	0	43.59	20.75
2019-04-22 13:00:00	0	46.25	21.84
2019-04-22 14:00:00	0	43.5	20.83
2019-04-22 15:00:00	0	45.25	21.42
2019-04-22 16:00:00	0	48.17	23.08
2019-04-22 17:00:00	0	47.17	22.75
2019-04-22 18:00:00	0	48.17	23.17
2019-04-22 19:00:00	0	47.08	22.58
2019-04-22 20:00:00	0	47.08	22.83
2019-04-22 21:00:00	0	47.75	22.83
2019-04-22 22:00:00	0	42.83	20.67
2019-04-22 23:00:00	0	45.08	21.17
2019-04-23 00:00:00	0	41.78	20.44
2019-04-23 01:00:00	0	44.17	21.08
2019-04-23 02:00:00	0	48.17	23
2019-04-23 03:00:00	0	47.17	22.67
2019-04-23 04:00:00	0	46.34	21.92
2019-04-23 05:00:00	0	46.5	22.42
2019-04-23 06:00:00	0	46.17	22.33
2019-04-23 07:00:00	0	43.42	20.75
2019-04-23 08:00:00	0	42.33	20.5
2019-04-23 09:00:00	0	44.42	21
2019-04-23 10:00:00	0	46.42	22.5
2019-04-23 11:00:00	0	45.84	21.92
2019-04-23 12:00:00	0	42.25	20.5
2019-04-23 13:00:00	0	44.17	20.83
2019-04-23 14:00:00	0	42.34	20.42
2019-04-23 15:00:00	0	44.75	21.08
2019-04-23 16:00:00	0	47.42	22.25
2019-04-23 17:00:00	0	47.17	22.67
2019-04-23 18:00:00	0	48.25	23
2019-04-23 19:00:00	0	47.17	22.75
2019-04-23 20:00:00	0	47.33	22.75
2019-04-23 21:00:00	0	47.25	22.5
2019-04-23 22:00:00	0	43.59	20.75
2019-04-23 23:00:00	0	45.67	21.25
2019-04-24 00:00:00	0	43.89	21.33
2019-04-24 01:00:00	0	44.09	20.75
2019-04-24 02:00:00	0	48.08	22.67
2019-04-24 03:00:00	0	47.17	22.67
2019-04-24 04:00:00	0	47.17	22.17
2019-04-24 05:00:00	0	43.75	20.92
2019-04-24 06:00:00	0	45.83	21.58
2019-04-24 07:00:00	0	44.5	21
2019-04-24 08:00:00	0	43.34	20.67
2019-04-24 09:00:00	0	44	20.84
2019-04-24 10:00:00	0	47.25	22.42
2019-04-24 11:00:00	0	46.42	22.5
2019-04-24 12:00:00	0	42.5	20.5
2019-04-24 13:00:00	0	46.09	21.67
2019-04-24 14:00:00	0	45.25	21.42
2019-04-24 15:00:00	0	45.17	21.25
2019-04-24 16:00:00	0	46.17	21.92
2019-04-24 17:00:00	0	47.34	22.34
2019-04-24 18:00:00	0	48.09	22.75
2019-04-24 19:00:00	0	47.17	22.67
2019-04-24 20:00:00	0	46.17	22.08
2019-04-24 21:00:00	0	46.17	21.75
2019-04-24 22:00:00	0	43.17	20.83
2019-04-24 23:00:00	0	44.67	21.5
2019-04-25 00:00:00	0	44.67	21.33
2019-04-25 01:00:00	0	43.5	21
2019-04-25 02:00:00	0	48.09	22.75
2019-04-25 03:00:00	0	47.17	22.84
2019-04-25 04:00:00	0	46.75	22.5
2019-04-25 05:00:00	0	43.83	21
2019-04-25 06:00:00	0	44.67	20.83
2019-04-25 07:00:00	0	43.25	20.58
2019-04-25 08:00:00	0	42.84	20.5
2019-04-25 09:00:00	0	44.17	20.92
2019-04-25 10:00:00	0	45.84	21.75
2019-04-25 11:00:00	0	48.17	22.92
2019-04-25 12:00:00	0	45.17	21.75
2019-04-25 13:00:00	0	42.84	20.5
2019-04-25 14:00:00	0	44.58	21
2019-04-25 15:00:00	0	44.84	20.92
2019-04-25 16:00:00	0	47	22.5
2019-04-25 17:00:00	0	48.17	23.17
2019-04-25 18:00:00	0	47.08	22.75
2019-04-25 19:00:00	0	48.17	23.08
2019-04-25 20:00:00	0	46.34	22.33
2019-04-25 21:00:00	0	43.17	20.67
2019-04-25 22:00:00	0	42.42	20.58
2019-04-25 23:00:00	0	42.67	20.5
2019-04-26 00:00:00	0	44.78	21.22
2019-04-26 01:00:00	0	43.08	20.75
2019-04-26 02:00:00	0	47.84	22.5
2019-04-26 03:00:00	0	47.25	22.83
2019-04-26 04:00:00	0	47	22.59
2019-04-26 05:00:00	0	47.17	22.5
2019-04-26 06:00:00	0	45.17	21.58
2019-04-26 07:00:00	0	45.08	21.33
2019-04-26 08:00:00	0	42.42	20.5
2019-04-26 09:00:00	0	42.92	20.5
2019-04-26 10:00:00	0	47.42	22.42
2019-04-26 11:00:00	0	47.34	22.92
2019-04-26 12:00:00	0	46.92	22.34
2019-04-26 13:00:00	0	42.84	20.83
2019-04-26 14:00:00	0	43.17	20.75
2019-04-26 15:00:00	0	44.09	21
2019-04-26 16:00:00	0	47.17	22.25
2019-04-26 17:00:00	0	47.42	22.42
2019-04-26 18:00:00	0	47.17	22.84
2019-04-26 19:00:00	0	47.34	22.75
2019-04-26 20:00:00	0	48.09	22.84
2019-04-26 21:00:00	0	43.5	20.84
2019-04-26 22:00:00	0	44	20.59
2019-04-26 23:00:00	0	43	20.75
2019-04-27 00:00:00	0	47.56	21.89
2019-04-27 01:00:00	0	45.17	21.42
2019-04-27 02:00:00	0	45.84	21.67
2019-04-27 03:00:00	0	46.5	22.34
2019-04-27 04:00:00	0	46.67	22.17
2019-04-27 05:00:00	0	46.25	22.17
2019-04-27 06:00:00	0	43.59	20.59
2019-04-27 07:00:00	0	43.67	21
2019-04-27 08:00:00	0	43.75	21
2019-04-27 09:00:00	0	45.5	21.09
2019-04-27 10:00:00	0	45.42	21.25
2019-04-27 11:00:00	0	47.17	22.08
2019-04-27 12:00:00	0	47.09	22.92
2019-04-27 13:00:00	0	44.67	21.5
2019-04-27 14:00:00	0	43.25	20.75
2019-04-27 15:00:00	0	44.84	21.25
2019-04-27 16:00:00	0	47.25	22.67
2019-04-27 17:00:00	0	48.17	23.09
2019-04-27 18:00:00	0	47.17	22.67
2019-04-27 19:00:00	0	47.92	22.84
2019-04-27 20:00:00	0	47.25	22.83
2019-04-27 21:00:00	0	45.75	22
2019-04-27 22:00:00	0	44.17	20.75
2019-04-27 23:00:00	0	42.25	20.58
2019-04-28 00:00:00	0	44.11	20.67
2019-04-28 01:00:00	0	47.34	22.08
2019-04-28 02:00:00	0	48.09	22.84
2019-04-28 03:00:00	0	47.09	22.5
2019-04-28 04:00:00	0	45.17	20.92
2019-04-28 05:00:00	0	44.67	21.17
2019-04-28 06:00:00	0	44.84	21.25
2019-04-28 07:00:00	0	43.34	20.75
2019-04-28 08:00:00	0	43.5	20.75
2019-04-28 09:00:00	0	44.25	21.17
2019-04-28 10:00:00	0	42.17	20
2019-04-28 11:00:00	0	44.92	20
2019-04-28 12:00:00	0	43.5	20
2019-04-28 13:00:00	0	43.59	20.92
2019-04-28 14:00:00	0	42.42	20
2019-04-28 15:00:00	0	45	21.34
2019-04-28 16:00:00	0	47.17	22.67
2019-04-28 17:00:00	0	47.92	22.67
2019-04-28 18:00:00	0	47.25	23
2019-04-28 19:00:00	0	47.25	22.83
2019-04-28 20:00:00	0	49	23.33
2019-04-28 21:00:00	0	44.84	21.67
2019-04-28 22:00:00	0	43.58	21
2019-04-28 23:00:00	0	45.75	21.67
2019-04-29 00:00:00	0	43.67	20.89
2019-04-29 01:00:00	0	46.34	21.92
2019-04-29 02:00:00	0	47	22.58
2019-04-29 03:00:00	0	47.17	22.75
2019-04-29 04:00:00	0	46.58	22.17
2019-04-29 05:00:00	0	45.83	22
2019-04-29 06:00:00	0	45.92	22
2019-04-29 07:00:00	0	45.67	21.33
2019-04-29 08:00:00	0	42.84	20.5
2019-04-29 09:00:00	0	44.84	21.08
2019-04-29 10:00:00	0	46.67	21.92
2019-04-29 11:00:00	0	45.34	21.75
2019-04-29 12:00:00	0	44.09	20.75
2019-04-29 13:00:00	0	46.58	21.92
2019-04-29 14:00:00	0	43.34	20.5
2019-04-29 15:00:00	0	46.67	21.42
2019-04-29 16:00:00	0	47.17	22.67
2019-04-29 17:00:00	0	47.33	22.67
2019-04-29 18:00:00	0	48.08	22.83
2019-04-29 19:00:00	0	47.17	22.67
2019-04-29 20:00:00	0	48.25	23
2019-04-29 21:00:00	0	47.08	22.75
2019-04-29 22:00:00	0	43.42	20.75
2019-04-29 23:00:00	0	45.25	21.08
2019-04-30 00:00:00	0	44.67	21.44
2019-04-30 01:00:00	0	44.75	20.75
2019-04-30 02:00:00	0	47.17	22.75
2019-04-30 03:00:00	0	47.33	22.75
2019-04-30 04:00:00	0	46.67	22
2019-04-30 05:00:00	0	46.92	22.5
2019-04-30 06:00:00	0	47.83	22.67
2019-04-30 07:00:00	0	42.5	20.67
2019-04-30 08:00:00	0	42.25	20.42
2019-04-30 09:00:00	0	44.75	20.83
2019-04-30 10:00:00	0	46.34	22.33
2019-04-30 11:00:00	0	47.34	22.17
2019-04-30 12:00:00	0	42.5	20.67
2019-04-30 13:00:00	0	43.59	20.92
2019-04-30 14:00:00	0	43.17	20.67
2019-04-30 15:00:00	0	44.67	21.42
2019-04-30 16:00:00	0	46.42	22.25
2019-04-30 17:00:00	0	48.17	23.09
2019-04-30 18:00:00	0	47.17	22.67
2019-04-30 19:00:00	0	47.92	22.92
2019-04-30 20:00:00	0	47.25	22.92
2019-04-30 21:00:00	0	46.67	22.59
2019-04-30 22:00:00	0	45.42	21.5
2019-04-30 23:00:00	0	44.33	21
2019-05-01 00:00:00	0	45.33	21.67

## Sheet: PM 07111 03
Data/Hora	Intensidade(carros/hora)	Ocupacao(%)	Carga(%)
2019-04-01 00:00:00	0	42.11	20.33
2019-04-01 01:00:00	0	42.34	20.25
2019-04-01 02:00:00	0	41.92	19.75
2019-04-01 03:00:00	0	42.33	20.34
2019-04-01 04:00:00	0	42.5	20.42
2019-04-01 05:00:00	0	43.34	20.59
2019-04-01 06:00:00	0	42.34	20.42
2019-04-01 07:00:00	0	43.34	20.5
2019-04-01 08:00:00	0	42.34	20.5
2019-04-01 09:00:00	0	42.5	20.5
2019-04-01 10:00:00	0	42.33	20.5
2019-04-01 11:00:00	0	43.25	20.67
2019-04-01 12:00:00	0	42.33	20.5
2019-04-01 13:00:00	0	43.17	20.58
2019-04-01 14:00:00	0	42.42	20.67
2019-04-01 15:00:00	0	42.33	20.42
2019-04-01 16:00:00	0	43.75	21
2019-04-01 17:00:00	0	42.5	20.5
2019-04-01 18:00:00	0	43.08	20.59
2019-04-01 19:00:00	0	42.83	20.59
2019-04-01 20:00:00	0	42.42	20.34
2019-04-01 21:00:00	0	43.25	20.67
2019-04-01 22:00:00	0	42.25	20.33
2019-04-01 23:00:00	0	41.83	20.25
2019-04-02 00:00:00	0	43	20.56
2019-04-02 01:00:00	0	42.25	20.42
2019-04-02 02:00:00	0	43.17	20.58
2019-04-02 03:00:00	0	42.42	20.67
2019-04-02 04:00:00	0	42.34	20.5
2019-04-02 05:00:00	0	43.17	20.67
2019-04-02 06:00:00	0	40.92	19.75
2019-04-02 07:00:00	0	42.25	20.42
2019-04-02 08:00:00	0	42.5	20.25
2019-04-02 09:00:00	0	42.25	20.5
2019-04-02 10:00:00	0	42.5	20.25
2019-04-02 11:00:00	0	41.67	20.08
2019-04-02 12:00:00	0	40.92	19.84
2019-04-02 13:00:00	0	41.5	19.5
2019-04-02 14:00:00	0	42.08	20.25
2019-04-02 15:00:00	0	42.25	20.5
2019-04-02 16:00:00	0	44.17	20.75
2019-04-02 17:00:00	0	42.34	20.42
2019-04-02 18:00:00	0	42.5	20.5
2019-04-02 19:00:00	0	43.34	20.59
2019-04-02 20:00:00	0	42.34	20.34
2019-04-02 21:00:00	0	42.5	20.42
2019-04-02 22:00:00	0	43.34	20.59
2019-04-02 23:00:00	0	42.5	20.42
2019-04-03 00:00:00	0	42.22	20.11
2019-04-03 01:00:00	0	42.34	20.42
2019-04-03 02:00:00	0	42.5	20.42
2019-04-03 03:00:00	0	42.67	20.09
2019-04-03 04:00:00	0	41.84	19.92
2019-04-03 05:00:00	0	43	20.34
2019-04-03 06:00:00	0	42.67	20.59
2019-04-03 07:00:00	0	42.5	20.5
2019-04-03 08:00:00	0	43.33	20.75
2019-04-03 09:00:00	0	42.34	20.42
2019-04-03 10:00:00	0	42.34	20.34
2019-04-03 11:00:00	0	42.42	20.17
2019-04-03 12:00:00	0	42.5	20.5
2019-04-03 13:00:00	0	43	20.42
2019-04-03 14:00:00	0	42.67	20.67
2019-04-03 15:00:00	0	42.42	20.42
2019-04-03 16:00:00	0	43.92	20.75
2019-04-03 17:00:00	0	44.33	21.5
2019-04-03 18:00:00	0	43	20.42
2019-04-03 19:00:00	0	42.83	20.59
2019-04-03 20:00:00	0	42.42	20.42
2019-04-03 21:00:00	0	43.08	20.59
2019-04-03 22:00:00	0	42.42	20.5
2019-04-03 23:00:00	0	42.33	20.5
2019-04-04 00:00:00	0	42.67	20.67
2019-04-04 01:00:00	0	42.33	20.42
2019-04-04 02:00:00	0	43.5	20.67
2019-04-04 03:00:00	0	42.17	20.5
2019-04-04 04:00:00	0	41.67	19.75
2019-04-04 05:00:00	0	43.25	20.59
2019-04-04 06:00:00	0	42.5	20.5
2019-04-04 07:00:00	0	43.33	20.58
2019-04-04 08:00:00	0	42.34	20.5
2019-04-04 09:00:00	0	42.25	20.5
2019-04-04 10:00:00	0	43.33	20.67
2019-04-04 11:00:00	0	42.5	20.5
2019-04-04 12:00:00	0	41.67	19.84
2019-04-04 13:00:00	0	43.08	20.67
2019-04-04 14:00:00	0	42.5	20.42
2019-04-04 15:00:00	0	43.34	20.59
2019-04-04 16:00:00	0	43.25	20.75
2019-04-04 17:00:00	0	42.75	20.5
2019-04-04 18:00:00	0	43.59	20.67
2019-04-04 19:00:00	0	43.25	20.75
2019-04-04 20:00:00	0	43.42	20.5
2019-04-04 21:00:00	0	42.34	20.5
2019-04-04 22:00:00	0	42.5	20.42
2019-04-04 23:00:00	0	43.34	20.59
2019-04-05 00:00:00	0	43.11	20.44
2019-04-05 01:00:00	0	43.5	20.58
2019-04-05 02:00:00	0	42.34	20.5
2019-04-05 03:00:00	0	42.5	20.42
2019-04-05 04:00:00	0	42.67	20.25
2019-04-05 05:00:00	0	41.83	20.25
2019-04-05 06:00:00	0	43.34	20.33
2019-04-05 07:00:00	0	41.67	20.17
2019-04-05 08:00:00	0	41.83	20
2019-04-05 09:00:00	0	42.67	20.17
2019-04-05 10:00:00	0	41.09	19.59
2019-04-05 11:00:00	0	41.84	19.92
2019-04-05 12:00:00	0	42.67	20.5
2019-04-05 13:00:00	0	42.34	20.42
2019-04-05 14:00:00	0	42.84	20.33
2019-04-05 15:00:00	0	42.34	20.5
2019-04-05 16:00:00	0	42.75	20.5
2019-04-05 17:00:00	0	43.34	20.75
2019-04-05 18:00:00	0	42.59	20.5
2019-04-05 19:00:00	0	42.59	20.5
2019-04-05 20:00:00	0	43.34	20.75
2019-04-05 21:00:00	0	42.5	20.5
2019-04-05 22:00:00	0	43.17	20.75
2019-04-05 23:00:00	0	42.34	20.5
2019-04-06 00:00:00	0	43.11	20.56
2019-04-06 01:00:00	0	42.5	20.59
2019-04-06 02:00:00	0	42.5	20.5
2019-04-06 03:00:00	0	43.25	20.59
2019-04-06 04:00:00	0	41.58	19.84
2019-04-06 05:00:00	0	42	19.92
2019-04-06 06:00:00	0	41.83	20.09
2019-04-06 07:00:00	0	42	20.34
2019-04-06 08:00:00	0	43.25	20.67
2019-04-06 09:00:00	0	42.34	20.5
2019-04-06 10:00:00	0	43.42	20.58
2019-04-06 11:00:00	0	42.25	20.58
2019-04-06 12:00:00	0	42.25	20.42
2019-04-06 13:00:00	0	43.42	20.67
2019-04-06 14:00:00	0	42.34	20.42
2019-04-06 15:00:00	0	43.42	20.67
2019-04-06 16:00:00	0	42.25	20.5
2019-04-06 17:00:00	0	42.25	20.42
2019-04-06 18:00:00	0	43.5	20.67
2019-04-06 19:00:00	0	43.83	21.08
2019-04-06 20:00:00	0	43.42	20.75
2019-04-06 21:00:00	0	42.25	20.5
2019-04-06 22:00:00	0	42.25	20.5
2019-04-06 23:00:00	0	43.5	20.75
2019-04-07 00:00:00	0	43.45	20.67
2019-04-07 01:00:00	0	43.5	20.67
2019-04-07 02:00:00	0	42.42	20.5
2019-04-07 03:00:00	0	43	20.5
2019-04-07 04:00:00	0	43.08	20.75
2019-04-07 05:00:00	0	42.34	20.5
2019-04-07 06:00:00	0	43.33	20.67
2019-04-07 07:00:00	0	42.33	20.42
2019-04-07 08:00:00	0	43	20.42
2019-04-07 09:00:00	0	42.83	20.67
2019-04-07 10:00:00	0	42.17	20.42
2019-04-07 11:00:00	0	43.25	20.75
2019-04-07 12:00:00	0	42.34	20.42
2019-04-07 13:00:00	0	43.34	20.59
2019-04-07 14:00:00	0	42.34	20.42
2019-04-07 15:00:00	0	42.5	20.42
2019-04-07 16:00:00	0	43.34	20.59
2019-04-07 17:00:00	0	42.5	20.42
2019-04-07 18:00:00	0	43.34	20.59
2019-04-07 19:00:00	0	43	20.42
2019-04-07 20:00:00	0	42.75	20.5
2019-04-07 21:00:00	0	43.17	20.75
2019-04-07 22:00:00	0	42.34	20.5
2019-04-07 23:00:00	0	43.17	20.75
2019-04-08 00:00:00	0	41.78	20.22
2019-04-08 01:00:00	0	42.34	20.34
2019-04-08 02:00:00	0	42.42	20.17
2019-04-08 03:00:00	0	42.34	20.17
2019-04-08 04:00:00	0	43.5	20.75
2019-04-08 05:00:00	0	42.34	20.5
2019-04-08 06:00:00	0	42.42	20.5
2019-04-08 07:00:00	0	43.25	20.75
2019-04-08 08:00:00	0	42.34	20.42
2019-04-08 09:00:00	0	43.17	20.67
2019-04-08 10:00:00	0	42.75	20.58
2019-04-08 11:00:00	0	42.33	20.42
2019-04-08 12:00:00	0	43.42	20.75
2019-04-08 13:00:00	0	42.25	20.5
2019-04-08 14:00:00	0	43.33	20.59
2019-04-08 15:00:00	0	42.42	20.58
2019-04-08 16:00:00	0	43.08	20.58
2019-04-08 17:00:00	0	43.5	20.75
2019-04-08 18:00:00	0	42.33	20.5
2019-04-08 19:00:00	0	42.58	20.5
2019-04-08 20:00:00	0	43.42	20.75
2019-04-08 21:00:00	0	42.34	20.42
2019-04-08 22:00:00	0	42.83	20.5
2019-04-08 23:00:00	0	42.58	20.67
2019-04-09 00:00:00	0	43.33	20.67
2019-04-09 01:00:00	0	43.5	20.75
2019-04-09 02:00:00	0	42.58	20.5
2019-04-09 03:00:00	0	43.5	20.58
2019-04-09 04:00:00	0	42.5	20.59
2019-04-09 05:00:00	0	42.42	20.5
2019-04-09 06:00:00	0	42.08	20
2019-04-09 07:00:00	0	42.5	20.08
2019-04-09 08:00:00	0	43	20.67
2019-04-09 09:00:00	0	42.5	20.58
2019-04-09 10:00:00	0	42.25	20.33
2019-04-09 11:00:00	0	43.08	20.75
2019-04-09 12:00:00	0	41.5	19.67
2019-04-09 13:00:00	0	41.33	19.09
2019-04-09 14:00:00	0	42.17	20.25
2019-04-09 15:00:00	0	42.5	20.5
2019-04-09 16:00:00	0	43.84	20.59
2019-04-09 17:00:00	0	42.34	20.5
2019-04-09 18:00:00	0	42.5	20.5
2019-04-09 19:00:00	0	43.34	20.67
2019-04-09 20:00:00	0	42.34	20.5
2019-04-09 21:00:00	0	43.5	20.67
2019-04-09 22:00:00	0	42.34	20.5
2019-04-09 23:00:00	0	42.5	20.5
2019-04-10 00:00:00	0	42.89	20.44
2019-04-10 01:00:00	0	42.34	20.42
2019-04-10 02:00:00	0	42.5	20.42
2019-04-10 03:00:00	0	43.17	20.75
2019-04-10 04:00:00	0	42.17	20.5
2019-04-10 05:00:00	0	43.42	20.75
2019-04-10 06:00:00	0	42.33	20.42
2019-04-10 07:00:00	0	43.08	20.5
2019-04-10 08:00:00	0	42.58	20.67
2019-04-10 09:00:00	0	42.25	20.42
2019-04-10 10:00:00	0	43.5	20.67
2019-04-10 11:00:00	0	42	20.34
2019-04-10 12:00:00	0	42.25	20.5
2019-04-10 13:00:00	0	43.42	20.75
2019-04-10 14:00:00	0	42.34	20.42
2019-04-10 15:00:00	0	43.42	20.67
2019-04-10 16:00:00	0	42.5	20.58
2019-04-10 17:00:00	0	44.42	21.25
2019-04-10 18:00:00	0	43.67	20.75
2019-04-10 19:00:00	0	42.34	20.5
2019-04-10 20:00:00	0	43.42	20.75
2019-04-10 21:00:00	0	42.25	20.5
2019-04-10 22:00:00	0	42.25	20.5
2019-04-10 23:00:00	0	43.5	20.75
2019-04-11 00:00:00	0	44.22	20.78
2019-04-11 01:00:00	0	43.42	20.75
2019-04-11 02:00:00	0	42.5	20.5
2019-04-11 03:00:00	0	42.25	20.5
2019-04-11 04:00:00	0	42.92	20.33
2019-04-11 05:00:00	0	42.34	20.5
2019-04-11 06:00:00	0	43.42	20.75
2019-04-11 07:00:00	0	42.17	20.5
2019-04-11 08:00:00	0	42.33	20.42
2019-04-11 09:00:00	0	43.42	20.67
2019-04-11 10:00:00	0	42.33	20.5
2019-04-11 11:00:00	0	43.17	20.75
2019-04-11 12:00:00	0	41.92	20.25
2019-04-11 13:00:00	0	43	20.5
2019-04-11 14:00:00	0	42.83	20.67
2019-04-11 15:00:00	0	42.42	20.5
2019-04-11 16:00:00	0	43.83	21
2019-04-11 17:00:00	0	42.75	20.5
2019-04-11 18:00:00	0	42.67	20.5
2019-04-11 19:00:00	0	44.17	20.92
2019-04-11 20:00:00	0	42.58	20.5
2019-04-11 21:00:00	0	43.17	20.75
2019-04-11 22:00:00	0	42.42	20.5
2019-04-11 23:00:00	0	42.33	20.5
2019-04-12 00:00:00	0	42.89	20.67
2019-04-12 01:00:00	0	42.5	20.5
2019-04-12 02:00:00	0	43.08	20.75
2019-04-12 03:00:00	0	42.25	20.5
2019-04-12 04:00:00	0	42.17	20.5
2019-04-12 05:00:00	0	43.25	20.67
2019-04-12 06:00:00	0	42.25	20.42
2019-04-12 07:00:00	0	43.08	20.67
2019-04-12 08:00:00	0	42.25	20.58
2019-04-12 09:00:00	0	42.17	20.34
2019-04-12 10:00:00	0	42.5	20.34
2019-04-12 11:00:00	0	42.25	20.5
2019-04-12 12:00:00	0	43.17	20.59
2019-04-12 13:00:00	0	42.34	20.5
2019-04-12 14:00:00	0	42.42	20.42
2019-04-12 15:00:00	0	43.25	20.67
2019-04-12 16:00:00	0	42.5	20.5
2019-04-12 17:00:00	0	43.59	20.5
2019-04-12 18:00:00	0	42.59	20.59
2019-04-12 19:00:00	0	42.67	20.42
2019-04-12 20:00:00	0	43.5	20.67
2019-04-12 21:00:00	0	42.5	20.42
2019-04-12 22:00:00	0	42.42	20.5
2019-04-12 23:00:00	0	43.25	20.75
2019-04-13 00:00:00	0	43.11	20.67
2019-04-13 01:00:00	0	43.33	20.75
2019-04-13 02:00:00	0	42.5	20.5
2019-04-13 03:00:00	0	42.42	20.5
2019-04-13 04:00:00	0	42.75	20.5
2019-04-13 05:00:00	0	41.75	20.17
2019-04-13 06:00:00	0	42.58	20.17
2019-04-13 07:00:00	0	42.5	20.5
2019-04-13 08:00:00	0	42.42	20.42
2019-04-13 09:00:00	0	43.25	20.67
2019-04-13 10:00:00	0	42.5	20.42
2019-04-13 11:00:00	0	43.33	20.59
2019-04-13 12:00:00	0	42.5	20.5
2019-04-13 13:00:00	0	42.67	20.5
2019-04-13 14:00:00	0	43.42	20.67
2019-04-13 15:00:00	0	42.33	20.42
2019-04-13 16:00:00	0	43.17	20.75
2019-04-13 17:00:00	0	42.42	20.5
2019-04-13 18:00:00	0	42.33	20.5
2019-04-13 19:00:00	0	44.67	21.25
2019-04-13 20:00:00	0	42.33	20.5
2019-04-13 21:00:00	0	43.17	20.67
2019-04-13 22:00:00	0	42.42	20.58
2019-04-13 23:00:00	0	42.33	20.42
2019-04-14 00:00:00	0	43.22	20.56
2019-04-14 01:00:00	0	42.33	20.5
2019-04-14 02:00:00	0	43.5	20.67
2019-04-14 03:00:00	0	42.75	20.58
2019-04-14 04:00:00	0	42.67	20.5
2019-04-14 05:00:00	0	43.42	20.67
2019-04-14 06:00:00	0	42.59	20.5
2019-04-14 07:00:00	0	43.17	20.67
2019-04-14 08:00:00	0	42.42	20.5
2019-04-14 09:00:00	0	42.33	20.5
2019-04-14 10:00:00	0	43.42	20.75
2019-04-14 11:00:00	0	42.33	20.5
2019-04-14 12:00:00	0	43.42	20.75
2019-04-14 13:00:00	0	42.25	20.5
2019-04-14 14:00:00	0	42.25	20.42
2019-04-14 15:00:00	0	43.42	20.67
2019-04-14 16:00:00	0	42.34	20.42
2019-04-14 17:00:00	0	43.42	20.75
2019-04-14 18:00:00	0	42.25	20.5
2019-04-14 19:00:00	0	43	20.5
2019-04-14 20:00:00	0	43.42	20.75
2019-04-14 21:00:00	0	42.34	20.5
2019-04-14 22:00:00	0	43.42	20.75
2019-04-14 23:00:00	0	42.25	20.5
2019-04-15 00:00:00	0	43	20.67
2019-04-15 01:00:00	0	43.42	20.75
2019-04-15 02:00:00	0	41.84	20.25
2019-04-15 03:00:00	0	42.42	20.33
2019-04-15 04:00:00	0	43.92	20.92
2019-04-15 05:00:00	0	42.34	20.33
2019-04-15 06:00:00	0	43.42	20.67
2019-04-15 07:00:00	0	43.34	20.67
2019-04-15 08:00:00	0	42.5	20.5
2019-04-15 09:00:00	0	43.34	20.67
2019-04-15 10:00:00	0	42.34	20.42
2019-04-15 11:00:00	0	42.75	20.5
2019-04-15 12:00:00	0	43.59	20.67
2019-04-15 13:00:00	0	42.5	20.42
2019-04-15 14:00:00	0	43.34	20.5
2019-04-15 15:00:00	0	42.59	20.5
2019-04-15 16:00:00	0	43.25	20.75
2019-04-15 17:00:00	0	43.59	20.75
2019-04-15 18:00:00	0	42.5	20.5
2019-04-15 19:00:00	0	43.34	20.42
2019-04-15 20:00:00	0	42.59	20.59
2019-04-15 21:00:00	0	42.33	20.42
2019-04-15 22:00:00	0	43.5	20.75
2019-04-15 23:00:00	0	42.34	20.5
2019-04-16 00:00:00	0	43.45	20.67
2019-04-16 01:00:00	0	43.59	20.75
2019-04-16 02:00:00	0	42.34	20.5
2019-04-16 03:00:00	0	43.5	20.75
2019-04-16 04:00:00	0	42.34	20.5
2019-04-16 05:00:00	0	42.5	20.5
2019-04-16 06:00:00	0	42.59	20.34
2019-04-16 07:00:00	0	42.34	20.17
2019-04-16 08:00:00	0	43.34	20.5
2019-04-16 09:00:00	0	42.34	20.42
2019-04-16 10:00:00	0	41.33	20
2019-04-16 11:00:00	0	43.5	20.67
2019-04-16 12:00:00	0	41.84	19.92
2019-04-16 13:00:00	0	41.42	19.84
2019-04-16 14:00:00	0	43.34	20.67
2019-04-16 15:00:00	0	42.5	20.5
2019-04-16 16:00:00	0	43.84	20.59
2019-04-16 17:00:00	0	42.84	20.59
2019-04-16 18:00:00	0	42.59	20.5
2019-04-16 19:00:00	0	43.34	20.75
2019-04-16 20:00:00	0	42.5	20.5
2019-04-16 21:00:00	0	43.34	20.5
2019-04-16 22:00:00	0	42.34	20.42
2019-04-16 23:00:00	0	42.5	20.42
2019-04-17 00:00:00	0	42.89	20.44
2019-04-17 01:00:00	0	41.25	20
2019-04-17 02:00:00	0	41.92	20
2019-04-17 03:00:00	0	41.25	20
2019-04-17 04:00:00	0	41.5	20
2019-04-17 05:00:00	0	42.25	20.25
2019-04-17 06:00:00	0	42.34	20.42
2019-04-17 07:00:00	0	42.5	20.5
2019-04-17 08:00:00	0	43.34	20.75
2019-04-17 09:00:00	0	42.5	20.5
2019-04-17 10:00:00	0	43.34	20.5
2019-04-17 11:00:00	0	42.34	20.42
2019-04-17 12:00:00	0	42.5	20.42
2019-04-17 13:00:00	0	43.34	20.59
2019-04-17 14:00:00	0	42.5	20.42
2019-04-17 15:00:00	0	42.42	20.42
2019-04-17 16:00:00	0	43.5	20.75
2019-04-17 17:00:00	0	44.67	21.17
2019-04-17 18:00:00	0	43.33	20.67
2019-04-17 19:00:00	0	42.5	20.42
2019-04-17 20:00:00	0	43	20.34
2019-04-17 21:00:00	0	42.67	20.59
2019-04-17 22:00:00	0	42.5	20.5
2019-04-17 23:00:00	0	43.33	20.75
2019-04-18 00:00:00	0	41.89	20.33
2019-04-18 01:00:00	0	42.42	20.34
2019-04-18 02:00:00	0	43.5	20.67
2019-04-18 03:00:00	0	42.5	20.5
2019-04-18 04:00:00	0	42.84	20.34
2019-04-18 05:00:00	0	42.83	20.67
2019-04-18 06:00:00	0	42.42	20.42
2019-04-18 07:00:00	0	43.17	20.75
2019-04-18 08:00:00	0	42.75	20.5
2019-04-18 09:00:00	0	42.67	20.5
2019-04-18 10:00:00	0	43.5	20.75
2019-04-18 11:00:00	0	42.58	20.5
2019-04-18 12:00:00	0	43.08	20.59
2019-04-18 13:00:00	0	42.42	20.5
2019-04-18 14:00:00	0	42.67	20.5
2019-04-18 15:00:00	0	43.5	20.75
2019-04-18 16:00:00	0	43.34	20.75
2019-04-18 17:00:00	0	43.42	20.67
2019-04-18 18:00:00	0	42.84	20.58
2019-04-18 19:00:00	0	43.25	20.75
2019-04-18 20:00:00	0	43.75	20.75
2019-04-18 21:00:00	0	42.58	20.5
2019-04-18 22:00:00	0	43.17	20.5
2019-04-18 23:00:00	0	43.17	20.75
2019-04-19 00:00:00	0	43.45	20.56
2019-04-19 01:00:00	0	43.75	20.67
2019-04-19 02:00:00	0	42.25	20.5
2019-04-19 03:00:00	0	42.25	20.5
2019-04-19 04:00:00	0	43.42	20.67
2019-04-19 05:00:00	0	42.34	20.42
2019-04-19 06:00:00	0	43.42	20.58
2019-04-19 07:00:00	0	42.25	20.58
2019-04-19 08:00:00	0	42.25	20.42
2019-04-19 09:00:00	0	43.5	20.67
2019-04-19 10:00:00	0	41.83	20.25
2019-04-19 11:00:00	0	42.34	20.25
2019-04-19 12:00:00	0	43.34	20.67
2019-04-19 13:00:00	0	42.34	20.5
2019-04-19 14:00:00	0	42.59	20.42
2019-04-19 15:00:00	0	43.5	20.75
2019-04-19 16:00:00	0	42.5	20.5
2019-04-19 17:00:00	0	43.34	20.5
2019-04-19 18:00:00	0	42.84	20.58
2019-04-19 19:00:00	0	42.5	20.42
2019-04-19 20:00:00	0	43.59	20.67
2019-04-19 21:00:00	0	42.59	20.42
2019-04-19 22:00:00	0	43.5	20.59
2019-04-19 23:00:00	0	42.59	20.5
2019-04-20 00:00:00	0	43.45	20.67
2019-04-20 01:00:00	0	43.59	20.67
2019-04-20 02:00:00	0	42.59	20.42
2019-04-20 03:00:00	0	43.5	20.67
2019-04-20 04:00:00	0	42.17	20.5
2019-04-20 05:00:00	0	42.09	20.34
2019-04-20 06:00:00	0	42.67	20
2019-04-20 07:00:00	0	42.34	20.5
2019-04-20 08:00:00	0	42.5	20.5
2019-04-20 09:00:00	0	43.34	20.75
2019-04-20 10:00:00	0	42.5	20.42
2019-04-20 11:00:00	0	43.34	20.75
2019-04-20 12:00:00	0	42.34	20.33
2019-04-20 13:00:00	0	43.5	20.5
2019-04-20 14:00:00	0	42.34	20.58
2019-04-20 15:00:00	0	42.5	20.42
2019-04-20 16:00:00	0	43.33	20.59
2019-04-20 17:00:00	0	42.34	20.42
2019-04-20 18:00:00	0	43.5	20.59
2019-04-20 19:00:00	0	43.92	20.92
2019-04-20 20:00:00	0	42.5	20.5
2019-04-20 21:00:00	0	43.34	20.67
2019-04-20 22:00:00	0	42.34	20.5
2019-04-20 23:00:00	0	43.5	20.75
2019-04-21 00:00:00	0	43	20.33
2019-04-21 01:00:00	0	43.17	20.5
2019-04-21 02:00:00	0	42.92	20.75
2019-04-21 03:00:00	0	42.59	20.5
2019-04-21 04:00:00	0	43.75	20.75
2019-04-21 05:00:00	0	42.58	20.5
2019-04-21 06:00:00	0	43.42	20.58
2019-04-21 07:00:00	0	42.5	20.67
2019-04-21 08:00:00	0	42.5	20.5
2019-04-21 09:00:00	0	43.67	20.75
2019-04-21 10:00:00	0	42.34	20.42
2019-04-21 11:00:00	0	43.42	20.58
2019-04-21 12:00:00	0	42.25	20.67
2019-04-21 13:00:00	0	42.25	20.42
2019-04-21 14:00:00	0	43.42	20.67
2019-04-21 15:00:00	0	42.33	20.42
2019-04-21 16:00:00	0	43.42	20.58
2019-04-21 17:00:00	0	42.25	20.58
2019-04-21 18:00:00	0	42.34	20.42
2019-04-21 19:00:00	0	44.17	20.75
2019-04-21 20:00:00	0	43.5	20.84
2019-04-21 21:00:00	0	42.5	20.42
2019-04-21 22:00:00	0	43.34	20.59
2019-04-21 23:00:00	0	42.34	20.34
2019-04-22 00:00:00	0	42.89	20.45
2019-04-22 01:00:00	0	42.34	20.42
2019-04-22 02:00:00	0	42.25	20.5
2019-04-22 03:00:00	0	43.25	20.67
2019-04-22 04:00:00	0	42.34	20.5
2019-04-22 05:00:00	0	43.92	20.83
2019-04-22 06:00:00	0	43.33	20.75
2019-04-22 07:00:00	0	42.33	20.5
2019-04-22 08:00:00	0	43.42	20.67
2019-04-22 09:00:00	0	42.33	20.5
2019-04-22 10:00:00	0	43.17	20.83
2019-04-22 11:00:00	0	43.42	20.67
2019-04-22 12:00:00	0	42.34	20.5
2019-04-22 13:00:00	0	43.42	20.67
2019-04-22 14:00:00	0	42.25	20.5
2019-04-22 15:00:00	0	42.25	20.42
2019-04-22 16:00:00	0	43.92	20.67
2019-04-22 17:00:00	0	42.84	20.5
2019-04-22 18:00:00	0	43.42	20.75
2019-04-22 19:00:00	0	42.25	20.5
2019-04-22 20:00:00	0	42.5	20.5
2019-04-22 21:00:00	0	43.42	20.75
2019-04-22 22:00:00	0	42.33	20.5
2019-04-22 23:00:00	0	43.17	20.58
2019-04-23 00:00:00	0	41.78	20.56
2019-04-23 01:00:00	0	42.33	20.5
2019-04-23 02:00:00	0	43.42	20.75
2019-04-23 03:00:00	0	42.33	20.5
2019-04-23 04:00:00	0	43.17	20.58
2019-04-23 05:00:00	0	42.42	20.67
2019-04-23 06:00:00	0	41.83	20.25
2019-04-23 07:00:00	0	43.33	20.58
2019-04-23 08:00:00	0	42.33	20.5
2019-04-23 09:00:00	0	42.83	20.5
2019-04-23 10:00:00	0	42.58	20.75
2019-04-23 11:00:00	0	42.08	20.5
2019-04-23 12:00:00	0	42.25	20.5
2019-04-23 13:00:00	0	42.84	20.25
2019-04-23 14:00:00	0	42.34	20.42
2019-04-23 15:00:00	0	42.5	20.42
2019-04-23 16:00:00	0	43.84	20.58
2019-04-23 17:00:00	0	43.5	20.67
2019-04-23 18:00:00	0	44.09	20.67
2019-04-23 19:00:00	0	42.34	20.5
2019-04-23 20:00:00	0	42.5	20.5
2019-04-23 21:00:00	0	43.34	20.67
2019-04-23 22:00:00	0	42.34	20.34
2019-04-23 23:00:00	0	43.5	20.67
2019-04-24 00:00:00	0	42.11	20.33
2019-04-24 01:00:00	0	42.25	20.42
2019-04-24 02:00:00	0	43.42	20.67
2019-04-24 03:00:00	0	42.17	20.42
2019-04-24 04:00:00	0	43.25	20.67
2019-04-24 05:00:00	0	42.25	20.58
2019-04-24 06:00:00	0	42.25	20.42
2019-04-24 07:00:00	0	44.5	21
2019-04-24 08:00:00	0	43.34	20.67
2019-04-24 09:00:00	0	42.5	20.42
2019-04-24 10:00:00	0	43.34	20.58
2019-04-24 11:00:00	0	42.34	20.59
2019-04-24 12:00:00	0	42.5	20.5
2019-04-24 13:00:00	0	43.33	20.75
2019-04-24 14:00:00	0	42.34	20.5
2019-04-24 15:00:00	0	42.59	20.5
2019-04-24 16:00:00	0	43.5	20.75
2019-04-24 17:00:00	0	45.17	21.17
2019-04-24 18:00:00	0	43.59	20.75
2019-04-24 19:00:00	0	42.34	20.42
2019-04-24 20:00:00	0	42.5	20.5
2019-04-24 21:00:00	0	43.33	20.5
2019-04-24 22:00:00	0	42.5	20.59
2019-04-24 23:00:00	0	42.42	20.42
2019-04-25 00:00:00	0	43.11	20.67
2019-04-25 01:00:00	0	42.58	20.5
2019-04-25 02:00:00	0	43.17	20.5
2019-04-25 03:00:00	0	42.67	20.67
2019-04-25 04:00:00	0	42.42	20.5
2019-04-25 05:00:00	0	42.33	20.42
2019-04-25 06:00:00	0	43.42	20.75
2019-04-25 07:00:00	0	42.25	20.5
2019-04-25 08:00:00	0	42.5	20.5
2019-04-25 09:00:00	0	43.67	20.75
2019-04-25 10:00:00	0	42.59	20.5
2019-04-25 11:00:00	0	43.42	20.58
2019-04-25 12:00:00	0	42.5	20.67
2019-04-25 13:00:00	0	42.5	20.5
2019-04-25 14:00:00	0	43.67	20.75
2019-04-25 15:00:00	0	42.59	20.5
2019-04-25 16:00:00	0	43	20.5
2019-04-25 17:00:00	0	43.42	20.75
2019-04-25 18:00:00	0	42.83	20.5
2019-04-25 19:00:00	0	44.17	20.92
2019-04-25 20:00:00	0	42.83	20.5
2019-04-25 21:00:00	0	43.17	20.58
2019-04-25 22:00:00	0	42.42	20.67
2019-04-25 23:00:00	0	42.33	20.5
2019-04-26 00:00:00	0	43	20.67
2019-04-26 01:00:00	0	42.33	20.5
2019-04-26 02:00:00	0	43.17	20.58
2019-04-26 03:00:00	0	42.42	20.67
2019-04-26 04:00:00	0	42.17	20.42
2019-04-26 05:00:00	0	43.25	20.67
2019-04-26 06:00:00	0	42.25	20.42
2019-04-26 07:00:00	0	43.08	20.67
2019-04-26 08:00:00	0	42.25	20.5
2019-04-26 09:00:00	0	42.42	20.42
2019-04-26 10:00:00	0	43.25	20.67
2019-04-26 11:00:00	0	42.25	20.5
2019-04-26 12:00:00	0	43.33	20.5
2019-04-26 13:00:00	0	42.34	20.59
2019-04-26 14:00:00	0	42.5	20.42
2019-04-26 15:00:00	0	43.34	20.67
2019-04-26 16:00:00	0	42.5	20.42
2019-04-26 17:00:00	0	43.34	20.42
2019-04-26 18:00:00	0	42.34	20.59
2019-04-26 19:00:00	0	42.59	20.42
2019-04-26 20:00:00	0	43.34	20.59
2019-04-26 21:00:00	0	42.59	20.42
2019-04-26 22:00:00	0	43.5	20.59
2019-04-26 23:00:00	0	42.34	20.42
2019-04-27 00:00:00	0	43.11	20.56
2019-04-27 01:00:00	0	43.33	20.59
2019-04-27 02:00:00	0	42.5	20.5
2019-04-27 03:00:00	0	42.42	20.42
2019-04-27 04:00:00	0	43.25	20.67
2019-04-27 05:00:00	0	42.5	20.5
2019-04-27 06:00:00	0	42.67	19.92
2019-04-27 07:00:00	0	42.34	20.5
2019-04-27 08:00:00	0	42.5	20.42
2019-04-27 09:00:00	0	43.34	20.59
2019-04-27 10:00:00	0	42.5	20.42
2019-04-27 11:00:00	0	43	20.34
2019-04-27 12:00:00	0	42.83	20.75
2019-04-27 13:00:00	0	42.42	20.42
2019-04-27 14:00:00	0	43.25	20.67
2019-04-27 15:00:00	0	43.08	20.75
2019-04-27 16:00:00	0	42.42	20.34
2019-04-27 17:00:00	0	43.42	20.75
2019-04-27 18:00:00	0	42.33	20.5
2019-04-27 19:00:00	0	44.42	21
2019-04-27 20:00:00	0	42.83	20.83
2019-04-27 21:00:00	0	42.33	20.5
2019-04-27 22:00:00	0	43.42	20.67
2019-04-27 23:00:00	0	42.25	20.58
2019-04-28 00:00:00	0	43.45	20.56
2019-04-28 01:00:00	0	43.42	20.75
2019-04-28 02:00:00	0	43.34	20.75
2019-04-28 03:00:00	0	42.5	20.42
2019-04-28 04:00:00	0	43.34	20.5
2019-04-28 05:00:00	0	42.34	20.42
2019-04-28 06:00:00	0	42.5	20.5
2019-04-28 07:00:00	0	43.34	20.67
2019-04-28 08:00:00	0	42.5	20.42
2019-04-28 09:00:00	0	42.67	20.42
2019-04-28 10:00:00	0	39.84	18.58
2019-04-28 11:00:00	0	38.92	17.5
2019-04-28 12:00:00	0	39	17.58
2019-04-28 13:00:00	0	39.09	17.42
2019-04-28 14:00:00	0	39	17.5
2019-04-28 15:00:00	0	40.42	18.83
2019-04-28 16:00:00	10	42.08	21.75
2019-04-28 17:00:00	7	42.58	21.25
2019-04-28 18:00:00	0	42.42	20.67
2019-04-28 19:00:00	0	42.92	20.75
2019-04-28 20:00:00	0	44.92	21.25
2019-04-28 21:00:00	0	42.5	20.5
2019-04-28 22:00:00	0	42.33	20.5
2019-04-28 23:00:00	0	43.5	20.75
2019-04-29 00:00:00	0	43.11	20.56
2019-04-29 01:00:00	0	43.17	20.67
2019-04-29 02:00:00	0	42.42	20.58
2019-04-29 03:00:00	0	42.33	20.5
2019-04-29 04:00:00	0	42.42	20.33
2019-04-29 05:00:00	0	41.5	20.17
2019-04-29 06:00:00	0	41.92	20.25
2019-04-29 07:00:00	0	43.67	20.75
2019-04-29 08:00:00	0	42.59	20.5
2019-04-29 09:00:00	0	42.59	20.5
2019-04-29 10:00:00	0	44	20.67
2019-04-29 11:00:00	0	42.34	20.42
2019-04-29 12:00:00	0	42.5	20.42
2019-04-29 13:00:00	0	43.34	20.59
2019-04-29 14:00:00	0	42.34	20.42
2019-04-29 15:00:00	0	43.75	20.58
2019-04-29 16:00:00	0	42.59	20.58
2019-04-29 17:00:00	0	43.34	20.58
2019-04-29 18:00:00	0	43.5	20.67
2019-04-29 19:00:00	0	42.34	20.42
2019-04-29 20:00:00	0	43.75	20.75
2019-04-29 21:00:00	0	42.34	20.5
2019-04-29 22:00:00	0	42.5	20.5
2019-04-29 23:00:00	0	43.34	20.75
2019-04-30 00:00:00	0	43.45	20.67
2019-04-30 01:00:00	0	43.75	20.75
2019-04-30 02:00:00	0	42.59	20.5
2019-04-30 03:00:00	0	42.59	20.5
2019-04-30 04:00:00	0	43.42	20.75
2019-04-30 05:00:00	0	42.34	20.42
2019-04-30 06:00:00	0	43.08	20.67
2019-04-30 07:00:00	0	41.75	20.17
2019-04-30 08:00:00	0	42.25	20.42
2019-04-30 09:00:00	0	43.5	20.67
2019-04-30 10:00:00	0	42.34	20.5
2019-04-30 11:00:00	0	42.83	20.5
2019-04-30 12:00:00	0	42.83	20.67
2019-04-30 13:00:00	0	41.5	20.25
2019-04-30 14:00:00	0	43.17	20.5
2019-04-30 15:00:00	0	42.42	20.58
2019-04-30 16:00:00	0	42.67	20.5
2019-04-30 17:00:00	0	44.5	21
2019-04-30 18:00:00	0	43	20.67
2019-04-30 19:00:00	0	43.17	20.67
2019-04-30 20:00:00	0	42.42	20.5
2019-04-30 21:00:00	0	42.33	20.5
2019-04-30 22:00:00	0	43.42	20.75
2019-04-30 23:00:00	0	42.25	20.5
2019-05-01 00:00:00	0	43.11	20.56

## Sheet: PM 07112 02
Data/Hora	Intensidade(carros/hora)	Ocupacao(%)	Carga(%)
2019-04-01 00:00:00	51	0	1.56
2019-04-01 01:00:00	18	0	0.17
2019-04-01 02:00:00	12	0	0.25
2019-04-01 03:00:00	8	0	0.33
2019-04-01 04:00:00	15	0	0.08
2019-04-01 05:00:00	39	0	0.67
2019-04-01 06:00:00	226	1.09	9
2019-04-01 07:00:00	549	4	25.33
2019-04-01 08:00:00	551	4.83	25.58
2019-04-01 09:00:00	587	4.42	28.33
2019-04-01 10:00:00	600	4.75	28.42
2019-04-01 11:00:00	621	3.92	29.25
2019-04-01 12:00:00	578	3.75	27.5
2019-04-01 13:00:00	630	5	29.25
2019-04-01 14:00:00	614	7.83	30.75
2019-04-01 15:00:00	625	6.17	30.17
2019-04-01 16:00:00	694	7.25	34.08
2019-04-01 17:00:00	696	7.25	33.67
2019-04-01 18:00:00	769	9.67	37.92
2019-04-01 19:00:00	711	10.33	36
2019-04-01 20:00:00	621	5.67	30.08
2019-04-01 21:00:00	363	2.42	18.09
2019-04-01 22:00:00	207	0.42	9.25
2019-04-01 23:00:00	360	6	16.92
2019-04-02 00:00:00	127	0.22	6.89
2019-04-02 01:00:00	28	0	0.58
2019-04-02 02:00:00	11	0	0.17
2019-04-02 03:00:00	11	0	0.08
2019-04-02 04:00:00	11	0	0.25
2019-04-02 05:00:00	41	0	1.25
2019-04-02 06:00:00	248	1.08	9.83
2019-04-02 07:00:00	526	4.33	24.83
2019-04-02 08:00:00	586	5.25	27.75
2019-04-02 09:00:00	717	7.75	35.17
2019-04-02 10:00:00	661	5.42	31.67
2019-04-02 11:00:00	659	5.92	31.92
2019-04-02 12:00:00	592	4.25	28.59
2019-04-02 13:00:00	686	5.67	31.67
2019-04-02 14:00:00	647	6.58	32.59
2019-04-02 15:00:00	658	5.25	30.83
2019-04-02 16:00:00	673	6.25	32.34
2019-04-02 17:00:00	794	8.17	38.84
2019-04-02 18:00:00	727	6.17	35.5
2019-04-02 19:00:00	625	6.5	30.42
2019-04-02 20:00:00	484	3.08	23.33
2019-04-02 21:00:00	339	1.42	16
2019-04-02 22:00:00	239	0.75	11.17
2019-04-02 23:00:00	119	0.08	4.75
2019-04-03 00:00:00	41	0	1.22
2019-04-03 01:00:00	19	0	0.25
2019-04-03 02:00:00	9	0	0.08
2019-04-03 03:00:00	12	0	0
2019-04-03 04:00:00	8	0	0.25
2019-04-03 05:00:00	40	0	0.75
2019-04-03 06:00:00	247	1.33	10.25
2019-04-03 07:00:00	516	3.67	23.92
2019-04-03 08:00:00	559	4.67	26.5
2019-04-03 09:00:00	699	6.34	33.67
2019-04-03 10:00:00	742	6.92	35.75
2019-04-03 11:00:00	632	5.58	30.75
2019-04-03 12:00:00	629	4.59	30
2019-04-03 13:00:00	670	5.67	32.09
2019-04-03 14:00:00	615	4.5	29.92
2019-04-03 15:00:00	688	7.67	33.5
2019-04-03 16:00:00	715	6.42	34.5
2019-04-03 17:00:00	771	8.58	38.17
2019-04-03 18:00:00	816	9.17	39.58
2019-04-03 19:00:00	623	4.75	31
2019-04-03 20:00:00	498	4	23.75
2019-04-03 21:00:00	334	1.58	15.25
2019-04-03 22:00:00	294	1.08	14.17
2019-04-03 23:00:00	134	0	5.67
2019-04-04 00:00:00	76	0	2.78
2019-04-04 01:00:00	31	0	0.75
2019-04-04 02:00:00	14	0	0.67
2019-04-04 03:00:00	19	0	0.5
2019-04-04 04:00:00	17	0	0.67
2019-04-04 05:00:00	46	0.08	1
2019-04-04 06:00:00	260	1.17	10.17
2019-04-04 07:00:00	485	3.17	22.67
2019-04-04 08:00:00	553	5.34	26.42
2019-04-04 09:00:00	611	5.08	29.17
2019-04-04 10:00:00	631	5.83	30.92
2019-04-04 11:00:00	683	6.75	33.42
2019-04-04 12:00:00	629	4.17	29.17
2019-04-04 13:00:00	694	6.17	33
2019-04-04 14:00:00	673	6.08	33.42
2019-04-04 15:00:00	705	6.25	33.42
2019-04-04 16:00:00	705	6.33	35
2019-04-04 17:00:00	816	11.17	40.25
2019-04-04 18:00:00	799	9.34	39.84
2019-04-04 19:00:00	658	5.92	31.67
2019-04-04 20:00:00	478	3.25	23
2019-04-04 21:00:00	336	1.59	15.25
2019-04-04 22:00:00	270	1.17	12.75
2019-04-04 23:00:00	140	0.17	5.75
2019-04-05 00:00:00	83	0	3.11
2019-04-05 01:00:00	36	0	0.75
2019-04-05 02:00:00	26	0	0.42
2019-04-05 03:00:00	23	0	0.5
2019-04-05 04:00:00	21	0	0.25
2019-04-05 05:00:00	46	0	0.92
2019-04-05 06:00:00	240	0.83	9.17
2019-04-05 07:00:00	546	6.59	26.67
2019-04-05 08:00:00	572	6.42	27.25
2019-04-05 09:00:00	681	7.09	33.08
2019-04-05 10:00:00	693	7.25	34.09
2019-04-05 11:00:00	627	5.09	29.92
2019-04-05 12:00:00	589	3.92	28
2019-04-05 13:00:00	676	5.83	31.92
2019-04-05 14:00:00	680	5.92	33.09
2019-04-05 15:00:00	684	5.5	32.92
2019-04-05 16:00:00	675	5.92	32.25
2019-04-05 17:00:00	768	8.59	37.75
2019-04-05 18:00:00	743	8.84	36.34
2019-04-05 19:00:00	721	6.08	35.25
2019-04-05 20:00:00	587	4.34	28.33
2019-04-05 21:00:00	387	2.17	18.5
2019-04-05 22:00:00	353	2.92	16.83
2019-04-05 23:00:00	209	0.33	9.33
2019-04-06 00:00:00	193	0.45	8.56
2019-04-06 01:00:00	115	0.08	5.08
2019-04-06 02:00:00	91	0.08	3.25
2019-04-06 03:00:00	71	0	2.25
2019-04-06 04:00:00	34	0	0.67
2019-04-06 05:00:00	64	0	1.83
2019-04-06 06:00:00	121	0.17	4.5
2019-04-06 07:00:00	218	0.92	9.33
2019-04-06 08:00:00	303	1.5	13.58
2019-04-06 09:00:00	401	2.25	18.42
2019-04-06 10:00:00	454	3.33	20.92
2019-04-06 11:00:00	461	3	22.34
2019-04-06 12:00:00	530	3.67	25.08
2019-04-06 13:00:00	528	3.5	24.84
2019-04-06 14:00:00	468	3.17	22.67
2019-04-06 15:00:00	422	2.67	19.42
2019-04-06 16:00:00	392	1.92	17.84
2019-04-06 17:00:00	441	2.59	20.83
2019-04-06 18:00:00	382	2.33	17.67
2019-04-06 19:00:00	370	2	17
2019-04-06 20:00:00	357	1.5	16.67
2019-04-06 21:00:00	281	1.33	13.17
2019-04-06 22:00:00	301	1.09	13.42
2019-04-06 23:00:00	243	0.75	11.34
2019-04-07 00:00:00	164	0.11	7.33
2019-04-07 01:00:00	154	0	6.59
2019-04-07 02:00:00	103	0	4.09
2019-04-07 03:00:00	46	0	1.17
2019-04-07 04:00:00	44	0	1.17
2019-04-07 05:00:00	53	0	1.42
2019-04-07 06:00:00	114	0	4.17
2019-04-07 07:00:00	196	0.25	8.58
2019-04-07 08:00:00	280	1	11.84
2019-04-07 09:00:00	363	2.5	16.92
2019-04-07 10:00:00	554	5.17	25.83
2019-04-07 11:00:00	570	4.25	27.33
2019-04-07 12:00:00	567	3.92	27
2019-04-07 13:00:00	496	4.75	24.08
2019-04-07 14:00:00	428	2.5	20.25
2019-04-07 15:00:00	379	2.17	17.67
2019-04-07 16:00:00	327	1.59	14.92
2019-04-07 17:00:00	351	2	16.42
2019-04-07 18:00:00	388	1.83	17.58
2019-04-07 19:00:00	314	1.42	15.25
2019-04-07 20:00:00	219	0.42	9.67
2019-04-07 21:00:00	182	0.25	8.09
2019-04-07 22:00:00	126	0.08	5.17
2019-04-07 23:00:00	94	0	3.92
2019-04-08 00:00:00	44	0	1
2019-04-08 01:00:00	16	0	0.42
2019-04-08 02:00:00	19	0	0.42
2019-04-08 03:00:00	9	0	0.25
2019-04-08 04:00:00	13	0	0.17
2019-04-08 05:00:00	33	0	0.75
2019-04-08 06:00:00	238	0.67	9.25
2019-04-08 07:00:00	525	3.5	24.5
2019-04-08 08:00:00	500	3.58	22.92
2019-04-08 09:00:00	575	3.92	27.67
2019-04-08 10:00:00	580	5.08	27.75
2019-04-08 11:00:00	552	3.5	25.75
2019-04-08 12:00:00	537	3.25	25.25
2019-04-08 13:00:00	638	4.84	29.84
2019-04-08 14:00:00	588	3.92	28.5
2019-04-08 15:00:00	677	6.17	32.75
2019-04-08 16:00:00	723	7.08	34.84
2019-04-08 17:00:00	737	6.67	35.75
2019-04-08 18:00:00	785	8.17	38.25
2019-04-08 19:00:00	640	9.34	33.33
2019-04-08 20:00:00	488	3.92	23.42
2019-04-08 21:00:00	339	1.58	15.5
2019-04-08 22:00:00	236	0.5	11.08
2019-04-08 23:00:00	149	0.08	5.83
2019-04-09 00:00:00	33	0	1.22
2019-04-09 01:00:00	19	0	0.25
2019-04-09 02:00:00	10	0	0.25
2019-04-09 03:00:00	4	0	0.17
2019-04-09 04:00:00	9	0	0.17
2019-04-09 05:00:00	47	0.25	1.75
2019-04-09 06:00:00	255	1	10.42
2019-04-09 07:00:00	528	4.58	25.17
2019-04-09 08:00:00	581	4.58	27.92
2019-04-09 09:00:00	704	8	33.58
2019-04-09 10:00:00	660	6.25	32.75
2019-04-09 11:00:00	683	6	32.75
2019-04-09 12:00:00	578	3.83	28
2019-04-09 13:00:00	726	7.17	34.25
2019-04-09 14:00:00	623	5.09	30.67
2019-04-09 15:00:00	696	6.33	33.67
2019-04-09 16:00:00	709	6.33	34.17
2019-04-09 17:00:00	777	8.75	38.42
2019-04-09 18:00:00	779	8.17	37.92
2019-04-09 19:00:00	698	6.75	34.58
2019-04-09 20:00:00	487	3.84	23.67
2019-04-09 21:00:00	372	1.75	17.17
2019-04-09 22:00:00	250	0.67	11.42
2019-04-09 23:00:00	107	0	4.33
2019-04-10 00:00:00	48	0	1.34
2019-04-10 01:00:00	12	0	0.17
2019-04-10 02:00:00	19	0	0.42
2019-04-10 03:00:00	6	0	0.17
2019-04-10 04:00:00	16	0	0.34
2019-04-10 05:00:00	48	0.08	1
2019-04-10 06:00:00	262	0.92	10.67
2019-04-10 07:00:00	518	4.5	24.5
2019-04-10 08:00:00	583	4.58	27.75
2019-04-10 09:00:00	673	7.67	32.83
2019-04-10 10:00:00	666	6.25	32.25
2019-04-10 11:00:00	599	5.5	28.75
2019-04-10 12:00:00	626	4.33	30.08
2019-04-10 13:00:00	674	5.5	31.5
2019-04-10 14:00:00	668	6.67	33.33
2019-04-10 15:00:00	731	7.17	35
2019-04-10 16:00:00	724	6	35.5
2019-04-10 17:00:00	784	6.92	37.58
2019-04-10 18:00:00	805	10	39.75
2019-04-10 19:00:00	696	5.92	34.75
2019-04-10 20:00:00	449	2.75	21.67
2019-04-10 21:00:00	378	1.84	17.5
2019-04-10 22:00:00	233	0.58	11
2019-04-10 23:00:00	127	0	5.42
2019-04-11 00:00:00	124	0.11	4.89
2019-04-11 01:00:00	28	0	0.33
2019-04-11 02:00:00	19	0	0
2019-04-11 03:00:00	13	0	0.33
2019-04-11 04:00:00	20	0	0.08
2019-04-11 05:00:00	41	0.17	0.75
2019-04-11 06:00:00	245	1	9.75
2019-04-11 07:00:00	536	3.59	24.92
2019-04-11 08:00:00	574	4.75	27.17
2019-04-11 09:00:00	710	7.75	34.92
2019-04-11 10:00:00	681	6.59	33.09
2019-04-11 11:00:00	663	6.67	32.42
2019-04-11 12:00:00	584	4.42	28.42
2019-04-11 13:00:00	635	4.5	29.5
2019-04-11 14:00:00	628	4.58	30.5
2019-04-11 15:00:00	651	5.33	30.75
2019-04-11 16:00:00	721	6.42	34.67
2019-04-11 17:00:00	750	7.59	36.5
2019-04-11 18:00:00	789	7.34	38.33
2019-04-11 19:00:00	682	6.17	33.67
2019-04-11 20:00:00	610	4.5	28.75
2019-04-11 21:00:00	330	1.58	15.75
2019-04-11 22:00:00	263	1	12.33
2019-04-11 23:00:00	148	0.08	6.25
2019-04-12 00:00:00	108	0	4.33
2019-04-12 01:00:00	42	0	1
2019-04-12 02:00:00	33	0	0.67
2019-04-12 03:00:00	22	0	0.5
2019-04-12 04:00:00	22	0	0.17
2019-04-12 05:00:00	49	0	1.17
2019-04-12 06:00:00	225	1	9
2019-04-12 07:00:00	527	3.67	24.42
2019-04-12 08:00:00	585	5	27.67
2019-04-12 09:00:00	705	9.5	34.59
2019-04-12 10:00:00	724	8.5	36.17
2019-04-12 11:00:00	624	10.58	31.25
2019-04-12 12:00:00	552	3.5	26.42
2019-04-12 13:00:00	612	4	28.67
2019-04-12 14:00:00	714	6.92	34.84
2019-04-12 15:00:00	685	7.33	33.67
2019-04-12 16:00:00	632	6.17	30.67
2019-04-12 17:00:00	674	8	32.92
2019-04-12 18:00:00	809	12.75	40.67
2019-04-12 19:00:00	714	7.84	36
2019-04-12 20:00:00	584	5.08	28.25
2019-04-12 21:00:00	435	2.67	19.5
2019-04-12 22:00:00	410	2.92	19.75
2019-04-12 23:00:00	202	0.33	9.33
2019-04-13 00:00:00	212	0.44	9
2019-04-13 01:00:00	113	0	4.75
2019-04-13 02:00:00	59	0	1.75
2019-04-13 03:00:00	43	0	1
2019-04-13 04:00:00	39	0	0.92
2019-04-13 05:00:00	53	0	1.59
2019-04-13 06:00:00	139	0.08	5
2019-04-13 07:00:00	254	1	10.75
2019-04-13 08:00:00	380	3.83	17.75
2019-04-13 09:00:00	477	3.67	22.33
2019-04-13 10:00:00	519	4.42	24.59
2019-04-13 11:00:00	535	8	26.5
2019-04-13 12:00:00	561	4	27.08
2019-04-13 13:00:00	575	4.25	27.17
2019-04-13 14:00:00	469	3.25	22.58
2019-04-13 15:00:00	393	2.5	18.5
2019-04-13 16:00:00	376	2.58	17.59
2019-04-13 17:00:00	407	3.75	19.17
2019-04-13 18:00:00	402	2.33	18.25
2019-04-13 19:00:00	391	2	18.42
2019-04-13 20:00:00	328	1.42	15.33
2019-04-13 21:00:00	313	1.33	14
2019-04-13 22:00:00	248	0.75	11.58
2019-04-13 23:00:00	215	0.33	9.34
2019-04-14 00:00:00	225	0.67	10
2019-04-14 01:00:00	148	0.08	6.33
2019-04-14 02:00:00	127	0	5.17
2019-04-14 03:00:00	103	0	3.75
2019-04-14 04:00:00	79	0	2.83
2019-04-14 05:00:00	59	0	1.83
2019-04-14 06:00:00	109	0.08	3.67
2019-04-14 07:00:00	223	2.25	10
2019-04-14 08:00:00	258	7.08	15.67
2019-04-14 09:00:00	336	1.67	14.67
2019-04-14 10:00:00	442	2.75	20.84
2019-04-14 11:00:00	500	3.5	23.25
2019-04-14 12:00:00	540	3.92	24.83
2019-04-14 13:00:00	542	3.84	25.92
2019-04-14 14:00:00	359	1.92	16.92
2019-04-14 15:00:00	419	2.92	19
2019-04-14 16:00:00	302	1.5	14.59
2019-04-14 17:00:00	301	1.34	13.75
2019-04-14 18:00:00	312	1.84	14.17
2019-04-14 19:00:00	258	1.25	11.92
2019-04-14 20:00:00	205	0.33	9.17
2019-04-14 21:00:00	161	0.08	7.09
2019-04-14 22:00:00	116	0	4.42
2019-04-14 23:00:00	104	0	4.25
2019-04-15 00:00:00	37	0	0.89
2019-04-15 01:00:00	27	0	0.5
2019-04-15 02:00:00	13	0	0.08
2019-04-15 03:00:00	16	0	0.67
2019-04-15 04:00:00	14	0	0.08
2019-04-15 05:00:00	36	0	0.5
2019-04-15 06:00:00	228	0.75	8.92
2019-04-15 07:00:00	480	2.75	22.17
2019-04-15 08:00:00	518	3.34	24.17
2019-04-15 09:00:00	578	4	27.42
2019-04-15 10:00:00	588	4.17	28
2019-04-15 11:00:00	548	3.67	25.75
2019-04-15 12:00:00	609	4	28.67
2019-04-15 13:00:00	682	4.83	32.08
2019-04-15 14:00:00	587	3.92	28.33
2019-04-15 15:00:00	640	4.67	29.92
2019-04-15 16:00:00	687	5.67	32.75
2019-04-15 17:00:00	747	6.75	36.92
2019-04-15 18:00:00	745	7.33	35.67
2019-04-15 19:00:00	617	5.58	30.5
2019-04-15 20:00:00	469	3.67	23
2019-04-15 21:00:00	310	1.25	14.25
2019-04-15 22:00:00	174	0.17	7.75
2019-04-15 23:00:00	106	0.08	4.08
2019-04-16 00:00:00	36	0	0.89
2019-04-16 01:00:00	14	0	0.17
2019-04-16 02:00:00	9	0	0.08
2019-04-16 03:00:00	11	0	0.17
2019-04-16 04:00:00	11	0	0.17
2019-04-16 05:00:00	31	0	0.42
2019-04-16 06:00:00	226	1	8.83
2019-04-16 07:00:00	536	4.25	25.08
2019-04-16 08:00:00	534	4	25.67
2019-04-16 09:00:00	608	6.25	29.08
2019-04-16 10:00:00	622	4.92	29.84
2019-04-16 11:00:00	660	7.67	32.34
2019-04-16 12:00:00	633	4.42	30.25
2019-04-16 13:00:00	689	4.92	32.17
2019-04-16 14:00:00	572	4.5	27.75
2019-04-16 15:00:00	703	6.42	33.92
2019-04-16 16:00:00	760	8.08	36.83
2019-04-16 17:00:00	758	6.59	36.59
2019-04-16 18:00:00	713	7.75	35.75
2019-04-16 19:00:00	618	5.34	30.08
2019-04-16 20:00:00	513	3.33	24.5
2019-04-16 21:00:00	331	1.58	15.34
2019-04-16 22:00:00	212	0.5	10.08
2019-04-16 23:00:00	122	0.08	4.92
2019-04-17 00:00:00	67	0	2.56
2019-04-17 01:00:00	31	0	0.58
2019-04-17 02:00:00	23	0	0.42
2019-04-17 03:00:00	11	0	0.33
2019-04-17 04:00:00	15	0	0.17
2019-04-17 05:00:00	43	0	0.83
2019-04-17 06:00:00	211	1	8.17
2019-04-17 07:00:00	474	3.08	22.08
2019-04-17 08:00:00	570	4.34	26.42
2019-04-17 09:00:00	647	5.58	31.67
2019-04-17 10:00:00	694	6.92	33
2019-04-17 11:00:00	649	6.08	32.42
2019-04-17 12:00:00	616	4.25	28.67
2019-04-17 13:00:00	709	5.83	33.5
2019-04-17 14:00:00	653	5.34	32.17
2019-04-17 15:00:00	674	6.09	32.75
2019-04-17 16:00:00	743	9	36.42
2019-04-17 17:00:00	715	6.59	34.5
2019-04-17 18:00:00	750	7.67	37.25
2019-04-17 19:00:00	609	5.17	29.33
2019-04-17 20:00:00	463	3.17	22
2019-04-17 21:00:00	333	1.42	15.17
2019-04-17 22:00:00	217	0.58	10.17
2019-04-17 23:00:00	132	0	5.75
2019-04-18 00:00:00	65	0	2
2019-04-18 01:00:00	44	0	1
2019-04-18 02:00:00	33	0	0.75
2019-04-18 03:00:00	21	0	0.42
2019-04-18 04:00:00	25	0	0.42
2019-04-18 05:00:00	43	0	1.17
2019-04-18 06:00:00	145	0.25	5.83
2019-04-18 07:00:00	278	1.42	12.33
2019-04-18 08:00:00	450	3.17	20.42
2019-04-18 09:00:00	571	4.33	26.58
2019-04-18 10:00:00	575	3.84	27.75
2019-04-18 11:00:00	525	3.5	24.5
2019-04-18 12:00:00	546	4.75	26.08
2019-04-18 13:00:00	509	5.08	24.17
2019-04-18 14:00:00	520	4.42	24.75
2019-04-18 15:00:00	610	4.08	28.67
2019-04-18 16:00:00	560	4.17	26.84
2019-04-18 17:00:00	590	4	27.92
2019-04-18 18:00:00	585	3.42	27.92
2019-04-18 19:00:00	457	2.34	22
2019-04-18 20:00:00	353	1.75	16.5
2019-04-18 21:00:00	253	0.84	11.33
2019-04-18 22:00:00	202	0.33	9
2019-04-18 23:00:00	156	0.42	6.84
2019-04-19 00:00:00	132	0	5.44
2019-04-19 01:00:00	61	0	1.84
2019-04-19 02:00:00	49	0	1.58
2019-04-19 03:00:00	41	0	1
2019-04-19 04:00:00	37	0	0.67
2019-04-19 05:00:00	25	0	0.34
2019-04-19 06:00:00	59	0	1.58
2019-04-19 07:00:00	219	0.08	9.25
2019-04-19 08:00:00	211	0.83	9
2019-04-19 09:00:00	260	1.5	11.75
2019-04-19 10:00:00	239	1.17	10.67
2019-04-19 11:00:00	288	1.34	13
2019-04-19 12:00:00	323	1.92	14.5
2019-04-19 13:00:00	277	1.33	13.25
2019-04-19 14:00:00	284	1.58	13.17
2019-04-19 15:00:00	272	1.25	12.67
2019-04-19 16:00:00	260	1.17	12.09
2019-04-19 17:00:00	249	1.33	11.5
2019-04-19 18:00:00	281	1.25	12.67
2019-04-19 19:00:00	272	1.25	12.08
2019-04-19 20:00:00	259	1	11.75
2019-04-19 21:00:00	177	0.33	8.25
2019-04-19 22:00:00	189	0.08	7.92
2019-04-19 23:00:00	128	0	5.34
2019-04-20 00:00:00	85	0	3.22
2019-04-20 01:00:00	55	0	1.75
2019-04-20 02:00:00	49	0	1.33
2019-04-20 03:00:00	18	0	0.17
2019-04-20 04:00:00	20	0	0.5
2019-04-20 05:00:00	27	0	0.58
2019-04-20 06:00:00	71	0	2.25
2019-04-20 07:00:00	140	0.42	5.83
2019-04-20 08:00:00	206	0.92	8.84
2019-04-20 09:00:00	292	1.75	13.25
2019-04-20 10:00:00	351	2.42	16.17
2019-04-20 11:00:00	389	2.5	17.92
2019-04-20 12:00:00	395	2.42	18.08
2019-04-20 13:00:00	362	2.34	17.75
2019-04-20 14:00:00	345	2.42	16.25
2019-04-20 15:00:00	334	2.83	15.17
2019-04-20 16:00:00	279	1.33	13.09
2019-04-20 17:00:00	250	1	11.42
2019-04-20 18:00:00	234	0.75	10.09
2019-04-20 19:00:00	257	0.75	11.83
2019-04-20 20:00:00	252	0.75	11
2019-04-20 21:00:00	193	0.33	8.67
2019-04-20 22:00:00	235	0.58	10.42
2019-04-20 23:00:00	192	0.08	8.34
2019-04-21 00:00:00	132	0	5.45
2019-04-21 01:00:00	80	0	2.92
2019-04-21 02:00:00	70	0	2.25
2019-04-21 03:00:00	64	0	2.08
2019-04-21 04:00:00	32	0	0.59
2019-04-21 05:00:00	39	0	0.83
2019-04-21 06:00:00	89	0	3
2019-04-21 07:00:00	168	0.08	7.17
2019-04-21 08:00:00	210	1	8.92
2019-04-21 09:00:00	322	1.5	14.58
2019-04-21 10:00:00	368	1.83	16.67
2019-04-21 11:00:00	405	2.33	18.67
2019-04-21 12:00:00	430	2.5	20
2019-04-21 13:00:00	431	2.34	20.08
2019-04-21 14:00:00	305	1.33	14.33
2019-04-21 15:00:00	344	2.75	15.83
2019-04-21 16:00:00	282	1.17	13
2019-04-21 17:00:00	301	1.34	13.58
2019-04-21 18:00:00	302	1.33	13.83
2019-04-21 19:00:00	282	2.58	13.5
2019-04-21 20:00:00	219	0.5	9.92
2019-04-21 21:00:00	185	0.17	7.83
2019-04-21 22:00:00	114	0	4.59
2019-04-21 23:00:00	96	0	3.42
2019-04-22 00:00:00	55	0	1.56
2019-04-22 01:00:00	24	0	0.17
2019-04-22 02:00:00	15	0	0.17
2019-04-22 03:00:00	7	0	0.08
2019-04-22 04:00:00	14	0	0.17
2019-04-22 05:00:00	51	0	1.25
2019-04-22 06:00:00	235	1.08	9.42
2019-04-22 07:00:00	533	4.25	25
2019-04-22 08:00:00	529	3.5	24.34
2019-04-22 09:00:00	537	3.59	25.84
2019-04-22 10:00:00	573	4.5	27.17
2019-04-22 11:00:00	538	3.58	25.33
2019-04-22 12:00:00	569	3.59	27
2019-04-22 13:00:00	616	4.75	28.92
2019-04-22 14:00:00	617	4.58	29.58
2019-04-22 15:00:00	656	4.42	30.92
2019-04-22 16:00:00	705	5.5	33.25
2019-04-22 17:00:00	778	7.17	37.83
2019-04-22 18:00:00	854	8.75	41.59
2019-04-22 19:00:00	675	8	34.42
2019-04-22 20:00:00	472	3.5	22.34
2019-04-22 21:00:00	400	2.34	19.17
2019-04-22 22:00:00	192	0.42	9.09
2019-04-22 23:00:00	100	0.08	4.08
2019-04-23 00:00:00	47	0	1.22
2019-04-23 01:00:00	22	0	0.33
2019-04-23 02:00:00	12	0	0.08
2019-04-23 03:00:00	16	0	0.58
2019-04-23 04:00:00	10	0	0.17
2019-04-23 05:00:00	42	0.08	0.75
2019-04-23 06:00:00	244	1.33	10.08
2019-04-23 07:00:00	546	4.42	25.42
2019-04-23 08:00:00	567	6	27.67
2019-04-23 09:00:00	666	6.5	32.25
2019-04-23 10:00:00	727	7.84	35.75
2019-04-23 11:00:00	636	7.42	30.83
2019-04-23 12:00:00	613	4.92	29.17
2019-04-23 13:00:00	698	6.75	32.92
2019-04-23 14:00:00	648	5.17	32.33
2019-04-23 15:00:00	690	6	32.92
2019-04-23 16:00:00	707	8.08	34.67
2019-04-23 17:00:00	767	8.58	37.83
2019-04-23 18:00:00	783	8.92	38.33
2019-04-23 19:00:00	605	4.33	29.67
2019-04-23 20:00:00	529	3.67	25.42
2019-04-23 21:00:00	300	1.25	14
2019-04-23 22:00:00	189	0.33	8.67
2019-04-23 23:00:00	97	0.08	4
2019-04-24 00:00:00	51	0	1.33
2019-04-24 01:00:00	31	0	0.67
2019-04-24 02:00:00	27	0	0.5
2019-04-24 03:00:00	5	0	0.08
2019-04-24 04:00:00	12	0	0.17
2019-04-24 05:00:00	33	0	0.42
2019-04-24 06:00:00	261	1.17	10.34
2019-04-24 07:00:00	495	3.5	23.34
2019-04-24 08:00:00	551	4.25	26.5
2019-04-24 09:00:00	655	5.75	31.33
2019-04-24 10:00:00	685	9.25	34
2019-04-24 11:00:00	647	5.92	31.34
2019-04-24 12:00:00	668	6.33	32
2019-04-24 13:00:00	693	5.33	33.42
2019-04-24 14:00:00	633	5.75	30.67
2019-04-24 15:00:00	708	6.42	33.92
2019-04-24 16:00:00	686	6.17	33.58
2019-04-24 17:00:00	721	5.92	34.25
2019-04-24 18:00:00	767	10.08	38.42
2019-04-24 19:00:00	680	6.25	33.17
2019-04-24 20:00:00	527	3.92	25.5
2019-04-24 21:00:00	318	1.58	15.17
2019-04-24 22:00:00	280	1	12.92
2019-04-24 23:00:00	117	0.08	4.75
2019-04-25 00:00:00	75	0	2.56
2019-04-25 01:00:00	15	0	0.25
2019-04-25 02:00:00	17	0	0
2019-04-25 03:00:00	28	0	0.25
2019-04-25 04:00:00	14	0	0.33
2019-04-25 05:00:00	42	0	0.84
2019-04-25 06:00:00	216	0.83	8.75
2019-04-25 07:00:00	506	3.17	23.17
2019-04-25 08:00:00	572	4.83	27.33
2019-04-25 09:00:00	691	7.92	33.42
2019-04-25 10:00:00	628	5.34	30.58
2019-04-25 11:00:00	629	5.5	30.25
2019-04-25 12:00:00	571	4.08	27.25
2019-04-25 13:00:00	653	6.58	31.33
2019-04-25 14:00:00	675	5.5	32.58
2019-04-25 15:00:00	689	6.25	33.5
2019-04-25 16:00:00	681	5.42	32.17
2019-04-25 17:00:00	799	7.75	39.17
2019-04-25 18:00:00	719	6.42	35.17
2019-04-25 19:00:00	678	6.17	32.92
2019-04-25 20:00:00	608	4.75	29.58
2019-04-25 21:00:00	322	1.58	15.17
2019-04-25 22:00:00	302	0.83	13.92
2019-04-25 23:00:00	166	0.25	7.25
2019-04-26 00:00:00	100	0	3.89
2019-04-26 01:00:00	46	0	1.34
2019-04-26 02:00:00	31	0	0.33
2019-04-26 03:00:00	25	0	0.58
2019-04-26 04:00:00	21	0	0.42
2019-04-26 05:00:00	49	0	1.08
2019-04-26 06:00:00	224	1	8.75
2019-04-26 07:00:00	517	3.25	24.25
2019-04-26 08:00:00	598	6	28.5
2019-04-26 09:00:00	707	6.5	34.33
2019-04-26 10:00:00	670	5.67	32.33
2019-04-26 11:00:00	653	7	31.83
2019-04-26 12:00:00	587	4.5	27.75
2019-04-26 13:00:00	654	5.25	30.92
2019-04-26 14:00:00	649	4.67	31.67
2019-04-26 15:00:00	648	5.34	30.83
2019-04-26 16:00:00	748	6.25	36.08
2019-04-26 17:00:00	778	7.09	37.09
2019-04-26 18:00:00	797	6.83	39
2019-04-26 19:00:00	649	5.08	31.67
2019-04-26 20:00:00	615	4.58	29.67
2019-04-26 21:00:00	464	2.58	21.84
2019-04-26 22:00:00	384	2.17	18.5
2019-04-26 23:00:00	251	1.08	11.5
2019-04-27 00:00:00	240	0.55	10.78
2019-04-27 01:00:00	148	0.08	6.5
2019-04-27 02:00:00	120	0.08	4.75
2019-04-27 03:00:00	95	0	3.75
2019-04-27 04:00:00	51	0	1.5
2019-04-27 05:00:00	45	0	1.17
2019-04-27 06:00:00	119	0	4.25
2019-04-27 07:00:00	251	1.17	11
2019-04-27 08:00:00	352	2.42	15.67
2019-04-27 09:00:00	479	6.59	23.42
2019-04-27 10:00:00	515	3.75	24.42
2019-04-27 11:00:00	573	5.67	27.25
2019-04-27 12:00:00	591	4.58	28.5
2019-04-27 13:00:00	580	4.34	28.25
2019-04-27 14:00:00	473	2.67	22.33
2019-04-27 15:00:00	427	2.58	19.92
2019-04-27 16:00:00	439	2.67	20.08
2019-04-27 17:00:00	477	3.67	22.58
2019-04-27 18:00:00	473	2.84	22.08
2019-04-27 19:00:00	402	2.42	19
2019-04-27 20:00:00	365	1.75	16.92
2019-04-27 21:00:00	294	1.09	13.42
2019-04-27 22:00:00	241	1	10.75
2019-04-27 23:00:00	256	0.83	11.92
2019-04-28 00:00:00	169	0.33	7.45
2019-04-28 01:00:00	118	0	4.75
2019-04-28 02:00:00	74	0	2.5
2019-04-28 03:00:00	50	0	1.34
2019-04-28 04:00:00	47	0	1.09
2019-04-28 05:00:00	54	0	1.5
2019-04-28 06:00:00	94	0	3
2019-04-28 07:00:00	199	0.42	8.67
2019-04-28 08:00:00	276	1.25	12.08
2019-04-28 09:00:00	300	1.59	13.92
2019-04-28 10:00:00	348	0.67	16.67
2019-04-28 11:00:00	378	1	17.92
2019-04-28 12:00:00	402	1	19.25
2019-04-28 13:00:00	404	1	19.59
2019-04-28 14:00:00	288	0.42	14.09
2019-04-28 15:00:00	313	1.5	14.42
2019-04-28 16:00:00	334	1.67	15.42
2019-04-28 17:00:00	356	1.92	16.25
2019-04-28 18:00:00	372	1.84	17.25
2019-04-28 19:00:00	297	1.17	13.67
2019-04-28 20:00:00	208	0.33	9.42
2019-04-28 21:00:00	168	0.17	7.09
2019-04-28 22:00:00	106	0	4.33
2019-04-28 23:00:00	90	0	3.33
2019-04-29 00:00:00	52	0	1.67
2019-04-29 01:00:00	22	0	0.75
2019-04-29 02:00:00	20	0	0.25
2019-04-29 03:00:00	10	0	0.25
2019-04-29 04:00:00	8	0	0.08
2019-04-29 05:00:00	44	0	1
2019-04-29 06:00:00	215	0.92	8.33
2019-04-29 07:00:00	477	2.75	22
2019-04-29 08:00:00	547	3.83	25.33
2019-04-29 09:00:00	582	4.25	27.67
2019-04-29 10:00:00	593	4.92	28.5
2019-04-29 11:00:00	545	3.17	26
2019-04-29 12:00:00	576	3.5	26.75
2019-04-29 13:00:00	633	4.42	29.75
2019-04-29 14:00:00	623	4.33	29.84
2019-04-29 15:00:00	700	7.17	34.25
2019-04-29 16:00:00	738	6.25	35.67
2019-04-29 17:00:00	771	7.33	37.67
2019-04-29 18:00:00	816	8.84	39.42
2019-04-29 19:00:00	634	7.17	32.25
2019-04-29 20:00:00	483	2.84	22.25
2019-04-29 21:00:00	289	1.75	14.25
2019-04-29 22:00:00	180	0.33	8
2019-04-29 23:00:00	77	0	2.59
2019-04-30 00:00:00	29	0	0.78
2019-04-30 01:00:00	14	0	0.25
2019-04-30 02:00:00	19	0	0.17
2019-04-30 03:00:00	6	0	0.25
2019-04-30 04:00:00	14	0	0.08
2019-04-30 05:00:00	40	0.08	0.92
2019-04-30 06:00:00	231	0.75	8.83
2019-04-30 07:00:00	513	3.67	23.75
2019-04-30 08:00:00	567	5.09	26.92
2019-04-30 09:00:00	667	6.5	32.17
2019-04-30 10:00:00	651	5.42	31.17
2019-04-30 11:00:00	658	7	32.5
2019-04-30 12:00:00	611	5.75	29.33
2019-04-30 13:00:00	687	6	32.92
2019-04-30 14:00:00	629	5.08	30.67
2019-04-30 15:00:00	651	6.25	31
2019-04-30 16:00:00	650	6.59	31.58
2019-04-30 17:00:00	731	7.17	35.42
2019-04-30 18:00:00	801	10.25	40.09
2019-04-30 19:00:00	663	5.17	32.25
2019-04-30 20:00:00	560	4.75	26.67
2019-04-30 21:00:00	402	2.33	18.67
2019-04-30 22:00:00	288	1.34	13.5
2019-04-30 23:00:00	200	0.5	9.25
2019-05-01 00:00:00	155	0.11	6.22

## Sheet: PM 07112 03
Data/Hora	Intensidade(carros/hora)	Ocupacao(%)	Carga(%)
2019-04-01 00:00:00	20	0	1
2019-04-01 01:00:00	28	0	0.75
2019-04-01 02:00:00	7	0	0
2019-04-01 03:00:00	4	0	0.17
2019-04-01 04:00:00	10	0	0.17
2019-04-01 05:00:00	52	0	1.17
2019-04-01 06:00:00	584	2.5	24.25
2019-04-01 07:00:00	1298	7.25	62.59
2019-04-01 08:00:00	1198	6.58	58.92
2019-04-01 09:00:00	1169	7	57.59
2019-04-01 10:00:00	909	4.75	43.83
2019-04-01 11:00:00	832	4.25	40
2019-04-01 12:00:00	969	5.25	45.17
2019-04-01 13:00:00	1135	6.84	55.09
2019-04-01 14:00:00	1062	5.83	52.17
2019-04-01 15:00:00	1016	6.09	49.25
2019-04-01 16:00:00	961	6.25	46.33
2019-04-01 17:00:00	975	5.92	47.09
2019-04-01 18:00:00	922	5.09	45.17
2019-04-01 19:00:00	695	3.92	33.84
2019-04-01 20:00:00	547	2.83	26.17
2019-04-01 21:00:00	380	1.75	18.25
2019-04-01 22:00:00	289	0.92	13.33
2019-04-01 23:00:00	150	0	6.5
2019-04-02 00:00:00	53	0	1.89
2019-04-02 01:00:00	22	0	0.33
2019-04-02 02:00:00	11	0.25	0.5
2019-04-02 03:00:00	4	0	0.17
2019-04-02 04:00:00	13	0	0.75
2019-04-02 05:00:00	41	0	1.17
2019-04-02 06:00:00	617	2.75	25.17
2019-04-02 07:00:00	1348	7.5	65.5
2019-04-02 08:00:00	1336	9.17	65.75
2019-04-02 09:00:00	1213	8.33	59.75
2019-04-02 10:00:00	1033	5.58	51
2019-04-02 11:00:00	884	4.42	42
2019-04-02 12:00:00	991	5.92	46.83
2019-04-02 13:00:00	1154	6.92	56.08
2019-04-02 14:00:00	1055	6.17	51.75
2019-04-02 15:00:00	960	5.92	45.75
2019-04-02 16:00:00	952	5.75	46.33
2019-04-02 17:00:00	966	6	47
2019-04-02 18:00:00	821	18.17	44.33
2019-04-02 19:00:00	670	11.17	34.58
2019-04-02 20:00:00	575	2.92	27.67
2019-04-02 21:00:00	347	1.42	16.17
2019-04-02 22:00:00	318	1.17	14.92
2019-04-02 23:00:00	149	0	6.59
2019-04-03 00:00:00	72	0.78	4.45
2019-04-03 01:00:00	27	0	0.75
2019-04-03 02:00:00	7	0	0.17
2019-04-03 03:00:00	4	0	0.08
2019-04-03 04:00:00	10	0	0.08
2019-04-03 05:00:00	60	0	1.58
2019-04-03 06:00:00	577	2.33	23.84
2019-04-03 07:00:00	1313	7.17	64
2019-04-03 08:00:00	1256	7	60.09
2019-04-03 09:00:00	1153	10.83	58.08
2019-04-03 10:00:00	958	5.34	46.67
2019-04-03 11:00:00	870	4.67	41.75
2019-04-03 12:00:00	1032	5.83	48.75
2019-04-03 13:00:00	1132	8.25	55.42
2019-04-03 14:00:00	1041	6.42	50.84
2019-04-03 15:00:00	1047	6.83	50.75
2019-04-03 16:00:00	981	6.17	48.33
2019-04-03 17:00:00	981	5.67	47.59
2019-04-03 18:00:00	919	6.34	44
2019-04-03 19:00:00	728	4	35.5
2019-04-03 20:00:00	502	2.84	24.5
2019-04-03 21:00:00	364	1.75	16.83
2019-04-03 22:00:00	334	1.42	15.92
2019-04-03 23:00:00	181	0.33	7.92
2019-04-04 00:00:00	89	0	3.45
2019-04-04 01:00:00	29	0	0.42
2019-04-04 02:00:00	10	0	0.08
2019-04-04 03:00:00	12	0	0.08
2019-04-04 04:00:00	10	0	0.25
2019-04-04 05:00:00	50	0	0.92
2019-04-04 06:00:00	591	2.42	23.67
2019-04-04 07:00:00	1293	7.09	62.75
2019-04-04 08:00:00	1276	7.33	62.75
2019-04-04 09:00:00	1263	8.42	61.42
2019-04-04 10:00:00	1105	6.58	54.08
2019-04-04 11:00:00	932	4.84	45.17
2019-04-04 12:00:00	1068	7.08	51.17
2019-04-04 13:00:00	1178	7.42	57.67
2019-04-04 14:00:00	1114	8.33	54.5
2019-04-04 15:00:00	1015	6.42	49.5
2019-04-04 16:00:00	923	5.33	44.58
2019-04-04 17:00:00	998	5.83	47.92
2019-04-04 18:00:00	875	6.25	42.34
2019-04-04 19:00:00	776	4.92	38.08
2019-04-04 20:00:00	565	3.08	27.5
2019-04-04 21:00:00	395	1.75	18.67
2019-04-04 22:00:00	386	1.83	18.25
2019-04-04 23:00:00	175	0.67	8.42
2019-04-05 00:00:00	157	1.56	8
2019-04-05 01:00:00	50	0	1.5
2019-04-05 02:00:00	17	0	0.5
2019-04-05 03:00:00	19	0	0.25
2019-04-05 04:00:00	20	0	0.33
2019-04-05 05:00:00	54	0	1.33
2019-04-05 06:00:00	579	2.67	23.25
2019-04-05 07:00:00	1251	6.58	61.5
2019-04-05 08:00:00	1307	7.58	64
2019-04-05 09:00:00	1223	8.59	60.34
2019-04-05 10:00:00	1026	6.17	49.33
2019-04-05 11:00:00	1031	6.25	50.34
2019-04-05 12:00:00	998	6	48.09
2019-04-05 13:00:00	1152	7.67	55
2019-04-05 14:00:00	1041	6.5	51.33
2019-04-05 15:00:00	1065	6.58	51.42
2019-04-05 16:00:00	992	6.09	48.58
2019-04-05 17:00:00	961	5.83	45.84
2019-04-05 18:00:00	880	5.42	42.83
2019-04-05 19:00:00	804	4.83	38.42
2019-04-05 20:00:00	673	7.25	33.83
2019-04-05 21:00:00	486	3.17	23
2019-04-05 22:00:00	410	2.67	19.75
2019-04-05 23:00:00	245	0.83	11.08
2019-04-06 00:00:00	249	5	13.45
2019-04-06 01:00:00	178	0.08	8.09
2019-04-06 02:00:00	104	0	4
2019-04-06 03:00:00	55	0.33	2.33
2019-04-06 04:00:00	38	0	0.92
2019-04-06 05:00:00	29	0	0.33
2019-04-06 06:00:00	293	0.75	11.67
2019-04-06 07:00:00	429	1.25	19.08
2019-04-06 08:00:00	615	2.25	28.5
2019-04-06 09:00:00	697	3.25	32.92
2019-04-06 10:00:00	694	3.42	32.75
2019-04-06 11:00:00	697	5	33.09
2019-04-06 12:00:00	853	7	41.17
2019-04-06 13:00:00	736	5.84	36.25
2019-04-06 14:00:00	607	3.42	29.09
2019-04-06 15:00:00	538	2.83	25
2019-04-06 16:00:00	557	3.42	26.5
2019-04-06 17:00:00	553	4.42	26.08
2019-04-06 18:00:00	556	5.17	27.42
2019-04-06 19:00:00	506	4.42	23.67
2019-04-06 20:00:00	521	3.84	25
2019-04-06 21:00:00	428	3.34	20.42
2019-04-06 22:00:00	308	1.42	14.33
2019-04-06 23:00:00	257	3.67	12.67
2019-04-07 00:00:00	275	1.78	12.44
2019-04-07 01:00:00	177	0.17	7.67
2019-04-07 02:00:00	88	1.17	3.67
2019-04-07 03:00:00	85	0	2.92
2019-04-07 04:00:00	70	0	2.42
2019-04-07 05:00:00	51	0	1.33
2019-04-07 06:00:00	82	0	2.58
2019-04-07 07:00:00	133	0.25	5.33
2019-04-07 08:00:00	243	0.75	10.08
2019-04-07 09:00:00	327	1.25	14.67
2019-04-07 10:00:00	525	2.92	24.67
2019-04-07 11:00:00	535	2.92	24.75
2019-04-07 12:00:00	550	3.42	25.92
2019-04-07 13:00:00	530	3.17	25.25
2019-04-07 14:00:00	412	2.08	19.42
2019-04-07 15:00:00	477	2.5	22.33
2019-04-07 16:00:00	408	2.17	18.92
2019-04-07 17:00:00	404	1.83	19.17
2019-04-07 18:00:00	407	1.75	18.83
2019-04-07 19:00:00	458	2.25	21.42
2019-04-07 20:00:00	391	1.67	18.58
2019-04-07 21:00:00	229	0.5	10.42
2019-04-07 22:00:00	145	0.83	7.09
2019-04-07 23:00:00	110	0	4.5
2019-04-08 00:00:00	55	0	1.78
2019-04-08 01:00:00	20	0	0.58
2019-04-08 02:00:00	10	0	0.08
2019-04-08 03:00:00	9	0	0.25
2019-04-08 04:00:00	7	0	0.17
2019-04-08 05:00:00	59	0	1.42
2019-04-08 06:00:00	565	2.59	23.33
2019-04-08 07:00:00	1254	6.5	60.25
2019-04-08 08:00:00	1339	7.08	65.58
2019-04-08 09:00:00	1206	8.17	59.33
2019-04-08 10:00:00	927	5	45.42
2019-04-08 11:00:00	862	4.34	41
2019-04-08 12:00:00	967	5.08	45.17
2019-04-08 13:00:00	1118	6.33	54.42
2019-04-08 14:00:00	1029	5.83	50.5
2019-04-08 15:00:00	1016	5.83	49
2019-04-08 16:00:00	932	5.5	45.25
2019-04-08 17:00:00	967	5.59	46.5
2019-04-08 18:00:00	933	5.33	45.42
2019-04-08 19:00:00	718	4	35.08
2019-04-08 20:00:00	511	2.33	24.75
2019-04-08 21:00:00	281	0.75	12.75
2019-04-08 22:00:00	304	1	14.08
2019-04-08 23:00:00	111	0	4.67
2019-04-09 00:00:00	55	0	1.67
2019-04-09 01:00:00	20	0	0.42
2019-04-09 02:00:00	11	0	0.17
2019-04-09 03:00:00	6	0	0.08
2019-04-09 04:00:00	9	0	0.17
2019-04-09 05:00:00	51	0	1.17
2019-04-09 06:00:00	614	2.75	24.58
2019-04-09 07:00:00	1230	6.5	60.08
2019-04-09 08:00:00	1213	6.5	59.17
2019-04-09 09:00:00	1188	13.34	59.92
2019-04-09 10:00:00	963	5.42	47.17
2019-04-09 11:00:00	900	4.42	42.75
2019-04-09 12:00:00	1020	5.67	48.83
2019-04-09 13:00:00	1143	6.67	54.92
2019-04-09 14:00:00	1096	6.84	54.17
2019-04-09 15:00:00	977	5.42	47.25
2019-04-09 16:00:00	967	5.58	46.92
2019-04-09 17:00:00	953	5.67	46.17
2019-04-09 18:00:00	983	6.09	47.25
2019-04-09 19:00:00	772	5.08	38.08
2019-04-09 20:00:00	506	2.5	24.59
2019-04-09 21:00:00	381	1.84	17.58
2019-04-09 22:00:00	325	1.17	15.5
2019-04-09 23:00:00	141	0.25	6.25
2019-04-10 00:00:00	55	0	2
2019-04-10 01:00:00	31	0	0.58
2019-04-10 02:00:00	10	0	0.08
2019-04-10 03:00:00	5	0	0.25
2019-04-10 04:00:00	6	0	0.08
2019-04-10 05:00:00	48	0	1.08
2019-04-10 06:00:00	592	2.42	24.33
2019-04-10 07:00:00	1232	6.5	59.58
2019-04-10 08:00:00	1294	7.75	62.84
2019-04-10 09:00:00	1226	7.58	60.5
2019-04-10 10:00:00	987	6.17	48.42
2019-04-10 11:00:00	934	5	44.58
2019-04-10 12:00:00	1072	6.5	51.75
2019-04-10 13:00:00	1216	8.17	58.75
2019-04-10 14:00:00	1066	7.25	53.25
2019-04-10 15:00:00	986	6.25	47.42
2019-04-10 16:00:00	986	5.92	47.67
2019-04-10 17:00:00	1008	6	48.42
2019-04-10 18:00:00	844	5.58	41.17
2019-04-10 19:00:00	719	3.92	34.58
2019-04-10 20:00:00	508	2.5	25.08
2019-04-10 21:00:00	404	1.67	18.5
2019-04-10 22:00:00	330	1.25	15.42
2019-04-10 23:00:00	150	0.5	7.17
2019-04-11 00:00:00	89	0	3.22
2019-04-11 01:00:00	35	0	0.67
2019-04-11 02:00:00	17	0	0.17
2019-04-11 03:00:00	7	0	0.25
2019-04-11 04:00:00	12	0	0.08
2019-04-11 05:00:00	63	0	2.08
2019-04-11 06:00:00	567	2.25	23.25
2019-04-11 07:00:00	1206	6.58	58.25
2019-04-11 08:00:00	1249	7.25	61.08
2019-04-11 09:00:00	1203	7.67	58.83
2019-04-11 10:00:00	985	6	48.33
2019-04-11 11:00:00	908	5.5	43.17
2019-04-11 12:00:00	1043	6	50.09
2019-04-11 13:00:00	1157	7.08	55.67
2019-04-11 14:00:00	1136	7.25	56.17
2019-04-11 15:00:00	950	5.42	46.25
2019-04-11 16:00:00	952	5.67	46
2019-04-11 17:00:00	984	6.17	47.67
2019-04-11 18:00:00	939	5.67	46.09
2019-04-11 19:00:00	769	6.42	37.5
2019-04-11 20:00:00	629	4.17	30.5
2019-04-11 21:00:00	435	2.25	20.25
2019-04-11 22:00:00	388	1.83	18.25
2019-04-11 23:00:00	223	0.75	10.17
2019-04-12 00:00:00	136	0.11	5.89
2019-04-12 01:00:00	53	0	1.67
2019-04-12 02:00:00	17	0	0.17
2019-04-12 03:00:00	20	0	0.17
2019-04-12 04:00:00	26	0	0.58
2019-04-12 05:00:00	60	0	1.42
2019-04-12 06:00:00	560	2.84	22.5
2019-04-12 07:00:00	1260	6.67	61.67
2019-04-12 08:00:00	1218	7.25	59
2019-04-12 09:00:00	1205	7.33	58.67
2019-04-12 10:00:00	1061	7.92	51.92
2019-04-12 11:00:00	1017	5.67	48.92
2019-04-12 12:00:00	962	5.59	46.83
2019-04-12 13:00:00	1016	6.92	49
2019-04-12 14:00:00	958	5.59	45.67
2019-04-12 15:00:00	979	5.84	47.42
2019-04-12 16:00:00	977	5.75	48
2019-04-12 17:00:00	889	5.92	42.67
2019-04-12 18:00:00	825	8.5	40.75
2019-04-12 19:00:00	826	5.5	40.42
2019-04-12 20:00:00	654	4.33	31.67
2019-04-12 21:00:00	432	5	21.34
2019-04-12 22:00:00	382	1.75	18.09
2019-04-12 23:00:00	284	2	13.33
2019-04-13 00:00:00	233	0.67	10.55
2019-04-13 01:00:00	151	0.08	6.75
2019-04-13 02:00:00	88	0	3.25
2019-04-13 03:00:00	42	0	1.17
2019-04-13 04:00:00	31	0	0.58
2019-04-13 05:00:00	39	0	0.75
2019-04-13 06:00:00	241	0.59	9.17
2019-04-13 07:00:00	383	1	17.25
2019-04-13 08:00:00	540	2.09	24.5
2019-04-13 09:00:00	602	2.5	28.25
2019-04-13 10:00:00	651	3.25	30.67
2019-04-13 11:00:00	743	3.75	34.75
2019-04-13 12:00:00	749	5.42	36.42
2019-04-13 13:00:00	690	4	32.92
2019-04-13 14:00:00	607	3.84	29.17
2019-04-13 15:00:00	505	3.09	23.75
2019-04-13 16:00:00	486	3	23.42
2019-04-13 17:00:00	527	3	24.59
2019-04-13 18:00:00	498	4.08	24.59
2019-04-13 19:00:00	551	3.33	25.67
2019-04-13 20:00:00	505	4.09	24.67
2019-04-13 21:00:00	366	6.42	18.92
2019-04-13 22:00:00	276	1.25	13.08
2019-04-13 23:00:00	266	1.58	12
2019-04-14 00:00:00	321	1.33	14.56
2019-04-14 01:00:00	195	0.17	8.67
2019-04-14 02:00:00	141	0.08	5.92
2019-04-14 03:00:00	91	0	3.33
2019-04-14 04:00:00	49	0	1.33
2019-04-14 05:00:00	36	0	0.83
2019-04-14 06:00:00	65	0	1.92
2019-04-14 07:00:00	138	0	5.33
2019-04-14 08:00:00	204	0.5	8.67
2019-04-14 09:00:00	276	0.92	12.58
2019-04-14 10:00:00	360	1.42	16.42
2019-04-14 11:00:00	446	2.25	20.5
2019-04-14 12:00:00	553	3.08	25.25
2019-04-14 13:00:00	499	2.92	24
2019-04-14 14:00:00	405	3.67	19.25
2019-04-14 15:00:00	450	2.84	21.17
2019-04-14 16:00:00	396	2.25	18.58
2019-04-14 17:00:00	313	1.5	14.83
2019-04-14 18:00:00	414	1.92	19.17
2019-04-14 19:00:00	386	1.59	17.42
2019-04-14 20:00:00	306	1.25	14.42
2019-04-14 21:00:00	245	0.67	11
2019-04-14 22:00:00	130	0	5.42
2019-04-14 23:00:00	128	0.08	5.34
2019-04-15 00:00:00	17	0	0.78
2019-04-15 01:00:00	23	0	0.5
2019-04-15 02:00:00	15	0	0.25
2019-04-15 03:00:00	5	0	0.17
2019-04-15 04:00:00	15	0	0.33
2019-04-15 05:00:00	59	0	1.67
2019-04-15 06:00:00	501	1.92	20.5
2019-04-15 07:00:00	1231	6.25	58.58
2019-04-15 08:00:00	1254	6.5	60.75
2019-04-15 09:00:00	1180	6.92	58
2019-04-15 10:00:00	863	4.5	42.42
2019-04-15 11:00:00	808	4	38.08
2019-04-15 12:00:00	936	4.67	43.67
2019-04-15 13:00:00	1153	6.58	55.84
2019-04-15 14:00:00	1024	5.58	50.92
2019-04-15 15:00:00	999	5.83	47.92
2019-04-15 16:00:00	870	5.09	42.17
2019-04-15 17:00:00	928	5.75	44.75
2019-04-15 18:00:00	856	5.17	41.58
2019-04-15 19:00:00	684	3.83	33.25
2019-04-15 20:00:00	489	2.25	23.25
2019-04-15 21:00:00	321	1.25	14.83
2019-04-15 22:00:00	239	0.42	10.83
2019-04-15 23:00:00	96	0	3.92
2019-04-16 00:00:00	40	0	1.22
2019-04-16 01:00:00	15	0	0.08
2019-04-16 02:00:00	4	0	0.17
2019-04-16 03:00:00	12	0	0.33
2019-04-16 04:00:00	14	0	0.08
2019-04-16 05:00:00	47	0	1.08
2019-04-16 06:00:00	560	2.42	22.5
2019-04-16 07:00:00	1222	6.25	59.59
2019-04-16 08:00:00	1218	6.83	59.75
2019-04-16 09:00:00	1161	8.84	56.17
2019-04-16 10:00:00	991	9.42	49.5
2019-04-16 11:00:00	908	4.92	44.17
2019-04-16 12:00:00	977	5.84	46.08
2019-04-16 13:00:00	1159	7.25	56.08
2019-04-16 14:00:00	1061	6.25	51.92
2019-04-16 15:00:00	972	6.17	47.33
2019-04-16 16:00:00	951	5.34	45.83
2019-04-16 17:00:00	967	5.58	46.25
2019-04-16 18:00:00	799	4.5	39.25
2019-04-16 19:00:00	763	4.5	36
2019-04-16 20:00:00	534	2.75	26
2019-04-16 21:00:00	375	1.75	17.84
2019-04-16 22:00:00	285	0.92	13.25
2019-04-16 23:00:00	144	0.25	6.42
2019-04-17 00:00:00	76	0	2.78
2019-04-17 01:00:00	43	0	1
2019-04-17 02:00:00	6	0	0.08
2019-04-17 03:00:00	16	0	0.33
2019-04-17 04:00:00	13	0	0.25
2019-04-17 05:00:00	54	0	1.17
2019-04-17 06:00:00	521	2.25	21.67
2019-04-17 07:00:00	1218	6.42	58.25
2019-04-17 08:00:00	1246	6.92	59.92
2019-04-17 09:00:00	1200	7.58	59.17
2019-04-17 10:00:00	1009	6	50
2019-04-17 11:00:00	921	5.59	43.75
2019-04-17 12:00:00	1004	5.67	48
2019-04-17 13:00:00	1088	7.17	52.75
2019-04-17 14:00:00	1055	6.25	51.75
2019-04-17 15:00:00	948	5.75	45.92
2019-04-17 16:00:00	956	5.75	46
2019-04-17 17:00:00	938	5.67	45.25
2019-04-17 18:00:00	821	6	40.5
2019-04-17 19:00:00	759	4.42	36.34
2019-04-17 20:00:00	531	3	26
2019-04-17 21:00:00	337	1.25	16.08
2019-04-17 22:00:00	295	1	13.5
2019-04-17 23:00:00	195	0.83	8.84
2019-04-18 00:00:00	116	0	5.11
2019-04-18 01:00:00	46	0	1.42
2019-04-18 02:00:00	35	0	0.59
2019-04-18 03:00:00	31	0	0.42
2019-04-18 04:00:00	16	0	0.17
2019-04-18 05:00:00	44	0	1
2019-04-18 06:00:00	252	0.33	10.09
2019-04-18 07:00:00	747	3.08	33.33
2019-04-18 08:00:00	940	4.42	45.5
2019-04-18 09:00:00	971	4.92	46.08
2019-04-18 10:00:00	884	4.67	42.83
2019-04-18 11:00:00	822	4	39.33
2019-04-18 12:00:00	818	4.58	39.58
2019-04-18 13:00:00	887	4.67	41.17
2019-04-18 14:00:00	863	5.59	42.42
2019-04-18 15:00:00	814	4.92	39.08
2019-04-18 16:00:00	767	4.33	36.58
2019-04-18 17:00:00	695	3.75	33.17
2019-04-18 18:00:00	685	3.67	32.42
2019-04-18 19:00:00	510	3.17	24.42
2019-04-18 20:00:00	447	2.33	21.33
2019-04-18 21:00:00	303	1.25	14.25
2019-04-18 22:00:00	257	0.75	11.83
2019-04-18 23:00:00	192	1.33	8.67
2019-04-19 00:00:00	175	0.22	7.55
2019-04-19 01:00:00	108	0.08	4.42
2019-04-19 02:00:00	42	0	0.92
2019-04-19 03:00:00	45	0	1.09
2019-04-19 04:00:00	33	0	0.67
2019-04-19 05:00:00	23	0	0.25
2019-04-19 06:00:00	77	0	2.42
2019-04-19 07:00:00	414	1.33	18.67
2019-04-19 08:00:00	415	1.42	19.92
2019-04-19 09:00:00	272	0.33	11.92
2019-04-19 10:00:00	302	0.67	13.42
2019-04-19 11:00:00	383	1.59	17.75
2019-04-19 12:00:00	420	1.67	19.58
2019-04-19 13:00:00	354	1.59	16.67
2019-04-19 14:00:00	307	3	14.67
2019-04-19 15:00:00	324	1.25	15.08
2019-04-19 16:00:00	288	1.17	13.17
2019-04-19 17:00:00	317	1.33	14.58
2019-04-19 18:00:00	356	1.59	16.5
2019-04-19 19:00:00	323	1.25	14.75
2019-04-19 20:00:00	248	0.67	11.25
2019-04-19 21:00:00	231	0.67	10.5
2019-04-19 22:00:00	221	0.42	9.67
2019-04-19 23:00:00	186	0	8.17
2019-04-20 00:00:00	75	0	2.78
2019-04-20 01:00:00	75	0	2.58
2019-04-20 02:00:00	44	0	1.25
2019-04-20 03:00:00	23	0	0.42
2019-04-20 04:00:00	18	0	0.08
2019-04-20 05:00:00	19	0	0.17
2019-04-20 06:00:00	58	0	1.5
2019-04-20 07:00:00	189	0	7.33
2019-04-20 08:00:00	218	0.17	9.59
2019-04-20 09:00:00	341	1.33	15.25
2019-04-20 10:00:00	400	1.33	18.25
2019-04-20 11:00:00	437	1.67	20.17
2019-04-20 12:00:00	471	2.33	21.67
2019-04-20 13:00:00	474	2.34	22.42
2019-04-20 14:00:00	409	2.42	19.17
2019-04-20 15:00:00	387	1.83	17.84
2019-04-20 16:00:00	298	1.17	14
2019-04-20 17:00:00	268	1.34	12.25
2019-04-20 18:00:00	289	0.92	13
2019-04-20 19:00:00	354	2	16.75
2019-04-20 20:00:00	341	1.42	15.83
2019-04-20 21:00:00	282	1.67	12.92
2019-04-20 22:00:00	230	0.59	10.59
2019-04-20 23:00:00	199	0.42	9
2019-04-21 00:00:00	124	0	4.89
2019-04-21 01:00:00	98	0	3.67
2019-04-21 02:00:00	89	0	3
2019-04-21 03:00:00	52	0	1.67
2019-04-21 04:00:00	41	0	1.09
2019-04-21 05:00:00	29	0	0.58
2019-04-21 06:00:00	56	0	1.42
2019-04-21 07:00:00	104	0	3.75
2019-04-21 08:00:00	147	0	5.84
2019-04-21 09:00:00	234	0.5	10.08
2019-04-21 10:00:00	274	0.75	12.17
2019-04-21 11:00:00	308	1	13.75
2019-04-21 12:00:00	453	2.17	21.25
2019-04-21 13:00:00	419	2.17	19.67
2019-04-21 14:00:00	369	1.75	16.92
2019-04-21 15:00:00	394	2.33	18.25
2019-04-21 16:00:00	356	1.5	16.58
2019-04-21 17:00:00	367	1.67	16.83
2019-04-21 18:00:00	398	1.75	18.5
2019-04-21 19:00:00	353	1.5	16.5
2019-04-21 20:00:00	351	1.5	15.67
2019-04-21 21:00:00	221	0.33	10.25
2019-04-21 22:00:00	157	0.25	6.92
2019-04-21 23:00:00	152	0	6.17
2019-04-22 00:00:00	51	0	1.89
2019-04-22 01:00:00	31	0	0.83
2019-04-22 02:00:00	11	0	0.08
2019-04-22 03:00:00	1	0	0.08
2019-04-22 04:00:00	9	0	0.42
2019-04-22 05:00:00	54	0	1.08
2019-04-22 06:00:00	540	2	22
2019-04-22 07:00:00	1232	6.34	59.34
2019-04-22 08:00:00	1195	6.25	57.5
2019-04-22 09:00:00	1180	6.83	57.59
2019-04-22 10:00:00	932	5.17	46
2019-04-22 11:00:00	819	4.08	38.67
2019-04-22 12:00:00	970	4.83	45.67
2019-04-22 13:00:00	1125	6.67	55.25
2019-04-22 14:00:00	1026	5.67	49.34
2019-04-22 15:00:00	995	5.92	48.25
2019-04-22 16:00:00	945	5.67	45.42
2019-04-22 17:00:00	945	5.5	45.5
2019-04-22 18:00:00	918	5.17	44
2019-04-22 19:00:00	715	3.75	35.33
2019-04-22 20:00:00	518	2.58	24.92
2019-04-22 21:00:00	316	1.42	15
2019-04-22 22:00:00	277	0.83	12.92
2019-04-22 23:00:00	76	0	3.25
2019-04-23 00:00:00	39	0	1.22
2019-04-23 01:00:00	12	0	0.08
2019-04-23 02:00:00	6	0	0.17
2019-04-23 03:00:00	8	0	0.08
2019-04-23 04:00:00	12	0	0.17
2019-04-23 05:00:00	53	0	1.33
2019-04-23 06:00:00	588	2.33	24
2019-04-23 07:00:00	1238	6.5	60.17
2019-04-23 08:00:00	1246	6.75	60.42
2019-04-23 09:00:00	1230	7.75	60.08
2019-04-23 10:00:00	970	6	47.75
2019-04-23 11:00:00	934	5.34	44.75
2019-04-23 12:00:00	1030	5.59	48.42
2019-04-23 13:00:00	1129	6.75	54.92
2019-04-23 14:00:00	1009	6.25	49.83
2019-04-23 15:00:00	941	6	45.33
2019-04-23 16:00:00	936	6.25	45
2019-04-23 17:00:00	966	5.84	46.84
2019-04-23 18:00:00	916	5.5	44.67
2019-04-23 19:00:00	733	4.58	35.09
2019-04-23 20:00:00	503	2.59	24.5
2019-04-23 21:00:00	314	2	15.08
2019-04-23 22:00:00	305	1	14.08
2019-04-23 23:00:00	150	0.59	6.84
2019-04-24 00:00:00	76	0	2.56
2019-04-24 01:00:00	27	0	0.59
2019-04-24 02:00:00	11	0	0.33
2019-04-24 03:00:00	8	0	0.08
2019-04-24 04:00:00	12	0	0.17
2019-04-24 05:00:00	54	0	1.25
2019-04-24 06:00:00	590	2.42	24.75
2019-04-24 07:00:00	1301	6.59	63.17
2019-04-24 08:00:00	1284	7	61.67
2019-04-24 09:00:00	1221	8.34	60
2019-04-24 10:00:00	957	7.09	47.75
2019-04-24 11:00:00	853	4.5	40.92
2019-04-24 12:00:00	1046	6.25	50
2019-04-24 13:00:00	1194	7.08	57.75
2019-04-24 14:00:00	1039	6.08	50.92
2019-04-24 15:00:00	1006	6.83	48.92
2019-04-24 16:00:00	937	5.67	45.17
2019-04-24 17:00:00	979	5.84	46.75
2019-04-24 18:00:00	937	9.75	47.17
2019-04-24 19:00:00	714	7.83	35.33
2019-04-24 20:00:00	540	2.84	26.5
2019-04-24 21:00:00	347	1.75	16.17
2019-04-24 22:00:00	341	1.84	16.33
2019-04-24 23:00:00	164	1	8.75
2019-04-25 00:00:00	93	0	3.55
2019-04-25 01:00:00	36	0	0.75
2019-04-25 02:00:00	14	0	0
2019-04-25 03:00:00	17	0	0.08
2019-04-25 04:00:00	18	0	0
2019-04-25 05:00:00	63	0	1.84
2019-04-25 06:00:00	568	2.42	23.42
2019-04-25 07:00:00	1186	6.34	57.25
2019-04-25 08:00:00	1330	8.17	64.34
2019-04-25 09:00:00	1133	12	57.25
2019-04-25 10:00:00	1092	6.58	53.25
2019-04-25 11:00:00	960	5.34	46.25
2019-04-25 12:00:00	1069	6.42	50.58
2019-04-25 13:00:00	1153	6.83	56.5
2019-04-25 14:00:00	1028	5.92	50.5
2019-04-25 15:00:00	959	5.5	46.42
2019-04-25 16:00:00	906	5.25	43.59
2019-04-25 17:00:00	989	5.84	47.92
2019-04-25 18:00:00	849	9.83	42.67
2019-04-25 19:00:00	678	14.92	36.34
2019-04-25 20:00:00	609	3.5	29.83
2019-04-25 21:00:00	394	1.92	18.59
2019-04-25 22:00:00	334	1.25	15.75
2019-04-25 23:00:00	203	1.33	9.59
2019-04-26 00:00:00	147	3	7.67
2019-04-26 01:00:00	69	0	2.59
2019-04-26 02:00:00	24	0	0.34
2019-04-26 03:00:00	10	0	0.33
2019-04-26 04:00:00	20	0	0.25
2019-04-26 05:00:00	59	0	1.5
2019-04-26 06:00:00	586	2.34	24.17
2019-04-26 07:00:00	1186	6.25	57.75
2019-04-26 08:00:00	1294	7.58	62.5
2019-04-26 09:00:00	1232	8.83	60.42
2019-04-26 10:00:00	1053	6.42	51.17
2019-04-26 11:00:00	953	5.5	46.25
2019-04-26 12:00:00	901	7.92	43.92
2019-04-26 13:00:00	1133	9.25	55.25
2019-04-26 14:00:00	1029	7	49.92
2019-04-26 15:00:00	932	6.25	45.67
2019-04-26 16:00:00	978	6.17	47.17
2019-04-26 17:00:00	970	6.17	47
2019-04-26 18:00:00	859	7.09	41.33
2019-04-26 19:00:00	792	5.42	38.67
2019-04-26 20:00:00	581	4.75	28.59
2019-04-26 21:00:00	467	2.5	22.25
2019-04-26 22:00:00	405	1.92	19.25
2019-04-26 23:00:00	233	1.92	10.92
2019-04-27 00:00:00	224	0.55	9.67
2019-04-27 01:00:00	171	0.08	7.58
2019-04-27 02:00:00	106	0	3.83
2019-04-27 03:00:00	63	0	2.08
2019-04-27 04:00:00	35	0	0.83
2019-04-27 05:00:00	32	0	0.58
2019-04-27 06:00:00	235	0.58	9
2019-04-27 07:00:00	473	1.83	20.92
2019-04-27 08:00:00	614	2.42	28.75
2019-04-27 09:00:00	688	2.92	32.67
2019-04-27 10:00:00	667	3.67	31.42
2019-04-27 11:00:00	736	5	34.83
2019-04-27 12:00:00	739	4.83	34.83
2019-04-27 13:00:00	716	6.17	34.75
2019-04-27 14:00:00	625	4.5	30.84
2019-04-27 15:00:00	551	3.33	25.75
2019-04-27 16:00:00	556	3.34	26.92
2019-04-27 17:00:00	542	2.92	25.42
2019-04-27 18:00:00	554	3.33	25.92
2019-04-27 19:00:00	525	3.08	24.75
2019-04-27 20:00:00	498	2.83	23.25
2019-04-27 21:00:00	354	3.17	17.75
2019-04-27 22:00:00	284	1.25	13.67
2019-04-27 23:00:00	303	1.83	13.5
2019-04-28 00:00:00	228	0.56	10.78
2019-04-28 01:00:00	173	0.08	7.5
2019-04-28 02:00:00	129	0	5.25
2019-04-28 03:00:00	99	0	3.92
2019-04-28 04:00:00	50	0	1.42
2019-04-28 05:00:00	21	0	0.08
2019-04-28 06:00:00	72	0	2.25
2019-04-28 07:00:00	92	0	3.58
2019-04-28 08:00:00	179	0.25	7.08
2019-04-28 09:00:00	233	0.33	10.42
2019-04-28 10:00:00	260	0	11.92
2019-04-28 11:00:00	292	0	13.08
2019-04-28 12:00:00	402	0.75	18.84
2019-04-28 13:00:00	404	1	19.59
2019-04-28 14:00:00	348	0.67	16.67
2019-04-28 15:00:00	408	2.09	19.17
2019-04-28 16:00:00	406	1.92	18.5
2019-04-28 17:00:00	389	1.92	17.92
2019-04-28 18:00:00	435	2	20.5
2019-04-28 19:00:00	370	1.67	17
2019-04-28 20:00:00	337	1.33	15.92
2019-04-28 21:00:00	215	0.42	9.92
2019-04-28 22:00:00	140	0.17	6
2019-04-28 23:00:00	128	0	5.25
2019-04-29 00:00:00	83	0	3
2019-04-29 01:00:00	28	0	0.5
2019-04-29 02:00:00	12	0	0.33
2019-04-29 03:00:00	8	0	0.25
2019-04-29 04:00:00	10	0	0.08
2019-04-29 05:00:00	56	0	1.75
2019-04-29 06:00:00	557	2.08	23
2019-04-29 07:00:00	1190	6.08	57.25
2019-04-29 08:00:00	1286	6.92	62.67
2019-04-29 09:00:00	1163	6.83	56.75
2019-04-29 10:00:00	942	5.17	46.25
2019-04-29 11:00:00	873	4.67	41.17
2019-04-29 12:00:00	1020	5.75	48.25
2019-04-29 13:00:00	1096	13.17	54.42
2019-04-29 14:00:00	1033	7.25	50.92
2019-04-29 15:00:00	928	5.83	45.08
2019-04-29 16:00:00	939	5.42	45.42
2019-04-29 17:00:00	963	5.5	45.92
2019-04-29 18:00:00	766	5.08	37.92
2019-04-29 19:00:00	654	3.5	31.09
2019-04-29 20:00:00	506	2.58	24.5
2019-04-29 21:00:00	305	1.75	15.17
2019-04-29 22:00:00	251	0.58	11.42
2019-04-29 23:00:00	88	0	3.67
2019-04-30 00:00:00	1	0	0.11
2019-04-30 01:00:00	11	0	0.25
2019-04-30 02:00:00	11	0	0
2019-04-30 03:00:00	13	0	0.17
2019-04-30 04:00:00	11	0	0.08
2019-04-30 05:00:00	50	0	1.08
2019-04-30 06:00:00	609	2.5	24.83
2019-04-30 07:00:00	1244	6.59	60.17
2019-04-30 08:00:00	1264	6.92	62.25
2019-04-30 09:00:00	1268	8.33	61.17
2019-04-30 10:00:00	1034	6.5	51.5
2019-04-30 11:00:00	909	4.83	43.58
2019-04-30 12:00:00	932	5	44.42
2019-04-30 13:00:00	1142	10.84	56.17
2019-04-30 14:00:00	1028	7.09	50
2019-04-30 15:00:00	962	5.33	46.75
2019-04-30 16:00:00	1007	5.83	48.58
2019-04-30 17:00:00	997	6	48.42
2019-04-30 18:00:00	822	8.25	40.5
2019-04-30 19:00:00	761	5.17	36.58
2019-04-30 20:00:00	740	4.75	36.08
2019-04-30 21:00:00	479	2.42	23
2019-04-30 22:00:00	386	3.67	18.75
2019-04-30 23:00:00	269	1.5	12.67
2019-05-01 00:00:00	219	2.11	10.34

## Sheet: PM 07130 01
Data/Hora	Intensidade(carros/hora)	Ocupacao(%)	Carga(%)
2019-04-01 00:00:00	72	0	0.78
2019-04-01 01:00:00	32	0	0
2019-04-01 02:00:00	24	0	0
2019-04-01 03:00:00	20	0	0
2019-04-01 04:00:00	33	0	0
2019-04-01 05:00:00	135	0.08	1.67
2019-04-01 06:00:00	601	1.42	10.42
2019-04-01 07:00:00	1096	3.59	22.42
2019-04-01 08:00:00	1046	3.75	21.09
2019-04-01 09:00:00	1034	3.67	20.83
2019-04-01 10:00:00	926	4.08	19.08
2019-04-01 11:00:00	896	2.83	17.92
2019-04-01 12:00:00	976	3.25	19.25
2019-04-01 13:00:00	938	4.5	19.33
2019-04-01 14:00:00	837	2.83	16.83
2019-04-01 15:00:00	831	2.75	16.67
2019-04-01 16:00:00	803	2.59	15.84
2019-04-01 17:00:00	821	2.75	16.25
2019-04-01 18:00:00	817	4.42	16.5
2019-04-01 19:00:00	834	3.17	16.58
2019-04-01 20:00:00	793	2.67	15.59
2019-04-01 21:00:00	454	1.17	9.17
2019-04-01 22:00:00	409	0.92	7.92
2019-04-01 23:00:00	315	0.33	5.58
2019-04-02 00:00:00	83	0	1.22
2019-04-02 01:00:00	18	0	0
2019-04-02 02:00:00	12	0	0
2019-04-02 03:00:00	12	0	0
2019-04-02 04:00:00	32	0	0
2019-04-02 05:00:00	115	0.08	1.08
2019-04-02 06:00:00	622	1.75	11.25
2019-04-02 07:00:00	1098	3.5	22.09
2019-04-02 08:00:00	1078	3.75	21.75
2019-04-02 09:00:00	1031	3.83	21.34
2019-04-02 10:00:00	1036	3.67	21
2019-04-02 11:00:00	953	3.08	19.09
2019-04-02 12:00:00	983	3.42	19.67
2019-04-02 13:00:00	961	4.42	19.58
2019-04-02 14:00:00	853	2.92	17.67
2019-04-02 15:00:00	919	3.08	17.92
2019-04-02 16:00:00	823	2.58	16.42
2019-04-02 17:00:00	943	3.42	18.75
2019-04-02 18:00:00	802	3.09	16.09
2019-04-02 19:00:00	723	2.58	14.58
2019-04-02 20:00:00	499	1.17	9.34
2019-04-02 21:00:00	440	1	8.67
2019-04-02 22:00:00	469	1.17	8.92
2019-04-02 23:00:00	213	0.25	3.75
2019-04-03 00:00:00	92	0	1.11
2019-04-03 01:00:00	28	0	0
2019-04-03 02:00:00	10	0	0
2019-04-03 03:00:00	22	0	0
2019-04-03 04:00:00	25	0	0
2019-04-03 05:00:00	126	0	1.25
2019-04-03 06:00:00	624	1.75	10.92
2019-04-03 07:00:00	1174	3.92	23.84
2019-04-03 08:00:00	1019	3.67	20.83
2019-04-03 09:00:00	1074	3.92	22
2019-04-03 10:00:00	991	3.25	19.92
2019-04-03 11:00:00	984	3.17	19.75
2019-04-03 12:00:00	964	3.5	19.34
2019-04-03 13:00:00	1002	5.92	21.08
2019-04-03 14:00:00	789	2.75	15.42
2019-04-03 15:00:00	874	2.84	17.25
2019-04-03 16:00:00	895	2.92	18
2019-04-03 17:00:00	913	3.42	18
2019-04-03 18:00:00	895	3.5	18.08
2019-04-03 19:00:00	801	2.75	15.84
2019-04-03 20:00:00	552	1.42	10.92
2019-04-03 21:00:00	547	1.67	10.25
2019-04-03 22:00:00	520	1.42	10.09
2019-04-03 23:00:00	216	0.08	3.92
2019-04-04 00:00:00	103	0	1.22
2019-04-04 01:00:00	49	0	0.17
2019-04-04 02:00:00	16	0	0
2019-04-04 03:00:00	20	0	0
2019-04-04 04:00:00	29	0	0
2019-04-04 05:00:00	114	0	1.08
2019-04-04 06:00:00	618	1.67	10.75
2019-04-04 07:00:00	1145	3.67	23.17
2019-04-04 08:00:00	1066	3.67	21.83
2019-04-04 09:00:00	1040	3.83	21.17
2019-04-04 10:00:00	920	3.5	18.75
2019-04-04 11:00:00	949	3.25	19
2019-04-04 12:00:00	1012	3.5	20.34
2019-04-04 13:00:00	1038	5	21.42
2019-04-04 14:00:00	906	3.42	18.42
2019-04-04 15:00:00	872	2.83	17.17
2019-04-04 16:00:00	893	2.75	18
2019-04-04 17:00:00	1000	3.83	20
2019-04-04 18:00:00	943	4.25	18.92
2019-04-04 19:00:00	716	2.42	15.08
2019-04-04 20:00:00	561	1.17	10.83
2019-04-04 21:00:00	500	1.33	9.58
2019-04-04 22:00:00	542	1.42	10.59
2019-04-04 23:00:00	271	0.34	4.92
2019-04-05 00:00:00	169	0	2.78
2019-04-05 01:00:00	64	0	0.42
2019-04-05 02:00:00	30	0	0
2019-04-05 03:00:00	21	0	0
2019-04-05 04:00:00	33	0	0
2019-04-05 05:00:00	116	0.08	1.42
2019-04-05 06:00:00	590	1.33	10.25
2019-04-05 07:00:00	1125	3.92	22.75
2019-04-05 08:00:00	1113	3.92	22.5
2019-04-05 09:00:00	1068	3.84	21.59
2019-04-05 10:00:00	995	3.42	20.08
2019-04-05 11:00:00	1143	4.67	23.25
2019-04-05 12:00:00	1193	4.67	24.92
2019-04-05 13:00:00	1145	6.33	23.83
2019-04-05 14:00:00	980	4	20.42
2019-04-05 15:00:00	887	3	17.33
2019-04-05 16:00:00	924	3.08	18.5
2019-04-05 17:00:00	959	3.67	19.5
2019-04-05 18:00:00	952	3.75	19.09
2019-04-05 19:00:00	807	3.09	16.25
2019-04-05 20:00:00	648	1.75	12.75
2019-04-05 21:00:00	509	1.17	9.83
2019-04-05 22:00:00	547	1.58	10.67
2019-04-05 23:00:00	393	0.84	7.34
2019-04-06 00:00:00	245	0	4.22
2019-04-06 01:00:00	171	0.08	2.67
2019-04-06 02:00:00	96	0	0.92
2019-04-06 03:00:00	73	0	0.5
2019-04-06 04:00:00	47	0	0.17
2019-04-06 05:00:00	97	0	0.83
2019-04-06 06:00:00	296	0.34	4.75
2019-04-06 07:00:00	446	0.92	8.34
2019-04-06 08:00:00	610	1.5	11.25
2019-04-06 09:00:00	723	2.25	14.09
2019-04-06 10:00:00	699	1.75	13.59
2019-04-06 11:00:00	807	2.34	16
2019-04-06 12:00:00	852	2.59	17.17
2019-04-06 13:00:00	711	1.75	13.83
2019-04-06 14:00:00	569	1.25	11.17
2019-04-06 15:00:00	530	1.25	9.84
2019-04-06 16:00:00	573	1.5	11
2019-04-06 17:00:00	585	1.42	11.17
2019-04-06 18:00:00	581	1.67	11.17
2019-04-06 19:00:00	628	2.33	11.75
2019-04-06 20:00:00	528	1.17	10.5
2019-04-06 21:00:00	472	1.08	8.84
2019-04-06 22:00:00	410	0.83	7.67
2019-04-06 23:00:00	344	0.5	6.5
2019-04-07 00:00:00	261	0	4.22
2019-04-07 01:00:00	244	0.08	4.33
2019-04-07 02:00:00	129	0.08	1.92
2019-04-07 03:00:00	87	0	0.92
2019-04-07 04:00:00	80	0	0.83
2019-04-07 05:00:00	87	0	0.92
2019-04-07 06:00:00	212	0.08	3.08
2019-04-07 07:00:00	303	0.33	5.25
2019-04-07 08:00:00	356	0.5	6.25
2019-04-07 09:00:00	437	0.92	7.92
2019-04-07 10:00:00	590	2.08	11.33
2019-04-07 11:00:00	705	2.92	14
2019-04-07 12:00:00	752	2.83	14.75
2019-04-07 13:00:00	582	1.75	11.5
2019-04-07 14:00:00	484	1.17	9.25
2019-04-07 15:00:00	571	1.42	10.92
2019-04-07 16:00:00	457	1	8.75
2019-04-07 17:00:00	515	1.25	9.59
2019-04-07 18:00:00	441	0.84	8.25
2019-04-07 19:00:00	481	1	9.08
2019-04-07 20:00:00	417	0.75	7.92
2019-04-07 21:00:00	335	0.5	5.92
2019-04-07 22:00:00	239	0.08	4.17
2019-04-07 23:00:00	145	0	2.17
2019-04-08 00:00:00	80	0	1
2019-04-08 01:00:00	32	0	0
2019-04-08 02:00:00	16	0	0
2019-04-08 03:00:00	10	0	0
2019-04-08 04:00:00	27	0	0
2019-04-08 05:00:00	129	0	1.5
2019-04-08 06:00:00	613	1.58	10.92
2019-04-08 07:00:00	1120	3.75	22.58
2019-04-08 08:00:00	1041	3.5	21.08
2019-04-08 09:00:00	1015	3.5	20.84
2019-04-08 10:00:00	909	3.67	18.58
2019-04-08 11:00:00	905	2.75	18.08
2019-04-08 12:00:00	972	3.17	19.5
2019-04-08 13:00:00	953	3.67	19.17
2019-04-08 14:00:00	872	3.58	17.58
2019-04-08 15:00:00	858	2.92	17.08
2019-04-08 16:00:00	885	3.34	17.5
2019-04-08 17:00:00	869	2.92	17.92
2019-04-08 18:00:00	884	3.58	18
2019-04-08 19:00:00	673	2.08	13.5
2019-04-08 20:00:00	486	1.08	9
2019-04-08 21:00:00	323	0.5	5.92
2019-04-08 22:00:00	440	1.17	8.33
2019-04-08 23:00:00	176	0	2.92
2019-04-09 00:00:00	52	0	0.56
2019-04-09 01:00:00	28	0	0
2019-04-09 02:00:00	13	0	0
2019-04-09 03:00:00	9	0	0
2019-04-09 04:00:00	25	0	0
2019-04-09 05:00:00	107	0	1
2019-04-09 06:00:00	623	1.67	11.08
2019-04-09 07:00:00	1097	3.5	22.17
2019-04-09 08:00:00	1056	3.42	21.25
2019-04-09 09:00:00	1062	3.25	21.17
2019-04-09 10:00:00	1042	3.75	21.67
2019-04-09 11:00:00	924	3	18.17
2019-04-09 12:00:00	992	3.75	20.17
2019-04-09 13:00:00	946	3.83	19.17
2019-04-09 14:00:00	895	3.67	18.25
2019-04-09 15:00:00	968	3.42	19.42
2019-04-09 16:00:00	933	3.17	18.67
2019-04-09 17:00:00	935	3.17	18.25
2019-04-09 18:00:00	859	3.08	17.5
2019-04-09 19:00:00	818	2.75	16.5
2019-04-09 20:00:00	539	1.5	10.75
2019-04-09 21:00:00	440	0.92	8.33
2019-04-09 22:00:00	494	1.09	9.59
2019-04-09 23:00:00	182	0.17	3.25
2019-04-10 00:00:00	151	0	2.11
2019-04-10 01:00:00	30	0	0
2019-04-10 02:00:00	18	0	0
2019-04-10 03:00:00	12	0	0
2019-04-10 04:00:00	17	0	0.08
2019-04-10 05:00:00	114	0	1.08
2019-04-10 06:00:00	645	1.75	11.17
2019-04-10 07:00:00	1170	3.84	23.67
2019-04-10 08:00:00	1037	3.84	21.42
2019-04-10 09:00:00	1093	3.84	21.92
2019-04-10 10:00:00	1017	3.42	21
2019-04-10 11:00:00	975	3.34	19.25
2019-04-10 12:00:00	990	3.75	19.59
2019-04-10 13:00:00	1010	4	20.75
2019-04-10 14:00:00	898	3.42	18.17
2019-04-10 15:00:00	947	3.5	19.08
2019-04-10 16:00:00	901	3	18.17
2019-04-10 17:00:00	960	3.92	19.17
2019-04-10 18:00:00	939	4.08	19.25
2019-04-10 19:00:00	848	4.34	17.67
2019-04-10 20:00:00	474	1.08	9.33
2019-04-10 21:00:00	513	1.34	9.5
2019-04-10 22:00:00	605	1.42	11.5
2019-04-10 23:00:00	237	0.17	4.5
2019-04-11 00:00:00	119	0	1.56
2019-04-11 01:00:00	30	0	0
2019-04-11 02:00:00	21	0	0
2019-04-11 03:00:00	15	0	0
2019-04-11 04:00:00	29	0	0
2019-04-11 05:00:00	106	0.08	1.17
2019-04-11 06:00:00	599	1.5	10.59
2019-04-11 07:00:00	1098	3.58	22.42
2019-04-11 08:00:00	1045	3.75	21.08
2019-04-11 09:00:00	986	3.42	20.08
2019-04-11 10:00:00	1047	4.08	21
2019-04-11 11:00:00	986	3.25	19.83
2019-04-11 12:00:00	1075	4.25	21.58
2019-04-11 13:00:00	1045	5.08	21.92
2019-04-11 14:00:00	884	3.33	18.08
2019-04-11 15:00:00	941	3.42	18.75
2019-04-11 16:00:00	879	3.25	17.58
2019-04-11 17:00:00	949	2.92	19.09
2019-04-11 18:00:00	864	2.92	17.17
2019-04-11 19:00:00	812	2.75	16.25
2019-04-11 20:00:00	668	2.08	13
2019-04-11 21:00:00	513	1.25	10
2019-04-11 22:00:00	544	1.5	10.5
2019-04-11 23:00:00	256	0.33	4.83
2019-04-12 00:00:00	156	0	2.44
2019-04-12 01:00:00	63	0	0.5
2019-04-12 02:00:00	20	0	0
2019-04-12 03:00:00	25	0	0
2019-04-12 04:00:00	34	0	0
2019-04-12 05:00:00	96	0	0.75
2019-04-12 06:00:00	629	1.5	11.17
2019-04-12 07:00:00	1110	3.58	22.67
2019-04-12 08:00:00	989	3.25	20.08
2019-04-12 09:00:00	1024	3.59	20.75
2019-04-12 10:00:00	1028	3.5	20.75
2019-04-12 11:00:00	933	3.25	18.67
2019-04-12 12:00:00	1152	4.5	22.92
2019-04-12 13:00:00	1178	7.34	25.33
2019-04-12 14:00:00	1023	4.42	21.33
2019-04-12 15:00:00	986	3.25	19.75
2019-04-12 16:00:00	990	3.33	20
2019-04-12 17:00:00	993	4	20.09
2019-04-12 18:00:00	959	3.58	19.58
2019-04-12 19:00:00	828	3	16.59
2019-04-12 20:00:00	632	2.17	12.58
2019-04-12 21:00:00	577	1.67	11
2019-04-12 22:00:00	537	1.25	10.42
2019-04-12 23:00:00	410	1	7.84
2019-04-13 00:00:00	269	0.22	4.89
2019-04-13 01:00:00	184	0	2.75
2019-04-13 02:00:00	81	0	0.92
2019-04-13 03:00:00	82	0	0.75
2019-04-13 04:00:00	68	0	0.42
2019-04-13 05:00:00	100	0	1.08
2019-04-13 06:00:00	307	0.25	4.92
2019-04-13 07:00:00	411	0.75	7.92
2019-04-13 08:00:00	663	1.5	12.33
2019-04-13 09:00:00	719	2.17	14.08
2019-04-13 10:00:00	712	2.09	13.75
2019-04-13 11:00:00	777	2.33	15.25
2019-04-13 12:00:00	882	3.08	17.58
2019-04-13 13:00:00	715	2	13.83
2019-04-13 14:00:00	517	1.17	10.25
2019-04-13 15:00:00	544	1.42	10.17
2019-04-13 16:00:00	542	1.17	10.84
2019-04-13 17:00:00	558	1.33	10.34
2019-04-13 18:00:00	576	1.42	11.5
2019-04-13 19:00:00	628	2.75	12.34
2019-04-13 20:00:00	548	1.75	10.58
2019-04-13 21:00:00	609	2.09	11.58
2019-04-13 22:00:00	465	1.67	9.08
2019-04-13 23:00:00	383	0.5	7.33
2019-04-14 00:00:00	368	0.89	6.56
2019-04-14 01:00:00	258	0.08	4.67
2019-04-14 02:00:00	194	0	3.08
2019-04-14 03:00:00	124	0	1.58
2019-04-14 04:00:00	106	0	1.25
2019-04-14 05:00:00	82	0	1
2019-04-14 06:00:00	208	0.17	3.09
2019-04-14 07:00:00	322	0.42	5.84
2019-04-14 08:00:00	365	0.59	6.59
2019-04-14 09:00:00	488	1.25	8.83
2019-04-14 10:00:00	596	1.58	11.5
2019-04-14 11:00:00	655	1.84	12.75
2019-04-14 12:00:00	728	2.17	13.83
2019-04-14 13:00:00	603	1.59	11.83
2019-04-14 14:00:00	492	1	9.75
2019-04-14 15:00:00	540	1.25	10.09
2019-04-14 16:00:00	404	0.75	7.67
2019-04-14 17:00:00	393	0.83	7.42
2019-04-14 18:00:00	469	1.08	8.5
2019-04-14 19:00:00	453	0.84	8.83
2019-04-14 20:00:00	381	0.5	7.17
2019-04-14 21:00:00	352	0.5	6.42
2019-04-14 22:00:00	220	0.08	3.92
2019-04-14 23:00:00	171	0	2.83
2019-04-15 00:00:00	79	0	1
2019-04-15 01:00:00	22	0	0
2019-04-15 02:00:00	12	0	0
2019-04-15 03:00:00	21	0	0
2019-04-15 04:00:00	28	0	0
2019-04-15 05:00:00	136	0	1.42
2019-04-15 06:00:00	585	1.34	10.34
2019-04-15 07:00:00	1096	3.5	22.42
2019-04-15 08:00:00	1032	3.5	20.67
2019-04-15 09:00:00	967	3	19.58
2019-04-15 10:00:00	920	3.67	18.5
2019-04-15 11:00:00	931	3.25	18.58
2019-04-15 12:00:00	1006	3.42	19.92
2019-04-15 13:00:00	901	3.42	18.42
2019-04-15 14:00:00	843	2.75	16.67
2019-04-15 15:00:00	924	3.17	18.58
2019-04-15 16:00:00	876	2.75	17.67
2019-04-15 17:00:00	827	3.17	16.33
2019-04-15 18:00:00	820	3	16.75
2019-04-15 19:00:00	714	2	13.84
2019-04-15 20:00:00	519	1.42	10.33
2019-04-15 21:00:00	381	0.67	7.25
2019-04-15 22:00:00	331	0.67	6.17
2019-04-15 23:00:00	200	0	3.5
2019-04-16 00:00:00	56	0	0.55
2019-04-16 01:00:00	30	0	0
2019-04-16 02:00:00	13	0	0
2019-04-16 03:00:00	10	0	0
2019-04-16 04:00:00	22	0	0
2019-04-16 05:00:00	105	0	1.17
2019-04-16 06:00:00	579	1.42	10.09
2019-04-16 07:00:00	1145	3.83	23
2019-04-16 08:00:00	1014	3.5	20.67
2019-04-16 09:00:00	967	4.25	19.58
2019-04-16 10:00:00	971	3.75	19.42
2019-04-16 11:00:00	967	3.5	19.42
2019-04-16 12:00:00	1002	3.58	20.08
2019-04-16 13:00:00	1016	4.17	20.84
2019-04-16 14:00:00	865	2.83	17.5
2019-04-16 15:00:00	916	3.84	18.17
2019-04-16 16:00:00	940	3.17	19.25
2019-04-16 17:00:00	966	3.5	19.25
2019-04-16 18:00:00	890	3.17	18.17
2019-04-16 19:00:00	801	2.92	16.09
2019-04-16 20:00:00	522	1.17	10.33
2019-04-16 21:00:00	418	0.92	7.84
2019-04-16 22:00:00	371	0.84	6.92
2019-04-16 23:00:00	207	0.08	3.5
2019-04-17 00:00:00	109	0	1.67
2019-04-17 01:00:00	56	0	0.33
2019-04-17 02:00:00	22	0	0
2019-04-17 03:00:00	20	0	0
2019-04-17 04:00:00	37	0	0
2019-04-17 05:00:00	117	0	1.17
2019-04-17 06:00:00	585	1.42	10.33
2019-04-17 07:00:00	1132	3.75	22.5
2019-04-17 08:00:00	1028	3.67	21.08
2019-04-17 09:00:00	1086	3.67	22.08
2019-04-17 10:00:00	1017	3.59	20.75
2019-04-17 11:00:00	932	3	18.42
2019-04-17 12:00:00	999	3.5	20.17
2019-04-17 13:00:00	1033	4.33	21.08
2019-04-17 14:00:00	856	3.25	17.25
2019-04-17 15:00:00	887	2.92	17.59
2019-04-17 16:00:00	1038	3.75	20.84
2019-04-17 17:00:00	896	3.67	18.33
2019-04-17 18:00:00	959	3.42	19.33
2019-04-17 19:00:00	743	2.17	15.09
2019-04-17 20:00:00	544	1.25	10.67
2019-04-17 21:00:00	458	0.92	8.84
2019-04-17 22:00:00	401	0.67	7.59
2019-04-17 23:00:00	273	0.33	4.83
2019-04-18 00:00:00	161	0	2.44
2019-04-18 01:00:00	76	0	0.67
2019-04-18 02:00:00	37	0	0
2019-04-18 03:00:00	26	0	0
2019-04-18 04:00:00	42	0	0
2019-04-18 05:00:00	84	0	0.67
2019-04-18 06:00:00	405	0.67	6.75
2019-04-18 07:00:00	699	1.84	13.42
2019-04-18 08:00:00	924	2.83	17.83
2019-04-18 09:00:00	919	2.83	18.5
2019-04-18 10:00:00	875	2.58	17.5
2019-04-18 11:00:00	785	2.17	15.42
2019-04-18 12:00:00	930	3.08	18.33
2019-04-18 13:00:00	824	2.59	16.42
2019-04-18 14:00:00	746	2.34	14.42
2019-04-18 15:00:00	812	2.33	15.75
2019-04-18 16:00:00	808	2.5	16.17
2019-04-18 17:00:00	735	2.17	14.75
2019-04-18 18:00:00	686	1.83	13.25
2019-04-18 19:00:00	554	1.33	10.5
2019-04-18 20:00:00	461	0.92	8.84
2019-04-18 21:00:00	407	1	8
2019-04-18 22:00:00	347	0.5	6.17
2019-04-18 23:00:00	306	0.33	5.33
2019-04-19 00:00:00	177	0	2.78
2019-04-19 01:00:00	110	0	1.25
2019-04-19 02:00:00	71	0	0.67
2019-04-19 03:00:00	59	0	0.25
2019-04-19 04:00:00	42	0	0
2019-04-19 05:00:00	76	0	0.58
2019-04-19 06:00:00	178	0	2.58
2019-04-19 07:00:00	202	0.08	3.42
2019-04-19 08:00:00	262	0.17	4.17
2019-04-19 09:00:00	300	0.25	5.09
2019-04-19 10:00:00	285	0.33	5.17
2019-04-19 11:00:00	340	0.42	6
2019-04-19 12:00:00	365	0.67	6.58
2019-04-19 13:00:00	339	0.59	6.25
2019-04-19 14:00:00	290	0.17	5.08
2019-04-19 15:00:00	290	0.17	5.17
2019-04-19 16:00:00	315	0.17	5.42
2019-04-19 17:00:00	331	0.42	5.75
2019-04-19 18:00:00	350	0.75	6.42
2019-04-19 19:00:00	339	0.42	6.33
2019-04-19 20:00:00	323	0.5	5.59
2019-04-19 21:00:00	284	0.25	5.09
2019-04-19 22:00:00	253	0.17	4.25
2019-04-19 23:00:00	213	0.17	3.75
2019-04-20 00:00:00	107	0	1.22
2019-04-20 01:00:00	68	0	0.25
2019-04-20 02:00:00	43	0	0.08
2019-04-20 03:00:00	41	0	0.08
2019-04-20 04:00:00	31	0	0
2019-04-20 05:00:00	64	0	0.33
2019-04-20 06:00:00	178	0	2.58
2019-04-20 07:00:00	248	0.42	4.17
2019-04-20 08:00:00	354	0.42	6.33
2019-04-20 09:00:00	447	0.84	8.33
2019-04-20 10:00:00	525	1.33	10.08
2019-04-20 11:00:00	555	1.25	10.67
2019-04-20 12:00:00	534	1.25	9.83
2019-04-20 13:00:00	459	1.17	8.75
2019-04-20 14:00:00	407	0.67	7.67
2019-04-20 15:00:00	403	0.75	7.25
2019-04-20 16:00:00	384	0.84	7.42
2019-04-20 17:00:00	328	0.42	5.92
2019-04-20 18:00:00	354	0.59	6.25
2019-04-20 19:00:00	428	1.08	8.25
2019-04-20 20:00:00	408	1.08	7.5
2019-04-20 21:00:00	340	0.67	6.34
2019-04-20 22:00:00	358	0.75	6.67
2019-04-20 23:00:00	248	0.08	4.25
2019-04-21 00:00:00	164	0	2.56
2019-04-21 01:00:00	118	0	1.5
2019-04-21 02:00:00	113	0	1.25
2019-04-21 03:00:00	82	0	0.83
2019-04-21 04:00:00	64	0	0.42
2019-04-21 05:00:00	87	0	0.75
2019-04-21 06:00:00	196	0.08	2.67
2019-04-21 07:00:00	269	0.25	4.75
2019-04-21 08:00:00	329	0.59	6
2019-04-21 09:00:00	410	1	7.75
2019-04-21 10:00:00	471	1.08	8.75
2019-04-21 11:00:00	549	1.42	10.34
2019-04-21 12:00:00	604	1.67	11.5
2019-04-21 13:00:00	542	1.42	10.83
2019-04-21 14:00:00	443	0.92	8.17
2019-04-21 15:00:00	472	0.92	8.92
2019-04-21 16:00:00	458	1.08	8.58
2019-04-21 17:00:00	421	0.67	7.92
2019-04-21 18:00:00	425	0.75	8
2019-04-21 19:00:00	457	0.92	8.5
2019-04-21 20:00:00	380	0.5	7
2019-04-21 21:00:00	312	0.34	5.42
2019-04-21 22:00:00	239	0.08	4.08
2019-04-21 23:00:00	208	0.08	3.25
2019-04-22 00:00:00	127	0	1.78
2019-04-22 01:00:00	36	0	0.08
2019-04-22 02:00:00	36	0	0
2019-04-22 03:00:00	15	0	0
2019-04-22 04:00:00	27	0	0
2019-04-22 05:00:00	127	0	1.34
2019-04-22 06:00:00	570	1.42	9.75
2019-04-22 07:00:00	1090	3.33	22.17
2019-04-22 08:00:00	978	3.25	19.75
2019-04-22 09:00:00	974	3.67	20
2019-04-22 10:00:00	894	3	18.08
2019-04-22 11:00:00	886	3.5	17.75
2019-04-22 12:00:00	916	2.83	18.34
2019-04-22 13:00:00	954	3.83	19.17
2019-04-22 14:00:00	845	3.09	16.83
2019-04-22 15:00:00	834	2.92	16.75
2019-04-22 16:00:00	909	2.84	17.92
2019-04-22 17:00:00	863	3	16.92
2019-04-22 18:00:00	850	3	17
2019-04-22 19:00:00	732	2.5	14.83
2019-04-22 20:00:00	494	1	9.5
2019-04-22 21:00:00	394	0.67	7.42
2019-04-22 22:00:00	399	1	7.58
2019-04-22 23:00:00	174	0.08	2.83
2019-04-23 00:00:00	47	0	0.44
2019-04-23 01:00:00	28	0	0.08
2019-04-23 02:00:00	13	0	0
2019-04-23 03:00:00	18	0	0
2019-04-23 04:00:00	23	0	0
2019-04-23 05:00:00	115	0.08	1
2019-04-23 06:00:00	619	1.42	10.92
2019-04-23 07:00:00	1112	3.5	22.67
2019-04-23 08:00:00	1043	3.75	21
2019-04-23 09:00:00	1021	3.42	20.84
2019-04-23 10:00:00	994	3.25	20.17
2019-04-23 11:00:00	987	3.42	19.75
2019-04-23 12:00:00	1045	4.08	20.83
2019-04-23 13:00:00	959	3.67	19.75
2019-04-23 14:00:00	864	3.5	17.84
2019-04-23 15:00:00	869	2.67	17
2019-04-23 16:00:00	920	3.25	18.33
2019-04-23 17:00:00	987	3.5	19.84
2019-04-23 18:00:00	869	3	17.84
2019-04-23 19:00:00	701	1.75	13.67
2019-04-23 20:00:00	527	1.08	10.5
2019-04-23 21:00:00	427	1.08	8.08
2019-04-23 22:00:00	453	1.08	8.5
2019-04-23 23:00:00	244	0.17	4.25
2019-04-24 00:00:00	133	0	2.11
2019-04-24 01:00:00	27	0	0
2019-04-24 02:00:00	20	0	0
2019-04-24 03:00:00	19	0	0
2019-04-24 04:00:00	21	0	0
2019-04-24 05:00:00	115	0.08	1.25
2019-04-24 06:00:00	603	1.5	10.58
2019-04-24 07:00:00	1149	3.67	22.92
2019-04-24 08:00:00	1021	3.5	20.83
2019-04-24 09:00:00	994	3.17	19.92
2019-04-24 10:00:00	974	3.25	19.5
2019-04-24 11:00:00	962	3	19.33
2019-04-24 12:00:00	987	3.59	19.42
2019-04-24 13:00:00	1053	4.59	21.75
2019-04-24 14:00:00	906	3.25	18.5
2019-04-24 15:00:00	890	3.08	17.75
2019-04-24 16:00:00	888	2.67	17.5
2019-04-24 17:00:00	874	3	17.58
2019-04-24 18:00:00	833	2.92	16.59
2019-04-24 19:00:00	865	3.25	17.5
2019-04-24 20:00:00	578	1.58	11.59
2019-04-24 21:00:00	456	1.17	8.83
2019-04-24 22:00:00	534	1.17	10.25
2019-04-24 23:00:00	234	0.25	4.34
2019-04-25 00:00:00	107	0	1.34
2019-04-25 01:00:00	43	0	0.08
2019-04-25 02:00:00	23	0	0
2019-04-25 03:00:00	20	0	0
2019-04-25 04:00:00	23	0	0
2019-04-25 05:00:00	106	0	1.09
2019-04-25 06:00:00	586	1.42	10.25
2019-04-25 07:00:00	1064	3.25	21.58
2019-04-25 08:00:00	1092	3.92	22.17
2019-04-25 09:00:00	1068	4.67	22
2019-04-25 10:00:00	854	3	17.59
2019-04-25 11:00:00	895	2.92	17.33
2019-04-25 12:00:00	1024	3.92	20.75
2019-04-25 13:00:00	909	3.25	18.42
2019-04-25 14:00:00	930	3.5	18.67
2019-04-25 15:00:00	875	3.25	17.59
2019-04-25 16:00:00	929	3	18.17
2019-04-25 17:00:00	965	3.25	19.08
2019-04-25 18:00:00	956	5.17	20.33
2019-04-25 19:00:00	874	4.92	17.84
2019-04-25 20:00:00	674	2.25	13.42
2019-04-25 21:00:00	500	2.25	10
2019-04-25 22:00:00	539	1.25	10.42
2019-04-25 23:00:00	353	0.5	6.58
2019-04-26 00:00:00	169	0	3
2019-04-26 01:00:00	71	0	0.67
2019-04-26 02:00:00	29	0	0
2019-04-26 03:00:00	16	0	0
2019-04-26 04:00:00	35	0	0
2019-04-26 05:00:00	130	0.08	1.42
2019-04-26 06:00:00	604	1.34	10.67
2019-04-26 07:00:00	1155	3.75	23.08
2019-04-26 08:00:00	1060	3.67	22.08
2019-04-26 09:00:00	999	3.58	19.92
2019-04-26 10:00:00	953	4.25	19.83
2019-04-26 11:00:00	960	3	19.59
2019-04-26 12:00:00	1059	4	21.33
2019-04-26 13:00:00	1166	6.58	24.67
2019-04-26 14:00:00	920	3.5	18.5
2019-04-26 15:00:00	925	3.34	18.92
2019-04-26 16:00:00	971	3.42	19.58
2019-04-26 17:00:00	952	3.17	18.92
2019-04-26 18:00:00	921	3.25	18.58
2019-04-26 19:00:00	797	2.75	16.17
2019-04-26 20:00:00	706	2.42	14
2019-04-26 21:00:00	576	1.5	11.17
2019-04-26 22:00:00	615	1.75	11.84
2019-04-26 23:00:00	353	0.75	6.84
2019-04-27 00:00:00	344	0.11	6.22
2019-04-27 01:00:00	214	0	3.67
2019-04-27 02:00:00	131	0	1.92
2019-04-27 03:00:00	108	0	1.33
2019-04-27 04:00:00	64	0	0.42
2019-04-27 05:00:00	98	0	1.17
2019-04-27 06:00:00	323	0.5	5
2019-04-27 07:00:00	585	1.25	11.09
2019-04-27 08:00:00	752	2	14.5
2019-04-27 09:00:00	776	2.5	15.08
2019-04-27 10:00:00	711	2.08	14.08
2019-04-27 11:00:00	842	2.75	16.5
2019-04-27 12:00:00	847	2.5	16.92
2019-04-27 13:00:00	715	1.92	14.17
2019-04-27 14:00:00	555	1.58	10.83
2019-04-27 15:00:00	517	1.75	9.5
2019-04-27 16:00:00	550	1.33	10.58
2019-04-27 17:00:00	577	1.42	10.92
2019-04-27 18:00:00	628	1.67	12.08
2019-04-27 19:00:00	640	2.09	12.33
2019-04-27 20:00:00	611	1.92	12
2019-04-27 21:00:00	508	1.33	9.92
2019-04-27 22:00:00	416	0.84	7.75
2019-04-27 23:00:00	377	0.67	7
2019-04-28 00:00:00	301	0.22	5.56
2019-04-28 01:00:00	239	0	4.08
2019-04-28 02:00:00	115	0	1.5
2019-04-28 03:00:00	129	0	1.67
2019-04-28 04:00:00	82	0	0.92
2019-04-28 05:00:00	81	0	0.59
2019-04-28 06:00:00	180	0	2.84
2019-04-28 07:00:00	296	0.17	5.09
2019-04-28 08:00:00	431	1	7.92
2019-04-28 09:00:00	504	1.25	9.58
2019-04-28 10:00:00	579	1.58	11.09
2019-04-28 11:00:00	625	1.75	11.75
2019-04-28 12:00:00	648	2	12.92
2019-04-28 13:00:00	621	2.17	12.42
2019-04-28 14:00:00	472	1	8.75
2019-04-28 15:00:00	482	1	9.17
2019-04-28 16:00:00	506	1	9.5
2019-04-28 17:00:00	433	0.75	8
2019-04-28 18:00:00	482	0.92	9.25
2019-04-28 19:00:00	446	0.83	8.75
2019-04-28 20:00:00	384	0.84	7
2019-04-28 21:00:00	356	0.34	6.75
2019-04-28 22:00:00	205	0.08	3.5
2019-04-28 23:00:00	171	0	2.75
2019-04-29 00:00:00	111	0	1.56
2019-04-29 01:00:00	44	0	0
2019-04-29 02:00:00	16	0	0
2019-04-29 03:00:00	16	0	0.08
2019-04-29 04:00:00	29	0	0
2019-04-29 05:00:00	125	0	1.33
2019-04-29 06:00:00	600	1.34	10.25
2019-04-29 07:00:00	1056	3.34	21.42
2019-04-29 08:00:00	1085	3.83	21.75
2019-04-29 09:00:00	1069	3.75	22.08
2019-04-29 10:00:00	935	3.42	19
2019-04-29 11:00:00	921	3.09	18.17
2019-04-29 12:00:00	955	3.25	19.08
2019-04-29 13:00:00	971	4.34	19.5
2019-04-29 14:00:00	879	3.34	17.75
2019-04-29 15:00:00	903	3	17.92
2019-04-29 16:00:00	876	2.75	17.25
2019-04-29 17:00:00	901	3.25	17.59
2019-04-29 18:00:00	856	10	20.09
2019-04-29 19:00:00	725	2.84	14.5
2019-04-29 20:00:00	492	1.33	9.5
2019-04-29 21:00:00	360	0.67	7.09
2019-04-29 22:00:00	438	1.08	8.25
2019-04-29 23:00:00	161	0.08	2.59
2019-04-30 00:00:00	65	0	0.67
2019-04-30 01:00:00	27	0	0
2019-04-30 02:00:00	17	0	0
2019-04-30 03:00:00	6	0	0
2019-04-30 04:00:00	5	0	0
2019-04-30 05:00:00	95	0	1.09
2019-04-30 06:00:00	618	1.67	10.83
2019-04-30 07:00:00	1163	4	23.75
2019-04-30 08:00:00	1071	3.92	21.42
2019-04-30 09:00:00	1039	4	21.67
2019-04-30 10:00:00	949	3.58	19.5
2019-04-30 11:00:00	963	3.08	19.33
2019-04-30 12:00:00	1100	4.08	21.67
2019-04-30 13:00:00	1022	4.25	21.42
2019-04-30 14:00:00	944	4	19.25
2019-04-30 15:00:00	943	3.5	18.84
2019-04-30 16:00:00	929	3.42	18.67
2019-04-30 17:00:00	987	3.83	20.17
2019-04-30 18:00:00	951	3.42	18.92
2019-04-30 19:00:00	877	3.08	17.84
2019-04-30 20:00:00	734	2.08	14.75
2019-04-30 21:00:00	568	1.33	11.09
2019-04-30 22:00:00	604	1.59	11.67
2019-04-30 23:00:00	355	0.58	7
2019-05-01 00:00:00	269	0.55	4.67

## Sheet: PM 07130 03
Data/Hora	Intensidade(carros/hora)	Ocupacao(%)	Carga(%)
2019-04-01 00:00:00	32	0	0.44
2019-04-01 01:00:00	30	0	0.33
2019-04-01 02:00:00	10	0	0
2019-04-01 03:00:00	6	0	0.08
2019-04-01 04:00:00	16	0	0.08
2019-04-01 05:00:00	45	0	0.42
2019-04-01 06:00:00	456	1.25	11.75
2019-04-01 07:00:00	1282	5.09	39.25
2019-04-01 08:00:00	1266	5.92	40.09
2019-04-01 09:00:00	1168	5.42	37
2019-04-01 10:00:00	931	3.92	28.92
2019-04-01 11:00:00	852	3.25	26.33
2019-04-01 12:00:00	916	3.5	27.58
2019-04-01 13:00:00	1158	5.67	36.08
2019-04-01 14:00:00	1100	5.42	34.83
2019-04-01 15:00:00	1075	6.33	33.67
2019-04-01 16:00:00	1086	9	35
2019-04-01 17:00:00	1010	6.42	32
2019-04-01 18:00:00	975	7.17	31.59
2019-04-01 19:00:00	766	9.33	26.33
2019-04-01 20:00:00	703	3.17	21.34
2019-04-01 21:00:00	439	1.5	13.58
2019-04-01 22:00:00	313	0.92	9.08
2019-04-01 23:00:00	296	0.75	8.08
2019-04-02 00:00:00	75	0.11	2.44
2019-04-02 01:00:00	27	0	0.08
2019-04-02 02:00:00	12	0	0
2019-04-02 03:00:00	6	0	0
2019-04-02 04:00:00	13	0	0.17
2019-04-02 05:00:00	36	0	0.33
2019-04-02 06:00:00	470	1.33	11.67
2019-04-02 07:00:00	1275	5.17	39.92
2019-04-02 08:00:00	1415	10.25	45.17
2019-04-02 09:00:00	1276	9	41.34
2019-04-02 10:00:00	1097	4.59	34.67
2019-04-02 11:00:00	935	3.83	28.67
2019-04-02 12:00:00	967	4	29
2019-04-02 13:00:00	1198	5.34	37.25
2019-04-02 14:00:00	1155	6.67	37
2019-04-02 15:00:00	1005	5.75	31.58
2019-04-02 16:00:00	1031	6.5	33
2019-04-02 17:00:00	1052	8.67	34
2019-04-02 18:00:00	837	22.17	32.59
2019-04-02 19:00:00	759	14.5	27.58
2019-04-02 20:00:00	659	2.84	20.5
2019-04-02 21:00:00	396	1.08	11.75
2019-04-02 22:00:00	351	0.92	10.5
2019-04-02 23:00:00	161	0.08	4.25
2019-04-03 00:00:00	68	0	1.44
2019-04-03 01:00:00	26	0	0.17
2019-04-03 02:00:00	9	0	0
2019-04-03 03:00:00	7	0	0
2019-04-03 04:00:00	12	0	0
2019-04-03 05:00:00	48	0	0.5
2019-04-03 06:00:00	455	1.33	11.83
2019-04-03 07:00:00	1268	6.25	39.67
2019-04-03 08:00:00	1251	7.59	38.84
2019-04-03 09:00:00	1226	12.84	41.5
2019-04-03 10:00:00	1019	4.33	32.5
2019-04-03 11:00:00	931	3.92	28.67
2019-04-03 12:00:00	969	3.83	28.92
2019-04-03 13:00:00	1179	5.83	36.92
2019-04-03 14:00:00	1066	4.92	33.5
2019-04-03 15:00:00	1141	7.25	36.17
2019-04-03 16:00:00	1046	7	33.58
2019-04-03 17:00:00	1067	5.75	33.75
2019-04-03 18:00:00	932	5.83	29.08
2019-04-03 19:00:00	823	5.34	26.42
2019-04-03 20:00:00	653	2.5	20.42
2019-04-03 21:00:00	431	1.25	12.5
2019-04-03 22:00:00	372	1.17	11.5
2019-04-03 23:00:00	188	0.33	5.09
2019-04-04 00:00:00	77	0	1.78
2019-04-04 01:00:00	27	0	0.17
2019-04-04 02:00:00	16	0	0
2019-04-04 03:00:00	9	0	0
2019-04-04 04:00:00	10	0	0.08
2019-04-04 05:00:00	42	0	0.25
2019-04-04 06:00:00	460	1.17	11.5
2019-04-04 07:00:00	1245	5.08	38.67
2019-04-04 08:00:00	1290	6	40.67
2019-04-04 09:00:00	1365	6.75	43
2019-04-04 10:00:00	1133	5.42	36.25
2019-04-04 11:00:00	986	4.08	30.92
2019-04-04 12:00:00	1055	4.5	31.83
2019-04-04 13:00:00	1219	6.5	38.67
2019-04-04 14:00:00	1182	6.17	37.42
2019-04-04 15:00:00	1075	6.75	34.17
2019-04-04 16:00:00	996	5.84	31.42
2019-04-04 17:00:00	1106	7.5	34.92
2019-04-04 18:00:00	868	8.75	28.42
2019-04-04 19:00:00	807	7.5	26.58
2019-04-04 20:00:00	644	2.42	19.75
2019-04-04 21:00:00	438	1.33	12.92
2019-04-04 22:00:00	432	1.25	12.84
2019-04-04 23:00:00	183	0.33	5.17
2019-04-05 00:00:00	156	0	4
2019-04-05 01:00:00	44	0	0.5
2019-04-05 02:00:00	16	0	0.08
2019-04-05 03:00:00	24	0	0
2019-04-05 04:00:00	15	0	0
2019-04-05 05:00:00	44	0	0.25
2019-04-05 06:00:00	458	1.42	11.17
2019-04-05 07:00:00	1243	5	38.83
2019-04-05 08:00:00	1327	6.83	41.75
2019-04-05 09:00:00	1304	9.42	42.5
2019-04-05 10:00:00	1094	5.17	34
2019-04-05 11:00:00	1054	4.5	33.17
2019-04-05 12:00:00	1006	4.83	31.25
2019-04-05 13:00:00	1197	5.75	36.58
2019-04-05 14:00:00	1098	5.67	35
2019-04-05 15:00:00	1109	7.5	35.08
2019-04-05 16:00:00	1075	6.5	34.58
2019-04-05 17:00:00	1032	5.83	31.92
2019-04-05 18:00:00	944	4.58	29.75
2019-04-05 19:00:00	859	4.09	26.75
2019-04-05 20:00:00	801	3.75	25.25
2019-04-05 21:00:00	528	1.92	16
2019-04-05 22:00:00	473	1.58	14.09
2019-04-05 23:00:00	280	0.59	7.75
2019-04-06 00:00:00	243	0.56	6.89
2019-04-06 01:00:00	178	0.17	4.92
2019-04-06 02:00:00	95	0	2.08
2019-04-06 03:00:00	56	0	1.08
2019-04-06 04:00:00	31	0	0.34
2019-04-06 05:00:00	37	0	0.25
2019-04-06 06:00:00	112	0.08	2.08
2019-04-06 07:00:00	415	1.09	11.33
2019-04-06 08:00:00	603	1.67	17.83
2019-04-06 09:00:00	745	2.5	22.17
2019-04-06 10:00:00	723	2.5	22.09
2019-04-06 11:00:00	701	2.5	20.92
2019-04-06 12:00:00	835	3.42	25.42
2019-04-06 13:00:00	795	3.42	24.42
2019-04-06 14:00:00	659	2.59	20.25
2019-04-06 15:00:00	594	2.17	18
2019-04-06 16:00:00	556	1.67	16.67
2019-04-06 17:00:00	553	1.75	16.25
2019-04-06 18:00:00	565	2	16.67
2019-04-06 19:00:00	512	1.75	15
2019-04-06 20:00:00	589	2	17.59
2019-04-06 21:00:00	418	1.42	12.75
2019-04-06 22:00:00	349	1	9.92
2019-04-06 23:00:00	320	0.92	9.5
2019-04-07 00:00:00	287	0.78	8.22
2019-04-07 01:00:00	182	0.25	5
2019-04-07 02:00:00	82	0	1.75
2019-04-07 03:00:00	84	0	1.67
2019-04-07 04:00:00	64	0	1.08
2019-04-07 05:00:00	48	0	0.42
2019-04-07 06:00:00	70	0	1.25
2019-04-07 07:00:00	141	0	3.5
2019-04-07 08:00:00	239	0.25	6.17
2019-04-07 09:00:00	404	1.17	11.67
2019-04-07 10:00:00	644	2.67	18.42
2019-04-07 11:00:00	681	3	21
2019-04-07 12:00:00	637	2.92	19
2019-04-07 13:00:00	596	2	18.08
2019-04-07 14:00:00	527	1.75	15.59
2019-04-07 15:00:00	587	2.25	17.58
2019-04-07 16:00:00	477	1.5	14.17
2019-04-07 17:00:00	479	1.5	14.08
2019-04-07 18:00:00	467	1.33	13.42
2019-04-07 19:00:00	479	1.58	14.25
2019-04-07 20:00:00	394	1.09	11.92
2019-04-07 21:00:00	245	0.59	7
2019-04-07 22:00:00	162	0.17	4.33
2019-04-07 23:00:00	71	0.08	1.59
2019-04-08 00:00:00	52	0	0.89
2019-04-08 01:00:00	19	0	0.25
2019-04-08 02:00:00	10	0	0
2019-04-08 03:00:00	5	0	0
2019-04-08 04:00:00	8	0	0
2019-04-08 05:00:00	46	0	0.58
2019-04-08 06:00:00	426	1.25	10.67
2019-04-08 07:00:00	1220	4.83	37.42
2019-04-08 08:00:00	1325	6.42	41.67
2019-04-08 09:00:00	1199	7.59	38.42
2019-04-08 10:00:00	937	3.75	29.67
2019-04-08 11:00:00	894	3.58	27.17
2019-04-08 12:00:00	915	3.5	27.67
2019-04-08 13:00:00	1153	5.58	36.25
2019-04-08 14:00:00	1036	4.83	32.42
2019-04-08 15:00:00	1089	6.42	34.25
2019-04-08 16:00:00	1052	6.75	33.25
2019-04-08 17:00:00	1030	7.5	33.42
2019-04-08 18:00:00	978	5.59	30.83
2019-04-08 19:00:00	769	3.17	23.83
2019-04-08 20:00:00	562	2	17
2019-04-08 21:00:00	362	1.17	10.5
2019-04-08 22:00:00	318	0.75	9.42
2019-04-08 23:00:00	132	0.17	3.25
2019-04-09 00:00:00	63	0	1.22
2019-04-09 01:00:00	24	0	0.17
2019-04-09 02:00:00	11	0	0
2019-04-09 03:00:00	7	0	0
2019-04-09 04:00:00	5	0	0
2019-04-09 05:00:00	41	0	0.42
2019-04-09 06:00:00	488	1.25	12
2019-04-09 07:00:00	1190	4.59	37.17
2019-04-09 08:00:00	1337	6.08	41.84
2019-04-09 09:00:00	1279	7.33	40.5
2019-04-09 10:00:00	1008	4.17	32.5
2019-04-09 11:00:00	981	4.17	29.67
2019-04-09 12:00:00	986	4.09	30.09
2019-04-09 13:00:00	1181	5.83	36.33
2019-04-09 14:00:00	1144	6.09	36.84
2019-04-09 15:00:00	1049	5.92	32.75
2019-04-09 16:00:00	1051	6.67	33.58
2019-04-09 17:00:00	1032	5.75	32.67
2019-04-09 18:00:00	1034	7.25	32.59
2019-04-09 19:00:00	854	4.58	26.58
2019-04-09 20:00:00	569	2.17	18.25
2019-04-09 21:00:00	424	1.42	12.42
2019-04-09 22:00:00	350	1.09	10.17
2019-04-09 23:00:00	111	0	3.25
2019-04-10 00:00:00	63	0	1
2019-04-10 01:00:00	23	0	0
2019-04-10 02:00:00	6	0	0
2019-04-10 03:00:00	2	0	0
2019-04-10 04:00:00	2	0	0
2019-04-10 05:00:00	40	0	0.42
2019-04-10 06:00:00	477	1.33	12.25
2019-04-10 07:00:00	1262	5	38.83
2019-04-10 08:00:00	1330	7.33	42.09
2019-04-10 09:00:00	1280	6.5	40.75
2019-04-10 10:00:00	1052	4.67	33.17
2019-04-10 11:00:00	956	4	29.25
2019-04-10 12:00:00	1064	4.58	32.75
2019-04-10 13:00:00	1255	7.17	39.5
2019-04-10 14:00:00	1129	7.42	36.42
2019-04-10 15:00:00	1088	8.09	34.59
2019-04-10 16:00:00	1073	7.08	34.25
2019-04-10 17:00:00	1072	6.17	33.58
2019-04-10 18:00:00	913	5	28.67
2019-04-10 19:00:00	805	4.17	25.42
2019-04-10 20:00:00	614	2.25	18.92
2019-04-10 21:00:00	499	1.84	14.75
2019-04-10 22:00:00	347	0.83	10.42
2019-04-10 23:00:00	169	0.17	4.67
2019-04-11 00:00:00	84	0	1.45
2019-04-11 01:00:00	39	0	0.25
2019-04-11 02:00:00	14	0	0.17
2019-04-11 03:00:00	6	0	0.08
2019-04-11 04:00:00	14	0	0.17
2019-04-11 05:00:00	50	0	0.58
2019-04-11 06:00:00	455	1.25	11.5
2019-04-11 07:00:00	1190	4.67	36.5
2019-04-11 08:00:00	1249	5.83	39.5
2019-04-11 09:00:00	1314	7.42	41.58
2019-04-11 10:00:00	1074	4.58	33.92
2019-04-11 11:00:00	1000	4.42	30.67
2019-04-11 12:00:00	1039	5.42	32.59
2019-04-11 13:00:00	1196	6.09	36.5
2019-04-11 14:00:00	1206	6.25	38.58
2019-04-11 15:00:00	1005	4.83	31.67
2019-04-11 16:00:00	991	5.42	31.08
2019-04-11 17:00:00	1084	7	34.42
2019-04-11 18:00:00	962	5.67	30.75
2019-04-11 19:00:00	816	5	25.25
2019-04-11 20:00:00	721	3	22.25
2019-04-11 21:00:00	484	1.58	14.42
2019-04-11 22:00:00	408	1.33	12.33
2019-04-11 23:00:00	233	0.58	6.83
2019-04-12 00:00:00	159	0.11	4.33
2019-04-12 01:00:00	53	0	0.84
2019-04-12 02:00:00	20	0	0.08
2019-04-12 03:00:00	18	0	0
2019-04-12 04:00:00	23	0	0
2019-04-12 05:00:00	49	0	0.5
2019-04-12 06:00:00	451	1.42	11.17
2019-04-12 07:00:00	1202	5	37.58
2019-04-12 08:00:00	1150	5.83	36.25
2019-04-12 09:00:00	1291	6.59	40.59
2019-04-12 10:00:00	1153	5.5	36.59
2019-04-12 11:00:00	1027	4.67	31.83
2019-04-12 12:00:00	987	4.08	30.5
2019-04-12 13:00:00	1052	4.67	32.33
2019-04-12 14:00:00	998	4.83	30.92
2019-04-12 15:00:00	1042	6.17	33.17
2019-04-12 16:00:00	1038	6.33	33.17
2019-04-12 17:00:00	961	4.84	29.67
2019-04-12 18:00:00	862	4.33	26.83
2019-04-12 19:00:00	929	5.34	29.42
2019-04-12 20:00:00	695	3.08	21.75
2019-04-12 21:00:00	544	2.09	16.17
2019-04-12 22:00:00	513	1.75	15.5
2019-04-12 23:00:00	303	0.84	8.75
2019-04-13 00:00:00	223	0.22	6.22
2019-04-13 01:00:00	135	0.08	3.5
2019-04-13 02:00:00	73	0	1.33
2019-04-13 03:00:00	40	0	0.42
2019-04-13 04:00:00	35	0	0.17
2019-04-13 05:00:00	32	0	0.17
2019-04-13 06:00:00	139	0.08	3
2019-04-13 07:00:00	388	1.08	10.5
2019-04-13 08:00:00	578	1.75	17
2019-04-13 09:00:00	656	2.75	19.67
2019-04-13 10:00:00	720	3.17	21.67
2019-04-13 11:00:00	763	3.42	23.25
2019-04-13 12:00:00	806	3.25	24.58
2019-04-13 13:00:00	784	4.67	24.5
2019-04-13 14:00:00	653	2.83	20
2019-04-13 15:00:00	537	1.92	15.75
2019-04-13 16:00:00	558	1.92	16.58
2019-04-13 17:00:00	575	1.92	17.09
2019-04-13 18:00:00	515	1.67	15.42
2019-04-13 19:00:00	578	2.08	16.92
2019-04-13 20:00:00	518	1.67	15.42
2019-04-13 21:00:00	398	1.08	11.75
2019-04-13 22:00:00	303	0.67	8.92
2019-04-13 23:00:00	300	1	8.42
2019-04-14 00:00:00	309	0.78	8.89
2019-04-14 01:00:00	197	0.25	5.59
2019-04-14 02:00:00	155	0.08	3.92
2019-04-14 03:00:00	88	0	1.83
2019-04-14 04:00:00	62	0	1.17
2019-04-14 05:00:00	35	0	0.25
2019-04-14 06:00:00	69	0	1.08
2019-04-14 07:00:00	168	0.25	4.25
2019-04-14 08:00:00	238	0.34	6.34
2019-04-14 09:00:00	311	0.67	8.59
2019-04-14 10:00:00	444	1.33	12.59
2019-04-14 11:00:00	503	1.75	15
2019-04-14 12:00:00	612	2.17	18.25
2019-04-14 13:00:00	561	2.58	16.84
2019-04-14 14:00:00	509	1.83	15.33
2019-04-14 15:00:00	549	2	16
2019-04-14 16:00:00	452	1.42	13.25
2019-04-14 17:00:00	363	1.08	10.92
2019-04-14 18:00:00	455	1.42	13.17
2019-04-14 19:00:00	401	1.08	11.58
2019-04-14 20:00:00	313	0.67	9.17
2019-04-14 21:00:00	263	0.67	7.75
2019-04-14 22:00:00	137	0.25	3.75
2019-04-14 23:00:00	133	0.25	3.33
2019-04-15 00:00:00	73	0	1.33
2019-04-15 01:00:00	29	0	0.5
2019-04-15 02:00:00	17	0	0
2019-04-15 03:00:00	4	0	0
2019-04-15 04:00:00	12	0	0
2019-04-15 05:00:00	56	0	0.67
2019-04-15 06:00:00	380	1	9.58
2019-04-15 07:00:00	1164	4.42	35.25
2019-04-15 08:00:00	1255	5.17	39.58
2019-04-15 09:00:00	1181	5.83	37.34
2019-04-15 10:00:00	898	3.33	28.08
2019-04-15 11:00:00	850	3.25	25.83
2019-04-15 12:00:00	881	3.25	26.09
2019-04-15 13:00:00	1219	5.84	37.83
2019-04-15 14:00:00	1065	4.67	34.09
2019-04-15 15:00:00	1064	5.17	32.92
2019-04-15 16:00:00	959	5.67	30.09
2019-04-15 17:00:00	981	6.17	31.17
2019-04-15 18:00:00	898	5	28.08
2019-04-15 19:00:00	738	3.42	23
2019-04-15 20:00:00	568	2.08	17.58
2019-04-15 21:00:00	372	1	10.83
2019-04-15 22:00:00	254	0.58	7.33
2019-04-15 23:00:00	75	0	2
2019-04-16 00:00:00	49	0.11	0.89
2019-04-16 01:00:00	18	0	0
2019-04-16 02:00:00	6	0	0
2019-04-16 03:00:00	11	0	0
2019-04-16 04:00:00	12	0	0
2019-04-16 05:00:00	38	0	0.42
2019-04-16 06:00:00	408	1.09	9.67
2019-04-16 07:00:00	1201	4.67	36.75
2019-04-16 08:00:00	1233	5.25	39.17
2019-04-16 09:00:00	1220	8.25	38.17
2019-04-16 10:00:00	1071	8.75	34.92
2019-04-16 11:00:00	947	4	29.92
2019-04-16 12:00:00	1028	4.25	31.17
2019-04-16 13:00:00	1192	6.08	37.17
2019-04-16 14:00:00	1121	6.09	35.59
2019-04-16 15:00:00	1042	6.08	32.75
2019-04-16 16:00:00	1039	6.34	33.09
2019-04-16 17:00:00	1067	6.42	33.58
2019-04-16 18:00:00	854	3.75	27
2019-04-16 19:00:00	818	3.92	24.92
2019-04-16 20:00:00	576	2.25	17.75
2019-04-16 21:00:00	411	1.17	12.42
2019-04-16 22:00:00	307	0.84	9
2019-04-16 23:00:00	155	0.17	4.17
2019-04-17 00:00:00	77	0	1.67
2019-04-17 01:00:00	40	0	0.42
2019-04-17 02:00:00	7	0	0
2019-04-17 03:00:00	13	0	0
2019-04-17 04:00:00	11	0	0.08
2019-04-17 05:00:00	52	0	0.5
2019-04-17 06:00:00	371	0.92	9.5
2019-04-17 07:00:00	1176	4.42	35.25
2019-04-17 08:00:00	1270	5.75	39.5
2019-04-17 09:00:00	1200	5.33	38.17
2019-04-17 10:00:00	1060	4.67	33.58
2019-04-17 11:00:00	973	4.17	29.92
2019-04-17 12:00:00	954	3.92	29.17
2019-04-17 13:00:00	1178	5.42	36.17
2019-04-17 14:00:00	1113	5.17	35.67
2019-04-17 15:00:00	988	5.59	31.17
2019-04-17 16:00:00	1064	6.67	33.25
2019-04-17 17:00:00	1028	7.59	32.75
2019-04-17 18:00:00	867	4.42	27.67
2019-04-17 19:00:00	812	3.58	24.67
2019-04-17 20:00:00	603	2.25	18.59
2019-04-17 21:00:00	403	1.33	12.17
2019-04-17 22:00:00	353	1.17	10.42
2019-04-17 23:00:00	235	0.59	6.58
2019-04-18 00:00:00	125	0.11	3.22
2019-04-18 01:00:00	45	0	0.75
2019-04-18 02:00:00	40	0	0.25
2019-04-18 03:00:00	25	0	0.08
2019-04-18 04:00:00	20	0	0.25
2019-04-18 05:00:00	40	0.08	0.33
2019-04-18 06:00:00	240	0.42	5.83
2019-04-18 07:00:00	715	2.08	20.5
2019-04-18 08:00:00	916	3.25	28.42
2019-04-18 09:00:00	932	3.58	28
2019-04-18 10:00:00	896	3.5	27.67
2019-04-18 11:00:00	876	3.75	26.25
2019-04-18 12:00:00	919	4.25	29.42
2019-04-18 13:00:00	914	3.58	27.17
2019-04-18 14:00:00	908	3.67	28.5
2019-04-18 15:00:00	849	4	26.08
2019-04-18 16:00:00	791	3.25	24.08
2019-04-18 17:00:00	729	2.67	22.09
2019-04-18 18:00:00	731	2.92	22.17
2019-04-18 19:00:00	531	1.92	15.92
2019-04-18 20:00:00	461	1.33	14.08
2019-04-18 21:00:00	348	1.08	10.08
2019-04-18 22:00:00	263	0.58	7.42
2019-04-18 23:00:00	216	0.25	5.92
2019-04-19 00:00:00	173	0.11	4.66
2019-04-19 01:00:00	104	0	2.34
2019-04-19 02:00:00	44	0	0.5
2019-04-19 03:00:00	44	0	0.58
2019-04-19 04:00:00	27	0	0
2019-04-19 05:00:00	25	0	0
2019-04-19 06:00:00	76	0	1
2019-04-19 07:00:00	313	0.33	8.5
2019-04-19 08:00:00	332	0.84	9.33
2019-04-19 09:00:00	263	0.5	7.33
2019-04-19 10:00:00	347	1.09	9.5
2019-04-19 11:00:00	440	1.33	12.92
2019-04-19 12:00:00	447	1.33	13.17
2019-04-19 13:00:00	461	1.33	13.58
2019-04-19 14:00:00	408	1.08	11.84
2019-04-19 15:00:00	370	1.25	10.84
2019-04-19 16:00:00	349	1	9.83
2019-04-19 17:00:00	371	1.17	10.83
2019-04-19 18:00:00	403	1.17	12
2019-04-19 19:00:00	353	0.92	10.08
2019-04-19 20:00:00	281	1	8
2019-04-19 21:00:00	260	0.58	7.42
2019-04-19 22:00:00	204	0.33	5.42
2019-04-19 23:00:00	184	0.17	4.84
2019-04-20 00:00:00	71	0	1.44
2019-04-20 01:00:00	74	0	1.25
2019-04-20 02:00:00	43	0	0.59
2019-04-20 03:00:00	23	0	0.08
2019-04-20 04:00:00	22	0	0.08
2019-04-20 05:00:00	20	0	0
2019-04-20 06:00:00	51	0	0.58
2019-04-20 07:00:00	194	0.17	4.83
2019-04-20 08:00:00	250	0.33	6.59
2019-04-20 09:00:00	367	0.92	10.33
2019-04-20 10:00:00	479	1.42	14
2019-04-20 11:00:00	502	1.58	14.75
2019-04-20 12:00:00	509	2	14.83
2019-04-20 13:00:00	562	2.09	17.08
2019-04-20 14:00:00	464	1.42	13.75
2019-04-20 15:00:00	474	1.33	13.83
2019-04-20 16:00:00	348	0.83	10.17
2019-04-20 17:00:00	342	1.17	10.08
2019-04-20 18:00:00	348	1.08	10.09
2019-04-20 19:00:00	392	1	11.42
2019-04-20 20:00:00	357	1.08	10.67
2019-04-20 21:00:00	309	1	8.58
2019-04-20 22:00:00	307	0.92	9
2019-04-20 23:00:00	237	0.42	6.67
2019-04-21 00:00:00	111	0	2.66
2019-04-21 01:00:00	91	0	1.92
2019-04-21 02:00:00	98	0	2.09
2019-04-21 03:00:00	62	0	1.25
2019-04-21 04:00:00	42	0	0.33
2019-04-21 05:00:00	30	0	0
2019-04-21 06:00:00	51	0	0.67
2019-04-21 07:00:00	128	0.17	2.92
2019-04-21 08:00:00	192	0	4.92
2019-04-21 09:00:00	268	0.67	7.25
2019-04-21 10:00:00	359	0.92	10.42
2019-04-21 11:00:00	387	1	11.17
2019-04-21 12:00:00	504	1.67	14.92
2019-04-21 13:00:00	476	1.42	14
2019-04-21 14:00:00	446	1.42	13.17
2019-04-21 15:00:00	472	1.59	13.75
2019-04-21 16:00:00	405	1.17	11.84
2019-04-21 17:00:00	393	0.92	11.5
2019-04-21 18:00:00	427	1.25	12.58
2019-04-21 19:00:00	377	1.17	11.08
2019-04-21 20:00:00	359	1	10.17
2019-04-21 21:00:00	235	0.25	6.83
2019-04-21 22:00:00	166	0.33	4.5
2019-04-21 23:00:00	136	0.17	3.25
2019-04-22 00:00:00	52	0	1
2019-04-22 01:00:00	30	0	0.25
2019-04-22 02:00:00	10	0	0
2019-04-22 03:00:00	0	0	0
2019-04-22 04:00:00	8	0	0
2019-04-22 05:00:00	55	0	0.67
2019-04-22 06:00:00	422	1.17	10.84
2019-04-22 07:00:00	1178	4.58	36.17
2019-04-22 08:00:00	1193	5.17	37
2019-04-22 09:00:00	1168	5	36.5
2019-04-22 10:00:00	939	3.75	29.5
2019-04-22 11:00:00	777	2.92	23.34
2019-04-22 12:00:00	947	3.59	28.58
2019-04-22 13:00:00	1176	4.92	36.67
2019-04-22 14:00:00	1084	5.5	33.75
2019-04-22 15:00:00	1076	5.5	34
2019-04-22 16:00:00	996	5.09	31.08
2019-04-22 17:00:00	1033	6.5	32.67
2019-04-22 18:00:00	994	5.67	31.17
2019-04-22 19:00:00	850	4.25	26.67
2019-04-22 20:00:00	579	2.08	17.75
2019-04-22 21:00:00	411	1.25	12.17
2019-04-22 22:00:00	295	0.67	8.67
2019-04-22 23:00:00	119	0	3.34
2019-04-23 00:00:00	49	0	0.67
2019-04-23 01:00:00	11	0	0
2019-04-23 02:00:00	8	0	0
2019-04-23 03:00:00	8	0	0
2019-04-23 04:00:00	12	0	0
2019-04-23 05:00:00	41	0	0.33
2019-04-23 06:00:00	472	1.33	11.67
2019-04-23 07:00:00	1272	5.33	39.58
2019-04-23 08:00:00	1275	5.67	39.83
2019-04-23 09:00:00	1278	6.25	40.58
2019-04-23 10:00:00	1064	4.92	33.75
2019-04-23 11:00:00	975	4.08	30
2019-04-23 12:00:00	977	4.34	29.84
2019-04-23 13:00:00	1173	6.08	36.33
2019-04-23 14:00:00	1084	6.08	34.67
2019-04-23 15:00:00	1049	6.42	33.17
2019-04-23 16:00:00	1036	7.67	33.09
2019-04-23 17:00:00	1068	7.17	34.25
2019-04-23 18:00:00	951	5	29.67
2019-04-23 19:00:00	771	3.75	24
2019-04-23 20:00:00	565	2	17.67
2019-04-23 21:00:00	382	1.17	11.25
2019-04-23 22:00:00	316	0.92	9.25
2019-04-23 23:00:00	164	0.17	4.34
2019-04-24 00:00:00	84	0	1.78
2019-04-24 01:00:00	31	0	0.08
2019-04-24 02:00:00	14	0	0.08
2019-04-24 03:00:00	6	0	0
2019-04-24 04:00:00	11	0	0
2019-04-24 05:00:00	51	0	0.33
2019-04-24 06:00:00	460	1.25	11.92
2019-04-24 07:00:00	1267	4.92	38.92
2019-04-24 08:00:00	1286	5.75	40.42
2019-04-24 09:00:00	1225	9.83	39.92
2019-04-24 10:00:00	1039	7.34	33.75
2019-04-24 11:00:00	881	3.59	27.17
2019-04-24 12:00:00	1077	4.42	32.58
2019-04-24 13:00:00	1185	6.75	37.25
2019-04-24 14:00:00	1088	5.67	34.33
2019-04-24 15:00:00	999	7.59	32.17
2019-04-24 16:00:00	997	7.67	32.08
2019-04-24 17:00:00	1060	6.42	33.34
2019-04-24 18:00:00	950	11.25	32.08
2019-04-24 19:00:00	760	12.25	26.83
2019-04-24 20:00:00	639	2.92	19.5
2019-04-24 21:00:00	421	1.34	12.75
2019-04-24 22:00:00	377	1.08	10.92
2019-04-24 23:00:00	196	0.42	5.42
2019-04-25 00:00:00	96	0.11	2.33
2019-04-25 01:00:00	34	0	0.25
2019-04-25 02:00:00	16	0	0.08
2019-04-25 03:00:00	19	0	0
2019-04-25 04:00:00	16	0	0.17
2019-04-25 05:00:00	47	0	0.42
2019-04-25 06:00:00	442	1	10.92
2019-04-25 07:00:00	1157	4.42	35.5
2019-04-25 08:00:00	1416	7.25	44.59
2019-04-25 09:00:00	1236	13.42	41.58
2019-04-25 10:00:00	1140	5.17	35.75
2019-04-25 11:00:00	1025	4.67	31.83
2019-04-25 12:00:00	1067	4.42	32.67
2019-04-25 13:00:00	1169	5.34	36.5
2019-04-25 14:00:00	1081	5.08	34.33
2019-04-25 15:00:00	1032	5.58	32.42
2019-04-25 16:00:00	1007	5.58	31.59
2019-04-25 17:00:00	1055	7.09	33.58
2019-04-25 18:00:00	788	16.42	29
2019-04-25 19:00:00	700	18.09	27.34
2019-04-25 20:00:00	680	2.75	21.08
2019-04-25 21:00:00	409	1.09	12.17
2019-04-25 22:00:00	373	0.92	11
2019-04-25 23:00:00	214	0.33	6.08
2019-04-26 00:00:00	172	0.33	4.56
2019-04-26 01:00:00	60	0	1.17
2019-04-26 02:00:00	23	0	0.17
2019-04-26 03:00:00	8	0	0
2019-04-26 04:00:00	17	0	0.25
2019-04-26 05:00:00	54	0	0.67
2019-04-26 06:00:00	449	1.17	11.17
2019-04-26 07:00:00	1166	4.42	35.75
2019-04-26 08:00:00	1298	6.42	41
2019-04-26 09:00:00	1299	8.33	41.75
2019-04-26 10:00:00	1113	4.75	35.08
2019-04-26 11:00:00	989	4.17	30.67
2019-04-26 12:00:00	922	3.84	28.17
2019-04-26 13:00:00	1198	5.83	36.92
2019-04-26 14:00:00	1058	5.58	33.5
2019-04-26 15:00:00	960	6.83	31.08
2019-04-26 16:00:00	1066	6.92	33.67
2019-04-26 17:00:00	1069	6.92	33.83
2019-04-26 18:00:00	934	5.17	29.34
2019-04-26 19:00:00	810	3.67	25.25
2019-04-26 20:00:00	680	2.83	20.92
2019-04-26 21:00:00	546	2.08	16.33
2019-04-26 22:00:00	512	1.92	15.5
2019-04-26 23:00:00	298	0.75	8.75
2019-04-27 00:00:00	240	0.44	6.67
2019-04-27 01:00:00	185	0.08	4.92
2019-04-27 02:00:00	123	0	2.92
2019-04-27 03:00:00	70	0	1.5
2019-04-27 04:00:00	37	0	0.25
2019-04-27 05:00:00	33	0	0.17
2019-04-27 06:00:00	113	0	2.17
2019-04-27 07:00:00	476	1.33	13.17
2019-04-27 08:00:00	633	1.92	18.5
2019-04-27 09:00:00	748	2.5	22.58
2019-04-27 10:00:00	700	2.58	21.17
2019-04-27 11:00:00	784	3	23.25
2019-04-27 12:00:00	767	3.08	23.17
2019-04-27 13:00:00	796	4.09	24.25
2019-04-27 14:00:00	701	3.25	21.75
2019-04-27 15:00:00	589	2.5	18
2019-04-27 16:00:00	607	2.09	17.92
2019-04-27 17:00:00	592	2.17	17.67
2019-04-27 18:00:00	595	2.08	17.84
2019-04-27 19:00:00	532	2	15.92
2019-04-27 20:00:00	525	1.83	15.67
2019-04-27 21:00:00	352	1.08	10.33
2019-04-27 22:00:00	308	0.92	8.67
2019-04-27 23:00:00	323	0.92	9.5
2019-04-28 00:00:00	233	0.33	6.44
2019-04-28 01:00:00	165	0.08	4.33
2019-04-28 02:00:00	117	0	2.67
2019-04-28 03:00:00	90	0	1.92
2019-04-28 04:00:00	45	0	0.33
2019-04-28 05:00:00	25	0	0.08
2019-04-28 06:00:00	63	0	0.67
2019-04-28 07:00:00	119	0	2.92
2019-04-28 08:00:00	238	0.5	6.34
2019-04-28 09:00:00	276	0.42	8
2019-04-28 10:00:00	306	0	8.5
2019-04-28 11:00:00	348	0	10
2019-04-28 12:00:00	426	0.42	12.59
2019-04-28 13:00:00	390	0	11.25
2019-04-28 14:00:00	348	0	10.25
2019-04-28 15:00:00	360	0.67	10.58
2019-04-28 16:00:00	258	0.33	7.17
2019-04-28 17:00:00	249	0.25	6.75
2019-04-28 18:00:00	368	0.92	10.33
2019-04-28 19:00:00	297	0.75	8.67
2019-04-28 20:00:00	203	0.34	5.67
2019-04-28 21:00:00	135	0	3.42
2019-04-28 22:00:00	72	0	1.5
2019-04-28 23:00:00	52	0	0.92
2019-04-29 00:00:00	95	0	2.11
2019-04-29 01:00:00	31	0	0.25
2019-04-29 02:00:00	10	0	0.08
2019-04-29 03:00:00	1	0	0
2019-04-29 04:00:00	3	0	0
2019-04-29 05:00:00	14	0	0
2019-04-29 06:00:00	332	0.83	7.5
2019-04-29 07:00:00	1167	4.5	35.67
2019-04-29 08:00:00	1283	5.67	40.5
2019-04-29 09:00:00	1143	5	35.67
2019-04-29 10:00:00	958	4.08	30.09
2019-04-29 11:00:00	889	3.5	26.92
2019-04-29 12:00:00	989	3.75	30
2019-04-29 13:00:00	1161	5.83	36.17
2019-04-29 14:00:00	1089	5.08	34.59
2019-04-29 15:00:00	1011	5.42	32.17
2019-04-29 16:00:00	1067	6.25	33.84
2019-04-29 17:00:00	1031	6.59	32.75
2019-04-29 18:00:00	757	14.42	27.33
2019-04-29 19:00:00	729	7.42	24.25
2019-04-29 20:00:00	579	2.09	17.58
2019-04-29 21:00:00	339	0.92	10.17
2019-04-29 22:00:00	249	0.5	7.17
2019-04-29 23:00:00	108	0.08	2.67
2019-04-30 00:00:00	39	0	0.22
2019-04-30 01:00:00	27	0	0.08
2019-04-30 02:00:00	14	0	0
2019-04-30 03:00:00	11	0	0
2019-04-30 04:00:00	13	0	0
2019-04-30 05:00:00	50	0.08	0.58
2019-04-30 06:00:00	486	1.33	12.42
2019-04-30 07:00:00	1234	5.17	38.17
2019-04-30 08:00:00	1346	6.67	42.75
2019-04-30 09:00:00	1317	7.25	41.5
2019-04-30 10:00:00	1130	6.5	36.75
2019-04-30 11:00:00	917	3.67	27.92
2019-04-30 12:00:00	919	3.33	27.75
2019-04-30 13:00:00	1216	5.58	37.58
2019-04-30 14:00:00	1092	5.08	34.75
2019-04-30 15:00:00	1031	6.75	32.83
2019-04-30 16:00:00	1052	6.58	32.92
2019-04-30 17:00:00	1045	5.83	33
2019-04-30 18:00:00	828	7.59	27.25
2019-04-30 19:00:00	800	3.75	24.42
2019-04-30 20:00:00	783	3.5	24.34
2019-04-30 21:00:00	527	1.84	15.83
2019-04-30 22:00:00	428	1.17	12.83
2019-04-30 23:00:00	278	0.75	7.92
2019-05-01 00:00:00	244	0.44	7.11
