# Supplementary material for: Traffic light optimization using non-dominated sorting genetic algorithm (NSGA2)
Source: Sci Rep. 2023 Sep 20;13:15550. doi: 10.1038/s41598-023-38884-2 (PMC10511403; doi:10.1038/s41598-023-38884-2)
Supplement: Supplementary file 1 — Supplementary Information. [file 41598_2023_38884_MOESM1_ESM.zip › dadosBHTrans/dados BHTrans 2019/xls/Ad-Floresta.xls]

## Sheet: PM 04010 03
Data/Hora	Intensidade(carros/hora)	Ocupacao(%)	Carga(%)
2019-04-01 00:00:00	0	18.22	8.67
2019-04-01 01:00:00	0	20.08	8.75
2019-04-01 02:00:00	0	18.92	8
2019-04-01 03:00:00	0	17.59	7.75
2019-04-01 04:00:00	0	18.17	8
2019-04-01 05:00:00	0	19.5	8.5
2019-04-01 06:00:00	0	17.67	7.59
2019-04-01 07:00:00	0	19.42	8.25
2019-04-01 08:00:00	0	18.25	8.42
2019-04-01 09:00:00	2	24.5	10.75
2019-04-01 10:00:00	116	31.5	18
2019-04-01 11:00:00	114	34.42	19
2019-04-01 12:00:00	116	35.09	19.33
2019-04-01 13:00:00	202	35.92	22.08
2019-04-01 14:00:00	176	32.75	20.75
2019-04-01 15:00:00	202	31.42	20.5
2019-04-01 16:00:00	114	31.42	17.75
2019-04-01 17:00:00	116	30.75	17.5
2019-04-01 18:00:00	114	28.92	16.67
2019-04-01 19:00:00	118	27.25	16.25
2019-04-01 20:00:00	142	27.17	16.92
2019-04-01 21:00:00	114	28.92	16.67
2019-04-01 22:00:00	86	25.25	14.33
2019-04-01 23:00:00	0	22	10.17
2019-04-02 00:00:00	0	19.22	8.44
2019-04-02 01:00:00	0	15.67	6.75
2019-04-02 02:00:00	0	15.17	6.25
2019-04-02 03:00:00	0	13.92	6.33
2019-04-02 04:00:00	0	13.75	6
2019-04-02 05:00:00	0	14.92	6.25
2019-04-02 06:00:00	2	14.5	6.25
2019-04-02 07:00:00	28	15.67	7.33
2019-04-02 08:00:00	114	18.75	11.42
2019-04-02 09:00:00	176	22.92	15
2019-04-02 10:00:00	316	33.67	24.17
2019-04-02 11:00:00	320	40.25	28.17
2019-04-02 12:00:00	321	33.67	25.17
2019-04-02 13:00:00	346	34.83	25.92
2019-04-02 14:00:00	400	36.5	28.67
2019-04-02 15:00:00	346	37.5	27.5
2019-04-02 16:00:00	258	40.09	25.75
2019-04-02 17:00:00	318	33.58	24.75
2019-04-02 18:00:00	318	34.34	25.34
2019-04-02 19:00:00	312	33.67	24.5
2019-04-02 20:00:00	318	27.75	22.67
2019-04-02 21:00:00	258	24.17	19.17
2019-04-02 22:00:00	225	23.17	17.25
2019-04-02 23:00:00	116	18.84	12.09
2019-04-03 00:00:00	111	15.11	9.78
2019-04-03 01:00:00	0	11.09	4.92
2019-04-03 02:00:00	0	11.84	4.59
2019-04-03 03:00:00	0	11.84	4.42
2019-04-03 04:00:00	0	11.75	4.59
2019-04-03 05:00:00	0	11.42	4.09
2019-04-03 06:00:00	2	11.42	4.84
2019-04-03 07:00:00	116	12.92	8.67
2019-04-03 08:00:00	172	16.17	12
2019-04-03 09:00:00	232	25	17.83
2019-04-03 10:00:00	322	33.58	24.75
2019-04-03 11:00:00	340	42.67	29.42
2019-04-03 12:00:00	264	37.75	25.67
2019-04-03 13:00:00	345	34.75	25.75
2019-04-03 14:00:00	345	36.09	27
2019-04-03 15:00:00	348	36.92	27.75
2019-04-03 16:00:00	342	40.42	28.58
2019-04-03 17:00:00	348	38.34	28.25
2019-04-03 18:00:00	287	35.08	24.83
2019-04-03 19:00:00	345	34.84	26.42
2019-04-03 20:00:00	348	32.25	25.58
2019-04-03 21:00:00	284	27	21.17
2019-04-03 22:00:00	172	22.25	15.5
2019-04-03 23:00:00	56	19.42	10.75
2019-04-04 00:00:00	0	19.22	8.66
2019-04-04 01:00:00	0	15.83	6.67
2019-04-04 02:00:00	0	17.08	7.17
2019-04-04 03:00:00	0	15.33	6.75
2019-04-04 04:00:00	0	14.34	6.17
2019-04-04 05:00:00	0	15.42	6.5
2019-04-04 06:00:00	0	14.25	6
2019-04-04 07:00:00	0	17.17	6.75
2019-04-04 08:00:00	2	18.83	8.67
2019-04-04 09:00:00	176	28.5	17.5
2019-04-04 10:00:00	256	38	24.25
2019-04-04 11:00:00	260	43.67	27.67
2019-04-04 12:00:00	897	52.25	45.92
2019-04-04 13:00:00	1213	57.25	59.5
2019-04-04 14:00:00	1091	31.33	49.33
2019-04-04 15:00:00	1056	30.09	47.5
2019-04-04 16:00:00	1017	21.17	42.58
2019-04-04 17:00:00	1176	38	52
2019-04-04 18:00:00	1168	30.25	50.33
2019-04-04 19:00:00	1068	21.09	45.67
2019-04-04 20:00:00	723	6.34	28.08
2019-04-04 21:00:00	613	5.08	23.58
2019-04-04 22:00:00	485	3.42	18
2019-04-04 23:00:00	282	1.58	10.67
2019-04-05 00:00:00	152	0.22	5.22
2019-04-05 01:00:00	68	0.08	1.75
2019-04-05 02:00:00	45	0	0.59
2019-04-05 03:00:00	37	0	0.5
2019-04-05 04:00:00	45	0	0.67
2019-04-05 05:00:00	217	1.34	6.83
2019-04-05 06:00:00	1088	19	40.75
2019-04-05 07:00:00	1595	53.42	69.34
2019-04-05 08:00:00	1507	47.42	66.5
2019-04-05 09:00:00	1257	42.5	56.92
2019-04-05 10:00:00	566	29.5	34
2019-04-05 11:00:00	232	42.5	26.42
2019-04-05 12:00:00	228	41.92	26
2019-04-05 13:00:00	174	35.59	22
2019-04-05 14:00:00	228	35.67	22.42
2019-04-05 15:00:00	232	38.09	24.67
2019-04-05 16:00:00	232	37.67	24.34
2019-04-05 17:00:00	198	37.17	23.09
2019-04-05 18:00:00	116	34	19
2019-04-05 19:00:00	206	32.75	21.25
2019-04-05 20:00:00	228	33.75	22.5
2019-04-05 21:00:00	204	32.5	21.25
2019-04-05 22:00:00	82	26.34	15
2019-04-05 23:00:00	0	20.25	9.08
2019-04-06 00:00:00	0	22.44	9.67
2019-04-06 01:00:00	0	19.17	8.33
2019-04-06 02:00:00	0	17.67	7
2019-04-06 03:00:00	0	18.75	7.67
2019-04-06 04:00:00	0	16.67	7.42
2019-04-06 05:00:00	0	18.17	7.59
2019-04-06 06:00:00	0	17.5	7.25
2019-04-06 07:00:00	0	18.42	7.92
2019-04-06 08:00:00	0	21.83	8.92
2019-04-06 09:00:00	60	29.17	14.5
2019-04-06 10:00:00	202	36.75	22.08
2019-04-06 11:00:00	232	39.42	24.92
2019-04-06 12:00:00	232	39.17	25
2019-04-06 13:00:00	198	37.42	22.92
2019-04-06 14:00:00	204	33.33	21.17
2019-04-06 15:00:00	228	37.25	23.33
2019-04-06 16:00:00	232	34.84	22.83
2019-04-06 17:00:00	200	33.33	21.67
2019-04-06 18:00:00	114	33.92	18.75
2019-04-06 19:00:00	176	30.83	19.5
2019-04-06 20:00:00	228	32.08	21.34
2019-04-06 21:00:00	172	30.67	19.67
2019-04-06 22:00:00	114	25.75	15.34
2019-04-06 23:00:00	0	22	10.25
2019-04-07 00:00:00	0	19	8.34
2019-04-07 01:00:00	0	22.75	10.17
2019-04-07 02:00:00	0	17.83	8.08
2019-04-07 03:00:00	0	18.33	8.42
2019-04-07 04:00:00	0	19.58	8.67
2019-04-07 05:00:00	0	17.92	8.08
2019-04-07 06:00:00	0	18.17	7.08
2019-04-07 07:00:00	0	18.09	8.09
2019-04-07 08:00:00	0	19.08	8.42
2019-04-07 09:00:00	2	26	12
2019-04-07 10:00:00	116	33.17	18.17
2019-04-07 11:00:00	174	38.42	22.42
2019-04-07 12:00:00	201	37.42	23.67
2019-04-07 13:00:00	172	37.33	22.25
2019-04-07 14:00:00	176	32.67	20.25
2019-04-07 15:00:00	232	32.84	22.25
2019-04-07 16:00:00	143	33.34	19.33
2019-04-07 17:00:00	173	31.67	19.58
2019-04-07 18:00:00	114	30.25	16.92
2019-04-07 19:00:00	118	28.92	17
2019-04-07 20:00:00	170	28.59	17.83
2019-04-07 21:00:00	142	29.59	17.5
2019-04-07 22:00:00	114	26	15.34
2019-04-07 23:00:00	0	24.17	10.58
2019-04-08 00:00:00	0	19.89	9.22
2019-04-08 01:00:00	0	21	9.09
2019-04-08 02:00:00	0	19.17	8.17
2019-04-08 03:00:00	0	18.58	7.92
2019-04-08 04:00:00	0	20.58	8.67
2019-04-08 05:00:00	0	18.25	8.17
2019-04-08 06:00:00	0	18.75	8.17
2019-04-08 07:00:00	0	20.08	8.42
2019-04-08 08:00:00	0	19.08	8.34
2019-04-08 09:00:00	0	25.42	11
2019-04-08 10:00:00	88	31.17	16.67
2019-04-08 11:00:00	116	33.42	18.58
2019-04-08 12:00:00	114	36.5	19.75
2019-04-08 13:00:00	146	35.92	20.67
2019-04-08 14:00:00	140	33.84	19.67
2019-04-08 15:00:00	144	32.58	19.33
2019-04-08 16:00:00	116	30.83	17.67
2019-04-08 17:00:00	114	32.42	18.25
2019-04-08 18:00:00	116	28.08	16.58
2019-04-08 19:00:00	116	27.58	16.5
2019-04-08 20:00:00	114	29.17	16.75
2019-04-08 21:00:00	116	27.84	16.5
2019-04-08 22:00:00	56	26.83	14.17
2019-04-08 23:00:00	0	24.08	11.08
2019-04-09 00:00:00	0	20.78	9.66
2019-04-09 01:00:00	0	17.75	7.5
2019-04-09 02:00:00	0	14.84	6.5
2019-04-09 03:00:00	0	16.33	6.67
2019-04-09 04:00:00	0	15	6.83
2019-04-09 05:00:00	0	13.92	6.08
2019-04-09 06:00:00	0	16.09	6.75
2019-04-09 07:00:00	0	16.67	7.25
2019-04-09 08:00:00	88	18.5	10.58
2019-04-09 09:00:00	146	22.09	14
2019-04-09 10:00:00	290	31.92	22.25
2019-04-09 11:00:00	286	42	27.67
2019-04-09 12:00:00	262	35.09	24
2019-04-09 13:00:00	345	34.5	25.5
2019-04-09 14:00:00	371	36.34	27.67
2019-04-09 15:00:00	318	37.75	26.5
2019-04-09 16:00:00	228	39.92	25.09
2019-04-09 17:00:00	260	34.34	23.58
2019-04-09 18:00:00	262	34.33	23.42
2019-04-09 19:00:00	230	34	22.5
2019-04-09 20:00:00	288	28.75	22.17
2019-04-09 21:00:00	228	26.92	18.75
2019-04-09 22:00:00	172	22.5	15.58
2019-04-09 23:00:00	84	20.58	11.83
2019-04-10 00:00:00	77	17	10
2019-04-10 01:00:00	0	12.09	5.42
2019-04-10 02:00:00	0	13.09	5.34
2019-04-10 03:00:00	0	12.92	4.92
2019-04-10 04:00:00	0	11.92	4.84
2019-04-10 05:00:00	0	13.34	5.34
2019-04-10 06:00:00	0	12.17	5.17
2019-04-10 07:00:00	89	14	8.58
2019-04-10 08:00:00	145	15.75	10.42
2019-04-10 09:00:00	204	22.92	16.25
2019-04-10 10:00:00	286	34.92	23.75
2019-04-10 11:00:00	346	41.17	28.92
2019-04-10 12:00:00	232	39.09	25.25
2019-04-10 13:00:00	288	36.09	25
2019-04-10 14:00:00	348	35.33	26.42
2019-04-10 15:00:00	342	38.67	28.08
2019-04-10 16:00:00	318	39.92	27.75
2019-04-10 17:00:00	292	38.59	26.5
2019-04-10 18:00:00	230	36.5	24
2019-04-10 19:00:00	290	34.08	24.25
2019-04-10 20:00:00	288	34.67	24.42
2019-04-10 21:00:00	260	27.25	20.67
2019-04-10 22:00:00	172	22.59	15.83
2019-04-10 23:00:00	54	22.42	11.58
2019-04-11 00:00:00	0	22.22	9.89
2019-04-11 01:00:00	0	18.17	7.67
2019-04-11 02:00:00	0	16.67	7.42
2019-04-11 03:00:00	0	15.67	7.09
2019-04-11 04:00:00	0	17.25	7.17
2019-04-11 05:00:00	0	14.67	6.33
2019-04-11 06:00:00	0	16.58	6.83
2019-04-11 07:00:00	0	16.83	7.33
2019-04-11 08:00:00	0	19	8.5
2019-04-11 09:00:00	90	29.25	15.42
2019-04-11 10:00:00	232	36.5	23.42
2019-04-11 11:00:00	228	44.34	26.83
2019-04-11 12:00:00	384	44.42	30.67
2019-04-11 13:00:00	635	46.33	39.75
2019-04-11 14:00:00	659	37.92	37.42
2019-04-11 15:00:00	608	33.17	33.5
2019-04-11 16:00:00	571	33.5	32.84
2019-04-11 17:00:00	638	36.58	35.67
2019-04-11 18:00:00	611	31.67	33
2019-04-11 19:00:00	600	31.67	33.17
2019-04-11 20:00:00	491	22.75	26.08
2019-04-11 21:00:00	374	19.34	20.84
2019-04-11 22:00:00	261	13.83	14.92
2019-04-11 23:00:00	140	11.92	10.17
2019-04-12 00:00:00	0	10.67	4.56
2019-04-12 01:00:00	0	8.75	3.59
2019-04-12 02:00:00	0	10.5	4.34
2019-04-12 03:00:00	0	9	3.84
2019-04-12 04:00:00	0	8.75	3.67
2019-04-12 05:00:00	3	10.92	4.5
2019-04-12 06:00:00	330	14.25	15.42
2019-04-12 07:00:00	688	35	36.08
2019-04-12 08:00:00	696	35.75	37.25
2019-04-12 09:00:00	664	37	37.34
2019-04-12 10:00:00	449	36.42	30.59
2019-04-12 11:00:00	232	42.5	26.67
2019-04-12 12:00:00	228	43.09	26.42
2019-04-12 13:00:00	172	36.75	22.5
2019-04-12 14:00:00	176	35.08	20.75
2019-04-12 15:00:00	228	39.25	24.67
2019-04-12 16:00:00	232	37.67	24.33
2019-04-12 17:00:00	170	38.25	22.92
2019-04-12 18:00:00	116	34	19.25
2019-04-12 19:00:00	176	32.84	20.17
2019-04-12 20:00:00	200	33.84	21.42
2019-04-12 21:00:00	146	33.42	22.84
2019-04-12 22:00:00	82	26.09	14.59
2019-04-12 23:00:00	0	22.5	10.17
2019-04-13 00:00:00	0	23	9.89
2019-04-13 01:00:00	0	21.17	8.92
2019-04-13 02:00:00	0	18.09	7.92
2019-04-13 03:00:00	0	18.67	8.42
2019-04-13 04:00:00	0	19	8.25
2019-04-13 05:00:00	0	18.59	8.17
2019-04-13 06:00:00	0	18.34	7.84
2019-04-13 07:00:00	0	18.84	8.09
2019-04-13 08:00:00	0	21	9.67
2019-04-13 09:00:00	30	29.75	14.17
2019-04-13 10:00:00	176	35.75	21.42
2019-04-13 11:00:00	228	39.75	24.67
2019-04-13 12:00:00	174	40.59	24.17
2019-04-13 13:00:00	143	36.67	21.42
2019-04-13 14:00:00	144	36.17	20.42
2019-04-13 15:00:00	230	36.25	23.34
2019-04-13 16:00:00	174	36.09	21.67
2019-04-13 17:00:00	174	34.42	21.33
2019-04-13 18:00:00	116	32.67	18.5
2019-04-13 19:00:00	144	33.67	19.33
2019-04-13 20:00:00	172	30.08	19.17
2019-04-13 21:00:00	144	32.58	19.25
2019-04-13 22:00:00	86	27.67	15.75
2019-04-13 23:00:00	0	21.67	10.25
2019-04-14 00:00:00	0	19	8.33
2019-04-14 01:00:00	0	22.67	10.67
2019-04-14 02:00:00	0	19.42	8.5
2019-04-14 03:00:00	0	19.5	9.08
2019-04-14 04:00:00	0	19.17	8.75
2019-04-14 05:00:00	0	20.67	9.25
2019-04-14 06:00:00	0	17.5	7.67
2019-04-14 07:00:00	0	19.42	8.42
2019-04-14 08:00:00	0	19.5	8.84
2019-04-14 09:00:00	0	24.42	10.75
2019-04-14 10:00:00	88	34.42	17.92
2019-04-14 11:00:00	117	37	20.34
2019-04-14 12:00:00	144	38.67	22.09
2019-04-14 13:00:00	146	37.17	21.58
2019-04-14 14:00:00	148	33.5	20.09
2019-04-14 15:00:00	172	34.33	20.83
2019-04-14 16:00:00	144	32.67	19.67
2019-04-14 17:00:00	144	33	19.25
2019-04-14 18:00:00	116	29.25	16.83
2019-04-14 19:00:00	116	29.42	16.92
2019-04-14 20:00:00	114	30.08	16.83
2019-04-14 21:00:00	116	29	17
2019-04-14 22:00:00	56	29.17	15.08
2019-04-14 23:00:00	0	23.25	10.83
2019-04-15 00:00:00	0	23	10.44
2019-04-15 01:00:00	0	22.33	9.75
2019-04-15 02:00:00	0	19.33	9
2019-04-15 03:00:00	0	19	8.59
2019-04-15 04:00:00	0	21.08	8.67
2019-04-15 05:00:00	0	19.17	8.25
2019-04-15 06:00:00	0	21.09	9.25
2019-04-15 07:00:00	0	20.33	8.75
2019-04-15 08:00:00	0	20.5	8.83
2019-04-15 09:00:00	0	24.67	9.92
2019-04-15 10:00:00	60	30.83	15.75
2019-04-15 11:00:00	116	34.08	18.83
2019-04-15 12:00:00	114	36.33	19.17
2019-04-15 13:00:00	116	36.5	20
2019-04-15 14:00:00	114	34	18.67
2019-04-15 15:00:00	116	32.92	18.75
2019-04-15 16:00:00	116	32.25	18.67
2019-04-15 17:00:00	114	32.5	17.83
2019-04-15 18:00:00	116	29.25	17
2019-04-15 19:00:00	114	29.17	16.58
2019-04-15 20:00:00	116	28.17	16.67
2019-04-15 21:00:00	116	28.25	16.5
2019-04-15 22:00:00	56	29.09	15
2019-04-15 23:00:00	0	24.5	11.25
2019-04-16 00:00:00	0	22.33	10.22
2019-04-16 01:00:00	0	18.42	7.84
2019-04-16 02:00:00	0	15.42	7
2019-04-16 03:00:00	0	17.09	7.09
2019-04-16 04:00:00	0	15	6.5
2019-04-16 05:00:00	0	14.92	6.42
2019-04-16 06:00:00	0	16.17	6.59
2019-04-16 07:00:00	0	17.17	7.33
2019-04-16 08:00:00	58	19.5	9.75
2019-04-16 09:00:00	118	21.33	13.17
2019-04-16 10:00:00	232	31.67	20.25
2019-04-16 11:00:00	257	42.17	26.42
2019-04-16 12:00:00	232	36	23.75
2019-04-16 13:00:00	292	34	24.25
2019-04-16 14:00:00	340	37.08	26.83
2019-04-16 15:00:00	232	37.42	23.83
2019-04-16 16:00:00	228	40.75	24.83
2019-04-16 17:00:00	232	34.75	23
2019-04-16 18:00:00	232	34.5	22.34
2019-04-16 19:00:00	228	34	22.5
2019-04-16 20:00:00	260	30.92	22.08
2019-04-16 21:00:00	226	26.92	18.84
2019-04-16 22:00:00	116	24	14.5
2019-04-16 23:00:00	56	21.5	11.42
2019-04-17 00:00:00	39	17.89	9.34
2019-04-17 01:00:00	0	13.34	5.92
2019-04-17 02:00:00	0	15.34	6
2019-04-17 03:00:00	0	12.17	5.5
2019-04-17 04:00:00	0	12.84	5.08
2019-04-17 05:00:00	0	14.17	5.75
2019-04-17 06:00:00	0	13.42	5.17
2019-04-17 07:00:00	30	14	6.92
2019-04-17 08:00:00	116	17.08	10.34
2019-04-17 09:00:00	174	22.92	14.67
2019-04-17 10:00:00	230	33.5	21.09
2019-04-17 11:00:00	316	40.25	27.42
2019-04-17 12:00:00	232	40.59	25.75
2019-04-17 13:00:00	256	36.09	24
2019-04-17 14:00:00	320	36.09	25.83
2019-04-17 15:00:00	288	37.84	26.08
2019-04-17 16:00:00	282	40.08	26.67
2019-04-17 17:00:00	232	39.84	24.92
2019-04-17 18:00:00	228	37.17	24
2019-04-17 19:00:00	232	34.92	22.75
2019-04-17 20:00:00	258	33.92	23.17
2019-04-17 21:00:00	228	28.84	20.5
2019-04-17 22:00:00	116	25.08	14.67
2019-04-17 23:00:00	56	22.25	11.08
2019-04-18 00:00:00	0	20.89	9.67
2019-04-18 01:00:00	0	17	7.08
2019-04-18 02:00:00	0	18.25	7.75
2019-04-18 03:00:00	0	17.09	7.33
2019-04-18 04:00:00	0	16.09	6.75
2019-04-18 05:00:00	0	16.67	7.25
2019-04-18 06:00:00	0	15.75	6.75
2019-04-18 07:00:00	0	18.67	7.92
2019-04-18 08:00:00	0	20	9.09
2019-04-18 09:00:00	60	26.84	13.83
2019-04-18 10:00:00	202	37.17	22.34
2019-04-18 11:00:00	232	42.67	26.5
2019-04-18 12:00:00	316	45	28.92
2019-04-18 13:00:00	610	46.92	39.09
2019-04-18 14:00:00	610	39.58	36.75
2019-04-18 15:00:00	571	34.84	32.92
2019-04-18 16:00:00	580	32.75	32.83
2019-04-18 17:00:00	598	36.67	34.17
2019-04-18 18:00:00	580	32.17	32.75
2019-04-18 19:00:00	580	32.25	32.58
2019-04-18 20:00:00	424	25.34	25.25
2019-04-18 21:00:00	348	19.25	19.58
2019-04-18 22:00:00	256	15.08	15.09
2019-04-18 23:00:00	113	14.25	10
2019-04-19 00:00:00	0	14.11	6.11
2019-04-19 01:00:00	0	12.34	4.75
2019-04-19 02:00:00	0	10.25	4.17
2019-04-19 03:00:00	0	9.84	3.67
2019-04-19 04:00:00	0	11.67	4.33
2019-04-19 05:00:00	0	10.75	4.42
2019-04-19 06:00:00	206	15.5	11.42
2019-04-19 07:00:00	638	31.83	33.5
2019-04-19 08:00:00	641	36.17	35.67
2019-04-19 09:00:00	598	38.75	35.59
2019-04-19 10:00:00	460	34.75	30.59
2019-04-19 11:00:00	232	42.58	26.5
2019-04-19 12:00:00	198	43.25	25.92
2019-04-19 13:00:00	144	38	21.92
2019-04-19 14:00:00	118	35.67	19.75
2019-04-19 15:00:00	228	39.75	24.42
2019-04-19 16:00:00	204	37.67	23.5
2019-04-19 17:00:00	140	38.5	21.83
2019-04-19 18:00:00	116	34.58	19.42
2019-04-19 19:00:00	118	32.84	18.5
2019-04-19 20:00:00	140	34.08	19.58
2019-04-19 21:00:00	116	33.67	18.5
2019-04-19 22:00:00	56	29.84	15.34
2019-04-19 23:00:00	0	22.42	10.58
2019-04-20 00:00:00	0	23.67	10.67
2019-04-20 01:00:00	0	22.83	10.34
2019-04-20 02:00:00	0	17.92	7.75
2019-04-20 03:00:00	0	20.67	8.92
2019-04-20 04:00:00	0	18.42	8.42
2019-04-20 05:00:00	0	19.58	8.58
2019-04-20 06:00:00	0	19.25	8.17
2019-04-20 07:00:00	0	18.84	8.58
2019-04-20 08:00:00	0	21.34	9.58
2019-04-20 09:00:00	2	29.59	13.09
2019-04-20 10:00:00	118	36.08	19.5
2019-04-20 11:00:00	196	40.25	23.5
2019-04-20 12:00:00	144	41	23.67
2019-04-20 13:00:00	114	38.84	21
2019-04-20 14:00:00	118	35.58	19.83
2019-04-20 15:00:00	172	36.25	21.5
2019-04-20 16:00:00	114	37.08	19.92
2019-04-20 17:00:00	116	35.08	19.59
2019-04-20 18:00:00	114	34.25	18.67
2019-04-20 19:00:00	118	32.67	18.58
2019-04-20 20:00:00	142	31.25	18.5
2019-04-20 21:00:00	114	33.83	18.83
2019-04-20 22:00:00	84	27.92	15.83
2019-04-20 23:00:00	0	25.33	11.42
2019-04-21 00:00:00	0	19.56	9
2019-04-21 01:00:00	0	23.09	10.33
2019-04-21 02:00:00	0	20.17	9
2019-04-21 03:00:00	0	20	8.75
2019-04-21 04:00:00	0	20.83	9.08
2019-04-21 05:00:00	0	18.83	8.42
2019-04-21 06:00:00	0	19.67	8.17
2019-04-21 07:00:00	0	18.33	8.58
2019-04-21 08:00:00	0	20	8.83
2019-04-21 09:00:00	0	25.83	11.08
2019-04-21 10:00:00	60	32	16.58
2019-04-21 11:00:00	114	38.58	20.58
2019-04-21 12:00:00	116	37.42	20.92
2019-04-21 13:00:00	116	37.42	20.75
2019-04-21 14:00:00	116	35.5	19.58
2019-04-21 15:00:00	144	33.08	19.75
2019-04-21 16:00:00	114	34.33	18.67
2019-04-21 17:00:00	116	31.83	18.34
2019-04-21 18:00:00	114	29.75	17.08
2019-04-21 19:00:00	88	31.83	16.67
2019-04-21 20:00:00	114	30.17	17.25
2019-04-21 21:00:00	116	30.17	16.83
2019-04-21 22:00:00	54	29.58	15.09
2019-04-21 23:00:00	0	24.59	11.33
2019-04-22 00:00:00	0	23.11	10.67
2019-04-22 01:00:00	0	20.75	9.5
2019-04-22 02:00:00	0	20.92	9.08
2019-04-22 03:00:00	0	21.17	8.83
2019-04-22 04:00:00	0	20.42	9.33
2019-04-22 05:00:00	0	21.33	9.33
2019-04-22 06:00:00	0	20.25	9
2019-04-22 07:00:00	0	20	9.08
2019-04-22 08:00:00	0	22.92	10.42
2019-04-22 09:00:00	0	23.08	10.42
2019-04-22 10:00:00	32	31.33	15.17
2019-04-22 11:00:00	114	35.83	19.34
2019-04-22 12:00:00	88	35.5	18.92
2019-04-22 13:00:00	114	38	20.34
2019-04-22 14:00:00	116	33.83	19.33
2019-04-22 15:00:00	116	33.58	18.58
2019-04-22 16:00:00	58	33.92	17.17
2019-04-22 17:00:00	88	31.84	17.17
2019-04-22 18:00:00	85	31	16.75
2019-04-22 19:00:00	60	28.08	15.17
2019-04-22 20:00:00	88	28.5	15.5
2019-04-22 21:00:00	56	30.17	15.83
2019-04-22 22:00:00	28	28.25	14
2019-04-22 23:00:00	0	26.5	11.84
2019-04-23 00:00:00	0	20.89	10.22
2019-04-23 01:00:00	0	17.67	8.08
2019-04-23 02:00:00	0	18.17	7.67
2019-04-23 03:00:00	0	15.92	6.83
2019-04-23 04:00:00	0	16.92	6.67
2019-04-23 05:00:00	0	15.83	7.17
2019-04-23 06:00:00	0	16.09	7
2019-04-23 07:00:00	0	19.42	8.42
2019-04-23 08:00:00	0	18.17	8.08
2019-04-23 09:00:00	89	22.25	12.08
2019-04-23 10:00:00	203	31.25	20.17
2019-04-23 11:00:00	232	40.83	25.42
2019-04-23 12:00:00	232	37.25	24.33
2019-04-23 13:00:00	230	35.17	22.75
2019-04-23 14:00:00	346	36.08	26.92
2019-04-23 15:00:00	232	38	24.34
2019-04-23 16:00:00	228	40.83	25
2019-04-23 17:00:00	232	36.25	23.92
2019-04-23 18:00:00	228	36	22.92
2019-04-23 19:00:00	232	33.84	22.84
2019-04-23 20:00:00	232	32.25	22
2019-04-23 21:00:00	198	28.25	18.83
2019-04-23 22:00:00	116	24.59	14.83
2019-04-23 23:00:00	26	23.25	10.83
2019-04-24 00:00:00	0	19.45	9.33
2019-04-24 01:00:00	0	14.58	5.92
2019-04-24 02:00:00	0	16.17	6.42
2019-04-24 03:00:00	0	13.58	5.92
2019-04-24 04:00:00	0	15.33	6.25
2019-04-24 05:00:00	0	13.67	6.08
2019-04-24 06:00:00	0	14.25	5.84
2019-04-24 07:00:00	0	18.42	7.08
2019-04-24 08:00:00	86	17.92	9.92
2019-04-24 09:00:00	144	22.25	13.83
2019-04-24 10:00:00	202	33.17	20.33
2019-04-24 11:00:00	260	40.08	26.08
2019-04-24 12:00:00	232	41.42	26
2019-04-24 13:00:00	228	36.25	23.42
2019-04-24 14:00:00	260	36.33	23.84
2019-04-24 15:00:00	232	38.09	24.42
2019-04-24 16:00:00	228	40.92	25.34
2019-04-24 17:00:00	232	40.84	25.5
2019-04-24 18:00:00	228	38.33	24.5
2019-04-24 19:00:00	232	35.5	22.84
2019-04-24 20:00:00	232	34.42	23.09
2019-04-24 21:00:00	227	30.92	21.25
2019-04-24 22:00:00	88	26.34	15.34
2019-04-24 23:00:00	56	22.17	11.75
2019-04-25 00:00:00	0	22.67	10.33
2019-04-25 01:00:00	0	18	8.08
2019-04-25 02:00:00	0	18.67	8
2019-04-25 03:00:00	0	17.67	7.75
2019-04-25 04:00:00	0	17.58	7.84
2019-04-25 05:00:00	0	16.25	7
2019-04-25 06:00:00	0	18.08	7.58
2019-04-25 07:00:00	0	18.08	8.17
2019-04-25 08:00:00	0	20.17	8.83
2019-04-25 09:00:00	30	27.92	12.92
2019-04-25 10:00:00	147	35.67	20.17
2019-04-25 11:00:00	228	43.25	25.92
2019-04-25 12:00:00	264	44	27.67
2019-04-25 13:00:00	552	46.67	37.09
2019-04-25 14:00:00	570	43.67	36.83
2019-04-25 15:00:00	580	33.42	32.75
2019-04-25 16:00:00	522	34.34	31.75
2019-04-25 17:00:00	543	36.17	32
2019-04-25 18:00:00	553	33.17	32.17
2019-04-25 19:00:00	543	35.17	32.67
2019-04-25 20:00:00	432	24.67	25.08
2019-04-25 21:00:00	342	21.67	20.33
2019-04-25 22:00:00	232	15.83	14.92
2019-04-25 23:00:00	112	13.75	10.08
2019-04-26 00:00:00	0	14.33	6.11
2019-04-26 01:00:00	0	10.92	4.42
2019-04-26 02:00:00	0	12.42	4.67
2019-04-26 03:00:00	0	12	5.42
2019-04-26 04:00:00	0	10	4.17
2019-04-26 05:00:00	0	13.17	5.17
2019-04-26 06:00:00	127	13.92	9.5
2019-04-26 07:00:00	573	30.75	30.09
2019-04-26 08:00:00	580	36.84	34.42
2019-04-26 09:00:00	580	37.84	34.75
2019-04-26 10:00:00	476	35.75	31.42
2019-04-26 11:00:00	146	42.25	23.5
2019-04-26 12:00:00	140	43.33	24.17
2019-04-26 13:00:00	116	38.84	21.59
2019-04-26 14:00:00	116	36.08	20
2019-04-26 15:00:00	142	40.25	22.17
2019-04-26 16:00:00	146	38.75	22.42
2019-04-26 17:00:00	140	38.42	21.67
2019-04-26 18:00:00	116	35.25	19.67
2019-04-26 19:00:00	116	33.84	18.83
2019-04-26 20:00:00	114	33.84	18.92
2019-04-26 21:00:00	116	34.34	19.08
2019-04-26 22:00:00	56	31.25	15.92
2019-04-26 23:00:00	0	23.5	11.17
2019-04-27 00:00:00	0	24	10.44
2019-04-27 01:00:00	0	23.08	10.5
2019-04-27 02:00:00	0	19.84	9.09
2019-04-27 03:00:00	0	20.17	9.34
2019-04-27 04:00:00	0	20.67	9.25
2019-04-27 05:00:00	0	20.42	8.84
2019-04-27 06:00:00	0	19.5	8.25
2019-04-27 07:00:00	0	19.34	9.09
2019-04-27 08:00:00	0	21.75	9.92
2019-04-27 09:00:00	0	29.17	12.92
2019-04-27 10:00:00	88	35.75	18.42
2019-04-27 11:00:00	115	39.67	21.42
2019-04-27 12:00:00	115	42.25	23.25
2019-04-27 13:00:00	116	39.09	21.75
2019-04-27 14:00:00	114	37.67	20.58
2019-04-27 15:00:00	115	36.67	19.92
2019-04-27 16:00:00	116	36.83	20.42
2019-04-27 17:00:00	114	37.17	20.33
2019-04-27 18:00:00	116	33.84	18.83
2019-04-27 19:00:00	114	34.17	18.84
2019-04-27 20:00:00	116	31.58	18.09
2019-04-27 21:00:00	116	32.58	18.5
2019-04-27 22:00:00	57	30.67	15.75
2019-04-27 23:00:00	0	24.42	11
2019-04-28 00:00:00	0	23	10.11
2019-04-28 01:00:00	0	24.84	10.83
2019-04-28 02:00:00	0	21.75	9.92
2019-04-28 03:00:00	0	21.5	9.17
2019-04-28 04:00:00	0	21.83	9.17
2019-04-28 05:00:00	0	19.84	8.92
2019-04-28 06:00:00	0	19.92	8.75
2019-04-28 07:00:00	0	20.25	8.75
2019-04-28 08:00:00	0	21.5	9.42
2019-04-28 09:00:00	0	24.67	10.33
2019-04-28 10:00:00	30	31.75	15.75
2019-04-28 11:00:00	116	37.42	20.42
2019-04-28 12:00:00	114	38.5	21.17
2019-04-28 13:00:00	116	38.09	21.33
2019-04-28 14:00:00	116	35.33	19.75
2019-04-28 15:00:00	114	35.09	19.17
2019-04-28 16:00:00	116	33.67	18.75
2019-04-28 17:00:00	114	33.5	18.67
2019-04-28 18:00:00	114	30.33	17.5
2019-04-28 19:00:00	60	30	15.92
2019-04-28 20:00:00	114	31.09	17.42
2019-04-28 21:00:00	88	30.17	16.67
2019-04-28 22:00:00	56	28.5	14.92
2019-04-28 23:00:00	0	27.33	12.33
2019-04-29 00:00:00	0	24.56	11.11
2019-04-29 01:00:00	0	23	10.34
2019-04-29 02:00:00	0	21.75	10.17
2019-04-29 03:00:00	0	20.17	9.25
2019-04-29 04:00:00	0	23	10.08
2019-04-29 05:00:00	0	20.5	9.25
2019-04-29 06:00:00	0	20.58	9.5
2019-04-29 07:00:00	0	23.33	10.5
2019-04-29 08:00:00	0	21.67	9.92
2019-04-29 09:00:00	0	22.58	10.34
2019-04-29 10:00:00	2	32.17	14.33
2019-04-29 11:00:00	57	34.42	17.83
2019-04-29 12:00:00	32	36.25	17.33
2019-04-29 13:00:00	114	38.08	20.5
2019-04-29 14:00:00	116	34.5	19.25
2019-04-29 15:00:00	114	34.67	18.75
2019-04-29 16:00:00	28	32.67	16.58
2019-04-29 17:00:00	32	32.33	16.08
2019-04-29 18:00:00	56	32.25	16.42
2019-04-29 19:00:00	32	28.09	14.42
2019-04-29 20:00:00	58	30.84	15.75
2019-04-29 21:00:00	28	28.5	14.17
2019-04-29 22:00:00	0	28.75	13.5
2019-04-29 23:00:00	0	28	12.67
2019-04-30 00:00:00	0	25.45	11.56
2019-04-30 01:00:00	0	21.08	8.92
2019-04-30 02:00:00	0	17.5	7.84
2019-04-30 03:00:00	0	15.92	6.75
2019-04-30 04:00:00	0	18	7.42
2019-04-30 05:00:00	0	16	6.92
2019-04-30 06:00:00	0	18.83	7.67
2019-04-30 07:00:00	0	17.58	7.58
2019-04-30 08:00:00	0	18.42	8.42
2019-04-30 09:00:00	59	23.17	11.58
2019-04-30 10:00:00	176	29.33	17.83
2019-04-30 11:00:00	229	40.42	24.75
2019-04-30 12:00:00	203	39.92	24.67
2019-04-30 13:00:00	232	34.08	22.75
2019-04-30 14:00:00	314	38.25	26.33
2019-04-30 15:00:00	232	37.84	24.59
2019-04-30 16:00:00	200	40.08	24.5
2019-04-30 17:00:00	201	39.5	24.25
2019-04-30 18:00:00	202	34.67	22.17
2019-04-30 19:00:00	200	35.92	21.84
2019-04-30 20:00:00	204	33.58	22
2019-04-30 21:00:00	142	27.33	17
2019-04-30 22:00:00	114	27.25	15.59
2019-04-30 23:00:00	28	22.5	11.25
2019-05-01 00:00:00	0	22.67	10.45

## Sheet: PM 04010 04
Data/Hora	Intensidade(carros/hora)	Ocupacao(%)	Carga(%)
2019-04-01 00:00:00	0	20.22	9.56
2019-04-01 01:00:00	0	21.25	9.09
2019-04-01 02:00:00	0	20	8.58
2019-04-01 03:00:00	0	17.67	7.83
2019-04-01 04:00:00	0	18.34	8
2019-04-01 05:00:00	0	19.59	8.58
2019-04-01 06:00:00	0	18.34	8.25
2019-04-01 07:00:00	0	20.09	8.42
2019-04-01 08:00:00	0	20.59	9.5
2019-04-01 09:00:00	0	32.75	14.67
2019-04-01 10:00:00	0	41.34	19.75
2019-04-01 11:00:00	0	47.75	22.58
2019-04-01 12:00:00	0	46.75	22.5
2019-04-01 13:00:00	0	43.42	20.58
2019-04-01 14:00:00	0	43.33	21.08
2019-04-01 15:00:00	0	42.33	20.5
2019-04-01 16:00:00	0	43	20.75
2019-04-01 17:00:00	0	37.75	18.08
2019-04-01 18:00:00	0	36.84	17.17
2019-04-01 19:00:00	0	33.17	16
2019-04-01 20:00:00	0	32.67	15.67
2019-04-01 21:00:00	0	31.42	14.75
2019-04-01 22:00:00	0	25.75	12.17
2019-04-01 23:00:00	0	23.42	10.92
2019-04-02 00:00:00	0	22	10
2019-04-02 01:00:00	0	16.33	7
2019-04-02 02:00:00	0	16.33	6.67
2019-04-02 03:00:00	0	14.83	6.84
2019-04-02 04:00:00	0	14.25	6.25
2019-04-02 05:00:00	0	15.83	6.75
2019-04-02 06:00:00	0	14.25	6.25
2019-04-02 07:00:00	0	16.67	7
2019-04-02 08:00:00	0	21.42	9
2019-04-02 09:00:00	0	25.08	11
2019-04-02 10:00:00	30	35.92	17.17
2019-04-02 11:00:00	116	39.17	21.67
2019-04-02 12:00:00	114	37.25	20.92
2019-04-02 13:00:00	0	34.17	15.92
2019-04-02 14:00:00	28	33.92	16.42
2019-04-02 15:00:00	58	36.42	18.92
2019-04-02 16:00:00	2	37.42	17
2019-04-02 17:00:00	56	35.17	18
2019-04-02 18:00:00	0	34.34	16
2019-04-02 19:00:00	86	33.34	17.58
2019-04-02 20:00:00	0	28.84	13.75
2019-04-02 21:00:00	0	27.09	12.5
2019-04-02 22:00:00	0	23.33	10.42
2019-04-02 23:00:00	0	21.42	9.58
2019-04-03 00:00:00	0	15.67	6.89
2019-04-03 01:00:00	0	11.09	5
2019-04-03 02:00:00	0	11.84	4.75
2019-04-03 03:00:00	0	12.42	4.67
2019-04-03 04:00:00	0	11.17	4.25
2019-04-03 05:00:00	0	11.67	3.84
2019-04-03 06:00:00	0	10.67	4.75
2019-04-03 07:00:00	0	14.33	5.67
2019-04-03 08:00:00	0	18.42	7.17
2019-04-03 09:00:00	0	28.67	12.75
2019-04-03 10:00:00	0	38.25	17.75
2019-04-03 11:00:00	60	40.5	20.5
2019-04-03 12:00:00	116	39.59	21.42
2019-04-03 13:00:00	54	32.75	16.5
2019-04-03 14:00:00	28	35.17	17.67
2019-04-03 15:00:00	28	37.75	19
2019-04-03 16:00:00	0	37.84	17.92
2019-04-03 17:00:00	30	38	19.17
2019-04-03 18:00:00	0	37.83	17.67
2019-04-03 19:00:00	2	34.5	16.67
2019-04-03 20:00:00	28	33.34	16.67
2019-04-03 21:00:00	0	29.5	13.67
2019-04-03 22:00:00	0	25.09	11.75
2019-04-03 23:00:00	0	21.17	9.92
2019-04-04 00:00:00	0	21	9.56
2019-04-04 01:00:00	0	15.33	6.42
2019-04-04 02:00:00	0	16.67	6.92
2019-04-04 03:00:00	0	15.58	6.83
2019-04-04 04:00:00	0	14.17	6.25
2019-04-04 05:00:00	0	16.67	7.17
2019-04-04 06:00:00	0	15.67	6.58
2019-04-04 07:00:00	0	18.92	7.84
2019-04-04 08:00:00	0	20.17	9.34
2019-04-04 09:00:00	0	33.09	15.25
2019-04-04 10:00:00	0	43.17	19.92
2019-04-04 11:00:00	0	47	22.67
2019-04-04 12:00:00	323	36.09	25.84
2019-04-04 13:00:00	673	40	35.09
2019-04-04 14:00:00	711	37.92	37.5
2019-04-04 15:00:00	668	24.08	31.75
2019-04-04 16:00:00	656	23.34	29.75
2019-04-04 17:00:00	708	38.5	37.17
2019-04-04 18:00:00	660	41.42	36
2019-04-04 19:00:00	575	14.83	25.67
2019-04-04 20:00:00	227	10.83	11.34
2019-04-04 21:00:00	106	16.75	10
2019-04-04 22:00:00	235	7.25	10.33
2019-04-04 23:00:00	130	4.83	6.75
2019-04-05 00:00:00	100	0.22	2.89
2019-04-05 01:00:00	54	0	1.17
2019-04-05 02:00:00	26	0	0.25
2019-04-05 03:00:00	30	0	0.17
2019-04-05 04:00:00	31	0	0.33
2019-04-05 05:00:00	133	1.25	3.67
2019-04-05 06:00:00	532	28.5	25.5
2019-04-05 07:00:00	586	57.58	41.5
2019-04-05 08:00:00	579	56.09	40.58
2019-04-05 09:00:00	724	44.17	41
2019-04-05 10:00:00	306	36.59	26.25
2019-04-05 11:00:00	0	48.09	23.17
2019-04-05 12:00:00	0	46.84	22.25
2019-04-05 13:00:00	0	41.59	20.25
2019-04-05 14:00:00	0	39.67	18.25
2019-04-05 15:00:00	0	44.59	21.42
2019-04-05 16:00:00	0	44.25	21.25
2019-04-05 17:00:00	0	45.5	21.5
2019-04-05 18:00:00	0	42.5	20.5
2019-04-05 19:00:00	0	39.92	18.92
2019-04-05 20:00:00	0	41.5	19.84
2019-04-05 21:00:00	0	35.92	17.17
2019-04-05 22:00:00	0	27.92	12.92
2019-04-05 23:00:00	0	22.83	10.67
2019-04-06 00:00:00	0	22.78	10.44
2019-04-06 01:00:00	0	21.75	9.42
2019-04-06 02:00:00	0	19.33	8.08
2019-04-06 03:00:00	0	19.58	8.25
2019-04-06 04:00:00	0	17.25	7.25
2019-04-06 05:00:00	0	18.84	8.09
2019-04-06 06:00:00	0	20	8.5
2019-04-06 07:00:00	0	19.58	8.67
2019-04-06 08:00:00	0	24.5	10
2019-04-06 09:00:00	0	35.58	16.17
2019-04-06 10:00:00	0	47.08	22
2019-04-06 11:00:00	0	47.58	22.92
2019-04-06 12:00:00	0	48.33	23.33
2019-04-06 13:00:00	0	45.33	21.84
2019-04-06 14:00:00	0	42.08	20.5
2019-04-06 15:00:00	0	45.92	21.5
2019-04-06 16:00:00	0	43.92	21.33
2019-04-06 17:00:00	0	42.5	20.5
2019-04-06 18:00:00	0	43.25	20.59
2019-04-06 19:00:00	0	38.67	18.58
2019-04-06 20:00:00	0	39.59	18.67
2019-04-06 21:00:00	0	35.5	16.75
2019-04-06 22:00:00	0	27.67	13.17
2019-04-06 23:00:00	0	25.25	11.5
2019-04-07 00:00:00	0	21.45	9.67
2019-04-07 01:00:00	0	23.08	10.5
2019-04-07 02:00:00	0	19.5	9
2019-04-07 03:00:00	0	18.17	8.25
2019-04-07 04:00:00	0	19.67	8.75
2019-04-07 05:00:00	0	17.92	8.08
2019-04-07 06:00:00	0	19.75	8.17
2019-04-07 07:00:00	0	18.75	8.58
2019-04-07 08:00:00	0	23.08	10.25
2019-04-07 09:00:00	0	33.5	15.17
2019-04-07 10:00:00	0	43.67	20.42
2019-04-07 11:00:00	0	48	22.83
2019-04-07 12:00:00	0	47.58	23.08
2019-04-07 13:00:00	0	45.17	21.17
2019-04-07 14:00:00	0	42.84	20.83
2019-04-07 15:00:00	0	43.84	20.92
2019-04-07 16:00:00	0	43.92	20.84
2019-04-07 17:00:00	0	41.09	19.75
2019-04-07 18:00:00	0	38.75	18.17
2019-04-07 19:00:00	0	35.25	16.75
2019-04-07 20:00:00	0	34.08	15.5
2019-04-07 21:00:00	0	34	15.83
2019-04-07 22:00:00	0	28.59	13.42
2019-04-07 23:00:00	0	25.33	11
2019-04-08 00:00:00	0	21.22	10
2019-04-08 01:00:00	0	21.34	9
2019-04-08 02:00:00	0	20.5	9
2019-04-08 03:00:00	0	19.59	8.25
2019-04-08 04:00:00	0	20.67	8.67
2019-04-08 05:00:00	0	19.17	8.67
2019-04-08 06:00:00	0	19.75	8.59
2019-04-08 07:00:00	0	20.5	8.67
2019-04-08 08:00:00	0	21.08	9.42
2019-04-08 09:00:00	0	31.83	13.67
2019-04-08 10:00:00	0	40.67	19.17
2019-04-08 11:00:00	0	46	22
2019-04-08 12:00:00	0	47.67	22.75
2019-04-08 13:00:00	0	42.58	20.5
2019-04-08 14:00:00	0	44.42	20.92
2019-04-08 15:00:00	0	42.75	20.58
2019-04-08 16:00:00	0	42.33	20.5
2019-04-08 17:00:00	0	39.84	19
2019-04-08 18:00:00	0	36.67	17.42
2019-04-08 19:00:00	0	33.25	15.92
2019-04-08 20:00:00	0	33.92	15.75
2019-04-08 21:00:00	0	31.25	15.17
2019-04-08 22:00:00	0	28.25	12.5
2019-04-08 23:00:00	0	23.92	11
2019-04-09 00:00:00	0	23.89	10.89
2019-04-09 01:00:00	0	18.84	8.08
2019-04-09 02:00:00	0	16.67	7.25
2019-04-09 03:00:00	0	16.75	6.92
2019-04-09 04:00:00	0	15.17	6.92
2019-04-09 05:00:00	0	14.59	6.33
2019-04-09 06:00:00	0	16.17	6.84
2019-04-09 07:00:00	0	17.67	7.75
2019-04-09 08:00:00	0	21.92	9.34
2019-04-09 09:00:00	0	25.25	11.17
2019-04-09 10:00:00	2	33.84	16.08
2019-04-09 11:00:00	114	39.17	21.42
2019-04-09 12:00:00	56	38.84	20.17
2019-04-09 13:00:00	0	35	16.25
2019-04-09 14:00:00	0	33.67	15.33
2019-04-09 15:00:00	0	37.42	17.67
2019-04-09 16:00:00	0	37.42	16.67
2019-04-09 17:00:00	0	35.75	16.34
2019-04-09 18:00:00	0	34.5	15.92
2019-04-09 19:00:00	30	34.25	16.58
2019-04-09 20:00:00	0	29.67	13.83
2019-04-09 21:00:00	0	29.67	13.42
2019-04-09 22:00:00	0	23.75	10.84
2019-04-09 23:00:00	0	22.5	9.92
2019-04-10 00:00:00	0	17.55	8.11
2019-04-10 01:00:00	0	12.09	5
2019-04-10 02:00:00	0	12.09	4.5
2019-04-10 03:00:00	0	13.5	5.42
2019-04-10 04:00:00	0	11.34	4.67
2019-04-10 05:00:00	0	13.34	5.17
2019-04-10 06:00:00	0	11.67	4.75
2019-04-10 07:00:00	0	15.84	5.67
2019-04-10 08:00:00	0	17.09	7.33
2019-04-10 09:00:00	0	27.08	11.42
2019-04-10 10:00:00	0	39.08	17.67
2019-04-10 11:00:00	28	40.34	20.33
2019-04-10 12:00:00	88	40.67	21.09
2019-04-10 13:00:00	0	35.08	16.67
2019-04-10 14:00:00	0	33.92	15.75
2019-04-10 15:00:00	0	38.67	18.17
2019-04-10 16:00:00	0	37.25	17.75
2019-04-10 17:00:00	0	37.67	17.92
2019-04-10 18:00:00	0	39.17	18.25
2019-04-10 19:00:00	0	34.58	15.83
2019-04-10 20:00:00	0	35.08	16.17
2019-04-10 21:00:00	0	30	14.42
2019-04-10 22:00:00	0	26.34	12.42
2019-04-10 23:00:00	0	24.17	11
2019-04-11 00:00:00	0	25	11.22
2019-04-11 01:00:00	0	18.08	7.67
2019-04-11 02:00:00	0	15.75	6.5
2019-04-11 03:00:00	0	16.17	7.17
2019-04-11 04:00:00	0	16.92	7.09
2019-04-11 05:00:00	0	15.75	6.83
2019-04-11 06:00:00	0	16.67	6.75
2019-04-11 07:00:00	0	18.25	8.33
2019-04-11 08:00:00	0	20.08	8.84
2019-04-11 09:00:00	0	32.83	14.58
2019-04-11 10:00:00	0	41.67	19.67
2019-04-11 11:00:00	0	47.84	22.5
2019-04-11 12:00:00	88	42	22.33
2019-04-11 13:00:00	200	38.17	22.67
2019-04-11 14:00:00	318	40.83	27.5
2019-04-11 15:00:00	290	35.75	24.42
2019-04-11 16:00:00	256	34.17	22.75
2019-04-11 17:00:00	290	40.83	26.34
2019-04-11 18:00:00	232	37.75	23.25
2019-04-11 19:00:00	226	34.25	22.34
2019-04-11 20:00:00	88	26	14.17
2019-04-11 21:00:00	26	25	11.08
2019-04-11 22:00:00	58	18.42	10.25
2019-04-11 23:00:00	0	13.75	6.09
2019-04-12 00:00:00	0	11.89	5
2019-04-12 01:00:00	0	10.42	4.09
2019-04-12 02:00:00	0	10.58	4.34
2019-04-12 03:00:00	0	9.34	4
2019-04-12 04:00:00	0	8.58	3.34
2019-04-12 05:00:00	0	11.42	4.59
2019-04-12 06:00:00	148	15.33	10.33
2019-04-12 07:00:00	228	39.92	24.25
2019-04-12 08:00:00	232	40.42	24.84
2019-04-12 09:00:00	264	43.5	26.42
2019-04-12 10:00:00	192	39	23.84
2019-04-12 11:00:00	0	48	23.09
2019-04-12 12:00:00	0	47.84	22.84
2019-04-12 13:00:00	0	41.75	20.34
2019-04-12 14:00:00	0	38.33	18.25
2019-04-12 15:00:00	0	45.67	21.5
2019-04-12 16:00:00	0	44.67	21.17
2019-04-12 17:00:00	0	45.59	21.58
2019-04-12 18:00:00	0	42.5	20.67
2019-04-12 19:00:00	0	40.92	19.67
2019-04-12 20:00:00	0	42.42	20.25
2019-04-12 21:00:00	0	38	21
2019-04-12 22:00:00	0	28.25	13.33
2019-04-12 23:00:00	0	24.75	11.42
2019-04-13 00:00:00	0	23.33	10.55
2019-04-13 01:00:00	0	22.67	9.92
2019-04-13 02:00:00	0	20.5	9.17
2019-04-13 03:00:00	0	18.75	8.25
2019-04-13 04:00:00	0	19.34	8.34
2019-04-13 05:00:00	0	19.84	8.42
2019-04-13 06:00:00	0	21.09	9.09
2019-04-13 07:00:00	0	21	9.17
2019-04-13 08:00:00	0	23.09	10.33
2019-04-13 09:00:00	0	35.08	16
2019-04-13 10:00:00	0	46	21.5
2019-04-13 11:00:00	0	48.42	23
2019-04-13 12:00:00	0	48.92	23.92
2019-04-13 13:00:00	0	44.92	21.75
2019-04-13 14:00:00	0	43.42	20.75
2019-04-13 15:00:00	0	44.34	21.17
2019-04-13 16:00:00	0	44.83	21.5
2019-04-13 17:00:00	0	42.42	20.5
2019-04-13 18:00:00	0	42.33	20.5
2019-04-13 19:00:00	0	40.84	19.59
2019-04-13 20:00:00	0	38.75	18.67
2019-04-13 21:00:00	0	37.84	17.75
2019-04-13 22:00:00	0	30.42	14.5
2019-04-13 23:00:00	0	24.67	11.5
2019-04-14 00:00:00	0	22.78	10.44
2019-04-14 01:00:00	0	22.92	10.75
2019-04-14 02:00:00	0	21.42	9.33
2019-04-14 03:00:00	0	19.5	9.08
2019-04-14 04:00:00	0	19.17	8.67
2019-04-14 05:00:00	0	20.67	9.17
2019-04-14 06:00:00	0	19.42	8.83
2019-04-14 07:00:00	0	20.5	9.25
2019-04-14 08:00:00	0	22.83	10.67
2019-04-14 09:00:00	0	31.33	14.17
2019-04-14 10:00:00	0	44.42	20.67
2019-04-14 11:00:00	0	47.17	22.67
2019-04-14 12:00:00	0	48.17	23.17
2019-04-14 13:00:00	0	45.25	21.75
2019-04-14 14:00:00	0	43.42	20.75
2019-04-14 15:00:00	0	44.67	20.83
2019-04-14 16:00:00	0	43	20.59
2019-04-14 17:00:00	0	43	20.75
2019-04-14 18:00:00	0	38.17	18.33
2019-04-14 19:00:00	0	36.25	17.42
2019-04-14 20:00:00	0	35.92	16.58
2019-04-14 21:00:00	0	33.33	15.75
2019-04-14 22:00:00	0	30.5	14.33
2019-04-14 23:00:00	0	24.42	11
2019-04-15 00:00:00	0	24.45	10.89
2019-04-15 01:00:00	0	23.5	10.58
2019-04-15 02:00:00	0	20.92	9.83
2019-04-15 03:00:00	0	20.5	9.17
2019-04-15 04:00:00	0	21.08	8.83
2019-04-15 05:00:00	0	19.75	8.67
2019-04-15 06:00:00	0	21.84	9.42
2019-04-15 07:00:00	0	20.84	8.92
2019-04-15 08:00:00	0	22	9.25
2019-04-15 09:00:00	0	30.59	13.08
2019-04-15 10:00:00	0	40	18.83
2019-04-15 11:00:00	0	46.09	22
2019-04-15 12:00:00	0	47.84	22.75
2019-04-15 13:00:00	0	43.59	20.84
2019-04-15 14:00:00	0	44.17	20.84
2019-04-15 15:00:00	0	42.59	20.58
2019-04-15 16:00:00	0	42.5	20.5
2019-04-15 17:00:00	0	41.34	20
2019-04-15 18:00:00	0	37.42	17.84
2019-04-15 19:00:00	0	35.67	16.58
2019-04-15 20:00:00	0	33.09	15.83
2019-04-15 21:00:00	0	32.58	15.58
2019-04-15 22:00:00	0	29.5	13.42
2019-04-15 23:00:00	0	25.42	11.67
2019-04-16 00:00:00	0	24.45	11
2019-04-16 01:00:00	0	19.08	8.25
2019-04-16 02:00:00	0	16.92	7.59
2019-04-16 03:00:00	0	18.58	7.75
2019-04-16 04:00:00	0	15.5	6.5
2019-04-16 05:00:00	0	15.42	6.75
2019-04-16 06:00:00	0	17.67	7.5
2019-04-16 07:00:00	0	18.17	7.67
2019-04-16 08:00:00	0	22.92	9.67
2019-04-16 09:00:00	0	24.25	10.92
2019-04-16 10:00:00	0	33.75	15.5
2019-04-16 11:00:00	30	39.25	19.17
2019-04-16 12:00:00	28	39.17	19.17
2019-04-16 13:00:00	0	35.09	16.58
2019-04-16 14:00:00	0	34.42	15.58
2019-04-16 15:00:00	0	37.67	17.83
2019-04-16 16:00:00	0	37.42	16.58
2019-04-16 17:00:00	0	36.25	17
2019-04-16 18:00:00	0	35.34	16.17
2019-04-16 19:00:00	0	34.5	15.83
2019-04-16 20:00:00	0	30.42	14.42
2019-04-16 21:00:00	0	29.59	13.17
2019-04-16 22:00:00	0	25.17	11.58
2019-04-16 23:00:00	0	22.92	10.5
2019-04-17 00:00:00	0	19.67	9
2019-04-17 01:00:00	0	13.84	6.17
2019-04-17 02:00:00	0	14.59	5.59
2019-04-17 03:00:00	0	12.67	5.75
2019-04-17 04:00:00	0	12.84	5.33
2019-04-17 05:00:00	0	13.67	5.25
2019-04-17 06:00:00	0	12.92	5
2019-04-17 07:00:00	0	14.59	5.84
2019-04-17 08:00:00	0	19	7.92
2019-04-17 09:00:00	0	26.5	11.33
2019-04-17 10:00:00	0	38.17	17
2019-04-17 11:00:00	0	40.92	19.84
2019-04-17 12:00:00	58	41.5	21.08
2019-04-17 13:00:00	0	36.42	17.42
2019-04-17 14:00:00	0	34.25	16.08
2019-04-17 15:00:00	0	38	17.83
2019-04-17 16:00:00	0	38.5	18
2019-04-17 17:00:00	0	38.34	18.17
2019-04-17 18:00:00	0	39.58	18.25
2019-04-17 19:00:00	0	36	16.58
2019-04-17 20:00:00	0	35.67	16
2019-04-17 21:00:00	0	31.25	15.17
2019-04-17 22:00:00	0	27.75	12.75
2019-04-17 23:00:00	0	24.33	11.08
2019-04-18 00:00:00	0	22.89	10.78
2019-04-18 01:00:00	0	17	7.25
2019-04-18 02:00:00	0	17.25	7.25
2019-04-18 03:00:00	0	17.59	7.58
2019-04-18 04:00:00	0	16.59	6.67
2019-04-18 05:00:00	0	16.92	7.75
2019-04-18 06:00:00	0	15.75	6.75
2019-04-18 07:00:00	0	19.34	8.34
2019-04-18 08:00:00	0	20.08	9.25
2019-04-18 09:00:00	0	30.17	14
2019-04-18 10:00:00	0	42	19.67
2019-04-18 11:00:00	0	46.09	22.08
2019-04-18 12:00:00	30	44.25	22
2019-04-18 13:00:00	176	38	22.34
2019-04-18 14:00:00	262	40.84	26.17
2019-04-18 15:00:00	228	36.92	23.17
2019-04-18 16:00:00	232	35.5	22.58
2019-04-18 17:00:00	228	40	24.08
2019-04-18 18:00:00	232	37.58	24.09
2019-04-18 19:00:00	230	34.84	22.83
2019-04-18 20:00:00	56	28.5	15.08
2019-04-18 21:00:00	28	23.75	11.67
2019-04-18 22:00:00	28	21.17	10.17
2019-04-18 23:00:00	0	15.67	7
2019-04-19 00:00:00	0	14.89	6.44
2019-04-19 01:00:00	0	13.34	5.17
2019-04-19 02:00:00	0	10.42	4.42
2019-04-19 03:00:00	0	10.84	4.33
2019-04-19 04:00:00	0	11.59	4.5
2019-04-19 05:00:00	0	10.92	4.75
2019-04-19 06:00:00	88	16.08	7.92
2019-04-19 07:00:00	232	37.92	23.34
2019-04-19 08:00:00	232	40	24.92
2019-04-19 09:00:00	230	44.33	26.5
2019-04-19 10:00:00	228	39.08	24.67
2019-04-19 11:00:00	0	48	22.92
2019-04-19 12:00:00	0	47.92	22.75
2019-04-19 13:00:00	0	43.34	20.92
2019-04-19 14:00:00	0	39.67	19.08
2019-04-19 15:00:00	0	45.09	21
2019-04-19 16:00:00	0	45.17	21.5
2019-04-19 17:00:00	0	46.17	21.84
2019-04-19 18:00:00	0	42.84	20.58
2019-04-19 19:00:00	0	41.84	19.92
2019-04-19 20:00:00	0	43.17	20.59
2019-04-19 21:00:00	0	38.59	18.84
2019-04-19 22:00:00	0	31.84	14.59
2019-04-19 23:00:00	0	24.75	11.67
2019-04-20 00:00:00	0	25	11
2019-04-20 01:00:00	0	23.67	10.5
2019-04-20 02:00:00	0	21	9.5
2019-04-20 03:00:00	0	21.67	9.25
2019-04-20 04:00:00	0	18.42	8.42
2019-04-20 05:00:00	0	21	9.17
2019-04-20 06:00:00	0	21.75	9.33
2019-04-20 07:00:00	0	21.08	9.17
2019-04-20 08:00:00	0	24	10.67
2019-04-20 09:00:00	0	34	15.17
2019-04-20 10:00:00	0	44.75	20.67
2019-04-20 11:00:00	0	48.17	22.75
2019-04-20 12:00:00	0	48.92	24
2019-04-20 13:00:00	0	46.5	22.09
2019-04-20 14:00:00	0	42.34	20.58
2019-04-20 15:00:00	0	44.09	20.83
2019-04-20 16:00:00	0	45.75	21.75
2019-04-20 17:00:00	0	42.59	20.5
2019-04-20 18:00:00	0	43.5	20.59
2019-04-20 19:00:00	0	41.34	19.92
2019-04-20 20:00:00	0	38.67	18.17
2019-04-20 21:00:00	0	38.92	18.42
2019-04-20 22:00:00	0	31.67	15.25
2019-04-20 23:00:00	0	27.67	12.58
2019-04-21 00:00:00	0	22.78	10.78
2019-04-21 01:00:00	0	23.17	10.67
2019-04-21 02:00:00	0	22.92	10.33
2019-04-21 03:00:00	0	20.5	9.25
2019-04-21 04:00:00	0	20.83	9.08
2019-04-21 05:00:00	0	18.83	8.42
2019-04-21 06:00:00	0	21.67	8.92
2019-04-21 07:00:00	0	20.58	9.67
2019-04-21 08:00:00	0	22.75	10.42
2019-04-21 09:00:00	0	32.08	13.83
2019-04-21 10:00:00	0	41.75	19.75
2019-04-21 11:00:00	0	48.17	22.67
2019-04-21 12:00:00	0	47.33	23.08
2019-04-21 13:00:00	0	45.92	22.25
2019-04-21 14:00:00	0	45.58	21.59
2019-04-21 15:00:00	0	43.59	21
2019-04-21 16:00:00	0	44.58	20.92
2019-04-21 17:00:00	0	42.17	20.58
2019-04-21 18:00:00	0	38.67	18.84
2019-04-21 19:00:00	0	38.92	18.33
2019-04-21 20:00:00	0	35.58	16.58
2019-04-21 21:00:00	0	34.92	15.75
2019-04-21 22:00:00	0	31.83	15.08
2019-04-21 23:00:00	0	25.34	11.42
2019-04-22 00:00:00	0	24.67	11.22
2019-04-22 01:00:00	0	22.08	10
2019-04-22 02:00:00	0	22.34	10.25
2019-04-22 03:00:00	0	21.83	9.42
2019-04-22 04:00:00	0	20.58	9.58
2019-04-22 05:00:00	0	22.83	10.17
2019-04-22 06:00:00	0	20.75	9.42
2019-04-22 07:00:00	0	20.17	9.33
2019-04-22 08:00:00	0	23.5	10.58
2019-04-22 09:00:00	0	28.08	12.67
2019-04-22 10:00:00	0	40.83	18.92
2019-04-22 11:00:00	0	46.34	21.83
2019-04-22 12:00:00	0	46.92	22.58
2019-04-22 13:00:00	0	44.84	21.25
2019-04-22 14:00:00	0	43	20.58
2019-04-22 15:00:00	0	42.25	20.5
2019-04-22 16:00:00	0	43.42	20.75
2019-04-22 17:00:00	0	41	20
2019-04-22 18:00:00	0	39.17	18.5
2019-04-22 19:00:00	0	35	16.5
2019-04-22 20:00:00	0	33.33	15.75
2019-04-22 21:00:00	0	33.92	16
2019-04-22 22:00:00	0	28.5	13.25
2019-04-22 23:00:00	0	26.92	11.75
2019-04-23 00:00:00	0	24.11	11.55
2019-04-23 01:00:00	0	18.33	8.42
2019-04-23 02:00:00	0	19.92	8.67
2019-04-23 03:00:00	0	17.17	7.33
2019-04-23 04:00:00	0	17.33	6.75
2019-04-23 05:00:00	0	16.33	7.17
2019-04-23 06:00:00	0	16.42	7.08
2019-04-23 07:00:00	0	20.09	8.42
2019-04-23 08:00:00	0	21.75	9.67
2019-04-23 09:00:00	0	24.92	10.42
2019-04-23 10:00:00	0	33.75	15.92
2019-04-23 11:00:00	0	38.17	18.33
2019-04-23 12:00:00	0	39.84	18.92
2019-04-23 13:00:00	0	36.92	17.34
2019-04-23 14:00:00	0	33.25	15.42
2019-04-23 15:00:00	0	38.17	17.83
2019-04-23 16:00:00	0	37.92	17.42
2019-04-23 17:00:00	0	37.25	17.75
2019-04-23 18:00:00	0	36.92	16.75
2019-04-23 19:00:00	0	34.42	15.92
2019-04-23 20:00:00	0	32.42	15.42
2019-04-23 21:00:00	0	30.25	13.58
2019-04-23 22:00:00	0	25.59	11.59
2019-04-23 23:00:00	0	25.59	11.08
2019-04-24 00:00:00	0	22	10.33
2019-04-24 01:00:00	0	15.08	6
2019-04-24 02:00:00	0	15.33	6.25
2019-04-24 03:00:00	0	13.33	5.42
2019-04-24 04:00:00	0	15.83	6.25
2019-04-24 05:00:00	0	13.25	6.17
2019-04-24 06:00:00	0	13.17	5.42
2019-04-24 07:00:00	0	18.5	7.08
2019-04-24 08:00:00	0	19	8.33
2019-04-24 09:00:00	0	26.5	11.17
2019-04-24 10:00:00	0	37.83	16.92
2019-04-24 11:00:00	0	41.67	20.25
2019-04-24 12:00:00	30	42.09	20.84
2019-04-24 13:00:00	0	37.17	17.5
2019-04-24 14:00:00	0	33.92	15.75
2019-04-24 15:00:00	0	38.17	17.58
2019-04-24 16:00:00	0	38.75	18.5
2019-04-24 17:00:00	0	38.92	18.34
2019-04-24 18:00:00	0	39.25	18.17
2019-04-24 19:00:00	0	36.33	16.5
2019-04-24 20:00:00	0	35.5	16.92
2019-04-24 21:00:00	0	33.08	15.33
2019-04-24 22:00:00	0	28.5	13.67
2019-04-24 23:00:00	0	23.25	10.67
2019-04-25 00:00:00	0	24.22	10.89
2019-04-25 01:00:00	0	18.59	8.33
2019-04-25 02:00:00	0	18.67	7.67
2019-04-25 03:00:00	0	17.5	8.08
2019-04-25 04:00:00	0	17.17	7.67
2019-04-25 05:00:00	0	16.92	7.42
2019-04-25 06:00:00	0	18.17	7.67
2019-04-25 07:00:00	0	18.08	8.17
2019-04-25 08:00:00	0	20.17	8.83
2019-04-25 09:00:00	0	30.58	13.17
2019-04-25 10:00:00	0	40.25	18.75
2019-04-25 11:00:00	0	46.17	21.83
2019-04-25 12:00:00	2	44.59	21.58
2019-04-25 13:00:00	148	37.75	21.58
2019-04-25 14:00:00	228	42.34	25.58
2019-04-25 15:00:00	232	36.92	24
2019-04-25 16:00:00	232	36.17	22.92
2019-04-25 17:00:00	228	39.67	23.83
2019-04-25 18:00:00	232	37.42	23.83
2019-04-25 19:00:00	226	37.83	23.67
2019-04-25 20:00:00	56	27.84	14.84
2019-04-25 21:00:00	0	25.34	11.17
2019-04-25 22:00:00	0	22.5	10.75
2019-04-25 23:00:00	0	15.92	6.92
2019-04-26 00:00:00	0	14.78	6.11
2019-04-26 01:00:00	0	11.42	4.5
2019-04-26 02:00:00	0	12.58	4.84
2019-04-26 03:00:00	0	12	5.34
2019-04-26 04:00:00	0	11	4.83
2019-04-26 05:00:00	0	13.59	5.58
2019-04-26 06:00:00	34	13.83	6.67
2019-04-26 07:00:00	228	36.42	21.92
2019-04-26 08:00:00	232	40.08	25.08
2019-04-26 09:00:00	232	42.92	26.17
2019-04-26 10:00:00	224	40.33	25.08
2019-04-26 11:00:00	0	47.92	22.5
2019-04-26 12:00:00	0	48.09	22.92
2019-04-26 13:00:00	0	43.5	21.08
2019-04-26 14:00:00	0	40.59	19.67
2019-04-26 15:00:00	0	44.59	20.67
2019-04-26 16:00:00	0	45.17	21.17
2019-04-26 17:00:00	0	46.59	21.92
2019-04-26 18:00:00	0	42.84	20.83
2019-04-26 19:00:00	0	42.34	20.5
2019-04-26 20:00:00	0	43.34	20.67
2019-04-26 21:00:00	0	39.59	18.84
2019-04-26 22:00:00	0	32.75	15
2019-04-26 23:00:00	0	25.42	12
2019-04-27 00:00:00	0	26	11.11
2019-04-27 01:00:00	0	24.33	10.92
2019-04-27 02:00:00	0	21.92	9.83
2019-04-27 03:00:00	0	20.92	9.58
2019-04-27 04:00:00	0	21.25	9.34
2019-04-27 05:00:00	0	21.17	9.17
2019-04-27 06:00:00	0	21.25	8.83
2019-04-27 07:00:00	0	21.83	9.83
2019-04-27 08:00:00	0	24.34	10.92
2019-04-27 09:00:00	0	33.42	14.5
2019-04-27 10:00:00	0	44.67	20.34
2019-04-27 11:00:00	0	48.09	22.75
2019-04-27 12:00:00	0	49	23.75
2019-04-27 13:00:00	0	46.5	22.58
2019-04-27 14:00:00	0	43.25	20.75
2019-04-27 15:00:00	0	44.84	21.25
2019-04-27 16:00:00	0	45.42	21.92
2019-04-27 17:00:00	0	43.42	20.75
2019-04-27 18:00:00	0	42.33	20.5
2019-04-27 19:00:00	0	42.67	20.42
2019-04-27 20:00:00	0	39.59	18.84
2019-04-27 21:00:00	0	39.09	18.83
2019-04-27 22:00:00	0	34.33	16.08
2019-04-27 23:00:00	0	27.08	12.67
2019-04-28 00:00:00	0	25.89	11.67
2019-04-28 01:00:00	0	24.92	11.08
2019-04-28 02:00:00	0	23.17	10.42
2019-04-28 03:00:00	0	22.25	9.5
2019-04-28 04:00:00	0	21.83	9.08
2019-04-28 05:00:00	0	19.92	8.83
2019-04-28 06:00:00	0	20.92	9.08
2019-04-28 07:00:00	0	22.42	9.92
2019-04-28 08:00:00	0	23.58	10.34
2019-04-28 09:00:00	0	30.17	12.92
2019-04-28 10:00:00	0	40.92	19.5
2019-04-28 11:00:00	0	46.59	22.17
2019-04-28 12:00:00	0	48.09	22.83
2019-04-28 13:00:00	0	46.92	22.67
2019-04-28 14:00:00	0	44.58	21.5
2019-04-28 15:00:00	0	44.75	21.17
2019-04-28 16:00:00	0	44.25	21.17
2019-04-28 17:00:00	0	43.17	20.58
2019-04-28 18:00:00	0	40.09	19.67
2019-04-28 19:00:00	0	38.17	18.33
2019-04-28 20:00:00	0	36.33	17
2019-04-28 21:00:00	0	36	17
2019-04-28 22:00:00	0	31.42	15.17
2019-04-28 23:00:00	0	28.83	13
2019-04-29 00:00:00	0	26.89	12.11
2019-04-29 01:00:00	0	24.25	10.75
2019-04-29 02:00:00	0	23.09	10.83
2019-04-29 03:00:00	0	20.67	9.58
2019-04-29 04:00:00	0	23	10.08
2019-04-29 05:00:00	0	20.75	9.42
2019-04-29 06:00:00	0	21	9.92
2019-04-29 07:00:00	0	23.33	10.42
2019-04-29 08:00:00	0	22.08	9.92
2019-04-29 09:00:00	0	26.58	12
2019-04-29 10:00:00	0	41.17	18.42
2019-04-29 11:00:00	0	45.09	21.25
2019-04-29 12:00:00	0	47.33	22.67
2019-04-29 13:00:00	0	45.67	21.84
2019-04-29 14:00:00	0	43.34	20.5
2019-04-29 15:00:00	0	43.5	20.59
2019-04-29 16:00:00	0	42.34	20.58
2019-04-29 17:00:00	0	42.17	20.34
2019-04-29 18:00:00	0	39.59	18.42
2019-04-29 19:00:00	0	35.75	16.92
2019-04-29 20:00:00	0	35.58	16
2019-04-29 21:00:00	0	32.83	15.5
2019-04-29 22:00:00	0	30.17	14.42
2019-04-29 23:00:00	0	28.17	12.83
2019-04-30 00:00:00	0	27.11	12.33
2019-04-30 01:00:00	0	21.34	9.5
2019-04-30 02:00:00	0	18.75	8.42
2019-04-30 03:00:00	0	17.33	7.67
2019-04-30 04:00:00	0	18.83	8.17
2019-04-30 05:00:00	0	16.83	7.42
2019-04-30 06:00:00	0	19.08	8.08
2019-04-30 07:00:00	0	18.17	7.75
2019-04-30 08:00:00	0	21.33	9.75
2019-04-30 09:00:00	0	26	11.25
2019-04-30 10:00:00	0	32.08	14.92
2019-04-30 11:00:00	0	39.75	18.08
2019-04-30 12:00:00	0	40.34	19.58
2019-04-30 13:00:00	0	36.42	17.5
2019-04-30 14:00:00	0	34	15.58
2019-04-30 15:00:00	0	38.09	18.25
2019-04-30 16:00:00	0	37.25	17.67
2019-04-30 17:00:00	0	38.92	18.25
2019-04-30 18:00:00	0	35.75	16.83
2019-04-30 19:00:00	0	35.58	16.42
2019-04-30 20:00:00	0	32.75	15.67
2019-04-30 21:00:00	0	29.33	14.08
2019-04-30 22:00:00	0	29.17	13.17
2019-04-30 23:00:00	0	24.84	11.25
2019-05-01 00:00:00	0	25.33	11.44

## Sheet: PM 04010 06
Data/Hora	Intensidade(carros/hora)	Ocupacao(%)	Carga(%)
2019-04-01 00:00:00	1	0	0
2019-04-01 01:00:00	0	0	0
2019-04-01 02:00:00	1	0	0
2019-04-01 03:00:00	1	0	0
2019-04-01 04:00:00	0	0	0
2019-04-01 05:00:00	6	0	0.5
2019-04-01 06:00:00	4	0	0.34
2019-04-01 07:00:00	27	0.17	2.75
2019-04-01 08:00:00	17	0.08	3.17
2019-04-01 09:00:00	13	0	1.75
2019-04-01 10:00:00	36	0.34	3.42
2019-04-01 11:00:00	30	0.08	4.17
2019-04-01 12:00:00	13	0.08	1.83
2019-04-01 13:00:00	72	0	2.5
2019-04-01 14:00:00	225	0.17	7
2019-04-01 15:00:00	259	0.33	8.83
2019-04-01 16:00:00	256	0.25	8.58
2019-04-01 17:00:00	254	0.67	9.34
2019-04-01 18:00:00	266	0.58	9.25
2019-04-01 19:00:00	258	0.25	8.84
2019-04-01 20:00:00	281	0.08	8.92
2019-04-01 21:00:00	254	0.17	8.33
2019-04-01 22:00:00	255	0.08	8
2019-04-01 23:00:00	124	0	4.08
2019-04-02 00:00:00	4	0	0.11
2019-04-02 01:00:00	1	0	0
2019-04-02 02:00:00	2	0	0.17
2019-04-02 03:00:00	1	0	0
2019-04-02 04:00:00	0	0	0
2019-04-02 05:00:00	3	0	0.17
2019-04-02 06:00:00	20	0.08	2.75
2019-04-02 07:00:00	16	0.08	1.92
2019-04-02 08:00:00	26	0.08	2
2019-04-02 09:00:00	14	0.08	1.92
2019-04-02 10:00:00	50	0.42	4.92
2019-04-02 11:00:00	23	0.17	3.84
2019-04-02 12:00:00	17	0.08	2.58
2019-04-02 13:00:00	60	0.17	4.09
2019-04-02 14:00:00	229	0.25	7.25
2019-04-02 15:00:00	244	0.17	7.84
2019-04-02 16:00:00	260	0.33	8.58
2019-04-02 17:00:00	256	0.25	8.67
2019-04-02 18:00:00	251	0.33	8.58
2019-04-02 19:00:00	262	0.33	8.84
2019-04-02 20:00:00	276	0	8.67
2019-04-02 21:00:00	271	0	8.83
2019-04-02 22:00:00	265	0.17	8.75
2019-04-02 23:00:00	154	0	5.08
2019-04-03 00:00:00	44	0	1.67
2019-04-03 01:00:00	0	0	0
2019-04-03 02:00:00	1	0	0
2019-04-03 03:00:00	4	0	0.17
2019-04-03 04:00:00	0	0	0
2019-04-03 05:00:00	2	0	0.08
2019-04-03 06:00:00	22	0.17	3.25
2019-04-03 07:00:00	13	0.08	1.75
2019-04-03 08:00:00	16	0.08	1.83
2019-04-03 09:00:00	23	0.25	3.75
2019-04-03 10:00:00	17	0.08	1.67
2019-04-03 11:00:00	44	0.5	4.84
2019-04-03 12:00:00	32	0.25	2.92
2019-04-03 13:00:00	140	0.08	4.17
2019-04-03 14:00:00	161	0.08	4.83
2019-04-03 15:00:00	256	0.17	8.42
2019-04-03 16:00:00	276	0.5	9.17
2019-04-03 17:00:00	265	0.33	9.08
2019-04-03 18:00:00	256	0.67	8.67
2019-04-03 19:00:00	258	0.25	8.92
2019-04-03 20:00:00	281	0.17	8.75
2019-04-03 21:00:00	333	0	10.75
2019-04-03 22:00:00	254	0.17	8.34
2019-04-03 23:00:00	113	0	3.83
2019-04-04 00:00:00	7	0	0.67
2019-04-04 01:00:00	1	0	0
2019-04-04 02:00:00	2	0	0
2019-04-04 03:00:00	1	0	0
2019-04-04 04:00:00	0	0	0
2019-04-04 05:00:00	3	0	0.17
2019-04-04 06:00:00	13	0.08	1.67
2019-04-04 07:00:00	12	0	1.58
2019-04-04 08:00:00	11	0.08	1.33
2019-04-04 09:00:00	10	0.08	1.42
2019-04-04 10:00:00	29	0.17	3.58
2019-04-04 11:00:00	25	0.17	1.92
2019-04-04 12:00:00	44	0.08	2.5
2019-04-04 13:00:00	140	0.17	4.33
2019-04-04 14:00:00	174	0.17	5.5
2019-04-04 15:00:00	257	0.17	8.25
2019-04-04 16:00:00	321	0.42	10.75
2019-04-04 17:00:00	283	0.42	10.08
2019-04-04 18:00:00	261	0.5	9.08
2019-04-04 19:00:00	252	0.08	8.33
2019-04-04 20:00:00	331	0	10.17
2019-04-04 21:00:00	324	0	10.33
2019-04-04 22:00:00	242	0	8
2019-04-04 23:00:00	183	0	5.67
2019-04-05 00:00:00	124	0	3.89
2019-04-05 01:00:00	4	0	0.17
2019-04-05 02:00:00	3	0	0.25
2019-04-05 03:00:00	3	0	0.08
2019-04-05 04:00:00	0	0	0
2019-04-05 05:00:00	3	0	0.08
2019-04-05 06:00:00	9	0	1.09
2019-04-05 07:00:00	13	0.08	2
2019-04-05 08:00:00	29	0.17	4.58
2019-04-05 09:00:00	19	0.08	2
2019-04-05 10:00:00	12	0.08	2.09
2019-04-05 11:00:00	22	0.17	3.33
2019-04-05 12:00:00	40	0.5	4.33
2019-04-05 13:00:00	164	0.08	5.42
2019-04-05 14:00:00	252	0.17	8.17
2019-04-05 15:00:00	259	0.33	8.92
2019-04-05 16:00:00	278	0.17	9
2019-04-05 17:00:00	320	0.67	11.33
2019-04-05 18:00:00	315	0.75	11.25
2019-04-05 19:00:00	252	0.08	8.25
2019-04-05 20:00:00	365	0.08	11.58
2019-04-05 21:00:00	359	0	11.25
2019-04-05 22:00:00	244	0.08	8.25
2019-04-05 23:00:00	194	0.08	6.08
2019-04-06 00:00:00	85	0	2.67
2019-04-06 01:00:00	13	0	1.42
2019-04-06 02:00:00	5	0	0.5
2019-04-06 03:00:00	7	0	0.67
2019-04-06 04:00:00	4	0	0.25
2019-04-06 05:00:00	3	0	0.17
2019-04-06 06:00:00	6	0	0.42
2019-04-06 07:00:00	4	0	0.42
2019-04-06 08:00:00	13	0	1.42
2019-04-06 09:00:00	17	0.17	2.42
2019-04-06 10:00:00	33	0.17	1.83
2019-04-06 11:00:00	24	0.08	3.42
2019-04-06 12:00:00	30	0.34	2.75
2019-04-06 13:00:00	122	0.25	4.92
2019-04-06 14:00:00	250	0.17	7.75
2019-04-06 15:00:00	255	0.17	7.83
2019-04-06 16:00:00	262	0.17	8.67
2019-04-06 17:00:00	252	0.08	8.25
2019-04-06 18:00:00	328	0.25	10.42
2019-04-06 19:00:00	253	0.08	8.42
2019-04-06 20:00:00	323	0	9.75
2019-04-06 21:00:00	355	0	11
2019-04-06 22:00:00	235	0	7.67
2019-04-06 23:00:00	133	0	4.25
2019-04-07 00:00:00	131	0	4.11
2019-04-07 01:00:00	6	0	0.5
2019-04-07 02:00:00	10	0.08	1.58
2019-04-07 03:00:00	4	0	0.25
2019-04-07 04:00:00	9	0	0.75
2019-04-07 05:00:00	4	0	0.25
2019-04-07 06:00:00	7	0	0.5
2019-04-07 07:00:00	11	0	1.33
2019-04-07 08:00:00	17	0	1.75
2019-04-07 09:00:00	12	0	1.75
2019-04-07 10:00:00	13	0	1.67
2019-04-07 11:00:00	25	0	3.17
2019-04-07 12:00:00	12	0	1.67
2019-04-07 13:00:00	66	0	2
2019-04-07 14:00:00	210	0	6.08
2019-04-07 15:00:00	254	0.08	8.17
2019-04-07 16:00:00	270	0.25	8.75
2019-04-07 17:00:00	253	0.17	8.25
2019-04-07 18:00:00	259	0.17	8.34
2019-04-07 19:00:00	251	0.17	8.33
2019-04-07 20:00:00	266	0	8.58
2019-04-07 21:00:00	238	0	7.42
2019-04-07 22:00:00	239	0.08	7.25
2019-04-07 23:00:00	65	0	2.5
2019-04-08 00:00:00	5	0	0.67
2019-04-08 01:00:00	2	0	0.17
2019-04-08 02:00:00	1	0	0
2019-04-08 03:00:00	1	0	0
2019-04-08 04:00:00	2	0	0
2019-04-08 05:00:00	3	0	0.17
2019-04-08 06:00:00	10	0	1.17
2019-04-08 07:00:00	16	0.08	2.25
2019-04-08 08:00:00	36	0.34	3.5
2019-04-08 09:00:00	31	0.17	2.84
2019-04-08 10:00:00	28	0.25	2.92
2019-04-08 11:00:00	20	0.17	2.83
2019-04-08 12:00:00	25	0.17	3
2019-04-08 13:00:00	57	0.17	3
2019-04-08 14:00:00	214	0.42	7
2019-04-08 15:00:00	252	0.08	8.33
2019-04-08 16:00:00	252	0.5	9
2019-04-08 17:00:00	262	0.58	9.17
2019-04-08 18:00:00	257	0.17	8.5
2019-04-08 19:00:00	256	0.33	8.83
2019-04-08 20:00:00	250	0.08	8.17
2019-04-08 21:00:00	241	0	7.67
2019-04-08 22:00:00	253	0.17	8.09
2019-04-08 23:00:00	120	0	4.09
2019-04-09 00:00:00	7	0	0.22
2019-04-09 01:00:00	4	0	0.08
2019-04-09 02:00:00	4	0	0.25
2019-04-09 03:00:00	1	0	0
2019-04-09 04:00:00	1	0	0
2019-04-09 05:00:00	4	0	0.17
2019-04-09 06:00:00	16	0	1.84
2019-04-09 07:00:00	19	0.08	3
2019-04-09 08:00:00	18	0.08	2.58
2019-04-09 09:00:00	26	0.25	3.92
2019-04-09 10:00:00	30	0.42	2.5
2019-04-09 11:00:00	29	0.17	3.83
2019-04-09 12:00:00	20	0.17	2.17
2019-04-09 13:00:00	38	0.25	2.92
2019-04-09 14:00:00	188	0	5.67
2019-04-09 15:00:00	254	0.42	8.92
2019-04-09 16:00:00	267	0.42	9
2019-04-09 17:00:00	259	0.33	8.92
2019-04-09 18:00:00	251	0.08	8.34
2019-04-09 19:00:00	262	0.33	8.92
2019-04-09 20:00:00	249	0.08	8.17
2019-04-09 21:00:00	241	0	7.17
2019-04-09 22:00:00	248	0.17	8.08
2019-04-09 23:00:00	153	0	5.08
2019-04-10 00:00:00	77	0	2.11
2019-04-10 01:00:00	6	0	0.58
2019-04-10 02:00:00	4	0	0.34
2019-04-10 03:00:00	3	0	0.33
2019-04-10 04:00:00	2	0	0.17
2019-04-10 05:00:00	3	0	0.25
2019-04-10 06:00:00	7	0	0.92
2019-04-10 07:00:00	25	0.17	2.09
2019-04-10 08:00:00	14	0.08	3.75
2019-04-10 09:00:00	15	0.08	2.33
2019-04-10 10:00:00	24	0.42	2.83
2019-04-10 11:00:00	29	0.17	3.5
2019-04-10 12:00:00	21	0.17	1.92
2019-04-10 13:00:00	125	0.25	3.83
2019-04-10 14:00:00	133	0.08	4.33
2019-04-10 15:00:00	276	0.42	8.75
2019-04-10 16:00:00	262	0.17	8.84
2019-04-10 17:00:00	266	0.42	9.09
2019-04-10 18:00:00	265	0.58	9.42
2019-04-10 19:00:00	252	0.08	8.33
2019-04-10 20:00:00	255	0.08	7.92
2019-04-10 21:00:00	337	0.08	10.92
2019-04-10 22:00:00	257	0.17	8.42
2019-04-10 23:00:00	131	0.08	4.25
2019-04-11 00:00:00	19	0	2
2019-04-11 01:00:00	6	0	0.75
2019-04-11 02:00:00	3	0	0.17
2019-04-11 03:00:00	1	0	0
2019-04-11 04:00:00	0	0	0
2019-04-11 05:00:00	0	0	0
2019-04-11 06:00:00	8	0	1
2019-04-11 07:00:00	21	0.08	3
2019-04-11 08:00:00	14	0.08	1.92
2019-04-11 09:00:00	35	0.25	4.08
2019-04-11 10:00:00	8	0	0.33
2019-04-11 11:00:00	32	0.33	4.33
2019-04-11 12:00:00	20	0.08	2.08
2019-04-11 13:00:00	151	0.17	4.5
2019-04-11 14:00:00	139	0.17	4.42
2019-04-11 15:00:00	254	0.17	8
2019-04-11 16:00:00	289	0.17	9.25
2019-04-11 17:00:00	287	0.25	9.84
2019-04-11 18:00:00	258	0.25	8.67
2019-04-11 19:00:00	264	0.84	9.58
2019-04-11 20:00:00	308	0	9.5
2019-04-11 21:00:00	308	0.17	10.17
2019-04-11 22:00:00	244	0	7.5
2019-04-11 23:00:00	159	0.08	5.17
2019-04-12 00:00:00	120	0	3.89
2019-04-12 01:00:00	3	0	0.17
2019-04-12 02:00:00	3	0	0.17
2019-04-12 03:00:00	4	0	0.5
2019-04-12 04:00:00	1	0	0
2019-04-12 05:00:00	4	0	0.17
2019-04-12 06:00:00	6	0	0.58
2019-04-12 07:00:00	13	0.08	1.17
2019-04-12 08:00:00	17	0.08	2.75
2019-04-12 09:00:00	16	0.08	2.25
2019-04-12 10:00:00	18	0.08	1.84
2019-04-12 11:00:00	15	0.08	2.08
2019-04-12 12:00:00	40	0.25	4.5
2019-04-12 13:00:00	117	0.17	4.92
2019-04-12 14:00:00	250	0.08	7.92
2019-04-12 15:00:00	278	0.5	9.67
2019-04-12 16:00:00	270	0.58	9.33
2019-04-12 17:00:00	328	0.67	10.75
2019-04-12 18:00:00	310	0.25	10.42
2019-04-12 19:00:00	251	0.08	8.42
2019-04-12 20:00:00	342	0.17	10.83
2019-04-12 21:00:00	354	0	11.67
2019-04-12 22:00:00	247	0.08	8.25
2019-04-12 23:00:00	198	0.17	6.25
2019-04-13 00:00:00	89	0	3
2019-04-13 01:00:00	7	0	0.59
2019-04-13 02:00:00	4	0	0.25
2019-04-13 03:00:00	6	0	0.67
2019-04-13 04:00:00	3	0	0.17
2019-04-13 05:00:00	5	0	0.5
2019-04-13 06:00:00	7	0	0.59
2019-04-13 07:00:00	18	0.08	2.58
2019-04-13 08:00:00	12	0	1.42
2019-04-13 09:00:00	29	0.17	3.5
2019-04-13 10:00:00	23	0.08	1.5
2019-04-13 11:00:00	28	0.17	3.5
2019-04-13 12:00:00	17	0.08	2.42
2019-04-13 13:00:00	86	0.17	3.92
2019-04-13 14:00:00	229	0.08	6.92
2019-04-13 15:00:00	247	0.08	8.17
2019-04-13 16:00:00	246	0.08	8.08
2019-04-13 17:00:00	244	0	8.08
2019-04-13 18:00:00	274	0	8.75
2019-04-13 19:00:00	245	0.17	8.25
2019-04-13 20:00:00	278	0	8.92
2019-04-13 21:00:00	327	0.08	10.17
2019-04-13 22:00:00	247	0.08	8.17
2019-04-13 23:00:00	125	0	3.75
2019-04-14 00:00:00	128	0	4
2019-04-14 01:00:00	6	0	0.67
2019-04-14 02:00:00	12	0	1.09
2019-04-14 03:00:00	3	0	0.42
2019-04-14 04:00:00	3	0	0.25
2019-04-14 05:00:00	7	0	0.5
2019-04-14 06:00:00	0	0	0
2019-04-14 07:00:00	2	0	0
2019-04-14 08:00:00	5	0	0.42
2019-04-14 09:00:00	10	0	1.33
2019-04-14 10:00:00	29	0.08	4.08
2019-04-14 11:00:00	23	0.17	3.5
2019-04-14 12:00:00	35	0.17	2.5
2019-04-14 13:00:00	37	0	1.67
2019-04-14 14:00:00	202	0.17	6.33
2019-04-14 15:00:00	249	0	7.75
2019-04-14 16:00:00	256	0.33	8.67
2019-04-14 17:00:00	253	0.08	8.42
2019-04-14 18:00:00	239	0	7.75
2019-04-14 19:00:00	248	0.08	7.58
2019-04-14 20:00:00	256	0.17	8.42
2019-04-14 21:00:00	211	0	6.5
2019-04-14 22:00:00	206	0	6.08
2019-04-14 23:00:00	64	0	2.17
2019-04-15 00:00:00	5	0	0.44
2019-04-15 01:00:00	5	0	0.34
2019-04-15 02:00:00	0	0	0
2019-04-15 03:00:00	1	0	0
2019-04-15 04:00:00	2	0	0
2019-04-15 05:00:00	4	0	0.42
2019-04-15 06:00:00	2	0	0.08
2019-04-15 07:00:00	22	0.08	3.09
2019-04-15 08:00:00	5	0	0.75
2019-04-15 09:00:00	37	0.17	4.25
2019-04-15 10:00:00	21	0.08	3.83
2019-04-15 11:00:00	21	0.08	1.58
2019-04-15 12:00:00	38	0.25	3.67
2019-04-15 13:00:00	14	0	1.5
2019-04-15 14:00:00	175	0.25	5.08
2019-04-15 15:00:00	252	0.17	8.25
2019-04-15 16:00:00	254	0.33	8.75
2019-04-15 17:00:00	271	0.33	9.08
2019-04-15 18:00:00	263	0.33	8.92
2019-04-15 19:00:00	259	0.33	8.58
2019-04-15 20:00:00	244	0	8
2019-04-15 21:00:00	219	0.08	7.17
2019-04-15 22:00:00	244	0	7.33
2019-04-15 23:00:00	126	0	4.08
2019-04-16 00:00:00	39	0	1.33
2019-04-16 01:00:00	0	0	0
2019-04-16 02:00:00	4	0	0.34
2019-04-16 03:00:00	0	0	0
2019-04-16 04:00:00	1	0	0
2019-04-16 05:00:00	2	0	0
2019-04-16 06:00:00	18	0.08	2.33
2019-04-16 07:00:00	0	0	0.08
2019-04-16 08:00:00	32	0.25	3.92
2019-04-16 09:00:00	17	0.17	2.25
2019-04-16 10:00:00	21	0.17	3.17
2019-04-16 11:00:00	45	0.33	5.08
2019-04-16 12:00:00	25	0.17	2.5
2019-04-16 13:00:00	24	0.17	2.25
2019-04-16 14:00:00	146	0.17	5.92
2019-04-16 15:00:00	251	0.17	8.25
2019-04-16 16:00:00	255	0.5	8.58
2019-04-16 17:00:00	270	0.42	9.42
2019-04-16 18:00:00	252	0.5	9.09
2019-04-16 19:00:00	271	0.67	9.83
2019-04-16 20:00:00	248	0.17	8.25
2019-04-16 21:00:00	257	0.17	8.25
2019-04-16 22:00:00	250	0.08	8.17
2019-04-16 23:00:00	156	0.08	5.25
2019-04-17 00:00:00	43	0	1.33
2019-04-17 01:00:00	2	0	0
2019-04-17 02:00:00	4	0	0.42
2019-04-17 03:00:00	4	0	0.33
2019-04-17 04:00:00	2	0	0
2019-04-17 05:00:00	1	0	0
2019-04-17 06:00:00	13	0.08	1.84
2019-04-17 07:00:00	12	0.08	1.5
2019-04-17 08:00:00	34	0.25	3
2019-04-17 09:00:00	19	0.17	2.67
2019-04-17 10:00:00	35	0.25	3.25
2019-04-17 11:00:00	28	0.17	2.75
2019-04-17 12:00:00	21	0.08	2.25
2019-04-17 13:00:00	82	0.17	4.25
2019-04-17 14:00:00	129	0	4
2019-04-17 15:00:00	231	0.17	7.17
2019-04-17 16:00:00	278	0.42	9.34
2019-04-17 17:00:00	257	0.34	8.67
2019-04-17 18:00:00	264	0.92	9.75
2019-04-17 19:00:00	254	0.08	8.42
2019-04-17 20:00:00	265	0.25	8.58
2019-04-17 21:00:00	307	0.08	10
2019-04-17 22:00:00	245	0	8
2019-04-17 23:00:00	117	0	3.92
2019-04-18 00:00:00	3	0	0.22
2019-04-18 01:00:00	4	0	0.33
2019-04-18 02:00:00	4	0	0.17
2019-04-18 03:00:00	4	0	0.25
2019-04-18 04:00:00	2	0	0
2019-04-18 05:00:00	3	0	0.25
2019-04-18 06:00:00	4	0	0.33
2019-04-18 07:00:00	17	0	2.25
2019-04-18 08:00:00	12	0	1.58
2019-04-18 09:00:00	11	0	1.33
2019-04-18 10:00:00	33	0.58	5.75
2019-04-18 11:00:00	19	0.08	2.92
2019-04-18 12:00:00	37	0.42	3.75
2019-04-18 13:00:00	103	0.08	3.75
2019-04-18 14:00:00	144	0.42	5.25
2019-04-18 15:00:00	239	0.33	7.34
2019-04-18 16:00:00	251	0.33	8.58
2019-04-18 17:00:00	282	0.33	9.42
2019-04-18 18:00:00	260	0.25	8.67
2019-04-18 19:00:00	250	0.17	8.17
2019-04-18 20:00:00	284	0.08	8.92
2019-04-18 21:00:00	306	0.08	10.08
2019-04-18 22:00:00	254	0.08	8.25
2019-04-18 23:00:00	156	0.08	5
2019-04-19 00:00:00	119	0	3.89
2019-04-19 01:00:00	12	0	1.33
2019-04-19 02:00:00	2	0	0
2019-04-19 03:00:00	7	0	0.75
2019-04-19 04:00:00	5	0	0.5
2019-04-19 05:00:00	1	0	0
2019-04-19 06:00:00	6	0	0.67
2019-04-19 07:00:00	6	0	0.75
2019-04-19 08:00:00	6	0	0.75
2019-04-19 09:00:00	13	0	1.33
2019-04-19 10:00:00	8	0	1
2019-04-19 11:00:00	11	0	1.33
2019-04-19 12:00:00	16	0	1.92
2019-04-19 13:00:00	66	0	1.92
2019-04-19 14:00:00	218	0	6.67
2019-04-19 15:00:00	248	0.08	8.08
2019-04-19 16:00:00	246	0	8.08
2019-04-19 17:00:00	273	0	8.58
2019-04-19 18:00:00	271	0	8.67
2019-04-19 19:00:00	242	0	7.75
2019-04-19 20:00:00	291	0	8.5
2019-04-19 21:00:00	353	0	11
2019-04-19 22:00:00	235	0	7.17
2019-04-19 23:00:00	146	0	4.17
2019-04-20 00:00:00	84	0	2.33
2019-04-20 01:00:00	6	0	0.5
2019-04-20 02:00:00	3	0	0.17
2019-04-20 03:00:00	4	0	0.25
2019-04-20 04:00:00	5	0	0.67
2019-04-20 05:00:00	3	0	0.17
2019-04-20 06:00:00	7	0	0.5
2019-04-20 07:00:00	9	0	1.25
2019-04-20 08:00:00	10	0	1.33
2019-04-20 09:00:00	19	0	2.5
2019-04-20 10:00:00	9	0	1.08
2019-04-20 11:00:00	17	0.08	2.25
2019-04-20 12:00:00	15	0.08	2.08
2019-04-20 13:00:00	55	0.17	2.75
2019-04-20 14:00:00	192	0.08	5.5
2019-04-20 15:00:00	252	0.08	8.25
2019-04-20 16:00:00	266	0.08	8.67
2019-04-20 17:00:00	236	0	7.25
2019-04-20 18:00:00	249	0.08	7.67
2019-04-20 19:00:00	244	0.08	7.83
2019-04-20 20:00:00	265	0	7.75
2019-04-20 21:00:00	241	0	7.92
2019-04-20 22:00:00	266	0	8.42
2019-04-20 23:00:00	134	0	4.33
2019-04-21 00:00:00	121	0	4
2019-04-21 01:00:00	35	0	1.33
2019-04-21 02:00:00	12	0	1.34
2019-04-21 03:00:00	2	0	0.17
2019-04-21 04:00:00	4	0	0.17
2019-04-21 05:00:00	1	0	0
2019-04-21 06:00:00	12	0	0.92
2019-04-21 07:00:00	6	0	0.83
2019-04-21 08:00:00	11	0	1.33
2019-04-21 09:00:00	9	0	0.83
2019-04-21 10:00:00	10	0	1.17
2019-04-21 11:00:00	15	0	1.25
2019-04-21 12:00:00	23	0.08	3.83
2019-04-21 13:00:00	14	0	0.58
2019-04-21 14:00:00	153	0	3.92
2019-04-21 15:00:00	212	0	6.5
2019-04-21 16:00:00	233	0	6.92
2019-04-21 17:00:00	236	0	6.92
2019-04-21 18:00:00	245	0.08	7.42
2019-04-21 19:00:00	220	0.08	6.83
2019-04-21 20:00:00	247	0	7.75
2019-04-21 21:00:00	210	0	6.92
2019-04-21 22:00:00	189	0.17	6.09
2019-04-21 23:00:00	64	0	2.09
2019-04-22 00:00:00	12	0	1.33
2019-04-22 01:00:00	4	0	0.25
2019-04-22 02:00:00	2	0	0.17
2019-04-22 03:00:00	0	0	0
2019-04-22 04:00:00	0	0	0
2019-04-22 05:00:00	3	0	0.17
2019-04-22 06:00:00	1	0	0
2019-04-22 07:00:00	14	0.08	2
2019-04-22 08:00:00	44	0.25	6.5
2019-04-22 09:00:00	19	0.08	2.5
2019-04-22 10:00:00	37	0.25	3.17
2019-04-22 11:00:00	26	0.25	3.33
2019-04-22 12:00:00	17	0	1.59
2019-04-22 13:00:00	31	0.25	4.08
2019-04-22 14:00:00	101	0.08	3.08
2019-04-22 15:00:00	252	0.08	8
2019-04-22 16:00:00	259	0.17	8.25
2019-04-22 17:00:00	259	0.42	8.84
2019-04-22 18:00:00	271	0.42	9.08
2019-04-22 19:00:00	248	0.08	8.17
2019-04-22 20:00:00	253	0.17	8.25
2019-04-22 21:00:00	260	0.17	8.5
2019-04-22 22:00:00	214	0.08	6.42
2019-04-22 23:00:00	121	0	4.09
2019-04-23 00:00:00	3	0	0.22
2019-04-23 01:00:00	1	0	0
2019-04-23 02:00:00	1	0	0
2019-04-23 03:00:00	2	0	0
2019-04-23 04:00:00	1	0	0
2019-04-23 05:00:00	5	0	0.33
2019-04-23 06:00:00	2	0	0
2019-04-23 07:00:00	25	0.08	3.42
2019-04-23 08:00:00	16	0.08	2.5
2019-04-23 09:00:00	34	0.25	3.58
2019-04-23 10:00:00	21	0.08	3.25
2019-04-23 11:00:00	20	0.17	2.08
2019-04-23 12:00:00	16	0.17	2.25
2019-04-23 13:00:00	24	0.17	3.34
2019-04-23 14:00:00	79	0.25	3.25
2019-04-23 15:00:00	247	0.08	7.67
2019-04-23 16:00:00	257	0.33	8.5
2019-04-23 17:00:00	257	0.42	9
2019-04-23 18:00:00	270	0.5	9.25
2019-04-23 19:00:00	251	0.17	8.25
2019-04-23 20:00:00	250	0.08	8.25
2019-04-23 21:00:00	250	0.08	8.17
2019-04-23 22:00:00	252	0.17	8.25
2019-04-23 23:00:00	144	0	4.83
2019-04-24 00:00:00	41	0	1
2019-04-24 01:00:00	5	0	0.33
2019-04-24 02:00:00	1	0	0
2019-04-24 03:00:00	1	0	0
2019-04-24 04:00:00	0	0	0
2019-04-24 05:00:00	6	0	0.59
2019-04-24 06:00:00	16	0.08	2.17
2019-04-24 07:00:00	29	0.25	3.17
2019-04-24 08:00:00	32	0.17	2.09
2019-04-24 09:00:00	16	0.25	2.42
2019-04-24 10:00:00	36	0.34	3.5
2019-04-24 11:00:00	24	0.08	5.17
2019-04-24 12:00:00	13	0	0.83
2019-04-24 13:00:00	55	0.25	3.92
2019-04-24 14:00:00	137	0.08	4.5
2019-04-24 15:00:00	195	0.5	6.67
2019-04-24 16:00:00	252	0.42	8.75
2019-04-24 17:00:00	257	0.58	9.25
2019-04-24 18:00:00	267	0.42	9
2019-04-24 19:00:00	256	0.17	8.42
2019-04-24 20:00:00	252	0.17	8.25
2019-04-24 21:00:00	286	0.25	9.34
2019-04-24 22:00:00	250	0	8.08
2019-04-24 23:00:00	130	0.08	4.5
2019-04-25 00:00:00	4	0	0.33
2019-04-25 01:00:00	5	0	0.42
2019-04-25 02:00:00	4	0	0.08
2019-04-25 03:00:00	2	0	0
2019-04-25 04:00:00	0	0	0
2019-04-25 05:00:00	3	0	0.17
2019-04-25 06:00:00	8	0	0.75
2019-04-25 07:00:00	14	0.08	2.17
2019-04-25 08:00:00	18	0.08	2.5
2019-04-25 09:00:00	42	0.33	6
2019-04-25 10:00:00	7	0	1
2019-04-25 11:00:00	27	0.08	2.08
2019-04-25 12:00:00	17	0.08	2.5
2019-04-25 13:00:00	85	0.25	4.67
2019-04-25 14:00:00	149	0.25	4.84
2019-04-25 15:00:00	205	0.25	6.34
2019-04-25 16:00:00	263	0.5	9.25
2019-04-25 17:00:00	276	0.5	9.33
2019-04-25 18:00:00	254	0.17	8.58
2019-04-25 19:00:00	260	0.25	8.58
2019-04-25 20:00:00	256	0.17	8
2019-04-25 21:00:00	345	0.08	10.92
2019-04-25 22:00:00	254	0.17	8.42
2019-04-25 23:00:00	130	0	4.08
2019-04-26 00:00:00	127	0.11	4
2019-04-26 01:00:00	5	0	0.42
2019-04-26 02:00:00	3	0	0
2019-04-26 03:00:00	1	0	0
2019-04-26 04:00:00	2	0	0
2019-04-26 05:00:00	1	0	0
2019-04-26 06:00:00	14	0	2
2019-04-26 07:00:00	17	0	1.92
2019-04-26 08:00:00	14	0.08	2.09
2019-04-26 09:00:00	14	0.08	1.84
2019-04-26 10:00:00	29	0.25	4
2019-04-26 11:00:00	33	0.42	3.42
2019-04-26 12:00:00	37	0.58	3
2019-04-26 13:00:00	47	0.08	2.17
2019-04-26 14:00:00	202	0.08	6.17
2019-04-26 15:00:00	259	0.25	8.42
2019-04-26 16:00:00	250	0.08	8.17
2019-04-26 17:00:00	261	0.5	8.83
2019-04-26 18:00:00	261	0.17	8.75
2019-04-26 19:00:00	254	0.33	8.67
2019-04-26 20:00:00	286	0.17	9.09
2019-04-26 21:00:00	268	0	8.5
2019-04-26 22:00:00	205	0	6.08
2019-04-26 23:00:00	121	0	4.08
2019-04-27 00:00:00	84	0	2.56
2019-04-27 01:00:00	11	0	1.25
2019-04-27 02:00:00	5	0	0.33
2019-04-27 03:00:00	3	0	0.08
2019-04-27 04:00:00	2	0	0
2019-04-27 05:00:00	4	0	0.34
2019-04-27 06:00:00	16	0	1.67
2019-04-27 07:00:00	13	0	1.84
2019-04-27 08:00:00	15	0.08	2
2019-04-27 09:00:00	20	0	2.5
2019-04-27 10:00:00	18	0.08	1.92
2019-04-27 11:00:00	31	0.25	4.17
2019-04-27 12:00:00	24	0.17	2.59
2019-04-27 13:00:00	25	0.33	3.67
2019-04-27 14:00:00	174	0.08	5
2019-04-27 15:00:00	262	0.25	8.5
2019-04-27 16:00:00	243	0	7.59
2019-04-27 17:00:00	266	0.25	8.67
2019-04-27 18:00:00	236	0	7.25
2019-04-27 19:00:00	251	0.08	7.67
2019-04-27 20:00:00	234	0	6.83
2019-04-27 21:00:00	243	0	7.75
2019-04-27 22:00:00	203	0	6.33
2019-04-27 23:00:00	118	0	3
2019-04-28 00:00:00	128	0	3.22
2019-04-28 01:00:00	34	0	1.08
2019-04-28 02:00:00	5	0	0.5
2019-04-28 03:00:00	4	0	0.33
2019-04-28 04:00:00	6	0	0.42
2019-04-28 05:00:00	3	0	0.08
2019-04-28 06:00:00	3	0	0.17
2019-04-28 07:00:00	5	0	0.33
2019-04-28 08:00:00	0	0	0
2019-04-28 09:00:00	18	0	1.33
2019-04-28 10:00:00	12	0	2.67
2019-04-28 11:00:00	16	0.17	2.25
2019-04-28 12:00:00	11	0	1
2019-04-28 13:00:00	7	0	1
2019-04-28 14:00:00	99	0	3.25
2019-04-28 15:00:00	197	0.08	6.25
2019-04-28 16:00:00	245	0.08	7.42
2019-04-28 17:00:00	228	0.17	6.58
2019-04-28 18:00:00	228	0.17	7.42
2019-04-28 19:00:00	195	0.08	6
2019-04-28 20:00:00	254	0.08	8.25
2019-04-28 21:00:00	220	0	7.25
2019-04-28 22:00:00	153	0	4.75
2019-04-28 23:00:00	94	0	2.59
2019-04-29 00:00:00	11	0	0.89
2019-04-29 01:00:00	3	0	0.25
2019-04-29 02:00:00	0	0	0
2019-04-29 03:00:00	2	0	0
2019-04-29 04:00:00	2	0	0.08
2019-04-29 05:00:00	1	0	0
2019-04-29 06:00:00	13	0.08	1.92
2019-04-29 07:00:00	27	0.17	3.67
2019-04-29 08:00:00	14	0	2.34
2019-04-29 09:00:00	21	0.17	3
2019-04-29 10:00:00	17	0.08	2.17
2019-04-29 11:00:00	21	0.33	3.5
2019-04-29 12:00:00	13	0.08	0.42
2019-04-29 13:00:00	24	0.17	3.34
2019-04-29 14:00:00	74	0.08	2.67
2019-04-29 15:00:00	233	0.17	7.33
2019-04-29 16:00:00	258	0.25	8.67
2019-04-29 17:00:00	263	0.34	8.83
2019-04-29 18:00:00	271	0.42	9
2019-04-29 19:00:00	253	0.17	8.34
2019-04-29 20:00:00	252	0	8.25
2019-04-29 21:00:00	242	0	7.92
2019-04-29 22:00:00	171	0.17	5.33
2019-04-29 23:00:00	127	0	3.84
2019-04-30 00:00:00	51	0	1.89
2019-04-30 01:00:00	9	0	0.92
2019-04-30 02:00:00	1	0	0
2019-04-30 03:00:00	1	0	0
2019-04-30 04:00:00	2	0	0
2019-04-30 05:00:00	2	0	0
2019-04-30 06:00:00	10	0	0.84
2019-04-30 07:00:00	15	0.17	2.25
2019-04-30 08:00:00	21	0.08	3.09
2019-04-30 09:00:00	39	0.17	3.58
2019-04-30 10:00:00	18	0.17	2.33
2019-04-30 11:00:00	31	0.17	2.25
2019-04-30 12:00:00	27	0.33	3.34
2019-04-30 13:00:00	17	0.08	2.5
2019-04-30 14:00:00	50	0.25	2.75
2019-04-30 15:00:00	225	0.08	6.92
2019-04-30 16:00:00	264	0.5	9
2019-04-30 17:00:00	269	0.75	9.58
2019-04-30 18:00:00	262	0.42	9.08
2019-04-30 19:00:00	273	0.5	9.25
2019-04-30 20:00:00	256	0.17	8.5
2019-04-30 21:00:00	258	0.25	8.5
2019-04-30 22:00:00	257	0.08	8.42
2019-04-30 23:00:00	156	0	5.17
2019-05-01 00:00:00	12	0	0.56

## Sheet: PM 04020 01
Data/Hora	Intensidade(carros/hora)	Ocupacao(%)	Carga(%)
2019-04-01 00:00:00	0	33.78	15.78
2019-04-01 01:00:00	0	37.67	18.08
2019-04-01 02:00:00	0	37.83	17.42
2019-04-01 03:00:00	0	35.08	16.58
2019-04-01 04:00:00	0	34.5	16.17
2019-04-01 05:00:00	0	33.5	15.58
2019-04-01 06:00:00	0	32.67	15.5
2019-04-01 07:00:00	0	31.92	14.67
2019-04-01 08:00:00	0	32.5	15.67
2019-04-01 09:00:00	0	33.58	15.83
2019-04-01 10:00:00	0	36.25	17.08
2019-04-01 11:00:00	0	39.75	18.67
2019-04-01 12:00:00	0	41.83	20.17
2019-04-01 13:00:00	0	43.17	20.58
2019-04-01 14:00:00	0	42.42	20.67
2019-04-01 15:00:00	0	41.09	19.84
2019-04-01 16:00:00	0	39.42	18.75
2019-04-01 17:00:00	0	40.34	19.34
2019-04-01 18:00:00	0	37.17	17.33
2019-04-01 19:00:00	0	34.5	16.17
2019-04-01 20:00:00	0	32.75	15.67
2019-04-01 21:00:00	0	33.75	15.92
2019-04-01 22:00:00	0	34.92	16.42
2019-04-01 23:00:00	0	35	16.67
2019-04-02 00:00:00	0	33.56	15.89
2019-04-02 01:00:00	0	37.25	17.5
2019-04-02 02:00:00	0	36.5	16.83
2019-04-02 03:00:00	0	35.42	16.92
2019-04-02 04:00:00	0	32.67	15.5
2019-04-02 05:00:00	0	33.09	15.42
2019-04-02 06:00:00	0	30.67	14.5
2019-04-02 07:00:00	0	29.42	14
2019-04-02 08:00:00	0	31.42	14.33
2019-04-02 09:00:00	0	33.17	15.58
2019-04-02 10:00:00	0	37.75	17.58
2019-04-02 11:00:00	0	38.83	18.42
2019-04-02 12:00:00	0	41.5	20.17
2019-04-02 13:00:00	0	40.84	19.17
2019-04-02 14:00:00	0	41.09	19.42
2019-04-02 15:00:00	0	41.25	20
2019-04-02 16:00:00	0	40.67	18.67
2019-04-02 17:00:00	0	37.67	18.17
2019-04-02 18:00:00	0	36.67	17.33
2019-04-02 19:00:00	0	33.84	15.75
2019-04-02 20:00:00	0	31.92	15.25
2019-04-02 21:00:00	0	32.17	15.08
2019-04-02 22:00:00	0	35	16.25
2019-04-02 23:00:00	0	34.84	16.17
2019-04-03 00:00:00	0	33.56	15.67
2019-04-03 01:00:00	0	34.5	16.42
2019-04-03 02:00:00	0	35.84	16.17
2019-04-03 03:00:00	0	35.67	16.33
2019-04-03 04:00:00	0	32.84	15.67
2019-04-03 05:00:00	0	32.09	15
2019-04-03 06:00:00	0	30.09	14.34
2019-04-03 07:00:00	0	28	13
2019-04-03 08:00:00	0	29.5	13.08
2019-04-03 09:00:00	0	31.75	14.67
2019-04-03 10:00:00	0	35.92	16.83
2019-04-03 11:00:00	0	38.75	18.25
2019-04-03 12:00:00	0	40.92	19.33
2019-04-03 13:00:00	0	41.59	19.75
2019-04-03 14:00:00	0	41.67	20
2019-04-03 15:00:00	0	41.67	20.17
2019-04-03 16:00:00	0	41.83	19.92
2019-04-03 17:00:00	0	37.42	18.08
2019-04-03 18:00:00	0	35.75	16.75
2019-04-03 19:00:00	0	33.34	15.83
2019-04-03 20:00:00	0	32.67	15.5
2019-04-03 21:00:00	0	33.67	15.83
2019-04-03 22:00:00	0	33.09	15.75
2019-04-03 23:00:00	0	33	15.58
2019-04-04 00:00:00	0	34.55	15.78
2019-04-04 01:00:00	0	34.25	16.08
2019-04-04 02:00:00	0	38.17	17.92
2019-04-04 03:00:00	0	34.92	16.67
2019-04-04 04:00:00	0	33.42	15.92
2019-04-04 05:00:00	0	32.42	15.17
2019-04-04 06:00:00	0	29.59	13.92
2019-04-04 07:00:00	0	29.58	13.25
2019-04-04 08:00:00	0	28.5	13.67
2019-04-04 09:00:00	0	32.08	14.92
2019-04-04 10:00:00	0	37.25	16.5
2019-04-04 11:00:00	0	40.25	18.92
2019-04-04 12:00:00	12	40.75	20.92
2019-04-04 13:00:00	40	40.5	21.58
2019-04-04 14:00:00	27	40.5	20.92
2019-04-04 15:00:00	29	41.5	21.42
2019-04-04 16:00:00	21	39.84	21.59
2019-04-04 17:00:00	32	36.84	19.83
2019-04-04 18:00:00	41	35.75	20.17
2019-04-04 19:00:00	28	32.5	17.09
2019-04-04 20:00:00	36	31.75	17.34
2019-04-04 21:00:00	19	31.09	17.5
2019-04-04 22:00:00	18	31.75	17
2019-04-04 23:00:00	17	34.33	17.67
2019-04-05 00:00:00	5	36.45	17.78
2019-04-05 01:00:00	3	34.09	15.67
2019-04-05 02:00:00	0	34.92	16.75
2019-04-05 03:00:00	1	33.92	16.08
2019-04-05 04:00:00	3	32	15.08
2019-04-05 05:00:00	10	31.08	15.92
2019-04-05 06:00:00	42	31.25	17.09
2019-04-05 07:00:00	33	27.92	15.42
2019-04-05 08:00:00	29	28.17	15.92
2019-04-05 09:00:00	44	31.42	16.33
2019-04-05 10:00:00	11	34.92	17.08
2019-04-05 11:00:00	0	41.17	19.34
2019-04-05 12:00:00	0	42.67	20.42
2019-04-05 13:00:00	0	42.25	20.42
2019-04-05 14:00:00	0	43.34	20.58
2019-04-05 15:00:00	0	42.34	20.59
2019-04-05 16:00:00	0	42.42	20.5
2019-04-05 17:00:00	0	39.75	19.08
2019-04-05 18:00:00	0	35.75	16.75
2019-04-05 19:00:00	0	33.92	16.08
2019-04-05 20:00:00	0	33.75	15.83
2019-04-05 21:00:00	0	34.09	15.92
2019-04-05 22:00:00	0	36.75	16.83
2019-04-05 23:00:00	0	37	17.34
2019-04-06 00:00:00	0	41.56	19.33
2019-04-06 01:00:00	0	37.33	17.42
2019-04-06 02:00:00	0	37.5	17.5
2019-04-06 03:00:00	0	36.5	16.42
2019-04-06 04:00:00	0	34.84	16.08
2019-04-06 05:00:00	0	33.34	15.58
2019-04-06 06:00:00	0	31.92	14.58
2019-04-06 07:00:00	0	30.17	14.25
2019-04-06 08:00:00	0	30.92	13.92
2019-04-06 09:00:00	0	32.17	15.25
2019-04-06 10:00:00	0	36.75	16.5
2019-04-06 11:00:00	0	39.17	18.58
2019-04-06 12:00:00	0	41.75	20.25
2019-04-06 13:00:00	0	43.42	20.5
2019-04-06 14:00:00	0	42.34	20.42
2019-04-06 15:00:00	0	43.42	20.67
2019-04-06 16:00:00	0	42.17	20.5
2019-04-06 17:00:00	0	40.09	19.25
2019-04-06 18:00:00	0	38	17.84
2019-04-06 19:00:00	0	35.34	16.83
2019-04-06 20:00:00	0	35.5	16.42
2019-04-06 21:00:00	0	32.83	15.58
2019-04-06 22:00:00	0	35.5	16.25
2019-04-06 23:00:00	0	37	17.25
2019-04-07 00:00:00	0	36.22	16.44
2019-04-07 01:00:00	0	38.75	18.42
2019-04-07 02:00:00	0	37.42	18
2019-04-07 03:00:00	0	36.5	17.33
2019-04-07 04:00:00	0	38	17.75
2019-04-07 05:00:00	0	32.75	15.58
2019-04-07 06:00:00	0	33	15.33
2019-04-07 07:00:00	0	31.83	15.25
2019-04-07 08:00:00	0	31.42	14.75
2019-04-07 09:00:00	0	33.25	15.67
2019-04-07 10:00:00	0	34.58	16.25
2019-04-07 11:00:00	0	39.42	18.75
2019-04-07 12:00:00	0	42.34	20.08
2019-04-07 13:00:00	0	42.67	20.42
2019-04-07 14:00:00	0	41.09	20
2019-04-07 15:00:00	0	42.09	20.09
2019-04-07 16:00:00	0	41.92	19.84
2019-04-07 17:00:00	0	40.25	19.34
2019-04-07 18:00:00	0	37.75	17.5
2019-04-07 19:00:00	0	35.75	16.92
2019-04-07 20:00:00	0	34.08	15.5
2019-04-07 21:00:00	0	34.08	15.75
2019-04-07 22:00:00	0	35.92	16.33
2019-04-07 23:00:00	0	36.17	16.17
2019-04-08 00:00:00	0	34.22	16.11
2019-04-08 01:00:00	0	38.59	17.92
2019-04-08 02:00:00	0	38	17.83
2019-04-08 03:00:00	0	35.75	16.58
2019-04-08 04:00:00	0	36.08	16.25
2019-04-08 05:00:00	0	32.92	15.58
2019-04-08 06:00:00	0	32.67	15.58
2019-04-08 07:00:00	0	32.67	15.33
2019-04-08 08:00:00	0	32.5	15.59
2019-04-08 09:00:00	0	34.33	15.75
2019-04-08 10:00:00	0	36.25	17.25
2019-04-08 11:00:00	0	38.25	18.25
2019-04-08 12:00:00	0	43.33	20.42
2019-04-08 13:00:00	0	42.25	20.5
2019-04-08 14:00:00	0	43.33	20.67
2019-04-08 15:00:00	0	42.25	20.42
2019-04-08 16:00:00	0	39	18.84
2019-04-08 17:00:00	0	41.42	19.67
2019-04-08 18:00:00	0	37.34	17.92
2019-04-08 19:00:00	0	34	15.92
2019-04-08 20:00:00	0	34.83	16.17
2019-04-08 21:00:00	0	32.67	15.5
2019-04-08 22:00:00	0	35.58	16.25
2019-04-08 23:00:00	0	36.67	17.33
2019-04-09 00:00:00	0	35.22	16.66
2019-04-09 01:00:00	0	38.42	17.83
2019-04-09 02:00:00	0	36.42	17.25
2019-04-09 03:00:00	0	36.42	16.75
2019-04-09 04:00:00	0	32.84	15.92
2019-04-09 05:00:00	0	32.25	15.42
2019-04-09 06:00:00	0	31.59	14.75
2019-04-09 07:00:00	0	30.92	14.33
2019-04-09 08:00:00	0	31.42	14.58
2019-04-09 09:00:00	0	32.75	15.75
2019-04-09 10:00:00	0	37.42	17.33
2019-04-09 11:00:00	0	39.08	18.75
2019-04-09 12:00:00	0	42.25	20.25
2019-04-09 13:00:00	0	40.84	19.17
2019-04-09 14:00:00	0	42	20.09
2019-04-09 15:00:00	0	42.25	20.34
2019-04-09 16:00:00	0	40.42	18.75
2019-04-09 17:00:00	0	38.5	17.92
2019-04-09 18:00:00	0	37.34	17.67
2019-04-09 19:00:00	0	34	15.92
2019-04-09 20:00:00	0	32.67	15.25
2019-04-09 21:00:00	0	33.84	15.58
2019-04-09 22:00:00	0	34.33	15.92
2019-04-09 23:00:00	0	35.08	16.33
2019-04-10 00:00:00	0	34.89	16.55
2019-04-10 01:00:00	0	34.58	15.92
2019-04-10 02:00:00	0	36.08	16.83
2019-04-10 03:00:00	0	36.58	16.92
2019-04-10 04:00:00	0	33.42	15.75
2019-04-10 05:00:00	0	33.75	15.92
2019-04-10 06:00:00	0	29.75	13.92
2019-04-10 07:00:00	0	28.67	13.17
2019-04-10 08:00:00	0	29.08	13.5
2019-04-10 09:00:00	0	31.25	14.17
2019-04-10 10:00:00	0	36.83	16.17
2019-04-10 11:00:00	0	37.75	18.17
2019-04-10 12:00:00	0	41	19.5
2019-04-10 13:00:00	0	43.25	20.5
2019-04-10 14:00:00	0	41	19.67
2019-04-10 15:00:00	0	43.25	20.59
2019-04-10 16:00:00	0	42	20.33
2019-04-10 17:00:00	0	37.42	17.83
2019-04-10 18:00:00	0	37.92	17.92
2019-04-10 19:00:00	0	32.92	15.67
2019-04-10 20:00:00	0	33.92	15.75
2019-04-10 21:00:00	0	32.58	15.5
2019-04-10 22:00:00	0	33.25	15.58
2019-04-10 23:00:00	0	34.75	16
2019-04-11 00:00:00	0	37.67	16.89
2019-04-11 01:00:00	0	36.67	16.42
2019-04-11 02:00:00	0	37.42	17.75
2019-04-11 03:00:00	0	35.75	16.92
2019-04-11 04:00:00	0	35.17	16.25
2019-04-11 05:00:00	0	32.42	15.5
2019-04-11 06:00:00	0	31.83	14.92
2019-04-11 07:00:00	0	28.75	13.58
2019-04-11 08:00:00	0	28.17	13.33
2019-04-11 09:00:00	0	33.59	15.58
2019-04-11 10:00:00	0	36.17	17.17
2019-04-11 11:00:00	0	40.84	19.33
2019-04-11 12:00:00	0	42	20.42
2019-04-11 13:00:00	0	41.92	20
2019-04-11 14:00:00	0	42	20.33
2019-04-11 15:00:00	0	42.17	20.5
2019-04-11 16:00:00	0	42.42	20.34
2019-04-11 17:00:00	0	37.5	18.08
2019-04-11 18:00:00	0	37.08	17.58
2019-04-11 19:00:00	0	35	16.42
2019-04-11 20:00:00	0	32.42	15.5
2019-04-11 21:00:00	0	33.67	15.75
2019-04-11 22:00:00	0	32.58	15.5
2019-04-11 23:00:00	0	34.67	15.92
2019-04-12 00:00:00	0	37.89	17.56
2019-04-12 01:00:00	0	34.58	16.17
2019-04-12 02:00:00	0	37.58	17.25
2019-04-12 03:00:00	0	35.5	16.75
2019-04-12 04:00:00	0	33.17	15.5
2019-04-12 05:00:00	0	33.75	15.75
2019-04-12 06:00:00	0	32.34	15.58
2019-04-12 07:00:00	0	30.33	14
2019-04-12 08:00:00	0	29	13.5
2019-04-12 09:00:00	0	31.59	14.83
2019-04-12 10:00:00	0	36.25	16.5
2019-04-12 11:00:00	0	41.17	19.5
2019-04-12 12:00:00	0	43.17	20.59
2019-04-12 13:00:00	0	42.34	20.58
2019-04-12 14:00:00	0	42.59	20.42
2019-04-12 15:00:00	0	43.25	20.67
2019-04-12 16:00:00	0	42.5	20.5
2019-04-12 17:00:00	0	40.92	19.42
2019-04-12 18:00:00	0	36.17	17.25
2019-04-12 19:00:00	0	35	16.5
2019-04-12 20:00:00	0	34	15.83
2019-04-12 21:00:00	0	34.08	16.17
2019-04-12 22:00:00	0	35.5	16.25
2019-04-12 23:00:00	0	38.25	17.83
2019-04-13 00:00:00	0	41.44	19.22
2019-04-13 01:00:00	0	38.17	17.83
2019-04-13 02:00:00	0	37.42	17.58
2019-04-13 03:00:00	0	36.5	17
2019-04-13 04:00:00	0	36.34	16.83
2019-04-13 05:00:00	0	33.84	15.67
2019-04-13 06:00:00	0	32.59	15
2019-04-13 07:00:00	0	31.09	14.67
2019-04-13 08:00:00	0	30.34	14.09
2019-04-13 09:00:00	0	34.17	15.92
2019-04-13 10:00:00	0	35.75	16.84
2019-04-13 11:00:00	0	39.75	18.5
2019-04-13 12:00:00	0	42.34	20.34
2019-04-13 13:00:00	0	42.42	20.42
2019-04-13 14:00:00	0	43.25	20.67
2019-04-13 15:00:00	0	42.58	20.5
2019-04-13 16:00:00	0	43.17	20.75
2019-04-13 17:00:00	0	41.5	20.08
2019-04-13 18:00:00	0	37	17.75
2019-04-13 19:00:00	0	38.25	17.84
2019-04-13 20:00:00	0	33.92	16
2019-04-13 21:00:00	0	34.5	16
2019-04-13 22:00:00	0	36.5	17.33
2019-04-13 23:00:00	0	35.25	16.75
2019-04-14 00:00:00	0	35.67	16.78
2019-04-14 01:00:00	0	38.42	18.59
2019-04-14 02:00:00	0	38.75	18.33
2019-04-14 03:00:00	0	37.42	18
2019-04-14 04:00:00	0	37.09	17.75
2019-04-14 05:00:00	0	35.08	16.5
2019-04-14 06:00:00	0	32.59	15.58
2019-04-14 07:00:00	0	33	15.42
2019-04-14 08:00:00	0	32.25	15.5
2019-04-14 09:00:00	0	31.75	15
2019-04-14 10:00:00	0	36.25	16.67
2019-04-14 11:00:00	0	38.42	18.25
2019-04-14 12:00:00	0	43.34	20.42
2019-04-14 13:00:00	0	42.17	20.42
2019-04-14 14:00:00	0	41.59	20.09
2019-04-14 15:00:00	0	43.25	20.58
2019-04-14 16:00:00	0	41.17	19.83
2019-04-14 17:00:00	0	42.34	20.17
2019-04-14 18:00:00	0	37.17	17.83
2019-04-14 19:00:00	0	36.42	17
2019-04-14 20:00:00	0	35.83	16.58
2019-04-14 21:00:00	0	33.42	15.5
2019-04-14 22:00:00	0	37.58	17.17
2019-04-14 23:00:00	0	35.42	16.58
2019-04-15 00:00:00	0	35.78	16.67
2019-04-15 01:00:00	0	40.59	19
2019-04-15 02:00:00	0	37.5	18
2019-04-15 03:00:00	0	37.09	17.67
2019-04-15 04:00:00	0	35.67	16.25
2019-04-15 05:00:00	0	33.33	15.84
2019-04-15 06:00:00	0	33.92	15.92
2019-04-15 07:00:00	0	32.84	15.33
2019-04-15 08:00:00	0	32.67	14.92
2019-04-15 09:00:00	0	34.17	15.83
2019-04-15 10:00:00	0	35.58	16.5
2019-04-15 11:00:00	0	38.92	18.25
2019-04-15 12:00:00	0	42.42	19.67
2019-04-15 13:00:00	0	42.5	20.42
2019-04-15 14:00:00	0	43.34	20.5
2019-04-15 15:00:00	0	42.59	20.58
2019-04-15 16:00:00	0	39.75	19.42
2019-04-15 17:00:00	0	42	19.58
2019-04-15 18:00:00	0	38.67	18.42
2019-04-15 19:00:00	0	36.08	16.17
2019-04-15 20:00:00	0	33.75	15.92
2019-04-15 21:00:00	0	33.08	15.67
2019-04-15 22:00:00	0	36.58	16.33
2019-04-15 23:00:00	0	36.17	17
2019-04-16 00:00:00	0	36.67	17.33
2019-04-16 01:00:00	0	37.67	17.25
2019-04-16 02:00:00	0	36.67	17.5
2019-04-16 03:00:00	0	38	17.67
2019-04-16 04:00:00	0	33.17	15.58
2019-04-16 05:00:00	0	32.83	15.5
2019-04-16 06:00:00	0	32.67	15.25
2019-04-16 07:00:00	0	31.25	14.75
2019-04-16 08:00:00	0	31.92	14.58
2019-04-16 09:00:00	0	32.75	15.67
2019-04-16 10:00:00	0	37.5	17.25
2019-04-16 11:00:00	0	39	18.75
2019-04-16 12:00:00	0	42.17	20.08
2019-04-16 13:00:00	0	40.84	19.42
2019-04-16 14:00:00	0	42.67	20.09
2019-04-16 15:00:00	0	42.5	20.34
2019-04-16 16:00:00	0	40.92	19.09
2019-04-16 17:00:00	0	39.34	18.84
2019-04-16 18:00:00	0	37.67	17.92
2019-04-16 19:00:00	0	34.42	16
2019-04-16 20:00:00	0	33.34	15.58
2019-04-16 21:00:00	0	33.34	15.17
2019-04-16 22:00:00	0	34.58	16.25
2019-04-16 23:00:00	0	35.33	16.59
2019-04-17 00:00:00	0	36.33	17.11
2019-04-17 01:00:00	0	35	16.09
2019-04-17 02:00:00	0	37.83	17.17
2019-04-17 03:00:00	0	35.5	16.67
2019-04-17 04:00:00	0	33.83	15.92
2019-04-17 05:00:00	0	34.25	16
2019-04-17 06:00:00	0	30.17	13.92
2019-04-17 07:00:00	0	28.92	13.08
2019-04-17 08:00:00	0	30.75	13.83
2019-04-17 09:00:00	0	31	14.08
2019-04-17 10:00:00	0	36.83	16.67
2019-04-17 11:00:00	0	38.17	18.5
2019-04-17 12:00:00	0	41.59	19.58
2019-04-17 13:00:00	0	42.84	20.17
2019-04-17 14:00:00	0	41.25	19.34
2019-04-17 15:00:00	0	42.42	20.34
2019-04-17 16:00:00	0	43.25	20.67
2019-04-17 17:00:00	0	38.59	18.59
2019-04-17 18:00:00	0	38.42	17.83
2019-04-17 19:00:00	0	34.34	15.92
2019-04-17 20:00:00	0	33.84	15.5
2019-04-17 21:00:00	0	33.17	15.75
2019-04-17 22:00:00	0	34.42	15.92
2019-04-17 23:00:00	0	34.59	15.75
2019-04-18 00:00:00	0	35.67	16.67
2019-04-18 01:00:00	0	35.17	16.33
2019-04-18 02:00:00	0	38.42	17.83
2019-04-18 03:00:00	0	36.92	17.67
2019-04-18 04:00:00	0	34.92	16.25
2019-04-18 05:00:00	0	33.25	15.75
2019-04-18 06:00:00	0	31.67	15.09
2019-04-18 07:00:00	0	30	14.08
2019-04-18 08:00:00	0	28.84	13.67
2019-04-18 09:00:00	0	31.75	15
2019-04-18 10:00:00	0	36.75	17.25
2019-04-18 11:00:00	0	40	19.25
2019-04-18 12:00:00	0	43.08	20.67
2019-04-18 13:00:00	0	42.25	20.33
2019-04-18 14:00:00	0	41.5	20.09
2019-04-18 15:00:00	0	43.42	20.75
2019-04-18 16:00:00	0	42.08	20.5
2019-04-18 17:00:00	0	39.67	18.84
2019-04-18 18:00:00	0	37.59	18.08
2019-04-18 19:00:00	0	34.75	16.67
2019-04-18 20:00:00	0	33.92	15.83
2019-04-18 21:00:00	0	32.58	15.58
2019-04-18 22:00:00	0	33	15.5
2019-04-18 23:00:00	0	35.5	16.58
2019-04-19 00:00:00	0	38.67	18.11
2019-04-19 01:00:00	0	37.08	17.33
2019-04-19 02:00:00	0	36.33	17.17
2019-04-19 03:00:00	0	35.42	16.67
2019-04-19 04:00:00	0	34.83	16.33
2019-04-19 05:00:00	0	32.67	15.5
2019-04-19 06:00:00	0	33.92	15.75
2019-04-19 07:00:00	0	30.25	14.5
2019-04-19 08:00:00	0	28.92	13.5
2019-04-19 09:00:00	0	33.09	15.08
2019-04-19 10:00:00	0	35	16.25
2019-04-19 11:00:00	0	41.17	19.42
2019-04-19 12:00:00	0	43.34	20.67
2019-04-19 13:00:00	0	42.34	20.5
2019-04-19 14:00:00	0	42.5	20.42
2019-04-19 15:00:00	0	43.34	20.75
2019-04-19 16:00:00	0	42.5	20.5
2019-04-19 17:00:00	0	42.17	20.09
2019-04-19 18:00:00	0	36.92	17.92
2019-04-19 19:00:00	0	36.17	16.92
2019-04-19 20:00:00	0	34.58	15.92
2019-04-19 21:00:00	0	33.42	15.5
2019-04-19 22:00:00	0	36.42	16.34
2019-04-19 23:00:00	0	37.75	18.25
2019-04-20 00:00:00	0	42	19.45
2019-04-20 01:00:00	0	38.5	18
2019-04-20 02:00:00	0	37.67	18
2019-04-20 03:00:00	0	38.08	17.84
2019-04-20 04:00:00	0	36.58	17.42
2019-04-20 05:00:00	0	33.5	15.83
2019-04-20 06:00:00	0	33.67	15.75
2019-04-20 07:00:00	0	31.17	14.67
2019-04-20 08:00:00	0	31.25	14.67
2019-04-20 09:00:00	0	34.59	16.08
2019-04-20 10:00:00	0	36.08	16.58
2019-04-20 11:00:00	0	40.25	18.42
2019-04-20 12:00:00	0	42.17	20.42
2019-04-20 13:00:00	0	43.5	20.5
2019-04-20 14:00:00	0	42.34	20.58
2019-04-20 15:00:00	0	42.5	20.5
2019-04-20 16:00:00	0	43.34	20.59
2019-04-20 17:00:00	0	41.59	20.25
2019-04-20 18:00:00	0	39.59	18.34
2019-04-20 19:00:00	0	37	17.59
2019-04-20 20:00:00	0	35.17	16.42
2019-04-20 21:00:00	0	35.17	16.42
2019-04-20 22:00:00	0	36	16.75
2019-04-20 23:00:00	0	38.17	17.75
2019-04-21 00:00:00	0	35	16.11
2019-04-21 01:00:00	0	39.34	18.58
2019-04-21 02:00:00	0	38.75	18.5
2019-04-21 03:00:00	0	37.42	17.75
2019-04-21 04:00:00	0	38.58	18
2019-04-21 05:00:00	0	35.5	16.92
2019-04-21 06:00:00	0	33.92	15.67
2019-04-21 07:00:00	0	32.67	15.83
2019-04-21 08:00:00	0	32.42	15.58
2019-04-21 09:00:00	0	33.92	15.92
2019-04-21 10:00:00	0	34.67	16.25
2019-04-21 11:00:00	0	39.17	17.92
2019-04-21 12:00:00	0	41.75	20.17
2019-04-21 13:00:00	0	42.25	20.42
2019-04-21 14:00:00	0	43.25	20.67
2019-04-21 15:00:00	0	41.84	20.09
2019-04-21 16:00:00	0	42.42	20.08
2019-04-21 17:00:00	0	41	19.75
2019-04-21 18:00:00	0	38	18.17
2019-04-21 19:00:00	0	38.67	18.25
2019-04-21 20:00:00	0	35.58	16.58
2019-04-21 21:00:00	0	35	16.09
2019-04-21 22:00:00	0	36.75	16.5
2019-04-21 23:00:00	0	35.5	16.42
2019-04-22 00:00:00	0	35.78	16.89
2019-04-22 01:00:00	0	39.92	19.09
2019-04-22 02:00:00	0	38.5	18.17
2019-04-22 03:00:00	0	38.42	18
2019-04-22 04:00:00	0	35.08	16.5
2019-04-22 05:00:00	0	35.5	16.25
2019-04-22 06:00:00	0	33.5	15.75
2019-04-22 07:00:00	0	32.17	15.42
2019-04-22 08:00:00	0	33.84	15.75
2019-04-22 09:00:00	0	33.17	15.75
2019-04-22 10:00:00	0	36.67	17
2019-04-22 11:00:00	0	40.17	18.59
2019-04-22 12:00:00	0	41.67	20.17
2019-04-22 13:00:00	0	43.42	20.67
2019-04-22 14:00:00	0	42.25	20.5
2019-04-22 15:00:00	0	42.25	20.42
2019-04-22 16:00:00	0	41.42	19.84
2019-04-22 17:00:00	0	41	19.75
2019-04-22 18:00:00	0	40.08	19.25
2019-04-22 19:00:00	0	36	17.08
2019-04-22 20:00:00	0	35.25	16.84
2019-04-22 21:00:00	0	34.92	16.33
2019-04-22 22:00:00	0	35.33	16.58
2019-04-22 23:00:00	0	37.25	17
2019-04-23 00:00:00	0	35.56	17.55
2019-04-23 01:00:00	0	36.34	17.08
2019-04-23 02:00:00	0	38.34	18
2019-04-23 03:00:00	0	36.92	17.42
2019-04-23 04:00:00	0	35.42	16.33
2019-04-23 05:00:00	0	33.09	16
2019-04-23 06:00:00	0	31.5	15
2019-04-23 07:00:00	0	33.5	15.5
2019-04-23 08:00:00	0	30.75	14.42
2019-04-23 09:00:00	0	33	15.5
2019-04-23 10:00:00	0	38.5	18.25
2019-04-23 11:00:00	0	38.25	18.33
2019-04-23 12:00:00	0	42.08	20
2019-04-23 13:00:00	0	42.75	20.25
2019-04-23 14:00:00	0	41.67	20
2019-04-23 15:00:00	0	42.5	20.42
2019-04-23 16:00:00	0	41.92	19.75
2019-04-23 17:00:00	0	39.42	18.84
2019-04-23 18:00:00	0	39.09	18.33
2019-04-23 19:00:00	0	34.42	16.33
2019-04-23 20:00:00	0	33.58	15.67
2019-04-23 21:00:00	0	33.83	15.83
2019-04-23 22:00:00	0	34.92	16
2019-04-23 23:00:00	0	36.75	16.67
2019-04-24 00:00:00	0	36.11	17.67
2019-04-24 01:00:00	0	35.5	16.42
2019-04-24 02:00:00	0	38.33	17.83
2019-04-24 03:00:00	0	36.25	16.84
2019-04-24 04:00:00	0	35.58	16.08
2019-04-24 05:00:00	0	33.08	15.83
2019-04-24 06:00:00	0	30.92	14.42
2019-04-24 07:00:00	0	32.42	14.5
2019-04-24 08:00:00	0	30.67	14.17
2019-04-24 09:00:00	0	30.92	14.17
2019-04-24 10:00:00	0	36.83	16.58
2019-04-24 11:00:00	0	38.67	18.59
2019-04-24 12:00:00	0	41.84	19.83
2019-04-24 13:00:00	0	42.83	20.25
2019-04-24 14:00:00	0	41.67	19.92
2019-04-24 15:00:00	0	42.5	20.42
2019-04-24 16:00:00	0	43.34	20.59
2019-04-24 17:00:00	0	39.5	19
2019-04-24 18:00:00	0	38.58	17.75
2019-04-24 19:00:00	0	34.75	16.5
2019-04-24 20:00:00	0	33.84	16
2019-04-24 21:00:00	0	34	15.75
2019-04-24 22:00:00	0	35.5	17.08
2019-04-24 23:00:00	0	33.34	15.75
2019-04-25 00:00:00	0	35.67	16.22
2019-04-25 01:00:00	0	36	16.92
2019-04-25 02:00:00	0	38.33	18.33
2019-04-25 03:00:00	0	37.5	17.75
2019-04-25 04:00:00	0	35.92	17.08
2019-04-25 05:00:00	0	32.83	15.67
2019-04-25 06:00:00	0	33.5	15.75
2019-04-25 07:00:00	0	29.25	14
2019-04-25 08:00:00	0	29.25	13.58
2019-04-25 09:00:00	0	33.09	15.25
2019-04-25 10:00:00	0	35.17	16.33
2019-04-25 11:00:00	0	41	19.33
2019-04-25 12:00:00	0	42.17	20.58
2019-04-25 13:00:00	0	42.25	20.5
2019-04-25 14:00:00	0	43.08	20.67
2019-04-25 15:00:00	0	42.59	20.5
2019-04-25 16:00:00	0	42.5	20.5
2019-04-25 17:00:00	0	40.92	19.67
2019-04-25 18:00:00	0	37.5	17.83
2019-04-25 19:00:00	0	37.09	17.25
2019-04-25 20:00:00	0	32.83	15.58
2019-04-25 21:00:00	0	33.67	15.75
2019-04-25 22:00:00	0	32.83	15.92
2019-04-25 23:00:00	0	34.5	16.33
2019-04-26 00:00:00	0	37.55	17.11
2019-04-26 01:00:00	0	36.42	17.25
2019-04-26 02:00:00	0	37.75	17.33
2019-04-26 03:00:00	0	36.67	17.5
2019-04-26 04:00:00	0	34.17	15.92
2019-04-26 05:00:00	0	34.25	16.08
2019-04-26 06:00:00	0	32.84	15.67
2019-04-26 07:00:00	0	32.5	15.17
2019-04-26 08:00:00	0	30.09	14.17
2019-04-26 09:00:00	0	31.34	14.83
2019-04-26 10:00:00	0	35.25	16.33
2019-04-26 11:00:00	0	40.67	19.17
2019-04-26 12:00:00	0	43.33	20.5
2019-04-26 13:00:00	0	42.34	20.59
2019-04-26 14:00:00	0	42.5	20.42
2019-04-26 15:00:00	0	43.34	20.67
2019-04-26 16:00:00	0	42.5	20.5
2019-04-26 17:00:00	0	43.09	20.42
2019-04-26 18:00:00	0	37.5	18.17
2019-04-26 19:00:00	0	36.92	17.25
2019-04-26 20:00:00	0	35.17	16.25
2019-04-26 21:00:00	0	34.34	16.08
2019-04-26 22:00:00	0	36.17	16.08
2019-04-26 23:00:00	0	37.34	17.84
2019-04-27 00:00:00	0	42	19.33
2019-04-27 01:00:00	0	38.75	18.34
2019-04-27 02:00:00	0	37.67	18.08
2019-04-27 03:00:00	0	37.25	17.59
2019-04-27 04:00:00	0	38	17.67
2019-04-27 05:00:00	0	35	16.33
2019-04-27 06:00:00	0	33.84	15.67
2019-04-27 07:00:00	0	31.42	15.08
2019-04-27 08:00:00	0	31.75	14.92
2019-04-27 09:00:00	0	34.5	16
2019-04-27 10:00:00	0	35.75	16.42
2019-04-27 11:00:00	0	39.67	18.42
2019-04-27 12:00:00	0	42.75	20.5
2019-04-27 13:00:00	0	42.42	20.42
2019-04-27 14:00:00	0	43.25	20.59
2019-04-27 15:00:00	0	42.92	20.67
2019-04-27 16:00:00	0	42.42	20.34
2019-04-27 17:00:00	0	43.17	20.67
2019-04-27 18:00:00	0	39.25	18.75
2019-04-27 19:00:00	0	38.92	18.09
2019-04-27 20:00:00	0	36	17.08
2019-04-27 21:00:00	0	34.92	16.5
2019-04-27 22:00:00	0	37.25	17.09
2019-04-27 23:00:00	0	36.92	17.42
2019-04-28 00:00:00	0	37.44	17.33
2019-04-28 01:00:00	0	41.34	19.42
2019-04-28 02:00:00	0	39.25	18.42
2019-04-28 03:00:00	0	38.09	17.75
2019-04-28 04:00:00	0	38.5	17.92
2019-04-28 05:00:00	0	36.17	17.34
2019-04-28 06:00:00	0	33.34	15.83
2019-04-28 07:00:00	0	33.84	15.92
2019-04-28 08:00:00	0	32.84	15.5
2019-04-28 09:00:00	0	34.34	15.58
2019-04-28 10:00:00	0	34.58	16.58
2019-04-28 11:00:00	0	37.92	17.75
2019-04-28 12:00:00	0	42.42	19.5
2019-04-28 13:00:00	0	42.5	20.42
2019-04-28 14:00:00	0	42.17	20.34
2019-04-28 15:00:00	0	43.17	20.59
2019-04-28 16:00:00	0	42.34	20.42
2019-04-28 17:00:00	0	43	20.58
2019-04-28 18:00:00	0	38.84	19
2019-04-28 19:00:00	0	37.5	17.92
2019-04-28 20:00:00	0	36.33	16.92
2019-04-28 21:00:00	0	35.92	17
2019-04-28 22:00:00	0	36.17	17
2019-04-28 23:00:00	0	37.83	17.67
2019-04-29 00:00:00	0	36.56	17
2019-04-29 01:00:00	0	40.25	18.59
2019-04-29 02:00:00	0	39.34	19
2019-04-29 03:00:00	0	37.5	17.92
2019-04-29 04:00:00	0	37.17	17.42
2019-04-29 05:00:00	0	34.92	16.33
2019-04-29 06:00:00	0	33.75	15.75
2019-04-29 07:00:00	0	34.17	15.75
2019-04-29 08:00:00	0	32.42	15.08
2019-04-29 09:00:00	0	32.92	15.67
2019-04-29 10:00:00	0	37.58	17
2019-04-29 11:00:00	0	38.67	18.25
2019-04-29 12:00:00	0	41.75	19.5
2019-04-29 13:00:00	0	43.34	20.67
2019-04-29 14:00:00	0	42.34	20.42
2019-04-29 15:00:00	0	43.42	20.58
2019-04-29 16:00:00	0	41	20
2019-04-29 17:00:00	0	40.92	19.09
2019-04-29 18:00:00	0	41.34	19.75
2019-04-29 19:00:00	0	36.25	17.33
2019-04-29 20:00:00	0	37.67	17.17
2019-04-29 21:00:00	0	33.33	15.58
2019-04-29 22:00:00	0	35.5	16.33
2019-04-29 23:00:00	0	37.75	17.58
2019-04-30 00:00:00	0	38.22	18.22
2019-04-30 01:00:00	0	38.25	17.5
2019-04-30 02:00:00	0	37.34	17.75
2019-04-30 03:00:00	0	37.17	17.67
2019-04-30 04:00:00	0	36.67	17.17
2019-04-30 05:00:00	0	33.83	15.83
2019-04-30 06:00:00	0	33.58	15.67
2019-04-30 07:00:00	0	31.58	14.92
2019-04-30 08:00:00	0	30.67	14.42
2019-04-30 09:00:00	0	34	15.75
2019-04-30 10:00:00	0	36.83	17.5
2019-04-30 11:00:00	0	39.42	18.5
2019-04-30 12:00:00	0	42.75	20.5
2019-04-30 13:00:00	0	41.5	20.25
2019-04-30 14:00:00	0	42.5	20.09
2019-04-30 15:00:00	0	42.42	20.58
2019-04-30 16:00:00	0	41.92	20.42
2019-04-30 17:00:00	0	41.5	20
2019-04-30 18:00:00	0	38.75	18.5
2019-04-30 19:00:00	0	36.34	16.75
2019-04-30 20:00:00	0	34.5	16.42
2019-04-30 21:00:00	0	32.67	15.5
2019-04-30 22:00:00	0	36.17	16.59
2019-04-30 23:00:00	0	35.67	16.67
2019-05-01 00:00:00	0	37.89	17.78

## Sheet: PM 04020 04
Data/Hora	Intensidade(carros/hora)	Ocupacao(%)	Carga(%)
2019-04-01 00:00:00	92	0	1.56
2019-04-01 01:00:00	64	0	0.5
2019-04-01 02:00:00	43	0	0.17
2019-04-01 03:00:00	38	0	0.08
2019-04-01 04:00:00	55	0	0.25
2019-04-01 05:00:00	114	0.08	1.58
2019-04-01 06:00:00	553	2.5	10.75
2019-04-01 07:00:00	1041	27.33	30.92
2019-04-01 08:00:00	914	14.17	25.25
2019-04-01 09:00:00	735	3.67	16.84
2019-04-01 10:00:00	736	3.17	16
2019-04-01 11:00:00	674	3.59	14.75
2019-04-01 12:00:00	670	3.17	14.42
2019-04-01 13:00:00	758	4.17	16.92
2019-04-01 14:00:00	748	4.58	17
2019-04-01 15:00:00	676	4.5	15.09
2019-04-01 16:00:00	652	3.5	14.25
2019-04-01 17:00:00	606	3.83	13.75
2019-04-01 18:00:00	518	2.25	11.08
2019-04-01 19:00:00	531	2.17	11.5
2019-04-01 20:00:00	431	1.5	9.25
2019-04-01 21:00:00	372	1	7.59
2019-04-01 22:00:00	286	0.75	6
2019-04-01 23:00:00	175	0.5	3.25
2019-04-02 00:00:00	116	0.11	1.78
2019-04-02 01:00:00	40	0	0.25
2019-04-02 02:00:00	43	0	0.17
2019-04-02 03:00:00	17	0	0
2019-04-02 04:00:00	33	0	0
2019-04-02 05:00:00	88	0	1
2019-04-02 06:00:00	505	2.08	9.92
2019-04-02 07:00:00	947	13.42	23.34
2019-04-02 08:00:00	924	34.17	31.92
2019-04-02 09:00:00	802	11.17	21.75
2019-04-02 10:00:00	752	3.09	16.33
2019-04-02 11:00:00	675	3.08	14.67
2019-04-02 12:00:00	704	3.84	15.42
2019-04-02 13:00:00	790	4.17	17.58
2019-04-02 14:00:00	756	4.17	16.83
2019-04-02 15:00:00	689	3.92	15.5
2019-04-02 16:00:00	672	4.67	15.42
2019-04-02 17:00:00	603	4.17	13.67
2019-04-02 18:00:00	576	2.5	12.67
2019-04-02 19:00:00	513	2.25	11
2019-04-02 20:00:00	449	1.5	9.42
2019-04-02 21:00:00	360	1.08	7.59
2019-04-02 22:00:00	287	0.75	6
2019-04-02 23:00:00	214	0.42	4.09
2019-04-03 00:00:00	129	0.11	2.22
2019-04-03 01:00:00	62	0	0.67
2019-04-03 02:00:00	48	0	0.17
2019-04-03 03:00:00	33	0	0
2019-04-03 04:00:00	35	0	0.08
2019-04-03 05:00:00	102	0	1.42
2019-04-03 06:00:00	528	2.5	10.5
2019-04-03 07:00:00	918	12	23.67
2019-04-03 08:00:00	883	6.17	20.58
2019-04-03 09:00:00	789	5.67	18.34
2019-04-03 10:00:00	717	2.75	15.75
2019-04-03 11:00:00	691	3	15.09
2019-04-03 12:00:00	756	5	17.17
2019-04-03 13:00:00	771	4.33	17.25
2019-04-03 14:00:00	696	3.67	15.33
2019-04-03 15:00:00	743	6.83	17.58
2019-04-03 16:00:00	619	3	13.33
2019-04-03 17:00:00	603	2.5	13.17
2019-04-03 18:00:00	581	2.67	12.5
2019-04-03 19:00:00	488	2.08	10.5
2019-04-03 20:00:00	420	1.5	8.75
2019-04-03 21:00:00	380	1.08	7.75
2019-04-03 22:00:00	272	0.58	5.75
2019-04-03 23:00:00	190	0.25	3.67
2019-04-04 00:00:00	123	0	1.89
2019-04-04 01:00:00	80	0	1.25
2019-04-04 02:00:00	45	0	0.25
2019-04-04 03:00:00	43	0	0
2019-04-04 04:00:00	38	0	0
2019-04-04 05:00:00	95	0	1
2019-04-04 06:00:00	521	2.33	9.83
2019-04-04 07:00:00	957	7.5	22.5
2019-04-04 08:00:00	915	6.59	21.25
2019-04-04 09:00:00	791	4.83	18.08
2019-04-04 10:00:00	708	2.83	15.42
2019-04-04 11:00:00	677	3.5	14.84
2019-04-04 12:00:00	736	4	15.92
2019-04-04 13:00:00	808	4.59	18.17
2019-04-04 14:00:00	761	4.17	16.75
2019-04-04 15:00:00	725	4.09	16.5
2019-04-04 16:00:00	648	3	14.25
2019-04-04 17:00:00	619	2.84	13.42
2019-04-04 18:00:00	618	2.92	13.25
2019-04-04 19:00:00	543	2.08	11.75
2019-04-04 20:00:00	436	1.5	9.33
2019-04-04 21:00:00	430	1.34	9.08
2019-04-04 22:00:00	298	0.92	6.25
2019-04-04 23:00:00	197	0.33	3.83
2019-04-05 00:00:00	163	0.11	3
2019-04-05 01:00:00	100	0	1.42
2019-04-05 02:00:00	85	0	1
2019-04-05 03:00:00	48	0	0.33
2019-04-05 04:00:00	54	0	0.08
2019-04-05 05:00:00	108	0	1.33
2019-04-05 06:00:00	550	2.92	10.59
2019-04-05 07:00:00	990	22	28.59
2019-04-05 08:00:00	963	11.92	24.42
2019-04-05 09:00:00	821	5.25	19
2019-04-05 10:00:00	730	3	16.17
2019-04-05 11:00:00	742	4.59	16.25
2019-04-05 12:00:00	738	3.83	16.83
2019-04-05 13:00:00	837	5	18.75
2019-04-05 14:00:00	800	4.58	18
2019-04-05 15:00:00	768	5.67	17.59
2019-04-05 16:00:00	683	5.5	15.75
2019-04-05 17:00:00	595	3.42	13.5
2019-04-05 18:00:00	554	2.42	12.08
2019-04-05 19:00:00	554	2.5	11.92
2019-04-05 20:00:00	526	1.83	11.25
2019-04-05 21:00:00	476	1.33	9.92
2019-04-05 22:00:00	411	1.25	9
2019-04-05 23:00:00	355	1.25	7.25
2019-04-06 00:00:00	311	0.67	6.11
2019-04-06 01:00:00	221	0.25	4.25
2019-04-06 02:00:00	178	0.17	3
2019-04-06 03:00:00	119	0	1.84
2019-04-06 04:00:00	105	0	1.5
2019-04-06 05:00:00	116	0	1.67
2019-04-06 06:00:00	231	0.67	4.08
2019-04-06 07:00:00	410	1.42	8.25
2019-04-06 08:00:00	574	2.75	12.42
2019-04-06 09:00:00	733	5.5	16.17
2019-04-06 10:00:00	768	7.58	19.09
2019-04-06 11:00:00	776	5.25	17.67
2019-04-06 12:00:00	702	4.25	15.5
2019-04-06 13:00:00	585	2.42	12.75
2019-04-06 14:00:00	583	2.67	12.92
2019-04-06 15:00:00	544	2.08	11.5
2019-04-06 16:00:00	542	1.92	11.75
2019-04-06 17:00:00	553	2.17	11.92
2019-04-06 18:00:00	550	2.08	11.67
2019-04-06 19:00:00	509	2	11.08
2019-04-06 20:00:00	412	1.25	8.75
2019-04-06 21:00:00	392	1.42	8.34
2019-04-06 22:00:00	370	1.25	7.92
2019-04-06 23:00:00	340	1.17	7.25
2019-04-07 00:00:00	301	0.67	5.89
2019-04-07 01:00:00	265	0.5	5.5
2019-04-07 02:00:00	168	0	3.08
2019-04-07 03:00:00	141	0	2.42
2019-04-07 04:00:00	147	0	2.5
2019-04-07 05:00:00	180	0.17	2.92
2019-04-07 06:00:00	143	0	2.42
2019-04-07 07:00:00	206	0.25	3.75
2019-04-07 08:00:00	231	0.5	4.42
2019-04-07 09:00:00	343	0.92	7
2019-04-07 10:00:00	432	1.42	8.83
2019-04-07 11:00:00	477	1.92	9.92
2019-04-07 12:00:00	502	1.58	10.83
2019-04-07 13:00:00	466	1.59	9.75
2019-04-07 14:00:00	474	1.5	9.92
2019-04-07 15:00:00	460	1.5	9.58
2019-04-07 16:00:00	476	1.67	10.33
2019-04-07 17:00:00	522	2.25	11.42
2019-04-07 18:00:00	481	1.67	10
2019-04-07 19:00:00	439	1.33	9.58
2019-04-07 20:00:00	391	1.34	7.75
2019-04-07 21:00:00	351	1.17	7.33
2019-04-07 22:00:00	240	0.59	4.83
2019-04-07 23:00:00	179	0.25	3.25
2019-04-08 00:00:00	119	0	2.11
2019-04-08 01:00:00	64	0.25	1.17
2019-04-08 02:00:00	35	0	0
2019-04-08 03:00:00	39	0	0
2019-04-08 04:00:00	41	0	0.08
2019-04-08 05:00:00	108	0.08	1.42
2019-04-08 06:00:00	548	2.33	10.84
2019-04-08 07:00:00	914	15.92	25.17
2019-04-08 08:00:00	954	7.59	22.08
2019-04-08 09:00:00	767	3.5	17.42
2019-04-08 10:00:00	688	3	15.5
2019-04-08 11:00:00	657	3.17	14.5
2019-04-08 12:00:00	737	4.08	16
2019-04-08 13:00:00	776	4.08	17.67
2019-04-08 14:00:00	737	3.75	16.17
2019-04-08 15:00:00	705	4.08	15.83
2019-04-08 16:00:00	617	3.09	13.58
2019-04-08 17:00:00	634	3.59	14.25
2019-04-08 18:00:00	531	2.33	11.25
2019-04-08 19:00:00	566	2.75	12.5
2019-04-08 20:00:00	403	1.42	8.33
2019-04-08 21:00:00	366	1.17	7.17
2019-04-08 22:00:00	281	0.75	6
2019-04-08 23:00:00	148	0.08	2.58
2019-04-09 00:00:00	93	0	1.44
2019-04-09 01:00:00	53	0	0.42
2019-04-09 02:00:00	42	0	0.08
2019-04-09 03:00:00	25	0	0
2019-04-09 04:00:00	38	0	0
2019-04-09 05:00:00	100	0.17	1.25
2019-04-09 06:00:00	493	2.83	9.75
2019-04-09 07:00:00	995	12.25	24.42
2019-04-09 08:00:00	876	37.17	32.75
2019-04-09 09:00:00	815	4.92	19
2019-04-09 10:00:00	776	3.17	16.75
2019-04-09 11:00:00	698	3.67	15.5
2019-04-09 12:00:00	738	4.17	16.34
2019-04-09 13:00:00	781	4.33	17.42
2019-04-09 14:00:00	783	4.58	17.67
2019-04-09 15:00:00	701	4.75	15.92
2019-04-09 16:00:00	635	2.75	13.75
2019-04-09 17:00:00	622	3.17	13.83
2019-04-09 18:00:00	593	3.25	12.75
2019-04-09 19:00:00	510	2.25	11.08
2019-04-09 20:00:00	462	1.59	9.83
2019-04-09 21:00:00	397	1.42	8.17
2019-04-09 22:00:00	285	0.67	6.09
2019-04-09 23:00:00	238	0.59	4.59
2019-04-10 00:00:00	116	0	1.89
2019-04-10 01:00:00	73	0	0.84
2019-04-10 02:00:00	38	0	0.08
2019-04-10 03:00:00	37	0	0
2019-04-10 04:00:00	52	0	0.17
2019-04-10 05:00:00	90	0	1.25
2019-04-10 06:00:00	511	3.33	9.92
2019-04-10 07:00:00	940	7.67	22.25
2019-04-10 08:00:00	988	10.17	24.25
2019-04-10 09:00:00	829	6.92	19.92
2019-04-10 10:00:00	682	2.58	14.92
2019-04-10 11:00:00	730	5.58	16.5
2019-04-10 12:00:00	779	4.42	17.58
2019-04-10 13:00:00	851	5.08	19.25
2019-04-10 14:00:00	800	5	17.83
2019-04-10 15:00:00	733	6.75	17.75
2019-04-10 16:00:00	672	3.33	14.5
2019-04-10 17:00:00	637	3.5	14.17
2019-04-10 18:00:00	607	2.92	13.09
2019-04-10 19:00:00	521	2	11.25
2019-04-10 20:00:00	463	2.58	10.42
2019-04-10 21:00:00	379	1.25	7.84
2019-04-10 22:00:00	285	0.75	6
2019-04-10 23:00:00	192	0.5	3.58
2019-04-11 00:00:00	116	0.11	1.89
2019-04-11 01:00:00	78	0	1
2019-04-11 02:00:00	57	0	0.59
2019-04-11 03:00:00	38	0	0.08
2019-04-11 04:00:00	38	0	0
2019-04-11 05:00:00	97	0	1.25
2019-04-11 06:00:00	519	1.92	10.25
2019-04-11 07:00:00	960	11.17	23.84
2019-04-11 08:00:00	936	22.83	27.08
2019-04-11 09:00:00	772	6.75	19.84
2019-04-11 10:00:00	739	3.25	16.17
2019-04-11 11:00:00	727	5.34	16.75
2019-04-11 12:00:00	698	3.75	15.67
2019-04-11 13:00:00	801	5.75	18.34
2019-04-11 14:00:00	739	4.09	16.67
2019-04-11 15:00:00	707	4.5	15.75
2019-04-11 16:00:00	630	3.75	14.25
2019-04-11 17:00:00	574	2.25	12.34
2019-04-11 18:00:00	541	2.58	11.67
2019-04-11 19:00:00	585	2.42	12.67
2019-04-11 20:00:00	497	1.67	10.42
2019-04-11 21:00:00	428	1.42	9.17
2019-04-11 22:00:00	347	1	7.17
2019-04-11 23:00:00	225	0.67	4.5
2019-04-12 00:00:00	176	0	3.11
2019-04-12 01:00:00	89	0	1.42
2019-04-12 02:00:00	67	0	0.67
2019-04-12 03:00:00	47	0	0.25
2019-04-12 04:00:00	52	0	0.17
2019-04-12 05:00:00	94	0	1.25
2019-04-12 06:00:00	509	1.83	9.67
2019-04-12 07:00:00	957	8.5	22.67
2019-04-12 08:00:00	827	23.92	25.59
2019-04-12 09:00:00	709	25	25.42
2019-04-12 10:00:00	746	3	16.42
2019-04-12 11:00:00	750	3.75	16.59
2019-04-12 12:00:00	829	5.75	19.33
2019-04-12 13:00:00	853	4.67	19
2019-04-12 14:00:00	781	4.75	18
2019-04-12 15:00:00	676	4.08	15.17
2019-04-12 16:00:00	703	5.17	15.5
2019-04-12 17:00:00	650	9.92	17.08
2019-04-12 18:00:00	641	3.25	14
2019-04-12 19:00:00	618	2.83	13.42
2019-04-12 20:00:00	543	2	11.58
2019-04-12 21:00:00	524	1.92	11.25
2019-04-12 22:00:00	427	1.67	9.42
2019-04-12 23:00:00	306	0.75	6.5
2019-04-13 00:00:00	315	0.45	6.22
2019-04-13 01:00:00	199	0.08	3.67
2019-04-13 02:00:00	160	0.17	3.17
2019-04-13 03:00:00	120	0	1.92
2019-04-13 04:00:00	90	0	1.08
2019-04-13 05:00:00	113	0	1.5
2019-04-13 06:00:00	206	0.5	3.67
2019-04-13 07:00:00	437	1.59	8.92
2019-04-13 08:00:00	581	2.33	12.67
2019-04-13 09:00:00	756	4.67	17
2019-04-13 10:00:00	815	6.33	18.75
2019-04-13 11:00:00	716	4.83	16.5
2019-04-13 12:00:00	771	12.42	20.42
2019-04-13 13:00:00	615	3	13.5
2019-04-13 14:00:00	553	2.92	11.92
2019-04-13 15:00:00	517	1.75	11
2019-04-13 16:00:00	492	1.75	10.42
2019-04-13 17:00:00	496	2	10.67
2019-04-13 18:00:00	498	1.67	10.5
2019-04-13 19:00:00	462	1.42	9.75
2019-04-13 20:00:00	444	1.59	9.42
2019-04-13 21:00:00	437	1.5	9.25
2019-04-13 22:00:00	345	1.08	7.17
2019-04-13 23:00:00	347	1	7.42
2019-04-14 00:00:00	309	0.67	6
2019-04-14 01:00:00	248	0.59	5
2019-04-14 02:00:00	171	0.08	3
2019-04-14 03:00:00	145	0.17	2.5
2019-04-14 04:00:00	97	0.08	1.5
2019-04-14 05:00:00	90	0	1.08
2019-04-14 06:00:00	155	0.17	2.42
2019-04-14 07:00:00	220	0.25	4.17
2019-04-14 08:00:00	253	0.42	4.67
2019-04-14 09:00:00	321	0.92	6.67
2019-04-14 10:00:00	422	1.34	9
2019-04-14 11:00:00	439	1.5	9.08
2019-04-14 12:00:00	481	1.42	10.09
2019-04-14 13:00:00	381	1.08	8.09
2019-04-14 14:00:00	382	1.17	7.67
2019-04-14 15:00:00	401	1.42	8.25
2019-04-14 16:00:00	369	1.09	8.09
2019-04-14 17:00:00	384	1.17	8.17
2019-04-14 18:00:00	462	1.67	9.67
2019-04-14 19:00:00	460	1.59	10
2019-04-14 20:00:00	412	1.33	8.92
2019-04-14 21:00:00	349	1.08	7.33
2019-04-14 22:00:00	201	0.25	4.09
2019-04-14 23:00:00	162	0.17	2.92
2019-04-15 00:00:00	97	0	1.45
2019-04-15 01:00:00	59	0	0.42
2019-04-15 02:00:00	45	0	0.17
2019-04-15 03:00:00	33	0	0
2019-04-15 04:00:00	37	0	0
2019-04-15 05:00:00	112	0.08	1.42
2019-04-15 06:00:00	502	2.67	9.92
2019-04-15 07:00:00	963	8.83	23
2019-04-15 08:00:00	929	19.5	26.58
2019-04-15 09:00:00	786	4.42	18.17
2019-04-15 10:00:00	679	2.84	14.75
2019-04-15 11:00:00	662	3	14.67
2019-04-15 12:00:00	692	3.42	15.42
2019-04-15 13:00:00	807	5.17	18.5
2019-04-15 14:00:00	734	4.08	16.5
2019-04-15 15:00:00	732	4.25	16.5
2019-04-15 16:00:00	664	3.25	14.5
2019-04-15 17:00:00	632	3.17	13.75
2019-04-15 18:00:00	552	2.33	12.17
2019-04-15 19:00:00	545	2.33	11.5
2019-04-15 20:00:00	453	1.5	9.75
2019-04-15 21:00:00	358	1.08	7.33
2019-04-15 22:00:00	262	0.67	5.59
2019-04-15 23:00:00	119	0.08	2.08
2019-04-16 00:00:00	99	0	1.33
2019-04-16 01:00:00	48	0	0.25
2019-04-16 02:00:00	42	0	0.17
2019-04-16 03:00:00	31	0	0
2019-04-16 04:00:00	36	0	0
2019-04-16 05:00:00	97	0	1.17
2019-04-16 06:00:00	485	1.92	9.17
2019-04-16 07:00:00	1000	11.58	24.25
2019-04-16 08:00:00	910	5.92	21.59
2019-04-16 09:00:00	840	8.08	20.17
2019-04-16 10:00:00	712	3.17	15.84
2019-04-16 11:00:00	687	3.25	15
2019-04-16 12:00:00	747	4.67	16.75
2019-04-16 13:00:00	833	4.33	18.75
2019-04-16 14:00:00	777	6.75	18.67
2019-04-16 15:00:00	716	6.09	16.5
2019-04-16 16:00:00	678	3.83	15.25
2019-04-16 17:00:00	585	7.75	14.09
2019-04-16 18:00:00	554	2.83	12.5
2019-04-16 19:00:00	554	2.42	11.92
2019-04-16 20:00:00	453	1.42	9.67
2019-04-16 21:00:00	382	1.08	8.08
2019-04-16 22:00:00	307	0.84	6
2019-04-16 23:00:00	197	0.33	3.84
2019-04-17 00:00:00	119	0.11	1.78
2019-04-17 01:00:00	74	0	0.92
2019-04-17 02:00:00	46	0	0.25
2019-04-17 03:00:00	39	0	0.17
2019-04-17 04:00:00	45	0	0
2019-04-17 05:00:00	97	0.17	1.33
2019-04-17 06:00:00	473	2	9.08
2019-04-17 07:00:00	912	8.5	22
2019-04-17 08:00:00	894	32.09	30.33
2019-04-17 09:00:00	779	5.75	18.67
2019-04-17 10:00:00	739	3.33	16.08
2019-04-17 11:00:00	723	3.75	15.92
2019-04-17 12:00:00	696	3.33	15.33
2019-04-17 13:00:00	860	5.25	19.67
2019-04-17 14:00:00	779	3.83	17.08
2019-04-17 15:00:00	770	5.92	17.59
2019-04-17 16:00:00	703	3.75	15.92
2019-04-17 17:00:00	654	3.59	14.75
2019-04-17 18:00:00	619	4.25	14
2019-04-17 19:00:00	546	2.59	11.92
2019-04-17 20:00:00	519	1.92	11.08
2019-04-17 21:00:00	435	1.42	9.08
2019-04-17 22:00:00	312	0.83	6.17
2019-04-17 23:00:00	215	0.33	4.25
2019-04-18 00:00:00	179	0	3.11
2019-04-18 01:00:00	110	0	1.58
2019-04-18 02:00:00	61	0	0.58
2019-04-18 03:00:00	56	0	0.42
2019-04-18 04:00:00	57	0	0.42
2019-04-18 05:00:00	116	0	1.42
2019-04-18 06:00:00	383	1.42	7.42
2019-04-18 07:00:00	781	4	17.42
2019-04-18 08:00:00	814	5.25	18.25
2019-04-18 09:00:00	786	4.33	18
2019-04-18 10:00:00	775	3.33	17.17
2019-04-18 11:00:00	757	4.42	16.83
2019-04-18 12:00:00	686	3.33	15.5
2019-04-18 13:00:00	758	3.67	16.67
2019-04-18 14:00:00	739	6.75	17.5
2019-04-18 15:00:00	716	4.83	16
2019-04-18 16:00:00	669	3.58	14.58
2019-04-18 17:00:00	609	3.25	13.67
2019-04-18 18:00:00	588	2.67	12.92
2019-04-18 19:00:00	607	2.75	13
2019-04-18 20:00:00	463	1.59	10.17
2019-04-18 21:00:00	409	1.08	8.58
2019-04-18 22:00:00	326	1	6.75
2019-04-18 23:00:00	269	0.84	5.34
2019-04-19 00:00:00	231	0.33	4.56
2019-04-19 01:00:00	161	0.08	2.83
2019-04-19 02:00:00	130	0.08	2.17
2019-04-19 03:00:00	103	0	1.5
2019-04-19 04:00:00	89	0	1.25
2019-04-19 05:00:00	99	0	1.33
2019-04-19 06:00:00	176	0.17	2.83
2019-04-19 07:00:00	229	0.59	4.34
2019-04-19 08:00:00	266	0.67	5.5
2019-04-19 09:00:00	271	0.75	5.58
2019-04-19 10:00:00	321	0.84	6.67
2019-04-19 11:00:00	372	1.25	7.58
2019-04-19 12:00:00	387	1.17	8.17
2019-04-19 13:00:00	301	0.84	6.17
2019-04-19 14:00:00	275	0.67	5.25
2019-04-19 15:00:00	299	0.84	6.08
2019-04-19 16:00:00	317	1	6.5
2019-04-19 17:00:00	308	0.84	6.17
2019-04-19 18:00:00	323	0.92	6.58
2019-04-19 19:00:00	373	1.25	7.67
2019-04-19 20:00:00	322	1	6.33
2019-04-19 21:00:00	259	0.67	5.09
2019-04-19 22:00:00	208	0.25	3.92
2019-04-19 23:00:00	220	0.33	4.33
2019-04-20 00:00:00	153	0	2.44
2019-04-20 01:00:00	108	0	1.67
2019-04-20 02:00:00	83	0.17	1.25
2019-04-20 03:00:00	56	0	0.5
2019-04-20 04:00:00	53	0	0.17
2019-04-20 05:00:00	69	0	0.67
2019-04-20 06:00:00	117	0.17	1.5
2019-04-20 07:00:00	227	0.42	4.17
2019-04-20 08:00:00	317	1	6.42
2019-04-20 09:00:00	452	1.75	9.42
2019-04-20 10:00:00	555	2.42	11.92
2019-04-20 11:00:00	568	3.08	12.83
2019-04-20 12:00:00	508	1.84	10.92
2019-04-20 13:00:00	502	1.75	10.42
2019-04-20 14:00:00	495	2.75	10.67
2019-04-20 15:00:00	527	2	11.08
2019-04-20 16:00:00	364	1	7.84
2019-04-20 17:00:00	291	0.67	5.92
2019-04-20 18:00:00	567	8.42	13
2019-04-20 19:00:00	527	3.67	12.92
2019-04-20 20:00:00	340	1.09	7.17
2019-04-20 21:00:00	319	0.92	6.5
2019-04-20 22:00:00	342	1.08	7
2019-04-20 23:00:00	268	0.67	5.59
2019-04-21 00:00:00	248	0.33	4.78
2019-04-21 01:00:00	180	0.08	3.25
2019-04-21 02:00:00	118	0	1.92
2019-04-21 03:00:00	141	0	2.17
2019-04-21 04:00:00	104	0	1.58
2019-04-21 05:00:00	99	0	1.25
2019-04-21 06:00:00	148	0.08	2.5
2019-04-21 07:00:00	184	0.17	3.59
2019-04-21 08:00:00	353	3.92	7.92
2019-04-21 09:00:00	309	0.92	6.33
2019-04-21 10:00:00	373	1	7.67
2019-04-21 11:00:00	350	1	7.25
2019-04-21 12:00:00	346	1	7.25
2019-04-21 13:00:00	344	1	7.25
2019-04-21 14:00:00	311	0.83	6.5
2019-04-21 15:00:00	346	1.09	6.67
2019-04-21 16:00:00	350	1.25	7.33
2019-04-21 17:00:00	353	1	7.5
2019-04-21 18:00:00	394	1.17	8.34
2019-04-21 19:00:00	399	1.33	8.25
2019-04-21 20:00:00	313	1.09	6.34
2019-04-21 21:00:00	314	0.83	6.67
2019-04-21 22:00:00	246	0.5	4.84
2019-04-21 23:00:00	184	0.33	3.58
2019-04-22 00:00:00	152	0	2.67
2019-04-22 01:00:00	81	0	1
2019-04-22 02:00:00	49	0	0.25
2019-04-22 03:00:00	38	0	0
2019-04-22 04:00:00	43	0	0.17
2019-04-22 05:00:00	113	0.08	1.58
2019-04-22 06:00:00	547	3.09	10.67
2019-04-22 07:00:00	872	10.92	22.67
2019-04-22 08:00:00	734	3.75	16.34
2019-04-22 09:00:00	674	3.25	14.92
2019-04-22 10:00:00	694	2.75	15
2019-04-22 11:00:00	671	3.08	14.75
2019-04-22 12:00:00	691	3.25	15
2019-04-22 13:00:00	784	4.25	17.42
2019-04-22 14:00:00	733	5.42	16.92
2019-04-22 15:00:00	655	3.25	14.25
2019-04-22 16:00:00	676	3.58	14.67
2019-04-22 17:00:00	564	2.83	12.67
2019-04-22 18:00:00	442	2.08	9.25
2019-04-22 19:00:00	447	1.67	9.84
2019-04-22 20:00:00	451	1.67	9.58
2019-04-22 21:00:00	341	1.08	7
2019-04-22 22:00:00	262	0.75	5.42
2019-04-22 23:00:00	158	0.17	2.83
2019-04-23 00:00:00	73	0	0.78
2019-04-23 01:00:00	43	0	0.33
2019-04-23 02:00:00	23	0	0
2019-04-23 03:00:00	32	0	0
2019-04-23 04:00:00	35	0	0.08
2019-04-23 05:00:00	96	0	1.25
2019-04-23 06:00:00	521	2.25	10.25
2019-04-23 07:00:00	941	17.67	25
2019-04-23 08:00:00	897	21.09	27.33
2019-04-23 09:00:00	788	4.25	17.83
2019-04-23 10:00:00	726	2.92	15.92
2019-04-23 11:00:00	670	3.17	14.5
2019-04-23 12:00:00	653	2.67	14.25
2019-04-23 13:00:00	767	3.58	17.17
2019-04-23 14:00:00	808	7.42	19.08
2019-04-23 15:00:00	689	4.09	15.25
2019-04-23 16:00:00	624	3.84	14
2019-04-23 17:00:00	566	2.42	12.25
2019-04-23 18:00:00	578	2.42	12.5
2019-04-23 19:00:00	568	2.42	12
2019-04-23 20:00:00	449	1.59	9.67
2019-04-23 21:00:00	393	1.17	8.33
2019-04-23 22:00:00	346	0.92	7
2019-04-23 23:00:00	209	0.25	4.08
2019-04-24 00:00:00	139	0	2.44
2019-04-24 01:00:00	82	0	0.75
2019-04-24 02:00:00	46	0	0.25
2019-04-24 03:00:00	31	0	0
2019-04-24 04:00:00	52	0.08	0.33
2019-04-24 05:00:00	87	0	1.09
2019-04-24 06:00:00	477	1.83	9.25
2019-04-24 07:00:00	975	10.34	23.67
2019-04-24 08:00:00	967	17.25	26.17
2019-04-24 09:00:00	788	4.08	18.34
2019-04-24 10:00:00	746	3.17	16.58
2019-04-24 11:00:00	699	4.08	15.5
2019-04-24 12:00:00	733	3.92	16.42
2019-04-24 13:00:00	813	4.08	17.75
2019-04-24 14:00:00	766	4.17	17
2019-04-24 15:00:00	697	4.17	15.84
2019-04-24 16:00:00	636	3.75	14
2019-04-24 17:00:00	569	2.67	12.5
2019-04-24 18:00:00	487	1.67	10
2019-04-24 19:00:00	536	2.34	11.58
2019-04-24 20:00:00	466	1.5	9.83
2019-04-24 21:00:00	405	1.25	8.5
2019-04-24 22:00:00	334	1.17	7.17
2019-04-24 23:00:00	199	0.42	4
2019-04-25 00:00:00	115	0	1.78
2019-04-25 01:00:00	74	0	0.75
2019-04-25 02:00:00	54	0	0.5
2019-04-25 03:00:00	68	0	0.58
2019-04-25 04:00:00	66	0	0.59
2019-04-25 05:00:00	99	0	1.25
2019-04-25 06:00:00	494	2.33	10
2019-04-25 07:00:00	981	11.92	24
2019-04-25 08:00:00	971	9.67	24
2019-04-25 09:00:00	830	5.08	19.33
2019-04-25 10:00:00	707	2.92	15.75
2019-04-25 11:00:00	745	4.92	16.58
2019-04-25 12:00:00	709	3.58	15.84
2019-04-25 13:00:00	789	3.75	17.59
2019-04-25 14:00:00	780	3.83	17
2019-04-25 15:00:00	731	4.59	16.67
2019-04-25 16:00:00	650	3.17	14.25
2019-04-25 17:00:00	637	3.09	13.92
2019-04-25 18:00:00	614	2.67	13.08
2019-04-25 19:00:00	566	2.5	12.42
2019-04-25 20:00:00	514	1.92	11
2019-04-25 21:00:00	472	1.59	10.25
2019-04-25 22:00:00	311	0.83	6.42
2019-04-25 23:00:00	243	0.42	4.92
2019-04-26 00:00:00	216	0.22	3.89
2019-04-26 01:00:00	102	0	1.67
2019-04-26 02:00:00	87	0	1.08
2019-04-26 03:00:00	55	0	0.58
2019-04-26 04:00:00	51	0	0.25
2019-04-26 05:00:00	92	0.08	1
2019-04-26 06:00:00	509	1.84	9.83
2019-04-26 07:00:00	926	8	22.17
2019-04-26 08:00:00	1013	12.09	24.83
2019-04-26 09:00:00	797	5.5	19.25
2019-04-26 10:00:00	727	3	15.84
2019-04-26 11:00:00	769	4.33	17.09
2019-04-26 12:00:00	712	3.17	15.84
2019-04-26 13:00:00	803	4.92	17.92
2019-04-26 14:00:00	751	4.5	16.83
2019-04-26 15:00:00	726	6.92	17.58
2019-04-26 16:00:00	637	4	14.42
2019-04-26 17:00:00	618	3.09	13.33
2019-04-26 18:00:00	572	2.5	12.08
2019-04-26 19:00:00	604	2.75	13
2019-04-26 20:00:00	580	2.25	12.5
2019-04-26 21:00:00	504	1.58	10.84
2019-04-26 22:00:00	344	1.17	7.33
2019-04-26 23:00:00	306	0.83	6.09
2019-04-27 00:00:00	277	0.56	5.45
2019-04-27 01:00:00	241	0.33	4.58
2019-04-27 02:00:00	179	0.17	3.42
2019-04-27 03:00:00	105	0	1.75
2019-04-27 04:00:00	97	0	1.33
2019-04-27 05:00:00	116	0	1.75
2019-04-27 06:00:00	222	0.33	3.67
2019-04-27 07:00:00	425	1.25	8.67
2019-04-27 08:00:00	573	2.84	12.17
2019-04-27 09:00:00	697	3.5	15
2019-04-27 10:00:00	686	3.58	15.17
2019-04-27 11:00:00	724	4	15.92
2019-04-27 12:00:00	675	4.08	14.83
2019-04-27 13:00:00	569	2.67	12.58
2019-04-27 14:00:00	538	1.92	11.5
2019-04-27 15:00:00	479	1.5	10.42
2019-04-27 16:00:00	506	1.92	10.75
2019-04-27 17:00:00	519	2.17	11.17
2019-04-27 18:00:00	479	1.92	10.33
2019-04-27 19:00:00	489	1.83	10.25
2019-04-27 20:00:00	418	1.25	8.84
2019-04-27 21:00:00	568	4.5	13
2019-04-27 22:00:00	367	1.25	7.75
2019-04-27 23:00:00	335	1.08	6.92
2019-04-28 00:00:00	333	0.89	6.56
2019-04-28 01:00:00	264	0.59	5.08
2019-04-28 02:00:00	205	0.25	3.83
2019-04-28 03:00:00	145	0.67	2.67
2019-04-28 04:00:00	115	0	1.92
2019-04-28 05:00:00	97	0	1.34
2019-04-28 06:00:00	151	0.08	2.34
2019-04-28 07:00:00	215	0.42	4.17
2019-04-28 08:00:00	308	0.84	6.17
2019-04-28 09:00:00	327	0.84	6.75
2019-04-28 10:00:00	407	1.42	8.25
2019-04-28 11:00:00	435	1.42	8.92
2019-04-28 12:00:00	445	1.92	9.67
2019-04-28 13:00:00	399	1.33	8.59
2019-04-28 14:00:00	364	1.08	7.33
2019-04-28 15:00:00	349	1.17	7.17
2019-04-28 16:00:00	449	1.59	9.5
2019-04-28 17:00:00	421	1.5	9
2019-04-28 18:00:00	443	1.33	9.58
2019-04-28 19:00:00	427	1.33	8.84
2019-04-28 20:00:00	413	1.33	8.58
2019-04-28 21:00:00	409	1.42	8.92
2019-04-28 22:00:00	240	0.42	5.08
2019-04-28 23:00:00	164	0.17	2.92
2019-04-29 00:00:00	144	0	2.33
2019-04-29 01:00:00	64	0	0.75
2019-04-29 02:00:00	42	0	0.17
2019-04-29 03:00:00	34	0	0.17
2019-04-29 04:00:00	47	0	0
2019-04-29 05:00:00	123	0.17	1.83
2019-04-29 06:00:00	523	2.5	10.5
2019-04-29 07:00:00	962	10.08	23.33
2019-04-29 08:00:00	954	7.83	22.67
2019-04-29 09:00:00	832	4.34	19.09
2019-04-29 10:00:00	726	3	16.08
2019-04-29 11:00:00	705	3.83	15.17
2019-04-29 12:00:00	680	3.5	15
2019-04-29 13:00:00	787	4	17.33
2019-04-29 14:00:00	758	5.59	17.75
2019-04-29 15:00:00	729	4.34	16.09
2019-04-29 16:00:00	679	6.75	16.42
2019-04-29 17:00:00	619	3.08	13.83
2019-04-29 18:00:00	540	2.25	11.42
2019-04-29 19:00:00	474	1.75	9.92
2019-04-29 20:00:00	406	1.25	8.58
2019-04-29 21:00:00	366	1.17	7.67
2019-04-29 22:00:00	301	0.84	6.08
2019-04-29 23:00:00	129	0.08	2.17
2019-04-30 00:00:00	109	0	1.78
2019-04-30 01:00:00	44	0	0.17
2019-04-30 02:00:00	37	0	0
2019-04-30 03:00:00	32	0	0
2019-04-30 04:00:00	36	0	0
2019-04-30 05:00:00	93	0	1.17
2019-04-30 06:00:00	501	2.09	9.92
2019-04-30 07:00:00	989	13.08	25
2019-04-30 08:00:00	984	12.5	24.67
2019-04-30 09:00:00	812	8.59	20.59
2019-04-30 10:00:00	706	2.92	15.33
2019-04-30 11:00:00	768	4.58	17.25
2019-04-30 12:00:00	777	3.75	17.25
2019-04-30 13:00:00	803	4.84	18.58
2019-04-30 14:00:00	792	5.42	17.75
2019-04-30 15:00:00	682	3.84	15.67
2019-04-30 16:00:00	614	4.83	13.67
2019-04-30 17:00:00	500	13.67	15.34
2019-04-30 18:00:00	657	3.67	14.67
2019-04-30 19:00:00	576	2.42	12.25
2019-04-30 20:00:00	544	2.25	12
2019-04-30 21:00:00	464	1.58	9.84
2019-04-30 22:00:00	370	1.17	8
2019-04-30 23:00:00	318	1.08	6.25
2019-05-01 00:00:00	315	0.44	6.44

## Sheet: PM 04020 07
Data/Hora	Intensidade(carros/hora)	Ocupacao(%)	Carga(%)
2019-04-01 00:00:00	25	0	0.22
2019-04-01 01:00:00	5	0	0.25
2019-04-01 02:00:00	2	0	0
2019-04-01 03:00:00	3	0	0.08
2019-04-01 04:00:00	3	0	0
2019-04-01 05:00:00	12	0	0.75
2019-04-01 06:00:00	28	0.08	2.75
2019-04-01 07:00:00	67	0.5	2.67
2019-04-01 08:00:00	50	0.5	3.58
2019-04-01 09:00:00	35	0.08	3.5
2019-04-01 10:00:00	35	0.08	1.67
2019-04-01 11:00:00	48	0.17	3.59
2019-04-01 12:00:00	34	0.17	2.09
2019-04-01 13:00:00	50	0.08	2.75
2019-04-01 14:00:00	73	0.25	4.5
2019-04-01 15:00:00	50	0.17	3.17
2019-04-01 16:00:00	53	0.33	2.58
2019-04-01 17:00:00	32	0.17	1.92
2019-04-01 18:00:00	57	0.17	3.5
2019-04-01 19:00:00	33	0.08	2.5
2019-04-01 20:00:00	32	0.08	1.67
2019-04-01 21:00:00	42	0.08	1.75
2019-04-01 22:00:00	61	0.17	0.67
2019-04-01 23:00:00	50	0	0.5
2019-04-02 00:00:00	15	0	0.22
2019-04-02 01:00:00	5	0	0.17
2019-04-02 02:00:00	2	0	0.08
2019-04-02 03:00:00	1	0	0
2019-04-02 04:00:00	4	0	0.17
2019-04-02 05:00:00	12	0	0.67
2019-04-02 06:00:00	32	0.08	3.34
2019-04-02 07:00:00	42	0.34	2
2019-04-02 08:00:00	42	0.42	2.92
2019-04-02 09:00:00	21	0.08	1.92
2019-04-02 10:00:00	61	0.25	3
2019-04-02 11:00:00	54	0.25	2.92
2019-04-02 12:00:00	40	0.17	1.92
2019-04-02 13:00:00	36	0.08	3.58
2019-04-02 14:00:00	68	0.17	2.17
2019-04-02 15:00:00	52	0.17	3
2019-04-02 16:00:00	55	0.33	3.58
2019-04-02 17:00:00	41	0.33	3.67
2019-04-02 18:00:00	39	0.33	2.08
2019-04-02 19:00:00	51	0.17	2.58
2019-04-02 20:00:00	70	0.25	1.83
2019-04-02 21:00:00	44	0.08	2.75
2019-04-02 22:00:00	44	0.08	1.92
2019-04-02 23:00:00	43	0	0.33
2019-04-03 00:00:00	8	0	0.11
2019-04-03 01:00:00	3	0	0.17
2019-04-03 02:00:00	3	0	0.08
2019-04-03 03:00:00	3	0	0.08
2019-04-03 04:00:00	5	0	0.25
2019-04-03 05:00:00	14	0	1.17
2019-04-03 06:00:00	32	0	2.92
2019-04-03 07:00:00	39	0.25	2.17
2019-04-03 08:00:00	47	0.25	2.92
2019-04-03 09:00:00	46	0.25	2.75
2019-04-03 10:00:00	36	0.17	1.92
2019-04-03 11:00:00	68	0.25	4.5
2019-04-03 12:00:00	42	0.17	3
2019-04-03 13:00:00	60	0.25	3.42
2019-04-03 14:00:00	64	0.25	2.83
2019-04-03 15:00:00	45	0.17	2.67
2019-04-03 16:00:00	53	0.58	4.58
2019-04-03 17:00:00	22	0.25	2.08
2019-04-03 18:00:00	43	0.33	3.17
2019-04-03 19:00:00	66	0.25	4.33
2019-04-03 20:00:00	31	0	1.58
2019-04-03 21:00:00	24	0.08	1
2019-04-03 22:00:00	29	0	1.08
2019-04-03 23:00:00	36	0.08	0.25
2019-04-04 00:00:00	12	0	0.89
2019-04-04 01:00:00	0	0	0
2019-04-04 02:00:00	5	0	0.17
2019-04-04 03:00:00	1	0	0
2019-04-04 04:00:00	3	0	0.08
2019-04-04 05:00:00	10	0	0.58
2019-04-04 06:00:00	32	0.08	3.25
2019-04-04 07:00:00	51	0.17	1.58
2019-04-04 08:00:00	45	0.17	2.75
2019-04-04 09:00:00	43	0.17	2.17
2019-04-04 10:00:00	50	0.17	3
2019-04-04 11:00:00	57	0.25	3.59
2019-04-04 12:00:00	37	0.17	3.75
2019-04-04 13:00:00	67	0.25	3.75
2019-04-04 14:00:00	41	0.17	2.75
2019-04-04 15:00:00	69	0.33	3.67
2019-04-04 16:00:00	45	0.17	4.33
2019-04-04 17:00:00	42	0.17	3.25
2019-04-04 18:00:00	61	0.25	2.25
2019-04-04 19:00:00	40	0.17	2
2019-04-04 20:00:00	38	0.08	2.33
2019-04-04 21:00:00	42	0.08	1.42
2019-04-04 22:00:00	28	0	1.92
2019-04-04 23:00:00	45	0	0.75
2019-04-05 00:00:00	8	0	0.33
2019-04-05 01:00:00	9	0	0.58
2019-04-05 02:00:00	5	0	0.17
2019-04-05 03:00:00	4	0	0.08
2019-04-05 04:00:00	3	0	0.08
2019-04-05 05:00:00	10	0	0.75
2019-04-05 06:00:00	45	0.17	2.58
2019-04-05 07:00:00	27	0.33	2
2019-04-05 08:00:00	28	0.5	2.09
2019-04-05 09:00:00	63	0.42	4.17
2019-04-05 10:00:00	45	0.17	3.83
2019-04-05 11:00:00	48	0.17	3.34
2019-04-05 12:00:00	95	0.5	5.33
2019-04-05 13:00:00	45	0.25	3.75
2019-04-05 14:00:00	72	0.25	3.17
2019-04-05 15:00:00	60	0.17	4.92
2019-04-05 16:00:00	40	0.17	2.5
2019-04-05 17:00:00	61	0.75	2.84
2019-04-05 18:00:00	45	0.17	2.25
2019-04-05 19:00:00	42	0.17	4.42
2019-04-05 20:00:00	56	0.25	2.5
2019-04-05 21:00:00	38	0.08	2.67
2019-04-05 22:00:00	37	0	2.17
2019-04-05 23:00:00	18	0	1.25
2019-04-06 00:00:00	25	0	0.89
2019-04-06 01:00:00	24	0	1.59
2019-04-06 02:00:00	14	0	1
2019-04-06 03:00:00	15	0	1.17
2019-04-06 04:00:00	7	0	0.5
2019-04-06 05:00:00	10	0	0.75
2019-04-06 06:00:00	18	0	1.42
2019-04-06 07:00:00	31	0	1.34
2019-04-06 08:00:00	48	0.17	2.75
2019-04-06 09:00:00	37	0	1.83
2019-04-06 10:00:00	52	0.17	2.09
2019-04-06 11:00:00	32	0.08	3.92
2019-04-06 12:00:00	30	0.17	2
2019-04-06 13:00:00	47	0.08	2.25
2019-04-06 14:00:00	32	0.08	2.17
2019-04-06 15:00:00	43	0	1.67
2019-04-06 16:00:00	31	0.08	1.84
2019-04-06 17:00:00	36	0	1.67
2019-04-06 18:00:00	42	0.17	2.67
2019-04-06 19:00:00	43	0.17	0.83
2019-04-06 20:00:00	39	0.08	2.42
2019-04-06 21:00:00	48	0.08	2.5
2019-04-06 22:00:00	37	0.08	0.5
2019-04-06 23:00:00	57	0	1.5
2019-04-07 00:00:00	23	0	1.67
2019-04-07 01:00:00	35	0	1.92
2019-04-07 02:00:00	19	0	1.75
2019-04-07 03:00:00	15	0	1.25
2019-04-07 04:00:00	13	0	0.92
2019-04-07 05:00:00	13	0	1
2019-04-07 06:00:00	14	0	0.92
2019-04-07 07:00:00	58	0.08	0.5
2019-04-07 08:00:00	28	0	0.25
2019-04-07 09:00:00	27	0	1.34
2019-04-07 10:00:00	21	0	1.25
2019-04-07 11:00:00	41	0.08	1.83
2019-04-07 12:00:00	33	0.08	1.75
2019-04-07 13:00:00	43	0.08	2.83
2019-04-07 14:00:00	42	0.17	1.67
2019-04-07 15:00:00	30	0.08	1.67
2019-04-07 16:00:00	38	0.08	2.33
2019-04-07 17:00:00	36	0	1.25
2019-04-07 18:00:00	47	0.08	3
2019-04-07 19:00:00	28	0	0.92
2019-04-07 20:00:00	24	0	1.17
2019-04-07 21:00:00	35	0	2.25
2019-04-07 22:00:00	45	0	0.42
2019-04-07 23:00:00	69	0	0.75
2019-04-08 00:00:00	4	0	0.11
2019-04-08 01:00:00	7	0	0.42
2019-04-08 02:00:00	6	0	0.17
2019-04-08 03:00:00	3	0	0.08
2019-04-08 04:00:00	5	0	0.17
2019-04-08 05:00:00	11	0	0.83
2019-04-08 06:00:00	20	0.08	1.92
2019-04-08 07:00:00	40	0.33	2.42
2019-04-08 08:00:00	34	0.33	2.67
2019-04-08 09:00:00	65	0.25	3.09
2019-04-08 10:00:00	36	0.08	3.92
2019-04-08 11:00:00	47	0.17	2.34
2019-04-08 12:00:00	62	0.25	2.17
2019-04-08 13:00:00	23	0.08	1.25
2019-04-08 14:00:00	59	0.25	3.34
2019-04-08 15:00:00	40	0.17	3.75
2019-04-08 16:00:00	34	0.17	1.59
2019-04-08 17:00:00	55	0.42	4.17
2019-04-08 18:00:00	40	0.25	2.67
2019-04-08 19:00:00	54	0.17	3.34
2019-04-08 20:00:00	47	0.08	2.25
2019-04-08 21:00:00	25	0	1.08
2019-04-08 22:00:00	21	0	1.17
2019-04-08 23:00:00	49	0	0.33
2019-04-09 00:00:00	11	0	0.78
2019-04-09 01:00:00	4	0	0.08
2019-04-09 02:00:00	1	0	0
2019-04-09 03:00:00	1	0	0
2019-04-09 04:00:00	5	0	0.17
2019-04-09 05:00:00	7	0	0.33
2019-04-09 06:00:00	40	0.08	2.17
2019-04-09 07:00:00	42	0.42	3.5
2019-04-09 08:00:00	48	0.59	3.75
2019-04-09 09:00:00	23	0.5	2.75
2019-04-09 10:00:00	37	0.17	2.25
2019-04-09 11:00:00	72	0.33	4.75
2019-04-09 12:00:00	45	0.17	3.92
2019-04-09 13:00:00	48	0.17	2.25
2019-04-09 14:00:00	75	0.25	3.34
2019-04-09 15:00:00	42	0.17	2.42
2019-04-09 16:00:00	64	0.42	3.5
2019-04-09 17:00:00	45	0.33	4.25
2019-04-09 18:00:00	45	0.34	3.34
2019-04-09 19:00:00	64	0.25	3.17
2019-04-09 20:00:00	50	0.25	2.25
2019-04-09 21:00:00	53	0.17	1.08
2019-04-09 22:00:00	30	0	1.42
2019-04-09 23:00:00	35	0	0.25
2019-04-10 00:00:00	15	0	0.33
2019-04-10 01:00:00	4	0	0.17
2019-04-10 02:00:00	4	0	0.08
2019-04-10 03:00:00	2	0	0
2019-04-10 04:00:00	4	0	0.17
2019-04-10 05:00:00	10	0	0.67
2019-04-10 06:00:00	36	0.08	1.42
2019-04-10 07:00:00	42	0.17	2.42
2019-04-10 08:00:00	58	0.42	3.92
2019-04-10 09:00:00	32	0.17	2
2019-04-10 10:00:00	49	0.17	2.67
2019-04-10 11:00:00	57	0.17	3.92
2019-04-10 12:00:00	45	0.17	2.42
2019-04-10 13:00:00	61	0.42	5.34
2019-04-10 14:00:00	63	0.17	1.5
2019-04-10 15:00:00	56	0.25	3.92
2019-04-10 16:00:00	42	0.17	2.67
2019-04-10 17:00:00	54	0.34	4
2019-04-10 18:00:00	72	0.33	5.33
2019-04-10 19:00:00	41	0.08	2.25
2019-04-10 20:00:00	66	0.17	2.67
2019-04-10 21:00:00	42	0	1.75
2019-04-10 22:00:00	36	0.17	1.83
2019-04-10 23:00:00	27	0	0.42
2019-04-11 00:00:00	13	0	0.78
2019-04-11 01:00:00	11	0	0.67
2019-04-11 02:00:00	2	0	0.08
2019-04-11 03:00:00	2	0	0.08
2019-04-11 04:00:00	7	0	0.42
2019-04-11 05:00:00	7	0	0.5
2019-04-11 06:00:00	51	0.17	2.42
2019-04-11 07:00:00	39	0.5	3
2019-04-11 08:00:00	24	0.25	1.67
2019-04-11 09:00:00	79	0.83	4.42
2019-04-11 10:00:00	52	0.17	3.75
2019-04-11 11:00:00	79	0.33	3.17
2019-04-11 12:00:00	55	0.17	3.5
2019-04-11 13:00:00	36	0.25	2.42
2019-04-11 14:00:00	79	0.33	6.42
2019-04-11 15:00:00	45	0.17	3.09
2019-04-11 16:00:00	57	0.25	2.17
2019-04-11 17:00:00	37	0.25	3.83
2019-04-11 18:00:00	36	0.33	2.17
2019-04-11 19:00:00	55	0.17	4.5
2019-04-11 20:00:00	34	0.17	2.17
2019-04-11 21:00:00	56	0.17	2.34
2019-04-11 22:00:00	32	0	1.83
2019-04-11 23:00:00	28	0	1.67
2019-04-12 00:00:00	21	0	1
2019-04-12 01:00:00	3	0	0.17
2019-04-12 02:00:00	6	0	0.25
2019-04-12 03:00:00	3	0	0.17
2019-04-12 04:00:00	6	0	0.34
2019-04-12 05:00:00	7	0	0.42
2019-04-12 06:00:00	28	0.08	2.84
2019-04-12 07:00:00	68	0.5	1.59
2019-04-12 08:00:00	30	0.67	3.75
2019-04-12 09:00:00	36	0.84	3.59
2019-04-12 10:00:00	64	0.25	2.84
2019-04-12 11:00:00	37	0.08	1.75
2019-04-12 12:00:00	76	0.33	3.92
2019-04-12 13:00:00	47	0.25	3.42
2019-04-12 14:00:00	52	0.17	3.34
2019-04-12 15:00:00	53	0.42	3.92
2019-04-12 16:00:00	38	0.42	2.67
2019-04-12 17:00:00	33	0.42	3.75
2019-04-12 18:00:00	63	0.25	2.75
2019-04-12 19:00:00	47	0.17	3.17
2019-04-12 20:00:00	54	0.08	3.67
2019-04-12 21:00:00	28	0.08	2.09
2019-04-12 22:00:00	41	0	0.42
2019-04-12 23:00:00	57	0.08	1.58
2019-04-13 00:00:00	27	0	1.89
2019-04-13 01:00:00	14	0	0.84
2019-04-13 02:00:00	17	0	1.5
2019-04-13 03:00:00	7	0	0.42
2019-04-13 04:00:00	9	0	0.5
2019-04-13 05:00:00	9	0	0.58
2019-04-13 06:00:00	22	0.08	1.58
2019-04-13 07:00:00	25	0.08	2.58
2019-04-13 08:00:00	26	0	1.42
2019-04-13 09:00:00	62	0.17	3.92
2019-04-13 10:00:00	40	0.17	2.67
2019-04-13 11:00:00	57	0.08	3
2019-04-13 12:00:00	32	0.17	1.75
2019-04-13 13:00:00	39	0.08	2.67
2019-04-13 14:00:00	40	0	2.75
2019-04-13 15:00:00	29	0.08	2.75
2019-04-13 16:00:00	61	0.08	1.92
2019-04-13 17:00:00	34	0.17	2.75
2019-04-13 18:00:00	44	0.17	2.5
2019-04-13 19:00:00	53	0.25	2.17
2019-04-13 20:00:00	41	0.08	2.17
2019-04-13 21:00:00	28	0	2.33
2019-04-13 22:00:00	22	0	1.33
2019-04-13 23:00:00	33	0	1.75
2019-04-14 00:00:00	28	0	1.78
2019-04-14 01:00:00	25	0	2.25
2019-04-14 02:00:00	13	0	0.67
2019-04-14 03:00:00	10	0	0.75
2019-04-14 04:00:00	7	0	0.42
2019-04-14 05:00:00	11	0	0.67
2019-04-14 06:00:00	15	0	1.17
2019-04-14 07:00:00	50	0.08	0.42
2019-04-14 08:00:00	39	0.08	1.75
2019-04-14 09:00:00	24	0	1.5
2019-04-14 10:00:00	38	0.08	1.92
2019-04-14 11:00:00	35	0	1.75
2019-04-14 12:00:00	46	0.08	1.75
2019-04-14 13:00:00	36	0.08	1.25
2019-04-14 14:00:00	31	0.08	1.92
2019-04-14 15:00:00	53	0	1.42
2019-04-14 16:00:00	21	0	0.75
2019-04-14 17:00:00	36	0	0.83
2019-04-14 18:00:00	25	0	0.92
2019-04-14 19:00:00	40	0.08	1.75
2019-04-14 20:00:00	41	0	1.75
2019-04-14 21:00:00	38	0.08	0.75
2019-04-14 22:00:00	42	0	0.25
2019-04-14 23:00:00	47	0	0.33
2019-04-15 00:00:00	9	0	0.33
2019-04-15 01:00:00	5	0	0.25
2019-04-15 02:00:00	2	0	0
2019-04-15 03:00:00	3	0	0.08
2019-04-15 04:00:00	4	0	0.17
2019-04-15 05:00:00	10	0	0.75
2019-04-15 06:00:00	34	0.08	2.17
2019-04-15 07:00:00	54	0.42	2.75
2019-04-15 08:00:00	32	0.34	2.58
2019-04-15 09:00:00	53	0.42	3.42
2019-04-15 10:00:00	36	0.17	3
2019-04-15 11:00:00	45	0.17	2.25
2019-04-15 12:00:00	72	0.25	4.5
2019-04-15 13:00:00	38	0.17	2.92
2019-04-15 14:00:00	64	0.17	3.34
2019-04-15 15:00:00	48	0.17	4.67
2019-04-15 16:00:00	45	0.25	3.17
2019-04-15 17:00:00	52	0.33	2.67
2019-04-15 18:00:00	35	0.17	2.08
2019-04-15 19:00:00	56	0.17	2.58
2019-04-15 20:00:00	33	0.08	2.09
2019-04-15 21:00:00	34	0.08	2.42
2019-04-15 22:00:00	54	0	1.75
2019-04-15 23:00:00	27	0.08	0.08
2019-04-16 00:00:00	13	0	0.33
2019-04-16 01:00:00	4	0	0.17
2019-04-16 02:00:00	3	0	0.08
2019-04-16 03:00:00	4	0	0.17
2019-04-16 04:00:00	1	0	0
2019-04-16 05:00:00	3	0	0.08
2019-04-16 06:00:00	42	0.08	2.08
2019-04-16 07:00:00	32	0.17	1.92
2019-04-16 08:00:00	46	0.33	2.83
2019-04-16 09:00:00	30	0.25	2.58
2019-04-16 10:00:00	45	0.34	2.92
2019-04-16 11:00:00	50	0.42	2.33
2019-04-16 12:00:00	47	0.25	2.67
2019-04-16 13:00:00	34	0.17	1.92
2019-04-16 14:00:00	66	0.25	4.5
2019-04-16 15:00:00	42	0.17	2.67
2019-04-16 16:00:00	57	0.25	1.92
2019-04-16 17:00:00	24	0.25	1.83
2019-04-16 18:00:00	30	0.34	1.75
2019-04-16 19:00:00	54	0.17	3.5
2019-04-16 20:00:00	33	0.08	2.33
2019-04-16 21:00:00	61	0.08	1.58
2019-04-16 22:00:00	51	0.08	0.67
2019-04-16 23:00:00	30	0	0.33
2019-04-17 00:00:00	9	0	0.33
2019-04-17 01:00:00	10	0	0.58
2019-04-17 02:00:00	3	0	0
2019-04-17 03:00:00	3	0	0.17
2019-04-17 04:00:00	6	0	0.33
2019-04-17 05:00:00	13	0	0.58
2019-04-17 06:00:00	29	0.08	2.83
2019-04-17 07:00:00	45	0.33	3
2019-04-17 08:00:00	39	0.5	2.92
2019-04-17 09:00:00	40	0.17	2.25
2019-04-17 10:00:00	48	0.25	1.83
2019-04-17 11:00:00	41	0.25	2.5
2019-04-17 12:00:00	27	0.17	2
2019-04-17 13:00:00	72	0.25	5.58
2019-04-17 14:00:00	32	0.17	2.08
2019-04-17 15:00:00	34	0.08	1.58
2019-04-17 16:00:00	58	0.25	2.83
2019-04-17 17:00:00	46	0.25	3.33
2019-04-17 18:00:00	67	0.42	4.42
2019-04-17 19:00:00	43	0.25	3.42
2019-04-17 20:00:00	36	0.08	1.75
2019-04-17 21:00:00	47	0	1.58
2019-04-17 22:00:00	72	0.08	2.5
2019-04-17 23:00:00	55	0	0.67
2019-04-18 00:00:00	7	0	0.44
2019-04-18 01:00:00	4	0	0.08
2019-04-18 02:00:00	4	0	0.08
2019-04-18 03:00:00	4	0	0.08
2019-04-18 04:00:00	2	0	0
2019-04-18 05:00:00	11	0	0.75
2019-04-18 06:00:00	17	0	1.5
2019-04-18 07:00:00	60	0.08	2.75
2019-04-18 08:00:00	38	0.17	2.5
2019-04-18 09:00:00	36	0.17	2.08
2019-04-18 10:00:00	67	0.25	2.58
2019-04-18 11:00:00	51	0.17	2.5
2019-04-18 12:00:00	64	0.17	3.33
2019-04-18 13:00:00	41	0.17	3
2019-04-18 14:00:00	44	0.17	3.17
2019-04-18 15:00:00	55	0.08	3.25
2019-04-18 16:00:00	42	0.33	2.67
2019-04-18 17:00:00	73	0.25	4.09
2019-04-18 18:00:00	49	0.17	4.25
2019-04-18 19:00:00	42	0.17	2.83
2019-04-18 20:00:00	55	0.17	2.25
2019-04-18 21:00:00	33	0	2.17
2019-04-18 22:00:00	50	0	1.17
2019-04-18 23:00:00	72	0.25	2.08
2019-04-19 00:00:00	21	0	0.78
2019-04-19 01:00:00	13	0	0.75
2019-04-19 02:00:00	8	0	0.58
2019-04-19 03:00:00	6	0	0.34
2019-04-19 04:00:00	12	0	0.75
2019-04-19 05:00:00	8	0	0.5
2019-04-19 06:00:00	12	0	0.83
2019-04-19 07:00:00	59	0	0.67
2019-04-19 08:00:00	39	0	0.42
2019-04-19 09:00:00	42	0	1.34
2019-04-19 10:00:00	20	0	1.17
2019-04-19 11:00:00	36	0	0.75
2019-04-19 12:00:00	35	0	1.83
2019-04-19 13:00:00	38	0.17	1.58
2019-04-19 14:00:00	37	0	1.42
2019-04-19 15:00:00	39	0	0.25
2019-04-19 16:00:00	28	0	1.09
2019-04-19 17:00:00	40	0.08	1.75
2019-04-19 18:00:00	18	0	1.75
2019-04-19 19:00:00	35	0	1
2019-04-19 20:00:00	44	0	1.84
2019-04-19 21:00:00	34	0.08	0.67
2019-04-19 22:00:00	47	0.08	0.17
2019-04-19 23:00:00	59	0	0.75
2019-04-20 00:00:00	9	0	0.55
2019-04-20 01:00:00	14	0	0.75
2019-04-20 02:00:00	5	0	0.17
2019-04-20 03:00:00	8	0	0.5
2019-04-20 04:00:00	5	0	0.25
2019-04-20 05:00:00	7	0	0.5
2019-04-20 06:00:00	21	0	1.09
2019-04-20 07:00:00	22	0	0.33
2019-04-20 08:00:00	20	0	1.59
2019-04-20 09:00:00	38	0.08	1.83
2019-04-20 10:00:00	43	0.08	2
2019-04-20 11:00:00	44	0.08	1.75
2019-04-20 12:00:00	29	0.08	1.58
2019-04-20 13:00:00	41	0.08	2.83
2019-04-20 14:00:00	48	0.08	2.08
2019-04-20 15:00:00	58	0.17	0.84
2019-04-20 16:00:00	28	0	0.92
2019-04-20 17:00:00	22	0.08	0.67
2019-04-20 18:00:00	51	0.08	1.67
2019-04-20 19:00:00	30	0.08	2.92
2019-04-20 20:00:00	29	0	1.42
2019-04-20 21:00:00	47	0	2.17
2019-04-20 22:00:00	53	0.08	1.42
2019-04-20 23:00:00	51	0	0.67
2019-04-21 00:00:00	11	0	0.89
2019-04-21 01:00:00	9	0	0.67
2019-04-21 02:00:00	17	0	1.25
2019-04-21 03:00:00	11	0	0.84
2019-04-21 04:00:00	15	0	1
2019-04-21 05:00:00	5	0	0.33
2019-04-21 06:00:00	12	0	0.67
2019-04-21 07:00:00	135	0.67	2.83
2019-04-21 08:00:00	182	1.58	3.25
2019-04-21 09:00:00	76	0.33	1.92
2019-04-21 10:00:00	24	0	1
2019-04-21 11:00:00	37	0.08	1.59
2019-04-21 12:00:00	35	0	2
2019-04-21 13:00:00	24	0	1.84
2019-04-21 14:00:00	39	0	0.33
2019-04-21 15:00:00	15	0	1
2019-04-21 16:00:00	29	0	1.59
2019-04-21 17:00:00	29	0.08	1.58
2019-04-21 18:00:00	46	0.08	1.59
2019-04-21 19:00:00	36	0	1.08
2019-04-21 20:00:00	33	0	1.58
2019-04-21 21:00:00	39	0	0.25
2019-04-21 22:00:00	48	0	0.75
2019-04-21 23:00:00	60	0	0.67
2019-04-22 00:00:00	9	0	0.11
2019-04-22 01:00:00	12	0	0.92
2019-04-22 02:00:00	6	0	0.33
2019-04-22 03:00:00	4	0	0.08
2019-04-22 04:00:00	4	0	0.17
2019-04-22 05:00:00	21	0	1.5
2019-04-22 06:00:00	38	0.17	2.17
2019-04-22 07:00:00	43	0.75	2.75
2019-04-22 08:00:00	39	0.5	2.59
2019-04-22 09:00:00	43	0.17	0.84
2019-04-22 10:00:00	67	0.25	2.83
2019-04-22 11:00:00	53	0.25	3.75
2019-04-22 12:00:00	34	0.08	2.5
2019-04-22 13:00:00	74	0.33	3.5
2019-04-22 14:00:00	62	0.33	4.58
2019-04-22 15:00:00	43	0.08	3.17
2019-04-22 16:00:00	51	0.25	3.75
2019-04-22 17:00:00	30	0.42	2.09
2019-04-22 18:00:00	42	0.58	2.83
2019-04-22 19:00:00	36	0.08	2.92
2019-04-22 20:00:00	29	0.08	1
2019-04-22 21:00:00	74	0.17	2.08
2019-04-22 22:00:00	55	0.08	1.59
2019-04-22 23:00:00	54	0	0.58
2019-04-23 00:00:00	47	0.11	0.67
2019-04-23 01:00:00	4	0	0.08
2019-04-23 02:00:00	3	0	0.08
2019-04-23 03:00:00	0	0	0
2019-04-23 04:00:00	6	0	0.08
2019-04-23 05:00:00	4	0	0.17
2019-04-23 06:00:00	27	0	1.33
2019-04-23 07:00:00	44	0.33	3.17
2019-04-23 08:00:00	33	0.25	2.59
2019-04-23 09:00:00	37	0.17	2.25
2019-04-23 10:00:00	44	0.17	2.92
2019-04-23 11:00:00	44	0.17	4.5
2019-04-23 12:00:00	52	0.17	3.5
2019-04-23 13:00:00	56	0.33	2.83
2019-04-23 14:00:00	46	0.25	2.58
2019-04-23 15:00:00	39	0.25	1.92
2019-04-23 16:00:00	60	0.5	2.17
2019-04-23 17:00:00	58	0.25	3.5
2019-04-23 18:00:00	67	0.33	4.17
2019-04-23 19:00:00	32	0.17	2.59
2019-04-23 20:00:00	40	0.17	1.08
2019-04-23 21:00:00	61	0.08	2
2019-04-23 22:00:00	28	0	1
2019-04-23 23:00:00	35	0.08	0.42
2019-04-24 00:00:00	4	0	0.22
2019-04-24 01:00:00	4	0	0
2019-04-24 02:00:00	6	0	0.33
2019-04-24 03:00:00	2	0	0
2019-04-24 04:00:00	5	0	0
2019-04-24 05:00:00	9	0	0.58
2019-04-24 06:00:00	26	0.08	2.42
2019-04-24 07:00:00	72	0.33	3.33
2019-04-24 08:00:00	55	0.67	2.25
2019-04-24 09:00:00	43	0.17	2.59
2019-04-24 10:00:00	69	0.25	2.42
2019-04-24 11:00:00	46	0.17	4.33
2019-04-24 12:00:00	42	0.08	2.17
2019-04-24 13:00:00	62	0.25	2.75
2019-04-24 14:00:00	47	0.17	2.92
2019-04-24 15:00:00	45	0.17	2.59
2019-04-24 16:00:00	37	0.17	2.67
2019-04-24 17:00:00	44	0.25	2.17
2019-04-24 18:00:00	56	0.83	4.75
2019-04-24 19:00:00	47	0.17	3.5
2019-04-24 20:00:00	40	0	1.67
2019-04-24 21:00:00	51	0.08	1.33
2019-04-24 22:00:00	24	0	1.17
2019-04-24 23:00:00	30	0	0.34
2019-04-25 00:00:00	9	0	0.22
2019-04-25 01:00:00	5	0	0.25
2019-04-25 02:00:00	1	0	0
2019-04-25 03:00:00	5	0	0.17
2019-04-25 04:00:00	4	0	0.08
2019-04-25 05:00:00	6	0	0.17
2019-04-25 06:00:00	52	0.17	2.92
2019-04-25 07:00:00	40	0.25	2.33
2019-04-25 08:00:00	26	0.25	2.17
2019-04-25 09:00:00	61	0.33	3
2019-04-25 10:00:00	49	0.17	3.17
2019-04-25 11:00:00	51	0.42	2.42
2019-04-25 12:00:00	58	0.17	5.17
2019-04-25 13:00:00	36	0.25	3
2019-04-25 14:00:00	75	0.25	3.08
2019-04-25 15:00:00	37	0.17	2
2019-04-25 16:00:00	36	0.17	1.84
2019-04-25 17:00:00	57	0.25	4.83
2019-04-25 18:00:00	50	0.25	3.75
2019-04-25 19:00:00	67	0.25	3.42
2019-04-25 20:00:00	33	0.08	2
2019-04-25 21:00:00	40	0.08	1.83
2019-04-25 22:00:00	43	0	1.75
2019-04-25 23:00:00	59	0.08	0.58
2019-04-26 00:00:00	16	0	0.33
2019-04-26 01:00:00	6	0	0.33
2019-04-26 02:00:00	4	0	0
2019-04-26 03:00:00	8	0	0.5
2019-04-26 04:00:00	2	0	0.08
2019-04-26 05:00:00	10	0	0.42
2019-04-26 06:00:00	35	0.08	3.5
2019-04-26 07:00:00	40	0.34	2.42
2019-04-26 08:00:00	32	0.5	3.75
2019-04-26 09:00:00	37	0.33	2.5
2019-04-26 10:00:00	63	0.17	3.92
2019-04-26 11:00:00	25	0.08	1.67
2019-04-26 12:00:00	53	0.25	2.42
2019-04-26 13:00:00	47	0.25	4.25
2019-04-26 14:00:00	40	0.17	3
2019-04-26 15:00:00	68	0.25	2.67
2019-04-26 16:00:00	43	0.34	3.42
2019-04-26 17:00:00	57	0.5	2.5
2019-04-26 18:00:00	47	0.25	4.83
2019-04-26 19:00:00	40	0.08	2.92
2019-04-26 20:00:00	73	0.17	4.08
2019-04-26 21:00:00	34	0.08	2.17
2019-04-26 22:00:00	63	0.17	2.17
2019-04-26 23:00:00	48	0.17	1.33
2019-04-27 00:00:00	21	0	1.33
2019-04-27 01:00:00	21	0	1.42
2019-04-27 02:00:00	13	0	1.08
2019-04-27 03:00:00	6	0	0.33
2019-04-27 04:00:00	10	0	0.42
2019-04-27 05:00:00	10	0	0.67
2019-04-27 06:00:00	11	0.08	0.59
2019-04-27 07:00:00	37	0.17	2.17
2019-04-27 08:00:00	38	0.17	1.75
2019-04-27 09:00:00	34	0	2.25
2019-04-27 10:00:00	31	0.08	2.25
2019-04-27 11:00:00	41	0.08	3.08
2019-04-27 12:00:00	46	0.08	3.25
2019-04-27 13:00:00	46	0.17	3.33
2019-04-27 14:00:00	43	0.08	2.42
2019-04-27 15:00:00	35	0.08	1.92
2019-04-27 16:00:00	38	0.17	1.84
2019-04-27 17:00:00	42	0.08	2.75
2019-04-27 18:00:00	26	0	1.5
2019-04-27 19:00:00	48	0.08	2.25
2019-04-27 20:00:00	32	0.08	1.67
2019-04-27 21:00:00	42	0.08	1.67
2019-04-27 22:00:00	55	0.08	2.58
2019-04-27 23:00:00	46	0	1.34
2019-04-28 00:00:00	27	0	1.89
2019-04-28 01:00:00	26	0	0.5
2019-04-28 02:00:00	13	0	0.83
2019-04-28 03:00:00	8	0	0.5
2019-04-28 04:00:00	10	0	0.42
2019-04-28 05:00:00	6	0	0.17
2019-04-28 06:00:00	12	0	0.5
2019-04-28 07:00:00	31	0	0.58
2019-04-28 08:00:00	37	0.08	0.75
2019-04-28 09:00:00	21	0	0.75
2019-04-28 10:00:00	23	0	1.92
2019-04-28 11:00:00	34	0	1.75
2019-04-28 12:00:00	57	0.17	3.33
2019-04-28 13:00:00	39	0	1.17
2019-04-28 14:00:00	25	0	0.83
2019-04-28 15:00:00	37	0	1.92
2019-04-28 16:00:00	31	0.08	1.42
2019-04-28 17:00:00	38	0	0.75
2019-04-28 18:00:00	17	0	1.67
2019-04-28 19:00:00	27	0	2.17
2019-04-28 20:00:00	35	0	0.92
2019-04-28 21:00:00	43	0	1.5
2019-04-28 22:00:00	33	0	0.84
2019-04-28 23:00:00	30	0	0
2019-04-29 00:00:00	5	0	0.11
2019-04-29 01:00:00	9	0	0.25
2019-04-29 02:00:00	4	0	0.17
2019-04-29 03:00:00	4	0	0.08
2019-04-29 04:00:00	4	0	0.17
2019-04-29 05:00:00	11	0	0.92
2019-04-29 06:00:00	30	0.08	2.83
2019-04-29 07:00:00	51	0.42	3.67
2019-04-29 08:00:00	26	0.5	2.5
2019-04-29 09:00:00	38	0.34	2.5
2019-04-29 10:00:00	52	0.25	3.17
2019-04-29 11:00:00	43	0.17	2.92
2019-04-29 12:00:00	42	0.17	2.59
2019-04-29 13:00:00	53	0.25	2.75
2019-04-29 14:00:00	45	0.17	2.58
2019-04-29 15:00:00	65	0.25	2.75
2019-04-29 16:00:00	40	0.17	4.34
2019-04-29 17:00:00	53	0.25	3.5
2019-04-29 18:00:00	74	0.33	3.34
2019-04-29 19:00:00	34	0.08	2.34
2019-04-29 20:00:00	57	0.08	2.33
2019-04-29 21:00:00	34	0.08	0.83
2019-04-29 22:00:00	43	0.08	1.42
2019-04-29 23:00:00	50	0	0.5
2019-04-30 00:00:00	12	0	0.33
2019-04-30 01:00:00	5	0	0.17
2019-04-30 02:00:00	3	0	0.08
2019-04-30 03:00:00	3	0	0.08
2019-04-30 04:00:00	4	0	0.17
2019-04-30 05:00:00	6	0	0.25
2019-04-30 06:00:00	45	0.17	2.67
2019-04-30 07:00:00	30	0.17	2.09
2019-04-30 08:00:00	42	0.34	3.17
2019-04-30 09:00:00	66	0.5	5.17
2019-04-30 10:00:00	37	0.17	2.92
2019-04-30 11:00:00	41	0.17	2.42
2019-04-30 12:00:00	89	0.33	4
2019-04-30 13:00:00	45	0.42	3
2019-04-30 14:00:00	69	0.42	4.92
2019-04-30 15:00:00	36	0.17	3.92
2019-04-30 16:00:00	30	0.33	1.17
2019-04-30 17:00:00	56	0.42	4.25
2019-04-30 18:00:00	30	0.25	1.92
2019-04-30 19:00:00	66	0.25	3.92
2019-04-30 20:00:00	33	0.08	2.75
2019-04-30 21:00:00	38	0.17	2.08
2019-04-30 22:00:00	44	0.08	2.25
2019-04-30 23:00:00	53	0	1.08
2019-05-01 00:00:00	31	0	1.55

## Sheet: PM 04030 031
Data/Hora	Intensidade(carros/hora)	Ocupacao(%)	Carga(%)
2019-04-01 00:00:00	87	0	2.11
2019-04-01 01:00:00	51	0.17	1.17
2019-04-01 02:00:00	31	0	0.08
2019-04-01 03:00:00	27	0	0.25
2019-04-01 04:00:00	23	0	0.17
2019-04-01 05:00:00	119	0.42	2.5
2019-04-01 06:00:00	553	4.92	15.67
2019-04-01 07:00:00	673	6.42	21.5
2019-04-01 08:00:00	756	7.59	23.25
2019-04-01 09:00:00	797	7.67	25.5
2019-04-01 10:00:00	723	5.92	22.42
2019-04-01 11:00:00	756	6.67	23.67
2019-04-01 12:00:00	764	8.34	24.42
2019-04-01 13:00:00	820	7.42	25.83
2019-04-01 14:00:00	762	6.5	24.08
2019-04-01 15:00:00	784	7.42	25
2019-04-01 16:00:00	711	6.5	22.5
2019-04-01 17:00:00	760	7.42	23.75
2019-04-01 18:00:00	844	8.58	27.17
2019-04-01 19:00:00	754	8.42	24.5
2019-04-01 20:00:00	478	3.5	14.42
2019-04-01 21:00:00	372	2.42	10.92
2019-04-01 22:00:00	353	2.25	10.5
2019-04-01 23:00:00	196	0.42	5.17
2019-04-02 00:00:00	73	0.11	1.78
2019-04-02 01:00:00	37	0	0.25
2019-04-02 02:00:00	25	0	0
2019-04-02 03:00:00	15	0	0.08
2019-04-02 04:00:00	17	0	0.08
2019-04-02 05:00:00	88	0.17	1.84
2019-04-02 06:00:00	569	5.25	16.17
2019-04-02 07:00:00	716	18.84	27.17
2019-04-02 08:00:00	658	23.59	28.33
2019-04-02 09:00:00	810	7.58	25.5
2019-04-02 10:00:00	811	7.75	25.92
2019-04-02 11:00:00	751	7.5	23.67
2019-04-02 12:00:00	814	8.42	26.25
2019-04-02 13:00:00	838	7.33	26.17
2019-04-02 14:00:00	825	8.83	26.75
2019-04-02 15:00:00	788	7.08	24.92
2019-04-02 16:00:00	754	6.5	23.67
2019-04-02 17:00:00	808	7.42	25.33
2019-04-02 18:00:00	855	8.92	27.25
2019-04-02 19:00:00	725	6.42	23.17
2019-04-02 20:00:00	504	3.75	15.5
2019-04-02 21:00:00	437	3.08	13
2019-04-02 22:00:00	395	2.58	11.5
2019-04-02 23:00:00	209	0.75	6.42
2019-04-03 00:00:00	137	0.33	3.56
2019-04-03 01:00:00	38	0	0.5
2019-04-03 02:00:00	29	0	0
2019-04-03 03:00:00	17	0	0
2019-04-03 04:00:00	29	0	0.08
2019-04-03 05:00:00	80	0.17	1.5
2019-04-03 06:00:00	558	4.59	15.58
2019-04-03 07:00:00	804	8.25	25.17
2019-04-03 08:00:00	757	9.42	24.92
2019-04-03 09:00:00	853	7.58	27
2019-04-03 10:00:00	812	7	25.75
2019-04-03 11:00:00	724	6.33	22.67
2019-04-03 12:00:00	826	10	26.67
2019-04-03 13:00:00	830	7.33	26.25
2019-04-03 14:00:00	782	7.67	24.83
2019-04-03 15:00:00	790	7.75	25
2019-04-03 16:00:00	717	6.5	22.92
2019-04-03 17:00:00	781	8	24.5
2019-04-03 18:00:00	871	8.92	27.5
2019-04-03 19:00:00	703	6	22.84
2019-04-03 20:00:00	468	3.59	14.5
2019-04-03 21:00:00	440	2.92	12.5
2019-04-03 22:00:00	428	3.09	13
2019-04-03 23:00:00	218	0.84	6.42
2019-04-04 00:00:00	151	0.22	3.78
2019-04-04 01:00:00	79	0	1.42
2019-04-04 02:00:00	41	0	0.59
2019-04-04 03:00:00	25	0	0
2019-04-04 04:00:00	30	0	0.08
2019-04-04 05:00:00	98	0.34	2
2019-04-04 06:00:00	582	4.83	16.42
2019-04-04 07:00:00	790	8	25.92
2019-04-04 08:00:00	755	6.42	23
2019-04-04 09:00:00	828	8.08	26.25
2019-04-04 10:00:00	788	7	25.17
2019-04-04 11:00:00	732	7.17	23
2019-04-04 12:00:00	790	7.83	24.67
2019-04-04 13:00:00	901	8.59	28.83
2019-04-04 14:00:00	798	7.25	25.42
2019-04-04 15:00:00	786	7.42	25.08
2019-04-04 16:00:00	697	6.17	21.67
2019-04-04 17:00:00	834	8.5	26.42
2019-04-04 18:00:00	818	7.67	25.92
2019-04-04 19:00:00	729	6.83	23.5
2019-04-04 20:00:00	561	5	17.33
2019-04-04 21:00:00	450	3.42	13.67
2019-04-04 22:00:00	398	2.67	11.67
2019-04-04 23:00:00	252	3.17	8.58
2019-04-05 00:00:00	159	0.67	4.45
2019-04-05 01:00:00	77	0	1.67
2019-04-05 02:00:00	47	0	0.5
2019-04-05 03:00:00	38	0	0.17
2019-04-05 04:00:00	37	0	0.25
2019-04-05 05:00:00	113	0.33	2.33
2019-04-05 06:00:00	554	5	15.92
2019-04-05 07:00:00	767	7.09	24.25
2019-04-05 08:00:00	781	7.75	24.75
2019-04-05 09:00:00	820	8.67	25.92
2019-04-05 10:00:00	783	6.92	25
2019-04-05 11:00:00	808	8	25.42
2019-04-05 12:00:00	829	8.17	26.67
2019-04-05 13:00:00	886	7.92	28.33
2019-04-05 14:00:00	896	9.34	28.83
2019-04-05 15:00:00	791	7.09	25
2019-04-05 16:00:00	778	6.42	24.33
2019-04-05 17:00:00	853	8.67	26.5
2019-04-05 18:00:00	876	10.42	29.17
2019-04-05 19:00:00	754	6.92	24.17
2019-04-05 20:00:00	681	5.59	21.08
2019-04-05 21:00:00	506	3.84	15.59
2019-04-05 22:00:00	475	3.67	14.33
2019-04-05 23:00:00	333	1.67	9.5
2019-04-06 00:00:00	275	1.45	8.11
2019-04-06 01:00:00	191	0.58	5.17
2019-04-06 02:00:00	134	0.33	3.5
2019-04-06 03:00:00	121	0.25	2.84
2019-04-06 04:00:00	102	0.08	2.5
2019-04-06 05:00:00	107	0.17	2.42
2019-04-06 06:00:00	295	1.92	7.33
2019-04-06 07:00:00	389	2.67	11.42
2019-04-06 08:00:00	551	4.42	16.42
2019-04-06 09:00:00	631	5.5	19.83
2019-04-06 10:00:00	745	6.5	23
2019-04-06 11:00:00	770	6.59	24.08
2019-04-06 12:00:00	814	7.83	26.17
2019-04-06 13:00:00	732	6.33	23.17
2019-04-06 14:00:00	661	5.5	20.59
2019-04-06 15:00:00	599	4.84	18.25
2019-04-06 16:00:00	604	4.5	18.33
2019-04-06 17:00:00	603	4.75	18.17
2019-04-06 18:00:00	634	5.09	19.17
2019-04-06 19:00:00	621	5.17	19.5
2019-04-06 20:00:00	494	3.67	14.83
2019-04-06 21:00:00	432	3	12.59
2019-04-06 22:00:00	442	3.08	13.17
2019-04-06 23:00:00	363	2.42	10.58
2019-04-07 00:00:00	315	2	9
2019-04-07 01:00:00	281	1.59	7.92
2019-04-07 02:00:00	180	0.58	5.25
2019-04-07 03:00:00	134	0.25	3.25
2019-04-07 04:00:00	96	0	2.17
2019-04-07 05:00:00	102	0.08	2.17
2019-04-07 06:00:00	171	0.42	3.83
2019-04-07 07:00:00	227	1	6.42
2019-04-07 08:00:00	340	2	9.67
2019-04-07 09:00:00	403	2.75	11.75
2019-04-07 10:00:00	484	3.5	14
2019-04-07 11:00:00	596	4.92	17.67
2019-04-07 12:00:00	639	5.17	19.42
2019-04-07 13:00:00	607	5	18.92
2019-04-07 14:00:00	525	3.84	15.59
2019-04-07 15:00:00	544	4	16.42
2019-04-07 16:00:00	451	3.25	13.42
2019-04-07 17:00:00	499	3.67	14.67
2019-04-07 18:00:00	588	4.5	17.5
2019-04-07 19:00:00	550	4.17	16.67
2019-04-07 20:00:00	457	3.33	13.75
2019-04-07 21:00:00	371	2.58	11.08
2019-04-07 22:00:00	251	1.33	7.08
2019-04-07 23:00:00	187	0.75	5.17
2019-04-08 00:00:00	75	0	1.78
2019-04-08 01:00:00	44	0	0.5
2019-04-08 02:00:00	37	0	0.08
2019-04-08 03:00:00	26	0	0
2019-04-08 04:00:00	27	0	0.08
2019-04-08 05:00:00	116	0.5	2.92
2019-04-08 06:00:00	572	4.92	16.17
2019-04-08 07:00:00	752	7.17	24.17
2019-04-08 08:00:00	790	6.58	24.75
2019-04-08 09:00:00	819	7.25	25.75
2019-04-08 10:00:00	800	7	25.25
2019-04-08 11:00:00	715	7.92	22.83
2019-04-08 12:00:00	845	8.33	26.92
2019-04-08 13:00:00	804	7.08	25.5
2019-04-08 14:00:00	795	6.83	25.5
2019-04-08 15:00:00	828	8	26
2019-04-08 16:00:00	780	7.92	24.84
2019-04-08 17:00:00	781	7.59	24.59
2019-04-08 18:00:00	845	9.58	27.67
2019-04-08 19:00:00	676	5.84	22
2019-04-08 20:00:00	433	3.58	12.75
2019-04-08 21:00:00	365	3.09	11.75
2019-04-08 22:00:00	337	2.5	10.25
2019-04-08 23:00:00	175	0.42	5
2019-04-09 00:00:00	99	0.11	2.44
2019-04-09 01:00:00	51	0.5	1.58
2019-04-09 02:00:00	20	0	0
2019-04-09 03:00:00	12	0	0
2019-04-09 04:00:00	20	0	0
2019-04-09 05:00:00	87	0.34	1.42
2019-04-09 06:00:00	583	5.92	16.5
2019-04-09 07:00:00	783	14.92	27.67
2019-04-09 08:00:00	656	13.67	23.42
2019-04-09 09:00:00	843	9.42	27.58
2019-04-09 10:00:00	842	8.67	27.42
2019-04-09 11:00:00	752	6.92	23.58
2019-04-09 12:00:00	825	7.92	25.84
2019-04-09 13:00:00	857	7.83	27.33
2019-04-09 14:00:00	810	7.59	25.67
2019-04-09 15:00:00	777	7.34	24.92
2019-04-09 16:00:00	754	6.42	23.42
2019-04-09 17:00:00	873	8.25	27.92
2019-04-09 18:00:00	850	10.08	27.34
2019-04-09 19:00:00	752	7.08	24.5
2019-04-09 20:00:00	528	4	16.58
2019-04-09 21:00:00	451	3.08	13
2019-04-09 22:00:00	385	2.58	11.5
2019-04-09 23:00:00	234	1	6.5
2019-04-10 00:00:00	140	0.22	3.56
2019-04-10 01:00:00	57	0	1
2019-04-10 02:00:00	24	0	0.17
2019-04-10 03:00:00	27	0	0.08
2019-04-10 04:00:00	20	0	0.08
2019-04-10 05:00:00	93	0.33	1.83
2019-04-10 06:00:00	544	5.67	15.67
2019-04-10 07:00:00	811	7.67	25.58
2019-04-10 08:00:00	781	8	24.25
2019-04-10 09:00:00	804	7.17	25.92
2019-04-10 10:00:00	798	7.25	25.34
2019-04-10 11:00:00	790	7.25	24.84
2019-04-10 12:00:00	795	7.75	24.83
2019-04-10 13:00:00	850	7.33	27.42
2019-04-10 14:00:00	869	8.59	27.33
2019-04-10 15:00:00	786	7.33	25.25
2019-04-10 16:00:00	784	8.42	25.17
2019-04-10 17:00:00	840	7.75	26.67
2019-04-10 18:00:00	827	9	26.92
2019-04-10 19:00:00	734	7	23.58
2019-04-10 20:00:00	445	3.42	13.58
2019-04-10 21:00:00	455	3.42	13.25
2019-04-10 22:00:00	417	2.75	12.17
2019-04-10 23:00:00	221	0.75	6.34
2019-04-11 00:00:00	140	0.33	3.66
2019-04-11 01:00:00	79	0	1.5
2019-04-11 02:00:00	39	0	0.25
2019-04-11 03:00:00	27	0	0.08
2019-04-11 04:00:00	19	0	0
2019-04-11 05:00:00	95	0.25	1.83
2019-04-11 06:00:00	559	4.92	15.67
2019-04-11 07:00:00	775	6.75	24.75
2019-04-11 08:00:00	752	7.5	24.25
2019-04-11 09:00:00	836	7.75	26.25
2019-04-11 10:00:00	804	7.34	25.5
2019-04-11 11:00:00	797	8.09	25
2019-04-11 12:00:00	821	7.67	25.83
2019-04-11 13:00:00	861	8.34	27.5
2019-04-11 14:00:00	844	7.84	26.59
2019-04-11 15:00:00	807	7.5	25.67
2019-04-11 16:00:00	749	7.17	23.75
2019-04-11 17:00:00	768	6.58	23.75
2019-04-11 18:00:00	847	7.67	26.83
2019-04-11 19:00:00	803	7.75	25.5
2019-04-11 20:00:00	557	4.84	17.92
2019-04-11 21:00:00	454	3	13.33
2019-04-11 22:00:00	438	3.08	12.5
2019-04-11 23:00:00	257	1.42	7.83
2019-04-12 00:00:00	191	0.78	5.22
2019-04-12 01:00:00	92	0.08	2
2019-04-12 02:00:00	58	0.58	1.25
2019-04-12 03:00:00	35	0	0.42
2019-04-12 04:00:00	28	0	0
2019-04-12 05:00:00	94	0.25	1.83
2019-04-12 06:00:00	549	4.92	15.58
2019-04-12 07:00:00	854	11.5	28.59
2019-04-12 08:00:00	740	6.5	22.92
2019-04-12 09:00:00	806	6.83	25.09
2019-04-12 10:00:00	876	8.25	28
2019-04-12 11:00:00	792	8.58	25.25
2019-04-12 12:00:00	843	9.42	27.75
2019-04-12 13:00:00	879	9	28.33
2019-04-12 14:00:00	861	7.84	26.83
2019-04-12 15:00:00	798	7.33	25.42
2019-04-12 16:00:00	860	8.42	27.5
2019-04-12 17:00:00	814	7.84	25.92
2019-04-12 18:00:00	853	8.08	26.92
2019-04-12 19:00:00	733	6.92	23.42
2019-04-12 20:00:00	627	5.08	19.67
2019-04-12 21:00:00	555	4.08	16.83
2019-04-12 22:00:00	436	2.92	13.08
2019-04-12 23:00:00	375	2.25	11
2019-04-13 00:00:00	279	1.56	7.78
2019-04-13 01:00:00	194	0.67	5.25
2019-04-13 02:00:00	155	0.25	3.92
2019-04-13 03:00:00	117	0.17	3
2019-04-13 04:00:00	81	0	1.42
2019-04-13 05:00:00	85	0	1.84
2019-04-13 06:00:00	209	1.17	5.42
2019-04-13 07:00:00	492	3.92	14.17
2019-04-13 08:00:00	598	4.67	18.25
2019-04-13 09:00:00	663	5.34	20.58
2019-04-13 10:00:00	708	6.5	22
2019-04-13 11:00:00	721	6.08	22.92
2019-04-13 12:00:00	792	8.25	25.58
2019-04-13 13:00:00	709	6.5	22
2019-04-13 14:00:00	651	5.42	20.25
2019-04-13 15:00:00	577	4.33	17.67
2019-04-13 16:00:00	586	4.92	17.67
2019-04-13 17:00:00	624	4.75	19
2019-04-13 18:00:00	610	4.83	18.92
2019-04-13 19:00:00	666	6.25	20.58
2019-04-13 20:00:00	574	4.5	17.75
2019-04-13 21:00:00	475	3.33	14.25
2019-04-13 22:00:00	429	2.92	12.25
2019-04-13 23:00:00	379	2.42	11.42
2019-04-14 00:00:00	319	1.89	9
2019-04-14 01:00:00	215	1	6.17
2019-04-14 02:00:00	168	0.42	4.58
2019-04-14 03:00:00	109	0.17	2.58
2019-04-14 04:00:00	88	0	1.59
2019-04-14 05:00:00	88	0	1.75
2019-04-14 06:00:00	153	0.33	3.75
2019-04-14 07:00:00	178	0.58	4.59
2019-04-14 08:00:00	355	2.5	9.75
2019-04-14 09:00:00	365	2.17	10.67
2019-04-14 10:00:00	399	2.42	11.75
2019-04-14 11:00:00	516	3.92	15.25
2019-04-14 12:00:00	635	5.25	19.5
2019-04-14 13:00:00	512	3.75	15.59
2019-04-14 14:00:00	521	4.42	15.42
2019-04-14 15:00:00	491	3.5	14.59
2019-04-14 16:00:00	381	2.67	11.67
2019-04-14 17:00:00	422	2.75	12
2019-04-14 18:00:00	554	4.25	16.67
2019-04-14 19:00:00	533	3.92	16.08
2019-04-14 20:00:00	474	3.08	13.92
2019-04-14 21:00:00	352	2.58	10.83
2019-04-14 22:00:00	243	1	6.58
2019-04-14 23:00:00	190	0.42	5.5
2019-04-15 00:00:00	101	0	2.45
2019-04-15 01:00:00	48	0	0.58
2019-04-15 02:00:00	29	0	0.08
2019-04-15 03:00:00	26	0	0
2019-04-15 04:00:00	31	0	0.17
2019-04-15 05:00:00	107	0.33	2
2019-04-15 06:00:00	546	4.58	15.58
2019-04-15 07:00:00	810	7.33	25.75
2019-04-15 08:00:00	741	6.84	23.17
2019-04-15 09:00:00	862	7.83	27.25
2019-04-15 10:00:00	819	7.75	26.25
2019-04-15 11:00:00	772	7.67	24.75
2019-04-15 12:00:00	779	7.58	24.75
2019-04-15 13:00:00	815	7.92	26.09
2019-04-15 14:00:00	848	7.83	26.67
2019-04-15 15:00:00	808	7.59	25.83
2019-04-15 16:00:00	707	6.09	22.92
2019-04-15 17:00:00	778	7.33	24
2019-04-15 18:00:00	785	8.08	25.08
2019-04-15 19:00:00	685	6.33	21.83
2019-04-15 20:00:00	443	3.42	13.5
2019-04-15 21:00:00	403	2.92	11.75
2019-04-15 22:00:00	335	1.92	9.75
2019-04-15 23:00:00	166	0.34	4.5
2019-04-16 00:00:00	108	0	2.56
2019-04-16 01:00:00	35	0	0.34
2019-04-16 02:00:00	20	0	0
2019-04-16 03:00:00	16	0	0
2019-04-16 04:00:00	22	0	0
2019-04-16 05:00:00	98	0.25	2
2019-04-16 06:00:00	570	6.17	16.5
2019-04-16 07:00:00	785	7.67	25.5
2019-04-16 08:00:00	671	5.75	20.84
2019-04-16 09:00:00	750	7.42	23.67
2019-04-16 10:00:00	865	8.5	27.58
2019-04-16 11:00:00	760	7.17	24.17
2019-04-16 12:00:00	885	8.59	27.83
2019-04-16 13:00:00	868	8	27.59
2019-04-16 14:00:00	858	8.42	27.67
2019-04-16 15:00:00	805	7.08	25.42
2019-04-16 16:00:00	766	7.08	24
2019-04-16 17:00:00	789	8.33	25.5
2019-04-16 18:00:00	913	11.5	29.83
2019-04-16 19:00:00	783	7.75	25
2019-04-16 20:00:00	515	4.09	16.08
2019-04-16 21:00:00	400	2.67	11.92
2019-04-16 22:00:00	404	2.59	12
2019-04-16 23:00:00	206	0.67	5.67
2019-04-17 00:00:00	123	0.22	3
2019-04-17 01:00:00	59	0	1
2019-04-17 02:00:00	24	0	0
2019-04-17 03:00:00	20	0	0
2019-04-17 04:00:00	13	0	0
2019-04-17 05:00:00	108	0.5	2.25
2019-04-17 06:00:00	533	4.33	14.83
2019-04-17 07:00:00	797	7.08	24.92
2019-04-17 08:00:00	707	9.67	23.83
2019-04-17 09:00:00	832	8.92	26.25
2019-04-17 10:00:00	858	7.92	27.5
2019-04-17 11:00:00	823	8.83	26.34
2019-04-17 12:00:00	807	9.08	26.67
2019-04-17 13:00:00	852	8.25	27.17
2019-04-17 14:00:00	838	7.84	25.92
2019-04-17 15:00:00	860	8.33	27.83
2019-04-17 16:00:00	809	7	25.17
2019-04-17 17:00:00	816	8.59	26
2019-04-17 18:00:00	874	9.42	28.33
2019-04-17 19:00:00	729	7.17	22.84
2019-04-17 20:00:00	609	5.25	19.33
2019-04-17 21:00:00	514	3.92	15.84
2019-04-17 22:00:00	367	2.25	11.08
2019-04-17 23:00:00	224	0.83	6.34
2019-04-18 00:00:00	180	0.44	4.55
2019-04-18 01:00:00	96	0.08	2
2019-04-18 02:00:00	42	0	0.5
2019-04-18 03:00:00	40	0	0.5
2019-04-18 04:00:00	52	0	0.58
2019-04-18 05:00:00	114	0.34	2.58
2019-04-18 06:00:00	374	2.75	10.33
2019-04-18 07:00:00	596	5.25	18.17
2019-04-18 08:00:00	658	5.67	20
2019-04-18 09:00:00	832	7.58	26.25
2019-04-18 10:00:00	811	7.92	25.92
2019-04-18 11:00:00	731	6.33	23
2019-04-18 12:00:00	766	8.09	24.25
2019-04-18 13:00:00	774	7.75	24.59
2019-04-18 14:00:00	796	7.25	25
2019-04-18 15:00:00	838	7.5	26.33
2019-04-18 16:00:00	725	7.42	23.5
2019-04-18 17:00:00	799	7.25	25.09
2019-04-18 18:00:00	829	8.34	26.58
2019-04-18 19:00:00	719	6.5	23.17
2019-04-18 20:00:00	590	4.42	17.42
2019-04-18 21:00:00	532	4	16.33
2019-04-18 22:00:00	345	2.17	10.17
2019-04-18 23:00:00	301	1.42	8.59
2019-04-19 00:00:00	253	1.34	7.44
2019-04-19 01:00:00	142	0.17	3.67
2019-04-19 02:00:00	113	0	2.67
2019-04-19 03:00:00	84	0	1.67
2019-04-19 04:00:00	79	0	1.5
2019-04-19 05:00:00	72	0	1.25
2019-04-19 06:00:00	148	0.25	3.67
2019-04-19 07:00:00	305	2.08	9.09
2019-04-19 08:00:00	399	2.5	11.58
2019-04-19 09:00:00	308	1.67	9
2019-04-19 10:00:00	412	3.42	12.17
2019-04-19 11:00:00	433	3	12.75
2019-04-19 12:00:00	425	3.42	12.59
2019-04-19 13:00:00	440	3.08	13.09
2019-04-19 14:00:00	370	2.5	10.67
2019-04-19 15:00:00	398	2.42	11.5
2019-04-19 16:00:00	353	2.42	10.17
2019-04-19 17:00:00	425	2.92	12.17
2019-04-19 18:00:00	475	3.58	14.08
2019-04-19 19:00:00	431	3.17	12.92
2019-04-19 20:00:00	389	2.5	11.42
2019-04-19 21:00:00	336	2	9.75
2019-04-19 22:00:00	330	1.17	9.34
2019-04-19 23:00:00	251	0.5	7.08
2019-04-20 00:00:00	140	0.11	3.67
2019-04-20 01:00:00	96	0.08	2.33
2019-04-20 02:00:00	71	0	1.25
2019-04-20 03:00:00	56	0	0.67
2019-04-20 04:00:00	37	0	0.25
2019-04-20 05:00:00	62	0	0.84
2019-04-20 06:00:00	157	0.5	3.75
2019-04-20 07:00:00	237	1.08	6.33
2019-04-20 08:00:00	399	2.75	11.42
2019-04-20 09:00:00	492	3.75	14.42
2019-04-20 10:00:00	567	4.75	17.08
2019-04-20 11:00:00	601	5	18.34
2019-04-20 12:00:00	622	5.5	19.17
2019-04-20 13:00:00	600	5	18.5
2019-04-20 14:00:00	618	5.09	18.92
2019-04-20 15:00:00	546	4.17	16.42
2019-04-20 16:00:00	447	3.17	13.25
2019-04-20 17:00:00	406	2.67	11.83
2019-04-20 18:00:00	441	3.75	13.25
2019-04-20 19:00:00	498	4.5	14.83
2019-04-20 20:00:00	451	3.17	13.42
2019-04-20 21:00:00	383	2.67	11
2019-04-20 22:00:00	347	2.08	9.83
2019-04-20 23:00:00	301	1.67	8.83
2019-04-21 00:00:00	231	1.11	6.55
2019-04-21 01:00:00	181	0.5	4.84
2019-04-21 02:00:00	125	0.08	3.17
2019-04-21 03:00:00	90	0	1.92
2019-04-21 04:00:00	58	0	0.84
2019-04-21 05:00:00	89	0.25	2.17
2019-04-21 06:00:00	185	0.92	4.67
2019-04-21 07:00:00	205	1	5.58
2019-04-21 08:00:00	244	1.17	6.34
2019-04-21 09:00:00	328	2.08	9.92
2019-04-21 10:00:00	363	2.33	10.33
2019-04-21 11:00:00	434	3.59	12.5
2019-04-21 12:00:00	525	4.5	16.09
2019-04-21 13:00:00	417	3.17	12.59
2019-04-21 14:00:00	384	2.92	11.17
2019-04-21 15:00:00	418	2.84	11.84
2019-04-21 16:00:00	441	3.17	13
2019-04-21 17:00:00	465	3.34	13.92
2019-04-21 18:00:00	521	4	15.25
2019-04-21 19:00:00	469	3.59	14.17
2019-04-21 20:00:00	439	3	12.5
2019-04-21 21:00:00	361	2	11.09
2019-04-21 22:00:00	269	1.42	7.5
2019-04-21 23:00:00	155	0.5	4.17
2019-04-22 00:00:00	101	0	2.22
2019-04-22 01:00:00	53	0	0.75
2019-04-22 02:00:00	26	0	0.08
2019-04-22 03:00:00	16	0	0
2019-04-22 04:00:00	26	0	0.42
2019-04-22 05:00:00	98	0.17	1.83
2019-04-22 06:00:00	583	5	16.5
2019-04-22 07:00:00	772	6.84	24.67
2019-04-22 08:00:00	700	6	21.92
2019-04-22 09:00:00	808	8.25	25.58
2019-04-22 10:00:00	737	6.5	23.5
2019-04-22 11:00:00	771	6.67	23.83
2019-04-22 12:00:00	838	7.58	26.17
2019-04-22 13:00:00	823	7.42	26.5
2019-04-22 14:00:00	799	8.09	25.08
2019-04-22 15:00:00	759	6.75	24.33
2019-04-22 16:00:00	737	6.25	22.83
2019-04-22 17:00:00	789	7.34	24.92
2019-04-22 18:00:00	859	9.42	27.34
2019-04-22 19:00:00	692	6.34	22.67
2019-04-22 20:00:00	464	3.33	13.92
2019-04-22 21:00:00	385	2.33	11.42
2019-04-22 22:00:00	362	2.75	11.09
2019-04-22 23:00:00	157	0.25	4.33
2019-04-23 00:00:00	76	0	1.44
2019-04-23 01:00:00	34	0	0.33
2019-04-23 02:00:00	31	0	0.17
2019-04-23 03:00:00	19	0	0
2019-04-23 04:00:00	22	0	0
2019-04-23 05:00:00	98	0.17	1.92
2019-04-23 06:00:00	554	4.42	15.33
2019-04-23 07:00:00	794	7.58	25.67
2019-04-23 08:00:00	663	5.67	20.58
2019-04-23 09:00:00	746	6.42	23.17
2019-04-23 10:00:00	783	6.5	24.42
2019-04-23 11:00:00	779	7.5	24.42
2019-04-23 12:00:00	803	8.83	25.75
2019-04-23 13:00:00	819	7	26.08
2019-04-23 14:00:00	788	6.92	24.42
2019-04-23 15:00:00	811	7.42	25.83
2019-04-23 16:00:00	762	6.92	24.09
2019-04-23 17:00:00	785	6.92	24.33
2019-04-23 18:00:00	845	8.42	27.09
2019-04-23 19:00:00	730	6.92	23.67
2019-04-23 20:00:00	492	3.5	15.08
2019-04-23 21:00:00	403	2.5	11.67
2019-04-23 22:00:00	389	2.67	11.5
2019-04-23 23:00:00	251	1.09	7.25
2019-04-24 00:00:00	161	0.44	4.45
2019-04-24 01:00:00	66	0	0.92
2019-04-24 02:00:00	39	0	0.33
2019-04-24 03:00:00	16	0	0
2019-04-24 04:00:00	24	0	0.08
2019-04-24 05:00:00	89	0.33	1.67
2019-04-24 06:00:00	569	4.42	16.17
2019-04-24 07:00:00	762	8.67	24.83
2019-04-24 08:00:00	739	6.42	22.75
2019-04-24 09:00:00	913	9.42	29.17
2019-04-24 10:00:00	805	7.42	26
2019-04-24 11:00:00	748	6.67	23.17
2019-04-24 12:00:00	846	8.58	26.5
2019-04-24 13:00:00	811	7.17	26.33
2019-04-24 14:00:00	800	7.09	25.25
2019-04-24 15:00:00	807	8.5	26
2019-04-24 16:00:00	808	7.42	24.75
2019-04-24 17:00:00	869	8.33	28.17
2019-04-24 18:00:00	945	10.58	30.75
2019-04-24 19:00:00	824	8.58	26.75
2019-04-24 20:00:00	550	4.08	17.25
2019-04-24 21:00:00	440	3.17	13.17
2019-04-24 22:00:00	393	2.67	11.42
2019-04-24 23:00:00	239	1	7.25
2019-04-25 00:00:00	127	0.22	3.11
2019-04-25 01:00:00	60	0	0.92
2019-04-25 02:00:00	39	0	0.42
2019-04-25 03:00:00	31	0	0.17
2019-04-25 04:00:00	34	0	0.08
2019-04-25 05:00:00	97	0.17	1.92
2019-04-25 06:00:00	580	5.75	16.42
2019-04-25 07:00:00	780	8.08	25.17
2019-04-25 08:00:00	809	7.34	25.34
2019-04-25 09:00:00	900	8.25	27.92
2019-04-25 10:00:00	877	7.92	28.5
2019-04-25 11:00:00	739	6.67	23.34
2019-04-25 12:00:00	803	8.09	25.5
2019-04-25 13:00:00	880	7.75	27.5
2019-04-25 14:00:00	839	9.17	27.17
2019-04-25 15:00:00	803	7.25	25.67
2019-04-25 16:00:00	738	6.42	22.75
2019-04-25 17:00:00	817	7.84	26
2019-04-25 18:00:00	887	9	28.42
2019-04-25 19:00:00	771	8.58	25.17
2019-04-25 20:00:00	570	4.67	17.67
2019-04-25 21:00:00	429	3.17	12.92
2019-04-25 22:00:00	410	2.58	12.08
2019-04-25 23:00:00	296	1.58	8.5
2019-04-26 00:00:00	189	0.56	5.56
2019-04-26 01:00:00	101	0.08	2.42
2019-04-26 02:00:00	50	0	0.75
2019-04-26 03:00:00	25	0	0
2019-04-26 04:00:00	30	0	0
2019-04-26 05:00:00	96	0.34	1.92
2019-04-26 06:00:00	538	4.67	15.5
2019-04-26 07:00:00	804	7.25	25.34
2019-04-26 08:00:00	753	6.83	23.75
2019-04-26 09:00:00	800	8	25.59
2019-04-26 10:00:00	834	8.17	26.42
2019-04-26 11:00:00	758	7	24.17
2019-04-26 12:00:00	826	8.09	26.17
2019-04-26 13:00:00	859	8.33	27.67
2019-04-26 14:00:00	812	7.58	25.75
2019-04-26 15:00:00	815	7.83	25.92
2019-04-26 16:00:00	825	7.33	26.25
2019-04-26 17:00:00	845	7.92	26.42
2019-04-26 18:00:00	880	10.34	28.92
2019-04-26 19:00:00	805	7.92	25.75
2019-04-26 20:00:00	601	4.84	18.83
2019-04-26 21:00:00	509	3.75	15.34
2019-04-26 22:00:00	428	3.25	12.58
2019-04-26 23:00:00	318	1.83	9.17
2019-04-27 00:00:00	299	1.78	8.67
2019-04-27 01:00:00	202	1	5.58
2019-04-27 02:00:00	116	0.17	2.67
2019-04-27 03:00:00	99	0.08	2.08
2019-04-27 04:00:00	100	0	2.25
2019-04-27 05:00:00	81	0	1.58
2019-04-27 06:00:00	240	1.33	6.17
2019-04-27 07:00:00	437	3	12.59
2019-04-27 08:00:00	567	4.25	16.75
2019-04-27 09:00:00	663	5.5	20.25
2019-04-27 10:00:00	730	6.17	22.75
2019-04-27 11:00:00	755	6.67	23.75
2019-04-27 12:00:00	806	7.58	25.58
2019-04-27 13:00:00	734	6.42	22.92
2019-04-27 14:00:00	618	4.84	19.17
2019-04-27 15:00:00	596	4.42	17.92
2019-04-27 16:00:00	595	4.59	18.09
2019-04-27 17:00:00	655	5.25	19.75
2019-04-27 18:00:00	647	5.33	20.25
2019-04-27 19:00:00	632	5.17	19.58
2019-04-27 20:00:00	519	3.83	15.75
2019-04-27 21:00:00	447	3	13.58
2019-04-27 22:00:00	387	2.5	11.5
2019-04-27 23:00:00	356	2.09	10.17
2019-04-28 00:00:00	324	1.78	9.56
2019-04-28 01:00:00	210	0.92	5.83
2019-04-28 02:00:00	159	0.33	4.17
2019-04-28 03:00:00	144	0.25	3.75
2019-04-28 04:00:00	95	0	1.92
2019-04-28 05:00:00	62	0	1
2019-04-28 06:00:00	141	0.25	3.17
2019-04-28 07:00:00	204	0.67	5.5
2019-04-28 08:00:00	340	2	9.08
2019-04-28 09:00:00	355	1.92	10.17
2019-04-28 10:00:00	430	2.75	12.58
2019-04-28 11:00:00	502	3.92	14.34
2019-04-28 12:00:00	577	4.59	17.34
2019-04-28 13:00:00	536	4.08	16.08
2019-04-28 14:00:00	469	3.75	14.17
2019-04-28 15:00:00	477	3.58	13.75
2019-04-28 16:00:00	509	3.75	14.75
2019-04-28 17:00:00	538	4	16.58
2019-04-28 18:00:00	608	4.92	18.67
2019-04-28 19:00:00	559	4.08	16.92
2019-04-28 20:00:00	437	2.75	13
2019-04-28 21:00:00	328	1.83	9.84
2019-04-28 22:00:00	241	1	6.67
2019-04-28 23:00:00	178	0.42	4.67
2019-04-29 00:00:00	129	0.22	3.44
2019-04-29 01:00:00	61	0	1
2019-04-29 02:00:00	28	0	0.08
2019-04-29 03:00:00	22	0	0
2019-04-29 04:00:00	32	0	0.17
2019-04-29 05:00:00	109	0.34	2.33
2019-04-29 06:00:00	584	5.92	16.75
2019-04-29 07:00:00	746	8.25	24.75
2019-04-29 08:00:00	821	7.84	25.17
2019-04-29 09:00:00	779	7.17	24.84
2019-04-29 10:00:00	767	6.75	23.92
2019-04-29 11:00:00	779	7.33	24.67
2019-04-29 12:00:00	820	8	26.17
2019-04-29 13:00:00	874	7.83	27.84
2019-04-29 14:00:00	781	7.33	24.92
2019-04-29 15:00:00	788	7.33	24.67
2019-04-29 16:00:00	781	7.42	25.25
2019-04-29 17:00:00	856	8.67	26.75
2019-04-29 18:00:00	880	8.75	28.67
2019-04-29 19:00:00	725	6.84	23.17
2019-04-29 20:00:00	456	3	13.83
2019-04-29 21:00:00	399	2.59	11.75
2019-04-29 22:00:00	377	2.25	10.83
2019-04-29 23:00:00	171	0.58	5
2019-04-30 00:00:00	96	0	2.11
2019-04-30 01:00:00	42	0	0.25
2019-04-30 02:00:00	35	0	0.25
2019-04-30 03:00:00	18	0	0
2019-04-30 04:00:00	24	0	0
2019-04-30 05:00:00	100	0.25	2.25
2019-04-30 06:00:00	553	4.33	15.67
2019-04-30 07:00:00	827	11	27.25
2019-04-30 08:00:00	752	6.59	23.75
2019-04-30 09:00:00	824	7.75	26
2019-04-30 10:00:00	837	7.58	26.42
2019-04-30 11:00:00	801	7.42	24.92
2019-04-30 12:00:00	875	9.5	28.42
2019-04-30 13:00:00	851	7.5	26.92
2019-04-30 14:00:00	803	7.17	25.58
2019-04-30 15:00:00	799	7.75	25.25
2019-04-30 16:00:00	778	7.25	24.5
2019-04-30 17:00:00	835	10.75	27.25
2019-04-30 18:00:00	869	9.09	27.92
2019-04-30 19:00:00	785	7.5	25.67
2019-04-30 20:00:00	622	4.92	19.33
2019-04-30 21:00:00	504	3.92	14.67
2019-04-30 22:00:00	480	3.92	14.59
2019-04-30 23:00:00	290	1.75	8.67
2019-05-01 00:00:00	304	1.78	8.78

## Sheet: PM 04030 032
Data/Hora	Intensidade(carros/hora)	Ocupacao(%)	Carga(%)
2019-04-01 00:00:00	11	0	0.78
2019-04-01 01:00:00	12	0.08	0.75
2019-04-01 02:00:00	2	0	0.25
2019-04-01 03:00:00	4	0	0.25
2019-04-01 04:00:00	2	0	0.42
2019-04-01 05:00:00	15	0.08	0.83
2019-04-01 06:00:00	99	1.59	6.34
2019-04-01 07:00:00	148	2.58	11.17
2019-04-01 08:00:00	140	3.5	10.59
2019-04-01 09:00:00	175	3.08	12.34
2019-04-01 10:00:00	187	2.92	13.33
2019-04-01 11:00:00	210	5	16
2019-04-01 12:00:00	210	6.42	16.17
2019-04-01 13:00:00	218	5.5	17
2019-04-01 14:00:00	171	3.17	12.75
2019-04-01 15:00:00	223	5.25	16.75
2019-04-01 16:00:00	219	3.92	16
2019-04-01 17:00:00	246	4.42	18.42
2019-04-01 18:00:00	251	5	18.67
2019-04-01 19:00:00	194	3.58	14.5
2019-04-01 20:00:00	144	2.08	10.75
2019-04-01 21:00:00	103	1.42	7.17
2019-04-01 22:00:00	125	1.42	9
2019-04-01 23:00:00	39	0.42	2.67
2019-04-02 00:00:00	15	0.11	0.44
2019-04-02 01:00:00	12	0.08	0.34
2019-04-02 02:00:00	3	0	0.42
2019-04-02 03:00:00	6	0.08	0.42
2019-04-02 04:00:00	2	0	0.17
2019-04-02 05:00:00	18	0.17	0.84
2019-04-02 06:00:00	107	1.83	6.5
2019-04-02 07:00:00	169	8.17	13.5
2019-04-02 08:00:00	164	11.33	16.58
2019-04-02 09:00:00	188	4.42	13.58
2019-04-02 10:00:00	226	3.92	16.92
2019-04-02 11:00:00	200	5.83	15.42
2019-04-02 12:00:00	224	10.58	19.09
2019-04-02 13:00:00	219	3.75	16.09
2019-04-02 14:00:00	215	3.67	16.25
2019-04-02 15:00:00	211	4.25	16
2019-04-02 16:00:00	201	4.25	14.75
2019-04-02 17:00:00	277	8.25	21.25
2019-04-02 18:00:00	257	4.83	19.34
2019-04-02 19:00:00	212	4.84	16.59
2019-04-02 20:00:00	145	1.83	10.5
2019-04-02 21:00:00	120	1.67	8.25
2019-04-02 22:00:00	133	1.83	9.67
2019-04-02 23:00:00	63	0.83	4.33
2019-04-03 00:00:00	32	0.33	1.44
2019-04-03 01:00:00	10	0.08	0.75
2019-04-03 02:00:00	5	0	0.75
2019-04-03 03:00:00	4	0	0.42
2019-04-03 04:00:00	4	0	0.59
2019-04-03 05:00:00	18	0.08	0.5
2019-04-03 06:00:00	112	1.92	7.17
2019-04-03 07:00:00	149	2.5	11
2019-04-03 08:00:00	180	3.42	12.83
2019-04-03 09:00:00	178	5.58	14.5
2019-04-03 10:00:00	201	3.08	14.42
2019-04-03 11:00:00	231	5.92	17.25
2019-04-03 12:00:00	232	8.08	18.83
2019-04-03 13:00:00	218	5.25	16.83
2019-04-03 14:00:00	204	3.59	14.84
2019-04-03 15:00:00	212	4.17	15.92
2019-04-03 16:00:00	221	4.84	16.25
2019-04-03 17:00:00	271	5.83	20.17
2019-04-03 18:00:00	261	7.5	20.59
2019-04-03 19:00:00	197	3.34	14.5
2019-04-03 20:00:00	134	2	10
2019-04-03 21:00:00	113	1.5	7.92
2019-04-03 22:00:00	138	1.92	10.25
2019-04-03 23:00:00	53	0.5	3.42
2019-04-04 00:00:00	36	0.22	1.89
2019-04-04 01:00:00	10	0	0.42
2019-04-04 02:00:00	6	0	0.42
2019-04-04 03:00:00	4	0	0.33
2019-04-04 04:00:00	5	0	0.5
2019-04-04 05:00:00	21	0.08	1.42
2019-04-04 06:00:00	103	2.84	6.83
2019-04-04 07:00:00	162	3.08	12.42
2019-04-04 08:00:00	161	2.75	11.08
2019-04-04 09:00:00	192	3.34	14.25
2019-04-04 10:00:00	220	3.92	16.17
2019-04-04 11:00:00	229	4.83	17.33
2019-04-04 12:00:00	257	6	19.33
2019-04-04 13:00:00	219	5.59	17.08
2019-04-04 14:00:00	209	3.42	15.58
2019-04-04 15:00:00	208	5.42	15.83
2019-04-04 16:00:00	217	3.84	15.92
2019-04-04 17:00:00	251	5.33	18.42
2019-04-04 18:00:00	266	5	20.17
2019-04-04 19:00:00	238	4.25	17.5
2019-04-04 20:00:00	147	2.17	10.92
2019-04-04 21:00:00	107	1.33	7.75
2019-04-04 22:00:00	134	1.83	9.75
2019-04-04 23:00:00	52	0.5	3.75
2019-04-05 00:00:00	29	0.22	1.22
2019-04-05 01:00:00	10	0	0.17
2019-04-05 02:00:00	3	0	0.17
2019-04-05 03:00:00	4	0	0.67
2019-04-05 04:00:00	2	0	0.34
2019-04-05 05:00:00	21	0.17	0.83
2019-04-05 06:00:00	100	2.84	6.58
2019-04-05 07:00:00	156	4.58	12.83
2019-04-05 08:00:00	180	3.17	13
2019-04-05 09:00:00	191	3.92	13.75
2019-04-05 10:00:00	196	3.17	14.33
2019-04-05 11:00:00	224	6.25	16.83
2019-04-05 12:00:00	241	10.59	20.33
2019-04-05 13:00:00	242	4.34	17.92
2019-04-05 14:00:00	245	5.25	18.67
2019-04-05 15:00:00	233	4.67	17
2019-04-05 16:00:00	225	4	16.92
2019-04-05 17:00:00	281	9.17	21.75
2019-04-05 18:00:00	268	10.25	22.5
2019-04-05 19:00:00	220	3.83	16.83
2019-04-05 20:00:00	178	2.67	12.92
2019-04-05 21:00:00	128	1.84	9
2019-04-05 22:00:00	134	1.92	9.58
2019-04-05 23:00:00	74	0.58	5.09
2019-04-06 00:00:00	63	0.56	4.11
2019-04-06 01:00:00	40	0.17	1.92
2019-04-06 02:00:00	15	0	0.67
2019-04-06 03:00:00	15	0	0.75
2019-04-06 04:00:00	8	0	0.08
2019-04-06 05:00:00	13	0.08	0.75
2019-04-06 06:00:00	35	0.5	1.75
2019-04-06 07:00:00	69	1.08	4.75
2019-04-06 08:00:00	133	1.92	9
2019-04-06 09:00:00	166	2.58	11.84
2019-04-06 10:00:00	227	3.83	16.34
2019-04-06 11:00:00	238	3.75	17.5
2019-04-06 12:00:00	269	6.25	20.17
2019-04-06 13:00:00	237	4.67	17.84
2019-04-06 14:00:00	192	3.25	14.58
2019-04-06 15:00:00	153	2.33	10.75
2019-04-06 16:00:00	188	2.75	13.42
2019-04-06 17:00:00	172	2.75	12.5
2019-04-06 18:00:00	174	2.67	12.09
2019-04-06 19:00:00	152	2.17	11.25
2019-04-06 20:00:00	109	1.59	7.92
2019-04-06 21:00:00	118	1.58	8.42
2019-04-06 22:00:00	90	0.92	6.25
2019-04-06 23:00:00	71	0.58	4.67
2019-04-07 00:00:00	71	0.56	4.44
2019-04-07 01:00:00	40	0.08	2.5
2019-04-07 02:00:00	21	0	1
2019-04-07 03:00:00	15	0	1.67
2019-04-07 04:00:00	9	0	0.67
2019-04-07 05:00:00	13	0.08	0.58
2019-04-07 06:00:00	23	0.17	1.17
2019-04-07 07:00:00	31	0.17	1.75
2019-04-07 08:00:00	58	0.67	3.42
2019-04-07 09:00:00	85	1	5.58
2019-04-07 10:00:00	117	1.58	8.17
2019-04-07 11:00:00	144	1.92	9.83
2019-04-07 12:00:00	192	2.92	13.92
2019-04-07 13:00:00	149	2.25	10.75
2019-04-07 14:00:00	116	1.59	8.42
2019-04-07 15:00:00	130	1.84	8.92
2019-04-07 16:00:00	121	1.33	8.5
2019-04-07 17:00:00	117	1.59	8.09
2019-04-07 18:00:00	132	2	9.75
2019-04-07 19:00:00	122	1.5	8.92
2019-04-07 20:00:00	106	1.5	7.5
2019-04-07 21:00:00	89	1.25	6.08
2019-04-07 22:00:00	44	0.5	3.08
2019-04-07 23:00:00	30	0.25	1.5
2019-04-08 00:00:00	23	0.22	1.22
2019-04-08 01:00:00	7	0	0.25
2019-04-08 02:00:00	4	0	0.42
2019-04-08 03:00:00	6	0	0.17
2019-04-08 04:00:00	5	0	0.25
2019-04-08 05:00:00	47	1	4.25
2019-04-08 06:00:00	97	1.5	6.25
2019-04-08 07:00:00	160	3	11.5
2019-04-08 08:00:00	162	2.5	11.67
2019-04-08 09:00:00	174	3.33	12.67
2019-04-08 10:00:00	174	3	12.5
2019-04-08 11:00:00	203	5.75	15.75
2019-04-08 12:00:00	221	9	17.92
2019-04-08 13:00:00	207	3.42	15.67
2019-04-08 14:00:00	180	2.75	13.33
2019-04-08 15:00:00	235	4.84	16.92
2019-04-08 16:00:00	233	5	17.75
2019-04-08 17:00:00	259	5.58	19.33
2019-04-08 18:00:00	264	4.83	20.25
2019-04-08 19:00:00	199	4.75	15.5
2019-04-08 20:00:00	133	1.83	9.92
2019-04-08 21:00:00	118	1.58	7.83
2019-04-08 22:00:00	123	2	8.92
2019-04-08 23:00:00	43	0.42	3.08
2019-04-09 00:00:00	17	0	0.67
2019-04-09 01:00:00	8	0	0.58
2019-04-09 02:00:00	1	0	0.17
2019-04-09 03:00:00	3	0	0.33
2019-04-09 04:00:00	3	0	0.42
2019-04-09 05:00:00	16	0.17	1.08
2019-04-09 06:00:00	95	1.42	6.25
2019-04-09 07:00:00	179	8.25	13.75
2019-04-09 08:00:00	155	12.17	16.67
2019-04-09 09:00:00	223	6.25	17.09
2019-04-09 10:00:00	232	4.08	16.92
2019-04-09 11:00:00	205	5.25	16.33
2019-04-09 12:00:00	238	7.25	18.42
2019-04-09 13:00:00	210	3.83	15.58
2019-04-09 14:00:00	208	3.42	14.67
2019-04-09 15:00:00	226	4	16.25
2019-04-09 16:00:00	230	4.42	17.58
2019-04-09 17:00:00	274	7.67	21.17
2019-04-09 18:00:00	246	4.5	18.33
2019-04-09 19:00:00	237	4.67	17.67
2019-04-09 20:00:00	148	2.17	10.83
2019-04-09 21:00:00	112	1.67	7.67
2019-04-09 22:00:00	130	1.75	9.25
2019-04-09 23:00:00	62	0.75	4.08
2019-04-10 00:00:00	19	0	0.89
2019-04-10 01:00:00	8	0	0.33
2019-04-10 02:00:00	6	0	0.59
2019-04-10 03:00:00	2	0	0.25
2019-04-10 04:00:00	3	0	0.33
2019-04-10 05:00:00	20	0.08	1
2019-04-10 06:00:00	95	3.59	6.17
2019-04-10 07:00:00	164	4.34	12.75
2019-04-10 08:00:00	171	3	12
2019-04-10 09:00:00	186	3.34	14
2019-04-10 10:00:00	185	3.25	13.5
2019-04-10 11:00:00	207	4.5	15.5
2019-04-10 12:00:00	240	6.17	17.75
2019-04-10 13:00:00	228	4.25	17.34
2019-04-10 14:00:00	218	3.67	16.67
2019-04-10 15:00:00	202	3.42	14.67
2019-04-10 16:00:00	213	4.42	15.84
2019-04-10 17:00:00	270	6.84	20.25
2019-04-10 18:00:00	286	9.5	23.33
2019-04-10 19:00:00	222	4.08	16.5
2019-04-10 20:00:00	131	1.92	9.67
2019-04-10 21:00:00	130	1.75	9
2019-04-10 22:00:00	135	1.92	9.92
2019-04-10 23:00:00	56	0.67	3.75
2019-04-11 00:00:00	36	0.22	2.22
2019-04-11 01:00:00	16	0	0.33
2019-04-11 02:00:00	1	0	0.17
2019-04-11 03:00:00	4	0	0.34
2019-04-11 04:00:00	5	0	0.58
2019-04-11 05:00:00	22	0.17	1.33
2019-04-11 06:00:00	102	3	6.84
2019-04-11 07:00:00	160	2.92	12.25
2019-04-11 08:00:00	178	3.42	13.33
2019-04-11 09:00:00	192	3.5	14.09
2019-04-11 10:00:00	217	5.83	16.75
2019-04-11 11:00:00	240	6.83	18.59
2019-04-11 12:00:00	222	7.17	17.17
2019-04-11 13:00:00	236	4.08	17.84
2019-04-11 14:00:00	215	3.75	16
2019-04-11 15:00:00	182	3.42	13.5
2019-04-11 16:00:00	206	4.08	15.25
2019-04-11 17:00:00	282	5.17	20.92
2019-04-11 18:00:00	253	4.59	18.84
2019-04-11 19:00:00	251	6.42	19.5
2019-04-11 20:00:00	168	2.59	12.42
2019-04-11 21:00:00	116	1.58	8.25
2019-04-11 22:00:00	119	1.5	8.59
2019-04-11 23:00:00	57	0.58	4
2019-04-12 00:00:00	33	0.11	1.89
2019-04-12 01:00:00	17	0.08	0.59
2019-04-12 02:00:00	6	0	0.33
2019-04-12 03:00:00	5	0	0.59
2019-04-12 04:00:00	5	0	0.42
2019-04-12 05:00:00	18	0.17	1.42
2019-04-12 06:00:00	96	1.59	5.83
2019-04-12 07:00:00	172	3.25	13.25
2019-04-12 08:00:00	154	2.58	11.08
2019-04-12 09:00:00	167	2.75	11.92
2019-04-12 10:00:00	203	3.75	14.67
2019-04-12 11:00:00	229	7	17.42
2019-04-12 12:00:00	256	12.42	22.25
2019-04-12 13:00:00	256	5.33	19.33
2019-04-12 14:00:00	215	4.75	16.42
2019-04-12 15:00:00	242	4.92	17.84
2019-04-12 16:00:00	262	5.75	19.5
2019-04-12 17:00:00	291	6.67	22.58
2019-04-12 18:00:00	250	4.84	18.83
2019-04-12 19:00:00	223	4	16.58
2019-04-12 20:00:00	188	3	14
2019-04-12 21:00:00	138	1.92	9.92
2019-04-12 22:00:00	141	2	10.25
2019-04-12 23:00:00	81	1	5.75
2019-04-13 00:00:00	57	0.33	3.67
2019-04-13 01:00:00	32	0.08	1.5
2019-04-13 02:00:00	24	0	0.92
2019-04-13 03:00:00	14	0.08	0.59
2019-04-13 04:00:00	9	0	0.75
2019-04-13 05:00:00	17	0.25	1.25
2019-04-13 06:00:00	40	0.67	2.25
2019-04-13 07:00:00	82	1.34	5.5
2019-04-13 08:00:00	123	1.83	8.92
2019-04-13 09:00:00	162	2.5	11.67
2019-04-13 10:00:00	216	3.92	15.67
2019-04-13 11:00:00	239	4.33	17.92
2019-04-13 12:00:00	254	7.08	19.67
2019-04-13 13:00:00	248	4.92	18.59
2019-04-13 14:00:00	211	3.58	15.75
2019-04-13 15:00:00	185	2.83	13.58
2019-04-13 16:00:00	154	2.42	11.25
2019-04-13 17:00:00	164	2.42	11.92
2019-04-13 18:00:00	192	3.92	13.84
2019-04-13 19:00:00	166	2.67	13
2019-04-13 20:00:00	135	2.08	10
2019-04-13 21:00:00	111	1.42	8.08
2019-04-13 22:00:00	93	1	6.33
2019-04-13 23:00:00	85	1.08	5.92
2019-04-14 00:00:00	53	0.67	3.11
2019-04-14 01:00:00	37	0.17	1.92
2019-04-14 02:00:00	18	0	0.42
2019-04-14 03:00:00	9	0	0.5
2019-04-14 04:00:00	7	0	0.59
2019-04-14 05:00:00	13	0	0.67
2019-04-14 06:00:00	22	0.08	1.42
2019-04-14 07:00:00	42	0.5	2.42
2019-04-14 08:00:00	75	1	5.09
2019-04-14 09:00:00	101	1.08	6.58
2019-04-14 10:00:00	105	1.08	7.5
2019-04-14 11:00:00	134	1.67	9
2019-04-14 12:00:00	142	2	10.33
2019-04-14 13:00:00	142	1.92	10.08
2019-04-14 14:00:00	124	1.67	8.92
2019-04-14 15:00:00	132	2.09	9.5
2019-04-14 16:00:00	93	1.34	6.75
2019-04-14 17:00:00	98	1.25	6.83
2019-04-14 18:00:00	129	1.67	9
2019-04-14 19:00:00	133	2	9.33
2019-04-14 20:00:00	126	1.67	9.09
2019-04-14 21:00:00	95	1.25	6.92
2019-04-14 22:00:00	53	0.58	3.5
2019-04-14 23:00:00	30	0.25	1.84
2019-04-15 00:00:00	25	0.22	1
2019-04-15 01:00:00	7	0	0.33
2019-04-15 02:00:00	3	0	0.34
2019-04-15 03:00:00	5	0	0.34
2019-04-15 04:00:00	3	0	0.59
2019-04-15 05:00:00	20	0	1
2019-04-15 06:00:00	96	1.67	6.33
2019-04-15 07:00:00	155	2.59	11.58
2019-04-15 08:00:00	152	2.59	10.58
2019-04-15 09:00:00	197	3.33	14.25
2019-04-15 10:00:00	187	3.42	13.75
2019-04-15 11:00:00	226	5	16
2019-04-15 12:00:00	216	5.84	17.17
2019-04-15 13:00:00	215	3.67	16
2019-04-15 14:00:00	194	3.08	14.42
2019-04-15 15:00:00	217	4.33	15.67
2019-04-15 16:00:00	203	4	15.17
2019-04-15 17:00:00	242	4.5	18.25
2019-04-15 18:00:00	238	6.25	18.08
2019-04-15 19:00:00	228	4.5	17.25
2019-04-15 20:00:00	138	2.17	10.42
2019-04-15 21:00:00	123	1.59	8.58
2019-04-15 22:00:00	98	1.42	6.83
2019-04-15 23:00:00	33	0.33	2
2019-04-16 00:00:00	11	0.11	0.33
2019-04-16 01:00:00	8	0.08	0.67
2019-04-16 02:00:00	2	0	0.17
2019-04-16 03:00:00	2	0	0.25
2019-04-16 04:00:00	2	0	0.42
2019-04-16 05:00:00	18	0.25	0.84
2019-04-16 06:00:00	95	1.83	6.08
2019-04-16 07:00:00	160	2.67	11.67
2019-04-16 08:00:00	137	2.17	10.09
2019-04-16 09:00:00	197	3.83	14.25
2019-04-16 10:00:00	218	4.17	15.75
2019-04-16 11:00:00	239	5.17	18
2019-04-16 12:00:00	260	7.75	20.58
2019-04-16 13:00:00	241	4.58	18.25
2019-04-16 14:00:00	217	3.58	15.83
2019-04-16 15:00:00	234	4.5	17.42
2019-04-16 16:00:00	230	4.84	17.34
2019-04-16 17:00:00	266	4.84	20.09
2019-04-16 18:00:00	275	7	21.42
2019-04-16 19:00:00	238	5.08	18.42
2019-04-16 20:00:00	152	2.42	11.25
2019-04-16 21:00:00	112	1.58	8.08
2019-04-16 22:00:00	117	1.75	8.5
2019-04-16 23:00:00	51	0.5	3.42
2019-04-17 00:00:00	20	0.11	1.11
2019-04-17 01:00:00	7	0	0.25
2019-04-17 02:00:00	2	0	0.25
2019-04-17 03:00:00	4	0	0.34
2019-04-17 04:00:00	2	0	0.25
2019-04-17 05:00:00	12	0.08	0.58
2019-04-17 06:00:00	89	1.58	5.17
2019-04-17 07:00:00	184	3.34	14
2019-04-17 08:00:00	171	4.25	13
2019-04-17 09:00:00	212	4.83	16
2019-04-17 10:00:00	209	3.5	15.42
2019-04-17 11:00:00	224	9	18
2019-04-17 12:00:00	228	18.67	23.17
2019-04-17 13:00:00	239	6.67	18.5
2019-04-17 14:00:00	239	4.33	17.5
2019-04-17 15:00:00	231	4.58	17.34
2019-04-17 16:00:00	237	4.75	17.5
2019-04-17 17:00:00	263	8.5	21.25
2019-04-17 18:00:00	283	7.33	22.09
2019-04-17 19:00:00	239	4.42	17.67
2019-04-17 20:00:00	179	2.67	13.92
2019-04-17 21:00:00	128	1.75	9
2019-04-17 22:00:00	118	1.58	8.5
2019-04-17 23:00:00	56	0.67	3.58
2019-04-18 00:00:00	25	0.22	1.22
2019-04-18 01:00:00	10	0.08	0.42
2019-04-18 02:00:00	2	0	0.34
2019-04-18 03:00:00	8	0	0.58
2019-04-18 04:00:00	2	0	0.34
2019-04-18 05:00:00	20	0.17	0.75
2019-04-18 06:00:00	57	0.83	3.58
2019-04-18 07:00:00	124	2.33	8.67
2019-04-18 08:00:00	146	2.5	10.67
2019-04-18 09:00:00	176	4.17	13.25
2019-04-18 10:00:00	207	3.58	15.08
2019-04-18 11:00:00	206	3.83	15
2019-04-18 12:00:00	213	6.17	16.84
2019-04-18 13:00:00	221	3.92	16.42
2019-04-18 14:00:00	218	5.08	16.67
2019-04-18 15:00:00	237	4.84	17.58
2019-04-18 16:00:00	255	4.92	19.33
2019-04-18 17:00:00	275	5.25	20.5
2019-04-18 18:00:00	281	5.92	21.34
2019-04-18 19:00:00	220	3.75	16.42
2019-04-18 20:00:00	161	2.42	11.58
2019-04-18 21:00:00	128	1.83	9.25
2019-04-18 22:00:00	78	0.75	5.34
2019-04-18 23:00:00	69	0.75	4.42
2019-04-19 00:00:00	41	0.11	2.45
2019-04-19 01:00:00	21	0	0.92
2019-04-19 02:00:00	14	0	0.42
2019-04-19 03:00:00	7	0	0.33
2019-04-19 04:00:00	13	0	0.67
2019-04-19 05:00:00	14	0	1
2019-04-19 06:00:00	21	0.25	0.59
2019-04-19 07:00:00	50	0.58	3
2019-04-19 08:00:00	65	0.67	3.92
2019-04-19 09:00:00	76	0.92	5
2019-04-19 10:00:00	92	1.25	6.25
2019-04-19 11:00:00	100	1.17	7
2019-04-19 12:00:00	122	1.84	8.58
2019-04-19 13:00:00	110	1.58	7.75
2019-04-19 14:00:00	91	1.17	6.09
2019-04-19 15:00:00	88	1.25	6.25
2019-04-19 16:00:00	98	1.25	6.75
2019-04-19 17:00:00	98	1.25	6.5
2019-04-19 18:00:00	124	1.5	8.84
2019-04-19 19:00:00	100	1.58	7.25
2019-04-19 20:00:00	79	1	5.58
2019-04-19 21:00:00	75	1	4.83
2019-04-19 22:00:00	65	0.67	4
2019-04-19 23:00:00	52	0.58	3.25
2019-04-20 00:00:00	39	0.22	2
2019-04-20 01:00:00	17	0.08	0.42
2019-04-20 02:00:00	8	0	0.33
2019-04-20 03:00:00	6	0	0.42
2019-04-20 04:00:00	7	0	0.33
2019-04-20 05:00:00	14	0	0.58
2019-04-20 06:00:00	30	0.5	2
2019-04-20 07:00:00	55	0.75	3.59
2019-04-20 08:00:00	88	1.33	5.92
2019-04-20 09:00:00	119	1.75	8.59
2019-04-20 10:00:00	133	2.17	8.92
2019-04-20 11:00:00	187	4.67	13.67
2019-04-20 12:00:00	197	4	15.33
2019-04-20 13:00:00	177	2.83	12.58
2019-04-20 14:00:00	166	2.59	12.09
2019-04-20 15:00:00	122	1.67	8.83
2019-04-20 16:00:00	123	1.5	8.33
2019-04-20 17:00:00	100	1.5	7.17
2019-04-20 18:00:00	115	1.5	7.75
2019-04-20 19:00:00	116	1.59	8.09
2019-04-20 20:00:00	96	1.25	7.09
2019-04-20 21:00:00	97	1.08	6.58
2019-04-20 22:00:00	72	0.75	4.83
2019-04-20 23:00:00	63	0.75	3.92
2019-04-21 00:00:00	45	0.22	2.78
2019-04-21 01:00:00	24	0	0.92
2019-04-21 02:00:00	10	0.17	0.42
2019-04-21 03:00:00	3	0.08	0.42
2019-04-21 04:00:00	1	1.08	0.67
2019-04-21 05:00:00	1	0	0.17
2019-04-21 06:00:00	2	0	0.34
2019-04-21 07:00:00	4	0.17	0.42
2019-04-21 08:00:00	44	0	2.83
2019-04-21 09:00:00	66	4	5.75
2019-04-21 10:00:00	87	1.09	5.83
2019-04-21 11:00:00	107	1.25	7.5
2019-04-21 12:00:00	123	1.84	9.08
2019-04-21 13:00:00	108	1.42	7.5
2019-04-21 14:00:00	87	0.92	6
2019-04-21 15:00:00	99	1.42	6.75
2019-04-21 16:00:00	113	1.42	7.83
2019-04-21 17:00:00	108	1.42	7.5
2019-04-21 18:00:00	124	1.75	8.59
2019-04-21 19:00:00	105	1.25	8
2019-04-21 20:00:00	107	1.33	7.34
2019-04-21 21:00:00	69	1	4.92
2019-04-21 22:00:00	51	0.33	3.08
2019-04-21 23:00:00	41	0.08	2.17
2019-04-22 00:00:00	21	0.11	0.89
2019-04-22 01:00:00	10	0	1
2019-04-22 02:00:00	1	0	0.17
2019-04-22 03:00:00	4	0.08	0.5
2019-04-22 04:00:00	6	0	0.5
2019-04-22 05:00:00	17	0.25	0.92
2019-04-22 06:00:00	111	2	6.75
2019-04-22 07:00:00	174	3.58	13
2019-04-22 08:00:00	142	2.17	10.25
2019-04-22 09:00:00	203	3.67	14.75
2019-04-22 10:00:00	168	2.75	12.5
2019-04-22 11:00:00	210	3.92	15.42
2019-04-22 12:00:00	211	4.59	15.42
2019-04-22 13:00:00	202	3.5	15.25
2019-04-22 14:00:00	222	5.08	16.92
2019-04-22 15:00:00	201	3.5	14.67
2019-04-22 16:00:00	206	4.17	15
2019-04-22 17:00:00	251	6.25	19.09
2019-04-22 18:00:00	268	9.75	22.08
2019-04-22 19:00:00	221	5.59	17.33
2019-04-22 20:00:00	135	1.83	10.08
2019-04-22 21:00:00	117	1.58	7.92
2019-04-22 22:00:00	115	1.58	8.42
2019-04-22 23:00:00	50	0.58	3.42
2019-04-23 00:00:00	12	0	0.55
2019-04-23 01:00:00	6	0	0.17
2019-04-23 02:00:00	0	0	0.08
2019-04-23 03:00:00	1	0	0.25
2019-04-23 04:00:00	5	0	0.5
2019-04-23 05:00:00	19	0.25	1.17
2019-04-23 06:00:00	109	3.25	7.58
2019-04-23 07:00:00	153	3	11.75
2019-04-23 08:00:00	145	2.5	10.5
2019-04-23 09:00:00	156	2.58	11.33
2019-04-23 10:00:00	181	3.33	13.17
2019-04-23 11:00:00	225	6.5	16.92
2019-04-23 12:00:00	247	11.58	20.33
2019-04-23 13:00:00	228	5.25	18
2019-04-23 14:00:00	203	3.42	14.67
2019-04-23 15:00:00	234	4.25	17
2019-04-23 16:00:00	225	5.33	17.17
2019-04-23 17:00:00	253	4.25	18.17
2019-04-23 18:00:00	247	4.83	18.84
2019-04-23 19:00:00	221	5.92	17
2019-04-23 20:00:00	139	2	10.17
2019-04-23 21:00:00	118	1.58	8.58
2019-04-23 22:00:00	137	1.84	9.75
2019-04-23 23:00:00	56	0.5	4
2019-04-24 00:00:00	31	0.22	1.67
2019-04-24 01:00:00	10	0.08	0.67
2019-04-24 02:00:00	2	0	0.17
2019-04-24 03:00:00	3	0	0.25
2019-04-24 04:00:00	2	0	0.25
2019-04-24 05:00:00	19	0.25	1.25
2019-04-24 06:00:00	98	2.08	6
2019-04-24 07:00:00	160	2.84	11.92
2019-04-24 08:00:00	168	5.33	12.5
2019-04-24 09:00:00	219	5.75	17.33
2019-04-24 10:00:00	216	3.84	15.84
2019-04-24 11:00:00	224	4.67	16.67
2019-04-24 12:00:00	242	7.67	19.42
2019-04-24 13:00:00	220	3.75	16.33
2019-04-24 14:00:00	210	3.83	14.92
2019-04-24 15:00:00	203	5	15.84
2019-04-24 16:00:00	231	6	17.5
2019-04-24 17:00:00	273	4.92	20.25
2019-04-24 18:00:00	280	6.83	21.75
2019-04-24 19:00:00	271	6.67	21.33
2019-04-24 20:00:00	142	2.17	10.42
2019-04-24 21:00:00	120	1.67	8.5
2019-04-24 22:00:00	132	2	9.92
2019-04-24 23:00:00	56	0.67	3.58
2019-04-25 00:00:00	25	0.11	1.22
2019-04-25 01:00:00	13	0	0.5
2019-04-25 02:00:00	1	0	0.08
2019-04-25 03:00:00	3	0	0.42
2019-04-25 04:00:00	4	0	0.33
2019-04-25 05:00:00	20	0.25	1.17
2019-04-25 06:00:00	111	2.09	7.33
2019-04-25 07:00:00	146	2.58	11.17
2019-04-25 08:00:00	154	2.5	11.25
2019-04-25 09:00:00	192	3.34	13.58
2019-04-25 10:00:00	217	3.83	16
2019-04-25 11:00:00	240	5.33	17.5
2019-04-25 12:00:00	221	6.59	17.42
2019-04-25 13:00:00	234	4.08	17.67
2019-04-25 14:00:00	212	4.25	16.08
2019-04-25 15:00:00	216	4.09	16
2019-04-25 16:00:00	200	3.67	14.33
2019-04-25 17:00:00	254	5.09	18.92
2019-04-25 18:00:00	296	8.25	23.25
2019-04-25 19:00:00	232	4.25	17.17
2019-04-25 20:00:00	155	2.08	11.5
2019-04-25 21:00:00	130	1.75	9.42
2019-04-25 22:00:00	121	1.67	8.83
2019-04-25 23:00:00	46	0.5	3.17
2019-04-26 00:00:00	39	0.33	2.22
2019-04-26 01:00:00	16	0.25	1.08
2019-04-26 02:00:00	5	0	0.5
2019-04-26 03:00:00	3	0.08	0.33
2019-04-26 04:00:00	5	0	0.59
2019-04-26 05:00:00	18	0.17	0.83
2019-04-26 06:00:00	105	1.92	6.17
2019-04-26 07:00:00	140	2.58	10.75
2019-04-26 08:00:00	169	3.25	12
2019-04-26 09:00:00	225	5	17.58
2019-04-26 10:00:00	241	4.75	17.67
2019-04-26 11:00:00	205	5.67	15.5
2019-04-26 12:00:00	230	6.33	18.59
2019-04-26 13:00:00	227	5.92	17.58
2019-04-26 14:00:00	201	3.25	14.75
2019-04-26 15:00:00	218	3.84	15.92
2019-04-26 16:00:00	234	5	17.5
2019-04-26 17:00:00	287	5.92	21.5
2019-04-26 18:00:00	284	5.83	21.17
2019-04-26 19:00:00	216	4	16.67
2019-04-26 20:00:00	180	2.84	12.92
2019-04-26 21:00:00	142	2.17	10.08
2019-04-26 22:00:00	125	1.75	9.33
2019-04-26 23:00:00	73	0.84	5.08
2019-04-27 00:00:00	55	0.33	3.22
2019-04-27 01:00:00	31	0	1.67
2019-04-27 02:00:00	19	0	0.42
2019-04-27 03:00:00	13	0	0.42
2019-04-27 04:00:00	10	0	0.92
2019-04-27 05:00:00	21	0.08	0.92
2019-04-27 06:00:00	37	0.42	1.58
2019-04-27 07:00:00	92	1.25	6.5
2019-04-27 08:00:00	130	2.33	9.25
2019-04-27 09:00:00	170	2.75	11.75
2019-04-27 10:00:00	201	3.5	14.83
2019-04-27 11:00:00	217	3.5	15.92
2019-04-27 12:00:00	228	6	17.58
2019-04-27 13:00:00	212	4	15.75
2019-04-27 14:00:00	164	2.58	11.92
2019-04-27 15:00:00	180	2.75	12.59
2019-04-27 16:00:00	148	2.17	10.92
2019-04-27 17:00:00	152	2.33	11.25
2019-04-27 18:00:00	170	2.5	11.67
2019-04-27 19:00:00	157	2.25	11.5
2019-04-27 20:00:00	113	1.5	8.09
2019-04-27 21:00:00	115	1.67	8.33
2019-04-27 22:00:00	82	0.92	5.5
2019-04-27 23:00:00	72	0.75	5
2019-04-28 00:00:00	69	0.78	4.33
2019-04-28 01:00:00	33	0.17	1.75
2019-04-28 02:00:00	21	0	0.83
2019-04-28 03:00:00	18	0	1.17
2019-04-28 04:00:00	10	0	1
2019-04-28 05:00:00	12	0.08	0.67
2019-04-28 06:00:00	28	0.17	1.67
2019-04-28 07:00:00	37	0.42	1.92
2019-04-28 08:00:00	70	0.92	4.42
2019-04-28 09:00:00	95	1.25	6.59
2019-04-28 10:00:00	106	1.08	7.25
2019-04-28 11:00:00	111	1.34	7.67
2019-04-28 12:00:00	147	2	10.42
2019-04-28 13:00:00	129	1.75	9
2019-04-28 14:00:00	112	1.67	8
2019-04-28 15:00:00	111	1.42	7.92
2019-04-28 16:00:00	113	1.42	7.92
2019-04-28 17:00:00	123	1.83	8.75
2019-04-28 18:00:00	145	2.17	10.09
2019-04-28 19:00:00	127	1.67	9.17
2019-04-28 20:00:00	108	1.5	7.92
2019-04-28 21:00:00	84	1.17	5.92
2019-04-28 22:00:00	56	0.67	3.67
2019-04-28 23:00:00	37	0.17	2.09
2019-04-29 00:00:00	20	0.22	1.33
2019-04-29 01:00:00	9	0	0.25
2019-04-29 02:00:00	2	0	0.33
2019-04-29 03:00:00	4	0	0.08
2019-04-29 04:00:00	6	0	0.75
2019-04-29 05:00:00	19	0.17	0.67
2019-04-29 06:00:00	98	1.84	6.09
2019-04-29 07:00:00	166	3.08	12.42
2019-04-29 08:00:00	173	3.5	12.17
2019-04-29 09:00:00	185	3.34	14.5
2019-04-29 10:00:00	173	4.5	13.33
2019-04-29 11:00:00	214	6.08	15.92
2019-04-29 12:00:00	234	4.5	17.75
2019-04-29 13:00:00	219	3.75	16.25
2019-04-29 14:00:00	182	3.09	13
2019-04-29 15:00:00	213	4	15.84
2019-04-29 16:00:00	220	5.08	16.75
2019-04-29 17:00:00	265	5	19.34
2019-04-29 18:00:00	270	6.92	21.17
2019-04-29 19:00:00	222	4.33	16.67
2019-04-29 20:00:00	118	1.59	8.5
2019-04-29 21:00:00	111	1.42	8.08
2019-04-29 22:00:00	113	1.42	7.83
2019-04-29 23:00:00	37	0.33	2.42
2019-04-30 00:00:00	23	0.22	1.11
2019-04-30 01:00:00	6	0	0
2019-04-30 02:00:00	3	0	0.5
2019-04-30 03:00:00	2	0	0.25
2019-04-30 04:00:00	4	0	0.42
2019-04-30 05:00:00	19	0.08	0.75
2019-04-30 06:00:00	99	1.83	6.25
2019-04-30 07:00:00	166	3.17	12.75
2019-04-30 08:00:00	150	2.58	10.92
2019-04-30 09:00:00	188	3.33	13.33
2019-04-30 10:00:00	206	3.5	14.67
2019-04-30 11:00:00	208	8.83	17.17
2019-04-30 12:00:00	232	9.67	19.17
2019-04-30 13:00:00	204	4.42	15.75
2019-04-30 14:00:00	202	3.25	14.5
2019-04-30 15:00:00	230	4.33	16.59
2019-04-30 16:00:00	236	4.83	17.83
2019-04-30 17:00:00	273	5.92	20.42
2019-04-30 18:00:00	244	5.92	19.58
2019-04-30 19:00:00	236	6.17	18.17
2019-04-30 20:00:00	173	2.59	13.25
2019-04-30 21:00:00	143	2.08	10.08
2019-04-30 22:00:00	136	1.92	10.08
2019-04-30 23:00:00	64	0.84	4.17
2019-05-01 00:00:00	48	0.11	2.89

## Sheet: PM 04030 04
Data/Hora	Intensidade(carros/hora)	Ocupacao(%)	Carga(%)
2019-04-01 00:00:00	44	0	0.11
2019-04-01 01:00:00	34	0	0
2019-04-01 02:00:00	19	0	0.17
2019-04-01 03:00:00	19	0	0
2019-04-01 04:00:00	30	0	0.08
2019-04-01 05:00:00	119	0.17	1.67
2019-04-01 06:00:00	990	12.09	22.34
2019-04-01 07:00:00	1862	39	52.75
2019-04-01 08:00:00	1699	30.83	47.92
2019-04-01 09:00:00	973	26.58	32.08
2019-04-01 10:00:00	652	12	18.92
2019-04-01 11:00:00	553	3.92	12.83
2019-04-01 12:00:00	738	10.08	17.83
2019-04-01 13:00:00	901	15.92	26
2019-04-01 14:00:00	708	6.33	17.25
2019-04-01 15:00:00	625	4.42	14.83
2019-04-01 16:00:00	602	5.17	14.08
2019-04-01 17:00:00	671	6.75	16.17
2019-04-01 18:00:00	700	8.09	17.58
2019-04-01 19:00:00	459	2.17	10.34
2019-04-01 20:00:00	321	0.92	6.92
2019-04-01 21:00:00	235	0.75	4.67
2019-04-01 22:00:00	194	0.5	3.92
2019-04-01 23:00:00	104	0.17	1.67
2019-04-02 00:00:00	68	0	0.67
2019-04-02 01:00:00	19	0	0
2019-04-02 02:00:00	16	0	0
2019-04-02 03:00:00	10	0	0
2019-04-02 04:00:00	22	0	0
2019-04-02 05:00:00	137	0.42	2
2019-04-02 06:00:00	987	12.58	22.25
2019-04-02 07:00:00	1710	39.08	50.67
2019-04-02 08:00:00	1533	36.92	46.34
2019-04-02 09:00:00	1044	40.58	38.09
2019-04-02 10:00:00	723	13.83	21.75
2019-04-02 11:00:00	615	4.92	14.33
2019-04-02 12:00:00	761	10.08	18.5
2019-04-02 13:00:00	915	15.58	26.09
2019-04-02 14:00:00	749	9.25	19.5
2019-04-02 15:00:00	594	5.84	15.08
2019-04-02 16:00:00	587	5.09	13.58
2019-04-02 17:00:00	735	11.09	19.67
2019-04-02 18:00:00	717	6	16.83
2019-04-02 19:00:00	488	2.5	11.42
2019-04-02 20:00:00	330	1.25	6.92
2019-04-02 21:00:00	255	0.83	5
2019-04-02 22:00:00	226	0.5	4.75
2019-04-02 23:00:00	86	0.08	1.42
2019-04-03 00:00:00	44	0	0.11
2019-04-03 01:00:00	22	0	0
2019-04-03 02:00:00	20	0	0
2019-04-03 03:00:00	16	0	0.08
2019-04-03 04:00:00	28	0	0
2019-04-03 05:00:00	127	0.25	1.92
2019-04-03 06:00:00	976	11.92	22.25
2019-04-03 07:00:00	1829	32.92	50.67
2019-04-03 08:00:00	1554	22	42.42
2019-04-03 09:00:00	1080	32.92	36.59
2019-04-03 10:00:00	688	8.92	17.67
2019-04-03 11:00:00	648	5.42	15.34
2019-04-03 12:00:00	799	11.34	19.75
2019-04-03 13:00:00	963	16.17	26.67
2019-04-03 14:00:00	712	8.75	18.5
2019-04-03 15:00:00	681	9	17.58
2019-04-03 16:00:00	593	3.42	13.17
2019-04-03 17:00:00	716	8.25	18.08
2019-04-03 18:00:00	714	5.83	17.17
2019-04-03 19:00:00	452	2	10.25
2019-04-03 20:00:00	295	0.92	6.33
2019-04-03 21:00:00	230	0.5	4.75
2019-04-03 22:00:00	216	0.5	4.33
2019-04-03 23:00:00	108	0.08	1.75
2019-04-04 00:00:00	69	0	0.78
2019-04-04 01:00:00	33	0	0
2019-04-04 02:00:00	20	0	0
2019-04-04 03:00:00	15	0	0
2019-04-04 04:00:00	18	0	0
2019-04-04 05:00:00	127	0.33	1.83
2019-04-04 06:00:00	895	8.59	19.5
2019-04-04 07:00:00	1673	22.75	44.67
2019-04-04 08:00:00	1499	16.34	39.17
2019-04-04 09:00:00	930	27.42	30.42
2019-04-04 10:00:00	635	15.84	19.92
2019-04-04 11:00:00	559	6.84	14.75
2019-04-04 12:00:00	765	7.5	17.67
2019-04-04 13:00:00	860	9.09	22
2019-04-04 14:00:00	724	5.83	17.42
2019-04-04 15:00:00	658	6.25	15.75
2019-04-04 16:00:00	653	6	15.67
2019-04-04 17:00:00	735	11.5	19.67
2019-04-04 18:00:00	693	7.67	17.25
2019-04-04 19:00:00	548	4.75	13.09
2019-04-04 20:00:00	343	1.25	7.42
2019-04-04 21:00:00	261	0.92	5.58
2019-04-04 22:00:00	229	0.75	4.42
2019-04-04 23:00:00	116	0.25	2.33
2019-04-05 00:00:00	77	0	1
2019-04-05 01:00:00	50	0	0.17
2019-04-05 02:00:00	32	0	0
2019-04-05 03:00:00	18	0	0
2019-04-05 04:00:00	27	0	0
2019-04-05 05:00:00	128	0.33	1.92
2019-04-05 06:00:00	946	11.5	21.08
2019-04-05 07:00:00	1817	41.34	53.09
2019-04-05 08:00:00	1664	28.67	46.33
2019-04-05 09:00:00	1062	40.58	38.25
2019-04-05 10:00:00	712	12.34	20.75
2019-04-05 11:00:00	675	6.17	16.5
2019-04-05 12:00:00	817	12.25	21.09
2019-04-05 13:00:00	956	17.17	26.92
2019-04-05 14:00:00	774	8	19.5
2019-04-05 15:00:00	712	9.25	18.67
2019-04-05 16:00:00	695	11.09	17.67
2019-04-05 17:00:00	773	16	22.5
2019-04-05 18:00:00	726	7.67	18.34
2019-04-05 19:00:00	565	3.17	12.75
2019-04-05 20:00:00	419	1.84	9.25
2019-04-05 21:00:00	352	1.25	7.5
2019-04-05 22:00:00	286	1	6.17
2019-04-05 23:00:00	196	0.5	3.75
2019-04-06 00:00:00	185	0.78	3.44
2019-04-06 01:00:00	122	0	2
2019-04-06 02:00:00	94	0	1.25
2019-04-06 03:00:00	73	0	0.92
2019-04-06 04:00:00	63	0	0.67
2019-04-06 05:00:00	79	0	0.92
2019-04-06 06:00:00	275	0.92	5
2019-04-06 07:00:00	561	2.92	12.08
2019-04-06 08:00:00	771	5.34	17.33
2019-04-06 09:00:00	1108	10.5	27.09
2019-04-06 10:00:00	846	9.17	22.5
2019-04-06 11:00:00	772	5.33	17.83
2019-04-06 12:00:00	709	5.17	17
2019-04-06 13:00:00	578	2.92	13.17
2019-04-06 14:00:00	488	2.42	10.58
2019-04-06 15:00:00	452	1.5	9.75
2019-04-06 16:00:00	412	1.42	8.83
2019-04-06 17:00:00	405	1.5	8.59
2019-04-06 18:00:00	492	2.67	11.09
2019-04-06 19:00:00	446	1.92	9.92
2019-04-06 20:00:00	377	1.67	8.25
2019-04-06 21:00:00	291	1.17	6.17
2019-04-06 22:00:00	279	1.08	5.84
2019-04-06 23:00:00	255	0.92	5.17
2019-04-07 00:00:00	191	0.44	3.55
2019-04-07 01:00:00	135	0.17	2.42
2019-04-07 02:00:00	93	0	1.42
2019-04-07 03:00:00	94	0	1.34
2019-04-07 04:00:00	61	0	0.67
2019-04-07 05:00:00	82	0	0.92
2019-04-07 06:00:00	158	0.17	2.75
2019-04-07 07:00:00	257	0.75	5.17
2019-04-07 08:00:00	434	1.75	8.75
2019-04-07 09:00:00	528	2.67	12
2019-04-07 10:00:00	400	1.5	8.59
2019-04-07 11:00:00	419	1.67	8.84
2019-04-07 12:00:00	418	1.67	9.33
2019-04-07 13:00:00	422	1.5	9.17
2019-04-07 14:00:00	361	1.17	7.58
2019-04-07 15:00:00	372	1.42	7.92
2019-04-07 16:00:00	372	1.5	8
2019-04-07 17:00:00	402	1.67	8.67
2019-04-07 18:00:00	439	1.58	9.5
2019-04-07 19:00:00	397	1.5	8.67
2019-04-07 20:00:00	298	1.08	6.33
2019-04-07 21:00:00	211	0.5	4.34
2019-04-07 22:00:00	138	0.08	2.5
2019-04-07 23:00:00	89	0	1.25
2019-04-08 00:00:00	65	0	0.67
2019-04-08 01:00:00	34	0	0.17
2019-04-08 02:00:00	14	0	0
2019-04-08 03:00:00	16	0	0
2019-04-08 04:00:00	23	0	0
2019-04-08 05:00:00	133	0.25	2
2019-04-08 06:00:00	962	12.34	21.67
2019-04-08 07:00:00	1754	28.17	48.09
2019-04-08 08:00:00	1659	25.92	45.17
2019-04-08 09:00:00	992	29.17	34.09
2019-04-08 10:00:00	629	6	15.75
2019-04-08 11:00:00	616	4.17	14.08
2019-04-08 12:00:00	823	10.92	20
2019-04-08 13:00:00	905	13.17	24.34
2019-04-08 14:00:00	788	7	19.75
2019-04-08 15:00:00	665	8.08	16.42
2019-04-08 16:00:00	589	6.08	14.5
2019-04-08 17:00:00	710	10.34	18.5
2019-04-08 18:00:00	711	9.67	18.33
2019-04-08 19:00:00	484	2.92	11.5
2019-04-08 20:00:00	321	1.17	6.84
2019-04-08 21:00:00	231	0.67	4.67
2019-04-08 22:00:00	206	0.58	4.09
2019-04-08 23:00:00	74	0.08	1.25
2019-04-09 00:00:00	61	0.11	0.44
2019-04-09 01:00:00	25	1.25	0.75
2019-04-09 02:00:00	12	0	0
2019-04-09 03:00:00	9	0	0
2019-04-09 04:00:00	19	0	0
2019-04-09 05:00:00	126	0.17	1.83
2019-04-09 06:00:00	961	9.83	20.75
2019-04-09 07:00:00	1734	32.83	48.92
2019-04-09 08:00:00	1393	32.83	42.42
2019-04-09 09:00:00	1030	39.67	36.92
2019-04-09 10:00:00	728	22.92	25.75
2019-04-09 11:00:00	643	5.67	15.17
2019-04-09 12:00:00	799	6.83	18.83
2019-04-09 13:00:00	906	13.67	24.42
2019-04-09 14:00:00	739	6.33	18
2019-04-09 15:00:00	640	5.42	15.25
2019-04-09 16:00:00	614	6.08	14.33
2019-04-09 17:00:00	734	8	18.34
2019-04-09 18:00:00	686	5.5	16.25
2019-04-09 19:00:00	481	2.75	11.09
2019-04-09 20:00:00	337	1.42	7.08
2019-04-09 21:00:00	269	0.92	5.5
2019-04-09 22:00:00	198	0.67	4
2019-04-09 23:00:00	112	0.25	1.83
2019-04-10 00:00:00	61	0	0.78
2019-04-10 01:00:00	19	0	0.08
2019-04-10 02:00:00	21	0	0
2019-04-10 03:00:00	19	0	0
2019-04-10 04:00:00	35	0	0
2019-04-10 05:00:00	129	0.17	1.92
2019-04-10 06:00:00	946	10.5	21.25
2019-04-10 07:00:00	1817	37.67	51.33
2019-04-10 08:00:00	1664	24.25	45.17
2019-04-10 09:00:00	1068	33.83	36.42
2019-04-10 10:00:00	679	14.92	21.33
2019-04-10 11:00:00	633	4.92	14.25
2019-04-10 12:00:00	767	9.17	19.17
2019-04-10 13:00:00	908	12.83	24.08
2019-04-10 14:00:00	751	10.17	19.83
2019-04-10 15:00:00	621	5.5	15.25
2019-04-10 16:00:00	565	3.5	12.58
2019-04-10 17:00:00	749	10.17	19.09
2019-04-10 18:00:00	720	14.42	20.59
2019-04-10 19:00:00	510	3.34	11.83
2019-04-10 20:00:00	355	1.58	8.08
2019-04-10 21:00:00	251	0.75	4.92
2019-04-10 22:00:00	197	0.67	3.83
2019-04-10 23:00:00	117	0.25	2.08
2019-04-11 00:00:00	60	0	0.67
2019-04-11 01:00:00	24	0	0
2019-04-11 02:00:00	46	0	0.17
2019-04-11 03:00:00	13	0	0
2019-04-11 04:00:00	20	0	0
2019-04-11 05:00:00	131	0.25	1.75
2019-04-11 06:00:00	912	9.25	20.17
2019-04-11 07:00:00	1732	34	48.17
2019-04-11 08:00:00	1604	24.42	44.67
2019-04-11 09:00:00	1011	43.08	38.34
2019-04-11 10:00:00	694	8.42	18.59
2019-04-11 11:00:00	696	5.25	16.42
2019-04-11 12:00:00	828	10.75	20.58
2019-04-11 13:00:00	947	15.42	26.42
2019-04-11 14:00:00	764	7.92	19.17
2019-04-11 15:00:00	666	7.58	16.5
2019-04-11 16:00:00	614	7.25	15.59
2019-04-11 17:00:00	714	14.09	19.92
2019-04-11 18:00:00	692	5.59	16.25
2019-04-11 19:00:00	550	4.83	13.5
2019-04-11 20:00:00	387	1.33	8.42
2019-04-11 21:00:00	294	0.83	6.25
2019-04-11 22:00:00	237	0.84	4.83
2019-04-11 23:00:00	145	0.33	2.5
2019-04-12 00:00:00	83	0	1.33
2019-04-12 01:00:00	48	0	0.25
2019-04-12 02:00:00	29	0	0
2019-04-12 03:00:00	18	0	0
2019-04-12 04:00:00	29	0	0
2019-04-12 05:00:00	126	0.25	1.92
2019-04-12 06:00:00	914	9.42	19.83
2019-04-12 07:00:00	1797	32.33	49.59
2019-04-12 08:00:00	1653	31.92	47.25
2019-04-12 09:00:00	1055	44.08	39.25
2019-04-12 10:00:00	773	34.58	30.67
2019-04-12 11:00:00	689	6.5	17.17
2019-04-12 12:00:00	764	9.5	19
2019-04-12 13:00:00	935	15.75	25.5
2019-04-12 14:00:00	754	6.75	18.83
2019-04-12 15:00:00	675	8.5	17.08
2019-04-12 16:00:00	711	10.84	18.5
2019-04-12 17:00:00	801	12.92	21.67
2019-04-12 18:00:00	693	6.42	17.08
2019-04-12 19:00:00	540	4.08	12.67
2019-04-12 20:00:00	469	2.25	10.42
2019-04-12 21:00:00	356	1.25	7.58
2019-04-12 22:00:00	302	0.92	6.17
2019-04-12 23:00:00	219	0.33	4.42
2019-04-13 00:00:00	204	0.33	3.67
2019-04-13 01:00:00	115	0	1.75
2019-04-13 02:00:00	77	0	1.09
2019-04-13 03:00:00	81	0	1
2019-04-13 04:00:00	50	0	0.34
2019-04-13 05:00:00	88	0	1.17
2019-04-13 06:00:00	255	0.83	4.92
2019-04-13 07:00:00	476	2.25	9.83
2019-04-13 08:00:00	661	3.92	15
2019-04-13 09:00:00	750	5.58	17.75
2019-04-13 10:00:00	751	4.92	17.34
2019-04-13 11:00:00	672	4.17	15.67
2019-04-13 12:00:00	678	4.75	16
2019-04-13 13:00:00	542	3.17	12.25
2019-04-13 14:00:00	436	1.84	9.5
2019-04-13 15:00:00	438	1.67	9.17
2019-04-13 16:00:00	399	1.5	8.5
2019-04-13 17:00:00	420	1.67	9
2019-04-13 18:00:00	470	2.67	10.33
2019-04-13 19:00:00	441	2	9.5
2019-04-13 20:00:00	382	1.42	8.25
2019-04-13 21:00:00	337	1.25	7
2019-04-13 22:00:00	241	0.58	5
2019-04-13 23:00:00	208	0.67	4.25
2019-04-14 00:00:00	189	0.11	3.44
2019-04-14 01:00:00	130	0	2.17
2019-04-14 02:00:00	92	0	1.42
2019-04-14 03:00:00	78	0	1.17
2019-04-14 04:00:00	53	0	0.33
2019-04-14 05:00:00	72	0	0.67
2019-04-14 06:00:00	167	0.17	2.92
2019-04-14 07:00:00	199	0.5	4
2019-04-14 08:00:00	335	1.09	6.83
2019-04-14 09:00:00	357	1.25	7.42
2019-04-14 10:00:00	347	1.17	7.5
2019-04-14 11:00:00	371	1.25	8
2019-04-14 12:00:00	395	1.42	8.17
2019-04-14 13:00:00	383	1.25	8.42
2019-04-14 14:00:00	328	1.17	6.58
2019-04-14 15:00:00	373	1.08	8.17
2019-04-14 16:00:00	283	0.92	6
2019-04-14 17:00:00	330	1.25	6.92
2019-04-14 18:00:00	434	1.67	9.33
2019-04-14 19:00:00	385	1.58	8.42
2019-04-14 20:00:00	322	1.17	6.75
2019-04-14 21:00:00	208	0.67	4.42
2019-04-14 22:00:00	121	0.25	2.42
2019-04-14 23:00:00	80	0	1.17
2019-04-15 00:00:00	63	0	0.67
2019-04-15 01:00:00	20	0	0
2019-04-15 02:00:00	12	0	0
2019-04-15 03:00:00	22	0	0
2019-04-15 04:00:00	21	0	0
2019-04-15 05:00:00	124	0.33	1.84
2019-04-15 06:00:00	945	10.92	20.92
2019-04-15 07:00:00	1777	32.75	49.17
2019-04-15 08:00:00	1721	30.75	48.17
2019-04-15 09:00:00	1106	44.75	41
2019-04-15 10:00:00	620	10.5	18.83
2019-04-15 11:00:00	586	4.17	13.42
2019-04-15 12:00:00	727	6.33	16.92
2019-04-15 13:00:00	936	11.84	24.33
2019-04-15 14:00:00	739	10.33	19.58
2019-04-15 15:00:00	631	5.25	15
2019-04-15 16:00:00	618	5.92	15.08
2019-04-15 17:00:00	664	8.42	16.92
2019-04-15 18:00:00	679	5.25	15.92
2019-04-15 19:00:00	486	3.42	11.59
2019-04-15 20:00:00	290	1.08	6
2019-04-15 21:00:00	243	0.67	5.17
2019-04-15 22:00:00	190	0.59	3.67
2019-04-15 23:00:00	63	0.83	1
2019-04-16 00:00:00	49	0	0.44
2019-04-16 01:00:00	9	0	0
2019-04-16 02:00:00	20	0	0.08
2019-04-16 03:00:00	10	0	0.08
2019-04-16 04:00:00	22	0	0
2019-04-16 05:00:00	142	0.25	2.25
2019-04-16 06:00:00	941	10.33	20.67
2019-04-16 07:00:00	1741	30.83	48.58
2019-04-16 08:00:00	1458	17.59	38.75
2019-04-16 09:00:00	1071	42	38.92
2019-04-16 10:00:00	770	27.42	27.67
2019-04-16 11:00:00	657	10.42	17.67
2019-04-16 12:00:00	790	9.67	19.33
2019-04-16 13:00:00	989	16.25	27.34
2019-04-16 14:00:00	748	8.42	19
2019-04-16 15:00:00	696	7.17	17.09
2019-04-16 16:00:00	632	4.67	14.84
2019-04-16 17:00:00	739	11	19.42
2019-04-16 18:00:00	712	12.42	19.5
2019-04-16 19:00:00	461	3.17	10.83
2019-04-16 20:00:00	350	1.17	7.42
2019-04-16 21:00:00	254	0.75	5.42
2019-04-16 22:00:00	220	0.58	4.33
2019-04-16 23:00:00	93	0.17	1.59
2019-04-17 00:00:00	63	0	0.56
2019-04-17 01:00:00	28	0	0
2019-04-17 02:00:00	15	0	0
2019-04-17 03:00:00	19	0	0
2019-04-17 04:00:00	28	0	0
2019-04-17 05:00:00	124	0.17	1.59
2019-04-17 06:00:00	858	9	18.92
2019-04-17 07:00:00	1759	32.92	48.75
2019-04-17 08:00:00	1521	30.42	44
2019-04-17 09:00:00	1052	39.17	38.17
2019-04-17 10:00:00	681	10.5	19.17
2019-04-17 11:00:00	731	8.75	18.59
2019-04-17 12:00:00	758	8.67	18.34
2019-04-17 13:00:00	921	17.42	26.33
2019-04-17 14:00:00	824	10.83	22
2019-04-17 15:00:00	731	9.92	18.84
2019-04-17 16:00:00	650	5.67	15.59
2019-04-17 17:00:00	793	13.42	21.25
2019-04-17 18:00:00	715	5.92	17.17
2019-04-17 19:00:00	486	2.17	11.17
2019-04-17 20:00:00	349	1.25	7.5
2019-04-17 21:00:00	282	0.75	5.84
2019-04-17 22:00:00	216	0.75	4.33
2019-04-17 23:00:00	109	0.33	2.08
2019-04-18 00:00:00	93	0	1.11
2019-04-18 01:00:00	53	0	0.42
2019-04-18 02:00:00	38	0	0.08
2019-04-18 03:00:00	23	0	0
2019-04-18 04:00:00	25	0	0
2019-04-18 05:00:00	130	0.25	1.67
2019-04-18 06:00:00	609	3.42	13.25
2019-04-18 07:00:00	1249	13.75	31.34
2019-04-18 08:00:00	1188	12.34	30.58
2019-04-18 09:00:00	927	27.25	30
2019-04-18 10:00:00	741	19.75	23.25
2019-04-18 11:00:00	696	7.75	17.42
2019-04-18 12:00:00	686	5.92	16.25
2019-04-18 13:00:00	770	6.83	18.42
2019-04-18 14:00:00	730	9.17	18.58
2019-04-18 15:00:00	686	8.83	17.5
2019-04-18 16:00:00	635	7.58	15.92
2019-04-18 17:00:00	610	6	14.92
2019-04-18 18:00:00	608	3.92	13.75
2019-04-18 19:00:00	453	1.92	10.42
2019-04-18 20:00:00	373	1.58	8.08
2019-04-18 21:00:00	299	1.08	6.25
2019-04-18 22:00:00	230	0.67	4.75
2019-04-18 23:00:00	170	0.33	3.17
2019-04-19 00:00:00	120	0	1.89
2019-04-19 01:00:00	73	0	0.92
2019-04-19 02:00:00	78	0	1.08
2019-04-19 03:00:00	53	0	0.33
2019-04-19 04:00:00	40	0	0.08
2019-04-19 05:00:00	60	0	0.42
2019-04-19 06:00:00	166	0.17	3
2019-04-19 07:00:00	234	1	4.67
2019-04-19 08:00:00	220	0.42	4.42
2019-04-19 09:00:00	294	1.92	6.58
2019-04-19 10:00:00	288	0.84	5.67
2019-04-19 11:00:00	298	0.92	6.25
2019-04-19 12:00:00	296	1.17	5.92
2019-04-19 13:00:00	242	0.92	5.17
2019-04-19 14:00:00	244	0.75	4.92
2019-04-19 15:00:00	258	0.75	5.17
2019-04-19 16:00:00	228	0.75	4.5
2019-04-19 17:00:00	274	1.33	5.67
2019-04-19 18:00:00	306	1.17	6.42
2019-04-19 19:00:00	296	1.08	6.33
2019-04-19 20:00:00	256	0.75	5.25
2019-04-19 21:00:00	174	0.42	3.17
2019-04-19 22:00:00	135	0.42	2.5
2019-04-19 23:00:00	124	0.17	2.08
2019-04-20 00:00:00	71	0	1
2019-04-20 01:00:00	51	0	0.42
2019-04-20 02:00:00	29	0	0
2019-04-20 03:00:00	22	0	0
2019-04-20 04:00:00	27	0	0
2019-04-20 05:00:00	54	0	0.58
2019-04-20 06:00:00	157	0.33	2.75
2019-04-20 07:00:00	235	0.84	4.75
2019-04-20 08:00:00	344	1.33	7.09
2019-04-20 09:00:00	423	1.67	9
2019-04-20 10:00:00	551	2.67	12.17
2019-04-20 11:00:00	490	2.17	10.75
2019-04-20 12:00:00	507	2.33	11.17
2019-04-20 13:00:00	432	1.67	9.33
2019-04-20 14:00:00	417	1.75	9.09
2019-04-20 15:00:00	423	1.75	9.42
2019-04-20 16:00:00	291	1	6.25
2019-04-20 17:00:00	250	1	5.17
2019-04-20 18:00:00	588	6.09	13.42
2019-04-20 19:00:00	453	1.83	10.75
2019-04-20 20:00:00	312	1.08	6.75
2019-04-20 21:00:00	231	0.67	4.67
2019-04-20 22:00:00	193	0.59	4
2019-04-20 23:00:00	175	0.17	3.33
2019-04-21 00:00:00	111	0	1.78
2019-04-21 01:00:00	88	0	1.17
2019-04-21 02:00:00	57	0	0.5
2019-04-21 03:00:00	61	0	0.5
2019-04-21 04:00:00	50	0	0.25
2019-04-21 05:00:00	65	0	0.75
2019-04-21 06:00:00	148	0.17	2.42
2019-04-21 07:00:00	161	0.17	3.17
2019-04-21 08:00:00	270	0.83	5.25
2019-04-21 09:00:00	251	0.92	5.25
2019-04-21 10:00:00	299	1	5.92
2019-04-21 11:00:00	288	0.92	6.17
2019-04-21 12:00:00	339	1.17	7.09
2019-04-21 13:00:00	305	1.08	6.42
2019-04-21 14:00:00	273	0.83	5.67
2019-04-21 15:00:00	313	1	6.42
2019-04-21 16:00:00	339	1.59	7.25
2019-04-21 17:00:00	353	1.5	7.25
2019-04-21 18:00:00	409	1.67	8.58
2019-04-21 19:00:00	375	1.42	8.08
2019-04-21 20:00:00	270	1	5.75
2019-04-21 21:00:00	201	0.5	4.08
2019-04-21 22:00:00	162	0.08	2.83
2019-04-21 23:00:00	111	0	1.84
2019-04-22 00:00:00	80	0	1
2019-04-22 01:00:00	47	0	0.17
2019-04-22 02:00:00	23	0	0
2019-04-22 03:00:00	25	0	0
2019-04-22 04:00:00	25	0	0
2019-04-22 05:00:00	137	0.34	2.09
2019-04-22 06:00:00	901	9.25	20
2019-04-22 07:00:00	1780	33.25	49.42
2019-04-22 08:00:00	1519	23.75	41.75
2019-04-22 09:00:00	1035	39.75	37.67
2019-04-22 10:00:00	792	23.58	26.92
2019-04-22 11:00:00	748	5.25	17.83
2019-04-22 12:00:00	747	7.42	17.17
2019-04-22 13:00:00	914	12.5	24.33
2019-04-22 14:00:00	741	6.42	18.42
2019-04-22 15:00:00	640	6.25	15.42
2019-04-22 16:00:00	590	3.92	13.25
2019-04-22 17:00:00	744	10.67	19.59
2019-04-22 18:00:00	682	9.09	17.75
2019-04-22 19:00:00	444	2.75	10.25
2019-04-22 20:00:00	336	1.17	7.17
2019-04-22 21:00:00	241	0.75	5.09
2019-04-22 22:00:00	193	0.58	3.84
2019-04-22 23:00:00	70	0.08	1.17
2019-04-23 00:00:00	35	0	0
2019-04-23 01:00:00	29	0	0
2019-04-23 02:00:00	13	0	0
2019-04-23 03:00:00	13	0	0
2019-04-23 04:00:00	20	0	0
2019-04-23 05:00:00	122	0.17	2
2019-04-23 06:00:00	927	10.33	20.42
2019-04-23 07:00:00	1766	38.67	50.67
2019-04-23 08:00:00	1543	30.42	44.84
2019-04-23 09:00:00	1004	39.25	36.75
2019-04-23 10:00:00	645	9.67	18.25
2019-04-23 11:00:00	677	6.67	16.08
2019-04-23 12:00:00	762	7.75	18.42
2019-04-23 13:00:00	931	15	25.67
2019-04-23 14:00:00	749	8.25	19
2019-04-23 15:00:00	667	8	16.75
2019-04-23 16:00:00	582	4.17	13.84
2019-04-23 17:00:00	648	6.75	15.59
2019-04-23 18:00:00	673	5.67	16
2019-04-23 19:00:00	528	3.83	12.5
2019-04-23 20:00:00	352	1.17	7.84
2019-04-23 21:00:00	242	0.67	4.92
2019-04-23 22:00:00	217	0.58	4.5
2019-04-23 23:00:00	98	0	1.34
2019-04-24 00:00:00	65	0.11	0.67
2019-04-24 01:00:00	35	0	0.17
2019-04-24 02:00:00	26	0	0
2019-04-24 03:00:00	15	0	0
2019-04-24 04:00:00	31	0	0
2019-04-24 05:00:00	142	0.25	2.17
2019-04-24 06:00:00	915	10.42	20.5
2019-04-24 07:00:00	1767	36.42	50.75
2019-04-24 08:00:00	1648	30.67	46.5
2019-04-24 09:00:00	1034	23.75	31.92
2019-04-24 10:00:00	730	14.67	21.83
2019-04-24 11:00:00	640	5.34	15.34
2019-04-24 12:00:00	759	12.25	20.34
2019-04-24 13:00:00	920	12.84	23.84
2019-04-24 14:00:00	756	10.25	19.67
2019-04-24 15:00:00	622	7.33	15.92
2019-04-24 16:00:00	622	5.09	14.42
2019-04-24 17:00:00	732	10.17	18.75
2019-04-24 18:00:00	759	17.59	22.67
2019-04-24 19:00:00	552	3.5	12.67
2019-04-24 20:00:00	366	1.5	8
2019-04-24 21:00:00	272	1.08	5.5
2019-04-24 22:00:00	250	1.92	5.59
2019-04-24 23:00:00	139	0.17	2.59
2019-04-25 00:00:00	69	0.11	1
2019-04-25 01:00:00	37	0	0.17
2019-04-25 02:00:00	28	0	0
2019-04-25 03:00:00	20	0	0
2019-04-25 04:00:00	31	0	0
2019-04-25 05:00:00	130	0.17	1.83
2019-04-25 06:00:00	918	9.84	20.25
2019-04-25 07:00:00	1804	31.92	49.58
2019-04-25 08:00:00	1619	28.33	45.83
2019-04-25 09:00:00	1111	40.25	38.5
2019-04-25 10:00:00	694	17.67	23.42
2019-04-25 11:00:00	621	4.92	14.67
2019-04-25 12:00:00	777	12.75	19.92
2019-04-25 13:00:00	911	14.42	25.33
2019-04-25 14:00:00	726	5.58	17.42
2019-04-25 15:00:00	604	4.42	13.92
2019-04-25 16:00:00	634	6.92	15.33
2019-04-25 17:00:00	765	14.92	20.75
2019-04-25 18:00:00	726	8.08	19
2019-04-25 19:00:00	505	3	11.5
2019-04-25 20:00:00	384	1.75	8.67
2019-04-25 21:00:00	255	0.92	5.25
2019-04-25 22:00:00	200	0.5	4.08
2019-04-25 23:00:00	134	0.33	2.34
2019-04-26 00:00:00	84	0	1.11
2019-04-26 01:00:00	46	0	0.08
2019-04-26 02:00:00	41	0	0.17
2019-04-26 03:00:00	27	0	0
2019-04-26 04:00:00	29	0	0.17
2019-04-26 05:00:00	119	0.08	1.5
2019-04-26 06:00:00	942	10	20.67
2019-04-26 07:00:00	1778	31.25	49.5
2019-04-26 08:00:00	1649	27	45.67
2019-04-26 09:00:00	1017	29.83	34
2019-04-26 10:00:00	678	10.5	18.67
2019-04-26 11:00:00	689	5.42	15.92
2019-04-26 12:00:00	845	12.58	21.75
2019-04-26 13:00:00	894	10.75	24
2019-04-26 14:00:00	740	8.09	18.42
2019-04-26 15:00:00	646	7.83	16.25
2019-04-26 16:00:00	616	4.83	14.42
2019-04-26 17:00:00	723	10.67	19
2019-04-26 18:00:00	664	4.84	15.5
2019-04-26 19:00:00	575	4.34	13.83
2019-04-26 20:00:00	479	2.17	10.75
2019-04-26 21:00:00	325	1.17	6.83
2019-04-26 22:00:00	252	0.84	5.34
2019-04-26 23:00:00	213	0.58	4.08
2019-04-27 00:00:00	132	0.11	2.56
2019-04-27 01:00:00	132	0	2.17
2019-04-27 02:00:00	81	0	0.92
2019-04-27 03:00:00	67	0	0.67
2019-04-27 04:00:00	45	0	0.25
2019-04-27 05:00:00	85	0	0.92
2019-04-27 06:00:00	243	0.75	4.33
2019-04-27 07:00:00	498	2.17	10.67
2019-04-27 08:00:00	681	4.67	15.59
2019-04-27 09:00:00	768	5.42	18
2019-04-27 10:00:00	708	3.92	16.5
2019-04-27 11:00:00	676	3.92	15.34
2019-04-27 12:00:00	689	4.83	16
2019-04-27 13:00:00	550	4	13
2019-04-27 14:00:00	416	1.75	9.17
2019-04-27 15:00:00	443	1.92	9.42
2019-04-27 16:00:00	424	1.75	9.33
2019-04-27 17:00:00	422	1.83	9
2019-04-27 18:00:00	478	2.42	10.58
2019-04-27 19:00:00	442	2.17	9.75
2019-04-27 20:00:00	340	1.17	7.17
2019-04-27 21:00:00	433	1.59	9.34
2019-04-27 22:00:00	220	0.75	4.42
2019-04-27 23:00:00	214	0.5	4.17
2019-04-28 00:00:00	149	0.33	2.78
2019-04-28 01:00:00	126	0.08	2.08
2019-04-28 02:00:00	100	0	1.75
2019-04-28 03:00:00	62	0	0.75
2019-04-28 04:00:00	56	0	0.33
2019-04-28 05:00:00	74	0	0.83
2019-04-28 06:00:00	166	0.25	2.75
2019-04-28 07:00:00	200	0.59	4.09
2019-04-28 08:00:00	310	0.92	6.33
2019-04-28 09:00:00	316	1.25	6.75
2019-04-28 10:00:00	392	1.25	8.25
2019-04-28 11:00:00	352	1.33	7.17
2019-04-28 12:00:00	402	1.25	8.75
2019-04-28 13:00:00	389	1.42	8.5
2019-04-28 14:00:00	322	1.25	6.75
2019-04-28 15:00:00	331	1.17	7
2019-04-28 16:00:00	340	1.34	7.17
2019-04-28 17:00:00	409	1.5	8.34
2019-04-28 18:00:00	455	1.75	10
2019-04-28 19:00:00	371	1.33	7.92
2019-04-28 20:00:00	314	1	6.67
2019-04-28 21:00:00	254	0.75	5.42
2019-04-28 22:00:00	136	0.33	2.5
2019-04-28 23:00:00	102	0.17	1.59
2019-04-29 00:00:00	53	0	0.33
2019-04-29 01:00:00	34	0	0.08
2019-04-29 02:00:00	20	0	0
2019-04-29 03:00:00	18	0	0
2019-04-29 04:00:00	31	0	0
2019-04-29 05:00:00	128	0.25	1.92
2019-04-29 06:00:00	919	10.08	20.34
2019-04-29 07:00:00	1824	40.92	52
2019-04-29 08:00:00	1660	28.5	46.67
2019-04-29 09:00:00	1101	46.17	40.92
2019-04-29 10:00:00	638	15.84	21.25
2019-04-29 11:00:00	612	5.25	14.17
2019-04-29 12:00:00	722	7.84	17.08
2019-04-29 13:00:00	940	13.08	24.75
2019-04-29 14:00:00	766	7.84	19.42
2019-04-29 15:00:00	629	6.25	15.58
2019-04-29 16:00:00	629	8.09	15.5
2019-04-29 17:00:00	674	6.25	16.58
2019-04-29 18:00:00	700	8.09	17.75
2019-04-29 19:00:00	447	2	9.75
2019-04-29 20:00:00	384	1.42	8.08
2019-04-29 21:00:00	310	1.33	6.59
2019-04-29 22:00:00	244	0.75	5.42
2019-04-29 23:00:00	34	0	0.33
2019-04-30 00:00:00	60	0.11	1.22
2019-04-30 01:00:00	30	0.08	0.08
2019-04-30 02:00:00	12	0	0
2019-04-30 03:00:00	16	0	0
2019-04-30 04:00:00	23	0	0
2019-04-30 05:00:00	131	0.25	2
2019-04-30 06:00:00	980	10.92	21.5
2019-04-30 07:00:00	1737	30.75	48.59
2019-04-30 08:00:00	1728	35.75	49.67
2019-04-30 09:00:00	1040	32.34	35.75
2019-04-30 10:00:00	709	13.67	20.5
2019-04-30 11:00:00	637	5.33	15.08
2019-04-30 12:00:00	812	12	20.67
2019-04-30 13:00:00	949	12.34	25.5
2019-04-30 14:00:00	771	9.83	19.67
2019-04-30 15:00:00	656	4.5	15.67
2019-04-30 16:00:00	629	7.25	15.42
2019-04-30 17:00:00	726	10	18.75
2019-04-30 18:00:00	770	9.75	19.59
2019-04-30 19:00:00	564	4.25	13.5
2019-04-30 20:00:00	459	1.67	10.08
2019-04-30 21:00:00	300	1.17	6.25
2019-04-30 22:00:00	256	0.67	5.42
2019-04-30 23:00:00	246	0.5	4.92
2019-05-01 00:00:00	168	0.11	3.44

## Sheet: PM 04030 06
Data/Hora	Intensidade(carros/hora)	Ocupacao(%)	Carga(%)
2019-04-01 00:00:00	176	0	3.22
2019-04-01 01:00:00	119	0	1.58
2019-04-01 02:00:00	61	0	0.5
2019-04-01 03:00:00	44	0	0.08
2019-04-01 04:00:00	67	0	0.42
2019-04-01 05:00:00	147	0	2.25
2019-04-01 06:00:00	659	1.83	12.83
2019-04-01 07:00:00	973	3.33	21.58
2019-04-01 08:00:00	969	3.67	21.17
2019-04-01 09:00:00	1125	4.58	24.67
2019-04-01 10:00:00	1336	6.25	30
2019-04-01 11:00:00	1503	7	34
2019-04-01 12:00:00	1317	5.34	30.08
2019-04-01 13:00:00	1403	6	32.09
2019-04-01 14:00:00	1351	6	30.75
2019-04-01 15:00:00	1469	9	33.92
2019-04-01 16:00:00	1508	8.67	34.58
2019-04-01 17:00:00	1605	28.42	43.42
2019-04-01 18:00:00	1472	15.75	37.17
2019-04-01 19:00:00	1476	10.5	35.42
2019-04-01 20:00:00	1021	3.59	22.92
2019-04-01 21:00:00	864	2.67	18.67
2019-04-01 22:00:00	889	2.84	19.67
2019-04-01 23:00:00	345	0.5	7.33
2019-04-02 00:00:00	187	0.11	3.67
2019-04-02 01:00:00	84	0	1.17
2019-04-02 02:00:00	77	0	0.83
2019-04-02 03:00:00	26	0	0
2019-04-02 04:00:00	38	0	0.08
2019-04-02 05:00:00	99	0	1
2019-04-02 06:00:00	624	1.75	12
2019-04-02 07:00:00	971	3.25	21.08
2019-04-02 08:00:00	1055	3.58	22.92
2019-04-02 09:00:00	1234	4.67	27.5
2019-04-02 10:00:00	1376	6.34	30.58
2019-04-02 11:00:00	1478	8.25	34.58
2019-04-02 12:00:00	1362	6	31.17
2019-04-02 13:00:00	1396	6.17	31.42
2019-04-02 14:00:00	1398	7.08	32.25
2019-04-02 15:00:00	1477	7.75	34.08
2019-04-02 16:00:00	1605	9.25	37.58
2019-04-02 17:00:00	1629	23.5	42.09
2019-04-02 18:00:00	1512	17.5	38.83
2019-04-02 19:00:00	1482	8.08	34.84
2019-04-02 20:00:00	1073	4.5	24.17
2019-04-02 21:00:00	919	2.83	20.17
2019-04-02 22:00:00	858	2.67	18.75
2019-04-02 23:00:00	468	1	10
2019-04-03 00:00:00	267	0	5.44
2019-04-03 01:00:00	122	0	2
2019-04-03 02:00:00	64	0	0.5
2019-04-03 03:00:00	52	0	0.33
2019-04-03 04:00:00	50	0	0.08
2019-04-03 05:00:00	106	0	1.33
2019-04-03 06:00:00	636	1.83	12.42
2019-04-03 07:00:00	993	3.5	21.84
2019-04-03 08:00:00	1033	3.83	22.17
2019-04-03 09:00:00	1157	5.25	25.75
2019-04-03 10:00:00	1322	7.09	30.34
2019-04-03 11:00:00	1472	7	33.75
2019-04-03 12:00:00	1489	6.17	33.92
2019-04-03 13:00:00	1382	5.42	31.5
2019-04-03 14:00:00	1325	5.58	29.75
2019-04-03 15:00:00	1513	7.17	35
2019-04-03 16:00:00	1598	18.17	39.67
2019-04-03 17:00:00	1568	32.83	43.83
2019-04-03 18:00:00	1474	36.67	43.33
2019-04-03 19:00:00	1355	6.92	32.08
2019-04-03 20:00:00	1014	3.34	22.67
2019-04-03 21:00:00	878	2.75	19
2019-04-03 22:00:00	774	2.33	16.67
2019-04-03 23:00:00	436	1	9.34
2019-04-04 00:00:00	264	0.44	5.45
2019-04-04 01:00:00	144	0	2.25
2019-04-04 02:00:00	83	0	1
2019-04-04 03:00:00	61	0	0.59
2019-04-04 04:00:00	60	0	0.33
2019-04-04 05:00:00	134	0	1.84
2019-04-04 06:00:00	614	1.75	12.17
2019-04-04 07:00:00	940	3.17	20.09
2019-04-04 08:00:00	991	3.42	21.42
2019-04-04 09:00:00	1233	4.83	27.08
2019-04-04 10:00:00	1322	5.92	30
2019-04-04 11:00:00	1473	7.33	33.84
2019-04-04 12:00:00	1352	5.34	30.83
2019-04-04 13:00:00	1374	5.5	30.75
2019-04-04 14:00:00	1432	7.5	32.5
2019-04-04 15:00:00	1487	6.83	33.92
2019-04-04 16:00:00	1705	10.67	39.92
2019-04-04 17:00:00	1633	26.09	43.33
2019-04-04 18:00:00	1483	8.83	35.42
2019-04-04 19:00:00	1452	8.17	34
2019-04-04 20:00:00	1091	4.25	24.33
2019-04-04 21:00:00	992	3.42	21.67
2019-04-04 22:00:00	931	3	20.58
2019-04-04 23:00:00	462	1	9.92
2019-04-05 00:00:00	312	0.44	6.22
2019-04-05 01:00:00	184	0	3.17
2019-04-05 02:00:00	127	0	1.92
2019-04-05 03:00:00	82	0	1
2019-04-05 04:00:00	73	0	0.67
2019-04-05 05:00:00	148	0	2.17
2019-04-05 06:00:00	664	1.92	12.92
2019-04-05 07:00:00	996	3.67	22.17
2019-04-05 08:00:00	1069	4.17	23.42
2019-04-05 09:00:00	1180	4.92	26
2019-04-05 10:00:00	1425	7	32.33
2019-04-05 11:00:00	1531	6.84	34.75
2019-04-05 12:00:00	1464	6.17	33.92
2019-04-05 13:00:00	1525	8.83	35.34
2019-04-05 14:00:00	1522	9.42	35.67
2019-04-05 15:00:00	1594	8.25	36.5
2019-04-05 16:00:00	1619	15.5	39.5
2019-04-05 17:00:00	1571	31	43.67
2019-04-05 18:00:00	1428	12	35.17
2019-04-05 19:00:00	1390	6.67	31.58
2019-04-05 20:00:00	1156	4.25	25.92
2019-04-05 21:00:00	988	3.42	22.08
2019-04-05 22:00:00	983	3.33	21.25
2019-04-05 23:00:00	716	2.25	15.58
2019-04-06 00:00:00	545	1.45	11.78
2019-04-06 01:00:00	407	0.92	8.42
2019-04-06 02:00:00	308	0.25	6.25
2019-04-06 03:00:00	208	0	3.84
2019-04-06 04:00:00	188	0	3.25
2019-04-06 05:00:00	181	0	3.17
2019-04-06 06:00:00	366	0.67	6.92
2019-04-06 07:00:00	631	1.59	12.75
2019-04-06 08:00:00	923	3.42	19.33
2019-04-06 09:00:00	1143	3.83	25.67
2019-04-06 10:00:00	1219	4.5	27.09
2019-04-06 11:00:00	1294	5.33	29
2019-04-06 12:00:00	1270	4.75	28.59
2019-04-06 13:00:00	1192	4.42	26.59
2019-04-06 14:00:00	1096	3.58	24.25
2019-04-06 15:00:00	1105	4	24.17
2019-04-06 16:00:00	1168	4	25.67
2019-04-06 17:00:00	1225	4.33	27.34
2019-04-06 18:00:00	1152	4.17	25.67
2019-04-06 19:00:00	1121	4.08	24.92
2019-04-06 20:00:00	845	2.75	18.33
2019-04-06 21:00:00	836	2.67	18.17
2019-04-06 22:00:00	803	2.92	17.5
2019-04-06 23:00:00	666	2	14.17
2019-04-07 00:00:00	569	1.44	12
2019-04-07 01:00:00	537	1.25	11.58
2019-04-07 02:00:00	385	0.75	7.75
2019-04-07 03:00:00	302	0.33	6
2019-04-07 04:00:00	298	0.33	5.83
2019-04-07 05:00:00	265	0.17	5.08
2019-04-07 06:00:00	265	0.08	4.92
2019-04-07 07:00:00	381	0.84	7.5
2019-04-07 08:00:00	451	0.83	9.09
2019-04-07 09:00:00	578	1.34	11.83
2019-04-07 10:00:00	816	2.33	17.25
2019-04-07 11:00:00	887	2.75	18.84
2019-04-07 12:00:00	1068	3.42	23.33
2019-04-07 13:00:00	973	3.08	21.17
2019-04-07 14:00:00	943	2.92	20.42
2019-04-07 15:00:00	957	2.92	20.75
2019-04-07 16:00:00	999	2.92	21.58
2019-04-07 17:00:00	1036	3.59	22.92
2019-04-07 18:00:00	1011	3.08	22
2019-04-07 19:00:00	926	3	20.59
2019-04-07 20:00:00	830	2.58	17.5
2019-04-07 21:00:00	713	1.92	15.67
2019-04-07 22:00:00	452	1.08	9.42
2019-04-07 23:00:00	348	0.59	7
2019-04-08 00:00:00	208	0	4
2019-04-08 01:00:00	106	0	1.58
2019-04-08 02:00:00	68	0	0.75
2019-04-08 03:00:00	63	0	0.5
2019-04-08 04:00:00	46	0	0.17
2019-04-08 05:00:00	136	0	1.84
2019-04-08 06:00:00	655	1.92	12.84
2019-04-08 07:00:00	1016	3.75	22.08
2019-04-08 08:00:00	1052	4.75	23.09
2019-04-08 09:00:00	1197	4.5	26.42
2019-04-08 10:00:00	1510	6.83	34.17
2019-04-08 11:00:00	1442	6.33	33.17
2019-04-08 12:00:00	1364	5.58	31.09
2019-04-08 13:00:00	1345	5.67	30.5
2019-04-08 14:00:00	1350	6.25	30.75
2019-04-08 15:00:00	1411	7.08	32.25
2019-04-08 16:00:00	1521	30.59	41.92
2019-04-08 17:00:00	1500	39.67	45
2019-04-08 18:00:00	1434	23.34	39
2019-04-08 19:00:00	1352	7.58	31.5
2019-04-08 20:00:00	992	3.67	22.08
2019-04-08 21:00:00	877	2.75	19.33
2019-04-08 22:00:00	891	2.67	19.83
2019-04-08 23:00:00	305	0.42	6.42
2019-04-09 00:00:00	161	0	2.89
2019-04-09 01:00:00	101	0	1.5
2019-04-09 02:00:00	80	0	0.83
2019-04-09 03:00:00	48	0	0.08
2019-04-09 04:00:00	50	0	0.17
2019-04-09 05:00:00	124	0	1.42
2019-04-09 06:00:00	629	1.67	12.42
2019-04-09 07:00:00	1014	3.42	22.17
2019-04-09 08:00:00	1000	5.5	22.59
2019-04-09 09:00:00	1261	5.25	27.92
2019-04-09 10:00:00	1438	7.5	32.92
2019-04-09 11:00:00	1539	14.25	37.5
2019-04-09 12:00:00	1417	6.67	32.75
2019-04-09 13:00:00	1415	6.17	32.33
2019-04-09 14:00:00	1448	6.67	32.83
2019-04-09 15:00:00	1520	7.17	34.92
2019-04-09 16:00:00	1623	10.58	38.5
2019-04-09 17:00:00	1561	33.58	44.08
2019-04-09 18:00:00	1469	8.09	34.08
2019-04-09 19:00:00	1400	8.25	33.08
2019-04-09 20:00:00	1085	4.09	24.17
2019-04-09 21:00:00	954	3.17	20.92
2019-04-09 22:00:00	913	2.92	20.25
2019-04-09 23:00:00	458	1	9.92
2019-04-10 00:00:00	249	0.11	5.11
2019-04-10 01:00:00	113	0	1.67
2019-04-10 02:00:00	75	0	0.92
2019-04-10 03:00:00	45	0	0.25
2019-04-10 04:00:00	59	0	0.42
2019-04-10 05:00:00	104	0	1.17
2019-04-10 06:00:00	625	1.58	11.92
2019-04-10 07:00:00	990	3.67	21.58
2019-04-10 08:00:00	1137	4.75	25.25
2019-04-10 09:00:00	1252	4.84	27.92
2019-04-10 10:00:00	1352	7.34	30.25
2019-04-10 11:00:00	1570	8.67	37
2019-04-10 12:00:00	1438	6.5	33
2019-04-10 13:00:00	1422	6.75	33
2019-04-10 14:00:00	1475	7	33.5
2019-04-10 15:00:00	1550	7.58	35.75
2019-04-10 16:00:00	1673	10.59	39.42
2019-04-10 17:00:00	1568	37.92	45.42
2019-04-10 18:00:00	1521	12.34	37.09
2019-04-10 19:00:00	1369	6.42	31.83
2019-04-10 20:00:00	973	3.34	21.67
2019-04-10 21:00:00	853	9.59	20.83
2019-04-10 22:00:00	855	2.58	18.34
2019-04-10 23:00:00	459	1	10.08
2019-04-11 00:00:00	263	0.11	5
2019-04-11 01:00:00	134	0	2.08
2019-04-11 02:00:00	106	0	1.67
2019-04-11 03:00:00	64	0	0.83
2019-04-11 04:00:00	49	0	0.17
2019-04-11 05:00:00	117	0	1.42
2019-04-11 06:00:00	626	1.75	12.17
2019-04-11 07:00:00	962	3.42	20.92
2019-04-11 08:00:00	1007	4.75	21.67
2019-04-11 09:00:00	1107	7.67	26.17
2019-04-11 10:00:00	1349	6.33	30.17
2019-04-11 11:00:00	1528	7.75	34.92
2019-04-11 12:00:00	1445	7.25	33.67
2019-04-11 13:00:00	1320	5.25	29.75
2019-04-11 14:00:00	1480	7.17	33.67
2019-04-11 15:00:00	1565	8.42	36.33
2019-04-11 16:00:00	1612	13.67	39.25
2019-04-11 17:00:00	1555	26.67	41.75
2019-04-11 18:00:00	1578	13.17	38.09
2019-04-11 19:00:00	1472	8.09	34.5
2019-04-11 20:00:00	1136	4	25.25
2019-04-11 21:00:00	968	3.25	21.67
2019-04-11 22:00:00	985	3.17	21.84
2019-04-11 23:00:00	526	1.33	11.25
2019-04-12 00:00:00	351	0.56	7.11
2019-04-12 01:00:00	177	0	3.17
2019-04-12 02:00:00	113	0	1.67
2019-04-12 03:00:00	84	0	0.92
2019-04-12 04:00:00	88	0	1
2019-04-12 05:00:00	121	0	1.58
2019-04-12 06:00:00	612	1.75	11.67
2019-04-12 07:00:00	880	2.75	19.25
2019-04-12 08:00:00	1006	7.5	22.92
2019-04-12 09:00:00	1137	17.25	29.75
2019-04-12 10:00:00	1364	6.08	30.75
2019-04-12 11:00:00	1521	8.08	34.75
2019-04-12 12:00:00	1578	8.83	37
2019-04-12 13:00:00	1512	7.92	35.17
2019-04-12 14:00:00	1474	6.33	33.75
2019-04-12 15:00:00	1675	16.67	40.17
2019-04-12 16:00:00	1743	40.84	49.75
2019-04-12 17:00:00	1573	38.33	45.92
2019-04-12 18:00:00	1475	18.92	38.67
2019-04-12 19:00:00	1450	7.92	33.5
2019-04-12 20:00:00	1136	4.25	25.75
2019-04-12 21:00:00	1113	4.08	24.75
2019-04-12 22:00:00	948	3.67	21.34
2019-04-12 23:00:00	629	1.75	13.58
2019-04-13 00:00:00	525	1.11	11.22
2019-04-13 01:00:00	362	0.58	7.33
2019-04-13 02:00:00	267	0.17	5
2019-04-13 03:00:00	213	0	4
2019-04-13 04:00:00	156	0	2.67
2019-04-13 05:00:00	176	0	2.75
2019-04-13 06:00:00	282	0.25	5.17
2019-04-13 07:00:00	615	1.58	12.33
2019-04-13 08:00:00	877	2.58	18.33
2019-04-13 09:00:00	1155	4.34	25.09
2019-04-13 10:00:00	1221	4.58	27.5
2019-04-13 11:00:00	1236	4.33	27.33
2019-04-13 12:00:00	1378	8.67	32.34
2019-04-13 13:00:00	1117	3.75	24.92
2019-04-13 14:00:00	1067	3.34	23.17
2019-04-13 15:00:00	1001	3.09	21.92
2019-04-13 16:00:00	1065	3.5	23.08
2019-04-13 17:00:00	1056	3.67	23.08
2019-04-13 18:00:00	1052	3.5	23.33
2019-04-13 19:00:00	1060	3.5	23.33
2019-04-13 20:00:00	932	3.08	20.34
2019-04-13 21:00:00	866	3.17	18.83
2019-04-13 22:00:00	818	2.75	17.33
2019-04-13 23:00:00	790	2.84	17.09
2019-04-14 00:00:00	584	1.33	12.56
2019-04-14 01:00:00	466	1	9.58
2019-04-14 02:00:00	323	0.42	6.58
2019-04-14 03:00:00	268	0.25	5.09
2019-04-14 04:00:00	195	0	3.5
2019-04-14 05:00:00	165	0	2.75
2019-04-14 06:00:00	239	0.17	4.08
2019-04-14 07:00:00	403	0.67	8.08
2019-04-14 08:00:00	473	1.08	9.25
2019-04-14 09:00:00	629	1.58	13.42
2019-04-14 10:00:00	800	2.17	16.83
2019-04-14 11:00:00	840	2.58	17.5
2019-04-14 12:00:00	1006	3.08	21.92
2019-04-14 13:00:00	868	2.5	19
2019-04-14 14:00:00	891	2.58	19.17
2019-04-14 15:00:00	943	2.83	20.25
2019-04-14 16:00:00	792	2.42	17.34
2019-04-14 17:00:00	782	2.42	16.59
2019-04-14 18:00:00	958	3	20
2019-04-14 19:00:00	945	3.08	20.67
2019-04-14 20:00:00	842	2.67	18.25
2019-04-14 21:00:00	688	1.75	15.09
2019-04-14 22:00:00	419	0.75	8.67
2019-04-14 23:00:00	335	0.33	6.67
2019-04-15 00:00:00	179	0	3.34
2019-04-15 01:00:00	101	0	1.33
2019-04-15 02:00:00	72	0	0.67
2019-04-15 03:00:00	52	0	0.25
2019-04-15 04:00:00	43	0	0
2019-04-15 05:00:00	138	0	1.92
2019-04-15 06:00:00	649	1.83	12.5
2019-04-15 07:00:00	1023	4	22.58
2019-04-15 08:00:00	1062	3.92	23.33
2019-04-15 09:00:00	1202	5.75	27.25
2019-04-15 10:00:00	1322	5.59	29.84
2019-04-15 11:00:00	1476	6.5	33.5
2019-04-15 12:00:00	1364	5.83	31
2019-04-15 13:00:00	1372	6.42	31.42
2019-04-15 14:00:00	1330	5.5	30.17
2019-04-15 15:00:00	1561	7.42	35.42
2019-04-15 16:00:00	1635	10.92	38.42
2019-04-15 17:00:00	1634	31.25	44.75
2019-04-15 18:00:00	1397	28.42	39.5
2019-04-15 19:00:00	1376	6.42	31.67
2019-04-15 20:00:00	1067	3.83	24
2019-04-15 21:00:00	839	2.5	18.5
2019-04-15 22:00:00	765	2.25	16.67
2019-04-15 23:00:00	296	0.42	6.09
2019-04-16 00:00:00	209	0.11	3.89
2019-04-16 01:00:00	92	0	1.42
2019-04-16 02:00:00	68	0	0.5
2019-04-16 03:00:00	36	0	0
2019-04-16 04:00:00	38	0	0
2019-04-16 05:00:00	121	0.08	1.42
2019-04-16 06:00:00	617	1.83	12
2019-04-16 07:00:00	1010	3.5	21.84
2019-04-16 08:00:00	1049	4.17	23.09
2019-04-16 09:00:00	1187	5.25	26.42
2019-04-16 10:00:00	1293	5.42	28.67
2019-04-16 11:00:00	1532	7.25	34.75
2019-04-16 12:00:00	1509	10.17	35.92
2019-04-16 13:00:00	1401	6.17	32.17
2019-04-16 14:00:00	1463	8.25	33.67
2019-04-16 15:00:00	1526	9.75	35.42
2019-04-16 16:00:00	1670	11.75	40
2019-04-16 17:00:00	1622	27.92	43.42
2019-04-16 18:00:00	1492	32.5	42.25
2019-04-16 19:00:00	1432	7.75	34
2019-04-16 20:00:00	1121	4	25.42
2019-04-16 21:00:00	909	2.84	20
2019-04-16 22:00:00	840	2.5	17.92
2019-04-16 23:00:00	463	0.83	10.25
2019-04-17 00:00:00	245	0.33	5
2019-04-17 01:00:00	128	0	2.09
2019-04-17 02:00:00	72	0	0.83
2019-04-17 03:00:00	56	0	0.25
2019-04-17 04:00:00	49	0	0.25
2019-04-17 05:00:00	126	0	1.67
2019-04-17 06:00:00	592	1.75	11.67
2019-04-17 07:00:00	954	3.33	20.75
2019-04-17 08:00:00	1095	4.25	24
2019-04-17 09:00:00	1223	4.92	27.08
2019-04-17 10:00:00	1355	5.75	30.5
2019-04-17 11:00:00	1495	6.08	33.83
2019-04-17 12:00:00	1484	6.84	34.33
2019-04-17 13:00:00	1476	10.17	35
2019-04-17 14:00:00	1428	7.08	32.84
2019-04-17 15:00:00	1576	8	36.25
2019-04-17 16:00:00	1714	22.08	43.42
2019-04-17 17:00:00	1599	24.75	42.67
2019-04-17 18:00:00	1526	27.5	40.75
2019-04-17 19:00:00	1473	10.17	35.5
2019-04-17 20:00:00	1200	4.67	27.42
2019-04-17 21:00:00	945	3.08	20.92
2019-04-17 22:00:00	795	2.34	17.42
2019-04-17 23:00:00	461	1.17	9.59
2019-04-18 00:00:00	343	0.44	6.89
2019-04-18 01:00:00	200	0	3.58
2019-04-18 02:00:00	93	0	1.25
2019-04-18 03:00:00	103	0	1.42
2019-04-18 04:00:00	79	0	0.75
2019-04-18 05:00:00	146	0.08	2.08
2019-04-18 06:00:00	382	0.83	7.25
2019-04-18 07:00:00	822	2.67	17.25
2019-04-18 08:00:00	940	3.09	20.33
2019-04-18 09:00:00	1230	5.08	26.84
2019-04-18 10:00:00	1303	6.25	29.83
2019-04-18 11:00:00	1398	6.42	31.92
2019-04-18 12:00:00	1317	5.08	29.75
2019-04-18 13:00:00	1332	5.67	30
2019-04-18 14:00:00	1417	8	32.58
2019-04-18 15:00:00	1536	8.84	34.75
2019-04-18 16:00:00	1584	9.75	38.08
2019-04-18 17:00:00	1393	6.92	32.34
2019-04-18 18:00:00	1411	5.83	32.17
2019-04-18 19:00:00	1343	6.08	30.83
2019-04-18 20:00:00	985	3.17	21.5
2019-04-18 21:00:00	938	3.33	20.92
2019-04-18 22:00:00	746	2.42	16.08
2019-04-18 23:00:00	555	1.25	11.75
2019-04-19 00:00:00	440	1.11	9.56
2019-04-19 01:00:00	328	0.5	6.5
2019-04-19 02:00:00	228	0.08	4.17
2019-04-19 03:00:00	199	0	3.33
2019-04-19 04:00:00	166	0	2.75
2019-04-19 05:00:00	161	0.08	2.58
2019-04-19 06:00:00	235	0.08	4.34
2019-04-19 07:00:00	323	0.67	6.25
2019-04-19 08:00:00	383	0.75	7.67
2019-04-19 09:00:00	443	1	9.25
2019-04-19 10:00:00	594	1.5	12.34
2019-04-19 11:00:00	596	1.33	12.67
2019-04-19 12:00:00	677	1.67	14.33
2019-04-19 13:00:00	585	1.33	12.34
2019-04-19 14:00:00	546	1.17	11.5
2019-04-19 15:00:00	543	1.33	11.33
2019-04-19 16:00:00	661	1.75	13.75
2019-04-19 17:00:00	600	1.67	12.42
2019-04-19 18:00:00	639	1.75	13.83
2019-04-19 19:00:00	688	2.08	14.75
2019-04-19 20:00:00	553	1.42	11.5
2019-04-19 21:00:00	601	1.58	12.67
2019-04-19 22:00:00	436	1.33	9.09
2019-04-19 23:00:00	405	0.75	8.34
2019-04-20 00:00:00	319	0.33	6.11
2019-04-20 01:00:00	192	0	3.5
2019-04-20 02:00:00	165	0	2.67
2019-04-20 03:00:00	119	0	2
2019-04-20 04:00:00	93	0	1.33
2019-04-20 05:00:00	103	0	1.25
2019-04-20 06:00:00	193	0.08	3.08
2019-04-20 07:00:00	383	0.84	7.67
2019-04-20 08:00:00	495	1.08	9.75
2019-04-20 09:00:00	725	2.17	15.25
2019-04-20 10:00:00	854	2.67	18.33
2019-04-20 11:00:00	989	3.42	21.5
2019-04-20 12:00:00	946	3.08	20.58
2019-04-20 13:00:00	919	2.84	20
2019-04-20 14:00:00	877	2.58	19.25
2019-04-20 15:00:00	904	2.75	19.5
2019-04-20 16:00:00	817	2.42	18
2019-04-20 17:00:00	630	1.67	13.34
2019-04-20 18:00:00	775	2.17	15.92
2019-04-20 19:00:00	835	2.42	18.42
2019-04-20 20:00:00	704	2.25	15
2019-04-20 21:00:00	635	1.84	13.42
2019-04-20 22:00:00	666	1.83	14.33
2019-04-20 23:00:00	544	1.59	11.75
2019-04-21 00:00:00	437	1.11	8.89
2019-04-21 01:00:00	346	0.58	6.67
2019-04-21 02:00:00	210	0	4.09
2019-04-21 03:00:00	216	0.25	3.92
2019-04-21 04:00:00	182	0	3.17
2019-04-21 05:00:00	158	0	2.42
2019-04-21 06:00:00	219	0.08	3.67
2019-04-21 07:00:00	324	0.34	6.33
2019-04-21 08:00:00	449	1.17	8.92
2019-04-21 09:00:00	523	1.17	10.42
2019-04-21 10:00:00	683	1.92	14.5
2019-04-21 11:00:00	740	2	15.58
2019-04-21 12:00:00	833	2.17	17.75
2019-04-21 13:00:00	748	2	16.17
2019-04-21 14:00:00	669	1.67	14.33
2019-04-21 15:00:00	737	1.92	15.33
2019-04-21 16:00:00	752	1.92	16.09
2019-04-21 17:00:00	800	2.42	17.17
2019-04-21 18:00:00	883	2.83	19
2019-04-21 19:00:00	841	2.5	17.92
2019-04-21 20:00:00	697	2.17	14.5
2019-04-21 21:00:00	638	1.75	13.92
2019-04-21 22:00:00	396	0.84	8
2019-04-21 23:00:00	327	0.5	6.58
2019-04-22 00:00:00	241	0.11	4.44
2019-04-22 01:00:00	122	0	1.67
2019-04-22 02:00:00	83	0	0.92
2019-04-22 03:00:00	47	0	0.25
2019-04-22 04:00:00	51	0	0.25
2019-04-22 05:00:00	127	0	1.75
2019-04-22 06:00:00	649	1.83	12.58
2019-04-22 07:00:00	980	3.33	21.58
2019-04-22 08:00:00	953	3.42	20.42
2019-04-22 09:00:00	1093	4	23.84
2019-04-22 10:00:00	1263	5.25	28.08
2019-04-22 11:00:00	1388	5.5	31.5
2019-04-22 12:00:00	1342	5.34	30.42
2019-04-22 13:00:00	1350	6.09	30.58
2019-04-22 14:00:00	1342	6.09	30.25
2019-04-22 15:00:00	1385	5.75	31.25
2019-04-22 16:00:00	1578	6.84	36.17
2019-04-22 17:00:00	1510	20.59	38.92
2019-04-22 18:00:00	1456	36.67	42.67
2019-04-22 19:00:00	1385	9.75	33.25
2019-04-22 20:00:00	1024	3.42	22.84
2019-04-22 21:00:00	844	2.5	18.25
2019-04-22 22:00:00	772	2.25	17.17
2019-04-22 23:00:00	324	0.42	6.67
2019-04-23 00:00:00	191	0	3.33
2019-04-23 01:00:00	76	0	0.92
2019-04-23 02:00:00	45	0	0.08
2019-04-23 03:00:00	44	0	0.17
2019-04-23 04:00:00	43	0	0.08
2019-04-23 05:00:00	122	0.08	1.75
2019-04-23 06:00:00	639	1.92	12.42
2019-04-23 07:00:00	955	3.25	20.67
2019-04-23 08:00:00	1022	4.25	22.09
2019-04-23 09:00:00	1170	7.75	26.83
2019-04-23 10:00:00	1345	5.92	30.33
2019-04-23 11:00:00	1434	6.5	32.75
2019-04-23 12:00:00	1281	5.25	29.67
2019-04-23 13:00:00	1331	5.08	29.75
2019-04-23 14:00:00	1385	5.75	30.92
2019-04-23 15:00:00	1446	7.67	33.25
2019-04-23 16:00:00	1607	14.42	39
2019-04-23 17:00:00	1574	29.75	42.67
2019-04-23 18:00:00	1454	10.75	34.92
2019-04-23 19:00:00	1424	6.75	33.17
2019-04-23 20:00:00	1043	3.75	23.5
2019-04-23 21:00:00	958	3.08	20.75
2019-04-23 22:00:00	858	2.67	18.58
2019-04-23 23:00:00	404	0.84	8.67
2019-04-24 00:00:00	263	0.11	5.33
2019-04-24 01:00:00	137	0	2
2019-04-24 02:00:00	74	0	0.92
2019-04-24 03:00:00	57	0	0.25
2019-04-24 04:00:00	58	0	0.33
2019-04-24 05:00:00	107	0	1.17
2019-04-24 06:00:00	604	1.83	11.75
2019-04-24 07:00:00	983	3.58	21.09
2019-04-24 08:00:00	1074	4.08	23.67
2019-04-24 09:00:00	1222	4.92	27.5
2019-04-24 10:00:00	1342	6	30.25
2019-04-24 11:00:00	1480	7.58	34.25
2019-04-24 12:00:00	1424	7.09	32.92
2019-04-24 13:00:00	1437	6.17	32.59
2019-04-24 14:00:00	1410	6.33	32.25
2019-04-24 15:00:00	1438	6.75	32.75
2019-04-24 16:00:00	1622	12.67	38.75
2019-04-24 17:00:00	1552	28.08	42.25
2019-04-24 18:00:00	1480	26.25	40.09
2019-04-24 19:00:00	1427	10.59	34.25
2019-04-24 20:00:00	1062	4	23.92
2019-04-24 21:00:00	949	3.42	20.83
2019-04-24 22:00:00	873	2.67	19.33
2019-04-24 23:00:00	446	1	9.59
2019-04-25 00:00:00	261	0.22	5.22
2019-04-25 01:00:00	141	0	2.17
2019-04-25 02:00:00	92	0	1.09
2019-04-25 03:00:00	134	0	1.83
2019-04-25 04:00:00	106	0	1.25
2019-04-25 05:00:00	127	0	1.67
2019-04-25 06:00:00	611	1.83	11.92
2019-04-25 07:00:00	966	3.42	21.17
2019-04-25 08:00:00	1038	3.5	22.42
2019-04-25 09:00:00	1173	4.5	25.92
2019-04-25 10:00:00	1296	5.17	29.17
2019-04-25 11:00:00	1506	7.67	34.33
2019-04-25 12:00:00	1356	7.17	31.5
2019-04-25 13:00:00	1446	7.17	33.25
2019-04-25 14:00:00	1452	7.33	33.5
2019-04-25 15:00:00	1507	7.58	34.25
2019-04-25 16:00:00	1583	10.17	37.5
2019-04-25 17:00:00	1600	12.67	38
2019-04-25 18:00:00	1543	15.75	37.75
2019-04-25 19:00:00	1498	15.25	37.67
2019-04-25 20:00:00	1124	4.08	25.5
2019-04-25 21:00:00	1068	3.83	23.58
2019-04-25 22:00:00	941	3	20.92
2019-04-25 23:00:00	540	1.59	12.33
2019-04-26 00:00:00	421	0.89	8.56
2019-04-26 01:00:00	211	0.08	4
2019-04-26 02:00:00	137	0	2
2019-04-26 03:00:00	91	0	1.25
2019-04-26 04:00:00	77	0	0.75
2019-04-26 05:00:00	136	0	1.75
2019-04-26 06:00:00	611	1.75	11.92
2019-04-26 07:00:00	1004	5.08	22.17
2019-04-26 08:00:00	1109	14.92	27.92
2019-04-26 09:00:00	1223	10.75	29.42
2019-04-26 10:00:00	1351	5.84	30.67
2019-04-26 11:00:00	1549	7.75	36
2019-04-26 12:00:00	1348	5.34	30.75
2019-04-26 13:00:00	1399	5.75	31.67
2019-04-26 14:00:00	1359	6.5	31.17
2019-04-26 15:00:00	1448	7.25	32.92
2019-04-26 16:00:00	1676	13.75	39.92
2019-04-26 17:00:00	1584	27.09	42.83
2019-04-26 18:00:00	1500	14.42	36.92
2019-04-26 19:00:00	1437	7.92	33.92
2019-04-26 20:00:00	1205	4.58	26.92
2019-04-26 21:00:00	1024	3.5	22.92
2019-04-26 22:00:00	937	3	20.5
2019-04-26 23:00:00	609	1.75	13.17
2019-04-27 00:00:00	584	1.45	12.22
2019-04-27 01:00:00	435	1	8.92
2019-04-27 02:00:00	277	0.08	5.5
2019-04-27 03:00:00	214	0.17	4.08
2019-04-27 04:00:00	170	0	3.09
2019-04-27 05:00:00	153	0	2.17
2019-04-27 06:00:00	339	0.58	6.42
2019-04-27 07:00:00	888	3.17	18.33
2019-04-27 08:00:00	787	2.58	17.33
2019-04-27 09:00:00	1060	3.92	23.08
2019-04-27 10:00:00	1192	4.75	26.5
2019-04-27 11:00:00	1320	6.09	29.5
2019-04-27 12:00:00	1261	5	28.67
2019-04-27 13:00:00	1111	3.67	24.92
2019-04-27 14:00:00	1100	3.58	24.25
2019-04-27 15:00:00	1046	3.33	22.42
2019-04-27 16:00:00	1076	3.58	23.92
2019-04-27 17:00:00	1102	4.17	24.25
2019-04-27 18:00:00	1018	3.42	22.34
2019-04-27 19:00:00	1037	3.58	23
2019-04-27 20:00:00	774	2.25	16.75
2019-04-27 21:00:00	931	3.25	20
2019-04-27 22:00:00	691	1.83	14.58
2019-04-27 23:00:00	693	2	14.83
2019-04-28 00:00:00	655	1.67	13.67
2019-04-28 01:00:00	462	1.17	9.75
2019-04-28 02:00:00	379	0.75	7.5
2019-04-28 03:00:00	280	0	5.75
2019-04-28 04:00:00	220	0.08	4
2019-04-28 05:00:00	156	0	2.67
2019-04-28 06:00:00	271	0.25	4.75
2019-04-28 07:00:00	429	0.92	8.42
2019-04-28 08:00:00	494	1.17	10.08
2019-04-28 09:00:00	611	1.59	12.59
2019-04-28 10:00:00	792	2.17	16.92
2019-04-28 11:00:00	884	2.58	18.92
2019-04-28 12:00:00	940	2.84	20.25
2019-04-28 13:00:00	876	2.5	19.25
2019-04-28 14:00:00	818	2.5	17.33
2019-04-28 15:00:00	805	2.25	17.17
2019-04-28 16:00:00	904	2.84	19.67
2019-04-28 17:00:00	950	3.08	20.59
2019-04-28 18:00:00	956	3.08	20.83
2019-04-28 19:00:00	969	3.17	20.92
2019-04-28 20:00:00	836	2.33	18
2019-04-28 21:00:00	805	2.42	17.67
2019-04-28 22:00:00	456	0.92	9.67
2019-04-28 23:00:00	330	0.5	6.5
2019-04-29 00:00:00	281	0.11	5.44
2019-04-29 01:00:00	121	0	1.83
2019-04-29 02:00:00	59	0	0.33
2019-04-29 03:00:00	49	0	0.08
2019-04-29 04:00:00	49	0	0.08
2019-04-29 05:00:00	134	0.08	1.83
2019-04-29 06:00:00	665	2.09	13.09
2019-04-29 07:00:00	1005	3.5	22.08
2019-04-29 08:00:00	1002	3.75	22.09
2019-04-29 09:00:00	1172	4.59	25.25
2019-04-29 10:00:00	1312	5.75	29.58
2019-04-29 11:00:00	1472	7.75	33.5
2019-04-29 12:00:00	1359	6.5	31.42
2019-04-29 13:00:00	1325	7.17	30.25
2019-04-29 14:00:00	1359	6	31.25
2019-04-29 15:00:00	1485	8.25	33.84
2019-04-29 16:00:00	1584	9.83	37.59
2019-04-29 17:00:00	1740	31.58	46.5
2019-04-29 18:00:00	2278	17.17	54.75
2019-04-29 19:00:00	1684	9.92	41.33
2019-04-29 20:00:00	971	3.67	21.5
2019-04-29 21:00:00	873	2.67	19
2019-04-29 22:00:00	869	2.5	19.34
2019-04-29 23:00:00	311	0.42	6.25
2019-04-30 00:00:00	273	0.11	5
2019-04-30 01:00:00	110	0	1.58
2019-04-30 02:00:00	80	0	1
2019-04-30 03:00:00	50	0	0
2019-04-30 04:00:00	51	0	0.17
2019-04-30 05:00:00	109	0	1.17
2019-04-30 06:00:00	596	1.75	11.58
2019-04-30 07:00:00	1006	3.25	21.84
2019-04-30 08:00:00	1055	3.59	23.09
2019-04-30 09:00:00	1267	5.5	27.75
2019-04-30 10:00:00	1356	8.58	31.92
2019-04-30 11:00:00	1523	8	35.25
2019-04-30 12:00:00	1492	6.59	34.09
2019-04-30 13:00:00	1381	7.92	32.09
2019-04-30 14:00:00	1456	12.5	35.17
2019-04-30 15:00:00	1470	9.25	34.25
2019-04-30 16:00:00	1647	22.67	42.75
2019-04-30 17:00:00	1465	42.92	44.67
2019-04-30 18:00:00	1608	23.92	42.67
2019-04-30 19:00:00	1495	8.25	35.08
2019-04-30 20:00:00	1193	4.92	27
2019-04-30 21:00:00	1107	4	24.83
2019-04-30 22:00:00	988	3.17	22.08
2019-04-30 23:00:00	692	2.42	14.75
2019-05-01 00:00:00	628	1.67	13.56

[truncated: 14 more sheets: PM 04040 02, PM 04040 04, PM 10120 01, PM 10120 04, PM 10120 07, PM 10130 02, PM 10130 04, PM 10140 03, PM 10140 04, PM 10140 06, PM 10150 031, PM 10150 032, PM 10150 04, PM 10150 06]
