# Supplementary material for: Traffic light optimization using non-dominated sorting genetic algorithm (NSGA2)
Source: Sci Rep. 2023 Sep 20;13:15550. doi: 10.1038/s41598-023-38884-2 (PMC10511403; doi:10.1038/s41598-023-38884-2)
Supplement: Supplementary file 1 — Supplementary Information. [file 41598_2023_38884_MOESM1_ESM.zip › dadosBHTrans/dados BHTrans 2019/xls/Ad-Hospitalar.xls]

## Sheet: PM 04200 02
Data/Hora	Intensidade(carros/hora)	Ocupacao(%)	Carga(%)
2019-04-01 00:00:00	0	42.11	20.33
2019-04-01 01:00:00	0	42.5	20.5
2019-04-01 02:00:00	0	42.67	20.25
2019-04-01 03:00:00	0	42.34	20.42
2019-04-01 04:00:00	0	42.5	20.5
2019-04-01 05:00:00	0	43.34	20.75
2019-04-01 06:00:00	0	42.5	20.5
2019-04-01 07:00:00	0	43.34	20.67
2019-04-01 08:00:00	0	42.34	20.58
2019-04-01 09:00:00	0	42.42	20.5
2019-04-01 10:00:00	0	42.33	20.5
2019-04-01 11:00:00	0	43.25	20.67
2019-04-01 12:00:00	0	42.33	20.5
2019-04-01 13:00:00	0	43.17	20.58
2019-04-01 14:00:00	0	42.42	20.67
2019-04-01 15:00:00	0	42.33	20.42
2019-04-01 16:00:00	0	43.25	20.67
2019-04-01 17:00:00	0	42.25	20.5
2019-04-01 18:00:00	0	43.34	20.59
2019-04-01 19:00:00	0	43.25	20.75
2019-04-01 20:00:00	0	45.42	21.5
2019-04-01 21:00:00	0	44.25	21.09
2019-04-01 22:00:00	0	42.5	20.5
2019-04-01 23:00:00	0	42.33	20.5
2019-04-02 00:00:00	0	43	20.56
2019-04-02 01:00:00	0	42.33	20.5
2019-04-02 02:00:00	0	43.17	20.58
2019-04-02 03:00:00	0	42.42	20.67
2019-04-02 04:00:00	0	42.34	20.5
2019-04-02 05:00:00	0	43.17	20.67
2019-04-02 06:00:00	0	42.25	20.5
2019-04-02 07:00:00	0	42.25	20.42
2019-04-02 08:00:00	0	43	20.59
2019-04-02 09:00:00	0	42.33	20.5
2019-04-02 10:00:00	0	43.17	20.67
2019-04-02 11:00:00	0	41.67	20.08
2019-04-02 12:00:00	0	42.08	20.42
2019-04-02 13:00:00	0	43.08	20.5
2019-04-02 14:00:00	0	42.58	20.67
2019-04-02 15:00:00	0	41.75	20.25
2019-04-02 16:00:00	0	43.5	20.58
2019-04-02 17:00:00	0	42.34	20.5
2019-04-02 18:00:00	0	42.5	20.5
2019-04-02 19:00:00	0	43.34	20.59
2019-04-02 20:00:00	0	43.09	20.42
2019-04-02 21:00:00	0	44	20.84
2019-04-02 22:00:00	0	43.34	20.59
2019-04-02 23:00:00	0	42.5	20.5
2019-04-03 00:00:00	0	42.22	20.22
2019-04-03 01:00:00	0	42.34	20.42
2019-04-03 02:00:00	0	42.5	20.42
2019-04-03 03:00:00	0	43.34	20.67
2019-04-03 04:00:00	0	42.5	20.5
2019-04-03 05:00:00	0	43	20.42
2019-04-03 06:00:00	0	42.67	20.75
2019-04-03 07:00:00	0	42.5	20.5
2019-04-03 08:00:00	0	43.33	20.75
2019-04-03 09:00:00	0	42.5	20.5
2019-04-03 10:00:00	0	42.34	20.42
2019-04-03 11:00:00	0	42.42	20.17
2019-04-03 12:00:00	0	41.59	20
2019-04-03 13:00:00	0	43	20.42
2019-04-03 14:00:00	0	42.83	20.75
2019-04-03 15:00:00	0	42.33	20.42
2019-04-03 16:00:00	0	43.17	20.75
2019-04-03 17:00:00	0	42.42	20.5
2019-04-03 18:00:00	0	43	20.5
2019-04-03 19:00:00	0	44.5	21.42
2019-04-03 20:00:00	0	42.58	20.42
2019-04-03 21:00:00	0	44	20.84
2019-04-03 22:00:00	0	42.42	20.5
2019-04-03 23:00:00	0	42.33	20.5
2019-04-04 00:00:00	0	42.67	20.67
2019-04-04 01:00:00	0	42.33	20.5
2019-04-04 02:00:00	0	43.5	20.67
2019-04-04 03:00:00	0	42.42	20.5
2019-04-04 04:00:00	0	42.42	20.42
2019-04-04 05:00:00	0	43.25	20.67
2019-04-04 06:00:00	0	42.5	20.5
2019-04-04 07:00:00	0	43.33	20.58
2019-04-04 08:00:00	0	42.59	20.59
2019-04-04 09:00:00	0	42.5	20.5
2019-04-04 10:00:00	0	43.33	20.67
2019-04-04 11:00:00	0	42.5	20.5
2019-04-04 12:00:00	0	42.42	20.42
2019-04-04 13:00:00	0	43.25	20.75
2019-04-04 14:00:00	0	42.5	20.5
2019-04-04 15:00:00	0	43.34	20.59
2019-04-04 16:00:00	0	42.34	20.58
2019-04-04 17:00:00	0	42.5	20.5
2019-04-04 18:00:00	0	43.59	20.75
2019-04-04 19:00:00	0	43.09	20.67
2019-04-04 20:00:00	0	44.17	20.83
2019-04-04 21:00:00	0	42.59	20.67
2019-04-04 22:00:00	0	42.5	20.42
2019-04-04 23:00:00	0	43.34	20.67
2019-04-05 00:00:00	0	43.11	20.44
2019-04-05 01:00:00	0	43.5	20.58
2019-04-05 02:00:00	0	42.34	20.67
2019-04-05 03:00:00	0	42.5	20.5
2019-04-05 04:00:00	0	43.34	20.75
2019-04-05 05:00:00	0	42.33	20.42
2019-04-05 06:00:00	0	43.5	20.58
2019-04-05 07:00:00	0	42.34	20.67
2019-04-05 08:00:00	0	42.33	20.42
2019-04-05 09:00:00	0	43.17	20.75
2019-04-05 10:00:00	0	41.84	19.84
2019-04-05 11:00:00	0	42.5	20.5
2019-04-05 12:00:00	0	42.92	20.5
2019-04-05 13:00:00	0	42.34	20.42
2019-04-05 14:00:00	0	43.34	20.67
2019-04-05 15:00:00	0	42.34	20.5
2019-04-05 16:00:00	0	42.5	20.5
2019-04-05 17:00:00	0	43.34	20.75
2019-04-05 18:00:00	0	42.5	20.5
2019-04-05 19:00:00	0	42.92	20.5
2019-04-05 20:00:00	0	43.75	20.92
2019-04-05 21:00:00	0	43.17	20.67
2019-04-05 22:00:00	0	43.33	20.75
2019-04-05 23:00:00	0	42.34	20.5
2019-04-06 00:00:00	0	43.11	20.67
2019-04-06 01:00:00	0	43.34	20.75
2019-04-06 02:00:00	0	42.5	20.5
2019-04-06 03:00:00	0	43.33	20.59
2019-04-06 04:00:00	0	42.34	20.5
2019-04-06 05:00:00	0	42.5	20.5
2019-04-06 06:00:00	0	43.34	20.67
2019-04-06 07:00:00	0	42.5	20.5
2019-04-06 08:00:00	0	43.25	20.75
2019-04-06 09:00:00	0	42.34	20.5
2019-04-06 10:00:00	0	43.42	20.58
2019-04-06 11:00:00	0	42.25	20.67
2019-04-06 12:00:00	0	42.25	20.5
2019-04-06 13:00:00	0	43.42	20.67
2019-04-06 14:00:00	0	42.34	20.42
2019-04-06 15:00:00	0	43.34	20.67
2019-04-06 16:00:00	0	42.25	20.58
2019-04-06 17:00:00	0	42.25	20.42
2019-04-06 18:00:00	0	43.5	20.67
2019-04-06 19:00:00	0	43.83	20.83
2019-04-06 20:00:00	0	46.08	21.67
2019-04-06 21:00:00	0	42.5	20.58
2019-04-06 22:00:00	0	42.25	20.5
2019-04-06 23:00:00	0	43.5	20.75
2019-04-07 00:00:00	0	43.11	20.67
2019-04-07 01:00:00	0	43.5	20.67
2019-04-07 02:00:00	0	42.5	20.5
2019-04-07 03:00:00	0	42.5	20.5
2019-04-07 04:00:00	0	43.67	20.75
2019-04-07 05:00:00	0	42.34	20.5
2019-04-07 06:00:00	0	43.59	20.75
2019-04-07 07:00:00	0	42.42	20.5
2019-04-07 08:00:00	0	43	20.42
2019-04-07 09:00:00	0	42.5	20.59
2019-04-07 10:00:00	0	42.33	20.5
2019-04-07 11:00:00	0	43.25	20.75
2019-04-07 12:00:00	0	42.5	20.5
2019-04-07 13:00:00	0	43.34	20.67
2019-04-07 14:00:00	0	42.34	20.58
2019-04-07 15:00:00	0	42.5	20.42
2019-04-07 16:00:00	0	43.34	20.59
2019-04-07 17:00:00	0	42.34	20.42
2019-04-07 18:00:00	0	43.34	20.59
2019-04-07 19:00:00	0	43.75	20.67
2019-04-07 20:00:00	0	44.67	20.75
2019-04-07 21:00:00	0	43.5	20.75
2019-04-07 22:00:00	0	42.5	20.5
2019-04-07 23:00:00	0	43.17	20.75
2019-04-08 00:00:00	0	41.78	20.22
2019-04-08 01:00:00	0	42.5	20.42
2019-04-08 02:00:00	0	42.59	20.25
2019-04-08 03:00:00	0	42.34	20.17
2019-04-08 04:00:00	0	43.5	20.75
2019-04-08 05:00:00	0	42.34	20.5
2019-04-08 06:00:00	0	42.5	20.5
2019-04-08 07:00:00	0	43.34	20.75
2019-04-08 08:00:00	0	42.34	20.42
2019-04-08 09:00:00	0	43.17	20.67
2019-04-08 10:00:00	0	42.75	20.58
2019-04-08 11:00:00	0	42.33	20.42
2019-04-08 12:00:00	0	43.5	20.75
2019-04-08 13:00:00	0	42.5	20.5
2019-04-08 14:00:00	0	43.33	20.67
2019-04-08 15:00:00	0	42.42	20.58
2019-04-08 16:00:00	0	42.33	20.5
2019-04-08 17:00:00	0	43.42	20.75
2019-04-08 18:00:00	0	42.33	20.5
2019-04-08 19:00:00	0	42.58	20.5
2019-04-08 20:00:00	0	46.34	21.84
2019-04-08 21:00:00	0	43.92	21.17
2019-04-08 22:00:00	0	42.83	20.5
2019-04-08 23:00:00	0	42.83	20.75
2019-04-09 00:00:00	0	43.33	20.67
2019-04-09 01:00:00	0	43.5	20.75
2019-04-09 02:00:00	0	42.5	20.5
2019-04-09 03:00:00	0	43.33	20.58
2019-04-09 04:00:00	0	42.5	20.67
2019-04-09 05:00:00	0	42.42	20.5
2019-04-09 06:00:00	0	43.25	20.67
2019-04-09 07:00:00	0	42.5	20.5
2019-04-09 08:00:00	0	43.33	20.67
2019-04-09 09:00:00	0	42.59	20.58
2019-04-09 10:00:00	0	42.59	20.5
2019-04-09 11:00:00	0	43.08	20.75
2019-04-09 12:00:00	0	42.5	20.42
2019-04-09 13:00:00	0	43	20.42
2019-04-09 14:00:00	0	42.67	20.67
2019-04-09 15:00:00	0	42.34	20.5
2019-04-09 16:00:00	0	43.34	20.67
2019-04-09 17:00:00	0	42.34	20.5
2019-04-09 18:00:00	0	42.5	20.42
2019-04-09 19:00:00	0	43.34	20.67
2019-04-09 20:00:00	0	43.09	20.5
2019-04-09 21:00:00	0	45.17	21.08
2019-04-09 22:00:00	0	42.34	20.5
2019-04-09 23:00:00	0	42.5	20.5
2019-04-10 00:00:00	0	42.89	20.56
2019-04-10 01:00:00	0	42.34	20.42
2019-04-10 02:00:00	0	42.5	20.42
2019-04-10 03:00:00	0	43.59	20.75
2019-04-10 04:00:00	0	42.59	20.5
2019-04-10 05:00:00	0	43.5	20.75
2019-04-10 06:00:00	0	42.34	20.5
2019-04-10 07:00:00	0	43.08	20.5
2019-04-10 08:00:00	0	42.58	20.67
2019-04-10 09:00:00	0	42.33	20.42
2019-04-10 10:00:00	0	43.5	20.67
2019-04-10 11:00:00	0	42	20.34
2019-04-10 12:00:00	0	41.59	20.25
2019-04-10 13:00:00	0	43.42	20.67
2019-04-10 14:00:00	0	42.34	20.42
2019-04-10 15:00:00	0	43.42	20.67
2019-04-10 16:00:00	0	42.25	20.5
2019-04-10 17:00:00	0	42.25	20.42
2019-04-10 18:00:00	0	43.42	20.67
2019-04-10 19:00:00	0	43.59	20.75
2019-04-10 20:00:00	0	43.92	21
2019-04-10 21:00:00	0	42.84	20.5
2019-04-10 22:00:00	0	42.25	20.5
2019-04-10 23:00:00	0	43.5	20.75
2019-04-11 00:00:00	0	44.67	21.11
2019-04-11 01:00:00	0	43.42	20.75
2019-04-11 02:00:00	0	42.5	20.5
2019-04-11 03:00:00	0	42.5	20.5
2019-04-11 04:00:00	0	43.5	20.75
2019-04-11 05:00:00	0	42.59	20.5
2019-04-11 06:00:00	0	43.5	20.75
2019-04-11 07:00:00	0	42.75	20.5
2019-04-11 08:00:00	0	42.33	20.5
2019-04-11 09:00:00	0	43.42	20.75
2019-04-11 10:00:00	0	42.33	20.5
2019-04-11 11:00:00	0	43.17	20.75
2019-04-11 12:00:00	0	42.42	20.5
2019-04-11 13:00:00	0	43	20.5
2019-04-11 14:00:00	0	42.83	20.67
2019-04-11 15:00:00	0	42.33	20.5
2019-04-11 16:00:00	0	43.17	20.75
2019-04-11 17:00:00	0	42.75	20.5
2019-04-11 18:00:00	0	42.67	20.5
2019-04-11 19:00:00	0	43.92	20.83
2019-04-11 20:00:00	0	43.25	20.67
2019-04-11 21:00:00	0	43.17	20.75
2019-04-11 22:00:00	0	42.42	20.5
2019-04-11 23:00:00	0	42.67	20.5
2019-04-12 00:00:00	0	43	20.67
2019-04-12 01:00:00	0	42.5	20.5
2019-04-12 02:00:00	0	43.33	20.75
2019-04-12 03:00:00	0	42.5	20.5
2019-04-12 04:00:00	0	42.42	20.5
2019-04-12 05:00:00	0	43.25	20.67
2019-04-12 06:00:00	0	42.5	20.5
2019-04-12 07:00:00	0	43.33	20.67
2019-04-12 08:00:00	0	42.5	20.58
2019-04-12 09:00:00	0	42.42	20.42
2019-04-12 10:00:00	0	43.25	20.75
2019-04-12 11:00:00	0	42.5	20.5
2019-04-12 12:00:00	0	43.17	20.59
2019-04-12 13:00:00	0	42.34	20.58
2019-04-12 14:00:00	0	42.59	20.42
2019-04-12 15:00:00	0	43.25	20.67
2019-04-12 16:00:00	0	42.75	20.5
2019-04-12 17:00:00	0	43.59	20.5
2019-04-12 18:00:00	0	42.5	20.67
2019-04-12 19:00:00	0	42.84	20.59
2019-04-12 20:00:00	0	43.5	20.67
2019-04-12 21:00:00	0	43.17	20.5
2019-04-12 22:00:00	0	42.67	20.5
2019-04-12 23:00:00	0	43.25	20.75
2019-04-13 00:00:00	0	43.11	20.67
2019-04-13 01:00:00	0	43.33	20.75
2019-04-13 02:00:00	0	42.5	20.5
2019-04-13 03:00:00	0	42.42	20.5
2019-04-13 04:00:00	0	43.25	20.75
2019-04-13 05:00:00	0	42.5	20.5
2019-04-13 06:00:00	0	43.33	20.75
2019-04-13 07:00:00	0	42.5	20.5
2019-04-13 08:00:00	0	42.42	20.5
2019-04-13 09:00:00	0	43.25	20.67
2019-04-13 10:00:00	0	42.5	20.42
2019-04-13 11:00:00	0	43.33	20.59
2019-04-13 12:00:00	0	42.5	20.5
2019-04-13 13:00:00	0	42.67	20.5
2019-04-13 14:00:00	0	43.42	20.67
2019-04-13 15:00:00	0	42.33	20.5
2019-04-13 16:00:00	0	43.17	20.75
2019-04-13 17:00:00	0	42.42	20.5
2019-04-13 18:00:00	0	42.33	20.5
2019-04-13 19:00:00	0	44.75	21.25
2019-04-13 20:00:00	0	44.33	21.17
2019-04-13 21:00:00	0	44.17	21.17
2019-04-13 22:00:00	0	42.42	20.58
2019-04-13 23:00:00	0	42.33	20.5
2019-04-14 00:00:00	0	43.22	20.56
2019-04-14 01:00:00	0	42.58	20.5
2019-04-14 02:00:00	0	43.5	20.67
2019-04-14 03:00:00	0	42.75	20.58
2019-04-14 04:00:00	0	42.67	20.5
2019-04-14 05:00:00	0	43.42	20.75
2019-04-14 06:00:00	0	42.59	20.5
2019-04-14 07:00:00	0	43.17	20.67
2019-04-14 08:00:00	0	42.75	20.5
2019-04-14 09:00:00	0	42.33	20.5
2019-04-14 10:00:00	0	43.67	20.75
2019-04-14 11:00:00	0	42.33	20.5
2019-04-14 12:00:00	0	43.42	20.67
2019-04-14 13:00:00	0	42.25	20.5
2019-04-14 14:00:00	0	42.25	20.42
2019-04-14 15:00:00	0	43.42	20.75
2019-04-14 16:00:00	0	42.34	20.42
2019-04-14 17:00:00	0	43.42	20.75
2019-04-14 18:00:00	0	42.25	20.5
2019-04-14 19:00:00	0	43	20.5
2019-04-14 20:00:00	0	46.08	21.42
2019-04-14 21:00:00	0	43	20.75
2019-04-14 22:00:00	0	43.42	20.75
2019-04-14 23:00:00	0	42.25	20.5
2019-04-15 00:00:00	0	43	20.67
2019-04-15 01:00:00	0	43.42	20.75
2019-04-15 02:00:00	0	41.84	20.25
2019-04-15 03:00:00	0	42.42	20.33
2019-04-15 04:00:00	0	43.34	20.75
2019-04-15 05:00:00	0	42.34	20.42
2019-04-15 06:00:00	0	43.42	20.67
2019-04-15 07:00:00	0	43.34	20.67
2019-04-15 08:00:00	0	42.5	20.5
2019-04-15 09:00:00	0	43.34	20.67
2019-04-15 10:00:00	0	42.34	20.42
2019-04-15 11:00:00	0	42.75	20.5
2019-04-15 12:00:00	0	43.34	20.59
2019-04-15 13:00:00	0	42.5	20.42
2019-04-15 14:00:00	0	43.34	20.5
2019-04-15 15:00:00	0	42.59	20.58
2019-04-15 16:00:00	0	42.75	20.5
2019-04-15 17:00:00	0	43.59	20.75
2019-04-15 18:00:00	0	42.59	20.5
2019-04-15 19:00:00	0	43.5	20.58
2019-04-15 20:00:00	0	45.75	21.75
2019-04-15 21:00:00	0	45	21.58
2019-04-15 22:00:00	0	43.5	20.75
2019-04-15 23:00:00	0	42.34	20.5
2019-04-16 00:00:00	0	43.11	20.67
2019-04-16 01:00:00	0	43.34	20.75
2019-04-16 02:00:00	0	42.34	20.5
2019-04-16 03:00:00	0	43.5	20.75
2019-04-16 04:00:00	0	42.34	20.5
2019-04-16 05:00:00	0	42.5	20.5
2019-04-16 06:00:00	0	43.34	20.75
2019-04-16 07:00:00	0	42.5	20.42
2019-04-16 08:00:00	0	43.34	20.5
2019-04-16 09:00:00	0	42.34	20.5
2019-04-16 10:00:00	0	42.59	20.5
2019-04-16 11:00:00	0	43.5	20.75
2019-04-16 12:00:00	0	42.34	20.5
2019-04-16 13:00:00	0	42.5	20.42
2019-04-16 14:00:00	0	43.34	20.75
2019-04-16 15:00:00	0	42.5	20.5
2019-04-16 16:00:00	0	43.34	20.5
2019-04-16 17:00:00	0	42.34	20.42
2019-04-16 18:00:00	0	42.5	20.5
2019-04-16 19:00:00	0	43.42	20.75
2019-04-16 20:00:00	0	43.5	20.75
2019-04-16 21:00:00	0	45.09	20.84
2019-04-16 22:00:00	0	42.34	20.42
2019-04-16 23:00:00	0	42.5	20.42
2019-04-17 00:00:00	0	42.89	20.44
2019-04-17 01:00:00	0	42.34	20.33
2019-04-17 02:00:00	0	43.5	20.5
2019-04-17 03:00:00	0	42.34	20.58
2019-04-17 04:00:00	0	42.5	20.5
2019-04-17 05:00:00	0	43.34	20.75
2019-04-17 06:00:00	0	42.34	20.5
2019-04-17 07:00:00	0	42.5	20.5
2019-04-17 08:00:00	0	43.34	20.75
2019-04-17 09:00:00	0	42.5	20.5
2019-04-17 10:00:00	0	43.34	20.5
2019-04-17 11:00:00	0	42.34	20.5
2019-04-17 12:00:00	0	42.34	20.5
2019-04-17 13:00:00	0	43.34	20.67
2019-04-17 14:00:00	0	42.5	20.42
2019-04-17 15:00:00	0	42.42	20.42
2019-04-17 16:00:00	0	43.25	20.67
2019-04-17 17:00:00	0	42.5	20.5
2019-04-17 18:00:00	0	43.33	20.67
2019-04-17 19:00:00	0	43.92	20.75
2019-04-17 20:00:00	0	43.17	20.42
2019-04-17 21:00:00	0	43.17	20.75
2019-04-17 22:00:00	0	42.5	20.5
2019-04-17 23:00:00	0	43.33	20.75
2019-04-18 00:00:00	0	41.89	20.33
2019-04-18 01:00:00	0	42.42	20.34
2019-04-18 02:00:00	0	43.5	20.67
2019-04-18 03:00:00	0	42.5	20.5
2019-04-18 04:00:00	0	43	20.42
2019-04-18 05:00:00	0	42.83	20.67
2019-04-18 06:00:00	0	42.42	20.42
2019-04-18 07:00:00	0	43.5	20.75
2019-04-18 08:00:00	0	42.75	20.5
2019-04-18 09:00:00	0	42.67	20.5
2019-04-18 10:00:00	0	43.5	20.75
2019-04-18 11:00:00	0	42.58	20.5
2019-04-18 12:00:00	0	43.5	20.67
2019-04-18 13:00:00	0	42.75	20.5
2019-04-18 14:00:00	0	42.67	20.5
2019-04-18 15:00:00	0	43.5	20.75
2019-04-18 16:00:00	0	42.58	20.5
2019-04-18 17:00:00	0	43.42	20.67
2019-04-18 18:00:00	0	42.5	20.58
2019-04-18 19:00:00	0	42.84	20.5
2019-04-18 20:00:00	0	44.67	21
2019-04-18 21:00:00	0	42.58	20.5
2019-04-18 22:00:00	0	42.83	20.5
2019-04-18 23:00:00	0	42.92	20.75
2019-04-19 00:00:00	0	43.45	20.56
2019-04-19 01:00:00	0	43.75	20.67
2019-04-19 02:00:00	0	42.59	20.5
2019-04-19 03:00:00	0	42.59	20.5
2019-04-19 04:00:00	0	43.5	20.67
2019-04-19 05:00:00	0	42.59	20.5
2019-04-19 06:00:00	0	43.75	20.58
2019-04-19 07:00:00	0	42.59	20.67
2019-04-19 08:00:00	0	42.59	20.42
2019-04-19 09:00:00	0	43.5	20.75
2019-04-19 10:00:00	0	42.58	20.42
2019-04-19 11:00:00	0	42.75	20.5
2019-04-19 12:00:00	0	43.34	20.67
2019-04-19 13:00:00	0	42.34	20.5
2019-04-19 14:00:00	0	42.59	20.42
2019-04-19 15:00:00	0	43.5	20.75
2019-04-19 16:00:00	0	42.5	20.5
2019-04-19 17:00:00	0	43.34	20.59
2019-04-19 18:00:00	0	42.84	20.58
2019-04-19 19:00:00	0	43	20.42
2019-04-19 20:00:00	0	43.75	20.75
2019-04-19 21:00:00	0	43.09	20.42
2019-04-19 22:00:00	0	43.5	20.59
2019-04-19 23:00:00	0	42.59	20.58
2019-04-20 00:00:00	0	43.45	20.67
2019-04-20 01:00:00	0	43.59	20.67
2019-04-20 02:00:00	0	42.59	20.42
2019-04-20 03:00:00	0	43.5	20.67
2019-04-20 04:00:00	0	42.59	20.5
2019-04-20 05:00:00	0	42.75	20.5
2019-04-20 06:00:00	0	43.59	20.67
2019-04-20 07:00:00	0	42.34	20.5
2019-04-20 08:00:00	0	42.5	20.5
2019-04-20 09:00:00	0	43.34	20.75
2019-04-20 10:00:00	0	42.5	20.5
2019-04-20 11:00:00	0	43.34	20.75
2019-04-20 12:00:00	0	42.34	20.42
2019-04-20 13:00:00	0	43.5	20.5
2019-04-20 14:00:00	0	42.34	20.58
2019-04-20 15:00:00	0	42.5	20.5
2019-04-20 16:00:00	0	43.33	20.59
2019-04-20 17:00:00	0	42.34	20.42
2019-04-20 18:00:00	0	43.5	20.59
2019-04-20 19:00:00	0	43.5	20.92
2019-04-20 20:00:00	0	44.34	20.83
2019-04-20 21:00:00	0	44.75	21.42
2019-04-20 22:00:00	0	42.34	20.5
2019-04-20 23:00:00	0	43.5	20.75
2019-04-21 00:00:00	0	42.22	20.33
2019-04-21 01:00:00	0	42.84	20.5
2019-04-21 02:00:00	0	43.5	20.75
2019-04-21 03:00:00	0	42.59	20.5
2019-04-21 04:00:00	0	43.75	20.75
2019-04-21 05:00:00	0	42.59	20.5
2019-04-21 06:00:00	0	43.42	20.58
2019-04-21 07:00:00	0	42.5	20.67
2019-04-21 08:00:00	0	42.5	20.5
2019-04-21 09:00:00	0	43.42	20.75
2019-04-21 10:00:00	0	42.34	20.42
2019-04-21 11:00:00	0	43.42	20.58
2019-04-21 12:00:00	0	42.5	20.67
2019-04-21 13:00:00	0	42.25	20.42
2019-04-21 14:00:00	0	43.42	20.67
2019-04-21 15:00:00	0	42.33	20.42
2019-04-21 16:00:00	0	43.42	20.58
2019-04-21 17:00:00	0	42.25	20.58
2019-04-21 18:00:00	0	42.34	20.5
2019-04-21 19:00:00	0	44.17	20.83
2019-04-21 20:00:00	0	45.67	21.67
2019-04-21 21:00:00	0	43.67	20.5
2019-04-21 22:00:00	0	43.34	20.59
2019-04-21 23:00:00	0	42.34	20.34
2019-04-22 00:00:00	0	42.89	20.45
2019-04-22 01:00:00	0	42.34	20.42
2019-04-22 02:00:00	0	42.25	20.5
2019-04-22 03:00:00	0	43.25	20.67
2019-04-22 04:00:00	0	42.34	20.5
2019-04-22 05:00:00	0	43.42	20.75
2019-04-22 06:00:00	0	43.17	20.75
2019-04-22 07:00:00	0	42.33	20.5
2019-04-22 08:00:00	0	43.42	20.75
2019-04-22 09:00:00	0	42.33	20.5
2019-04-22 10:00:00	0	43.17	20.83
2019-04-22 11:00:00	0	43.42	20.67
2019-04-22 12:00:00	0	42.34	20.5
2019-04-22 13:00:00	0	43.42	20.67
2019-04-22 14:00:00	0	42.25	20.5
2019-04-22 15:00:00	0	42.25	20.42
2019-04-22 16:00:00	0	43.42	20.75
2019-04-22 17:00:00	0	42.34	20.42
2019-04-22 18:00:00	0	43.42	20.75
2019-04-22 19:00:00	0	42.25	20.5
2019-04-22 20:00:00	0	44.84	21.17
2019-04-22 21:00:00	0	47.08	22.5
2019-04-22 22:00:00	0	42.33	20.5
2019-04-22 23:00:00	0	43.17	20.58
2019-04-23 00:00:00	0	41.78	20.56
2019-04-23 01:00:00	0	42.33	20.5
2019-04-23 02:00:00	0	43.42	20.75
2019-04-23 03:00:00	0	42.33	20.5
2019-04-23 04:00:00	0	43.17	20.58
2019-04-23 05:00:00	0	42.42	20.67
2019-04-23 06:00:00	0	42.42	20.5
2019-04-23 07:00:00	0	43.42	20.75
2019-04-23 08:00:00	0	42.33	20.5
2019-04-23 09:00:00	0	42.92	20.5
2019-04-23 10:00:00	0	42.83	20.75
2019-04-23 11:00:00	0	42.25	20.5
2019-04-23 12:00:00	0	42.25	20.42
2019-04-23 13:00:00	0	43.42	20.67
2019-04-23 14:00:00	0	42.34	20.42
2019-04-23 15:00:00	0	42.5	20.42
2019-04-23 16:00:00	0	43.34	20.67
2019-04-23 17:00:00	0	42.34	20.34
2019-04-23 18:00:00	0	43.5	20.75
2019-04-23 19:00:00	0	42.84	20.5
2019-04-23 20:00:00	0	44	20.83
2019-04-23 21:00:00	0	45.17	21.25
2019-04-23 22:00:00	0	42.34	20.34
2019-04-23 23:00:00	0	43.5	20.67
2019-04-24 00:00:00	0	41.78	20.33
2019-04-24 01:00:00	0	42.59	20.42
2019-04-24 02:00:00	0	43.42	20.67
2019-04-24 03:00:00	0	42.34	20.5
2019-04-24 04:00:00	0	43.42	20.67
2019-04-24 05:00:00	0	42.25	20.58
2019-04-24 06:00:00	0	42.25	20.42
2019-04-24 07:00:00	0	44.5	21
2019-04-24 08:00:00	0	43.34	20.67
2019-04-24 09:00:00	0	42.5	20.42
2019-04-24 10:00:00	0	43.34	20.58
2019-04-24 11:00:00	0	42.34	20.67
2019-04-24 12:00:00	0	42.5	20.5
2019-04-24 13:00:00	0	43.33	20.75
2019-04-24 14:00:00	0	42.34	20.5
2019-04-24 15:00:00	0	42.5	20.5
2019-04-24 16:00:00	0	43.34	20.75
2019-04-24 17:00:00	0	42.5	20.42
2019-04-24 18:00:00	0	43.34	20.75
2019-04-24 19:00:00	0	43.59	20.59
2019-04-24 20:00:00	0	43.5	20.75
2019-04-24 21:00:00	0	43.5	20.58
2019-04-24 22:00:00	0	42.5	20.67
2019-04-24 23:00:00	0	42.42	20.42
2019-04-25 00:00:00	0	43.11	20.67
2019-04-25 01:00:00	0	42.58	20.5
2019-04-25 02:00:00	0	43.5	20.58
2019-04-25 03:00:00	0	42.59	20.59
2019-04-25 04:00:00	0	42.42	20.5
2019-04-25 05:00:00	0	42.33	20.42
2019-04-25 06:00:00	0	43.42	20.75
2019-04-25 07:00:00	0	42.84	20.5
2019-04-25 08:00:00	0	42.5	20.5
2019-04-25 09:00:00	0	43.67	20.75
2019-04-25 10:00:00	0	42.59	20.5
2019-04-25 11:00:00	0	43.42	20.67
2019-04-25 12:00:00	0	42.5	20.58
2019-04-25 13:00:00	0	42.5	20.5
2019-04-25 14:00:00	0	43.67	20.75
2019-04-25 15:00:00	0	42.59	20.5
2019-04-25 16:00:00	0	42.59	20.5
2019-04-25 17:00:00	0	43.42	20.75
2019-04-25 18:00:00	0	42.5	20.5
2019-04-25 19:00:00	0	43.5	20.75
2019-04-25 20:00:00	0	43.17	20.58
2019-04-25 21:00:00	0	43.17	20.58
2019-04-25 22:00:00	0	42.42	20.67
2019-04-25 23:00:00	0	42.33	20.5
2019-04-26 00:00:00	0	43	20.67
2019-04-26 01:00:00	0	42.33	20.5
2019-04-26 02:00:00	0	43.17	20.58
2019-04-26 03:00:00	0	42.42	20.67
2019-04-26 04:00:00	0	42.42	20.42
2019-04-26 05:00:00	0	43.25	20.67
2019-04-26 06:00:00	0	42.5	20.42
2019-04-26 07:00:00	0	43.33	20.67
2019-04-26 08:00:00	0	42.5	20.5
2019-04-26 09:00:00	0	42.42	20.42
2019-04-26 10:00:00	0	43.25	20.67
2019-04-26 11:00:00	0	42.5	20.5
2019-04-26 12:00:00	0	43.33	20.58
2019-04-26 13:00:00	0	42.34	20.59
2019-04-26 14:00:00	0	42.5	20.42
2019-04-26 15:00:00	0	43.34	20.67
2019-04-26 16:00:00	0	42.5	20.5
2019-04-26 17:00:00	0	43.34	20.67
2019-04-26 18:00:00	0	42.34	20.58
2019-04-26 19:00:00	0	43	20.67
2019-04-26 20:00:00	0	43.5	20.75
2019-04-26 21:00:00	0	43.5	20.75
2019-04-26 22:00:00	0	43.5	20.67
2019-04-26 23:00:00	0	42.34	20.42
2019-04-27 00:00:00	0	43.11	20.56
2019-04-27 01:00:00	0	43.33	20.59
2019-04-27 02:00:00	0	42.5	20.5
2019-04-27 03:00:00	0	42.42	20.42
2019-04-27 04:00:00	0	43.25	20.75
2019-04-27 05:00:00	0	42.5	20.5
2019-04-27 06:00:00	0	43.34	20.59
2019-04-27 07:00:00	0	42.34	20.58
2019-04-27 08:00:00	0	42.5	20.42
2019-04-27 09:00:00	0	43.34	20.59
2019-04-27 10:00:00	0	42.5	20.5
2019-04-27 11:00:00	0	43	20.42
2019-04-27 12:00:00	0	42.67	20.67
2019-04-27 13:00:00	0	42.58	20.42
2019-04-27 14:00:00	0	43.25	20.67
2019-04-27 15:00:00	0	43.42	20.92
2019-04-27 16:00:00	0	42.42	20.34
2019-04-27 17:00:00	0	43.42	20.75
2019-04-27 18:00:00	0	42.33	20.5
2019-04-27 19:00:00	0	43.92	20.84
2019-04-27 20:00:00	0	44.17	21.08
2019-04-27 21:00:00	0	44.42	21.5
2019-04-27 22:00:00	0	43.42	20.67
2019-04-27 23:00:00	0	42.25	20.58
2019-04-28 00:00:00	0	43.45	20.56
2019-04-28 01:00:00	0	43.42	20.75
2019-04-28 02:00:00	0	43.34	20.75
2019-04-28 03:00:00	0	42.5	20.42
2019-04-28 04:00:00	0	43.34	20.5
2019-04-28 05:00:00	0	42.34	20.5
2019-04-28 06:00:00	0	42.5	20.5
2019-04-28 07:00:00	0	43.34	20.75
2019-04-28 08:00:00	0	42.5	20.5
2019-04-28 09:00:00	0	43.34	20.5
2019-04-28 10:00:00	0	42.5	20.59
2019-04-28 11:00:00	0	42.25	20.5
2019-04-28 12:00:00	0	43.33	20.59
2019-04-28 13:00:00	0	42.5	20.42
2019-04-28 14:00:00	0	42.33	20.42
2019-04-28 15:00:00	0	43.25	20.67
2019-04-28 16:00:00	0	42.58	20.5
2019-04-28 17:00:00	0	43.17	20.58
2019-04-28 18:00:00	0	42.5	20.67
2019-04-28 19:00:00	0	42.92	20.75
2019-04-28 20:00:00	0	45.84	21.75
2019-04-28 21:00:00	0	44.58	21.5
2019-04-28 22:00:00	0	42.33	20.5
2019-04-28 23:00:00	0	43.5	20.75
2019-04-29 00:00:00	0	43.11	20.56
2019-04-29 01:00:00	0	43.17	20.67
2019-04-29 02:00:00	0	42.42	20.58
2019-04-29 03:00:00	0	42.33	20.5
2019-04-29 04:00:00	0	43.42	20.75
2019-04-29 05:00:00	0	42.25	20.5
2019-04-29 06:00:00	0	43	20.67
2019-04-29 07:00:00	0	43.67	20.75
2019-04-29 08:00:00	0	42.59	20.5
2019-04-29 09:00:00	0	42.25	20.5
2019-04-29 10:00:00	0	44	20.67
2019-04-29 11:00:00	0	42.34	20.42
2019-04-29 12:00:00	0	42.5	20.42
2019-04-29 13:00:00	0	43.34	20.67
2019-04-29 14:00:00	0	42.34	20.42
2019-04-29 15:00:00	0	43.75	20.58
2019-04-29 16:00:00	0	42.34	20.58
2019-04-29 17:00:00	0	42.5	20.42
2019-04-29 18:00:00	0	43.34	20.59
2019-04-29 19:00:00	0	42.34	20.42
2019-04-29 20:00:00	0	44.75	20.75
2019-04-29 21:00:00	0	46.25	22.33
2019-04-29 22:00:00	0	42.5	20.5
2019-04-29 23:00:00	0	43.34	20.75
2019-04-30 00:00:00	0	43.45	20.67
2019-04-30 01:00:00	0	43.5	20.67
2019-04-30 02:00:00	0	42.25	20.5
2019-04-30 03:00:00	0	42.25	20.5
2019-04-30 04:00:00	0	43.42	20.67
2019-04-30 05:00:00	0	42.34	20.42
2019-04-30 06:00:00	0	43.42	20.67
2019-04-30 07:00:00	0	42.25	20.5
2019-04-30 08:00:00	0	42.25	20.42
2019-04-30 09:00:00	0	43.5	20.67
2019-04-30 10:00:00	0	42.59	20.5
2019-04-30 11:00:00	0	42.92	20.5
2019-04-30 12:00:00	0	42.83	20.67
2019-04-30 13:00:00	0	42.34	20.42
2019-04-30 14:00:00	0	43.17	20.67
2019-04-30 15:00:00	0	42.42	20.58
2019-04-30 16:00:00	0	42.67	20.5
2019-04-30 17:00:00	0	43.42	20.75
2019-04-30 18:00:00	0	42.33	20.5
2019-04-30 19:00:00	0	43.83	20.84
2019-04-30 20:00:00	0	43.75	20.92
2019-04-30 21:00:00	0	44.25	20.92
2019-04-30 22:00:00	0	43.92	20.92
2019-04-30 23:00:00	0	42.25	20.5
2019-05-01 00:00:00	0	43.11	20.56

## Sheet: PM 04200 051
Data/Hora	Intensidade(carros/hora)	Ocupacao(%)	Carga(%)
2019-04-01 00:00:00	0	9.44	2.89
2019-04-01 01:00:00	0	10.5	3.5
2019-04-01 02:00:00	0	9.92	2.75
2019-04-01 03:00:00	0	8.5	2.75
2019-04-01 04:00:00	0	7.17	2.09
2019-04-01 05:00:00	0	8.33	2.5
2019-04-01 06:00:00	0	5.59	1.92
2019-04-01 07:00:00	0	5.25	0.84
2019-04-01 08:00:00	0	5.83	0.84
2019-04-01 09:00:00	0	7.67	2.09
2019-04-01 10:00:00	0	10.33	2.84
2019-04-01 11:00:00	0	12.17	3.67
2019-04-01 12:00:00	0	12.42	3.92
2019-04-01 13:00:00	0	11.17	3.42
2019-04-01 14:00:00	0	10.5	2.84
2019-04-01 15:00:00	0	11.92	3.59
2019-04-01 16:00:00	0	13.17	4.5
2019-04-01 17:00:00	0	14.42	4.84
2019-04-01 18:00:00	0	13.09	4.5
2019-04-01 19:00:00	0	12.92	4.17
2019-04-01 20:00:00	0	13.92	4.59
2019-04-01 21:00:00	0	13.09	4.25
2019-04-01 22:00:00	0	11.5	3.59
2019-04-01 23:00:00	0	9.75	2.84
2019-04-02 00:00:00	0	9.55	2.78
2019-04-02 01:00:00	0	10	2.84
2019-04-02 02:00:00	0	9.5	2.67
2019-04-02 03:00:00	0	8.08	2.25
2019-04-02 04:00:00	0	7	1.92
2019-04-02 05:00:00	0	7.42	1.84
2019-04-02 06:00:00	0	5.17	1.33
2019-04-02 07:00:00	0	4.84	0.84
2019-04-02 08:00:00	0	5.17	0.92
2019-04-02 09:00:00	0	7.17	1.67
2019-04-02 10:00:00	0	10.08	2.75
2019-04-02 11:00:00	0	11.92	3.59
2019-04-02 12:00:00	0	12.84	4.17
2019-04-02 13:00:00	0	10.25	2.92
2019-04-02 14:00:00	0	10.92	3.17
2019-04-02 15:00:00	0	11.42	3.25
2019-04-02 16:00:00	0	12.67	4.34
2019-04-02 17:00:00	0	14.42	4.84
2019-04-02 18:00:00	0	12.92	4.59
2019-04-02 19:00:00	0	13.09	4.75
2019-04-02 20:00:00	0	13.34	4.59
2019-04-02 21:00:00	0	12.92	4.59
2019-04-02 22:00:00	0	10.67	3.34
2019-04-02 23:00:00	0	10	2.84
2019-04-03 00:00:00	0	10.67	3.11
2019-04-03 01:00:00	0	10.59	3.17
2019-04-03 02:00:00	0	9.67	2.84
2019-04-03 03:00:00	0	7.92	2.25
2019-04-03 04:00:00	0	7.17	1.59
2019-04-03 05:00:00	0	5.67	1.09
2019-04-03 06:00:00	0	5.42	0.92
2019-04-03 07:00:00	0	5.83	1.25
2019-04-03 08:00:00	0	5.67	1
2019-04-03 09:00:00	0	8.58	2.59
2019-04-03 10:00:00	0	11.83	3.59
2019-04-03 11:00:00	0	14.25	4.75
2019-04-03 12:00:00	0	14.5	4.75
2019-04-03 13:00:00	0	13.17	4.5
2019-04-03 14:00:00	0	13.92	4.75
2019-04-03 15:00:00	0	13.92	4.75
2019-04-03 16:00:00	0	13.75	4.67
2019-04-03 17:00:00	0	14.5	4.84
2019-04-03 18:00:00	0	14.25	4.67
2019-04-03 19:00:00	0	14.5	4.67
2019-04-03 20:00:00	0	14.5	4.67
2019-04-03 21:00:00	0	14.17	4.5
2019-04-03 22:00:00	0	11.92	4.08
2019-04-03 23:00:00	0	11.92	3.92
2019-04-04 00:00:00	0	12.22	3.89
2019-04-04 01:00:00	0	9.83	2.84
2019-04-04 02:00:00	0	9.5	2.75
2019-04-04 03:00:00	0	7.5	2.08
2019-04-04 04:00:00	0	6.58	1.84
2019-04-04 05:00:00	0	5.92	1.34
2019-04-04 06:00:00	0	6.08	1.34
2019-04-04 07:00:00	0	5.92	1.34
2019-04-04 08:00:00	0	5.42	0.92
2019-04-04 09:00:00	0	8.67	2.34
2019-04-04 10:00:00	0	12.08	3.75
2019-04-04 11:00:00	0	14.58	5.34
2019-04-04 12:00:00	0	14.5	4.84
2019-04-04 13:00:00	0	13.67	4.5
2019-04-04 14:00:00	0	14.5	4.84
2019-04-04 15:00:00	0	14.25	4.75
2019-04-04 16:00:00	0	14.5	4.75
2019-04-04 17:00:00	0	14.67	5.17
2019-04-04 18:00:00	0	14.59	5.17
2019-04-04 19:00:00	0	15	5.42
2019-04-04 20:00:00	0	14.59	5.33
2019-04-04 21:00:00	0	14.5	4.84
2019-04-04 22:00:00	0	13.25	4.59
2019-04-04 23:00:00	0	11.67	3.92
2019-04-05 00:00:00	0	12.89	4.67
2019-04-05 01:00:00	0	9.83	2.92
2019-04-05 02:00:00	0	9.58	2.58
2019-04-05 03:00:00	0	8.08	2.42
2019-04-05 04:00:00	0	7.42	1.75
2019-04-05 05:00:00	0	5.42	1.25
2019-04-05 06:00:00	0	5.33	0.67
2019-04-05 07:00:00	0	4.92	1
2019-04-05 08:00:00	0	5.09	0.92
2019-04-05 09:00:00	0	8.92	2.67
2019-04-05 10:00:00	0	11.75	3.59
2019-04-05 11:00:00	0	14.92	5.34
2019-04-05 12:00:00	0	14.5	5.5
2019-04-05 13:00:00	0	13.42	4.92
2019-04-05 14:00:00	0	14.25	4.67
2019-04-05 15:00:00	0	14.67	5.42
2019-04-05 16:00:00	0	14.67	5.59
2019-04-05 17:00:00	0	15.42	5.75
2019-04-05 18:00:00	0	15.75	6.5
2019-04-05 19:00:00	0	15.75	6.25
2019-04-05 20:00:00	0	15.92	6.5
2019-04-05 21:00:00	0	15.34	6.17
2019-04-05 22:00:00	0	13.67	5.09
2019-04-05 23:00:00	0	11.92	4.08
2019-04-06 00:00:00	0	12.33	3.78
2019-04-06 01:00:00	0	10.92	3.67
2019-04-06 02:00:00	0	9.08	2.84
2019-04-06 03:00:00	0	8.25	2.5
2019-04-06 04:00:00	0	6.58	1.84
2019-04-06 05:00:00	0	6.5	1.84
2019-04-06 06:00:00	0	5.59	1.17
2019-04-06 07:00:00	0	5	1.17
2019-04-06 08:00:00	0	4.84	0.5
2019-04-06 09:00:00	0	8.17	2.25
2019-04-06 10:00:00	0	10.08	2.75
2019-04-06 11:00:00	0	14.5	4.58
2019-04-06 12:00:00	0	14.67	5.17
2019-04-06 13:00:00	0	13.67	4.67
2019-04-06 14:00:00	0	13.92	4.67
2019-04-06 15:00:00	0	14.25	4.75
2019-04-06 16:00:00	0	14.67	5.17
2019-04-06 17:00:00	0	14.5	4.84
2019-04-06 18:00:00	0	15.34	5.84
2019-04-06 19:00:00	0	14.92	5.42
2019-04-06 20:00:00	0	15.42	6.09
2019-04-06 21:00:00	0	15.09	5.67
2019-04-06 22:00:00	0	14.42	4.84
2019-04-06 23:00:00	0	12.17	3.84
2019-04-07 00:00:00	0	10.11	3.33
2019-04-07 01:00:00	0	10.25	3.34
2019-04-07 02:00:00	0	9.08	2.67
2019-04-07 03:00:00	0	8.5	2.75
2019-04-07 04:00:00	0	6.42	1.5
2019-04-07 05:00:00	0	6.58	1.59
2019-04-07 06:00:00	0	4.92	0.67
2019-04-07 07:00:00	0	4.84	0.67
2019-04-07 08:00:00	0	5.17	1
2019-04-07 09:00:00	0	6.92	1.25
2019-04-07 10:00:00	0	9.75	2.75
2019-04-07 11:00:00	0	12.25	3.67
2019-04-07 12:00:00	0	13.92	4.59
2019-04-07 13:00:00	0	13.09	4.75
2019-04-07 14:00:00	0	10.92	3.25
2019-04-07 15:00:00	0	13.5	4.34
2019-04-07 16:00:00	0	13.17	4.5
2019-04-07 17:00:00	0	13.42	4.59
2019-04-07 18:00:00	0	14.17	4.75
2019-04-07 19:00:00	0	13.42	4.84
2019-04-07 20:00:00	0	14.5	4.84
2019-04-07 21:00:00	0	14.25	4.75
2019-04-07 22:00:00	0	13.42	4.59
2019-04-07 23:00:00	0	10.34	3.34
2019-04-08 00:00:00	0	8.44	2.78
2019-04-08 01:00:00	0	10	2.84
2019-04-08 02:00:00	0	9.42	2.75
2019-04-08 03:00:00	0	7.67	2.17
2019-04-08 04:00:00	0	6	1.42
2019-04-08 05:00:00	0	7.08	1.84
2019-04-08 06:00:00	0	5.59	1.5
2019-04-08 07:00:00	0	4.75	0.59
2019-04-08 08:00:00	0	5.09	1.25
2019-04-08 09:00:00	0	6.17	1.17
2019-04-08 10:00:00	0	9.83	2.84
2019-04-08 11:00:00	0	10.75	3.34
2019-04-08 12:00:00	0	10.75	3.09
2019-04-08 13:00:00	0	10.25	2.84
2019-04-08 14:00:00	0	9.5	2.75
2019-04-08 15:00:00	0	10.08	2.84
2019-04-08 16:00:00	0	12	3.84
2019-04-08 17:00:00	0	12.67	4
2019-04-08 18:00:00	0	11.42	3.67
2019-04-08 19:00:00	0	11.34	3.75
2019-04-08 20:00:00	0	11.75	3.59
2019-04-08 21:00:00	0	12.42	3.92
2019-04-08 22:00:00	0	10.25	2.75
2019-04-08 23:00:00	0	9.67	2.67
2019-04-09 00:00:00	0	8.78	2.56
2019-04-09 01:00:00	0	9.5	2.5
2019-04-09 02:00:00	0	9.17	2.5
2019-04-09 03:00:00	0	6.42	1.59
2019-04-09 04:00:00	0	5.84	1.42
2019-04-09 05:00:00	0	6.08	1.42
2019-04-09 06:00:00	0	4.75	0.83
2019-04-09 07:00:00	0	4.34	1
2019-04-09 08:00:00	0	4.92	0.67
2019-04-09 09:00:00	0	5.33	0.84
2019-04-09 10:00:00	0	9.67	2.67
2019-04-09 11:00:00	0	10.58	3
2019-04-09 12:00:00	0	10.92	3.59
2019-04-09 13:00:00	0	9.75	2.75
2019-04-09 14:00:00	0	10.08	2.84
2019-04-09 15:00:00	0	10	2.84
2019-04-09 16:00:00	0	11.67	3.75
2019-04-09 17:00:00	0	12.84	4.59
2019-04-09 18:00:00	0	11.92	4.09
2019-04-09 19:00:00	0	12.17	3.75
2019-04-09 20:00:00	0	12	3.84
2019-04-09 21:00:00	0	11.67	3.75
2019-04-09 22:00:00	0	10.09	3.25
2019-04-09 23:00:00	0	9.67	2.75
2019-04-10 00:00:00	0	9.78	2.67
2019-04-10 01:00:00	0	9.5	2.84
2019-04-10 02:00:00	0	8.5	2.84
2019-04-10 03:00:00	0	6.92	2.17
2019-04-10 04:00:00	0	5.58	0.92
2019-04-10 05:00:00	0	4.92	0.92
2019-04-10 06:00:00	0	5	0.75
2019-04-10 07:00:00	0	5.09	0.42
2019-04-10 08:00:00	0	5	1.33
2019-04-10 09:00:00	0	7.17	1.5
2019-04-10 10:00:00	0	9.92	2.84
2019-04-10 11:00:00	0	13.84	4.75
2019-04-10 12:00:00	0	13.92	4.84
2019-04-10 13:00:00	0	11.25	3.75
2019-04-10 14:00:00	0	12.92	4.09
2019-04-10 15:00:00	0	12.67	4.09
2019-04-10 16:00:00	0	11.92	4
2019-04-10 17:00:00	0	13.42	4.5
2019-04-10 18:00:00	0	13.67	4.75
2019-04-10 19:00:00	0	13.84	4.84
2019-04-10 20:00:00	0	13.17	4.67
2019-04-10 21:00:00	0	13.34	4.58
2019-04-10 22:00:00	0	11	3.5
2019-04-10 23:00:00	0	10.25	2.75
2019-04-11 00:00:00	0	10	2.67
2019-04-11 01:00:00	0	9.5	2.75
2019-04-11 02:00:00	0	9.08	2.67
2019-04-11 03:00:00	0	6.58	1.5
2019-04-11 04:00:00	0	5.5	0.84
2019-04-11 05:00:00	0	5.34	0.84
2019-04-11 06:00:00	0	5.09	0.67
2019-04-11 07:00:00	0	5.17	1
2019-04-11 08:00:00	0	5.09	0.83
2019-04-11 09:00:00	0	6	1
2019-04-11 10:00:00	0	10.67	3.17
2019-04-11 11:00:00	0	13.67	4.5
2019-04-11 12:00:00	0	12.92	4.5
2019-04-11 13:00:00	0	12.67	4.34
2019-04-11 14:00:00	0	12.92	4.42
2019-04-11 15:00:00	0	13.34	4.67
2019-04-11 16:00:00	0	13.17	4.5
2019-04-11 17:00:00	0	14.5	4.84
2019-04-11 18:00:00	0	14.5	4.84
2019-04-11 19:00:00	0	14.25	4.75
2019-04-11 20:00:00	0	14.5	4.84
2019-04-11 21:00:00	0	13.59	4.59
2019-04-11 22:00:00	0	12.42	4.17
2019-04-11 23:00:00	0	10.25	3.09
2019-04-12 00:00:00	0	11.56	3.45
2019-04-12 01:00:00	0	9.67	2.84
2019-04-12 02:00:00	0	8.33	2.59
2019-04-12 03:00:00	0	7.08	2.08
2019-04-12 04:00:00	0	5.67	0.92
2019-04-12 05:00:00	0	5.08	0.67
2019-04-12 06:00:00	0	5	1.09
2019-04-12 07:00:00	0	4.75	0.5
2019-04-12 08:00:00	0	4.84	1.33
2019-04-12 09:00:00	0	7.75	1.84
2019-04-12 10:00:00	0	10.42	3
2019-04-12 11:00:00	0	14	4.59
2019-04-12 12:00:00	0	13.59	4.75
2019-04-12 13:00:00	0	12.34	4.42
2019-04-12 14:00:00	0	13	4.34
2019-04-12 15:00:00	0	13.75	4.59
2019-04-12 16:00:00	0	14.5	4.75
2019-04-12 17:00:00	0	14.25	4.75
2019-04-12 18:00:00	0	15.09	5.5
2019-04-12 19:00:00	0	14.84	5.25
2019-04-12 20:00:00	0	14.59	5.34
2019-04-12 21:00:00	0	14.67	5.25
2019-04-12 22:00:00	0	12.34	4.5
2019-04-12 23:00:00	0	10.59	3.25
2019-04-13 00:00:00	0	10.67	3.11
2019-04-13 01:00:00	0	10	2.92
2019-04-13 02:00:00	0	8	2.67
2019-04-13 03:00:00	0	8	2.5
2019-04-13 04:00:00	0	5.5	0.92
2019-04-13 05:00:00	0	5.58	0.84
2019-04-13 06:00:00	0	4.92	0.92
2019-04-13 07:00:00	0	5	0.67
2019-04-13 08:00:00	0	4.84	1.08
2019-04-13 09:00:00	0	6.33	1.25
2019-04-13 10:00:00	0	9.67	2.84
2019-04-13 11:00:00	0	12.75	4
2019-04-13 12:00:00	0	13.92	4.84
2019-04-13 13:00:00	0	12.84	4.09
2019-04-13 14:00:00	0	11.25	3.59
2019-04-13 15:00:00	0	14.5	4.84
2019-04-13 16:00:00	0	14.25	4.75
2019-04-13 17:00:00	0	14.5	4.84
2019-04-13 18:00:00	0	14.67	5.09
2019-04-13 19:00:00	0	14.25	4.84
2019-04-13 20:00:00	0	14.84	5.59
2019-04-13 21:00:00	0	14.25	4.92
2019-04-13 22:00:00	0	13.34	4.58
2019-04-13 23:00:00	0	10.92	3.5
2019-04-14 00:00:00	0	9.55	2.78
2019-04-14 01:00:00	0	9.92	2.84
2019-04-14 02:00:00	0	8.42	2.67
2019-04-14 03:00:00	0	6.08	1.67
2019-04-14 04:00:00	0	5.92	1.5
2019-04-14 05:00:00	0	5.25	0.75
2019-04-14 06:00:00	0	4.84	1.09
2019-04-14 07:00:00	0	4.75	0.58
2019-04-14 08:00:00	0	4.84	1.33
2019-04-14 09:00:00	0	5.75	0.84
2019-04-14 10:00:00	0	9	2.5
2019-04-14 11:00:00	0	10.25	2.84
2019-04-14 12:00:00	0	12.67	4.09
2019-04-14 13:00:00	0	12.42	3.84
2019-04-14 14:00:00	0	10.25	3.09
2019-04-14 15:00:00	0	11.33	3.17
2019-04-14 16:00:00	0	12.42	4.17
2019-04-14 17:00:00	0	12.17	4.09
2019-04-14 18:00:00	0	12.92	4.17
2019-04-14 19:00:00	0	12.5	3.84
2019-04-14 20:00:00	0	12.67	4.25
2019-04-14 21:00:00	0	13.34	4.5
2019-04-14 22:00:00	0	12.09	4.25
2019-04-14 23:00:00	0	9.92	2.84
2019-04-15 00:00:00	0	6.22	2
2019-04-15 01:00:00	0	8.92	2.67
2019-04-15 02:00:00	0	9.58	2.84
2019-04-15 03:00:00	0	6.08	1.58
2019-04-15 04:00:00	0	5.08	0.75
2019-04-15 05:00:00	0	5.67	0.84
2019-04-15 06:00:00	0	4.42	0.42
2019-04-15 07:00:00	0	4.67	1.25
2019-04-15 08:00:00	0	4.34	0.83
2019-04-15 09:00:00	0	5	1
2019-04-15 10:00:00	0	9.17	2.59
2019-04-15 11:00:00	0	10.08	2.84
2019-04-15 12:00:00	0	10	2.75
2019-04-15 13:00:00	0	9.75	2.84
2019-04-15 14:00:00	0	9.5	2.75
2019-04-15 15:00:00	0	9.83	2.84
2019-04-15 16:00:00	0	10.5	2.84
2019-04-15 17:00:00	0	10.75	3.09
2019-04-15 18:00:00	0	10.5	2.84
2019-04-15 19:00:00	0	10.25	2.75
2019-04-15 20:00:00	0	10.5	2.84
2019-04-15 21:00:00	0	10.84	3.25
2019-04-15 22:00:00	0	9.58	2.75
2019-04-15 23:00:00	0	8.5	2.5
2019-04-16 00:00:00	0	8	2.67
2019-04-16 01:00:00	0	8.92	2.67
2019-04-16 02:00:00	0	8	2.34
2019-04-16 03:00:00	0	5.5	1
2019-04-16 04:00:00	0	5.42	0.67
2019-04-16 05:00:00	0	5.17	1.17
2019-04-16 06:00:00	0	4.08	0.67
2019-04-16 07:00:00	0	2.84	0.67
2019-04-16 08:00:00	0	4.17	0.84
2019-04-16 09:00:00	0	4.84	0.92
2019-04-16 10:00:00	0	8.67	2.25
2019-04-16 11:00:00	0	9.67	2.59
2019-04-16 12:00:00	0	10.42	2.84
2019-04-16 13:00:00	0	9.67	2.75
2019-04-16 14:00:00	0	9.5	2.75
2019-04-16 15:00:00	0	9.67	2.84
2019-04-16 16:00:00	0	10.25	2.75
2019-04-16 17:00:00	0	11.5	3.34
2019-04-16 18:00:00	0	11	3.5
2019-04-16 19:00:00	0	10.25	2.75
2019-04-16 20:00:00	0	10.5	2.84
2019-04-16 21:00:00	0	10.25	2.75
2019-04-16 22:00:00	0	9.83	2.84
2019-04-16 23:00:00	0	8.58	2.5
2019-04-17 00:00:00	0	8.22	2
2019-04-17 01:00:00	0	8.83	2.67
2019-04-17 02:00:00	0	7.92	2.34
2019-04-17 03:00:00	0	6.5	1.67
2019-04-17 04:00:00	0	5	0.58
2019-04-17 05:00:00	0	4.17	0.92
2019-04-17 06:00:00	0	4.25	0.83
2019-04-17 07:00:00	0	4.25	0.67
2019-04-17 08:00:00	0	4.17	0.67
2019-04-17 09:00:00	0	5.42	1.25
2019-04-17 10:00:00	0	8.5	2.25
2019-04-17 11:00:00	0	12.42	4.08
2019-04-17 12:00:00	0	12.42	3.92
2019-04-17 13:00:00	0	10.67	3.34
2019-04-17 14:00:00	0	10.92	3.34
2019-04-17 15:00:00	0	10.92	3.34
2019-04-17 16:00:00	0	10.67	3.09
2019-04-17 17:00:00	0	11	3.67
2019-04-17 18:00:00	0	12.59	4.42
2019-04-17 19:00:00	0	12.42	4.5
2019-04-17 20:00:00	0	12.09	4.17
2019-04-17 21:00:00	0	11.34	3.84
2019-04-17 22:00:00	0	10.25	3.17
2019-04-17 23:00:00	0	9.5	2.75
2019-04-18 00:00:00	0	9.89	2.89
2019-04-18 01:00:00	0	8.5	2.84
2019-04-18 02:00:00	0	7.83	2.09
2019-04-18 03:00:00	0	5.42	1.25
2019-04-18 04:00:00	0	4.75	0.83
2019-04-18 05:00:00	0	4.84	0.75
2019-04-18 06:00:00	0	4.84	1.08
2019-04-18 07:00:00	0	4.75	0.58
2019-04-18 08:00:00	0	4.25	1
2019-04-18 09:00:00	0	5.09	1.17
2019-04-18 10:00:00	0	8.67	2.25
2019-04-18 11:00:00	0	12.42	4.09
2019-04-18 12:00:00	0	11.17	3.75
2019-04-18 13:00:00	0	10.92	3.67
2019-04-18 14:00:00	0	10.92	3.34
2019-04-18 15:00:00	0	11.17	3.59
2019-04-18 16:00:00	0	11	3.42
2019-04-18 17:00:00	0	13.17	4.34
2019-04-18 18:00:00	0	13.34	4.58
2019-04-18 19:00:00	0	14.5	4.67
2019-04-18 20:00:00	0	13.67	4.67
2019-04-18 21:00:00	0	12.42	3.92
2019-04-18 22:00:00	0	10.67	3.34
2019-04-18 23:00:00	0	9.83	2.84
2019-04-19 00:00:00	0	10	2.78
2019-04-19 01:00:00	0	8.92	2.75
2019-04-19 02:00:00	0	7	2.08
2019-04-19 03:00:00	0	6.08	1.17
2019-04-19 04:00:00	0	4.92	1
2019-04-19 05:00:00	0	4.75	0.67
2019-04-19 06:00:00	0	4.25	0.75
2019-04-19 07:00:00	0	4.17	0.58
2019-04-19 08:00:00	0	3.75	0.5
2019-04-19 09:00:00	0	5.42	0.84
2019-04-19 10:00:00	0	9.92	2.59
2019-04-19 11:00:00	0	13	4
2019-04-19 12:00:00	0	12.67	4.25
2019-04-19 13:00:00	0	11.84	3.67
2019-04-19 14:00:00	0	11.33	3.34
2019-04-19 15:00:00	0	12.67	4
2019-04-19 16:00:00	0	12.92	4.59
2019-04-19 17:00:00	0	14.25	4.75
2019-04-19 18:00:00	0	14.5	4.84
2019-04-19 19:00:00	0	13.92	4.59
2019-04-19 20:00:00	0	14.25	4.75
2019-04-19 21:00:00	0	13.92	4.84
2019-04-19 22:00:00	0	11.59	4.34
2019-04-19 23:00:00	0	10.09	2.84
2019-04-20 00:00:00	0	9.78	2.78
2019-04-20 01:00:00	0	9.5	2.75
2019-04-20 02:00:00	0	7.58	2.59
2019-04-20 03:00:00	0	5.92	1.33
2019-04-20 04:00:00	0	5	0.67
2019-04-20 05:00:00	0	4.84	1.17
2019-04-20 06:00:00	0	4.17	0.83
2019-04-20 07:00:00	0	4.25	0.75
2019-04-20 08:00:00	0	3.67	0.83
2019-04-20 09:00:00	0	4.92	0.92
2019-04-20 10:00:00	0	9.17	2.5
2019-04-20 11:00:00	0	11.08	3.25
2019-04-20 12:00:00	0	12.92	4.25
2019-04-20 13:00:00	0	11.17	3.34
2019-04-20 14:00:00	0	10.5	2.84
2019-04-20 15:00:00	0	12.5	3.92
2019-04-20 16:00:00	0	13.09	4.59
2019-04-20 17:00:00	0	13.34	4.59
2019-04-20 18:00:00	0	13.25	4.42
2019-04-20 19:00:00	0	13.42	4.5
2019-04-20 20:00:00	0	13.92	4.84
2019-04-20 21:00:00	0	14.17	4.75
2019-04-20 22:00:00	0	11.92	4.17
2019-04-20 23:00:00	0	10	2.92
2019-04-21 00:00:00	0	9.78	2.78
2019-04-21 01:00:00	0	9.08	2.75
2019-04-21 02:00:00	0	7.34	2.17
2019-04-21 03:00:00	0	5.67	1.25
2019-04-21 04:00:00	0	5.09	0.5
2019-04-21 05:00:00	0	5	1.33
2019-04-21 06:00:00	0	3.67	0.5
2019-04-21 07:00:00	0	3.67	0.5
2019-04-21 08:00:00	0	4.34	0.58
2019-04-21 09:00:00	0	4.92	1.25
2019-04-21 10:00:00	0	7.17	1.5
2019-04-21 11:00:00	0	9.5	2.67
2019-04-21 12:00:00	0	10.92	3.09
2019-04-21 13:00:00	0	10.5	2.84
2019-04-21 14:00:00	0	9.58	2.75
2019-04-21 15:00:00	0	10.08	2.84
2019-04-21 16:00:00	0	10.67	3.09
2019-04-21 17:00:00	0	10.92	3.17
2019-04-21 18:00:00	0	11	3.17
2019-04-21 19:00:00	0	10.25	2.92
2019-04-21 20:00:00	0	10.67	3
2019-04-21 21:00:00	0	11	3.5
2019-04-21 22:00:00	0	11.09	3.67
2019-04-21 23:00:00	0	9.58	2.84
2019-04-22 00:00:00	0	6.11	1.78
2019-04-22 01:00:00	0	9	2.59
2019-04-22 02:00:00	0	7.67	2.17
2019-04-22 03:00:00	0	5.67	1.34
2019-04-22 04:00:00	0	5	0.83
2019-04-22 05:00:00	0	4.92	1
2019-04-22 06:00:00	0	4.42	0.5
2019-04-22 07:00:00	0	3.25	0.58
2019-04-22 08:00:00	0	2.75	0.75
2019-04-22 09:00:00	0	4.25	0.67
2019-04-22 10:00:00	0	7.5	1.75
2019-04-22 11:00:00	0	8.5	2.34
2019-04-22 12:00:00	0	9.67	2.84
2019-04-22 13:00:00	0	8.92	2.75
2019-04-22 14:00:00	0	8.5	2.58
2019-04-22 15:00:00	0	8.58	2.42
2019-04-22 16:00:00	0	9.5	2.75
2019-04-22 17:00:00	0	10.17	2.84
2019-04-22 18:00:00	0	9.67	2.75
2019-04-22 19:00:00	0	9.67	2.84
2019-04-22 20:00:00	0	9.83	2.84
2019-04-22 21:00:00	0	9.83	2.75
2019-04-22 22:00:00	0	9.67	2.84
2019-04-22 23:00:00	0	7.33	2.34
2019-04-23 00:00:00	0	6.33	1.33
2019-04-23 01:00:00	0	7.17	1.67
2019-04-23 02:00:00	0	6.42	1.5
2019-04-23 03:00:00	0	5	0.67
2019-04-23 04:00:00	0	4.75	1.17
2019-04-23 05:00:00	0	4.34	0.67
2019-04-23 06:00:00	0	3.34	1.17
2019-04-23 07:00:00	0	1.17	0
2019-04-23 08:00:00	0	2.84	0.67
2019-04-23 09:00:00	0	4.17	0.5
2019-04-23 10:00:00	0	6.5	1.34
2019-04-23 11:00:00	0	9.08	2.67
2019-04-23 12:00:00	0	9.67	2.84
2019-04-23 13:00:00	0	8.33	2.67
2019-04-23 14:00:00	0	9	2.84
2019-04-23 15:00:00	0	8.08	2.5
2019-04-23 16:00:00	0	9.5	2.67
2019-04-23 17:00:00	0	10.25	2.84
2019-04-23 18:00:00	0	10	2.75
2019-04-23 19:00:00	0	9.75	2.84
2019-04-23 20:00:00	0	9.67	2.84
2019-04-23 21:00:00	0	9.58	2.75
2019-04-23 22:00:00	0	9	2.84
2019-04-23 23:00:00	0	6.92	1.92
2019-04-24 00:00:00	0	6.44	1.33
2019-04-24 01:00:00	0	7.17	2.17
2019-04-24 02:00:00	0	6.92	2.17
2019-04-24 03:00:00	0	5.42	0.67
2019-04-24 04:00:00	0	4.75	1.17
2019-04-24 05:00:00	0	3.25	0.5
2019-04-24 06:00:00	0	3.75	0.58
2019-04-24 07:00:00	0	3.59	0.42
2019-04-24 08:00:00	0	2.75	0.59
2019-04-24 09:00:00	0	4.84	1.25
2019-04-24 10:00:00	0	7	1.5
2019-04-24 11:00:00	0	10.75	3.33
2019-04-24 12:00:00	0	11	3.17
2019-04-24 13:00:00	0	9.83	2.92
2019-04-24 14:00:00	0	10.17	2.84
2019-04-24 15:00:00	0	10	2.84
2019-04-24 16:00:00	0	9.67	2.75
2019-04-24 17:00:00	0	10.5	2.84
2019-04-24 18:00:00	0	10.75	3.17
2019-04-24 19:00:00	0	11.92	3.75
2019-04-24 20:00:00	0	11	3.17
2019-04-24 21:00:00	0	10.25	2.92
2019-04-24 22:00:00	0	9.83	2.75
2019-04-24 23:00:00	0	9.67	2.67
2019-04-25 00:00:00	0	9.55	2.56
2019-04-25 01:00:00	0	7.58	2.17
2019-04-25 02:00:00	0	5.92	1.42
2019-04-25 03:00:00	0	5.25	0.83
2019-04-25 04:00:00	0	4.84	1.08
2019-04-25 05:00:00	0	4.25	0.58
2019-04-25 06:00:00	0	4.17	1.25
2019-04-25 07:00:00	0	4.17	0.75
2019-04-25 08:00:00	0	2.75	0.42
2019-04-25 09:00:00	0	4.75	1.34
2019-04-25 10:00:00	0	7.67	1.75
2019-04-25 11:00:00	0	10.58	3
2019-04-25 12:00:00	0	10.5	2.84
2019-04-25 13:00:00	0	10.42	2.84
2019-04-25 14:00:00	0	9.92	2.75
2019-04-25 15:00:00	0	10.5	2.84
2019-04-25 16:00:00	0	10.5	2.84
2019-04-25 17:00:00	0	10.67	3.09
2019-04-25 18:00:00	0	11.84	3.75
2019-04-25 19:00:00	0	12.25	3.75
2019-04-25 20:00:00	0	12.84	4.17
2019-04-25 21:00:00	0	10.67	3.25
2019-04-25 22:00:00	0	10.25	2.84
2019-04-25 23:00:00	0	9.67	2.67
2019-04-26 00:00:00	0	9.55	2.56
2019-04-26 01:00:00	0	8.5	2.42
2019-04-26 02:00:00	0	5.92	1.33
2019-04-26 03:00:00	0	5.42	0.67
2019-04-26 04:00:00	0	4.84	1.08
2019-04-26 05:00:00	0	4.08	0.59
2019-04-26 06:00:00	0	2.67	0.58
2019-04-26 07:00:00	0	3	0.5
2019-04-26 08:00:00	0	1.67	0.25
2019-04-26 09:00:00	0	4.92	1.08
2019-04-26 10:00:00	0	7.92	1.92
2019-04-26 11:00:00	0	11.25	3.34
2019-04-26 12:00:00	0	11.59	4.34
2019-04-26 13:00:00	0	10.42	2.84
2019-04-26 14:00:00	0	10.08	2.84
2019-04-26 15:00:00	0	10.75	3
2019-04-26 16:00:00	0	12	3.59
2019-04-26 17:00:00	0	12.67	4.25
2019-04-26 18:00:00	0	13.84	4.84
2019-04-26 19:00:00	0	12.5	4.09
2019-04-26 20:00:00	0	13.59	4.75
2019-04-26 21:00:00	0	12.42	4.59
2019-04-26 22:00:00	0	11.34	4.34
2019-04-26 23:00:00	0	9.58	2.84
2019-04-27 00:00:00	0	8.89	2.78
2019-04-27 01:00:00	0	9.5	2.75
2019-04-27 02:00:00	0	7	1.67
2019-04-27 03:00:00	0	5.17	0.92
2019-04-27 04:00:00	0	4.75	0.83
2019-04-27 05:00:00	0	4.84	0.67
2019-04-27 06:00:00	0	3.17	0.84
2019-04-27 07:00:00	0	3.75	0.67
2019-04-27 08:00:00	0	2.84	0.5
2019-04-27 09:00:00	0	3.75	0.59
2019-04-27 10:00:00	0	7.17	1.84
2019-04-27 11:00:00	0	9.83	2.75
2019-04-27 12:00:00	0	11.42	3.42
2019-04-27 13:00:00	0	10.17	2.84
2019-04-27 14:00:00	0	9.5	2.59
2019-04-27 15:00:00	0	10.5	3.17
2019-04-27 16:00:00	0	12.42	3.84
2019-04-27 17:00:00	0	11.17	3.5
2019-04-27 18:00:00	0	11.92	3.67
2019-04-27 19:00:00	0	11.67	3.59
2019-04-27 20:00:00	0	13.42	4.42
2019-04-27 21:00:00	0	12.92	4.09
2019-04-27 22:00:00	0	10.67	3.5
2019-04-27 23:00:00	0	9.75	2.84
2019-04-28 00:00:00	0	8.11	2.78
2019-04-28 01:00:00	0	8.84	2.75
2019-04-28 02:00:00	0	5.92	1.59
2019-04-28 03:00:00	0	5	1.25
2019-04-28 04:00:00	0	4.17	0.67
2019-04-28 05:00:00	0	4.75	0.67
2019-04-28 06:00:00	0	2.25	0.58
2019-04-28 07:00:00	0	2.17	0.42
2019-04-28 08:00:00	0	2.34	0.67
2019-04-28 09:00:00	0	4.17	0.83
2019-04-28 10:00:00	0	5.42	0.92
2019-04-28 11:00:00	0	9.67	2.75
2019-04-28 12:00:00	0	9.83	2.75
2019-04-28 13:00:00	0	9.75	2.84
2019-04-28 14:00:00	0	9.67	2.84
2019-04-28 15:00:00	0	9.58	2.75
2019-04-28 16:00:00	0	10	2.84
2019-04-28 17:00:00	0	10.08	2.75
2019-04-28 18:00:00	0	9.92	2.84
2019-04-28 19:00:00	0	9.92	2.84
2019-04-28 20:00:00	0	9.83	2.75
2019-04-28 21:00:00	0	10.25	2.84
2019-04-28 22:00:00	0	10.42	2.84
2019-04-28 23:00:00	0	8.33	2.67
2019-04-29 00:00:00	0	5.22	1.33
2019-04-29 01:00:00	0	7.42	1.75
2019-04-29 02:00:00	0	6.08	1.25
2019-04-29 03:00:00	0	5.17	0.58
2019-04-29 04:00:00	0	3.75	1.25
2019-04-29 05:00:00	0	4.84	0.75
2019-04-29 06:00:00	0	3.67	1.09
2019-04-29 07:00:00	0	0.75	0
2019-04-29 08:00:00	0	1.25	0
2019-04-29 09:00:00	0	2.34	0.25
2019-04-29 10:00:00	0	5.42	1.25
2019-04-29 11:00:00	0	7.58	2
2019-04-29 12:00:00	0	9.67	2.84
2019-04-29 13:00:00	0	8.83	2.67
2019-04-29 14:00:00	0	6.59	1.84
2019-04-29 15:00:00	0	6.5	1.42
2019-04-29 16:00:00	0	9.67	2.75
2019-04-29 17:00:00	0	9.67	2.84
2019-04-29 18:00:00	0	9.5	2.75
2019-04-29 19:00:00	0	9.67	2.84
2019-04-29 20:00:00	0	9.5	2.75
2019-04-29 21:00:00	0	9.67	2.84
2019-04-29 22:00:00	0	9.08	2.84
2019-04-29 23:00:00	0	6.83	2.17
2019-04-30 00:00:00	0	5.22	0.89
2019-04-30 01:00:00	0	5.33	0.67
2019-04-30 02:00:00	0	5.58	0.84
2019-04-30 03:00:00	0	4.84	0.92
2019-04-30 04:00:00	0	4.67	0.83
2019-04-30 05:00:00	0	3.25	0.5
2019-04-30 06:00:00	0	2.09	0.58
2019-04-30 07:00:00	0	0.59	0
2019-04-30 08:00:00	0	0.84	0
2019-04-30 09:00:00	0	1.75	0.25
2019-04-30 10:00:00	0	5.25	1
2019-04-30 11:00:00	0	7	1.58
2019-04-30 12:00:00	0	9.67	2.75
2019-04-30 13:00:00	0	7.5	2.17
2019-04-30 14:00:00	0	7.42	1.92
2019-04-30 15:00:00	0	6.5	1.58
2019-04-30 16:00:00	0	9.17	2.5
2019-04-30 17:00:00	0	9.5	2.75
2019-04-30 18:00:00	0	9.83	2.84
2019-04-30 19:00:00	0	9.5	2.75
2019-04-30 20:00:00	0	9.67	2.84
2019-04-30 21:00:00	0	9.67	2.84
2019-04-30 22:00:00	0	7.83	2.17
2019-04-30 23:00:00	0	6	1.25
2019-05-01 00:00:00	0	5.33	0.67

## Sheet: PM 04200 052
Data/Hora	Intensidade(carros/hora)	Ocupacao(%)	Carga(%)
2019-04-01 00:00:00	0	7.11	2
2019-04-01 01:00:00	0	9.83	2.84
2019-04-01 02:00:00	0	9.42	2.67
2019-04-01 03:00:00	0	8.5	2.67
2019-04-01 04:00:00	0	8.08	2.59
2019-04-01 05:00:00	0	8.33	2.5
2019-04-01 06:00:00	0	8	2.59
2019-04-01 07:00:00	0	5.25	1
2019-04-01 08:00:00	0	5.17	0.92
2019-04-01 09:00:00	0	5.42	0.92
2019-04-01 10:00:00	0	8.5	2.25
2019-04-01 11:00:00	0	8.42	2.34
2019-04-01 12:00:00	0	9.67	2.84
2019-04-01 13:00:00	0	9.5	2.67
2019-04-01 14:00:00	0	9.83	2.75
2019-04-01 15:00:00	0	11.42	3.25
2019-04-01 16:00:00	0	12	4.34
2019-04-01 17:00:00	0	10.75	3.09
2019-04-01 18:00:00	0	9.92	2.75
2019-04-01 19:00:00	0	9.75	2.84
2019-04-01 20:00:00	0	9.67	2.84
2019-04-01 21:00:00	0	10	2.75
2019-04-01 22:00:00	0	9.83	2.84
2019-04-01 23:00:00	0	8.58	2.67
2019-04-02 00:00:00	0	7.44	2.45
2019-04-02 01:00:00	0	9.83	2.84
2019-04-02 02:00:00	0	8.92	2.59
2019-04-02 03:00:00	0	6.67	1.75
2019-04-02 04:00:00	0	6.17	1.42
2019-04-02 05:00:00	0	6	1.25
2019-04-02 06:00:00	0	5.67	1.33
2019-04-02 07:00:00	0	6.08	1.5
2019-04-02 08:00:00	0	4.75	0.59
2019-04-02 09:00:00	0	5.42	1.25
2019-04-02 10:00:00	0	7.83	2
2019-04-02 11:00:00	0	8.08	2.17
2019-04-02 12:00:00	0	9.08	2.67
2019-04-02 13:00:00	0	9.5	2.75
2019-04-02 14:00:00	0	9.67	2.58
2019-04-02 15:00:00	0	9.92	2.67
2019-04-02 16:00:00	0	11.67	3.75
2019-04-02 17:00:00	0	10.25	3.25
2019-04-02 18:00:00	0	10.25	2.84
2019-04-02 19:00:00	0	9.67	2.75
2019-04-02 20:00:00	0	9.67	2.84
2019-04-02 21:00:00	0	10	2.84
2019-04-02 22:00:00	0	9.58	2.75
2019-04-02 23:00:00	0	9.08	2.84
2019-04-03 00:00:00	0	9.44	2.78
2019-04-03 01:00:00	0	9.08	2.42
2019-04-03 02:00:00	0	9.17	2.67
2019-04-03 03:00:00	0	7.42	2.17
2019-04-03 04:00:00	0	7.17	1.59
2019-04-03 05:00:00	0	7.58	1.84
2019-04-03 06:00:00	0	6.5	1.59
2019-04-03 07:00:00	0	6.58	1.67
2019-04-03 08:00:00	0	5.17	1
2019-04-03 09:00:00	0	7.17	1.59
2019-04-03 10:00:00	0	9.67	2.84
2019-04-03 11:00:00	0	9.5	2.75
2019-04-03 12:00:00	0	9.67	2.75
2019-04-03 13:00:00	0	9.92	2.67
2019-04-03 14:00:00	0	10.25	3.42
2019-04-03 15:00:00	0	10.5	2.84
2019-04-03 16:00:00	0	10.25	2.75
2019-04-03 17:00:00	0	11.92	3.59
2019-04-03 18:00:00	0	11.75	3.83
2019-04-03 19:00:00	0	11.42	3.75
2019-04-03 20:00:00	0	12.42	4
2019-04-03 21:00:00	0	11.67	3.59
2019-04-03 22:00:00	0	10.84	3.58
2019-04-03 23:00:00	0	9.08	2.84
2019-04-04 00:00:00	0	9.55	2.78
2019-04-04 01:00:00	0	9	2.67
2019-04-04 02:00:00	0	9	2.67
2019-04-04 03:00:00	0	8	2.25
2019-04-04 04:00:00	0	6.08	1.59
2019-04-04 05:00:00	0	6.33	1.5
2019-04-04 06:00:00	0	6.08	1.59
2019-04-04 07:00:00	0	6.33	1.75
2019-04-04 08:00:00	0	5.33	0.92
2019-04-04 09:00:00	0	6.17	1.34
2019-04-04 10:00:00	0	8.92	2.75
2019-04-04 11:00:00	0	9.67	2.84
2019-04-04 12:00:00	0	9.67	2.84
2019-04-04 13:00:00	0	9.67	2.75
2019-04-04 14:00:00	0	10.92	3.34
2019-04-04 15:00:00	0	11.09	3.75
2019-04-04 16:00:00	0	11.84	3.75
2019-04-04 17:00:00	0	12.5	4.09
2019-04-04 18:00:00	0	12.67	4.17
2019-04-04 19:00:00	0	12.92	4.34
2019-04-04 20:00:00	0	12.67	4.17
2019-04-04 21:00:00	0	11.34	3.5
2019-04-04 22:00:00	0	12	3.84
2019-04-04 23:00:00	0	9.58	2.75
2019-04-05 00:00:00	0	9.67	2.78
2019-04-05 01:00:00	0	8.33	2.58
2019-04-05 02:00:00	0	8.5	2.33
2019-04-05 03:00:00	0	7.08	2
2019-04-05 04:00:00	0	7.42	1.75
2019-04-05 05:00:00	0	7.17	1.84
2019-04-05 06:00:00	0	5.92	1.42
2019-04-05 07:00:00	0	5.17	0.5
2019-04-05 08:00:00	0	5.17	0.59
2019-04-05 09:00:00	0	6.5	1.25
2019-04-05 10:00:00	0	8.58	2.59
2019-04-05 11:00:00	0	10.08	2.84
2019-04-05 12:00:00	0	9.75	2.75
2019-04-05 13:00:00	0	10	2.84
2019-04-05 14:00:00	0	11.25	3.25
2019-04-05 15:00:00	0	12	3.59
2019-04-05 16:00:00	0	11.5	3.5
2019-04-05 17:00:00	0	11.75	3.5
2019-04-05 18:00:00	0	12	3.59
2019-04-05 19:00:00	0	12.84	4.34
2019-04-05 20:00:00	0	12.17	4.09
2019-04-05 21:00:00	0	11.92	4.17
2019-04-05 22:00:00	0	12.09	4.34
2019-04-05 23:00:00	0	10.5	3.25
2019-04-06 00:00:00	0	10.11	2.78
2019-04-06 01:00:00	0	8.33	2.42
2019-04-06 02:00:00	0	8.08	2.5
2019-04-06 03:00:00	0	7.92	2.17
2019-04-06 04:00:00	0	6.58	1.84
2019-04-06 05:00:00	0	6.58	1.84
2019-04-06 06:00:00	0	6.5	1.67
2019-04-06 07:00:00	0	5.34	0.83
2019-04-06 08:00:00	0	5.09	0.5
2019-04-06 09:00:00	0	5.92	0.84
2019-04-06 10:00:00	0	8.42	2.34
2019-04-06 11:00:00	0	9.67	2.58
2019-04-06 12:00:00	0	10	2.84
2019-04-06 13:00:00	0	9.83	2.75
2019-04-06 14:00:00	0	10.75	3
2019-04-06 15:00:00	0	11.17	3.5
2019-04-06 16:00:00	0	11.34	3.58
2019-04-06 17:00:00	0	11.42	3.5
2019-04-06 18:00:00	0	10.75	3.25
2019-04-06 19:00:00	0	11.84	3.67
2019-04-06 20:00:00	0	11.17	3.5
2019-04-06 21:00:00	0	11.92	3.67
2019-04-06 22:00:00	0	10.92	3.5
2019-04-06 23:00:00	0	9.5	2.75
2019-04-07 00:00:00	0	9.55	2.78
2019-04-07 01:00:00	0	9.5	2.75
2019-04-07 02:00:00	0	8.08	2.58
2019-04-07 03:00:00	0	7.17	1.84
2019-04-07 04:00:00	0	6.42	1.5
2019-04-07 05:00:00	0	6.58	1.59
2019-04-07 06:00:00	0	6.33	1.75
2019-04-07 07:00:00	0	5.42	0.75
2019-04-07 08:00:00	0	5.25	0.75
2019-04-07 09:00:00	0	5.08	0.59
2019-04-07 10:00:00	0	7.17	1.5
2019-04-07 11:00:00	0	8.5	2.17
2019-04-07 12:00:00	0	9.67	2.67
2019-04-07 13:00:00	0	9.5	2.75
2019-04-07 14:00:00	0	9.75	2.84
2019-04-07 15:00:00	0	11.33	3.34
2019-04-07 16:00:00	0	11.17	3.67
2019-04-07 17:00:00	0	10.67	3.34
2019-04-07 18:00:00	0	10.33	3.17
2019-04-07 19:00:00	0	9.83	3.25
2019-04-07 20:00:00	0	9.67	2.84
2019-04-07 21:00:00	0	10	2.75
2019-04-07 22:00:00	0	10.17	2.84
2019-04-07 23:00:00	0	8.92	2.75
2019-04-08 00:00:00	0	5.45	1.44
2019-04-08 01:00:00	0	9.08	2.84
2019-04-08 02:00:00	0	8.33	2.5
2019-04-08 03:00:00	0	7.67	2.17
2019-04-08 04:00:00	0	6.92	1.75
2019-04-08 05:00:00	0	7.08	1.84
2019-04-08 06:00:00	0	7.08	1.84
2019-04-08 07:00:00	0	5	0.83
2019-04-08 08:00:00	0	5	1
2019-04-08 09:00:00	0	4.92	0.67
2019-04-08 10:00:00	0	6.08	1.42
2019-04-08 11:00:00	0	7.17	1.84
2019-04-08 12:00:00	0	8.42	2.34
2019-04-08 13:00:00	0	9.67	2.84
2019-04-08 14:00:00	0	9.5	2.75
2019-04-08 15:00:00	0	10.08	2.84
2019-04-08 16:00:00	0	11.34	3.59
2019-04-08 17:00:00	0	9.83	2.84
2019-04-08 18:00:00	0	9.67	2.84
2019-04-08 19:00:00	0	9.67	2.84
2019-04-08 20:00:00	0	9.5	2.75
2019-04-08 21:00:00	0	9.67	2.84
2019-04-08 22:00:00	0	9.5	2.67
2019-04-08 23:00:00	0	7	2
2019-04-09 00:00:00	0	6.11	1.33
2019-04-09 01:00:00	0	8.5	2.17
2019-04-09 02:00:00	0	7.58	1.92
2019-04-09 03:00:00	0	5.92	1.42
2019-04-09 04:00:00	0	5.42	0.84
2019-04-09 05:00:00	0	5.42	0.59
2019-04-09 06:00:00	0	5.25	0.5
2019-04-09 07:00:00	0	5.17	0.59
2019-04-09 08:00:00	0	4.75	1.17
2019-04-09 09:00:00	0	4.84	0.67
2019-04-09 10:00:00	0	6.17	1.59
2019-04-09 11:00:00	0	6.42	1.59
2019-04-09 12:00:00	0	7.08	2.09
2019-04-09 13:00:00	0	9.5	2.75
2019-04-09 14:00:00	0	9.67	2.75
2019-04-09 15:00:00	0	9.67	2.84
2019-04-09 16:00:00	0	10.25	2.75
2019-04-09 17:00:00	0	9.92	2.84
2019-04-09 18:00:00	0	9.67	2.84
2019-04-09 19:00:00	0	9.58	2.75
2019-04-09 20:00:00	0	9	2.84
2019-04-09 21:00:00	0	8.5	2.42
2019-04-09 22:00:00	0	8.58	2.42
2019-04-09 23:00:00	0	8	2.42
2019-04-10 00:00:00	0	7.44	1.78
2019-04-10 01:00:00	0	7.08	1.92
2019-04-10 02:00:00	0	7.67	2.09
2019-04-10 03:00:00	0	6.92	2.17
2019-04-10 04:00:00	0	5.67	0.92
2019-04-10 05:00:00	0	5.5	0.75
2019-04-10 06:00:00	0	5.67	0.84
2019-04-10 07:00:00	0	5.5	0.75
2019-04-10 08:00:00	0	5	0.67
2019-04-10 09:00:00	0	5.5	1.17
2019-04-10 10:00:00	0	7.42	2
2019-04-10 11:00:00	0	9	2.84
2019-04-10 12:00:00	0	9.17	2.84
2019-04-10 13:00:00	0	8.92	2.75
2019-04-10 14:00:00	0	9.75	2.84
2019-04-10 15:00:00	0	9.5	2.75
2019-04-10 16:00:00	0	9.83	2.84
2019-04-10 17:00:00	0	10.75	3.09
2019-04-10 18:00:00	0	10.25	2.84
2019-04-10 19:00:00	0	10.92	3.17
2019-04-10 20:00:00	0	10.67	3.09
2019-04-10 21:00:00	0	10.25	2.84
2019-04-10 22:00:00	0	10.42	2.84
2019-04-10 23:00:00	0	8.33	2.5
2019-04-11 00:00:00	0	8.67	2.67
2019-04-11 01:00:00	0	6.92	1.75
2019-04-11 02:00:00	0	7.5	2
2019-04-11 03:00:00	0	6.58	1.5
2019-04-11 04:00:00	0	5.25	0.84
2019-04-11 05:00:00	0	5.42	0.84
2019-04-11 06:00:00	0	5.5	0.75
2019-04-11 07:00:00	0	5.67	0.84
2019-04-11 08:00:00	0	5	0.5
2019-04-11 09:00:00	0	5.33	1.34
2019-04-11 10:00:00	0	7.17	1.59
2019-04-11 11:00:00	0	8.42	2.34
2019-04-11 12:00:00	0	8.5	2.58
2019-04-11 13:00:00	0	8.92	2.59
2019-04-11 14:00:00	0	10	2.75
2019-04-11 15:00:00	0	10.42	2.84
2019-04-11 16:00:00	0	10.17	2.84
2019-04-11 17:00:00	0	10.92	3.25
2019-04-11 18:00:00	0	11.42	3.5
2019-04-11 19:00:00	0	11.17	3.42
2019-04-11 20:00:00	0	11.42	3.34
2019-04-11 21:00:00	0	10	2.92
2019-04-11 22:00:00	0	10.5	2.84
2019-04-11 23:00:00	0	9.83	2.84
2019-04-12 00:00:00	0	9.55	2.78
2019-04-12 01:00:00	0	7.67	2.17
2019-04-12 02:00:00	0	6.92	1.59
2019-04-12 03:00:00	0	6.08	1.33
2019-04-12 04:00:00	0	5.67	0.84
2019-04-12 05:00:00	0	5.5	0.75
2019-04-12 06:00:00	0	5.17	0.59
2019-04-12 07:00:00	0	4.84	0.42
2019-04-12 08:00:00	0	4.92	1.33
2019-04-12 09:00:00	0	5.25	0.59
2019-04-12 10:00:00	0	7	1.5
2019-04-12 11:00:00	0	8.67	2.34
2019-04-12 12:00:00	0	9.58	2.75
2019-04-12 13:00:00	0	9.75	2.84
2019-04-12 14:00:00	0	10.08	2.75
2019-04-12 15:00:00	0	10.25	2.75
2019-04-12 16:00:00	0	10.25	2.84
2019-04-12 17:00:00	0	10.25	2.75
2019-04-12 18:00:00	0	10.5	2.84
2019-04-12 19:00:00	0	11.42	3.34
2019-04-12 20:00:00	0	10.75	3.09
2019-04-12 21:00:00	0	10.92	3.25
2019-04-12 22:00:00	0	11.42	3.5
2019-04-12 23:00:00	0	9.83	2.75
2019-04-13 00:00:00	0	9.78	2.78
2019-04-13 01:00:00	0	7.33	2.34
2019-04-13 02:00:00	0	7.08	1.67
2019-04-13 03:00:00	0	6.58	1.42
2019-04-13 04:00:00	0	5.5	0.92
2019-04-13 05:00:00	0	5.67	0.84
2019-04-13 06:00:00	0	5.25	0.75
2019-04-13 07:00:00	0	4.84	1
2019-04-13 08:00:00	0	4.92	0.92
2019-04-13 09:00:00	0	4.92	0.83
2019-04-13 10:00:00	0	6.17	1.42
2019-04-13 11:00:00	0	8.92	2.75
2019-04-13 12:00:00	0	9.75	2.84
2019-04-13 13:00:00	0	9.75	2.84
2019-04-13 14:00:00	0	9.67	2.75
2019-04-13 15:00:00	0	10.5	2.84
2019-04-13 16:00:00	0	10.25	2.75
2019-04-13 17:00:00	0	10.25	2.84
2019-04-13 18:00:00	0	10.25	2.84
2019-04-13 19:00:00	0	10.25	2.75
2019-04-13 20:00:00	0	10.5	2.84
2019-04-13 21:00:00	0	10.25	2.75
2019-04-13 22:00:00	0	10.25	2.84
2019-04-13 23:00:00	0	9.67	2.84
2019-04-14 00:00:00	0	9.55	2.78
2019-04-14 01:00:00	0	9.08	2.59
2019-04-14 02:00:00	0	6.42	1.59
2019-04-14 03:00:00	0	5.67	1.33
2019-04-14 04:00:00	0	5.42	0.75
2019-04-14 05:00:00	0	5.25	0.67
2019-04-14 06:00:00	0	5.58	0.84
2019-04-14 07:00:00	0	4.92	0.42
2019-04-14 08:00:00	0	4.84	1.33
2019-04-14 09:00:00	0	4.84	0.84
2019-04-14 10:00:00	0	5.33	0.92
2019-04-14 11:00:00	0	6.17	1.34
2019-04-14 12:00:00	0	8.33	2.34
2019-04-14 13:00:00	0	8.08	2.17
2019-04-14 14:00:00	0	9.17	2.59
2019-04-14 15:00:00	0	9.92	2.75
2019-04-14 16:00:00	0	10.42	2.84
2019-04-14 17:00:00	0	9.83	2.75
2019-04-14 18:00:00	0	9.83	2.84
2019-04-14 19:00:00	0	9.25	2.75
2019-04-14 20:00:00	0	8.92	2.67
2019-04-14 21:00:00	0	9.58	2.84
2019-04-14 22:00:00	0	9	2.67
2019-04-14 23:00:00	0	8.42	2.58
2019-04-15 00:00:00	0	5	1.22
2019-04-15 01:00:00	0	8.33	2.67
2019-04-15 02:00:00	0	7.17	1.84
2019-04-15 03:00:00	0	6.08	1.42
2019-04-15 04:00:00	0	5.5	0.84
2019-04-15 05:00:00	0	5.67	0.84
2019-04-15 06:00:00	0	5.5	0.75
2019-04-15 07:00:00	0	4.75	0.59
2019-04-15 08:00:00	0	3.75	0.67
2019-04-15 09:00:00	0	4.75	1.25
2019-04-15 10:00:00	0	5.42	0.84
2019-04-15 11:00:00	0	5.67	0.84
2019-04-15 12:00:00	0	6.92	1.59
2019-04-15 13:00:00	0	7.58	2.34
2019-04-15 14:00:00	0	8.92	2.75
2019-04-15 15:00:00	0	9.67	2.84
2019-04-15 16:00:00	0	10.42	2.84
2019-04-15 17:00:00	0	9.5	2.75
2019-04-15 18:00:00	0	9.67	2.75
2019-04-15 19:00:00	0	8.92	2.75
2019-04-15 20:00:00	0	8.5	2.42
2019-04-15 21:00:00	0	9.17	2.75
2019-04-15 22:00:00	0	8.92	2.75
2019-04-15 23:00:00	0	6.92	2.08
2019-04-16 00:00:00	0	5.22	0.89
2019-04-16 01:00:00	0	6.42	1.42
2019-04-16 02:00:00	0	6.08	1.34
2019-04-16 03:00:00	0	5.09	0.58
2019-04-16 04:00:00	0	4.84	1.33
2019-04-16 05:00:00	0	4.84	0.92
2019-04-16 06:00:00	0	4.75	0.83
2019-04-16 07:00:00	0	4.84	1.09
2019-04-16 08:00:00	0	3.58	0.5
2019-04-16 09:00:00	0	3.75	0.75
2019-04-16 10:00:00	0	5.25	1.08
2019-04-16 11:00:00	0	5.5	0.84
2019-04-16 12:00:00	0	5.67	0.84
2019-04-16 13:00:00	0	8.08	2.25
2019-04-16 14:00:00	0	8.33	2.5
2019-04-16 15:00:00	0	8.58	2.84
2019-04-16 16:00:00	0	9.5	2.75
2019-04-16 17:00:00	0	9.08	2.84
2019-04-16 18:00:00	0	9.08	2.84
2019-04-16 19:00:00	0	9.42	2.75
2019-04-16 20:00:00	0	7.58	2.59
2019-04-16 21:00:00	0	7.42	2
2019-04-16 22:00:00	0	7.5	2.25
2019-04-16 23:00:00	0	7.5	2.25
2019-04-17 00:00:00	0	6.22	1.22
2019-04-17 01:00:00	0	6.25	1.5
2019-04-17 02:00:00	0	5.92	1.42
2019-04-17 03:00:00	0	6.34	1.59
2019-04-17 04:00:00	0	5	0.58
2019-04-17 05:00:00	0	4.92	1.25
2019-04-17 06:00:00	0	4.84	0.67
2019-04-17 07:00:00	0	4.84	1.17
2019-04-17 08:00:00	0	4.75	0.92
2019-04-17 09:00:00	0	4.84	0.67
2019-04-17 10:00:00	0	6.5	1.25
2019-04-17 11:00:00	0	7.58	2.42
2019-04-17 12:00:00	0	7.58	1.92
2019-04-17 13:00:00	0	7.92	2.5
2019-04-17 14:00:00	0	9.17	2.5
2019-04-17 15:00:00	0	9.67	2.84
2019-04-17 16:00:00	0	9.5	2.75
2019-04-17 17:00:00	0	9.92	2.84
2019-04-17 18:00:00	0	9.58	2.75
2019-04-17 19:00:00	0	10	2.84
2019-04-17 20:00:00	0	9.83	2.67
2019-04-17 21:00:00	0	9.75	2.75
2019-04-17 22:00:00	0	9.67	2.84
2019-04-17 23:00:00	0	7.33	2.34
2019-04-18 00:00:00	0	7.11	1.89
2019-04-18 01:00:00	0	6.17	1.5
2019-04-18 02:00:00	0	5.92	1.09
2019-04-18 03:00:00	0	5.42	1.25
2019-04-18 04:00:00	0	4.84	0.92
2019-04-18 05:00:00	0	4.75	0.75
2019-04-18 06:00:00	0	4.84	1.09
2019-04-18 07:00:00	0	4.75	0.58
2019-04-18 08:00:00	0	4.84	1.33
2019-04-18 09:00:00	0	4.84	0.92
2019-04-18 10:00:00	0	5.33	0.92
2019-04-18 11:00:00	0	6.17	1.34
2019-04-18 12:00:00	0	6.92	1.59
2019-04-18 13:00:00	0	7.17	1.84
2019-04-18 14:00:00	0	9.67	2.84
2019-04-18 15:00:00	0	9.5	2.75
2019-04-18 16:00:00	0	9.67	2.84
2019-04-18 17:00:00	0	10	2.75
2019-04-18 18:00:00	0	10.25	2.84
2019-04-18 19:00:00	0	10.42	2.84
2019-04-18 20:00:00	0	10.08	2.75
2019-04-18 21:00:00	0	9.83	2.75
2019-04-18 22:00:00	0	9.67	2.58
2019-04-18 23:00:00	0	9	2.75
2019-04-19 00:00:00	0	7.44	2.45
2019-04-19 01:00:00	0	5.92	1.58
2019-04-19 02:00:00	0	5.67	0.84
2019-04-19 03:00:00	0	5.17	0.5
2019-04-19 04:00:00	0	4.92	1.25
2019-04-19 05:00:00	0	5	0.92
2019-04-19 06:00:00	0	4.75	1
2019-04-19 07:00:00	0	4.84	0.92
2019-04-19 08:00:00	0	4.84	0.58
2019-04-19 09:00:00	0	4.75	1.25
2019-04-19 10:00:00	0	5.67	0.84
2019-04-19 11:00:00	0	7.17	1.59
2019-04-19 12:00:00	0	8.92	2.67
2019-04-19 13:00:00	0	9.58	2.84
2019-04-19 14:00:00	0	9.17	2.75
2019-04-19 15:00:00	0	9.58	2.75
2019-04-19 16:00:00	0	9.75	2.84
2019-04-19 17:00:00	0	9.58	2.75
2019-04-19 18:00:00	0	9.83	2.84
2019-04-19 19:00:00	0	10.08	2.84
2019-04-19 20:00:00	0	10	2.75
2019-04-19 21:00:00	0	10.25	2.84
2019-04-19 22:00:00	0	10	2.75
2019-04-19 23:00:00	0	9.75	2.84
2019-04-20 00:00:00	0	8.89	2.78
2019-04-20 01:00:00	0	6.92	2.17
2019-04-20 02:00:00	0	5.58	0.92
2019-04-20 03:00:00	0	5.08	0.42
2019-04-20 04:00:00	0	5	0.67
2019-04-20 05:00:00	0	4.84	1.17
2019-04-20 06:00:00	0	4.75	0.83
2019-04-20 07:00:00	0	4.25	0.75
2019-04-20 08:00:00	0	4.25	0.83
2019-04-20 09:00:00	0	4.17	0.58
2019-04-20 10:00:00	0	5.42	0.84
2019-04-20 11:00:00	0	7	1.5
2019-04-20 12:00:00	0	9.08	2.5
2019-04-20 13:00:00	0	8.5	2.33
2019-04-20 14:00:00	0	9.08	2.84
2019-04-20 15:00:00	0	9.67	2.84
2019-04-20 16:00:00	0	9.58	2.67
2019-04-20 17:00:00	0	9.67	2.84
2019-04-20 18:00:00	0	9.5	2.75
2019-04-20 19:00:00	0	9.75	2.84
2019-04-20 20:00:00	0	9.67	2.84
2019-04-20 21:00:00	0	9.75	2.75
2019-04-20 22:00:00	0	9.67	2.84
2019-04-20 23:00:00	0	8.33	2.75
2019-04-21 00:00:00	0	7.11	1.89
2019-04-21 01:00:00	0	8.5	2.5
2019-04-21 02:00:00	0	5.5	0.92
2019-04-21 03:00:00	0	5.17	0.83
2019-04-21 04:00:00	0	4.75	1
2019-04-21 05:00:00	0	5	0.75
2019-04-21 06:00:00	0	4.75	1
2019-04-21 07:00:00	0	4.75	0.92
2019-04-21 08:00:00	0	4.34	0.58
2019-04-21 09:00:00	0	4.17	0.92
2019-04-21 10:00:00	0	5	1
2019-04-21 11:00:00	0	5.33	0.84
2019-04-21 12:00:00	0	6.08	1.17
2019-04-21 13:00:00	0	6.5	1.5
2019-04-21 14:00:00	0	7.58	1.84
2019-04-21 15:00:00	0	9.25	2.59
2019-04-21 16:00:00	0	9.67	2.75
2019-04-21 17:00:00	0	9.67	2.67
2019-04-21 18:00:00	0	9.67	2.75
2019-04-21 19:00:00	0	7.92	2.17
2019-04-21 20:00:00	0	7.92	2
2019-04-21 21:00:00	0	9.08	2.59
2019-04-21 22:00:00	0	8.5	2.34
2019-04-21 23:00:00	0	7.5	2.17
2019-04-22 00:00:00	0	4.89	1.11
2019-04-22 01:00:00	0	6.5	1.59
2019-04-22 02:00:00	0	5.67	1.17
2019-04-22 03:00:00	0	5.25	0.67
2019-04-22 04:00:00	0	5.17	0.83
2019-04-22 05:00:00	0	4.92	1
2019-04-22 06:00:00	0	5.17	0.58
2019-04-22 07:00:00	0	4.17	1.08
2019-04-22 08:00:00	0	2.17	0.25
2019-04-22 09:00:00	0	3.75	0.67
2019-04-22 10:00:00	0	4.75	1.25
2019-04-22 11:00:00	0	4.75	0.67
2019-04-22 12:00:00	0	5.92	1.5
2019-04-22 13:00:00	0	6	1.42
2019-04-22 14:00:00	0	7.67	1.84
2019-04-22 15:00:00	0	8.58	2.42
2019-04-22 16:00:00	0	9.5	2.75
2019-04-22 17:00:00	0	8.5	2.42
2019-04-22 18:00:00	0	7.92	2.25
2019-04-22 19:00:00	0	8.42	2.58
2019-04-22 20:00:00	0	6.67	1.75
2019-04-22 21:00:00	0	7.5	1.75
2019-04-22 22:00:00	0	8.08	2.17
2019-04-22 23:00:00	0	6.17	1.42
2019-04-23 00:00:00	0	4.89	0.44
2019-04-23 01:00:00	0	5.42	1.17
2019-04-23 02:00:00	0	5.09	0.5
2019-04-23 03:00:00	0	4.84	1
2019-04-23 04:00:00	0	4.75	0.5
2019-04-23 05:00:00	0	4.84	1.33
2019-04-23 06:00:00	0	4.84	0.75
2019-04-23 07:00:00	0	3.67	1
2019-04-23 08:00:00	0	3.17	0.59
2019-04-23 09:00:00	0	2.34	0.33
2019-04-23 10:00:00	0	4.34	0.67
2019-04-23 11:00:00	0	4.84	1.25
2019-04-23 12:00:00	0	5.09	0.84
2019-04-23 13:00:00	0	6.58	1.42
2019-04-23 14:00:00	0	7.08	1.84
2019-04-23 15:00:00	0	7.08	1.84
2019-04-23 16:00:00	0	9.5	2.67
2019-04-23 17:00:00	0	8.58	2.59
2019-04-23 18:00:00	0	7.92	2.25
2019-04-23 19:00:00	0	8.08	2.09
2019-04-23 20:00:00	0	7.08	2.09
2019-04-23 21:00:00	0	5.5	0.92
2019-04-23 22:00:00	0	6.58	1.59
2019-04-23 23:00:00	0	5.92	1.34
2019-04-24 00:00:00	0	5.22	1
2019-04-24 01:00:00	0	5.25	0.75
2019-04-24 02:00:00	0	5.25	0.67
2019-04-24 03:00:00	0	5.42	0.59
2019-04-24 04:00:00	0	4.75	1.17
2019-04-24 05:00:00	0	4.84	0.67
2019-04-24 06:00:00	0	4.84	1.17
2019-04-24 07:00:00	0	4.67	0.5
2019-04-24 08:00:00	0	3.59	0.58
2019-04-24 09:00:00	0	4.34	0.75
2019-04-24 10:00:00	0	5.08	1
2019-04-24 11:00:00	0	6.17	1.25
2019-04-24 12:00:00	0	6.25	1.17
2019-04-24 13:00:00	0	6.5	1.42
2019-04-24 14:00:00	0	8	2.42
2019-04-24 15:00:00	0	7.67	2.34
2019-04-24 16:00:00	0	8.83	2.75
2019-04-24 17:00:00	0	9.17	2.84
2019-04-24 18:00:00	0	9.58	2.75
2019-04-24 19:00:00	0	9.75	2.84
2019-04-24 20:00:00	0	9.83	2.84
2019-04-24 21:00:00	0	9.5	2.67
2019-04-24 22:00:00	0	9.67	2.67
2019-04-24 23:00:00	0	7.08	1.75
2019-04-25 00:00:00	0	5.55	0.89
2019-04-25 01:00:00	0	5.42	0.67
2019-04-25 02:00:00	0	5	0.59
2019-04-25 03:00:00	0	5.25	0.59
2019-04-25 04:00:00	0	4.25	1
2019-04-25 05:00:00	0	4.25	1.08
2019-04-25 06:00:00	0	4.75	0.92
2019-04-25 07:00:00	0	4.84	0.75
2019-04-25 08:00:00	0	4.17	1.08
2019-04-25 09:00:00	0	3.75	0.83
2019-04-25 10:00:00	0	5	0.92
2019-04-25 11:00:00	0	5.33	0.67
2019-04-25 12:00:00	0	5.67	0.84
2019-04-25 13:00:00	0	5.67	0.84
2019-04-25 14:00:00	0	8	1.84
2019-04-25 15:00:00	0	9.67	2.84
2019-04-25 16:00:00	0	9.67	2.84
2019-04-25 17:00:00	0	9.5	2.58
2019-04-25 18:00:00	0	9.83	2.75
2019-04-25 19:00:00	0	9.5	2.5
2019-04-25 20:00:00	0	9.67	2.67
2019-04-25 21:00:00	0	9.5	2.58
2019-04-25 22:00:00	0	9.67	2.58
2019-04-25 23:00:00	0	8.08	2.09
2019-04-26 00:00:00	0	6.11	1.22
2019-04-26 01:00:00	0	5.83	1.33
2019-04-26 02:00:00	0	4.92	0.33
2019-04-26 03:00:00	0	4.84	1.33
2019-04-26 04:00:00	0	4.84	0.84
2019-04-26 05:00:00	0	4.75	0.83
2019-04-26 06:00:00	0	4.25	1
2019-04-26 07:00:00	0	3.58	0.58
2019-04-26 08:00:00	0	3.25	0.75
2019-04-26 09:00:00	0	4.25	0.75
2019-04-26 10:00:00	0	4.84	0.83
2019-04-26 11:00:00	0	5.25	0.92
2019-04-26 12:00:00	0	7.92	2.25
2019-04-26 13:00:00	0	8	2.25
2019-04-26 14:00:00	0	8.17	2.34
2019-04-26 15:00:00	0	9.5	2.59
2019-04-26 16:00:00	0	9.67	2.84
2019-04-26 17:00:00	0	9.5	2.75
2019-04-26 18:00:00	0	9.67	2.84
2019-04-26 19:00:00	0	9.67	2.84
2019-04-26 20:00:00	0	9.58	2.75
2019-04-26 21:00:00	0	9.75	2.84
2019-04-26 22:00:00	0	9.58	2.75
2019-04-26 23:00:00	0	9	2.84
2019-04-27 00:00:00	0	7.33	2.56
2019-04-27 01:00:00	0	6.59	2.34
2019-04-27 02:00:00	0	4.92	0.75
2019-04-27 03:00:00	0	4.84	1.08
2019-04-27 04:00:00	0	4.75	0.59
2019-04-27 05:00:00	0	4.84	1.25
2019-04-27 06:00:00	0	4.17	0.67
2019-04-27 07:00:00	0	3.25	0.5
2019-04-27 08:00:00	0	2.84	0.58
2019-04-27 09:00:00	0	3.17	0.92
2019-04-27 10:00:00	0	4.84	1
2019-04-27 11:00:00	0	5.5	0.84
2019-04-27 12:00:00	0	7.58	1.75
2019-04-27 13:00:00	0	7.08	2.17
2019-04-27 14:00:00	0	7.92	2.09
2019-04-27 15:00:00	0	9.5	2.75
2019-04-27 16:00:00	0	9.58	2.84
2019-04-27 17:00:00	0	9	2.59
2019-04-27 18:00:00	0	9.08	2.67
2019-04-27 19:00:00	0	9.5	2.75
2019-04-27 20:00:00	0	9.67	2.84
2019-04-27 21:00:00	0	9.67	2.67
2019-04-27 22:00:00	0	9.5	2.75
2019-04-27 23:00:00	0	8	2.25
2019-04-28 00:00:00	0	5.67	1.33
2019-04-28 01:00:00	0	6.92	1.75
2019-04-28 02:00:00	0	4.84	0.83
2019-04-28 03:00:00	0	4.84	1.09
2019-04-28 04:00:00	0	4.17	0.5
2019-04-28 05:00:00	0	4.75	1.33
2019-04-28 06:00:00	0	4.34	0.84
2019-04-28 07:00:00	0	4.08	0.83
2019-04-28 08:00:00	0	2.84	0.67
2019-04-28 09:00:00	0	3.17	0.5
2019-04-28 10:00:00	0	4.34	0.67
2019-04-28 11:00:00	0	4.84	1.25
2019-04-28 12:00:00	0	5.08	0.42
2019-04-28 13:00:00	0	5.33	0.84
2019-04-28 14:00:00	0	6.33	1.25
2019-04-28 15:00:00	0	7.5	1.75
2019-04-28 16:00:00	0	9.58	2.84
2019-04-28 17:00:00	0	9	2.58
2019-04-28 18:00:00	0	8.58	2.42
2019-04-28 19:00:00	0	7.58	2.09
2019-04-28 20:00:00	0	6	1.17
2019-04-28 21:00:00	0	7.08	1.59
2019-04-28 22:00:00	0	7.08	1.92
2019-04-28 23:00:00	0	6.42	1.75
2019-04-29 00:00:00	0	4.78	0.89
2019-04-29 01:00:00	0	5.33	1.17
2019-04-29 02:00:00	0	5	0.67
2019-04-29 03:00:00	0	5	1.17
2019-04-29 04:00:00	0	4.75	0.92
2019-04-29 05:00:00	0	4.84	0.75
2019-04-29 06:00:00	0	4.84	1.17
2019-04-29 07:00:00	0	2.59	0.42
2019-04-29 08:00:00	0	1.25	0
2019-04-29 09:00:00	0	1.75	0.25
2019-04-29 10:00:00	0	3.75	0.92
2019-04-29 11:00:00	0	4.84	0.75
2019-04-29 12:00:00	0	5.09	1.08
2019-04-29 13:00:00	0	5.25	0.84
2019-04-29 14:00:00	0	5.67	0.84
2019-04-29 15:00:00	0	6	1.25
2019-04-29 16:00:00	0	9.58	2.75
2019-04-29 17:00:00	0	6.58	1.75
2019-04-29 18:00:00	0	6.42	1.67
2019-04-29 19:00:00	0	6.59	1.59
2019-04-29 20:00:00	0	5.5	1
2019-04-29 21:00:00	0	5.67	0.84
2019-04-29 22:00:00	0	6.17	1.25
2019-04-29 23:00:00	0	5.17	0.75
2019-04-30 00:00:00	0	3.45	0.56
2019-04-30 01:00:00	0	4.84	0.42
2019-04-30 02:00:00	0	4.84	1
2019-04-30 03:00:00	0	4.75	0.58
2019-04-30 04:00:00	0	3.17	0.75
2019-04-30 05:00:00	0	3.67	0.67
2019-04-30 06:00:00	0	3.17	0.5
2019-04-30 07:00:00	0	2.67	0.33
2019-04-30 08:00:00	0	1.34	0.25
2019-04-30 09:00:00	0	0.75	0
2019-04-30 10:00:00	0	2.34	0.42
2019-04-30 11:00:00	0	4.84	1.17
2019-04-30 12:00:00	0	4.75	0.83
2019-04-30 13:00:00	0	5.25	0.92
2019-04-30 14:00:00	0	5.5	0.75
2019-04-30 15:00:00	0	5.67	0.84
2019-04-30 16:00:00	0	7.67	1.75
2019-04-30 17:00:00	0	7.33	2
2019-04-30 18:00:00	0	6.58	1.42
2019-04-30 19:00:00	0	6	1.25
2019-04-30 20:00:00	0	6	1.33
2019-04-30 21:00:00	0	5.09	0.84
2019-04-30 22:00:00	0	5.25	0.83
2019-04-30 23:00:00	0	5.34	0.67
2019-05-01 00:00:00	0	4.78	0.55

## Sheet: PM 04200 06
Data/Hora	Intensidade(carros/hora)	Ocupacao(%)	Carga(%)
2019-04-01 00:00:00	0	0	0
2019-04-01 01:00:00	0	0	0
2019-04-01 02:00:00	0	0	0
2019-04-01 03:00:00	0	0	0
2019-04-01 04:00:00	0	0	0
2019-04-01 05:00:00	0	0	0
2019-04-01 06:00:00	0	0	0
2019-04-01 07:00:00	0	0	0
2019-04-01 08:00:00	0	0	0
2019-04-01 09:00:00	0	0	0
2019-04-01 10:00:00	0	0	0
2019-04-01 11:00:00	0	0	0
2019-04-01 12:00:00	0	0	0
2019-04-01 13:00:00	0	0	0
2019-04-01 14:00:00	0	0	0
2019-04-01 15:00:00	0	0	0
2019-04-01 16:00:00	0	0	0
2019-04-01 17:00:00	0	0	0
2019-04-01 18:00:00	0	0	0
2019-04-01 19:00:00	0	0	0
2019-04-01 20:00:00	0	0	0
2019-04-01 21:00:00	0	0	0
2019-04-01 22:00:00	0	0	0
2019-04-01 23:00:00	0	0	0
2019-04-02 00:00:00	0	0	0
2019-04-02 01:00:00	0	0	0
2019-04-02 02:00:00	0	0	0
2019-04-02 03:00:00	0	0	0
2019-04-02 04:00:00	0	0	0
2019-04-02 05:00:00	0	0	0
2019-04-02 06:00:00	0	0	0
2019-04-02 07:00:00	0	0	0
2019-04-02 08:00:00	0	0	0
2019-04-02 09:00:00	0	0	0
2019-04-02 10:00:00	0	0	0
2019-04-02 11:00:00	0	0	0
2019-04-02 12:00:00	0	0	0
2019-04-02 13:00:00	0	0	0
2019-04-02 14:00:00	0	0	0
2019-04-02 15:00:00	0	0	0
2019-04-02 16:00:00	0	0	0
2019-04-02 17:00:00	0	0	0
2019-04-02 18:00:00	0	0	0
2019-04-02 19:00:00	0	0	0
2019-04-02 20:00:00	0	0	0
2019-04-02 21:00:00	0	0	0
2019-04-02 22:00:00	0	0	0
2019-04-02 23:00:00	0	0	0
2019-04-03 00:00:00	0	0	0
2019-04-03 01:00:00	0	0	0
2019-04-03 02:00:00	0	0	0
2019-04-03 03:00:00	0	0	0
2019-04-03 04:00:00	0	0	0
2019-04-03 05:00:00	0	0	0
2019-04-03 06:00:00	0	0	0
2019-04-03 07:00:00	0	0	0
2019-04-03 08:00:00	0	0	0
2019-04-03 09:00:00	0	0	0
2019-04-03 10:00:00	0	0	0
2019-04-03 11:00:00	0	0	0
2019-04-03 12:00:00	0	0	0
2019-04-03 13:00:00	0	0	0
2019-04-03 14:00:00	0	0	0
2019-04-03 15:00:00	0	0	0
2019-04-03 16:00:00	0	0	0
2019-04-03 17:00:00	0	0	0
2019-04-03 18:00:00	0	0	0
2019-04-03 19:00:00	0	0	0
2019-04-03 20:00:00	0	0	0
2019-04-03 21:00:00	0	0	0
2019-04-03 22:00:00	0	0	0
2019-04-03 23:00:00	0	0	0
2019-04-04 00:00:00	0	0	0
2019-04-04 01:00:00	0	0	0
2019-04-04 02:00:00	0	0	0
2019-04-04 03:00:00	0	0	0
2019-04-04 04:00:00	0	0	0
2019-04-04 05:00:00	0	0	0
2019-04-04 06:00:00	0	0	0
2019-04-04 07:00:00	0	0	0
2019-04-04 08:00:00	0	0	0
2019-04-04 09:00:00	0	0	0
2019-04-04 10:00:00	0	0	0
2019-04-04 11:00:00	0	0	0
2019-04-04 12:00:00	0	0	0
2019-04-04 13:00:00	0	0	0
2019-04-04 14:00:00	0	0	0
2019-04-04 15:00:00	0	0	0
2019-04-04 16:00:00	0	0	0
2019-04-04 17:00:00	0	0	0
2019-04-04 18:00:00	0	0	0
2019-04-04 19:00:00	0	0	0
2019-04-04 20:00:00	0	0	0
2019-04-04 21:00:00	0	0	0
2019-04-04 22:00:00	0	0	0
2019-04-04 23:00:00	0	0	0
2019-04-05 00:00:00	0	0	0
2019-04-05 01:00:00	0	0	0
2019-04-05 02:00:00	0	0	0
2019-04-05 03:00:00	0	0	0
2019-04-05 04:00:00	0	0	0
2019-04-05 05:00:00	0	0	0
2019-04-05 06:00:00	0	0	0
2019-04-05 07:00:00	0	0	0
2019-04-05 08:00:00	0	0	0
2019-04-05 09:00:00	0	0	0
2019-04-05 10:00:00	0	0	0
2019-04-05 11:00:00	0	0	0
2019-04-05 12:00:00	0	0	0
2019-04-05 13:00:00	0	0	0
2019-04-05 14:00:00	0	0	0
2019-04-05 15:00:00	0	0	0
2019-04-05 16:00:00	0	0	0
2019-04-05 17:00:00	0	0	0
2019-04-05 18:00:00	0	0	0
2019-04-05 19:00:00	0	0	0
2019-04-05 20:00:00	0	0	0
2019-04-05 21:00:00	0	0	0
2019-04-05 22:00:00	0	0	0
2019-04-05 23:00:00	0	0	0
2019-04-06 00:00:00	0	0	0
2019-04-06 01:00:00	0	0	0
2019-04-06 02:00:00	0	0	0
2019-04-06 03:00:00	0	0	0
2019-04-06 04:00:00	0	0	0
2019-04-06 05:00:00	0	0	0
2019-04-06 06:00:00	0	0	0
2019-04-06 07:00:00	0	0	0
2019-04-06 08:00:00	0	0	0
2019-04-06 09:00:00	0	0	0
2019-04-06 10:00:00	0	0	0
2019-04-06 11:00:00	0	0	0
2019-04-06 12:00:00	0	0	0
2019-04-06 13:00:00	0	0	0
2019-04-06 14:00:00	0	0	0
2019-04-06 15:00:00	0	0	0
2019-04-06 16:00:00	0	0	0
2019-04-06 17:00:00	0	0	0
2019-04-06 18:00:00	0	0	0
2019-04-06 19:00:00	0	0	0
2019-04-06 20:00:00	0	0	0
2019-04-06 21:00:00	0	0	0
2019-04-06 22:00:00	0	0	0
2019-04-06 23:00:00	0	0	0
2019-04-07 00:00:00	0	0	0
2019-04-07 01:00:00	0	0	0
2019-04-07 02:00:00	0	0	0
2019-04-07 03:00:00	0	0	0
2019-04-07 04:00:00	0	0	0
2019-04-07 05:00:00	0	0	0
2019-04-07 06:00:00	0	0	0
2019-04-07 07:00:00	0	0	0
2019-04-07 08:00:00	0	0	0
2019-04-07 09:00:00	0	0	0
2019-04-07 10:00:00	0	0	0
2019-04-07 11:00:00	0	0	0
2019-04-07 12:00:00	0	0	0
2019-04-07 13:00:00	0	0	0
2019-04-07 14:00:00	0	0	0
2019-04-07 15:00:00	0	0	0
2019-04-07 16:00:00	0	0	0
2019-04-07 17:00:00	0	0	0
2019-04-07 18:00:00	0	0	0
2019-04-07 19:00:00	0	0	0
2019-04-07 20:00:00	0	0	0
2019-04-07 21:00:00	0	0	0
2019-04-07 22:00:00	0	0	0
2019-04-07 23:00:00	0	0	0
2019-04-08 00:00:00	0	0	0
2019-04-08 01:00:00	0	0	0
2019-04-08 02:00:00	0	0	0
2019-04-08 03:00:00	0	0	0
2019-04-08 04:00:00	0	0	0
2019-04-08 05:00:00	0	0	0
2019-04-08 06:00:00	0	0	0
2019-04-08 07:00:00	0	0	0
2019-04-08 08:00:00	0	0	0
2019-04-08 09:00:00	0	0	0
2019-04-08 10:00:00	0	0	0
2019-04-08 11:00:00	0	0	0
2019-04-08 12:00:00	0	0	0
2019-04-08 13:00:00	0	0	0
2019-04-08 14:00:00	0	0	0
2019-04-08 15:00:00	0	0	0
2019-04-08 16:00:00	0	0	0
2019-04-08 17:00:00	0	0	0
2019-04-08 18:00:00	0	0	0
2019-04-08 19:00:00	0	0	0
2019-04-08 20:00:00	0	0	0
2019-04-08 21:00:00	0	0	0
2019-04-08 22:00:00	0	0	0
2019-04-08 23:00:00	0	0	0
2019-04-09 00:00:00	0	0	0
2019-04-09 01:00:00	0	0	0
2019-04-09 02:00:00	0	0	0
2019-04-09 03:00:00	0	0	0
2019-04-09 04:00:00	0	0	0
2019-04-09 05:00:00	0	0	0
2019-04-09 06:00:00	0	0	0
2019-04-09 07:00:00	0	0	0
2019-04-09 08:00:00	0	0	0
2019-04-09 09:00:00	0	0	0
2019-04-09 10:00:00	0	0	0
2019-04-09 11:00:00	0	0	0
2019-04-09 12:00:00	0	0	0
2019-04-09 13:00:00	0	0	0
2019-04-09 14:00:00	0	0	0
2019-04-09 15:00:00	0	0	0
2019-04-09 16:00:00	0	0	0
2019-04-09 17:00:00	0	0	0
2019-04-09 18:00:00	0	0	0
2019-04-09 19:00:00	0	0	0
2019-04-09 20:00:00	0	0	0
2019-04-09 21:00:00	0	0	0
2019-04-09 22:00:00	0	0	0
2019-04-09 23:00:00	0	0	0
2019-04-10 00:00:00	0	0	0
2019-04-10 01:00:00	0	0	0
2019-04-10 02:00:00	0	0	0
2019-04-10 03:00:00	0	0	0
2019-04-10 04:00:00	0	0	0
2019-04-10 05:00:00	0	0	0
2019-04-10 06:00:00	0	0	0
2019-04-10 07:00:00	0	0	0
2019-04-10 08:00:00	0	0	0
2019-04-10 09:00:00	0	0	0
2019-04-10 10:00:00	0	0	0
2019-04-10 11:00:00	0	0	0
2019-04-10 12:00:00	0	0	0
2019-04-10 13:00:00	0	0	0
2019-04-10 14:00:00	0	0	0
2019-04-10 15:00:00	0	0	0
2019-04-10 16:00:00	0	0	0
2019-04-10 17:00:00	0	0	0
2019-04-10 18:00:00	0	0	0
2019-04-10 19:00:00	0	0	0
2019-04-10 20:00:00	0	0	0
2019-04-10 21:00:00	0	0	0
2019-04-10 22:00:00	0	0	0
2019-04-10 23:00:00	0	0	0
2019-04-11 00:00:00	0	0	0
2019-04-11 01:00:00	0	0	0
2019-04-11 02:00:00	0	0	0
2019-04-11 03:00:00	0	0	0
2019-04-11 04:00:00	0	0	0
2019-04-11 05:00:00	0	0	0
2019-04-11 06:00:00	0	0	0
2019-04-11 07:00:00	0	0	0
2019-04-11 08:00:00	0	0	0
2019-04-11 09:00:00	0	0	0
2019-04-11 10:00:00	0	0	0
2019-04-11 11:00:00	0	0	0
2019-04-11 12:00:00	0	0	0
2019-04-11 13:00:00	0	0	0
2019-04-11 14:00:00	0	0	0
2019-04-11 15:00:00	0	0	0
2019-04-11 16:00:00	0	0	0
2019-04-11 17:00:00	0	0	0
2019-04-11 18:00:00	0	0	0
2019-04-11 19:00:00	0	0	0
2019-04-11 20:00:00	0	0	0
2019-04-11 21:00:00	0	0	0
2019-04-11 22:00:00	0	0	0
2019-04-11 23:00:00	0	0	0
2019-04-12 00:00:00	0	0	0
2019-04-12 01:00:00	0	0	0
2019-04-12 02:00:00	0	0	0
2019-04-12 03:00:00	0	0	0
2019-04-12 04:00:00	0	0	0
2019-04-12 05:00:00	0	0	0
2019-04-12 06:00:00	0	0	0
2019-04-12 07:00:00	0	0	0
2019-04-12 08:00:00	0	0	0
2019-04-12 09:00:00	0	0	0
2019-04-12 10:00:00	0	0	0
2019-04-12 11:00:00	0	0	0
2019-04-12 12:00:00	0	0	0
2019-04-12 13:00:00	0	0	0
2019-04-12 14:00:00	0	0	0
2019-04-12 15:00:00	0	0	0
2019-04-12 16:00:00	0	0	0
2019-04-12 17:00:00	0	0	0
2019-04-12 18:00:00	0	0	0
2019-04-12 19:00:00	0	0	0
2019-04-12 20:00:00	0	0	0
2019-04-12 21:00:00	0	0	0
2019-04-12 22:00:00	0	0	0
2019-04-12 23:00:00	0	0	0
2019-04-13 00:00:00	0	0	0
2019-04-13 01:00:00	0	0	0
2019-04-13 02:00:00	0	0	0
2019-04-13 03:00:00	0	0	0
2019-04-13 04:00:00	0	0	0
2019-04-13 05:00:00	0	0	0
2019-04-13 06:00:00	0	0	0
2019-04-13 07:00:00	0	0	0
2019-04-13 08:00:00	0	0	0
2019-04-13 09:00:00	0	0	0
2019-04-13 10:00:00	0	0	0
2019-04-13 11:00:00	0	0	0
2019-04-13 12:00:00	0	0	0
2019-04-13 13:00:00	0	0	0
2019-04-13 14:00:00	0	0	0
2019-04-13 15:00:00	0	0	0
2019-04-13 16:00:00	0	0	0
2019-04-13 17:00:00	0	0	0
2019-04-13 18:00:00	0	0	0
2019-04-13 19:00:00	0	0	0
2019-04-13 20:00:00	0	0	0
2019-04-13 21:00:00	0	0	0
2019-04-13 22:00:00	0	0	0
2019-04-13 23:00:00	0	0	0
2019-04-14 00:00:00	0	0	0
2019-04-14 01:00:00	0	0	0
2019-04-14 02:00:00	0	0	0
2019-04-14 03:00:00	0	0	0
2019-04-14 04:00:00	0	0	0
2019-04-14 05:00:00	0	0	0
2019-04-14 06:00:00	0	0	0
2019-04-14 07:00:00	0	0	0
2019-04-14 08:00:00	0	0	0
2019-04-14 09:00:00	0	0	0
2019-04-14 10:00:00	0	0	0
2019-04-14 11:00:00	0	0	0
2019-04-14 12:00:00	0	0	0
2019-04-14 13:00:00	0	0	0
2019-04-14 14:00:00	0	0	0
2019-04-14 15:00:00	0	0	0
2019-04-14 16:00:00	0	0	0
2019-04-14 17:00:00	0	0	0
2019-04-14 18:00:00	0	0	0
2019-04-14 19:00:00	0	0	0
2019-04-14 20:00:00	0	0	0
2019-04-14 21:00:00	0	0	0
2019-04-14 22:00:00	0	0	0
2019-04-14 23:00:00	0	0	0
2019-04-15 00:00:00	0	0	0
2019-04-15 01:00:00	0	0	0
2019-04-15 02:00:00	0	0	0
2019-04-15 03:00:00	0	0	0
2019-04-15 04:00:00	0	0	0
2019-04-15 05:00:00	0	0	0
2019-04-15 06:00:00	0	0	0
2019-04-15 07:00:00	0	0	0
2019-04-15 08:00:00	0	0	0
2019-04-15 09:00:00	0	0	0
2019-04-15 10:00:00	0	0	0
2019-04-15 11:00:00	0	0	0
2019-04-15 12:00:00	0	0	0
2019-04-15 13:00:00	0	0	0
2019-04-15 14:00:00	0	0	0
2019-04-15 15:00:00	0	0	0
2019-04-15 16:00:00	0	0	0
2019-04-15 17:00:00	0	0	0
2019-04-15 18:00:00	0	0	0
2019-04-15 19:00:00	0	0	0
2019-04-15 20:00:00	0	0	0
2019-04-15 21:00:00	0	0	0
2019-04-15 22:00:00	0	0	0
2019-04-15 23:00:00	0	0	0
2019-04-16 00:00:00	0	0	0
2019-04-16 01:00:00	0	0	0
2019-04-16 02:00:00	0	0	0
2019-04-16 03:00:00	0	0	0
2019-04-16 04:00:00	0	0	0
2019-04-16 05:00:00	0	0	0
2019-04-16 06:00:00	0	0	0
2019-04-16 07:00:00	0	0	0
2019-04-16 08:00:00	0	0	0
2019-04-16 09:00:00	0	0	0
2019-04-16 10:00:00	0	0	0
2019-04-16 11:00:00	0	0	0
2019-04-16 12:00:00	0	0	0
2019-04-16 13:00:00	0	0	0
2019-04-16 14:00:00	0	0	0
2019-04-16 15:00:00	0	0	0
2019-04-16 16:00:00	0	0	0
2019-04-16 17:00:00	0	0	0
2019-04-16 18:00:00	0	0	0
2019-04-16 19:00:00	0	0	0
2019-04-16 20:00:00	0	0	0
2019-04-16 21:00:00	0	0	0
2019-04-16 22:00:00	0	0	0
2019-04-16 23:00:00	0	0	0
2019-04-17 00:00:00	0	0	0
2019-04-17 01:00:00	0	0	0
2019-04-17 02:00:00	0	0	0
2019-04-17 03:00:00	0	0	0
2019-04-17 04:00:00	0	0	0
2019-04-17 05:00:00	0	0	0
2019-04-17 06:00:00	0	0	0
2019-04-17 07:00:00	0	0	0
2019-04-17 08:00:00	0	0	0
2019-04-17 09:00:00	0	0	0
2019-04-17 10:00:00	0	0	0
2019-04-17 11:00:00	0	0	0
2019-04-17 12:00:00	0	0	0
2019-04-17 13:00:00	0	0	0
2019-04-17 14:00:00	0	0	0
2019-04-17 15:00:00	0	0	0
2019-04-17 16:00:00	0	0	0
2019-04-17 17:00:00	0	0	0
2019-04-17 18:00:00	0	0	0
2019-04-17 19:00:00	0	0	0
2019-04-17 20:00:00	0	0	0
2019-04-17 21:00:00	0	0	0
2019-04-17 22:00:00	0	0	0
2019-04-17 23:00:00	0	0	0
2019-04-18 00:00:00	0	0	0
2019-04-18 01:00:00	0	0	0
2019-04-18 02:00:00	0	0	0
2019-04-18 03:00:00	0	0	0
2019-04-18 04:00:00	0	0	0
2019-04-18 05:00:00	0	0	0
2019-04-18 06:00:00	0	0	0
2019-04-18 07:00:00	0	0	0
2019-04-18 08:00:00	0	0	0
2019-04-18 09:00:00	0	0	0
2019-04-18 10:00:00	0	0	0
2019-04-18 11:00:00	0	0	0
2019-04-18 12:00:00	0	0	0
2019-04-18 13:00:00	0	0	0
2019-04-18 14:00:00	0	0	0
2019-04-18 15:00:00	0	0	0
2019-04-18 16:00:00	0	0	0
2019-04-18 17:00:00	0	0	0
2019-04-18 18:00:00	0	0	0
2019-04-18 19:00:00	0	0	0
2019-04-18 20:00:00	0	0	0
2019-04-18 21:00:00	0	0	0
2019-04-18 22:00:00	0	0	0
2019-04-18 23:00:00	0	0	0
2019-04-19 00:00:00	0	0	0
2019-04-19 01:00:00	0	0	0
2019-04-19 02:00:00	0	0	0
2019-04-19 03:00:00	0	0	0
2019-04-19 04:00:00	0	0	0
2019-04-19 05:00:00	0	0	0
2019-04-19 06:00:00	0	0	0
2019-04-19 07:00:00	0	0	0
2019-04-19 08:00:00	0	0	0
2019-04-19 09:00:00	0	0	0
2019-04-19 10:00:00	0	0	0
2019-04-19 11:00:00	0	0	0
2019-04-19 12:00:00	0	0	0
2019-04-19 13:00:00	0	0	0
2019-04-19 14:00:00	0	0	0
2019-04-19 15:00:00	0	0	0
2019-04-19 16:00:00	0	0	0
2019-04-19 17:00:00	0	0	0
2019-04-19 18:00:00	0	0	0
2019-04-19 19:00:00	0	0	0
2019-04-19 20:00:00	0	0	0
2019-04-19 21:00:00	0	0	0
2019-04-19 22:00:00	0	0	0
2019-04-19 23:00:00	0	0	0
2019-04-20 00:00:00	0	0	0
2019-04-20 01:00:00	0	0	0
2019-04-20 02:00:00	0	0	0
2019-04-20 03:00:00	0	0	0
2019-04-20 04:00:00	0	0	0
2019-04-20 05:00:00	0	0	0
2019-04-20 06:00:00	0	0	0
2019-04-20 07:00:00	0	0	0
2019-04-20 08:00:00	0	0	0
2019-04-20 09:00:00	0	0	0
2019-04-20 10:00:00	0	0	0
2019-04-20 11:00:00	0	0	0
2019-04-20 12:00:00	0	0	0
2019-04-20 13:00:00	0	0	0
2019-04-20 14:00:00	0	0	0
2019-04-20 15:00:00	0	0	0
2019-04-20 16:00:00	0	0	0
2019-04-20 17:00:00	0	0	0
2019-04-20 18:00:00	0	0	0
2019-04-20 19:00:00	0	0	0
2019-04-20 20:00:00	0	0	0
2019-04-20 21:00:00	0	0	0
2019-04-20 22:00:00	0	0	0
2019-04-20 23:00:00	0	0	0
2019-04-21 00:00:00	0	0	0
2019-04-21 01:00:00	0	0	0
2019-04-21 02:00:00	0	0	0
2019-04-21 03:00:00	0	0	0
2019-04-21 04:00:00	0	0	0
2019-04-21 05:00:00	0	0	0
2019-04-21 06:00:00	0	0	0
2019-04-21 07:00:00	0	0	0
2019-04-21 08:00:00	0	0	0
2019-04-21 09:00:00	0	0	0
2019-04-21 10:00:00	0	0	0
2019-04-21 11:00:00	0	0	0
2019-04-21 12:00:00	0	0	0
2019-04-21 13:00:00	0	0	0
2019-04-21 14:00:00	0	0	0
2019-04-21 15:00:00	0	0	0
2019-04-21 16:00:00	0	0	0
2019-04-21 17:00:00	0	0	0
2019-04-21 18:00:00	0	0	0
2019-04-21 19:00:00	0	0	0
2019-04-21 20:00:00	0	0	0
2019-04-21 21:00:00	0	0	0
2019-04-21 22:00:00	0	0	0
2019-04-21 23:00:00	0	0	0
2019-04-22 00:00:00	0	0	0
2019-04-22 01:00:00	0	0	0
2019-04-22 02:00:00	0	0	0
2019-04-22 03:00:00	0	0	0
2019-04-22 04:00:00	0	0	0
2019-04-22 05:00:00	0	0	0
2019-04-22 06:00:00	0	0	0
2019-04-22 07:00:00	0	0	0
2019-04-22 08:00:00	0	0	0
2019-04-22 09:00:00	0	0	0
2019-04-22 10:00:00	0	0	0
2019-04-22 11:00:00	0	0	0
2019-04-22 12:00:00	0	0	0
2019-04-22 13:00:00	0	0	0
2019-04-22 14:00:00	0	0	0
2019-04-22 15:00:00	0	0	0
2019-04-22 16:00:00	0	0	0
2019-04-22 17:00:00	0	0	0
2019-04-22 18:00:00	0	0	0
2019-04-22 19:00:00	0	0	0
2019-04-22 20:00:00	0	0	0
2019-04-22 21:00:00	0	0	0
2019-04-22 22:00:00	0	0	0
2019-04-22 23:00:00	0	0	0
2019-04-23 00:00:00	0	0	0
2019-04-23 01:00:00	0	0	0
2019-04-23 02:00:00	0	0	0
2019-04-23 03:00:00	0	0	0
2019-04-23 04:00:00	0	0	0
2019-04-23 05:00:00	0	0	0
2019-04-23 06:00:00	0	0	0
2019-04-23 07:00:00	0	0	0
2019-04-23 08:00:00	0	0	0
2019-04-23 09:00:00	0	0	0
2019-04-23 10:00:00	0	0	0
2019-04-23 11:00:00	0	0	0
2019-04-23 12:00:00	0	0	0
2019-04-23 13:00:00	0	0	0
2019-04-23 14:00:00	0	0	0
2019-04-23 15:00:00	0	0	0
2019-04-23 16:00:00	0	0	0
2019-04-23 17:00:00	0	0	0
2019-04-23 18:00:00	0	0	0
2019-04-23 19:00:00	0	0	0
2019-04-23 20:00:00	0	0	0
2019-04-23 21:00:00	0	0	0
2019-04-23 22:00:00	0	0	0
2019-04-23 23:00:00	0	0	0
2019-04-24 00:00:00	0	0	0
2019-04-24 01:00:00	0	0	0
2019-04-24 02:00:00	0	0	0
2019-04-24 03:00:00	0	0	0
2019-04-24 04:00:00	0	0	0
2019-04-24 05:00:00	0	0	0
2019-04-24 06:00:00	0	0	0
2019-04-24 07:00:00	0	0	0
2019-04-24 08:00:00	0	0	0
2019-04-24 09:00:00	0	0	0
2019-04-24 10:00:00	0	0	0
2019-04-24 11:00:00	0	0	0
2019-04-24 12:00:00	0	0	0
2019-04-24 13:00:00	0	0	0
2019-04-24 14:00:00	0	0	0
2019-04-24 15:00:00	0	0	0
2019-04-24 16:00:00	0	0	0
2019-04-24 17:00:00	0	0	0
2019-04-24 18:00:00	0	0	0
2019-04-24 19:00:00	0	0	0
2019-04-24 20:00:00	0	0	0
2019-04-24 21:00:00	0	0	0
2019-04-24 22:00:00	0	0	0
2019-04-24 23:00:00	0	0	0
2019-04-25 00:00:00	0	0	0
2019-04-25 01:00:00	0	0	0
2019-04-25 02:00:00	0	0	0
2019-04-25 03:00:00	0	0	0
2019-04-25 04:00:00	0	0	0
2019-04-25 05:00:00	0	0	0
2019-04-25 06:00:00	0	0	0
2019-04-25 07:00:00	0	0	0
2019-04-25 08:00:00	0	0	0
2019-04-25 09:00:00	0	0	0
2019-04-25 10:00:00	0	0	0
2019-04-25 11:00:00	0	0	0
2019-04-25 12:00:00	0	0	0
2019-04-25 13:00:00	0	0	0
2019-04-25 14:00:00	0	0	0
2019-04-25 15:00:00	0	0	0
2019-04-25 16:00:00	0	0	0
2019-04-25 17:00:00	0	0	0
2019-04-25 18:00:00	0	0	0
2019-04-25 19:00:00	0	0	0
2019-04-25 20:00:00	0	0	0
2019-04-25 21:00:00	0	0	0
2019-04-25 22:00:00	0	0	0
2019-04-25 23:00:00	0	0	0
2019-04-26 00:00:00	0	0	0
2019-04-26 01:00:00	0	0	0
2019-04-26 02:00:00	0	0	0
2019-04-26 03:00:00	0	0	0
2019-04-26 04:00:00	0	0	0
2019-04-26 05:00:00	0	0	0
2019-04-26 06:00:00	0	0	0
2019-04-26 07:00:00	0	0	0
2019-04-26 08:00:00	0	0	0
2019-04-26 09:00:00	0	0	0
2019-04-26 10:00:00	0	0	0
2019-04-26 11:00:00	0	0	0
2019-04-26 12:00:00	0	0	0
2019-04-26 13:00:00	0	0	0
2019-04-26 14:00:00	0	0	0
2019-04-26 15:00:00	0	0	0
2019-04-26 16:00:00	0	0	0
2019-04-26 17:00:00	0	0	0
2019-04-26 18:00:00	0	0	0
2019-04-26 19:00:00	0	0	0
2019-04-26 20:00:00	0	0	0
2019-04-26 21:00:00	0	0	0
2019-04-26 22:00:00	0	0	0
2019-04-26 23:00:00	0	0	0
2019-04-27 00:00:00	0	0	0
2019-04-27 01:00:00	0	0	0
2019-04-27 02:00:00	0	0	0
2019-04-27 03:00:00	0	0	0
2019-04-27 04:00:00	0	0	0
2019-04-27 05:00:00	0	0	0
2019-04-27 06:00:00	0	0	0
2019-04-27 07:00:00	0	0	0
2019-04-27 08:00:00	0	0	0
2019-04-27 09:00:00	0	0	0
2019-04-27 10:00:00	0	0	0
2019-04-27 11:00:00	0	0	0
2019-04-27 12:00:00	0	0	0
2019-04-27 13:00:00	0	0	0
2019-04-27 14:00:00	0	0	0
2019-04-27 15:00:00	0	0	0
2019-04-27 16:00:00	0	0	0
2019-04-27 17:00:00	0	0	0
2019-04-27 18:00:00	0	0	0
2019-04-27 19:00:00	0	0	0
2019-04-27 20:00:00	0	0	0
2019-04-27 21:00:00	0	0	0
2019-04-27 22:00:00	0	0	0
2019-04-27 23:00:00	0	0	0
2019-04-28 00:00:00	0	0	0
2019-04-28 01:00:00	0	0	0
2019-04-28 02:00:00	0	0	0
2019-04-28 03:00:00	0	0	0
2019-04-28 04:00:00	0	0	0
2019-04-28 05:00:00	0	0	0
2019-04-28 06:00:00	0	0	0
2019-04-28 07:00:00	0	0	0
2019-04-28 08:00:00	0	0	0
2019-04-28 09:00:00	0	0	0
2019-04-28 10:00:00	0	0	0
2019-04-28 11:00:00	0	0	0
2019-04-28 12:00:00	0	0	0
2019-04-28 13:00:00	0	0	0
2019-04-28 14:00:00	0	0	0
2019-04-28 15:00:00	0	0	0
2019-04-28 16:00:00	0	0	0
2019-04-28 17:00:00	0	0	0
2019-04-28 18:00:00	0	0	0
2019-04-28 19:00:00	0	0	0
2019-04-28 20:00:00	0	0	0
2019-04-28 21:00:00	0	0	0
2019-04-28 22:00:00	0	0	0
2019-04-28 23:00:00	0	0	0
2019-04-29 00:00:00	0	0	0
2019-04-29 01:00:00	0	0	0
2019-04-29 02:00:00	0	0	0
2019-04-29 03:00:00	0	0	0
2019-04-29 04:00:00	0	0	0
2019-04-29 05:00:00	0	0	0
2019-04-29 06:00:00	0	0	0
2019-04-29 07:00:00	0	0	0
2019-04-29 08:00:00	0	0	0
2019-04-29 09:00:00	0	0	0
2019-04-29 10:00:00	0	0	0
2019-04-29 11:00:00	0	0	0
2019-04-29 12:00:00	0	0	0
2019-04-29 13:00:00	0	0	0
2019-04-29 14:00:00	0	0	0
2019-04-29 15:00:00	0	0	0
2019-04-29 16:00:00	0	0	0
2019-04-29 17:00:00	0	0	0
2019-04-29 18:00:00	0	0	0
2019-04-29 19:00:00	0	0	0
2019-04-29 20:00:00	0	0	0
2019-04-29 21:00:00	0	0	0
2019-04-29 22:00:00	0	0	0
2019-04-29 23:00:00	0	0	0
2019-04-30 00:00:00	0	0	0
2019-04-30 01:00:00	0	0	0
2019-04-30 02:00:00	0	0	0
2019-04-30 03:00:00	0	0	0
2019-04-30 04:00:00	0	0	0
2019-04-30 05:00:00	0	0	0
2019-04-30 06:00:00	0	0	0
2019-04-30 07:00:00	0	0	0
2019-04-30 08:00:00	0	0	0
2019-04-30 09:00:00	0	0	0
2019-04-30 10:00:00	0	0	0
2019-04-30 11:00:00	0	0	0
2019-04-30 12:00:00	0	0	0
2019-04-30 13:00:00	0	0	0
2019-04-30 14:00:00	0	0	0
2019-04-30 15:00:00	0	0	0
2019-04-30 16:00:00	0	0	0
2019-04-30 17:00:00	0	0	0
2019-04-30 18:00:00	0	0	0
2019-04-30 19:00:00	0	0	0
2019-04-30 20:00:00	0	0	0
2019-04-30 21:00:00	0	0	0
2019-04-30 22:00:00	0	0	0
2019-04-30 23:00:00	0	0	0
2019-05-01 00:00:00	0	0	0

## Sheet: PM 04220 05
Data/Hora	Intensidade(carros/hora)	Ocupacao(%)	Carga(%)
2019-04-01 00:00:00	0	0	0
2019-04-01 01:00:00	0	0	0
2019-04-01 02:00:00	0	0	0
2019-04-01 03:00:00	0	0	0
2019-04-01 04:00:00	0	0	0
2019-04-01 05:00:00	0	0	0
2019-04-01 06:00:00	0	0	0
2019-04-01 07:00:00	0	0	0
2019-04-01 08:00:00	0	0	0
2019-04-01 09:00:00	0	0	0
2019-04-01 10:00:00	0	0	0
2019-04-01 11:00:00	0	0	0
2019-04-01 12:00:00	0	0	0
2019-04-01 13:00:00	0	0	0
2019-04-01 14:00:00	0	0	0
2019-04-01 15:00:00	0	0	0
2019-04-01 16:00:00	0	0	0
2019-04-01 17:00:00	0	0	0
2019-04-01 18:00:00	0	0	0
2019-04-01 19:00:00	0	0	0
2019-04-01 20:00:00	0	0	0
2019-04-01 21:00:00	0	0	0
2019-04-01 22:00:00	0	0	0
2019-04-01 23:00:00	0	0	0
2019-04-02 00:00:00	0	0	0
2019-04-02 01:00:00	0	0	0
2019-04-02 02:00:00	0	0	0
2019-04-02 03:00:00	0	0	0
2019-04-02 04:00:00	0	0	0
2019-04-02 05:00:00	0	0	0
2019-04-02 06:00:00	0	0	0
2019-04-02 07:00:00	0	0	0
2019-04-02 08:00:00	0	0	0
2019-04-02 09:00:00	0	0	0
2019-04-02 10:00:00	0	0	0
2019-04-02 11:00:00	0	0	0
2019-04-02 12:00:00	0	0	0
2019-04-02 13:00:00	0	0	0
2019-04-02 14:00:00	0	0	0
2019-04-02 15:00:00	0	0	0
2019-04-02 16:00:00	0	0	0
2019-04-02 17:00:00	0	0	0
2019-04-02 18:00:00	0	0	0
2019-04-02 19:00:00	0	0	0
2019-04-02 20:00:00	0	0	0
2019-04-02 21:00:00	0	0	0
2019-04-02 22:00:00	0	0	0
2019-04-02 23:00:00	0	0	0
2019-04-03 00:00:00	0	0	0
2019-04-03 01:00:00	0	0	0
2019-04-03 02:00:00	0	0	0
2019-04-03 03:00:00	0	0	0
2019-04-03 04:00:00	0	0	0
2019-04-03 05:00:00	0	0	0
2019-04-03 06:00:00	0	0	0
2019-04-03 07:00:00	0	0	0
2019-04-03 08:00:00	0	0	0
2019-04-03 09:00:00	0	0	0
2019-04-03 10:00:00	0	0	0
2019-04-03 11:00:00	0	0	0
2019-04-03 12:00:00	0	0	0
2019-04-03 13:00:00	0	0	0
2019-04-03 14:00:00	0	0	0
2019-04-03 15:00:00	0	0	0
2019-04-03 16:00:00	0	0	0
2019-04-03 17:00:00	0	0	0
2019-04-03 18:00:00	0	0	0
2019-04-03 19:00:00	0	0	0
2019-04-03 20:00:00	0	0	0
2019-04-03 21:00:00	0	0	0
2019-04-03 22:00:00	0	0	0
2019-04-03 23:00:00	0	0	0
2019-04-04 00:00:00	0	0	0
2019-04-04 01:00:00	0	0	0
2019-04-04 02:00:00	0	0	0
2019-04-04 03:00:00	0	0	0
2019-04-04 04:00:00	0	0	0
2019-04-04 05:00:00	0	0	0
2019-04-04 06:00:00	0	0	0
2019-04-04 07:00:00	0	0	0
2019-04-04 08:00:00	0	0	0
2019-04-04 09:00:00	0	0	0
2019-04-04 10:00:00	0	0	0
2019-04-04 11:00:00	0	0	0
2019-04-04 12:00:00	0	0	0
2019-04-04 13:00:00	0	0	0
2019-04-04 14:00:00	0	0	0
2019-04-04 15:00:00	0	0	0
2019-04-04 16:00:00	0	0	0
2019-04-04 17:00:00	0	0	0
2019-04-04 18:00:00	0	0	0
2019-04-04 19:00:00	0	0	0
2019-04-04 20:00:00	0	0	0
2019-04-04 21:00:00	0	0	0
2019-04-04 22:00:00	0	0	0
2019-04-04 23:00:00	0	0	0
2019-04-05 00:00:00	0	0	0
2019-04-05 01:00:00	0	0	0
2019-04-05 02:00:00	0	0	0
2019-04-05 03:00:00	0	0	0
2019-04-05 04:00:00	0	0	0
2019-04-05 05:00:00	0	0	0
2019-04-05 06:00:00	0	0	0
2019-04-05 07:00:00	0	0	0
2019-04-05 08:00:00	0	0	0
2019-04-05 09:00:00	0	0	0
2019-04-05 10:00:00	0	0	0
2019-04-05 11:00:00	0	0	0
2019-04-05 12:00:00	0	0	0
2019-04-05 13:00:00	0	0	0
2019-04-05 14:00:00	0	0	0
2019-04-05 15:00:00	0	0	0
2019-04-05 16:00:00	0	0	0
2019-04-05 17:00:00	0	0	0
2019-04-05 18:00:00	0	0	0
2019-04-05 19:00:00	0	0	0
2019-04-05 20:00:00	0	0	0
2019-04-05 21:00:00	0	0	0
2019-04-05 22:00:00	0	0	0
2019-04-05 23:00:00	0	0	0
2019-04-06 00:00:00	0	0	0
2019-04-06 01:00:00	0	0	0
2019-04-06 02:00:00	0	0	0
2019-04-06 03:00:00	0	0	0
2019-04-06 04:00:00	0	0	0
2019-04-06 05:00:00	0	0	0
2019-04-06 06:00:00	0	0	0
2019-04-06 07:00:00	0	0	0
2019-04-06 08:00:00	0	0	0
2019-04-06 09:00:00	0	0	0
2019-04-06 10:00:00	0	0	0
2019-04-06 11:00:00	0	0	0
2019-04-06 12:00:00	0	0	0
2019-04-06 13:00:00	0	0	0
2019-04-06 14:00:00	0	0	0
2019-04-06 15:00:00	0	0	0
2019-04-06 16:00:00	0	0	0
2019-04-06 17:00:00	0	0	0
2019-04-06 18:00:00	0	0	0
2019-04-06 19:00:00	0	0	0
2019-04-06 20:00:00	0	0	0
2019-04-06 21:00:00	0	0	0
2019-04-06 22:00:00	0	0	0
2019-04-06 23:00:00	0	0	0
2019-04-07 00:00:00	0	0	0
2019-04-07 01:00:00	0	0	0
2019-04-07 02:00:00	0	0	0
2019-04-07 03:00:00	0	0	0
2019-04-07 04:00:00	0	0	0
2019-04-07 05:00:00	0	0	0
2019-04-07 06:00:00	0	0	0
2019-04-07 07:00:00	0	0	0
2019-04-07 08:00:00	0	0	0
2019-04-07 09:00:00	0	0	0
2019-04-07 10:00:00	0	0	0
2019-04-07 11:00:00	0	0	0
2019-04-07 12:00:00	0	0	0
2019-04-07 13:00:00	0	0	0
2019-04-07 14:00:00	0	0	0
2019-04-07 15:00:00	0	0	0
2019-04-07 16:00:00	0	0	0
2019-04-07 17:00:00	0	0	0
2019-04-07 18:00:00	0	0	0
2019-04-07 19:00:00	0	0	0
2019-04-07 20:00:00	0	0	0
2019-04-07 21:00:00	0	0	0
2019-04-07 22:00:00	0	0	0
2019-04-07 23:00:00	0	0	0
2019-04-08 00:00:00	0	0	0
2019-04-08 01:00:00	0	0	0
2019-04-08 02:00:00	0	0	0
2019-04-08 03:00:00	0	0	0
2019-04-08 04:00:00	0	0	0
2019-04-08 05:00:00	0	0	0
2019-04-08 06:00:00	0	0	0
2019-04-08 07:00:00	0	0	0
2019-04-08 08:00:00	0	0	0
2019-04-08 09:00:00	0	0	0
2019-04-08 10:00:00	0	0	0
2019-04-08 11:00:00	0	0	0
2019-04-08 12:00:00	0	0	0
2019-04-08 13:00:00	0	0	0
2019-04-08 14:00:00	0	0	0
2019-04-08 15:00:00	0	0	0
2019-04-08 16:00:00	0	0	0
2019-04-08 17:00:00	0	0	0
2019-04-08 18:00:00	0	0	0
2019-04-08 19:00:00	0	0	0
2019-04-08 20:00:00	0	0	0
2019-04-08 21:00:00	0	0	0
2019-04-08 22:00:00	0	0	0
2019-04-08 23:00:00	0	0	0
2019-04-09 00:00:00	0	0	0
2019-04-09 01:00:00	0	0	0
2019-04-09 02:00:00	0	0	0
2019-04-09 03:00:00	0	0	0
2019-04-09 04:00:00	0	0	0
2019-04-09 05:00:00	0	0	0
2019-04-09 06:00:00	0	0	0
2019-04-09 07:00:00	0	0	0
2019-04-09 08:00:00	0	0	0
2019-04-09 09:00:00	0	0	0
2019-04-09 10:00:00	0	0	0
2019-04-09 11:00:00	0	0	0
2019-04-09 12:00:00	0	0	0
2019-04-09 13:00:00	0	0	0
2019-04-09 14:00:00	0	0	0
2019-04-09 15:00:00	0	0	0
2019-04-09 16:00:00	0	0	0
2019-04-09 17:00:00	0	0	0
2019-04-09 18:00:00	0	0	0
2019-04-09 19:00:00	0	0	0
2019-04-09 20:00:00	0	0	0
2019-04-09 21:00:00	0	0	0
2019-04-09 22:00:00	0	0	0
2019-04-09 23:00:00	0	0	0
2019-04-10 00:00:00	0	0	0
2019-04-10 01:00:00	0	0	0
2019-04-10 02:00:00	0	0	0
2019-04-10 03:00:00	0	0	0
2019-04-10 04:00:00	0	0	0
2019-04-10 05:00:00	0	0	0
2019-04-10 06:00:00	0	0	0
2019-04-10 07:00:00	0	0	0
2019-04-10 08:00:00	0	0	0
2019-04-10 09:00:00	0	0	0
2019-04-10 10:00:00	0	0	0
2019-04-10 11:00:00	0	0	0
2019-04-10 12:00:00	0	0	0
2019-04-10 13:00:00	0	0	0
2019-04-10 14:00:00	0	0	0
2019-04-10 15:00:00	0	0	0
2019-04-10 16:00:00	0	0	0
2019-04-10 17:00:00	0	0	0
2019-04-10 18:00:00	0	0	0
2019-04-10 19:00:00	0	0	0
2019-04-10 20:00:00	0	0	0
2019-04-10 21:00:00	0	0	0
2019-04-10 22:00:00	0	0	0
2019-04-10 23:00:00	0	0	0
2019-04-11 00:00:00	0	0	0
2019-04-11 01:00:00	0	0	0
2019-04-11 02:00:00	0	0	0
2019-04-11 03:00:00	0	0	0
2019-04-11 04:00:00	0	0	0
2019-04-11 05:00:00	0	0	0
2019-04-11 06:00:00	0	0	0
2019-04-11 07:00:00	0	0	0
2019-04-11 08:00:00	0	0	0
2019-04-11 09:00:00	0	0	0
2019-04-11 10:00:00	0	0	0
2019-04-11 11:00:00	0	0	0
2019-04-11 12:00:00	0	0	0
2019-04-11 13:00:00	0	0	0
2019-04-11 14:00:00	0	0	0
2019-04-11 15:00:00	0	0	0
2019-04-11 16:00:00	0	0	0
2019-04-11 17:00:00	0	0	0
2019-04-11 18:00:00	0	0	0
2019-04-11 19:00:00	0	0	0
2019-04-11 20:00:00	0	0	0
2019-04-11 21:00:00	0	0	0
2019-04-11 22:00:00	0	0	0
2019-04-11 23:00:00	0	0	0
2019-04-12 00:00:00	0	0	0
2019-04-12 01:00:00	0	0	0
2019-04-12 02:00:00	0	0	0
2019-04-12 03:00:00	0	0	0
2019-04-12 04:00:00	0	0	0
2019-04-12 05:00:00	0	0	0
2019-04-12 06:00:00	0	0	0
2019-04-12 07:00:00	0	0	0
2019-04-12 08:00:00	0	0	0
2019-04-12 09:00:00	0	0	0
2019-04-12 10:00:00	0	0	0
2019-04-12 11:00:00	0	0	0
2019-04-12 12:00:00	0	0	0
2019-04-12 13:00:00	0	0	0
2019-04-12 14:00:00	0	0	0
2019-04-12 15:00:00	0	0	0
2019-04-12 16:00:00	0	0	0
2019-04-12 17:00:00	0	0	0
2019-04-12 18:00:00	0	0	0
2019-04-12 19:00:00	0	0	0
2019-04-12 20:00:00	0	0	0
2019-04-12 21:00:00	0	0	0
2019-04-12 22:00:00	0	0	0
2019-04-12 23:00:00	0	0	0
2019-04-13 00:00:00	0	0	0
2019-04-13 01:00:00	0	0	0
2019-04-13 02:00:00	0	0	0
2019-04-13 03:00:00	0	0	0
2019-04-13 04:00:00	0	0	0
2019-04-13 05:00:00	0	0	0
2019-04-13 06:00:00	0	0	0
2019-04-13 07:00:00	0	0	0
2019-04-13 08:00:00	0	0	0
2019-04-13 09:00:00	0	0	0
2019-04-13 10:00:00	0	0	0
2019-04-13 11:00:00	0	0	0
2019-04-13 12:00:00	0	0	0
2019-04-13 13:00:00	0	0	0
2019-04-13 14:00:00	0	0	0
2019-04-13 15:00:00	0	0	0
2019-04-13 16:00:00	0	0	0
2019-04-13 17:00:00	0	0	0
2019-04-13 18:00:00	0	0	0
2019-04-13 19:00:00	0	0	0
2019-04-13 20:00:00	0	0	0
2019-04-13 21:00:00	0	0	0
2019-04-13 22:00:00	0	0	0
2019-04-13 23:00:00	0	0	0
2019-04-14 00:00:00	0	0	0
2019-04-14 01:00:00	0	0	0
2019-04-14 02:00:00	0	0	0
2019-04-14 03:00:00	0	0	0
2019-04-14 04:00:00	0	0	0
2019-04-14 05:00:00	0	0	0
2019-04-14 06:00:00	0	0	0
2019-04-14 07:00:00	0	0	0
2019-04-14 08:00:00	0	0	0
2019-04-14 09:00:00	0	0	0
2019-04-14 10:00:00	0	0	0
2019-04-14 11:00:00	0	0	0
2019-04-14 12:00:00	0	0	0
2019-04-14 13:00:00	0	0	0
2019-04-14 14:00:00	0	0	0
2019-04-14 15:00:00	0	0	0
2019-04-14 16:00:00	0	0	0
2019-04-14 17:00:00	0	0	0
2019-04-14 18:00:00	0	0	0
2019-04-14 19:00:00	0	0	0
2019-04-14 20:00:00	0	0	0
2019-04-14 21:00:00	0	0	0
2019-04-14 22:00:00	0	0	0
2019-04-14 23:00:00	0	0	0
2019-04-15 00:00:00	0	0	0
2019-04-15 01:00:00	0	0	0
2019-04-15 02:00:00	0	0	0
2019-04-15 03:00:00	0	0	0
2019-04-15 04:00:00	0	0	0
2019-04-15 05:00:00	0	0	0
2019-04-15 06:00:00	0	0	0
2019-04-15 07:00:00	0	0	0
2019-04-15 08:00:00	0	0	0
2019-04-15 09:00:00	0	0	0
2019-04-15 10:00:00	0	0	0
2019-04-15 11:00:00	0	0	0
2019-04-15 12:00:00	0	0	0
2019-04-15 13:00:00	0	0	0
2019-04-15 14:00:00	0	0	0
2019-04-15 15:00:00	0	0	0
2019-04-15 16:00:00	0	0	0
2019-04-15 17:00:00	0	0	0
2019-04-15 18:00:00	0	0	0
2019-04-15 19:00:00	0	0	0
2019-04-15 20:00:00	0	0	0
2019-04-15 21:00:00	0	0	0
2019-04-15 22:00:00	0	0	0
2019-04-15 23:00:00	0	0	0
2019-04-16 00:00:00	0	0	0
2019-04-16 01:00:00	0	0	0
2019-04-16 02:00:00	0	0	0
2019-04-16 03:00:00	0	0	0
2019-04-16 04:00:00	0	0	0
2019-04-16 05:00:00	0	0	0
2019-04-16 06:00:00	0	0	0
2019-04-16 07:00:00	0	0	0
2019-04-16 08:00:00	0	0	0
2019-04-16 09:00:00	0	0	0
2019-04-16 10:00:00	0	0	0
2019-04-16 11:00:00	0	0	0
2019-04-16 12:00:00	0	0	0
2019-04-16 13:00:00	0	0	0
2019-04-16 14:00:00	0	0	0
2019-04-16 15:00:00	0	0	0
2019-04-16 16:00:00	0	0	0
2019-04-16 17:00:00	0	0	0
2019-04-16 18:00:00	0	0	0
2019-04-16 19:00:00	0	0	0
2019-04-16 20:00:00	0	0	0
2019-04-16 21:00:00	0	0	0
2019-04-16 22:00:00	0	0	0
2019-04-16 23:00:00	0	0	0
2019-04-17 00:00:00	0	0	0
2019-04-17 01:00:00	0	0	0
2019-04-17 02:00:00	0	0	0
2019-04-17 03:00:00	0	0	0
2019-04-17 04:00:00	0	0	0
2019-04-17 05:00:00	0	0	0
2019-04-17 06:00:00	0	0	0
2019-04-17 07:00:00	0	0	0
2019-04-17 08:00:00	0	0	0
2019-04-17 09:00:00	0	0	0
2019-04-17 10:00:00	0	0	0
2019-04-17 11:00:00	0	0	0
2019-04-17 12:00:00	0	0	0
2019-04-17 13:00:00	0	0	0
2019-04-17 14:00:00	0	0	0
2019-04-17 15:00:00	0	0	0
2019-04-17 16:00:00	0	0	0
2019-04-17 17:00:00	0	0	0
2019-04-17 18:00:00	0	0	0
2019-04-17 19:00:00	0	0	0
2019-04-17 20:00:00	0	0	0
2019-04-17 21:00:00	0	0	0
2019-04-17 22:00:00	0	0	0
2019-04-17 23:00:00	0	0	0
2019-04-18 00:00:00	0	0	0
2019-04-18 01:00:00	0	0	0
2019-04-18 02:00:00	0	0	0
2019-04-18 03:00:00	0	0	0
2019-04-18 04:00:00	0	0	0
2019-04-18 05:00:00	0	0	0
2019-04-18 06:00:00	0	0	0
2019-04-18 07:00:00	0	0	0
2019-04-18 08:00:00	0	0	0
2019-04-18 09:00:00	0	0	0
2019-04-18 10:00:00	0	0	0
2019-04-18 11:00:00	0	0	0
2019-04-18 12:00:00	0	0	0
2019-04-18 13:00:00	0	0	0
2019-04-18 14:00:00	0	0	0
2019-04-18 15:00:00	0	0	0
2019-04-18 16:00:00	0	0	0
2019-04-18 17:00:00	0	0	0
2019-04-18 18:00:00	0	0	0
2019-04-18 19:00:00	0	0	0
2019-04-18 20:00:00	0	0	0
2019-04-18 21:00:00	0	0	0
2019-04-18 22:00:00	0	0	0
2019-04-18 23:00:00	0	0	0
2019-04-19 00:00:00	0	0	0
2019-04-19 01:00:00	0	0	0
2019-04-19 02:00:00	0	0	0
2019-04-19 03:00:00	0	0	0
2019-04-19 04:00:00	0	0	0
2019-04-19 05:00:00	0	0	0
2019-04-19 06:00:00	0	0	0
2019-04-19 07:00:00	0	0	0
2019-04-19 08:00:00	0	0	0
2019-04-19 09:00:00	0	0	0
2019-04-19 10:00:00	0	0	0
2019-04-19 11:00:00	0	0	0
2019-04-19 12:00:00	0	0	0
2019-04-19 13:00:00	0	0	0
2019-04-19 14:00:00	0	0	0
2019-04-19 15:00:00	0	0	0
2019-04-19 16:00:00	0	0	0
2019-04-19 17:00:00	0	0	0
2019-04-19 18:00:00	0	0	0
2019-04-19 19:00:00	0	0	0
2019-04-19 20:00:00	0	0	0
2019-04-19 21:00:00	0	0	0
2019-04-19 22:00:00	0	0	0
2019-04-19 23:00:00	0	0	0
2019-04-20 00:00:00	0	0	0
2019-04-20 01:00:00	0	0	0
2019-04-20 02:00:00	0	0	0
2019-04-20 03:00:00	0	0	0
2019-04-20 04:00:00	0	0	0
2019-04-20 05:00:00	0	0	0
2019-04-20 06:00:00	0	0	0
2019-04-20 07:00:00	0	0	0
2019-04-20 08:00:00	0	0	0
2019-04-20 09:00:00	0	0	0
2019-04-20 10:00:00	0	0	0
2019-04-20 11:00:00	0	0	0
2019-04-20 12:00:00	0	0	0
2019-04-20 13:00:00	0	0	0
2019-04-20 14:00:00	0	0	0
2019-04-20 15:00:00	0	0	0
2019-04-20 16:00:00	0	0	0
2019-04-20 17:00:00	0	0	0
2019-04-20 18:00:00	0	0	0
2019-04-20 19:00:00	0	0	0
2019-04-20 20:00:00	0	0	0
2019-04-20 21:00:00	0	0	0
2019-04-20 22:00:00	0	0	0
2019-04-20 23:00:00	0	0	0
2019-04-21 00:00:00	0	0	0
2019-04-21 01:00:00	0	0	0
2019-04-21 02:00:00	0	0	0
2019-04-21 03:00:00	0	0	0
2019-04-21 04:00:00	0	0	0
2019-04-21 05:00:00	0	0	0
2019-04-21 06:00:00	0	0	0
2019-04-21 07:00:00	0	0	0
2019-04-21 08:00:00	0	0	0
2019-04-21 09:00:00	0	0	0
2019-04-21 10:00:00	0	0	0
2019-04-21 11:00:00	0	0	0
2019-04-21 12:00:00	0	0	0
2019-04-21 13:00:00	0	0	0
2019-04-21 14:00:00	0	0	0
2019-04-21 15:00:00	0	0	0
2019-04-21 16:00:00	0	0	0
2019-04-21 17:00:00	0	0	0
2019-04-21 18:00:00	0	0	0
2019-04-21 19:00:00	0	0	0
2019-04-21 20:00:00	0	0	0
2019-04-21 21:00:00	0	0	0
2019-04-21 22:00:00	0	0	0
2019-04-21 23:00:00	0	0	0
2019-04-22 00:00:00	0	0	0
2019-04-22 01:00:00	0	0	0
2019-04-22 02:00:00	0	0	0
2019-04-22 03:00:00	0	0	0
2019-04-22 04:00:00	0	0	0
2019-04-22 05:00:00	0	0	0
2019-04-22 06:00:00	0	0	0
2019-04-22 07:00:00	0	0	0
2019-04-22 08:00:00	0	0	0
2019-04-22 09:00:00	0	0	0
2019-04-22 10:00:00	0	0	0
2019-04-22 11:00:00	0	0	0
2019-04-22 12:00:00	0	0	0
2019-04-22 13:00:00	0	0	0
2019-04-22 14:00:00	0	0	0
2019-04-22 15:00:00	0	0	0
2019-04-22 16:00:00	0	0	0
2019-04-22 17:00:00	0	0	0
2019-04-22 18:00:00	0	0	0
2019-04-22 19:00:00	0	0	0
2019-04-22 20:00:00	0	0	0
2019-04-22 21:00:00	0	0	0
2019-04-22 22:00:00	0	0	0
2019-04-22 23:00:00	0	0	0
2019-04-23 00:00:00	0	0	0
2019-04-23 01:00:00	0	0	0
2019-04-23 02:00:00	0	0	0
2019-04-23 03:00:00	0	0	0
2019-04-23 04:00:00	0	0	0
2019-04-23 05:00:00	0	0	0
2019-04-23 06:00:00	0	0	0
2019-04-23 07:00:00	0	0	0
2019-04-23 08:00:00	0	0	0
2019-04-23 09:00:00	0	0	0
2019-04-23 10:00:00	0	0	0
2019-04-23 11:00:00	0	0	0
2019-04-23 12:00:00	0	0	0
2019-04-23 13:00:00	0	0	0
2019-04-23 14:00:00	0	0	0
2019-04-23 15:00:00	0	0	0
2019-04-23 16:00:00	0	0	0
2019-04-23 17:00:00	0	0	0
2019-04-23 18:00:00	0	0	0
2019-04-23 19:00:00	0	0	0
2019-04-23 20:00:00	0	0	0
2019-04-23 21:00:00	0	0	0
2019-04-23 22:00:00	0	0	0
2019-04-23 23:00:00	0	0	0
2019-04-24 00:00:00	0	0	0
2019-04-24 01:00:00	0	0	0
2019-04-24 02:00:00	0	0	0
2019-04-24 03:00:00	0	0	0
2019-04-24 04:00:00	0	0	0
2019-04-24 05:00:00	0	0	0
2019-04-24 06:00:00	0	0	0
2019-04-24 07:00:00	0	0	0
2019-04-24 08:00:00	0	0	0
2019-04-24 09:00:00	0	0	0
2019-04-24 10:00:00	0	0	0
2019-04-24 11:00:00	0	0	0
2019-04-24 12:00:00	0	0	0
2019-04-24 13:00:00	0	0	0
2019-04-24 14:00:00	0	0	0
2019-04-24 15:00:00	0	0	0
2019-04-24 16:00:00	0	0	0
2019-04-24 17:00:00	0	0	0
2019-04-24 18:00:00	0	0	0
2019-04-24 19:00:00	0	0	0
2019-04-24 20:00:00	0	0	0
2019-04-24 21:00:00	0	0	0
2019-04-24 22:00:00	0	0	0
2019-04-24 23:00:00	0	0	0
2019-04-25 00:00:00	0	0	0
2019-04-25 01:00:00	0	0	0
2019-04-25 02:00:00	0	0	0
2019-04-25 03:00:00	0	0	0
2019-04-25 04:00:00	0	0	0
2019-04-25 05:00:00	0	0	0
2019-04-25 06:00:00	0	0	0
2019-04-25 07:00:00	0	0	0
2019-04-25 08:00:00	0	0	0
2019-04-25 09:00:00	0	0	0
2019-04-25 10:00:00	0	0	0
2019-04-25 11:00:00	0	0	0
2019-04-25 12:00:00	0	0	0
2019-04-25 13:00:00	0	0	0
2019-04-25 14:00:00	0	0	0
2019-04-25 15:00:00	0	0	0
2019-04-25 16:00:00	0	0	0
2019-04-25 17:00:00	0	0	0
2019-04-25 18:00:00	0	0	0
2019-04-25 19:00:00	0	0	0
2019-04-25 20:00:00	0	0	0
2019-04-25 21:00:00	0	0	0
2019-04-25 22:00:00	0	0	0
2019-04-25 23:00:00	0	0	0
2019-04-26 00:00:00	0	0	0
2019-04-26 01:00:00	0	0	0
2019-04-26 02:00:00	0	0	0
2019-04-26 03:00:00	0	0	0
2019-04-26 04:00:00	0	0	0
2019-04-26 05:00:00	0	0	0
2019-04-26 06:00:00	0	0	0
2019-04-26 07:00:00	0	0	0
2019-04-26 08:00:00	0	0	0
2019-04-26 09:00:00	0	0	0
2019-04-26 10:00:00	0	0	0
2019-04-26 11:00:00	0	0	0
2019-04-26 12:00:00	0	0	0
2019-04-26 13:00:00	0	0	0
2019-04-26 14:00:00	0	0	0
2019-04-26 15:00:00	0	0	0
2019-04-26 16:00:00	0	0	0
2019-04-26 17:00:00	0	0	0
2019-04-26 18:00:00	0	0	0
2019-04-26 19:00:00	0	0	0
2019-04-26 20:00:00	0	0	0
2019-04-26 21:00:00	0	0	0
2019-04-26 22:00:00	0	0	0
2019-04-26 23:00:00	0	0	0
2019-04-27 00:00:00	0	0	0
2019-04-27 01:00:00	0	0	0
2019-04-27 02:00:00	0	0	0
2019-04-27 03:00:00	0	0	0
2019-04-27 04:00:00	0	0	0
2019-04-27 05:00:00	0	0	0
2019-04-27 06:00:00	0	0	0
2019-04-27 07:00:00	0	0	0
2019-04-27 08:00:00	0	0	0
2019-04-27 09:00:00	0	0	0
2019-04-27 10:00:00	0	0	0
2019-04-27 11:00:00	0	0	0
2019-04-27 12:00:00	0	0	0
2019-04-27 13:00:00	0	0	0
2019-04-27 14:00:00	0	0	0
2019-04-27 15:00:00	0	0	0
2019-04-27 16:00:00	0	0	0
2019-04-27 17:00:00	0	0	0
2019-04-27 18:00:00	0	0	0
2019-04-27 19:00:00	0	0	0
2019-04-27 20:00:00	0	0	0
2019-04-27 21:00:00	0	0	0
2019-04-27 22:00:00	0	0	0
2019-04-27 23:00:00	0	0	0
2019-04-28 00:00:00	0	0	0
2019-04-28 01:00:00	0	0	0
2019-04-28 02:00:00	0	0	0
2019-04-28 03:00:00	0	0	0
2019-04-28 04:00:00	0	0	0
2019-04-28 05:00:00	0	0	0
2019-04-28 06:00:00	0	0	0
2019-04-28 07:00:00	0	0	0
2019-04-28 08:00:00	0	0	0
2019-04-28 09:00:00	0	0	0
2019-04-28 10:00:00	0	0	0
2019-04-28 11:00:00	0	0	0
2019-04-28 12:00:00	0	0	0
2019-04-28 13:00:00	0	0	0
2019-04-28 14:00:00	0	0	0
2019-04-28 15:00:00	0	0	0
2019-04-28 16:00:00	0	0	0
2019-04-28 17:00:00	0	0	0
2019-04-28 18:00:00	0	0	0
2019-04-28 19:00:00	0	0	0
2019-04-28 20:00:00	0	0	0
2019-04-28 21:00:00	0	0	0
2019-04-28 22:00:00	0	0	0
2019-04-28 23:00:00	0	0	0
2019-04-29 00:00:00	0	0	0
2019-04-29 01:00:00	0	0	0
2019-04-29 02:00:00	0	0	0
2019-04-29 03:00:00	0	0	0
2019-04-29 04:00:00	0	0	0
2019-04-29 05:00:00	0	0	0
2019-04-29 06:00:00	0	0	0
2019-04-29 07:00:00	0	0	0
2019-04-29 08:00:00	0	0	0
2019-04-29 09:00:00	0	0	0
2019-04-29 10:00:00	0	0	0
2019-04-29 11:00:00	0	0	0
2019-04-29 12:00:00	0	0	0
2019-04-29 13:00:00	0	0	0
2019-04-29 14:00:00	0	0	0
2019-04-29 15:00:00	0	0	0
2019-04-29 16:00:00	0	0	0
2019-04-29 17:00:00	0	0	0
2019-04-29 18:00:00	0	0	0
2019-04-29 19:00:00	0	0	0
2019-04-29 20:00:00	0	0	0
2019-04-29 21:00:00	0	0	0
2019-04-29 22:00:00	0	0	0
2019-04-29 23:00:00	0	0	0
2019-04-30 00:00:00	0	0	0
2019-04-30 01:00:00	0	0	0
2019-04-30 02:00:00	0	0	0
2019-04-30 03:00:00	0	0	0
2019-04-30 04:00:00	0	0	0
2019-04-30 05:00:00	0	0	0
2019-04-30 06:00:00	0	0	0
2019-04-30 07:00:00	0	0	0
2019-04-30 08:00:00	0	0	0
2019-04-30 09:00:00	0	0	0
2019-04-30 10:00:00	0	0	0
2019-04-30 11:00:00	0	0	0
2019-04-30 12:00:00	0	0	0
2019-04-30 13:00:00	0	0	0
2019-04-30 14:00:00	0	0	0
2019-04-30 15:00:00	0	0	0
2019-04-30 16:00:00	0	0	0
2019-04-30 17:00:00	0	0	0
2019-04-30 18:00:00	0	0	0
2019-04-30 19:00:00	0	0	0
2019-04-30 20:00:00	0	0	0
2019-04-30 21:00:00	0	0	0
2019-04-30 22:00:00	0	0	0
2019-04-30 23:00:00	0	0	0
2019-05-01 00:00:00	0	0	0

## Sheet: PM 04220 051
Data/Hora	Intensidade(carros/hora)	Ocupacao(%)	Carga(%)
2019-04-01 00:00:00	0	5.22	1
2019-04-01 01:00:00	0	8.58	2.5
2019-04-01 02:00:00	0	8.33	2.67
2019-04-01 03:00:00	0	8.5	2.42
2019-04-01 04:00:00	0	6.25	1.75
2019-04-01 05:00:00	0	5	0.59
2019-04-01 06:00:00	0	5	0.75
2019-04-01 07:00:00	0	4.92	1
2019-04-01 08:00:00	0	5.17	0.92
2019-04-01 09:00:00	0	5.42	0.92
2019-04-01 10:00:00	0	8.58	2.25
2019-04-01 11:00:00	0	9.5	2.75
2019-04-01 12:00:00	0	9.08	2.59
2019-04-01 13:00:00	0	9	2.5
2019-04-01 14:00:00	0	9.08	2.59
2019-04-01 15:00:00	0	9.67	2.84
2019-04-01 16:00:00	0	9.5	2.75
2019-04-01 17:00:00	0	9.67	2.84
2019-04-01 18:00:00	0	9.5	2.75
2019-04-01 19:00:00	0	9.67	2.84
2019-04-01 20:00:00	0	9.67	2.84
2019-04-01 21:00:00	0	9.5	2.67
2019-04-01 22:00:00	0	9.67	2.67
2019-04-01 23:00:00	0	8.58	2.67
2019-04-02 00:00:00	0	7.44	2.45
2019-04-02 01:00:00	0	8.58	2.34
2019-04-02 02:00:00	0	8.42	2.34
2019-04-02 03:00:00	0	6.67	1.75
2019-04-02 04:00:00	0	5.42	0.92
2019-04-02 05:00:00	0	4.75	0.92
2019-04-02 06:00:00	0	5.17	0.75
2019-04-02 07:00:00	0	4.84	1.08
2019-04-02 08:00:00	0	4.75	0.59
2019-04-02 09:00:00	0	5.42	1.25
2019-04-02 10:00:00	0	7.83	2
2019-04-02 11:00:00	0	8.67	2.34
2019-04-02 12:00:00	0	8.5	2.42
2019-04-02 13:00:00	0	8.58	2.67
2019-04-02 14:00:00	0	8.33	2.5
2019-04-02 15:00:00	0	8.67	2.25
2019-04-02 16:00:00	0	8.92	2.75
2019-04-02 17:00:00	0	9.67	2.84
2019-04-02 18:00:00	0	8.58	2.59
2019-04-02 19:00:00	0	8.92	2.75
2019-04-02 20:00:00	0	9.67	2.84
2019-04-02 21:00:00	0	9.08	2.84
2019-04-02 22:00:00	0	8.33	2.67
2019-04-02 23:00:00	0	8.08	2.34
2019-04-03 00:00:00	0	8.11	2
2019-04-03 01:00:00	0	7.58	2
2019-04-03 02:00:00	0	7.67	2.09
2019-04-03 03:00:00	0	7	1.5
2019-04-03 04:00:00	0	7.17	1.59
2019-04-03 05:00:00	0	5.75	1.17
2019-04-03 06:00:00	0	5.25	0.92
2019-04-03 07:00:00	0	6.58	1.67
2019-04-03 08:00:00	0	5	1
2019-04-03 09:00:00	0	6.58	1.42
2019-04-03 10:00:00	0	8.5	2.75
2019-04-03 11:00:00	0	9.5	2.67
2019-04-03 12:00:00	0	9.67	2.75
2019-04-03 13:00:00	0	9.08	2.84
2019-04-03 14:00:00	0	8.92	2.75
2019-04-03 15:00:00	0	9.08	2.84
2019-04-03 16:00:00	0	9.5	2.75
2019-04-03 17:00:00	0	9.83	2.84
2019-04-03 18:00:00	0	10.5	3.5
2019-04-03 19:00:00	0	9.5	2.75
2019-04-03 20:00:00	0	9.67	2.67
2019-04-03 21:00:00	0	9.42	2.67
2019-04-03 22:00:00	0	8.08	2.58
2019-04-03 23:00:00	0	8	2.75
2019-04-04 00:00:00	0	9.44	2.78
2019-04-04 01:00:00	0	6.58	1.67
2019-04-04 02:00:00	0	6.92	1.59
2019-04-04 03:00:00	0	7.08	1.84
2019-04-04 04:00:00	0	5.67	1.17
2019-04-04 05:00:00	0	5.25	0.5
2019-04-04 06:00:00	0	6.08	1.34
2019-04-04 07:00:00	0	5.92	1.34
2019-04-04 08:00:00	0	5	0.83
2019-04-04 09:00:00	0	6.17	1.34
2019-04-04 10:00:00	0	8.92	2.75
2019-04-04 11:00:00	0	9.67	2.84
2019-04-04 12:00:00	0	9.67	2.84
2019-04-04 13:00:00	0	9.5	2.75
2019-04-04 14:00:00	0	9.67	2.84
2019-04-04 15:00:00	0	8.92	2.75
2019-04-04 16:00:00	0	9.83	2.84
2019-04-04 17:00:00	0	10	2.84
2019-04-04 18:00:00	0	10	2.75
2019-04-04 19:00:00	0	9.67	2.75
2019-04-04 20:00:00	0	9.5	2.67
2019-04-04 21:00:00	0	9.67	2.67
2019-04-04 22:00:00	0	8.58	2.5
2019-04-04 23:00:00	0	8.42	2.33
2019-04-05 00:00:00	0	9.55	2.67
2019-04-05 01:00:00	0	7.5	1.92
2019-04-05 02:00:00	0	7.67	1.84
2019-04-05 03:00:00	0	6.67	1.42
2019-04-05 04:00:00	0	6.25	1.34
2019-04-05 05:00:00	0	5.17	0.59
2019-04-05 06:00:00	0	4.75	1.17
2019-04-05 07:00:00	0	5	0.5
2019-04-05 08:00:00	0	5.17	0.59
2019-04-05 09:00:00	0	6.5	1.25
2019-04-05 10:00:00	0	8.58	2.59
2019-04-05 11:00:00	0	9.67	2.84
2019-04-05 12:00:00	0	9.67	2.75
2019-04-05 13:00:00	0	9.83	2.75
2019-04-05 14:00:00	0	8.92	2.67
2019-04-05 15:00:00	0	9.67	2.75
2019-04-05 16:00:00	0	9.67	2.84
2019-04-05 17:00:00	0	10	2.75
2019-04-05 18:00:00	0	10.17	2.84
2019-04-05 19:00:00	0	9.67	2.84
2019-04-05 20:00:00	0	9.5	2.75
2019-04-05 21:00:00	0	9.67	2.84
2019-04-05 22:00:00	0	9.42	2.75
2019-04-05 23:00:00	0	8.5	2.84
2019-04-06 00:00:00	0	8.78	2.67
2019-04-06 01:00:00	0	7.42	2.25
2019-04-06 02:00:00	0	7.67	1.84
2019-04-06 03:00:00	0	7.5	1.75
2019-04-06 04:00:00	0	6	1.67
2019-04-06 05:00:00	0	5.42	0.92
2019-04-06 06:00:00	0	4.75	0.92
2019-04-06 07:00:00	0	5	0.92
2019-04-06 08:00:00	0	5.09	0.5
2019-04-06 09:00:00	0	5.92	0.84
2019-04-06 10:00:00	0	8	2
2019-04-06 11:00:00	0	9.67	2.58
2019-04-06 12:00:00	0	9.67	2.67
2019-04-06 13:00:00	0	9.5	2.5
2019-04-06 14:00:00	0	9.08	2.67
2019-04-06 15:00:00	0	9.5	2.75
2019-04-06 16:00:00	0	9.67	2.84
2019-04-06 17:00:00	0	9.58	2.84
2019-04-06 18:00:00	0	9.33	2.59
2019-04-06 19:00:00	0	9.08	2.67
2019-04-06 20:00:00	0	9.5	2.75
2019-04-06 21:00:00	0	9.67	2.84
2019-04-06 22:00:00	0	9.67	2.84
2019-04-06 23:00:00	0	8.25	2.67
2019-04-07 00:00:00	0	7.55	2.11
2019-04-07 01:00:00	0	7.92	2.25
2019-04-07 02:00:00	0	7.08	1.84
2019-04-07 03:00:00	0	6.67	1.59
2019-04-07 04:00:00	0	5.5	1.34
2019-04-07 05:00:00	0	5.42	0.67
2019-04-07 06:00:00	0	4.84	0.5
2019-04-07 07:00:00	0	4.92	1.25
2019-04-07 08:00:00	0	5.33	0.84
2019-04-07 09:00:00	0	5.08	0.59
2019-04-07 10:00:00	0	7.17	1.59
2019-04-07 11:00:00	0	9	2.33
2019-04-07 12:00:00	0	9.67	2.67
2019-04-07 13:00:00	0	8.92	2.75
2019-04-07 14:00:00	0	8.5	2.59
2019-04-07 15:00:00	0	8.67	2.59
2019-04-07 16:00:00	0	8.33	2.5
2019-04-07 17:00:00	0	9.17	2.84
2019-04-07 18:00:00	0	8.92	2.75
2019-04-07 19:00:00	0	9.08	2.84
2019-04-07 20:00:00	0	9.08	2.84
2019-04-07 21:00:00	0	9.42	2.75
2019-04-07 22:00:00	0	8.58	2.84
2019-04-07 23:00:00	0	6.83	2.34
2019-04-08 00:00:00	0	4.89	1
2019-04-08 01:00:00	0	7.08	1.84
2019-04-08 02:00:00	0	6.92	1.75
2019-04-08 03:00:00	0	7.17	1.84
2019-04-08 04:00:00	0	5.67	1.42
2019-04-08 05:00:00	0	4.84	0.75
2019-04-08 06:00:00	0	4.84	1.17
2019-04-08 07:00:00	0	4.75	0.92
2019-04-08 08:00:00	0	5	0.92
2019-04-08 09:00:00	0	4.75	0.83
2019-04-08 10:00:00	0	6.08	1.42
2019-04-08 11:00:00	0	8.5	2.25
2019-04-08 12:00:00	0	7.92	2.09
2019-04-08 13:00:00	0	7.08	1.83
2019-04-08 14:00:00	0	7.92	2.34
2019-04-08 15:00:00	0	8.17	2.34
2019-04-08 16:00:00	0	9	2.75
2019-04-08 17:00:00	0	7.92	2.09
2019-04-08 18:00:00	0	8.5	2.42
2019-04-08 19:00:00	0	8.58	2.5
2019-04-08 20:00:00	0	8.92	2.67
2019-04-08 21:00:00	0	8.5	2.34
2019-04-08 22:00:00	0	8.5	2.67
2019-04-08 23:00:00	0	6.5	1.67
2019-04-09 00:00:00	0	6.11	1.33
2019-04-09 01:00:00	0	6.42	1.34
2019-04-09 02:00:00	0	6.17	1.5
2019-04-09 03:00:00	0	5.92	1.42
2019-04-09 04:00:00	0	4.92	0.67
2019-04-09 05:00:00	0	4.84	1.08
2019-04-09 06:00:00	0	4.75	0.59
2019-04-09 07:00:00	0	4.84	1.25
2019-04-09 08:00:00	0	4.75	0.83
2019-04-09 09:00:00	0	4.84	0.75
2019-04-09 10:00:00	0	6	1.92
2019-04-09 11:00:00	0	6.83	1.75
2019-04-09 12:00:00	0	6.58	2.08
2019-04-09 13:00:00	0	6.58	1.84
2019-04-09 14:00:00	0	7.33	2.25
2019-04-09 15:00:00	0	6.25	1.5
2019-04-09 16:00:00	0	8.92	2.75
2019-04-09 17:00:00	0	8	2.59
2019-04-09 18:00:00	0	7.5	2.5
2019-04-09 19:00:00	0	7.5	1.75
2019-04-09 20:00:00	0	8.5	2.59
2019-04-09 21:00:00	0	7.92	2.42
2019-04-09 22:00:00	0	7	1.84
2019-04-09 23:00:00	0	6.58	1.84
2019-04-10 00:00:00	0	6.22	1.22
2019-04-10 01:00:00	0	6.17	1.42
2019-04-10 02:00:00	0	6.17	1.5
2019-04-10 03:00:00	0	5.5	0.84
2019-04-10 04:00:00	0	5.58	0.84
2019-04-10 05:00:00	0	4.92	0.92
2019-04-10 06:00:00	0	5	0.75
2019-04-10 07:00:00	0	5.67	0.84
2019-04-10 08:00:00	0	4.84	0.58
2019-04-10 09:00:00	0	5.42	1.25
2019-04-10 10:00:00	0	7	1.5
2019-04-10 11:00:00	0	8.08	2.09
2019-04-10 12:00:00	0	9.08	2.84
2019-04-10 13:00:00	0	7.5	1.84
2019-04-10 14:00:00	0	8.08	2.17
2019-04-10 15:00:00	0	7.92	2.09
2019-04-10 16:00:00	0	8.58	2.34
2019-04-10 17:00:00	0	9.17	2.84
2019-04-10 18:00:00	0	9.25	2.67
2019-04-10 19:00:00	0	9	2.84
2019-04-10 20:00:00	0	8.42	2.67
2019-04-10 21:00:00	0	8.5	2.58
2019-04-10 22:00:00	0	6.58	1.75
2019-04-10 23:00:00	0	6	1.5
2019-04-11 00:00:00	0	6.67	1.33
2019-04-11 01:00:00	0	5.5	1
2019-04-11 02:00:00	0	5.67	0.84
2019-04-11 03:00:00	0	5.67	0.84
2019-04-11 04:00:00	0	5	0.67
2019-04-11 05:00:00	0	5	0.83
2019-04-11 06:00:00	0	5.09	1
2019-04-11 07:00:00	0	5.17	1
2019-04-11 08:00:00	0	4.25	0.58
2019-04-11 09:00:00	0	5.33	1.34
2019-04-11 10:00:00	0	7.17	1.59
2019-04-11 11:00:00	0	8.42	2.34
2019-04-11 12:00:00	0	8.5	2.58
2019-04-11 13:00:00	0	9	2.75
2019-04-11 14:00:00	0	7.92	2.42
2019-04-11 15:00:00	0	8.42	2.67
2019-04-11 16:00:00	0	7.92	2.5
2019-04-11 17:00:00	0	9.67	2.84
2019-04-11 18:00:00	0	9.58	2.84
2019-04-11 19:00:00	0	8.42	2.5
2019-04-11 20:00:00	0	8.5	2.67
2019-04-11 21:00:00	0	8.33	2.59
2019-04-11 22:00:00	0	7.08	2.25
2019-04-11 23:00:00	0	7.08	1.75
2019-04-12 00:00:00	0	8.11	2.45
2019-04-12 01:00:00	0	6.08	1.92
2019-04-12 02:00:00	0	5.5	0.84
2019-04-12 03:00:00	0	5.33	0.84
2019-04-12 04:00:00	0	5.33	0.84
2019-04-12 05:00:00	0	4.75	0.92
2019-04-12 06:00:00	0	4.25	0.67
2019-04-12 07:00:00	0	4.75	1.25
2019-04-12 08:00:00	0	4.92	0.67
2019-04-12 09:00:00	0	5.25	1.08
2019-04-12 10:00:00	0	7	1.59
2019-04-12 11:00:00	0	8.67	2.34
2019-04-12 12:00:00	0	9.5	2.75
2019-04-12 13:00:00	0	9	2.84
2019-04-12 14:00:00	0	7.67	2.09
2019-04-12 15:00:00	0	8.33	2.17
2019-04-12 16:00:00	0	8.08	2.5
2019-04-12 17:00:00	0	9.5	2.58
2019-04-12 18:00:00	0	9.17	2.42
2019-04-12 19:00:00	0	9.17	2.59
2019-04-12 20:00:00	0	8.33	2.59
2019-04-12 21:00:00	0	8.08	2.42
2019-04-12 22:00:00	0	8.5	2.84
2019-04-12 23:00:00	0	7.42	1.84
2019-04-13 00:00:00	0	6.78	1.78
2019-04-13 01:00:00	0	6.42	1.58
2019-04-13 02:00:00	0	5.67	0.84
2019-04-13 03:00:00	0	5.67	0.84
2019-04-13 04:00:00	0	5.42	0.75
2019-04-13 05:00:00	0	5	0.67
2019-04-13 06:00:00	0	4.75	0.92
2019-04-13 07:00:00	0	4.84	0.75
2019-04-13 08:00:00	0	4.92	1.08
2019-04-13 09:00:00	0	4.92	0.59
2019-04-13 10:00:00	0	5.67	0.84
2019-04-13 11:00:00	0	8.92	2.67
2019-04-13 12:00:00	0	9.08	2.84
2019-04-13 13:00:00	0	9.08	2.84
2019-04-13 14:00:00	0	7	1.84
2019-04-13 15:00:00	0	8.5	2.67
2019-04-13 16:00:00	0	8.83	2.59
2019-04-13 17:00:00	0	8.58	2.67
2019-04-13 18:00:00	0	8.17	2.34
2019-04-13 19:00:00	0	7.92	2.5
2019-04-13 20:00:00	0	8.5	2.67
2019-04-13 21:00:00	0	8.33	2.5
2019-04-13 22:00:00	0	8.08	2.17
2019-04-13 23:00:00	0	7.42	2
2019-04-14 00:00:00	0	5.55	1
2019-04-14 01:00:00	0	6.58	1.67
2019-04-14 02:00:00	0	5.5	1
2019-04-14 03:00:00	0	5.42	0.75
2019-04-14 04:00:00	0	5.17	0.5
2019-04-14 05:00:00	0	4.75	1.25
2019-04-14 06:00:00	0	4.84	0.83
2019-04-14 07:00:00	0	4.75	1
2019-04-14 08:00:00	0	4.84	0.92
2019-04-14 09:00:00	0	4.84	0.58
2019-04-14 10:00:00	0	5.33	1.25
2019-04-14 11:00:00	0	7.17	1.84
2019-04-14 12:00:00	0	8.33	2.34
2019-04-14 13:00:00	0	8	2.17
2019-04-14 14:00:00	0	7.25	1.84
2019-04-14 15:00:00	0	7	1.75
2019-04-14 16:00:00	0	7.59	2.17
2019-04-14 17:00:00	0	7.5	1.75
2019-04-14 18:00:00	0	8.08	2.25
2019-04-14 19:00:00	0	8.08	2.25
2019-04-14 20:00:00	0	7.92	2.17
2019-04-14 21:00:00	0	8.08	2.09
2019-04-14 22:00:00	0	7	1.92
2019-04-14 23:00:00	0	6.67	2
2019-04-15 00:00:00	0	4.11	0.78
2019-04-15 01:00:00	0	5.5	0.75
2019-04-15 02:00:00	0	5.67	0.84
2019-04-15 03:00:00	0	5.67	0.84
2019-04-15 04:00:00	0	5.08	0.67
2019-04-15 05:00:00	0	4.25	0.83
2019-04-15 06:00:00	0	4.17	1.08
2019-04-15 07:00:00	0	4.08	0.67
2019-04-15 08:00:00	0	3.75	0.67
2019-04-15 09:00:00	0	4.75	1.25
2019-04-15 10:00:00	0	5.42	0.84
2019-04-15 11:00:00	0	6.17	1.25
2019-04-15 12:00:00	0	6.42	1.67
2019-04-15 13:00:00	0	6.25	1.09
2019-04-15 14:00:00	0	6.42	1.42
2019-04-15 15:00:00	0	6.58	1.34
2019-04-15 16:00:00	0	7.08	2.09
2019-04-15 17:00:00	0	6.42	1.67
2019-04-15 18:00:00	0	6.59	1.59
2019-04-15 19:00:00	0	6	1.42
2019-04-15 20:00:00	0	8	2.17
2019-04-15 21:00:00	0	6.08	1.59
2019-04-15 22:00:00	0	6.42	1.75
2019-04-15 23:00:00	0	6	1.33
2019-04-16 00:00:00	0	5.22	0.78
2019-04-16 01:00:00	0	5.33	0.59
2019-04-16 02:00:00	0	5.67	0.84
2019-04-16 03:00:00	0	5.09	0.5
2019-04-16 04:00:00	0	4.75	1.33
2019-04-16 05:00:00	0	3.25	0.5
2019-04-16 06:00:00	0	4.17	0.5
2019-04-16 07:00:00	0	3.25	0.67
2019-04-16 08:00:00	0	3.58	0.84
2019-04-16 09:00:00	0	3.75	0.67
2019-04-16 10:00:00	0	5.25	0.59
2019-04-16 11:00:00	0	5.5	0.75
2019-04-16 12:00:00	0	6.08	1.25
2019-04-16 13:00:00	0	5.67	0.84
2019-04-16 14:00:00	0	6	1.42
2019-04-16 15:00:00	0	5.42	0.92
2019-04-16 16:00:00	0	7.92	2.25
2019-04-16 17:00:00	0	6.67	1.75
2019-04-16 18:00:00	0	6.58	1.84
2019-04-16 19:00:00	0	5.5	0.92
2019-04-16 20:00:00	0	6.67	1.59
2019-04-16 21:00:00	0	6.92	1.75
2019-04-16 22:00:00	0	5.67	1.33
2019-04-16 23:00:00	0	5.58	0.84
2019-04-17 00:00:00	0	5.11	1
2019-04-17 01:00:00	0	5.25	1.25
2019-04-17 02:00:00	0	5.25	0.75
2019-04-17 03:00:00	0	5	0.67
2019-04-17 04:00:00	0	5	1.17
2019-04-17 05:00:00	0	4.17	0.83
2019-04-17 06:00:00	0	4.25	0.75
2019-04-17 07:00:00	0	4.84	1.17
2019-04-17 08:00:00	0	4.17	0.67
2019-04-17 09:00:00	0	4.84	1.25
2019-04-17 10:00:00	0	5.33	0.67
2019-04-17 11:00:00	0	6.17	1.09
2019-04-17 12:00:00	0	7.58	1.92
2019-04-17 13:00:00	0	5.92	1.42
2019-04-17 14:00:00	0	6.08	1.42
2019-04-17 15:00:00	0	6.08	1.42
2019-04-17 16:00:00	0	6.42	1.33
2019-04-17 17:00:00	0	8.08	2.67
2019-04-17 18:00:00	0	8.92	2.75
2019-04-17 19:00:00	0	7	2.42
2019-04-17 20:00:00	0	7.42	2.34
2019-04-17 21:00:00	0	6.42	1.84
2019-04-17 22:00:00	0	5.67	1.25
2019-04-17 23:00:00	0	5.25	0.75
2019-04-18 00:00:00	0	5.44	0.56
2019-04-18 01:00:00	0	5	0.5
2019-04-18 02:00:00	0	4.92	1.25
2019-04-18 03:00:00	0	5	0.42
2019-04-18 04:00:00	0	4.84	1.17
2019-04-18 05:00:00	0	4.17	0.67
2019-04-18 06:00:00	0	4.84	1.25
2019-04-18 07:00:00	0	4.75	0.92
2019-04-18 08:00:00	0	2.67	0.67
2019-04-18 09:00:00	0	4.84	1.17
2019-04-18 10:00:00	0	5.33	0.84
2019-04-18 11:00:00	0	6.17	1.34
2019-04-18 12:00:00	0	6.92	1.59
2019-04-18 13:00:00	0	6.58	1.67
2019-04-18 14:00:00	0	6.58	1.84
2019-04-18 15:00:00	0	6.42	1.59
2019-04-18 16:00:00	0	6.67	1.67
2019-04-18 17:00:00	0	8.92	2.59
2019-04-18 18:00:00	0	9.08	2.67
2019-04-18 19:00:00	0	7.08	1.59
2019-04-18 20:00:00	0	6.5	1.34
2019-04-18 21:00:00	0	6.58	1.59
2019-04-18 22:00:00	0	6.08	1.5
2019-04-18 23:00:00	0	5.5	0.84
2019-04-19 00:00:00	0	6.22	1.11
2019-04-19 01:00:00	0	5.5	1.42
2019-04-19 02:00:00	0	5.17	0.58
2019-04-19 03:00:00	0	5	1.25
2019-04-19 04:00:00	0	4.92	0.75
2019-04-19 05:00:00	0	4.75	1
2019-04-19 06:00:00	0	3.17	0.5
2019-04-19 07:00:00	0	3.84	0.75
2019-04-19 08:00:00	0	4.84	1.08
2019-04-19 09:00:00	0	4.75	0.58
2019-04-19 10:00:00	0	5.67	1.33
2019-04-19 11:00:00	0	6.17	1.09
2019-04-19 12:00:00	0	8.33	2.67
2019-04-19 13:00:00	0	8.58	2.67
2019-04-19 14:00:00	0	6.17	1.17
2019-04-19 15:00:00	0	6.58	1.17
2019-04-19 16:00:00	0	7.17	1.59
2019-04-19 17:00:00	0	8.42	2.5
2019-04-19 18:00:00	0	8.58	2.34
2019-04-19 19:00:00	0	7.08	2
2019-04-19 20:00:00	0	6.92	2.17
2019-04-19 21:00:00	0	7.17	1.59
2019-04-19 22:00:00	0	7	1.59
2019-04-19 23:00:00	0	5.58	0.92
2019-04-20 00:00:00	0	5.33	0.78
2019-04-20 01:00:00	0	5.25	0.83
2019-04-20 02:00:00	0	5.09	0.59
2019-04-20 03:00:00	0	4.84	0.42
2019-04-20 04:00:00	0	4.84	0.92
2019-04-20 05:00:00	0	4.84	0.67
2019-04-20 06:00:00	0	3.58	0.84
2019-04-20 07:00:00	0	3.75	0.75
2019-04-20 08:00:00	0	4.25	0.92
2019-04-20 09:00:00	0	4.17	0.83
2019-04-20 10:00:00	0	4.92	0.34
2019-04-20 11:00:00	0	7	1.5
2019-04-20 12:00:00	0	8.08	2.34
2019-04-20 13:00:00	0	7.92	2.17
2019-04-20 14:00:00	0	5.67	1.33
2019-04-20 15:00:00	0	6.67	1.42
2019-04-20 16:00:00	0	6.92	1.67
2019-04-20 17:00:00	0	7.58	1.84
2019-04-20 18:00:00	0	6.5	1.42
2019-04-20 19:00:00	0	7	2.08
2019-04-20 20:00:00	0	7	1.75
2019-04-20 21:00:00	0	6	1.33
2019-04-20 22:00:00	0	6.59	1.5
2019-04-20 23:00:00	0	5.92	1.33
2019-04-21 00:00:00	0	4.89	0.33
2019-04-21 01:00:00	0	5.58	0.84
2019-04-21 02:00:00	0	4.92	0.92
2019-04-21 03:00:00	0	5	0.92
2019-04-21 04:00:00	0	4.17	0.75
2019-04-21 05:00:00	0	4.25	0.75
2019-04-21 06:00:00	0	3.67	1.09
2019-04-21 07:00:00	0	4.25	0.92
2019-04-21 08:00:00	0	4.34	0.84
2019-04-21 09:00:00	0	4.17	0.83
2019-04-21 10:00:00	0	5.09	1
2019-04-21 11:00:00	0	5.5	0.84
2019-04-21 12:00:00	0	6.08	1.17
2019-04-21 13:00:00	0	6.5	1.5
2019-04-21 14:00:00	0	5.5	0.92
2019-04-21 15:00:00	0	5.67	0.84
2019-04-21 16:00:00	0	5.92	1.17
2019-04-21 17:00:00	0	5.67	0.84
2019-04-21 18:00:00	0	6.08	1.25
2019-04-21 19:00:00	0	5.92	1.25
2019-04-21 20:00:00	0	5.92	1.09
2019-04-21 21:00:00	0	5.67	1.17
2019-04-21 22:00:00	0	5.92	1.34
2019-04-21 23:00:00	0	5.75	1.34
2019-04-22 00:00:00	0	2.67	0.67
2019-04-22 01:00:00	0	4.84	0.75
2019-04-22 02:00:00	0	5	1.08
2019-04-22 03:00:00	0	4.92	0.75
2019-04-22 04:00:00	0	4.92	0.83
2019-04-22 05:00:00	0	2.67	0.5
2019-04-22 06:00:00	0	3.67	0.58
2019-04-22 07:00:00	0	2.67	0.17
2019-04-22 08:00:00	0	2.17	0.59
2019-04-22 09:00:00	0	3.75	0.67
2019-04-22 10:00:00	0	4.25	0.83
2019-04-22 11:00:00	0	5.09	0.5
2019-04-22 12:00:00	0	5.58	0.84
2019-04-22 13:00:00	0	4.92	0.83
2019-04-22 14:00:00	0	5.42	0.75
2019-04-22 15:00:00	0	5.09	1.08
2019-04-22 16:00:00	0	5.92	1.34
2019-04-22 17:00:00	0	5.58	0.84
2019-04-22 18:00:00	0	5.33	0.67
2019-04-22 19:00:00	0	5.42	0.75
2019-04-22 20:00:00	0	6.17	1.25
2019-04-22 21:00:00	0	5.25	0.75
2019-04-22 22:00:00	0	5.67	0.84
2019-04-22 23:00:00	0	5.09	0.42
2019-04-23 00:00:00	0	4.89	1.44
2019-04-23 01:00:00	0	4.84	0.84
2019-04-23 02:00:00	0	4.75	0.83
2019-04-23 03:00:00	0	4.84	1
2019-04-23 04:00:00	0	4.17	0.5
2019-04-23 05:00:00	0	1.67	0.25
2019-04-23 06:00:00	0	2.75	0.67
2019-04-23 07:00:00	0	1.75	0.17
2019-04-23 08:00:00	0	2.75	0.5
2019-04-23 09:00:00	0	2.34	0.33
2019-04-23 10:00:00	0	4.34	0.67
2019-04-23 11:00:00	0	4.84	1.25
2019-04-23 12:00:00	0	5.17	0.5
2019-04-23 13:00:00	0	4.75	1.25
2019-04-23 14:00:00	0	5.42	0.67
2019-04-23 15:00:00	0	4.84	1.08
2019-04-23 16:00:00	0	6.42	1.25
2019-04-23 17:00:00	0	5.67	1.25
2019-04-23 18:00:00	0	5.5	0.75
2019-04-23 19:00:00	0	4.92	0.5
2019-04-23 20:00:00	0	5.5	0.84
2019-04-23 21:00:00	0	5.5	0.75
2019-04-23 22:00:00	0	5.17	0.59
2019-04-23 23:00:00	0	4.84	1.17
2019-04-24 00:00:00	0	4.89	0.44
2019-04-24 01:00:00	0	4.84	1.17
2019-04-24 02:00:00	0	4.84	0.5
2019-04-24 03:00:00	0	4.84	1.25
2019-04-24 04:00:00	0	4.75	0.83
2019-04-24 05:00:00	0	3.25	0.75
2019-04-24 06:00:00	0	3.75	1
2019-04-24 07:00:00	0	4.17	0.58
2019-04-24 08:00:00	0	3.17	0.58
2019-04-24 09:00:00	0	4.34	0.75
2019-04-24 10:00:00	0	4.84	1
2019-04-24 11:00:00	0	5.17	0.59
2019-04-24 12:00:00	0	6.17	1.09
2019-04-24 13:00:00	0	5.25	1
2019-04-24 14:00:00	0	5.33	0.84
2019-04-24 15:00:00	0	5.25	0.59
2019-04-24 16:00:00	0	5	0.5
2019-04-24 17:00:00	0	6.67	1.5
2019-04-24 18:00:00	0	8.92	2.75
2019-04-24 19:00:00	0	6.08	1.67
2019-04-24 20:00:00	0	6.17	1.17
2019-04-24 21:00:00	0	5.5	1
2019-04-24 22:00:00	0	5	0.67
2019-04-24 23:00:00	0	5	1.17
2019-04-25 00:00:00	0	4.78	0.78
2019-04-25 01:00:00	0	4.84	0.75
2019-04-25 02:00:00	0	4.75	1.17
2019-04-25 03:00:00	0	4.84	0.59
2019-04-25 04:00:00	0	4.25	1
2019-04-25 05:00:00	0	3.75	1
2019-04-25 06:00:00	0	3.67	0.75
2019-04-25 07:00:00	0	4.17	0.75
2019-04-25 08:00:00	0	1.75	0.42
2019-04-25 09:00:00	0	3.25	0.83
2019-04-25 10:00:00	0	5	0.92
2019-04-25 11:00:00	0	5.33	0.67
2019-04-25 12:00:00	0	5.67	0.84
2019-04-25 13:00:00	0	5.67	0.84
2019-04-25 14:00:00	0	5.5	0.75
2019-04-25 15:00:00	0	5.67	0.84
2019-04-25 16:00:00	0	5.42	0.84
2019-04-25 17:00:00	0	6.92	1.59
2019-04-25 18:00:00	0	8	2.25
2019-04-25 19:00:00	0	5.5	1
2019-04-25 20:00:00	0	5.67	0.84
2019-04-25 21:00:00	0	5.5	0.75
2019-04-25 22:00:00	0	5.17	0.67
2019-04-25 23:00:00	0	5	0.84
2019-04-26 00:00:00	0	5.33	1
2019-04-26 01:00:00	0	5.17	0.67
2019-04-26 02:00:00	0	4.75	1.08
2019-04-26 03:00:00	0	4.84	0.67
2019-04-26 04:00:00	0	4.75	1.17
2019-04-26 05:00:00	0	3.58	0.5
2019-04-26 06:00:00	0	1.75	0.17
2019-04-26 07:00:00	0	1.67	0.08
2019-04-26 08:00:00	0	3.25	0.75
2019-04-26 09:00:00	0	4.25	0.75
2019-04-26 10:00:00	0	4.84	0.83
2019-04-26 11:00:00	0	5.25	0.92
2019-04-26 12:00:00	0	6.92	1.59
2019-04-26 13:00:00	0	7	2.08
2019-04-26 14:00:00	0	5.17	1.17
2019-04-26 15:00:00	0	5.25	0.75
2019-04-26 16:00:00	0	5.67	0.84
2019-04-26 17:00:00	0	6.92	1.75
2019-04-26 18:00:00	0	6.58	1.75
2019-04-26 19:00:00	0	6.17	1.75
2019-04-26 20:00:00	0	6.5	1.34
2019-04-26 21:00:00	0	5.58	0.84
2019-04-26 22:00:00	0	5.33	0.67
2019-04-26 23:00:00	0	5.25	0.84
2019-04-27 00:00:00	0	4.78	0.33
2019-04-27 01:00:00	0	4.84	1
2019-04-27 02:00:00	0	4.84	0.92
2019-04-27 03:00:00	0	4.84	0.58
2019-04-27 04:00:00	0	4.67	1.25
2019-04-27 05:00:00	0	3.25	0.5
2019-04-27 06:00:00	0	3.17	0.5
2019-04-27 07:00:00	0	2.34	0.58
2019-04-27 08:00:00	0	2.84	0.5
2019-04-27 09:00:00	0	3.17	0.5
2019-04-27 10:00:00	0	4.84	0.67
2019-04-27 11:00:00	0	5.5	1.17
2019-04-27 12:00:00	0	6.42	1.5
2019-04-27 13:00:00	0	6.58	1.42
2019-04-27 14:00:00	0	4.84	1
2019-04-27 15:00:00	0	5.33	0.59
2019-04-27 16:00:00	0	5.67	0.84
2019-04-27 17:00:00	0	5.5	0.75
2019-04-27 18:00:00	0	5.42	0.67
2019-04-27 19:00:00	0	6.42	1.42
2019-04-27 20:00:00	0	5.67	0.84
2019-04-27 21:00:00	0	5.42	0.59
2019-04-27 22:00:00	0	5.25	0.59
2019-04-27 23:00:00	0	5.33	0.84
2019-04-28 00:00:00	0	4.78	1.33
2019-04-28 01:00:00	0	4.75	1.17
2019-04-28 02:00:00	0	4.75	0.67
2019-04-28 03:00:00	0	4.25	1.25
2019-04-28 04:00:00	0	4.17	0.58
2019-04-28 05:00:00	0	2.75	0.67
2019-04-28 06:00:00	0	2.25	0.25
2019-04-28 07:00:00	0	2.67	0.75
2019-04-28 08:00:00	0	2.34	0.67
2019-04-28 09:00:00	0	3.17	0.5
2019-04-28 10:00:00	0	4.34	0.67
2019-04-28 11:00:00	0	5	1.25
2019-04-28 12:00:00	0	5.08	0.42
2019-04-28 13:00:00	0	5.33	0.84
2019-04-28 14:00:00	0	5.08	0.84
2019-04-28 15:00:00	0	4.84	0.83
2019-04-28 16:00:00	0	5.17	0.67
2019-04-28 17:00:00	0	5	0.59
2019-04-28 18:00:00	0	5.17	0.42
2019-04-28 19:00:00	0	5.33	0.59
2019-04-28 20:00:00	0	5.08	0.34
2019-04-28 21:00:00	0	5.17	0.58
2019-04-28 22:00:00	0	5.17	0.5
2019-04-28 23:00:00	0	5	1.34
2019-04-29 00:00:00	0	1.45	0.22
2019-04-29 01:00:00	0	4.75	1.17
2019-04-29 02:00:00	0	4.84	0.67
2019-04-29 03:00:00	0	4.84	1.17
2019-04-29 04:00:00	0	3.75	0.5
2019-04-29 05:00:00	0	1.67	0.17
2019-04-29 06:00:00	0	1.75	0
2019-04-29 07:00:00	0	0.75	0
2019-04-29 08:00:00	0	1.25	0
2019-04-29 09:00:00	0	1.75	0.25
2019-04-29 10:00:00	0	3.25	0.84
2019-04-29 11:00:00	0	4.84	0.75
2019-04-29 12:00:00	0	4.84	1.08
2019-04-29 13:00:00	0	4.75	0.59
2019-04-29 14:00:00	0	4.92	1.25
2019-04-29 15:00:00	0	4.75	0.83
2019-04-29 16:00:00	0	5.17	0.75
2019-04-29 17:00:00	0	4.84	1.08
2019-04-29 18:00:00	0	4.75	0.59
2019-04-29 19:00:00	0	4.84	1.25
2019-04-29 20:00:00	0	5.09	0.67
2019-04-29 21:00:00	0	4.84	1
2019-04-29 22:00:00	0	4.84	0.58
2019-04-29 23:00:00	0	4.67	1.34
2019-04-30 00:00:00	0	3.45	0.44
2019-04-30 01:00:00	0	3.75	0.5
2019-04-30 02:00:00	0	4.84	1.33
2019-04-30 03:00:00	0	4.75	0.84
2019-04-30 04:00:00	0	2.17	0.42
2019-04-30 05:00:00	0	1.25	0
2019-04-30 06:00:00	0	0.75	0
2019-04-30 07:00:00	0	0.84	0
2019-04-30 08:00:00	0	0.84	0
2019-04-30 09:00:00	0	0.75	0
2019-04-30 10:00:00	0	2.34	0.42
2019-04-30 11:00:00	0	4.84	1.17
2019-04-30 12:00:00	0	4.75	0.83
2019-04-30 13:00:00	0	4.84	0.67
2019-04-30 14:00:00	0	4.75	1.17
2019-04-30 15:00:00	0	4.25	0.5
2019-04-30 16:00:00	0	5.25	0.92
2019-04-30 17:00:00	0	4.84	0.5
2019-04-30 18:00:00	0	5	1.25
2019-04-30 19:00:00	0	4.75	0.83
2019-04-30 20:00:00	0	5	0.75
2019-04-30 21:00:00	0	5	1.08
2019-04-30 22:00:00	0	4.75	0.59
2019-04-30 23:00:00	0	4.84	1.25
2019-05-01 00:00:00	0	4.78	0.55

## Sheet: PM 04220 06
Data/Hora	Intensidade(carros/hora)	Ocupacao(%)	Carga(%)
2019-04-01 00:00:00	103	0.11	1.33
2019-04-01 01:00:00	43	0	0
2019-04-01 02:00:00	36	0	0
2019-04-01 03:00:00	23	0	0
2019-04-01 04:00:00	33	0	0
2019-04-01 05:00:00	204	0.75	3.17
2019-04-01 06:00:00	688	5	13.67
2019-04-01 07:00:00	1273	11.25	28.5
2019-04-01 08:00:00	1182	10.25	26.5
2019-04-01 09:00:00	1134	10.34	25.5
2019-04-01 10:00:00	1146	10.92	25.83
2019-04-01 11:00:00	1202	14.08	28.42
2019-04-01 12:00:00	1161	8.58	25.42
2019-04-01 13:00:00	1184	13	27.58
2019-04-01 14:00:00	1215	20.08	30.75
2019-04-01 15:00:00	1210	20.42	31.09
2019-04-01 16:00:00	1222	27	33
2019-04-01 17:00:00	1392	15.25	32.33
2019-04-01 18:00:00	1561	22.33	38.5
2019-04-01 19:00:00	1266	14.34	30.75
2019-04-01 20:00:00	905	12.5	21.67
2019-04-01 21:00:00	732	9.34	16.83
2019-04-01 22:00:00	655	6.09	15.17
2019-04-01 23:00:00	224	2.08	4.42
2019-04-02 00:00:00	129	1.55	2.44
2019-04-02 01:00:00	44	0	0
2019-04-02 02:00:00	25	0	0
2019-04-02 03:00:00	17	0	0
2019-04-02 04:00:00	31	0.17	0.42
2019-04-02 05:00:00	152	0.67	2.08
2019-04-02 06:00:00	687	4.67	13.08
2019-04-02 07:00:00	1204	16.5	28.42
2019-04-02 08:00:00	1220	9.33	27.75
2019-04-02 09:00:00	1120	12.67	26.25
2019-04-02 10:00:00	1224	15.83	28.75
2019-04-02 11:00:00	1238	17.5	30.08
2019-04-02 12:00:00	1140	10.92	26.33
2019-04-02 13:00:00	1189	12.17	27
2019-04-02 14:00:00	1202	23.75	31.5
2019-04-02 15:00:00	1200	21.84	31.34
2019-04-02 16:00:00	1314	28	35.34
2019-04-02 17:00:00	1430	16	33.25
2019-04-02 18:00:00	1570	19	37.34
2019-04-02 19:00:00	1193	10.17	28
2019-04-02 20:00:00	864	9.67	19.67
2019-04-02 21:00:00	764	8	17.75
2019-04-02 22:00:00	574	6.5	13.33
2019-04-02 23:00:00	316	4.83	7.25
2019-04-03 00:00:00	124	0.22	2
2019-04-03 01:00:00	53	0	0.17
2019-04-03 02:00:00	48	0.17	0.33
2019-04-03 03:00:00	37	0.17	0.08
2019-04-03 04:00:00	30	0	0.08
2019-04-03 05:00:00	293	1.67	4.83
2019-04-03 06:00:00	758	6.92	15.67
2019-04-03 07:00:00	1249	12.83	28.83
2019-04-03 08:00:00	1242	10.84	27.83
2019-04-03 09:00:00	1178	8.17	26
2019-04-03 10:00:00	1212	11.17	27.34
2019-04-03 11:00:00	1189	11.75	27.34
2019-04-03 12:00:00	1206	12.33	27.42
2019-04-03 13:00:00	1258	14.09	29.75
2019-04-03 14:00:00	1172	22.25	30.5
2019-04-03 15:00:00	1234	25.08	32.92
2019-04-03 16:00:00	1394	24.59	35.83
2019-04-03 17:00:00	1521	16.08	35.5
2019-04-03 18:00:00	1534	15.75	35.5
2019-04-03 19:00:00	1133	12.25	27.17
2019-04-03 20:00:00	743	6.09	16.42
2019-04-03 21:00:00	461	3.33	9.34
2019-04-03 22:00:00	435	3.67	9.25
2019-04-03 23:00:00	287	3	5.75
2019-04-04 00:00:00	149	0.33	2.56
2019-04-04 01:00:00	83	0.08	1.42
2019-04-04 02:00:00	23	0	0
2019-04-04 03:00:00	29	0	0
2019-04-04 04:00:00	39	0	0
2019-04-04 05:00:00	155	0.58	2.25
2019-04-04 06:00:00	637	4.17	12.25
2019-04-04 07:00:00	1174	10.92	26.25
2019-04-04 08:00:00	1263	10.5	28.17
2019-04-04 09:00:00	1167	9	26.17
2019-04-04 10:00:00	1169	11.33	26.42
2019-04-04 11:00:00	1244	14.5	29.17
2019-04-04 12:00:00	1172	11.75	27.17
2019-04-04 13:00:00	1169	13	27.25
2019-04-04 14:00:00	1225	18.09	29.67
2019-04-04 15:00:00	1264	22.17	32.59
2019-04-04 16:00:00	1327	26.67	34.83
2019-04-04 17:00:00	1489	15.58	34.83
2019-04-04 18:00:00	1511	15.84	35.67
2019-04-04 19:00:00	1230	12.25	28.67
2019-04-04 20:00:00	891	10.75	20.92
2019-04-04 21:00:00	732	13.17	18.33
2019-04-04 22:00:00	726	7.25	17
2019-04-04 23:00:00	305	3	6.75
2019-04-05 00:00:00	168	0.33	2.89
2019-04-05 01:00:00	87	0.42	1.58
2019-04-05 02:00:00	47	0	0.17
2019-04-05 03:00:00	32	0	0
2019-04-05 04:00:00	38	0	0
2019-04-05 05:00:00	185	0.67	2.75
2019-04-05 06:00:00	732	5.5	14.42
2019-04-05 07:00:00	1304	12.92	29.92
2019-04-05 08:00:00	1189	9.34	26.5
2019-04-05 09:00:00	1206	11.67	27.84
2019-04-05 10:00:00	1251	15.17	29.17
2019-04-05 11:00:00	1272	17.58	31.17
2019-04-05 12:00:00	1202	12.5	28
2019-04-05 13:00:00	1278	13.5	29.75
2019-04-05 14:00:00	1355	25.75	35.34
2019-04-05 15:00:00	1337	24.83	34.84
2019-04-05 16:00:00	1385	27.33	36.75
2019-04-05 17:00:00	1507	16.67	35.42
2019-04-05 18:00:00	1474	13.92	34.17
2019-04-05 19:00:00	1148	12.5	27.17
2019-04-05 20:00:00	864	8.17	18.83
2019-04-05 21:00:00	646	7.59	15.67
2019-04-05 22:00:00	650	5.75	13.83
2019-04-05 23:00:00	314	2.34	6.25
2019-04-06 00:00:00	255	0.89	5.22
2019-04-06 01:00:00	150	0.5	2.75
2019-04-06 02:00:00	151	0.08	2.75
2019-04-06 03:00:00	97	0	1.33
2019-04-06 04:00:00	104	0	1.25
2019-04-06 05:00:00	130	0.67	2
2019-04-06 06:00:00	306	1.33	5.67
2019-04-06 07:00:00	914	5.58	18.83
2019-04-06 08:00:00	1065	6.83	22.59
2019-04-06 09:00:00	1207	7.34	25.67
2019-04-06 10:00:00	1317	7	28.09
2019-04-06 11:00:00	1451	10.83	32.67
2019-04-06 12:00:00	1333	23.17	33.42
2019-04-06 13:00:00	1131	35.83	36
2019-04-06 14:00:00	987	29.25	28.75
2019-04-06 15:00:00	917	25.42	27.83
2019-04-06 16:00:00	981	24.34	27.34
2019-04-06 17:00:00	1019	22.33	28.42
2019-04-06 18:00:00	1070	25.75	29.58
2019-04-06 19:00:00	875	15.92	23.84
2019-04-06 20:00:00	721	12.83	18
2019-04-06 21:00:00	599	8.08	14
2019-04-06 22:00:00	530	5.83	12
2019-04-06 23:00:00	426	3.08	8.92
2019-04-07 00:00:00	449	5.55	9.66
2019-04-07 01:00:00	383	1.17	7.5
2019-04-07 02:00:00	297	1.92	5.75
2019-04-07 03:00:00	353	1.25	6.58
2019-04-07 04:00:00	325	1	6.42
2019-04-07 05:00:00	227	0.42	3.92
2019-04-07 06:00:00	339	1.75	5.92
2019-04-07 07:00:00	602	3.67	12.34
2019-04-07 08:00:00	524	5.92	11.34
2019-04-07 09:00:00	633	6	13.75
2019-04-07 10:00:00	676	8.92	15.42
2019-04-07 11:00:00	763	12.17	18.67
2019-04-07 12:00:00	884	12.83	21.25
2019-04-07 13:00:00	895	13.67	22.25
2019-04-07 14:00:00	810	12.25	19.34
2019-04-07 15:00:00	789	9.67	18
2019-04-07 16:00:00	849	14	21.92
2019-04-07 17:00:00	776	9.08	17.5
2019-04-07 18:00:00	883	16.67	22.5
2019-04-07 19:00:00	833	15.59	21.92
2019-04-07 20:00:00	580	3.08	12
2019-04-07 21:00:00	457	3.5	9.58
2019-04-07 22:00:00	324	2.42	6.42
2019-04-07 23:00:00	182	0.33	3
2019-04-08 00:00:00	152	0.44	2.67
2019-04-08 01:00:00	57	0	0.5
2019-04-08 02:00:00	43	0.08	0.33
2019-04-08 03:00:00	21	0	0
2019-04-08 04:00:00	48	0	0.17
2019-04-08 05:00:00	187	0.59	2.83
2019-04-08 06:00:00	759	5.5	15.08
2019-04-08 07:00:00	1259	13	29.08
2019-04-08 08:00:00	1220	11.5	27.17
2019-04-08 09:00:00	1153	13.59	27
2019-04-08 10:00:00	1210	14.25	29
2019-04-08 11:00:00	1152	9.08	25.67
2019-04-08 12:00:00	1167	12.59	26.84
2019-04-08 13:00:00	1176	11.84	27.58
2019-04-08 14:00:00	1193	19.25	29.25
2019-04-08 15:00:00	1246	20.25	32
2019-04-08 16:00:00	1344	26.67	35.42
2019-04-08 17:00:00	1392	14.17	32.17
2019-04-08 18:00:00	1492	14.42	34.59
2019-04-08 19:00:00	1147	11.75	27.25
2019-04-08 20:00:00	660	5.42	14.42
2019-04-08 21:00:00	465	3.67	9.75
2019-04-08 22:00:00	432	4.17	9.08
2019-04-08 23:00:00	202	2.42	4.17
2019-04-09 00:00:00	101	0.33	1.78
2019-04-09 01:00:00	34	0	0.08
2019-04-09 02:00:00	35	0	0
2019-04-09 03:00:00	21	0	0
2019-04-09 04:00:00	28	0	0
2019-04-09 05:00:00	152	0.5	2.08
2019-04-09 06:00:00	735	6.08	14.58
2019-04-09 07:00:00	1212	20.92	31.08
2019-04-09 08:00:00	1183	9.92	26.75
2019-04-09 09:00:00	1264	16.92	30.67
2019-04-09 10:00:00	1240	16.58	29.67
2019-04-09 11:00:00	1175	14.84	28.25
2019-04-09 12:00:00	1148	8.25	25.33
2019-04-09 13:00:00	1253	15.42	29
2019-04-09 14:00:00	1282	22.75	33.17
2019-04-09 15:00:00	1383	30.67	37.67
2019-04-09 16:00:00	1278	24.83	33.83
2019-04-09 17:00:00	1525	13.84	34.42
2019-04-09 18:00:00	1440	21.84	35.92
2019-04-09 19:00:00	1154	13.92	28.42
2019-04-09 20:00:00	715	7.25	15.92
2019-04-09 21:00:00	734	8.92	17.42
2019-04-09 22:00:00	631	7.25	14.08
2019-04-09 23:00:00	347	2.67	7.09
2019-04-10 00:00:00	189	1	3.33
2019-04-10 01:00:00	66	0	0.58
2019-04-10 02:00:00	48	0.08	0.08
2019-04-10 03:00:00	20	0	0.25
2019-04-10 04:00:00	32	0	0
2019-04-10 05:00:00	272	1.67	4.5
2019-04-10 06:00:00	746	4.67	14.42
2019-04-10 07:00:00	1253	9.5	27.75
2019-04-10 08:00:00	1223	13.33	28.25
2019-04-10 09:00:00	1230	10.67	27.67
2019-04-10 10:00:00	1254	10	27.5
2019-04-10 11:00:00	1254	13.5	29.84
2019-04-10 12:00:00	1181	10.75	26.67
2019-04-10 13:00:00	1242	15.17	29.42
2019-04-10 14:00:00	1292	22.58	32.17
2019-04-10 15:00:00	1280	25.58	34.34
2019-04-10 16:00:00	1419	30	37.92
2019-04-10 17:00:00	1572	19.33	37.75
2019-04-10 18:00:00	1610	18.08	38.08
2019-04-10 19:00:00	1044	10.25	24.92
2019-04-10 20:00:00	937	14.08	22.58
2019-04-10 21:00:00	646	7.58	14.75
2019-04-10 22:00:00	664	7.75	15.83
2019-04-10 23:00:00	260	3.33	5.75
2019-04-11 00:00:00	125	0.22	1.89
2019-04-11 01:00:00	67	0	0.75
2019-04-11 02:00:00	38	0	0.08
2019-04-11 03:00:00	26	0.08	0
2019-04-11 04:00:00	29	0	0.08
2019-04-11 05:00:00	155	0.42	2.08
2019-04-11 06:00:00	706	3.58	13.17
2019-04-11 07:00:00	1274	11.25	28.09
2019-04-11 08:00:00	1212	9.42	27.17
2019-04-11 09:00:00	1272	12.83	29.25
2019-04-11 10:00:00	1209	14.17	28.25
2019-04-11 11:00:00	1242	18	30.92
2019-04-11 12:00:00	1173	12	26.92
2019-04-11 13:00:00	1217	10.59	27.17
2019-04-11 14:00:00	1249	20.92	31.25
2019-04-11 15:00:00	1248	22.92	32
2019-04-11 16:00:00	1333	25.75	34.5
2019-04-11 17:00:00	1461	15.84	34.83
2019-04-11 18:00:00	1557	13.17	35.5
2019-04-11 19:00:00	1247	13	29.75
2019-04-11 20:00:00	812	8.33	18.92
2019-04-11 21:00:00	582	3.83	12
2019-04-11 22:00:00	541	6.42	12.17
2019-04-11 23:00:00	307	2.17	6.17
2019-04-12 00:00:00	172	0.67	3
2019-04-12 01:00:00	102	0	1.42
2019-04-12 02:00:00	54	0	0.25
2019-04-12 03:00:00	34	0	0.08
2019-04-12 04:00:00	42	0	0.08
2019-04-12 05:00:00	187	0.5	2.75
2019-04-12 06:00:00	660	3.34	12.67
2019-04-12 07:00:00	1226	9.67	27.08
2019-04-12 08:00:00	1162	6.75	24.5
2019-04-12 09:00:00	1132	9.17	25.42
2019-04-12 10:00:00	1192	13.5	27.42
2019-04-12 11:00:00	1228	12.75	28.83
2019-04-12 12:00:00	1177	11.42	26.92
2019-04-12 13:00:00	1273	12.83	28.75
2019-04-12 14:00:00	1311	23.33	33.67
2019-04-12 15:00:00	1342	24.58	33.92
2019-04-12 16:00:00	1441	27.34	38.25
2019-04-12 17:00:00	1396	15.67	33.08
2019-04-12 18:00:00	1411	20.17	34.58
2019-04-12 19:00:00	1168	11.25	27.42
2019-04-12 20:00:00	967	10.59	21.92
2019-04-12 21:00:00	793	9.5	18.67
2019-04-12 22:00:00	577	5.34	12.75
2019-04-12 23:00:00	344	4.17	7
2019-04-13 00:00:00	267	1.11	5
2019-04-13 01:00:00	272	1.17	5.58
2019-04-13 02:00:00	140	0.67	2.5
2019-04-13 03:00:00	92	0	1.08
2019-04-13 04:00:00	83	1.08	1.25
2019-04-13 05:00:00	161	0.34	2.33
2019-04-13 06:00:00	440	4.5	8.42
2019-04-13 07:00:00	1006	6.25	21.67
2019-04-13 08:00:00	1111	7.25	23.92
2019-04-13 09:00:00	1268	8.92	27.75
2019-04-13 10:00:00	1351	8.08	28.92
2019-04-13 11:00:00	1356	9	29.75
2019-04-13 12:00:00	1444	19.08	34.67
2019-04-13 13:00:00	1174	35.42	35.59
2019-04-13 14:00:00	979	29.67	30
2019-04-13 15:00:00	875	22.33	25.42
2019-04-13 16:00:00	922	14.83	23.17
2019-04-13 17:00:00	939	16.92	23.83
2019-04-13 18:00:00	1072	26.67	29.75
2019-04-13 19:00:00	966	22.42	27.34
2019-04-13 20:00:00	789	11.92	20.09
2019-04-13 21:00:00	654	5.42	14
2019-04-13 22:00:00	526	5.17	10.92
2019-04-13 23:00:00	473	5.17	10.83
2019-04-14 00:00:00	483	2.11	9
2019-04-14 01:00:00	366	1.83	6.75
2019-04-14 02:00:00	238	0.59	4.58
2019-04-14 03:00:00	157	0	2.34
2019-04-14 04:00:00	95	0	1
2019-04-14 05:00:00	112	0.08	1.67
2019-04-14 06:00:00	242	2.75	4.5
2019-04-14 07:00:00	528	3.25	10.84
2019-04-14 08:00:00	495	2.75	9.92
2019-04-14 09:00:00	601	4.58	12.42
2019-04-14 10:00:00	684	8.58	15.25
2019-04-14 11:00:00	824	14.17	20.08
2019-04-14 12:00:00	959	21.75	26.92
2019-04-14 13:00:00	902	15.42	22.67
2019-04-14 14:00:00	795	8.08	18.17
2019-04-14 15:00:00	808	12.17	19.67
2019-04-14 16:00:00	675	14.17	17.42
2019-04-14 17:00:00	658	11.5	16.67
2019-04-14 18:00:00	851	14.92	20.42
2019-04-14 19:00:00	756	12.67	19.58
2019-04-14 20:00:00	577	9	13.92
2019-04-14 21:00:00	441	4	9
2019-04-14 22:00:00	304	4.59	6.75
2019-04-14 23:00:00	242	1.08	4.75
2019-04-15 00:00:00	144	0.56	2.33
2019-04-15 01:00:00	64	0	0.58
2019-04-15 02:00:00	30	0	0.08
2019-04-15 03:00:00	28	0	0
2019-04-15 04:00:00	42	0	0.08
2019-04-15 05:00:00	193	2.5	4
2019-04-15 06:00:00	737	6.67	14.33
2019-04-15 07:00:00	1327	16.25	31.5
2019-04-15 08:00:00	1141	11.5	26.58
2019-04-15 09:00:00	1157	9.83	26
2019-04-15 10:00:00	1165	9	25.42
2019-04-15 11:00:00	1176	11.84	27.17
2019-04-15 12:00:00	1151	8.75	25.58
2019-04-15 13:00:00	1180	11.58	26.75
2019-04-15 14:00:00	1240	22.75	31.5
2019-04-15 15:00:00	1282	22	32.75
2019-04-15 16:00:00	1302	27	35.42
2019-04-15 17:00:00	1408	14.5	32.5
2019-04-15 18:00:00	1519	14.75	35.34
2019-04-15 19:00:00	1202	12.59	28.09
2019-04-15 20:00:00	1085	10.67	24.83
2019-04-15 21:00:00	671	5.08	14.67
2019-04-15 22:00:00	658	6.83	14.75
2019-04-15 23:00:00	224	2.67	4.75
2019-04-16 00:00:00	135	1	2.22
2019-04-16 01:00:00	56	0.08	0.33
2019-04-16 02:00:00	36	0	0
2019-04-16 03:00:00	19	0	0
2019-04-16 04:00:00	39	0	0.08
2019-04-16 05:00:00	219	1	3.58
2019-04-16 06:00:00	847	7.34	17.17
2019-04-16 07:00:00	1463	17.25	35.09
2019-04-16 08:00:00	1180	10.5	26.33
2019-04-16 09:00:00	1188	10.75	27.08
2019-04-16 10:00:00	1204	17.42	29.5
2019-04-16 11:00:00	1189	12.42	27.75
2019-04-16 12:00:00	1227	17.34	29.5
2019-04-16 13:00:00	1185	12.34	27.75
2019-04-16 14:00:00	1261	19.33	31.17
2019-04-16 15:00:00	1315	21.67	32.92
2019-04-16 16:00:00	1313	28.75	35.42
2019-04-16 17:00:00	1532	14.75	35.25
2019-04-16 18:00:00	1494	14.34	34.92
2019-04-16 19:00:00	1238	10.92	28.5
2019-04-16 20:00:00	927	8.75	20.5
2019-04-16 21:00:00	688	6.42	15.67
2019-04-16 22:00:00	675	8.5	15.58
2019-04-16 23:00:00	293	2.58	6.17
2019-04-17 00:00:00	151	0.56	2.78
2019-04-17 01:00:00	56	0	0.17
2019-04-17 02:00:00	51	0	0.25
2019-04-17 03:00:00	19	0	0.08
2019-04-17 04:00:00	33	0	0.08
2019-04-17 05:00:00	203	2.34	3.34
2019-04-17 06:00:00	767	6.58	15.34
2019-04-17 07:00:00	1204	15	28.67
2019-04-17 08:00:00	1235	12.25	28.25
2019-04-17 09:00:00	1251	10.84	28.25
2019-04-17 10:00:00	1185	13.33	28
2019-04-17 11:00:00	1244	16.17	29.42
2019-04-17 12:00:00	1225	15	29.42
2019-04-17 13:00:00	1254	15	29.33
2019-04-17 14:00:00	1285	22.75	33.08
2019-04-17 15:00:00	1232	23.42	32.17
2019-04-17 16:00:00	1359	26.83	36.42
2019-04-17 17:00:00	1465	14	33.67
2019-04-17 18:00:00	1448	21.67	35.83
2019-04-17 19:00:00	1185	11.17	27.67
2019-04-17 20:00:00	956	11	22.42
2019-04-17 21:00:00	780	7.42	17.25
2019-04-17 22:00:00	405	3.59	9
2019-04-17 23:00:00	250	1.67	4.84
2019-04-18 00:00:00	164	2.33	3.56
2019-04-18 01:00:00	84	0.08	1.08
2019-04-18 02:00:00	49	0	0.17
2019-04-18 03:00:00	53	0	0.25
2019-04-18 04:00:00	46	0	0
2019-04-18 05:00:00	163	0.33	2.25
2019-04-18 06:00:00	576	2.59	10.67
2019-04-18 07:00:00	953	6.08	20
2019-04-18 08:00:00	1077	7.5	23.42
2019-04-18 09:00:00	1139	9.08	25.25
2019-04-18 10:00:00	1133	8.42	25.42
2019-04-18 11:00:00	1126	9.67	25.17
2019-04-18 12:00:00	1062	9.25	23.75
2019-04-18 13:00:00	1054	9.75	23.59
2019-04-18 14:00:00	1141	13.25	26.75
2019-04-18 15:00:00	1212	14.67	28.5
2019-04-18 16:00:00	1222	18.08	30.33
2019-04-18 17:00:00	1236	11.08	28.09
2019-04-18 18:00:00	1207	12.25	27.67
2019-04-18 19:00:00	1014	9.42	23.34
2019-04-18 20:00:00	682	6.09	15
2019-04-18 21:00:00	630	10.67	15.75
2019-04-18 22:00:00	469	4.83	10.25
2019-04-18 23:00:00	340	6.25	8.25
2019-04-19 00:00:00	228	2.56	4.45
2019-04-19 01:00:00	206	0.67	3.92
2019-04-19 02:00:00	120	0.25	1.75
2019-04-19 03:00:00	128	1.75	2.25
2019-04-19 04:00:00	98	0.58	1.75
2019-04-19 05:00:00	130	0.92	2.17
2019-04-19 06:00:00	278	0.75	4.67
2019-04-19 07:00:00	508	2.33	10
2019-04-19 08:00:00	452	2	8.75
2019-04-19 09:00:00	528	2.5	10.17
2019-04-19 10:00:00	663	3	13.17
2019-04-19 11:00:00	668	3.5	13.75
2019-04-19 12:00:00	654	2.92	13.42
2019-04-19 13:00:00	642	3.58	12.92
2019-04-19 14:00:00	617	3.92	12.83
2019-04-19 15:00:00	610	3.84	12.33
2019-04-19 16:00:00	572	3.42	11.67
2019-04-19 17:00:00	513	4.92	11.08
2019-04-19 18:00:00	740	8.75	16.67
2019-04-19 19:00:00	619	7.17	14.58
2019-04-19 20:00:00	495	6.34	11.08
2019-04-19 21:00:00	437	7.25	10.34
2019-04-19 22:00:00	303	3.84	6.42
2019-04-19 23:00:00	269	1.75	5.25
2019-04-20 00:00:00	199	0.55	3.67
2019-04-20 01:00:00	104	0	1.42
2019-04-20 02:00:00	79	0.25	1.17
2019-04-20 03:00:00	60	0	0.5
2019-04-20 04:00:00	93	0.08	1.09
2019-04-20 05:00:00	94	0.08	1.17
2019-04-20 06:00:00	285	1.33	4.42
2019-04-20 07:00:00	562	3.25	11.42
2019-04-20 08:00:00	605	3.92	12.34
2019-04-20 09:00:00	627	3.42	12.67
2019-04-20 10:00:00	969	5.42	19.67
2019-04-20 11:00:00	964	6.67	20.67
2019-04-20 12:00:00	947	14.92	23.25
2019-04-20 13:00:00	859	21.92	24.42
2019-04-20 14:00:00	812	21.17	23.33
2019-04-20 15:00:00	740	17.17	21.08
2019-04-20 16:00:00	656	8	15.42
2019-04-20 17:00:00	539	3.75	10.83
2019-04-20 18:00:00	646	8.5	14.42
2019-04-20 19:00:00	770	10.34	18.83
2019-04-20 20:00:00	559	5.09	12.42
2019-04-20 21:00:00	543	6.17	12.25
2019-04-20 22:00:00	377	2.67	7.42
2019-04-20 23:00:00	322	3.42	6.83
2019-04-21 00:00:00	228	1.22	4.22
2019-04-21 01:00:00	182	0.08	2.92
2019-04-21 02:00:00	122	0.08	1.84
2019-04-21 03:00:00	102	0	1.33
2019-04-21 04:00:00	86	0	1.08
2019-04-21 05:00:00	132	2.67	3
2019-04-21 06:00:00	334	2	5.83
2019-04-21 07:00:00	422	6.5	10.5
2019-04-21 08:00:00	394	3.25	7.83
2019-04-21 09:00:00	520	4.67	11
2019-04-21 10:00:00	552	4.25	11.25
2019-04-21 11:00:00	748	10.67	17.25
2019-04-21 12:00:00	764	12.09	18.92
2019-04-21 13:00:00	725	8.92	16.92
2019-04-21 14:00:00	601	5.58	12.92
2019-04-21 15:00:00	711	8.83	16.33
2019-04-21 16:00:00	695	8.33	16
2019-04-21 17:00:00	702	7.92	15.59
2019-04-21 18:00:00	805	11.75	19.08
2019-04-21 19:00:00	795	18.09	22.17
2019-04-21 20:00:00	585	4.67	13.42
2019-04-21 21:00:00	456	2.75	9.17
2019-04-21 22:00:00	282	2	5.84
2019-04-21 23:00:00	280	1.09	5
2019-04-22 00:00:00	189	0.78	3.56
2019-04-22 01:00:00	75	0.17	0.83
2019-04-22 02:00:00	44	0	0.42
2019-04-22 03:00:00	50	0.08	0.42
2019-04-22 04:00:00	59	0.17	0.5
2019-04-22 05:00:00	274	1.5	4.67
2019-04-22 06:00:00	1111	8.84	22.67
2019-04-22 07:00:00	1763	20.09	42.34
2019-04-22 08:00:00	1164	10.08	26.5
2019-04-22 09:00:00	1081	7.17	23.83
2019-04-22 10:00:00	1148	13.25	26.67
2019-04-22 11:00:00	1140	15.58	27.34
2019-04-22 12:00:00	1178	10.25	26.42
2019-04-22 13:00:00	1156	10.58	25.92
2019-04-22 14:00:00	1192	19.5	30
2019-04-22 15:00:00	1242	21.17	32
2019-04-22 16:00:00	1325	24.5	34.42
2019-04-22 17:00:00	1450	15.67	33.75
2019-04-22 18:00:00	1530	16.67	35.83
2019-04-22 19:00:00	1083	11.08	25.84
2019-04-22 20:00:00	688	6.09	14.83
2019-04-22 21:00:00	677	5.67	14.42
2019-04-22 22:00:00	598	6.08	13.42
2019-04-22 23:00:00	213	1.75	4
2019-04-23 00:00:00	136	0.56	2.22
2019-04-23 01:00:00	68	0.17	0.92
2019-04-23 02:00:00	56	0	0.33
2019-04-23 03:00:00	21	0	0
2019-04-23 04:00:00	43	0.08	0.25
2019-04-23 05:00:00	151	0.75	2.17
2019-04-23 06:00:00	711	3.5	13.25
2019-04-23 07:00:00	1236	11.17	27.67
2019-04-23 08:00:00	1251	10.67	28.25
2019-04-23 09:00:00	1237	13.67	28.58
2019-04-23 10:00:00	1166	11	26.83
2019-04-23 11:00:00	1216	15.25	29.17
2019-04-23 12:00:00	1130	10.83	25.25
2019-04-23 13:00:00	1166	9.83	26.17
2019-04-23 14:00:00	1299	28.83	34.67
2019-04-23 15:00:00	1352	26.58	36
2019-04-23 16:00:00	1303	22.17	33.42
2019-04-23 17:00:00	1506	14	34.5
2019-04-23 18:00:00	1476	13.17	33.59
2019-04-23 19:00:00	1152	10.42	26.58
2019-04-23 20:00:00	791	10.42	18.5
2019-04-23 21:00:00	737	8.17	16.67
2019-04-23 22:00:00	631	5.75	14.17
2019-04-23 23:00:00	313	2.25	6.33
2019-04-24 00:00:00	121	0.22	1.89
2019-04-24 01:00:00	49	0.33	0.92
2019-04-24 02:00:00	29	0	0
2019-04-24 03:00:00	45	0	0.08
2019-04-24 04:00:00	35	0.08	0.08
2019-04-24 05:00:00	243	1.33	4
2019-04-24 06:00:00	743	5.17	14.33
2019-04-24 07:00:00	1298	14.92	30.83
2019-04-24 08:00:00	1200	14.5	28.33
2019-04-24 09:00:00	1268	14.33	29.67
2019-04-24 10:00:00	1141	10.58	26.09
2019-04-24 11:00:00	1243	15.75	29.92
2019-04-24 12:00:00	1216	12.58	27.67
2019-04-24 13:00:00	1257	13.33	29.25
2019-04-24 14:00:00	1252	24.17	32.67
2019-04-24 15:00:00	1274	29.83	35.17
2019-04-24 16:00:00	1302	30.17	35.67
2019-04-24 17:00:00	1500	18.17	35.92
2019-04-24 18:00:00	1449	15.67	34.34
2019-04-24 19:00:00	1187	16.33	29.5
2019-04-24 20:00:00	909	10.84	21
2019-04-24 21:00:00	775	6.75	17.08
2019-04-24 22:00:00	653	5.08	14.42
2019-04-24 23:00:00	296	2.17	6.25
2019-04-25 00:00:00	145	1.45	2.67
2019-04-25 01:00:00	55	0.33	1.17
2019-04-25 02:00:00	29	0	0
2019-04-25 03:00:00	60	0	0.34
2019-04-25 04:00:00	46	0.08	0.25
2019-04-25 05:00:00	154	0.42	2.25
2019-04-25 06:00:00	695	4.33	13.34
2019-04-25 07:00:00	1271	13.09	29.08
2019-04-25 08:00:00	1207	12.83	28.09
2019-04-25 09:00:00	1248	11.5	28
2019-04-25 10:00:00	1140	10.08	25.75
2019-04-25 11:00:00	1259	16.58	30.58
2019-04-25 12:00:00	1164	10.33	26.34
2019-04-25 13:00:00	1508	22.75	37.17
2019-04-25 14:00:00	1257	23.25	32.75
2019-04-25 15:00:00	1310	22.34	33.42
2019-04-25 16:00:00	1390	28.92	37
2019-04-25 17:00:00	1458	19.58	35.33
2019-04-25 18:00:00	1460	18.33	35.5
2019-04-25 19:00:00	1283	10.75	29.59
2019-04-25 20:00:00	977	12.5	23.09
2019-04-25 21:00:00	831	9.25	19.59
2019-04-25 22:00:00	734	8.92	17.34
2019-04-25 23:00:00	267	3	5.75
2019-04-26 00:00:00	156	0.33	2.67
2019-04-26 01:00:00	85	0.67	1.17
2019-04-26 02:00:00	48	0	0.08
2019-04-26 03:00:00	28	0	0
2019-04-26 04:00:00	29	0	0
2019-04-26 05:00:00	165	0.42	2.25
2019-04-26 06:00:00	650	4	12.42
2019-04-26 07:00:00	1276	9.25	28
2019-04-26 08:00:00	1204	10.34	27.17
2019-04-26 09:00:00	1267	11.42	28.58
2019-04-26 10:00:00	1214	13.08	28.34
2019-04-26 11:00:00	1257	14.25	29.34
2019-04-26 12:00:00	1126	9.75	25.42
2019-04-26 13:00:00	1222	9.84	26.83
2019-04-26 14:00:00	1273	25.5	33.75
2019-04-26 15:00:00	1255	21.67	31.75
2019-04-26 16:00:00	1354	23	34.67
2019-04-26 17:00:00	1430	13.58	33
2019-04-26 18:00:00	1505	15.17	34.5
2019-04-26 19:00:00	1310	12.5	30.25
2019-04-26 20:00:00	792	10.84	19.92
2019-04-26 21:00:00	778	9.09	17.25
2019-04-26 22:00:00	705	8.5	16.92
2019-04-26 23:00:00	350	3	7.5
2019-04-27 00:00:00	403	2	7.56
2019-04-27 01:00:00	316	1.08	6.34
2019-04-27 02:00:00	159	0.42	2.67
2019-04-27 03:00:00	141	0.33	2
2019-04-27 04:00:00	97	0	1.25
2019-04-27 05:00:00	152	0.58	2.17
2019-04-27 06:00:00	501	2.83	9.33
2019-04-27 07:00:00	918	6.59	19.58
2019-04-27 08:00:00	1102	7.25	23.25
2019-04-27 09:00:00	1159	7.67	25.5
2019-04-27 10:00:00	1285	9.42	27.67
2019-04-27 11:00:00	1310	14.25	30.58
2019-04-27 12:00:00	1298	21.17	32.75
2019-04-27 13:00:00	1144	32.25	34.25
2019-04-27 14:00:00	1017	28	29.17
2019-04-27 15:00:00	972	27	29.25
2019-04-27 16:00:00	945	19	24.92
2019-04-27 17:00:00	950	16.92	24.25
2019-04-27 18:00:00	1078	24.17	29.25
2019-04-27 19:00:00	916	15.5	24.5
2019-04-27 20:00:00	802	13.75	19.84
2019-04-27 21:00:00	607	7	14.09
2019-04-27 22:00:00	522	5.5	11.5
2019-04-27 23:00:00	452	4	9.5
2019-04-28 00:00:00	468	1.78	9.11
2019-04-28 01:00:00	463	1.59	9.08
2019-04-28 02:00:00	332	1	6.42
2019-04-28 03:00:00	152	0.08	2.59
2019-04-28 04:00:00	136	0	1.92
2019-04-28 05:00:00	102	0	1.25
2019-04-28 06:00:00	224	1.09	3.67
2019-04-28 07:00:00	538	4.42	11.09
2019-04-28 08:00:00	477	3.09	9.09
2019-04-28 09:00:00	561	5.5	12.25
2019-04-28 10:00:00	707	6	14.83
2019-04-28 11:00:00	761	11	17.75
2019-04-28 12:00:00	883	14	22
2019-04-28 13:00:00	876	11.42	21
2019-04-28 14:00:00	658	6.42	14.5
2019-04-28 15:00:00	750	10.5	17.92
2019-04-28 16:00:00	787	14.25	20.25
2019-04-28 17:00:00	778	7.75	17.17
2019-04-28 18:00:00	878	16.25	21.59
2019-04-28 19:00:00	783	14.25	21.17
2019-04-28 20:00:00	586	7.34	13.58
2019-04-28 21:00:00	440	2.58	8.83
2019-04-28 22:00:00	272	3.42	6.42
2019-04-28 23:00:00	252	0.92	4.58
2019-04-29 00:00:00	153	0.55	2.89
2019-04-29 01:00:00	75	0.17	0.92
2019-04-29 02:00:00	42	0.75	0.67
2019-04-29 03:00:00	17	0.75	0.42
2019-04-29 04:00:00	46	0.75	0.42
2019-04-29 05:00:00	199	0.92	3.33
2019-04-29 06:00:00	718	6.42	14.75
2019-04-29 07:00:00	1282	14.17	29.75
2019-04-29 08:00:00	1181	8.17	26
2019-04-29 09:00:00	1227	10.92	27.5
2019-04-29 10:00:00	1175	11.33	26.58
2019-04-29 11:00:00	1179	14.08	28.25
2019-04-29 12:00:00	1208	10.92	26.83
2019-04-29 13:00:00	1180	10.42	26.67
2019-04-29 14:00:00	1267	22.75	32.5
2019-04-29 15:00:00	1227	23.25	32.17
2019-04-29 16:00:00	1314	24.25	34.08
2019-04-29 17:00:00	1413	13.17	32.75
2019-04-29 18:00:00	1556	16.17	35.84
2019-04-29 19:00:00	1158	12.75	28.17
2019-04-29 20:00:00	702	6.08	15.08
2019-04-29 21:00:00	657	5.42	13.5
2019-04-29 22:00:00	699	11.59	17.92
2019-04-29 23:00:00	258	2.83	5.75
2019-04-30 00:00:00	124	0.44	2
2019-04-30 01:00:00	58	0	0.42
2019-04-30 02:00:00	41	0.67	0.5
2019-04-30 03:00:00	19	0	0
2019-04-30 04:00:00	26	0	0
2019-04-30 05:00:00	140	0.75	2
2019-04-30 06:00:00	716	4.92	13.84
2019-04-30 07:00:00	1279	9.5	28.17
2019-04-30 08:00:00	1278	9.42	28.5
2019-04-30 09:00:00	1234	12.92	28.67
2019-04-30 10:00:00	1209	17.34	29.42
2019-04-30 11:00:00	1267	14.84	30.25
2019-04-30 12:00:00	1199	12.75	27.92
2019-04-30 13:00:00	1324	17.34	31.84
2019-04-30 14:00:00	1316	24.33	33.92
2019-04-30 15:00:00	1305	27.5	35.33
2019-04-30 16:00:00	1339	24.59	34.83
2019-04-30 17:00:00	1482	17.42	35.25
2019-04-30 18:00:00	1491	19.5	36
2019-04-30 19:00:00	1226	10.83	28.42
2019-04-30 20:00:00	1110	10.75	24.92
2019-04-30 21:00:00	907	9.33	21.34
2019-04-30 22:00:00	623	5	13.59
2019-04-30 23:00:00	412	5.25	8.75
2019-05-01 00:00:00	467	2	9.11

## Sheet: PM 04220 07
Data/Hora	Intensidade(carros/hora)	Ocupacao(%)	Carga(%)
2019-04-01 00:00:00	0	42.11	20.33
2019-04-01 01:00:00	0	42.92	20.58
2019-04-01 02:00:00	0	43.34	20.75
2019-04-01 03:00:00	0	42.34	20.5
2019-04-01 04:00:00	0	42.5	20.5
2019-04-01 05:00:00	0	43.34	20.75
2019-04-01 06:00:00	0	42.5	20.5
2019-04-01 07:00:00	0	43.34	20.67
2019-04-01 08:00:00	0	42.34	20.58
2019-04-01 09:00:00	0	42.33	20.5
2019-04-01 10:00:00	0	42	20.42
2019-04-01 11:00:00	0	42.83	20.58
2019-04-01 12:00:00	0	41.58	20.33
2019-04-01 13:00:00	0	43.08	20.58
2019-04-01 14:00:00	0	41.42	20.33
2019-04-01 15:00:00	0	41.59	20.17
2019-04-01 16:00:00	0	43	20.67
2019-04-01 17:00:00	0	42.33	20.5
2019-04-01 18:00:00	0	43.17	20.67
2019-04-01 19:00:00	0	42.33	20.5
2019-04-01 20:00:00	0	42.25	20.34
2019-04-01 21:00:00	0	43.25	20.75
2019-04-01 22:00:00	0	42.5	20.5
2019-04-01 23:00:00	0	42.33	20.5
2019-04-02 00:00:00	0	43	20.56
2019-04-02 01:00:00	0	43.09	20.75
2019-04-02 02:00:00	0	43.17	20.58
2019-04-02 03:00:00	0	42.42	20.67
2019-04-02 04:00:00	0	42	20.5
2019-04-02 05:00:00	0	43	20.75
2019-04-02 06:00:00	0	42.25	20.5
2019-04-02 07:00:00	0	42.25	20.42
2019-04-02 08:00:00	0	42.59	20.34
2019-04-02 09:00:00	0	41.42	20.25
2019-04-02 10:00:00	0	42.42	20.42
2019-04-02 11:00:00	0	40.84	20
2019-04-02 12:00:00	0	40.84	20
2019-04-02 13:00:00	0	42.17	20.25
2019-04-02 14:00:00	0	41.42	20.33
2019-04-02 15:00:00	0	41.75	20.25
2019-04-02 16:00:00	0	42.17	20.25
2019-04-02 17:00:00	0	41.42	20.25
2019-04-02 18:00:00	0	42.34	20.5
2019-04-02 19:00:00	0	43	20.75
2019-04-02 20:00:00	0	42.34	20.5
2019-04-02 21:00:00	0	42.5	20.42
2019-04-02 22:00:00	0	43.34	20.59
2019-04-02 23:00:00	0	42.5	20.5
2019-04-03 00:00:00	0	42.89	20.67
2019-04-03 01:00:00	0	42.34	20.58
2019-04-03 02:00:00	0	42.5	20.5
2019-04-03 03:00:00	0	43.34	20.75
2019-04-03 04:00:00	0	41.42	20
2019-04-03 05:00:00	0	41.25	20
2019-04-03 06:00:00	0	41	20
2019-04-03 07:00:00	1	41.5	20.25
2019-04-03 08:00:00	0	43.33	20.75
2019-04-03 09:00:00	0	42.5	20.5
2019-04-03 10:00:00	0	42.42	20.5
2019-04-03 11:00:00	0	42.09	20.25
2019-04-03 12:00:00	0	41.59	20.25
2019-04-03 13:00:00	0	41.67	20
2019-04-03 14:00:00	0	41.92	20.25
2019-04-03 15:00:00	0	42.33	20.5
2019-04-03 16:00:00	0	43.17	20.75
2019-04-03 17:00:00	0	42.42	20.5
2019-04-03 18:00:00	0	43.33	20.58
2019-04-03 19:00:00	0	42.5	20.67
2019-04-03 20:00:00	0	42.42	20.5
2019-04-03 21:00:00	0	43.25	20.75
2019-04-03 22:00:00	0	42.42	20.5
2019-04-03 23:00:00	0	42.33	20.5
2019-04-04 00:00:00	0	43	20.67
2019-04-04 01:00:00	0	42.33	20.5
2019-04-04 02:00:00	0	43.34	20.75
2019-04-04 03:00:00	0	42	20.42
2019-04-04 04:00:00	0	42.17	20.42
2019-04-04 05:00:00	0	42	20.17
2019-04-04 06:00:00	0	41.42	20.25
2019-04-04 07:00:00	0	43	20.58
2019-04-04 08:00:00	0	42.09	20.42
2019-04-04 09:00:00	0	41.25	20.08
2019-04-04 10:00:00	0	42.59	20.34
2019-04-04 11:00:00	1	42.08	20.34
2019-04-04 12:00:00	0	41.17	20
2019-04-04 13:00:00	0	42.42	20.42
2019-04-04 14:00:00	0	41	20
2019-04-04 15:00:00	0	42.58	20.5
2019-04-04 16:00:00	0	42	20.5
2019-04-04 17:00:00	0	42.5	20.5
2019-04-04 18:00:00	0	43.59	20.75
2019-04-04 19:00:00	0	42.5	20.5
2019-04-04 20:00:00	0	43.34	20.67
2019-04-04 21:00:00	0	42.34	20.58
2019-04-04 22:00:00	0	42.5	20.5
2019-04-04 23:00:00	0	43.17	20.75
2019-04-05 00:00:00	0	42.89	20.44
2019-04-05 01:00:00	0	43	20.58
2019-04-05 02:00:00	0	42.34	20.67
2019-04-05 03:00:00	0	42.17	20.5
2019-04-05 04:00:00	0	43.17	20.75
2019-04-05 05:00:00	0	42.17	20.5
2019-04-05 06:00:00	0	43.5	20.58
2019-04-05 07:00:00	0	42.34	20.67
2019-04-05 08:00:00	0	42.5	20.5
2019-04-05 09:00:00	0	43	20.75
2019-04-05 10:00:00	0	42.34	20.34
2019-04-05 11:00:00	0	42.17	20.5
2019-04-05 12:00:00	0	42	20.33
2019-04-05 13:00:00	0	42	20.25
2019-04-05 14:00:00	0	42.42	20.5
2019-04-05 15:00:00	0	42.34	20.5
2019-04-05 16:00:00	0	41.75	20.25
2019-04-05 17:00:00	0	42.75	20.5
2019-04-05 18:00:00	0	42.5	20.5
2019-04-05 19:00:00	0	42.42	20.5
2019-04-05 20:00:00	0	43.25	20.75
2019-04-05 21:00:00	0	42.5	20.5
2019-04-05 22:00:00	0	43.08	20.75
2019-04-05 23:00:00	0	42	20.5
2019-04-06 00:00:00	0	42.89	20.67
2019-04-06 01:00:00	0	43.34	20.75
2019-04-06 02:00:00	0	42.17	20.5
2019-04-06 03:00:00	0	43	20.75
2019-04-06 04:00:00	0	42.17	20.5
2019-04-06 05:00:00	0	42.34	20.5
2019-04-06 06:00:00	0	43.34	20.75
2019-04-06 07:00:00	0	42.75	20.5
2019-04-06 08:00:00	0	43.25	20.75
2019-04-06 09:00:00	0	42.34	20.5
2019-04-06 10:00:00	0	43.42	20.58
2019-04-06 11:00:00	0	42.25	20.67
2019-04-06 12:00:00	0	42.25	20.5
2019-04-06 13:00:00	0	42.75	20.5
2019-04-06 14:00:00	0	41.84	20.25
2019-04-06 15:00:00	0	42.33	20.33
2019-04-06 16:00:00	0	41.09	20.08
2019-04-06 17:00:00	0	41.17	20.17
2019-04-06 18:00:00	0	43.42	20.67
2019-04-06 19:00:00	0	42.34	20.5
2019-04-06 20:00:00	0	43.42	20.75
2019-04-06 21:00:00	0	42.25	20.5
2019-04-06 22:00:00	0	42.25	20.5
2019-04-06 23:00:00	0	43.5	20.75
2019-04-07 00:00:00	0	43.11	20.67
2019-04-07 01:00:00	0	43.5	20.75
2019-04-07 02:00:00	0	42.33	20.5
2019-04-07 03:00:00	0	42	20.5
2019-04-07 04:00:00	0	43	20.75
2019-04-07 05:00:00	0	42	20.5
2019-04-07 06:00:00	0	43	20.75
2019-04-07 07:00:00	0	42.17	20.5
2019-04-07 08:00:00	0	42.83	20.33
2019-04-07 09:00:00	0	42.17	20.67
2019-04-07 10:00:00	0	42.59	20.5
2019-04-07 11:00:00	0	41.59	20
2019-04-07 12:00:00	0	41.92	20.25
2019-04-07 13:00:00	0	42	20.17
2019-04-07 14:00:00	0	42.34	20.58
2019-04-07 15:00:00	0	41.75	20.17
2019-04-07 16:00:00	0	43.34	20.59
2019-04-07 17:00:00	0	42.5	20.42
2019-04-07 18:00:00	0	43.34	20.59
2019-04-07 19:00:00	0	42.34	20.42
2019-04-07 20:00:00	0	42.5	20.5
2019-04-07 21:00:00	0	43.34	20.75
2019-04-07 22:00:00	0	42.5	20.5
2019-04-07 23:00:00	0	43.34	20.75
2019-04-08 00:00:00	0	41.78	20.22
2019-04-08 01:00:00	0	43.25	20.5
2019-04-08 02:00:00	0	43.34	20.75
2019-04-08 03:00:00	0	42.34	20.5
2019-04-08 04:00:00	0	43.5	20.75
2019-04-08 05:00:00	0	42.34	20.5
2019-04-08 06:00:00	0	42.5	20.5
2019-04-08 07:00:00	0	43.34	20.75
2019-04-08 08:00:00	0	41.75	20.17
2019-04-08 09:00:00	0	41.58	20.17
2019-04-08 10:00:00	0	41.42	20.17
2019-04-08 11:00:00	0	41.75	20.25
2019-04-08 12:00:00	0	41.92	20.25
2019-04-08 13:00:00	0	42.25	20.5
2019-04-08 14:00:00	0	41.75	20.08
2019-04-08 15:00:00	0	41.17	20.17
2019-04-08 16:00:00	0	42.33	20.5
2019-04-08 17:00:00	0	43.42	20.75
2019-04-08 18:00:00	0	42.33	20.5
2019-04-08 19:00:00	0	42.17	20.5
2019-04-08 20:00:00	0	43.42	20.75
2019-04-08 21:00:00	0	42.17	20.33
2019-04-08 22:00:00	0	41.58	20
2019-04-08 23:00:00	0	41.42	20
2019-04-09 00:00:00	0	41.67	20
2019-04-09 01:00:00	0	42.25	20.08
2019-04-09 02:00:00	0	41.42	20
2019-04-09 03:00:00	0	41.67	20
2019-04-09 04:00:00	0	41.42	20
2019-04-09 05:00:00	0	41.25	20
2019-04-09 06:00:00	0	42.75	20.5
2019-04-09 07:00:00	0	42.5	20.5
2019-04-09 08:00:00	0	43.33	20.67
2019-04-09 09:00:00	0	42.08	20.58
2019-04-09 10:00:00	0	42.34	20.5
2019-04-09 11:00:00	0	41.25	20
2019-04-09 12:00:00	0	40.84	20
2019-04-09 13:00:00	1	42.34	20.25
2019-04-09 14:00:00	0	42.17	20.67
2019-04-09 15:00:00	0	42	20.33
2019-04-09 16:00:00	0	42.59	20.5
2019-04-09 17:00:00	0	41.42	20.25
2019-04-09 18:00:00	0	42.5	20.42
2019-04-09 19:00:00	0	43.34	20.75
2019-04-09 20:00:00	0	42.34	20.5
2019-04-09 21:00:00	0	43.5	20.75
2019-04-09 22:00:00	0	42.34	20.5
2019-04-09 23:00:00	0	42.5	20.5
2019-04-10 00:00:00	0	42.89	20.67
2019-04-10 01:00:00	0	41.75	20.25
2019-04-10 02:00:00	0	41.42	20.08
2019-04-10 03:00:00	0	42	20.17
2019-04-10 04:00:00	0	41.17	20.08
2019-04-10 05:00:00	0	42.42	20.5
2019-04-10 06:00:00	0	42	20.5
2019-04-10 07:00:00	0	43.17	20.58
2019-04-10 08:00:00	0	42.25	20.67
2019-04-10 09:00:00	0	42.34	20.5
2019-04-10 10:00:00	0	43.5	20.75
2019-04-10 11:00:00	0	41.5	20.25
2019-04-10 12:00:00	0	40.84	20
2019-04-10 13:00:00	0	42	20.25
2019-04-10 14:00:00	0	42	20.34
2019-04-10 15:00:00	0	42.58	20.42
2019-04-10 16:00:00	0	42.25	20.5
2019-04-10 17:00:00	0	42.25	20.42
2019-04-10 18:00:00	0	43.42	20.67
2019-04-10 19:00:00	0	42.34	20.5
2019-04-10 20:00:00	0	43.42	20.75
2019-04-10 21:00:00	0	42.25	20.5
2019-04-10 22:00:00	0	42.25	20.5
2019-04-10 23:00:00	0	43.5	20.75
2019-04-11 00:00:00	0	44.67	21.11
2019-04-11 01:00:00	0	43.42	20.75
2019-04-11 02:00:00	0	42	20.33
2019-04-11 03:00:00	1	41.5	20.25
2019-04-11 04:00:00	0	43.42	20.75
2019-04-11 05:00:00	0	42.08	20.5
2019-04-11 06:00:00	0	42.42	20.5
2019-04-11 07:00:00	0	42.42	20.5
2019-04-11 08:00:00	0	42.67	20.5
2019-04-11 09:00:00	0	43.08	20.75
2019-04-11 10:00:00	0	42.25	20.5
2019-04-11 11:00:00	0	43	20.67
2019-04-11 12:00:00	0	41	20
2019-04-11 13:00:00	0	42.75	20.33
2019-04-11 14:00:00	0	40.84	20.17
2019-04-11 15:00:00	0	41.17	20.08
2019-04-11 16:00:00	0	42	20.33
2019-04-11 17:00:00	0	42.5	20.5
2019-04-11 18:00:00	0	42.67	20.5
2019-04-11 19:00:00	0	43.42	20.75
2019-04-11 20:00:00	0	42.33	20.5
2019-04-11 21:00:00	0	43.17	20.75
2019-04-11 22:00:00	0	42.42	20.5
2019-04-11 23:00:00	0	42.34	20.5
2019-04-12 00:00:00	0	42.89	20.67
2019-04-12 01:00:00	0	42.5	20.5
2019-04-12 02:00:00	0	43.33	20.75
2019-04-12 03:00:00	0	42.5	20.5
2019-04-12 04:00:00	0	42.42	20.5
2019-04-12 05:00:00	0	42.67	20.5
2019-04-12 06:00:00	0	41.42	20.08
2019-04-12 07:00:00	0	42.75	20.42
2019-04-12 08:00:00	0	42.5	20.58
2019-04-12 09:00:00	0	42.42	20.5
2019-04-12 10:00:00	0	43.25	20.75
2019-04-12 11:00:00	0	42.5	20.5
2019-04-12 12:00:00	0	41.25	20
2019-04-12 13:00:00	0	42.5	20.5
2019-04-12 14:00:00	0	42.42	20.5
2019-04-12 15:00:00	1	42.67	20.58
2019-04-12 16:00:00	0	42.5	20.5
2019-04-12 17:00:00	0	43.59	20.58
2019-04-12 18:00:00	0	42.5	20.67
2019-04-12 19:00:00	0	42.42	20.5
2019-04-12 20:00:00	0	43.5	20.75
2019-04-12 21:00:00	0	42.75	20.5
2019-04-12 22:00:00	0	42.42	20.5
2019-04-12 23:00:00	0	43.25	20.75
2019-04-13 00:00:00	0	43.11	20.67
2019-04-13 01:00:00	0	43.33	20.75
2019-04-13 02:00:00	0	42.5	20.5
2019-04-13 03:00:00	0	42.42	20.5
2019-04-13 04:00:00	0	43.25	20.75
2019-04-13 05:00:00	0	42.5	20.5
2019-04-13 06:00:00	0	43.33	20.75
2019-04-13 07:00:00	0	42.5	20.5
2019-04-13 08:00:00	0	42.42	20.42
2019-04-13 09:00:00	0	43.25	20.67
2019-04-13 10:00:00	0	42.5	20.5
2019-04-13 11:00:00	0	42.75	20.5
2019-04-13 12:00:00	0	41.92	20.25
2019-04-13 13:00:00	0	42.33	20.5
2019-04-13 14:00:00	0	43.33	20.75
2019-04-13 15:00:00	0	41.17	20.08
2019-04-13 16:00:00	0	43	20.75
2019-04-13 17:00:00	0	42.17	20.5
2019-04-13 18:00:00	0	41.25	20.08
2019-04-13 19:00:00	0	42.92	20.58
2019-04-13 20:00:00	0	42.33	20.5
2019-04-13 21:00:00	0	43.17	20.67
2019-04-13 22:00:00	0	42.42	20.58
2019-04-13 23:00:00	0	42.33	20.5
2019-04-14 00:00:00	0	43.22	20.67
2019-04-14 01:00:00	0	42.58	20.5
2019-04-14 02:00:00	0	43.5	20.67
2019-04-14 03:00:00	0	42.42	20.58
2019-04-14 04:00:00	0	42.33	20.5
2019-04-14 05:00:00	0	43.42	20.75
2019-04-14 06:00:00	0	42.33	20.5
2019-04-14 07:00:00	0	43.17	20.75
2019-04-14 08:00:00	0	42.59	20.5
2019-04-14 09:00:00	0	42.33	20.5
2019-04-14 10:00:00	0	43.75	20.75
2019-04-14 11:00:00	0	41	20
2019-04-14 12:00:00	0	42.17	20.25
2019-04-14 13:00:00	0	41.5	20.25
2019-04-14 14:00:00	0	41.67	20.33
2019-04-14 15:00:00	0	43.17	20.75
2019-04-14 16:00:00	0	42.34	20.42
2019-04-14 17:00:00	0	43.42	20.75
2019-04-14 18:00:00	0	42.25	20.5
2019-04-14 19:00:00	0	42.25	20.42
2019-04-14 20:00:00	0	43.42	20.75
2019-04-14 21:00:00	0	42.34	20.5
2019-04-14 22:00:00	0	43.42	20.75
2019-04-14 23:00:00	0	42.25	20.5
2019-04-15 00:00:00	0	43	20.67
2019-04-15 01:00:00	0	43.92	20.92
2019-04-15 02:00:00	0	42.34	20.5
2019-04-15 03:00:00	0	42.42	20.5
2019-04-15 04:00:00	0	43.34	20.75
2019-04-15 05:00:00	0	42.34	20.5
2019-04-15 06:00:00	0	43.42	20.75
2019-04-15 07:00:00	0	43.34	20.67
2019-04-15 08:00:00	0	42.34	20.5
2019-04-15 09:00:00	0	43	20.75
2019-04-15 10:00:00	0	42	20.5
2019-04-15 11:00:00	0	42.34	20.5
2019-04-15 12:00:00	0	41.25	20
2019-04-15 13:00:00	0	41.92	20.25
2019-04-15 14:00:00	0	43.34	20.5
2019-04-15 15:00:00	0	42	20.5
2019-04-15 16:00:00	0	42.34	20.5
2019-04-15 17:00:00	0	43.59	20.75
2019-04-15 18:00:00	0	42.59	20.5
2019-04-15 19:00:00	0	43.5	20.67
2019-04-15 20:00:00	0	42.34	20.58
2019-04-15 21:00:00	0	42.5	20.5
2019-04-15 22:00:00	0	43	20.75
2019-04-15 23:00:00	0	42.08	20.5
2019-04-16 00:00:00	0	42.33	20.44
2019-04-16 01:00:00	0	41.5	20.08
2019-04-16 02:00:00	0	41	20
2019-04-16 03:00:00	0	41.42	20
2019-04-16 04:00:00	0	42	20.5
2019-04-16 05:00:00	0	42	20.5
2019-04-16 06:00:00	0	43.17	20.75
2019-04-16 07:00:00	0	42.5	20.5
2019-04-16 08:00:00	0	43.34	20.5
2019-04-16 09:00:00	0	42.34	20.5
2019-04-16 10:00:00	0	42.5	20.5
2019-04-16 11:00:00	0	43	20.75
2019-04-16 12:00:00	0	42	20.5
2019-04-16 13:00:00	0	41.59	20.25
2019-04-16 14:00:00	0	42.75	20.5
2019-04-16 15:00:00	0	42.5	20.5
2019-04-16 16:00:00	0	43.34	20.59
2019-04-16 17:00:00	0	42	20.42
2019-04-16 18:00:00	0	42.5	20.5
2019-04-16 19:00:00	0	43.34	20.75
2019-04-16 20:00:00	0	42.5	20.5
2019-04-16 21:00:00	0	43.34	20.59
2019-04-16 22:00:00	0	42.34	20.42
2019-04-16 23:00:00	0	42.5	20.42
2019-04-17 00:00:00	0	42.89	20.56
2019-04-17 01:00:00	0	41.17	20
2019-04-17 02:00:00	0	41.84	20
2019-04-17 03:00:00	0	41.25	20
2019-04-17 04:00:00	0	41.09	20
2019-04-17 05:00:00	0	42	20.25
2019-04-17 06:00:00	0	42.34	20.5
2019-04-17 07:00:00	0	42.5	20.5
2019-04-17 08:00:00	0	43.34	20.75
2019-04-17 09:00:00	0	42.5	20.5
2019-04-17 10:00:00	0	43.34	20.59
2019-04-17 11:00:00	0	42.34	20.58
2019-04-17 12:00:00	0	42	20.5
2019-04-17 13:00:00	0	43	20.67
2019-04-17 14:00:00	0	42.5	20.5
2019-04-17 15:00:00	0	42.34	20.5
2019-04-17 16:00:00	0	43.17	20.75
2019-04-17 17:00:00	0	42.5	20.5
2019-04-17 18:00:00	0	43.34	20.75
2019-04-17 19:00:00	0	42.5	20.5
2019-04-17 20:00:00	0	43.34	20.58
2019-04-17 21:00:00	0	42.34	20.67
2019-04-17 22:00:00	0	42.5	20.5
2019-04-17 23:00:00	0	43.33	20.75
2019-04-18 00:00:00	0	41.89	20.33
2019-04-18 01:00:00	0	42.42	20.5
2019-04-18 02:00:00	0	43.5	20.75
2019-04-18 03:00:00	0	42.34	20.5
2019-04-18 04:00:00	0	43.33	20.58
2019-04-18 05:00:00	0	42.5	20.67
2019-04-18 06:00:00	0	42.25	20.5
2019-04-18 07:00:00	0	43.17	20.75
2019-04-18 08:00:00	0	42.75	20.5
2019-04-18 09:00:00	0	42.33	20.5
2019-04-18 10:00:00	0	43.42	20.75
2019-04-18 11:00:00	0	41.25	20.08
2019-04-18 12:00:00	0	42	20.33
2019-04-18 13:00:00	0	42.08	20.42
2019-04-18 14:00:00	0	41.59	20.17
2019-04-18 15:00:00	0	43.08	20.59
2019-04-18 16:00:00	0	42	20.5
2019-04-18 17:00:00	0	43.42	20.67
2019-04-18 18:00:00	0	42.5	20.58
2019-04-18 19:00:00	0	42.84	20.5
2019-04-18 20:00:00	0	43.5	20.75
2019-04-18 21:00:00	0	42.58	20.5
2019-04-18 22:00:00	0	43.5	20.58
2019-04-18 23:00:00	0	42.59	20.67
2019-04-19 00:00:00	0	42.67	20.44
2019-04-19 01:00:00	0	41.83	20.25
2019-04-19 02:00:00	0	42.09	20.33
2019-04-19 03:00:00	0	42.25	20.5
2019-04-19 04:00:00	0	43.5	20.75
2019-04-19 05:00:00	0	42.59	20.5
2019-04-19 06:00:00	0	43.5	20.58
2019-04-19 07:00:00	0	42.59	20.67
2019-04-19 08:00:00	0	42.59	20.5
2019-04-19 09:00:00	0	43.25	20.67
2019-04-19 10:00:00	0	41.59	20
2019-04-19 11:00:00	0	41.75	20
2019-04-19 12:00:00	0	41.25	20
2019-04-19 13:00:00	0	42.34	20.5
2019-04-19 14:00:00	0	42.5	20.5
2019-04-19 15:00:00	0	42	20.25
2019-04-19 16:00:00	0	41.42	20.08
2019-04-19 17:00:00	0	43.34	20.59
2019-04-19 18:00:00	0	42.84	20.58
2019-04-19 19:00:00	0	42.5	20.42
2019-04-19 20:00:00	0	43.59	20.75
2019-04-19 21:00:00	0	42.59	20.5
2019-04-19 22:00:00	0	43.5	20.67
2019-04-19 23:00:00	0	42.34	20.58
2019-04-20 00:00:00	0	42.78	20.33
2019-04-20 01:00:00	0	42	20.17
2019-04-20 02:00:00	0	41.5	20.08
2019-04-20 03:00:00	0	42.34	20.33
2019-04-20 04:00:00	1	41.5	20.25
2019-04-20 05:00:00	0	42.5	20.5
2019-04-20 06:00:00	0	43.59	20.67
2019-04-20 07:00:00	0	42.59	20.5
2019-04-20 08:00:00	0	42.5	20.5
2019-04-20 09:00:00	0	42.75	20.5
2019-04-20 10:00:00	0	42	20.25
2019-04-20 11:00:00	0	41.67	20.08
2019-04-20 12:00:00	0	41.75	20.25
2019-04-20 13:00:00	0	43.5	20.67
2019-04-20 14:00:00	0	42.34	20.58
2019-04-20 15:00:00	0	41.17	20.08
2019-04-20 16:00:00	0	41.75	20
2019-04-20 17:00:00	0	41.75	20.25
2019-04-20 18:00:00	0	43.34	20.59
2019-04-20 19:00:00	0	42.17	20.34
2019-04-20 20:00:00	0	42.5	20.5
2019-04-20 21:00:00	0	43.34	20.75
2019-04-20 22:00:00	0	42.34	20.5
2019-04-20 23:00:00	0	43.5	20.75
2019-04-21 00:00:00	0	42.22	20.33
2019-04-21 01:00:00	0	42.84	20.5
2019-04-21 02:00:00	0	42.42	20.42
2019-04-21 03:00:00	0	41.17	20.08
2019-04-21 04:00:00	0	41.84	20.17
2019-04-21 05:00:00	0	41.25	20.08
2019-04-21 06:00:00	0	41.92	20
2019-04-21 07:00:00	0	41.75	20.25
2019-04-21 08:00:00	0	42.5	20.5
2019-04-21 09:00:00	0	43.42	20.75
2019-04-21 10:00:00	0	41.59	20.08
2019-04-21 11:00:00	1	41.75	20.08
2019-04-21 12:00:00	0	42.17	20.58
2019-04-21 13:00:00	0	41.75	20.25
2019-04-21 14:00:00	0	43.17	20.75
2019-04-21 15:00:00	0	41.84	20.25
2019-04-21 16:00:00	0	43.42	20.67
2019-04-21 17:00:00	0	42.25	20.58
2019-04-21 18:00:00	0	42.34	20.5
2019-04-21 19:00:00	0	42.92	20.5
2019-04-21 20:00:00	0	43.25	20.84
2019-04-21 21:00:00	0	42.5	20.42
2019-04-21 22:00:00	0	43.34	20.59
2019-04-21 23:00:00	0	42.34	20.34
2019-04-22 00:00:00	0	42.89	20.45
2019-04-22 01:00:00	0	42.59	20.5
2019-04-22 02:00:00	0	42.5	20.5
2019-04-22 03:00:00	0	43.25	20.75
2019-04-22 04:00:00	0	42.34	20.5
2019-04-22 05:00:00	0	43.42	20.75
2019-04-22 06:00:00	0	42.17	20.33
2019-04-22 07:00:00	0	41.75	20.25
2019-04-22 08:00:00	0	43.42	20.75
2019-04-22 09:00:00	0	42.33	20.5
2019-04-22 10:00:00	0	43.17	20.83
2019-04-22 11:00:00	0	43.42	20.59
2019-04-22 12:00:00	0	42	20.5
2019-04-22 13:00:00	0	43.17	20.59
2019-04-22 14:00:00	0	42.25	20.5
2019-04-22 15:00:00	0	42.25	20.5
2019-04-22 16:00:00	0	43.42	20.75
2019-04-22 17:00:00	0	42.34	20.42
2019-04-22 18:00:00	0	43.42	20.75
2019-04-22 19:00:00	0	42.25	20.5
2019-04-22 20:00:00	0	42.25	20.42
2019-04-22 21:00:00	0	43.42	20.75
2019-04-22 22:00:00	0	42.33	20.5
2019-04-22 23:00:00	0	43.17	20.67
2019-04-23 00:00:00	0	41.78	20.44
2019-04-23 01:00:00	0	42	20.5
2019-04-23 02:00:00	0	43.08	20.75
2019-04-23 03:00:00	0	42	20.5
2019-04-23 04:00:00	0	43.08	20.58
2019-04-23 05:00:00	0	41.92	20.42
2019-04-23 06:00:00	0	41.25	20.08
2019-04-23 07:00:00	0	42.33	20.25
2019-04-23 08:00:00	0	42.33	20.5
2019-04-23 09:00:00	0	43.25	20.58
2019-04-23 10:00:00	0	41.42	20.25
2019-04-23 11:00:00	0	41.25	20.17
2019-04-23 12:00:00	0	41.67	20.33
2019-04-23 13:00:00	0	42.17	20.33
2019-04-23 14:00:00	0	42.17	20.42
2019-04-23 15:00:00	0	41.42	20.08
2019-04-23 16:00:00	0	43.34	20.75
2019-04-23 17:00:00	0	42.34	20.34
2019-04-23 18:00:00	0	43.5	20.75
2019-04-23 19:00:00	0	42.34	20.5
2019-04-23 20:00:00	0	42.5	20.5
2019-04-23 21:00:00	0	43.34	20.67
2019-04-23 22:00:00	0	42.34	20.42
2019-04-23 23:00:00	0	43.5	20.75
2019-04-24 00:00:00	0	42.11	20.33
2019-04-24 01:00:00	0	42.25	20.42
2019-04-24 02:00:00	0	43.17	20.59
2019-04-24 03:00:00	0	42.17	20.42
2019-04-24 04:00:00	0	43	20.67
2019-04-24 05:00:00	0	42	20.58
2019-04-24 06:00:00	0	42.25	20.5
2019-04-24 07:00:00	0	44.5	21
2019-04-24 08:00:00	0	43.34	20.67
2019-04-24 09:00:00	0	42.5	20.42
2019-04-24 10:00:00	0	43.34	20.67
2019-04-24 11:00:00	0	42.09	20.5
2019-04-24 12:00:00	0	41.92	20.25
2019-04-24 13:00:00	0	43.33	20.75
2019-04-24 14:00:00	0	42.34	20.5
2019-04-24 15:00:00	0	42.5	20.5
2019-04-24 16:00:00	0	43.34	20.75
2019-04-24 17:00:00	0	42.5	20.5
2019-04-24 18:00:00	0	43.34	20.75
2019-04-24 19:00:00	0	42.34	20.5
2019-04-24 20:00:00	0	42.5	20.5
2019-04-24 21:00:00	0	43.33	20.67
2019-04-24 22:00:00	0	42.5	20.58
2019-04-24 23:00:00	0	42.42	20.5
2019-04-25 00:00:00	0	43.11	20.67
2019-04-25 01:00:00	0	43	20.75
2019-04-25 02:00:00	0	43.5	20.58
2019-04-25 03:00:00	0	42.34	20.59
2019-04-25 04:00:00	0	41.92	20.33
2019-04-25 05:00:00	0	41.25	20.08
2019-04-25 06:00:00	0	41.92	20.25
2019-04-25 07:00:00	0	42	20.33
2019-04-25 08:00:00	0	42.84	20.5
2019-04-25 09:00:00	0	43.42	20.75
2019-04-25 10:00:00	0	42.59	20.5
2019-04-25 11:00:00	0	43.08	20.59
2019-04-25 12:00:00	0	42	20.58
2019-04-25 13:00:00	0	41.75	20.25
2019-04-25 14:00:00	0	43.17	20.75
2019-04-25 15:00:00	0	42.34	20.5
2019-04-25 16:00:00	0	42.5	20.5
2019-04-25 17:00:00	0	43.25	20.75
2019-04-25 18:00:00	0	42.5	20.5
2019-04-25 19:00:00	0	43.42	20.75
2019-04-25 20:00:00	0	42.59	20.5
2019-04-25 21:00:00	0	43.17	20.58
2019-04-25 22:00:00	0	42.42	20.67
2019-04-25 23:00:00	0	42.33	20.5
2019-04-26 00:00:00	0	42.89	20.67
2019-04-26 01:00:00	0	42.17	20.5
2019-04-26 02:00:00	0	42.5	20.5
2019-04-26 03:00:00	0	41.42	20.08
2019-04-26 04:00:00	0	41.25	20.08
2019-04-26 05:00:00	0	41.59	20.08
2019-04-26 06:00:00	0	42.5	20.5
2019-04-26 07:00:00	0	43.33	20.75
2019-04-26 08:00:00	0	42.42	20.5
2019-04-26 09:00:00	0	42.42	20.42
2019-04-26 10:00:00	0	43.25	20.75
2019-04-26 11:00:00	0	42.5	20.5
2019-04-26 12:00:00	0	43	20.67
2019-04-26 13:00:00	0	42.17	20.58
2019-04-26 14:00:00	0	42.5	20.5
2019-04-26 15:00:00	0	43.34	20.75
2019-04-26 16:00:00	0	42.5	20.5
2019-04-26 17:00:00	0	43.34	20.67
2019-04-26 18:00:00	0	42.34	20.58
2019-04-26 19:00:00	0	42.5	20.5
2019-04-26 20:00:00	0	43.34	20.75
2019-04-26 21:00:00	0	42.5	20.5
2019-04-26 22:00:00	0	43.34	20.67
2019-04-26 23:00:00	0	42.34	20.58
2019-04-27 00:00:00	0	43.11	20.56
2019-04-27 01:00:00	0	43.33	20.59
2019-04-27 02:00:00	0	42.5	20.5
2019-04-27 03:00:00	0	42.34	20.42
2019-04-27 04:00:00	0	43.17	20.67
2019-04-27 05:00:00	0	42.5	20.5
2019-04-27 06:00:00	0	43.34	20.59
2019-04-27 07:00:00	0	42.34	20.58
2019-04-27 08:00:00	0	42.5	20.5
2019-04-27 09:00:00	0	43.34	20.75
2019-04-27 10:00:00	0	42.5	20.5
2019-04-27 11:00:00	0	43.17	20.58
2019-04-27 12:00:00	0	42.17	20.67
2019-04-27 13:00:00	1	42.42	20.42
2019-04-27 14:00:00	0	43.25	20.75
2019-04-27 15:00:00	0	43.33	20.84
2019-04-27 16:00:00	0	42	20.42
2019-04-27 17:00:00	0	43.17	20.67
2019-04-27 18:00:00	0	42.33	20.5
2019-04-27 19:00:00	0	43.17	20.67
2019-04-27 20:00:00	0	42.42	20.58
2019-04-27 21:00:00	0	42.33	20.5
2019-04-27 22:00:00	0	43.42	20.67
2019-04-27 23:00:00	0	42.25	20.58
2019-04-28 00:00:00	0	43.45	20.56
2019-04-28 01:00:00	0	43.42	20.75
2019-04-28 02:00:00	0	43.17	20.75
2019-04-28 03:00:00	0	42.17	20.5
2019-04-28 04:00:00	0	43.17	20.5
2019-04-28 05:00:00	0	42.17	20.42
2019-04-28 06:00:00	0	42.17	20.5
2019-04-28 07:00:00	0	43	20.75
2019-04-28 08:00:00	0	42.5	20.5
2019-04-28 09:00:00	0	43.34	20.58
2019-04-28 10:00:00	0	42.59	20.67
2019-04-28 11:00:00	0	42.17	20.5
2019-04-28 12:00:00	0	43.33	20.75
2019-04-28 13:00:00	0	42.34	20.5
2019-04-28 14:00:00	0	42.33	20.5
2019-04-28 15:00:00	0	43.25	20.67
2019-04-28 16:00:00	0	42.58	20.5
2019-04-28 17:00:00	0	43.17	20.58
2019-04-28 18:00:00	0	42.5	20.67
2019-04-28 19:00:00	0	42.17	20.5
2019-04-28 20:00:00	0	44.25	21.08
2019-04-28 21:00:00	0	42.42	20.5
2019-04-28 22:00:00	0	42.33	20.5
2019-04-28 23:00:00	0	43.5	20.75
2019-04-29 00:00:00	0	43.11	20.56
2019-04-29 01:00:00	0	43.17	20.67
2019-04-29 02:00:00	0	42.42	20.58
2019-04-29 03:00:00	0	42.33	20.5
2019-04-29 04:00:00	0	43.42	20.75
2019-04-29 05:00:00	0	42.25	20.5
2019-04-29 06:00:00	0	42.5	20.5
2019-04-29 07:00:00	0	43.5	20.75
2019-04-29 08:00:00	0	42.34	20.5
2019-04-29 09:00:00	0	42.25	20.5
2019-04-29 10:00:00	0	44	20.75
2019-04-29 11:00:00	0	42.34	20.42
2019-04-29 12:00:00	0	42.5	20.42
2019-04-29 13:00:00	0	43.34	20.67
2019-04-29 14:00:00	0	42.34	20.42
2019-04-29 15:00:00	0	43.5	20.59
2019-04-29 16:00:00	0	42.34	20.58
2019-04-29 17:00:00	0	42.5	20.42
2019-04-29 18:00:00	0	43.34	20.59
2019-04-29 19:00:00	0	42.34	20.5
2019-04-29 20:00:00	0	43.5	20.75
2019-04-29 21:00:00	0	42.59	20.5
2019-04-29 22:00:00	0	42.5	20.5
2019-04-29 23:00:00	0	43.34	20.75
2019-04-30 00:00:00	0	43.11	20.67
2019-04-30 01:00:00	0	43.5	20.75
2019-04-30 02:00:00	0	42.25	20.5
2019-04-30 03:00:00	0	42.25	20.5
2019-04-30 04:00:00	0	43.42	20.67
2019-04-30 05:00:00	0	42.34	20.42
2019-04-30 06:00:00	0	43.08	20.59
2019-04-30 07:00:00	0	42.17	20.42
2019-04-30 08:00:00	0	42.25	20.42
2019-04-30 09:00:00	0	43.5	20.75
2019-04-30 10:00:00	0	42.5	20.5
2019-04-30 11:00:00	0	43	20.58
2019-04-30 12:00:00	0	42.25	20.59
2019-04-30 13:00:00	0	42.08	20.42
2019-04-30 14:00:00	0	43.08	20.59
2019-04-30 15:00:00	0	42.25	20.58
2019-04-30 16:00:00	0	42.33	20.5
2019-04-30 17:00:00	0	43.42	20.75
2019-04-30 18:00:00	0	42.33	20.5
2019-04-30 19:00:00	0	43.17	20.67
2019-04-30 20:00:00	0	42.42	20.58
2019-04-30 21:00:00	0	42.33	20.5
2019-04-30 22:00:00	0	43.42	20.75
2019-04-30 23:00:00	0	42.25	20.5
2019-05-01 00:00:00	0	43.11	20.56

## Sheet: PM 04220 08
Data/Hora	Intensidade(carros/hora)	Ocupacao(%)	Carga(%)
2019-04-01 00:00:00	0	0	0
2019-04-01 01:00:00	0	0	0
2019-04-01 02:00:00	0	0	0
2019-04-01 03:00:00	0	0	0
2019-04-01 04:00:00	0	0	0
2019-04-01 05:00:00	0	0	0
2019-04-01 06:00:00	0	0	0
2019-04-01 07:00:00	0	0	0
2019-04-01 08:00:00	0	0	0
2019-04-01 09:00:00	0	0	0
2019-04-01 10:00:00	0	0	0
2019-04-01 11:00:00	0	0	0
2019-04-01 12:00:00	0	0	0
2019-04-01 13:00:00	0	0	0
2019-04-01 14:00:00	0	0	0
2019-04-01 15:00:00	0	0	0
2019-04-01 16:00:00	0	0	0
2019-04-01 17:00:00	0	0	0
2019-04-01 18:00:00	0	0	0
2019-04-01 19:00:00	0	0	0
2019-04-01 20:00:00	0	0	0
2019-04-01 21:00:00	0	0	0
2019-04-01 22:00:00	0	0	0
2019-04-01 23:00:00	0	0	0
2019-04-02 00:00:00	0	0	0
2019-04-02 01:00:00	0	0	0
2019-04-02 02:00:00	0	0	0
2019-04-02 03:00:00	0	0	0
2019-04-02 04:00:00	0	0	0
2019-04-02 05:00:00	0	0	0
2019-04-02 06:00:00	0	0	0
2019-04-02 07:00:00	0	0	0
2019-04-02 08:00:00	0	0	0
2019-04-02 09:00:00	0	0	0
2019-04-02 10:00:00	0	0	0
2019-04-02 11:00:00	0	0	0
2019-04-02 12:00:00	0	0	0
2019-04-02 13:00:00	0	0	0
2019-04-02 14:00:00	0	0	0
2019-04-02 15:00:00	0	0	0
2019-04-02 16:00:00	0	0	0
2019-04-02 17:00:00	0	0	0
2019-04-02 18:00:00	0	0	0
2019-04-02 19:00:00	0	0	0
2019-04-02 20:00:00	0	0	0
2019-04-02 21:00:00	0	0	0
2019-04-02 22:00:00	0	0	0
2019-04-02 23:00:00	0	0	0
2019-04-03 00:00:00	0	0	0
2019-04-03 01:00:00	0	0	0
2019-04-03 02:00:00	0	0	0
2019-04-03 03:00:00	0	0	0
2019-04-03 04:00:00	0	0	0
2019-04-03 05:00:00	0	0	0
2019-04-03 06:00:00	0	0	0
2019-04-03 07:00:00	0	0	0
2019-04-03 08:00:00	0	0	0
2019-04-03 09:00:00	0	0	0
2019-04-03 10:00:00	0	0	0
2019-04-03 11:00:00	0	0	0
2019-04-03 12:00:00	0	0	0
2019-04-03 13:00:00	0	0	0
2019-04-03 14:00:00	0	0	0
2019-04-03 15:00:00	0	0	0
2019-04-03 16:00:00	0	0	0
2019-04-03 17:00:00	0	0	0
2019-04-03 18:00:00	0	0	0
2019-04-03 19:00:00	0	0	0
2019-04-03 20:00:00	0	0	0
2019-04-03 21:00:00	0	0	0
2019-04-03 22:00:00	0	0	0
2019-04-03 23:00:00	0	0	0
2019-04-04 00:00:00	0	0	0
2019-04-04 01:00:00	0	0	0
2019-04-04 02:00:00	0	0	0
2019-04-04 03:00:00	0	0	0
2019-04-04 04:00:00	0	0	0
2019-04-04 05:00:00	0	0	0
2019-04-04 06:00:00	0	0	0
2019-04-04 07:00:00	0	0	0
2019-04-04 08:00:00	0	0	0
2019-04-04 09:00:00	0	0	0
2019-04-04 10:00:00	0	0	0
2019-04-04 11:00:00	0	0	0
2019-04-04 12:00:00	0	0	0
2019-04-04 13:00:00	0	0	0
2019-04-04 14:00:00	0	0	0
2019-04-04 15:00:00	0	0	0
2019-04-04 16:00:00	0	0	0
2019-04-04 17:00:00	0	0	0
2019-04-04 18:00:00	0	0	0
2019-04-04 19:00:00	0	0	0
2019-04-04 20:00:00	0	0	0
2019-04-04 21:00:00	0	0	0
2019-04-04 22:00:00	0	0	0
2019-04-04 23:00:00	0	0	0
2019-04-05 00:00:00	0	0	0
2019-04-05 01:00:00	0	0	0
2019-04-05 02:00:00	0	0	0
2019-04-05 03:00:00	0	0	0
2019-04-05 04:00:00	0	0	0
2019-04-05 05:00:00	0	0	0
2019-04-05 06:00:00	0	0	0
2019-04-05 07:00:00	0	0	0
2019-04-05 08:00:00	0	0	0
2019-04-05 09:00:00	0	0	0
2019-04-05 10:00:00	0	0	0
2019-04-05 11:00:00	0	0	0
2019-04-05 12:00:00	0	0	0
2019-04-05 13:00:00	0	0	0
2019-04-05 14:00:00	0	0	0
2019-04-05 15:00:00	0	0	0
2019-04-05 16:00:00	0	0	0
2019-04-05 17:00:00	0	0	0
2019-04-05 18:00:00	0	0	0
2019-04-05 19:00:00	0	0	0
2019-04-05 20:00:00	0	0	0
2019-04-05 21:00:00	0	0	0
2019-04-05 22:00:00	0	0	0
2019-04-05 23:00:00	0	0	0
2019-04-06 00:00:00	0	0	0
2019-04-06 01:00:00	0	0	0
2019-04-06 02:00:00	0	0	0
2019-04-06 03:00:00	0	0	0
2019-04-06 04:00:00	0	0	0
2019-04-06 05:00:00	0	0	0
2019-04-06 06:00:00	0	0	0
2019-04-06 07:00:00	0	0	0
2019-04-06 08:00:00	0	0	0
2019-04-06 09:00:00	0	0	0
2019-04-06 10:00:00	0	0	0
2019-04-06 11:00:00	0	0	0
2019-04-06 12:00:00	0	0	0
2019-04-06 13:00:00	0	0	0
2019-04-06 14:00:00	0	0	0
2019-04-06 15:00:00	0	0	0
2019-04-06 16:00:00	0	0	0
2019-04-06 17:00:00	0	0	0
2019-04-06 18:00:00	0	0	0
2019-04-06 19:00:00	0	0	0
2019-04-06 20:00:00	0	0	0
2019-04-06 21:00:00	0	0	0
2019-04-06 22:00:00	0	0	0
2019-04-06 23:00:00	0	0	0
2019-04-07 00:00:00	0	0	0
2019-04-07 01:00:00	0	0	0
2019-04-07 02:00:00	0	0	0
2019-04-07 03:00:00	0	0	0
2019-04-07 04:00:00	0	0	0
2019-04-07 05:00:00	0	0	0
2019-04-07 06:00:00	0	0	0
2019-04-07 07:00:00	0	0	0
2019-04-07 08:00:00	0	0	0
2019-04-07 09:00:00	0	0	0
2019-04-07 10:00:00	0	0	0
2019-04-07 11:00:00	0	0	0
2019-04-07 12:00:00	0	0	0
2019-04-07 13:00:00	0	0	0
2019-04-07 14:00:00	0	0	0
2019-04-07 15:00:00	0	0	0
2019-04-07 16:00:00	0	0	0
2019-04-07 17:00:00	0	0	0
2019-04-07 18:00:00	0	0	0
2019-04-07 19:00:00	0	0	0
2019-04-07 20:00:00	0	0	0
2019-04-07 21:00:00	0	0	0
2019-04-07 22:00:00	0	0	0
2019-04-07 23:00:00	0	0	0
2019-04-08 00:00:00	0	0	0
2019-04-08 01:00:00	0	0	0
2019-04-08 02:00:00	0	0	0
2019-04-08 03:00:00	0	0	0
2019-04-08 04:00:00	0	0	0
2019-04-08 05:00:00	0	0	0
2019-04-08 06:00:00	0	0	0
2019-04-08 07:00:00	0	0	0
2019-04-08 08:00:00	0	0	0
2019-04-08 09:00:00	0	0	0
2019-04-08 10:00:00	0	0	0
2019-04-08 11:00:00	0	0	0
2019-04-08 12:00:00	0	0	0
2019-04-08 13:00:00	0	0	0
2019-04-08 14:00:00	0	0	0
2019-04-08 15:00:00	0	0	0
2019-04-08 16:00:00	0	0	0
2019-04-08 17:00:00	0	0	0
2019-04-08 18:00:00	0	0	0
2019-04-08 19:00:00	0	0	0
2019-04-08 20:00:00	0	0	0
2019-04-08 21:00:00	0	0	0
2019-04-08 22:00:00	0	0	0
2019-04-08 23:00:00	0	0	0
2019-04-09 00:00:00	0	0	0
2019-04-09 01:00:00	0	0	0
2019-04-09 02:00:00	0	0	0
2019-04-09 03:00:00	0	0	0
2019-04-09 04:00:00	0	0	0
2019-04-09 05:00:00	0	0	0
2019-04-09 06:00:00	0	0	0
2019-04-09 07:00:00	0	0	0
2019-04-09 08:00:00	0	0	0
2019-04-09 09:00:00	0	0	0
2019-04-09 10:00:00	0	0	0
2019-04-09 11:00:00	0	0	0
2019-04-09 12:00:00	0	0	0
2019-04-09 13:00:00	0	0	0
2019-04-09 14:00:00	0	0	0
2019-04-09 15:00:00	0	0	0
2019-04-09 16:00:00	0	0	0
2019-04-09 17:00:00	0	0	0
2019-04-09 18:00:00	0	0	0
2019-04-09 19:00:00	0	0	0
2019-04-09 20:00:00	0	0	0
2019-04-09 21:00:00	0	0	0
2019-04-09 22:00:00	0	0	0
2019-04-09 23:00:00	0	0	0
2019-04-10 00:00:00	0	0	0
2019-04-10 01:00:00	0	0	0
2019-04-10 02:00:00	0	0	0
2019-04-10 03:00:00	0	0	0
2019-04-10 04:00:00	0	0	0
2019-04-10 05:00:00	0	0	0
2019-04-10 06:00:00	0	0	0
2019-04-10 07:00:00	0	0	0
2019-04-10 08:00:00	0	0	0
2019-04-10 09:00:00	0	0	0
2019-04-10 10:00:00	0	0	0
2019-04-10 11:00:00	0	0	0
2019-04-10 12:00:00	0	0	0
2019-04-10 13:00:00	0	0	0
2019-04-10 14:00:00	0	0	0
2019-04-10 15:00:00	0	0	0
2019-04-10 16:00:00	0	0	0
2019-04-10 17:00:00	0	0	0
2019-04-10 18:00:00	0	0	0
2019-04-10 19:00:00	0	0	0
2019-04-10 20:00:00	0	0	0
2019-04-10 21:00:00	0	0	0
2019-04-10 22:00:00	0	0	0
2019-04-10 23:00:00	0	0	0
2019-04-11 00:00:00	0	0	0
2019-04-11 01:00:00	0	0	0
2019-04-11 02:00:00	0	0	0
2019-04-11 03:00:00	0	0	0
2019-04-11 04:00:00	0	0	0
2019-04-11 05:00:00	0	0	0
2019-04-11 06:00:00	0	0	0
2019-04-11 07:00:00	0	0	0
2019-04-11 08:00:00	0	0	0
2019-04-11 09:00:00	0	0	0
2019-04-11 10:00:00	0	0	0
2019-04-11 11:00:00	0	0	0
2019-04-11 12:00:00	0	0	0
2019-04-11 13:00:00	0	0	0
2019-04-11 14:00:00	0	0	0
2019-04-11 15:00:00	0	0	0
2019-04-11 16:00:00	0	0	0
2019-04-11 17:00:00	0	0	0
2019-04-11 18:00:00	0	0	0
2019-04-11 19:00:00	0	0	0
2019-04-11 20:00:00	0	0	0
2019-04-11 21:00:00	0	0	0
2019-04-11 22:00:00	0	0	0
2019-04-11 23:00:00	0	0	0
2019-04-12 00:00:00	0	0	0
2019-04-12 01:00:00	0	0	0
2019-04-12 02:00:00	0	0	0
2019-04-12 03:00:00	0	0	0
2019-04-12 04:00:00	0	0	0
2019-04-12 05:00:00	0	0	0
2019-04-12 06:00:00	0	0	0
2019-04-12 07:00:00	0	0	0
2019-04-12 08:00:00	0	0	0
2019-04-12 09:00:00	0	0	0
2019-04-12 10:00:00	0	0	0
2019-04-12 11:00:00	0	0	0
2019-04-12 12:00:00	0	0	0
2019-04-12 13:00:00	0	0	0
2019-04-12 14:00:00	0	0	0
2019-04-12 15:00:00	0	0	0
2019-04-12 16:00:00	0	0	0
2019-04-12 17:00:00	0	0	0
2019-04-12 18:00:00	0	0	0
2019-04-12 19:00:00	0	0	0
2019-04-12 20:00:00	0	0	0
2019-04-12 21:00:00	0	0	0
2019-04-12 22:00:00	0	0	0
2019-04-12 23:00:00	0	0	0
2019-04-13 00:00:00	0	0	0
2019-04-13 01:00:00	0	0	0
2019-04-13 02:00:00	0	0	0
2019-04-13 03:00:00	0	0	0
2019-04-13 04:00:00	0	0	0
2019-04-13 05:00:00	0	0	0
2019-04-13 06:00:00	0	0	0
2019-04-13 07:00:00	0	0	0
2019-04-13 08:00:00	0	0	0
2019-04-13 09:00:00	0	0	0
2019-04-13 10:00:00	0	0	0
2019-04-13 11:00:00	0	0	0
2019-04-13 12:00:00	0	0	0
2019-04-13 13:00:00	0	0	0
2019-04-13 14:00:00	0	0	0
2019-04-13 15:00:00	0	0	0
2019-04-13 16:00:00	0	0	0
2019-04-13 17:00:00	0	0	0
2019-04-13 18:00:00	0	0	0
2019-04-13 19:00:00	0	0	0
2019-04-13 20:00:00	0	0	0
2019-04-13 21:00:00	0	0	0
2019-04-13 22:00:00	0	0	0
2019-04-13 23:00:00	0	0	0
2019-04-14 00:00:00	0	0	0
2019-04-14 01:00:00	0	0	0
2019-04-14 02:00:00	0	0	0
2019-04-14 03:00:00	0	0	0
2019-04-14 04:00:00	0	0	0
2019-04-14 05:00:00	0	0	0
2019-04-14 06:00:00	0	0	0
2019-04-14 07:00:00	0	0	0
2019-04-14 08:00:00	0	0	0
2019-04-14 09:00:00	0	0	0
2019-04-14 10:00:00	0	0	0
2019-04-14 11:00:00	0	0	0
2019-04-14 12:00:00	0	0	0
2019-04-14 13:00:00	0	0	0
2019-04-14 14:00:00	0	0	0
2019-04-14 15:00:00	0	0	0
2019-04-14 16:00:00	0	0	0
2019-04-14 17:00:00	0	0	0
2019-04-14 18:00:00	0	0	0
2019-04-14 19:00:00	0	0	0
2019-04-14 20:00:00	0	0	0
2019-04-14 21:00:00	0	0	0
2019-04-14 22:00:00	0	0	0
2019-04-14 23:00:00	0	0	0
2019-04-15 00:00:00	0	0	0
2019-04-15 01:00:00	0	0	0
2019-04-15 02:00:00	0	0	0
2019-04-15 03:00:00	0	0	0
2019-04-15 04:00:00	0	0	0
2019-04-15 05:00:00	0	0	0
2019-04-15 06:00:00	0	0	0
2019-04-15 07:00:00	0	0	0
2019-04-15 08:00:00	0	0	0
2019-04-15 09:00:00	0	0	0
2019-04-15 10:00:00	0	0	0
2019-04-15 11:00:00	0	0	0
2019-04-15 12:00:00	0	0	0
2019-04-15 13:00:00	0	0	0
2019-04-15 14:00:00	0	0	0
2019-04-15 15:00:00	0	0	0
2019-04-15 16:00:00	0	0	0
2019-04-15 17:00:00	0	0	0
2019-04-15 18:00:00	0	0	0
2019-04-15 19:00:00	0	0	0
2019-04-15 20:00:00	0	0	0
2019-04-15 21:00:00	0	0	0
2019-04-15 22:00:00	0	0	0
2019-04-15 23:00:00	0	0	0
2019-04-16 00:00:00	0	0	0
2019-04-16 01:00:00	0	0	0
2019-04-16 02:00:00	0	0	0
2019-04-16 03:00:00	0	0	0
2019-04-16 04:00:00	0	0	0
2019-04-16 05:00:00	0	0	0
2019-04-16 06:00:00	0	0	0
2019-04-16 07:00:00	0	0	0
2019-04-16 08:00:00	0	0	0
2019-04-16 09:00:00	0	0	0
2019-04-16 10:00:00	0	0	0
2019-04-16 11:00:00	0	0	0
2019-04-16 12:00:00	0	0	0
2019-04-16 13:00:00	0	0	0
2019-04-16 14:00:00	0	0	0
2019-04-16 15:00:00	0	0	0
2019-04-16 16:00:00	0	0	0
2019-04-16 17:00:00	0	0	0
2019-04-16 18:00:00	0	0	0
2019-04-16 19:00:00	0	0	0
2019-04-16 20:00:00	0	0	0
2019-04-16 21:00:00	0	0	0
2019-04-16 22:00:00	0	0	0
2019-04-16 23:00:00	0	0	0
2019-04-17 00:00:00	0	0	0
2019-04-17 01:00:00	0	0	0
2019-04-17 02:00:00	0	0	0
2019-04-17 03:00:00	0	0	0
2019-04-17 04:00:00	0	0	0
2019-04-17 05:00:00	0	0	0
2019-04-17 06:00:00	0	0	0
2019-04-17 07:00:00	0	0	0
2019-04-17 08:00:00	0	0	0
2019-04-17 09:00:00	0	0	0
2019-04-17 10:00:00	0	0	0
2019-04-17 11:00:00	0	0	0
2019-04-17 12:00:00	0	0	0
2019-04-17 13:00:00	0	0	0
2019-04-17 14:00:00	0	0	0
2019-04-17 15:00:00	0	0	0
2019-04-17 16:00:00	0	0	0
2019-04-17 17:00:00	0	0	0
2019-04-17 18:00:00	0	0	0
2019-04-17 19:00:00	0	0	0
2019-04-17 20:00:00	0	0	0
2019-04-17 21:00:00	0	0	0
2019-04-17 22:00:00	0	0	0
2019-04-17 23:00:00	0	0	0
2019-04-18 00:00:00	0	0	0
2019-04-18 01:00:00	0	0	0
2019-04-18 02:00:00	0	0	0
2019-04-18 03:00:00	0	0	0
2019-04-18 04:00:00	0	0	0
2019-04-18 05:00:00	0	0	0
2019-04-18 06:00:00	0	0	0
2019-04-18 07:00:00	0	0	0
2019-04-18 08:00:00	0	0	0
2019-04-18 09:00:00	0	0	0
2019-04-18 10:00:00	0	0	0
2019-04-18 11:00:00	0	0	0
2019-04-18 12:00:00	0	0	0
2019-04-18 13:00:00	0	0	0
2019-04-18 14:00:00	0	0	0
2019-04-18 15:00:00	0	0	0
2019-04-18 16:00:00	0	0	0
2019-04-18 17:00:00	0	0	0
2019-04-18 18:00:00	0	0	0
2019-04-18 19:00:00	0	0	0
2019-04-18 20:00:00	0	0	0
2019-04-18 21:00:00	0	0	0
2019-04-18 22:00:00	0	0	0
2019-04-18 23:00:00	0	0	0
2019-04-19 00:00:00	0	0	0
2019-04-19 01:00:00	0	0	0
2019-04-19 02:00:00	0	0	0
2019-04-19 03:00:00	0	0	0
2019-04-19 04:00:00	0	0	0
2019-04-19 05:00:00	0	0	0
2019-04-19 06:00:00	0	0	0
2019-04-19 07:00:00	0	0	0
2019-04-19 08:00:00	0	0	0
2019-04-19 09:00:00	0	0	0
2019-04-19 10:00:00	0	0	0
2019-04-19 11:00:00	0	0	0
2019-04-19 12:00:00	0	0	0
2019-04-19 13:00:00	0	0	0
2019-04-19 14:00:00	0	0	0
2019-04-19 15:00:00	0	0	0
2019-04-19 16:00:00	0	0	0
2019-04-19 17:00:00	0	0	0
2019-04-19 18:00:00	0	0	0
2019-04-19 19:00:00	0	0	0
2019-04-19 20:00:00	0	0	0
2019-04-19 21:00:00	0	0	0
2019-04-19 22:00:00	0	0	0
2019-04-19 23:00:00	0	0	0
2019-04-20 00:00:00	0	0	0
2019-04-20 01:00:00	0	0	0
2019-04-20 02:00:00	0	0	0
2019-04-20 03:00:00	0	0	0
2019-04-20 04:00:00	0	0	0
2019-04-20 05:00:00	0	0	0
2019-04-20 06:00:00	0	0	0
2019-04-20 07:00:00	0	0	0
2019-04-20 08:00:00	0	0	0
2019-04-20 09:00:00	0	0	0
2019-04-20 10:00:00	0	0	0
2019-04-20 11:00:00	0	0	0
2019-04-20 12:00:00	0	0	0
2019-04-20 13:00:00	0	0	0
2019-04-20 14:00:00	0	0	0
2019-04-20 15:00:00	0	0	0
2019-04-20 16:00:00	0	0	0
2019-04-20 17:00:00	0	0	0
2019-04-20 18:00:00	0	0	0
2019-04-20 19:00:00	0	0	0
2019-04-20 20:00:00	0	0	0
2019-04-20 21:00:00	0	0	0
2019-04-20 22:00:00	0	0	0
2019-04-20 23:00:00	0	0	0
2019-04-21 00:00:00	0	0	0
2019-04-21 01:00:00	0	0	0
2019-04-21 02:00:00	0	0	0
2019-04-21 03:00:00	0	0	0
2019-04-21 04:00:00	0	0	0
2019-04-21 05:00:00	0	0	0
2019-04-21 06:00:00	0	0	0
2019-04-21 07:00:00	0	0	0
2019-04-21 08:00:00	0	0	0
2019-04-21 09:00:00	0	0	0
2019-04-21 10:00:00	0	0	0
2019-04-21 11:00:00	0	0	0
2019-04-21 12:00:00	0	0	0
2019-04-21 13:00:00	0	0	0
2019-04-21 14:00:00	0	0	0
2019-04-21 15:00:00	0	0	0
2019-04-21 16:00:00	0	0	0
2019-04-21 17:00:00	0	0	0
2019-04-21 18:00:00	0	0	0
2019-04-21 19:00:00	0	0	0
2019-04-21 20:00:00	0	0	0
2019-04-21 21:00:00	0	0	0
2019-04-21 22:00:00	0	0	0
2019-04-21 23:00:00	0	0	0
2019-04-22 00:00:00	0	0	0
2019-04-22 01:00:00	0	0	0
2019-04-22 02:00:00	0	0	0
2019-04-22 03:00:00	0	0	0
2019-04-22 04:00:00	0	0	0
2019-04-22 05:00:00	0	0	0
2019-04-22 06:00:00	0	0	0
2019-04-22 07:00:00	0	0	0
2019-04-22 08:00:00	0	0	0
2019-04-22 09:00:00	0	0	0
2019-04-22 10:00:00	0	0	0
2019-04-22 11:00:00	0	0	0
2019-04-22 12:00:00	0	0	0
2019-04-22 13:00:00	0	0	0
2019-04-22 14:00:00	0	0	0
2019-04-22 15:00:00	0	0	0
2019-04-22 16:00:00	0	0	0
2019-04-22 17:00:00	0	0	0
2019-04-22 18:00:00	0	0	0
2019-04-22 19:00:00	0	0	0
2019-04-22 20:00:00	0	0	0
2019-04-22 21:00:00	0	0	0
2019-04-22 22:00:00	0	0	0
2019-04-22 23:00:00	0	0	0
2019-04-23 00:00:00	0	0	0
2019-04-23 01:00:00	0	0	0
2019-04-23 02:00:00	0	0	0
2019-04-23 03:00:00	0	0	0
2019-04-23 04:00:00	0	0	0
2019-04-23 05:00:00	0	0	0
2019-04-23 06:00:00	0	0	0
2019-04-23 07:00:00	0	0	0
2019-04-23 08:00:00	0	0	0
2019-04-23 09:00:00	0	0	0
2019-04-23 10:00:00	0	0	0
2019-04-23 11:00:00	0	0	0
2019-04-23 12:00:00	0	0	0
2019-04-23 13:00:00	0	0	0
2019-04-23 14:00:00	0	0	0
2019-04-23 15:00:00	0	0	0
2019-04-23 16:00:00	0	0	0
2019-04-23 17:00:00	0	0	0
2019-04-23 18:00:00	0	0	0
2019-04-23 19:00:00	0	0	0
2019-04-23 20:00:00	0	0	0
2019-04-23 21:00:00	0	0	0
2019-04-23 22:00:00	0	0	0
2019-04-23 23:00:00	0	0	0
2019-04-24 00:00:00	0	0	0
2019-04-24 01:00:00	0	0	0
2019-04-24 02:00:00	0	0	0
2019-04-24 03:00:00	0	0	0
2019-04-24 04:00:00	0	0	0
2019-04-24 05:00:00	0	0	0
2019-04-24 06:00:00	0	0	0
2019-04-24 07:00:00	0	0	0
2019-04-24 08:00:00	0	0	0
2019-04-24 09:00:00	0	0	0
2019-04-24 10:00:00	0	0	0
2019-04-24 11:00:00	0	0	0
2019-04-24 12:00:00	0	0	0
2019-04-24 13:00:00	0	0	0
2019-04-24 14:00:00	0	0	0
2019-04-24 15:00:00	0	0	0
2019-04-24 16:00:00	0	0	0
2019-04-24 17:00:00	0	0	0
2019-04-24 18:00:00	0	0	0
2019-04-24 19:00:00	0	0	0
2019-04-24 20:00:00	0	0	0
2019-04-24 21:00:00	0	0	0
2019-04-24 22:00:00	0	0	0
2019-04-24 23:00:00	0	0	0
2019-04-25 00:00:00	0	0	0
2019-04-25 01:00:00	0	0	0
2019-04-25 02:00:00	0	0	0
2019-04-25 03:00:00	0	0	0
2019-04-25 04:00:00	0	0	0
2019-04-25 05:00:00	0	0	0
2019-04-25 06:00:00	0	0	0
2019-04-25 07:00:00	0	0	0
2019-04-25 08:00:00	0	0	0
2019-04-25 09:00:00	0	0	0
2019-04-25 10:00:00	0	0	0
2019-04-25 11:00:00	0	0	0
2019-04-25 12:00:00	0	0	0
2019-04-25 13:00:00	0	0	0
2019-04-25 14:00:00	0	0	0
2019-04-25 15:00:00	0	0	0
2019-04-25 16:00:00	0	0	0
2019-04-25 17:00:00	0	0	0
2019-04-25 18:00:00	0	0	0
2019-04-25 19:00:00	0	0	0
2019-04-25 20:00:00	0	0	0
2019-04-25 21:00:00	0	0	0
2019-04-25 22:00:00	0	0	0
2019-04-25 23:00:00	0	0	0
2019-04-26 00:00:00	0	0	0
2019-04-26 01:00:00	0	0	0
2019-04-26 02:00:00	0	0	0
2019-04-26 03:00:00	0	0	0
2019-04-26 04:00:00	0	0	0
2019-04-26 05:00:00	0	0	0
2019-04-26 06:00:00	0	0	0
2019-04-26 07:00:00	0	0	0
2019-04-26 08:00:00	0	0	0
2019-04-26 09:00:00	0	0	0
2019-04-26 10:00:00	0	0	0
2019-04-26 11:00:00	0	0	0
2019-04-26 12:00:00	0	0	0
2019-04-26 13:00:00	0	0	0
2019-04-26 14:00:00	0	0	0
2019-04-26 15:00:00	0	0	0
2019-04-26 16:00:00	0	0	0
2019-04-26 17:00:00	0	0	0
2019-04-26 18:00:00	0	0	0
2019-04-26 19:00:00	0	0	0
2019-04-26 20:00:00	0	0	0
2019-04-26 21:00:00	0	0	0
2019-04-26 22:00:00	0	0	0
2019-04-26 23:00:00	0	0	0
2019-04-27 00:00:00	0	0	0
2019-04-27 01:00:00	0	0	0
2019-04-27 02:00:00	0	0	0
2019-04-27 03:00:00	0	0	0
2019-04-27 04:00:00	0	0	0
2019-04-27 05:00:00	0	0	0
2019-04-27 06:00:00	0	0	0
2019-04-27 07:00:00	0	0	0
2019-04-27 08:00:00	0	0	0
2019-04-27 09:00:00	0	0	0
2019-04-27 10:00:00	0	0	0
2019-04-27 11:00:00	0	0	0
2019-04-27 12:00:00	0	0	0
2019-04-27 13:00:00	0	0	0
2019-04-27 14:00:00	0	0	0
2019-04-27 15:00:00	0	0	0
2019-04-27 16:00:00	0	0	0
2019-04-27 17:00:00	0	0	0
2019-04-27 18:00:00	0	0	0
2019-04-27 19:00:00	0	0	0
2019-04-27 20:00:00	0	0	0
2019-04-27 21:00:00	0	0	0
2019-04-27 22:00:00	0	0	0
2019-04-27 23:00:00	0	0	0
2019-04-28 00:00:00	0	0	0
2019-04-28 01:00:00	0	0	0
2019-04-28 02:00:00	0	0	0
2019-04-28 03:00:00	0	0	0
2019-04-28 04:00:00	0	0	0
2019-04-28 05:00:00	0	0	0
2019-04-28 06:00:00	0	0	0
2019-04-28 07:00:00	0	0	0
2019-04-28 08:00:00	0	0	0
2019-04-28 09:00:00	0	0	0
2019-04-28 10:00:00	0	0	0
2019-04-28 11:00:00	0	0	0
2019-04-28 12:00:00	0	0	0
2019-04-28 13:00:00	0	0	0
2019-04-28 14:00:00	0	0	0
2019-04-28 15:00:00	0	0	0
2019-04-28 16:00:00	0	0	0
2019-04-28 17:00:00	0	0	0
2019-04-28 18:00:00	0	0	0
2019-04-28 19:00:00	0	0	0
2019-04-28 20:00:00	0	0	0
2019-04-28 21:00:00	0	0	0
2019-04-28 22:00:00	0	0	0
2019-04-28 23:00:00	0	0	0
2019-04-29 00:00:00	0	0	0
2019-04-29 01:00:00	0	0	0
2019-04-29 02:00:00	0	0	0
2019-04-29 03:00:00	0	0	0
2019-04-29 04:00:00	0	0	0
2019-04-29 05:00:00	0	0	0
2019-04-29 06:00:00	0	0	0
2019-04-29 07:00:00	0	0	0
2019-04-29 08:00:00	0	0	0
2019-04-29 09:00:00	0	0	0
2019-04-29 10:00:00	0	0	0
2019-04-29 11:00:00	0	0	0
2019-04-29 12:00:00	0	0	0
2019-04-29 13:00:00	0	0	0
2019-04-29 14:00:00	0	0	0
2019-04-29 15:00:00	0	0	0
2019-04-29 16:00:00	0	0	0
2019-04-29 17:00:00	0	0	0
2019-04-29 18:00:00	0	0	0
2019-04-29 19:00:00	0	0	0
2019-04-29 20:00:00	0	0	0
2019-04-29 21:00:00	0	0	0
2019-04-29 22:00:00	0	0	0
2019-04-29 23:00:00	0	0	0
2019-04-30 00:00:00	0	0	0
2019-04-30 01:00:00	0	0	0
2019-04-30 02:00:00	0	0	0
2019-04-30 03:00:00	0	0	0
2019-04-30 04:00:00	0	0	0
2019-04-30 05:00:00	0	0	0
2019-04-30 06:00:00	0	0	0
2019-04-30 07:00:00	0	0	0
2019-04-30 08:00:00	0	0	0
2019-04-30 09:00:00	0	0	0
2019-04-30 10:00:00	0	0	0
2019-04-30 11:00:00	0	0	0
2019-04-30 12:00:00	0	0	0
2019-04-30 13:00:00	0	0	0
2019-04-30 14:00:00	0	0	0
2019-04-30 15:00:00	0	0	0
2019-04-30 16:00:00	0	0	0
2019-04-30 17:00:00	0	0	0
2019-04-30 18:00:00	0	0	0
2019-04-30 19:00:00	0	0	0
2019-04-30 20:00:00	0	0	0
2019-04-30 21:00:00	0	0	0
2019-04-30 22:00:00	0	0	0
2019-04-30 23:00:00	0	0	0
2019-05-01 00:00:00	0	0	0

## Sheet: PM 04240 01
Data/Hora	Intensidade(carros/hora)	Ocupacao(%)	Carga(%)
2019-04-01 00:00:00	0	6.44	1.78
2019-04-01 01:00:00	0	8.08	2.5
2019-04-01 02:00:00	0	9.42	2.75
2019-04-01 03:00:00	0	7.5	2.34
2019-04-01 04:00:00	0	5.67	1.75
2019-04-01 05:00:00	0	5.5	0.92
2019-04-01 06:00:00	0	5.17	0.59
2019-04-01 07:00:00	0	4.84	1.17
2019-04-01 08:00:00	0	4.84	0.67
2019-04-01 09:00:00	0	5	1.25
2019-04-01 10:00:00	0	7.5	2
2019-04-01 11:00:00	0	5.5	0.92
2019-04-01 12:00:00	0	7.58	1.84
2019-04-01 13:00:00	0	7.92	2.17
2019-04-01 14:00:00	0	7.58	1.92
2019-04-01 15:00:00	0	8.08	2.5
2019-04-01 16:00:00	0	7.83	2.5
2019-04-01 17:00:00	0	7.58	2.09
2019-04-01 18:00:00	0	6.92	1.84
2019-04-01 19:00:00	0	7.08	1.84
2019-04-01 20:00:00	0	8.5	2.59
2019-04-01 21:00:00	0	7.83	2.17
2019-04-01 22:00:00	0	7.67	2.09
2019-04-01 23:00:00	0	7	1.84
2019-04-02 00:00:00	0	6.89	1.56
2019-04-02 01:00:00	0	7.58	1.92
2019-04-02 02:00:00	0	7	1.59
2019-04-02 03:00:00	0	6.58	1.5
2019-04-02 04:00:00	0	4.92	1.25
2019-04-02 05:00:00	0	4.58	0.08
2019-04-02 06:00:00	0	4.75	0.33
2019-04-02 07:00:00	0	4.84	1.17
2019-04-02 08:00:00	0	4.5	1
2019-04-02 09:00:00	0	5	0.75
2019-04-02 10:00:00	0	5.92	1.17
2019-04-02 11:00:00	0	5.67	1
2019-04-02 12:00:00	0	5.67	0.92
2019-04-02 13:00:00	0	7.58	1.92
2019-04-02 14:00:00	0	8.42	2.5
2019-04-02 15:00:00	0	7.67	1.92
2019-04-02 16:00:00	0	6.92	2
2019-04-02 17:00:00	0	8.08	2.25
2019-04-02 18:00:00	0	8.08	2.34
2019-04-02 19:00:00	0	7.5	2
2019-04-02 20:00:00	0	8.08	2.42
2019-04-02 21:00:00	0	7.17	1.92
2019-04-02 22:00:00	0	7.42	2.34
2019-04-02 23:00:00	0	8.58	2.59
2019-04-03 00:00:00	0	8.67	2.78
2019-04-03 01:00:00	0	8	2.59
2019-04-03 02:00:00	0	7.58	2.59
2019-04-03 03:00:00	0	7.42	2.25
2019-04-03 04:00:00	0	7.17	1.59
2019-04-03 05:00:00	0	4.75	1
2019-04-03 06:00:00	0	5.34	0.75
2019-04-03 07:00:00	0	4.75	1.09
2019-04-03 08:00:00	0	4.58	1
2019-04-03 09:00:00	0	5.83	1.25
2019-04-03 10:00:00	0	6.17	1.5
2019-04-03 11:00:00	0	6	1.17
2019-04-03 12:00:00	0	6.17	1.17
2019-04-03 13:00:00	0	6.92	1.83
2019-04-03 14:00:00	0	8	2.5
2019-04-03 15:00:00	0	7.5	2.25
2019-04-03 16:00:00	0	7.83	2.17
2019-04-03 17:00:00	0	8.08	2.58
2019-04-03 18:00:00	0	7.83	2.59
2019-04-03 19:00:00	0	8	2.42
2019-04-03 20:00:00	0	8.5	2.5
2019-04-03 21:00:00	0	8.33	2.25
2019-04-03 22:00:00	0	8.08	2.58
2019-04-03 23:00:00	0	9	2.84
2019-04-04 00:00:00	0	7.55	1.89
2019-04-04 01:00:00	0	7.5	1.83
2019-04-04 02:00:00	0	7.33	1.75
2019-04-04 03:00:00	0	6.58	2.08
2019-04-04 04:00:00	0	5.33	0.92
2019-04-04 05:00:00	0	4.58	0
2019-04-04 06:00:00	0	5.08	0.42
2019-04-04 07:00:00	0	4.75	0.83
2019-04-04 08:00:00	0	4.67	1
2019-04-04 09:00:00	0	5.17	0.92
2019-04-04 10:00:00	0	6.83	1.83
2019-04-04 11:00:00	0	8.08	2.42
2019-04-04 12:00:00	0	6.58	1.92
2019-04-04 13:00:00	0	7	1.5
2019-04-04 14:00:00	0	8.58	2.59
2019-04-04 15:00:00	0	8.33	2.75
2019-04-04 16:00:00	0	8.08	2.5
2019-04-04 17:00:00	0	9.17	2.5
2019-04-04 18:00:00	0	8.5	2.25
2019-04-04 19:00:00	0	8.08	2.34
2019-04-04 20:00:00	0	9.42	2.75
2019-04-04 21:00:00	0	8.58	2.59
2019-04-04 22:00:00	0	8.5	2.59
2019-04-04 23:00:00	0	8.42	2.42
2019-04-05 00:00:00	0	8.78	2.67
2019-04-05 01:00:00	0	7.42	2.08
2019-04-05 02:00:00	0	9	2.58
2019-04-05 03:00:00	0	6.17	1.75
2019-04-05 04:00:00	0	5.25	0.75
2019-04-05 05:00:00	0	4.84	0.67
2019-04-05 06:00:00	0	4.75	0.83
2019-04-05 07:00:00	0	4.33	0.83
2019-04-05 08:00:00	0	4.25	0.58
2019-04-05 09:00:00	0	5.25	1.08
2019-04-05 10:00:00	0	7.17	1.59
2019-04-05 11:00:00	0	7.67	1.84
2019-04-05 12:00:00	0	7.33	2.34
2019-04-05 13:00:00	0	7.17	1.67
2019-04-05 14:00:00	0	8.33	2.59
2019-04-05 15:00:00	0	8.5	2.42
2019-04-05 16:00:00	0	7.17	2.09
2019-04-05 17:00:00	0	8.33	2.33
2019-04-05 18:00:00	0	8.08	2.5
2019-04-05 19:00:00	0	8.08	2.34
2019-04-05 20:00:00	0	8.33	2.59
2019-04-05 21:00:00	0	8.08	2.67
2019-04-05 22:00:00	0	7.92	2.42
2019-04-05 23:00:00	0	7.08	1.75
2019-04-06 00:00:00	0	7	1.56
2019-04-06 01:00:00	0	7.5	1.84
2019-04-06 02:00:00	0	8.08	2.25
2019-04-06 03:00:00	0	6.92	2.08
2019-04-06 04:00:00	0	5.58	1
2019-04-06 05:00:00	0	4.92	0.59
2019-04-06 06:00:00	0	4.58	0
2019-04-06 07:00:00	0	4.59	0
2019-04-06 08:00:00	0	4.25	0.75
2019-04-06 09:00:00	0	5.75	1.25
2019-04-06 10:00:00	0	6.92	1.92
2019-04-06 11:00:00	0	8.08	2.17
2019-04-06 12:00:00	0	7.67	1.92
2019-04-06 13:00:00	0	7.42	2.17
2019-04-06 14:00:00	0	8.58	2.42
2019-04-06 15:00:00	0	7.92	2.25
2019-04-06 16:00:00	0	8	2.59
2019-04-06 17:00:00	0	9.08	2.67
2019-04-06 18:00:00	0	7.92	2.25
2019-04-06 19:00:00	0	7.58	2
2019-04-06 20:00:00	0	8.42	2.42
2019-04-06 21:00:00	0	9.58	2.84
2019-04-06 22:00:00	0	8	2.5
2019-04-06 23:00:00	0	7	1.75
2019-04-07 00:00:00	0	8.89	2.45
2019-04-07 01:00:00	0	6.83	1.92
2019-04-07 02:00:00	0	8.08	2.58
2019-04-07 03:00:00	0	7.17	1.92
2019-04-07 04:00:00	0	5.92	1.25
2019-04-07 05:00:00	0	5.42	1
2019-04-07 06:00:00	0	4.67	0.92
2019-04-07 07:00:00	0	4.84	0.75
2019-04-07 08:00:00	0	4	0
2019-04-07 09:00:00	0	4.83	0.25
2019-04-07 10:00:00	0	5.34	0.92
2019-04-07 11:00:00	0	5.42	0.75
2019-04-07 12:00:00	0	5.42	1
2019-04-07 13:00:00	0	5.67	1
2019-04-07 14:00:00	0	7.58	1.84
2019-04-07 15:00:00	0	7.17	2.17
2019-04-07 16:00:00	0	7.42	2.34
2019-04-07 17:00:00	0	8	2.34
2019-04-07 18:00:00	0	6.92	1.92
2019-04-07 19:00:00	0	6.58	1.58
2019-04-07 20:00:00	0	8.08	2.34
2019-04-07 21:00:00	0	7.83	2.34
2019-04-07 22:00:00	0	7.58	2.34
2019-04-07 23:00:00	0	7.33	2.34
2019-04-08 00:00:00	0	5.78	1.44
2019-04-08 01:00:00	0	6.58	1.92
2019-04-08 02:00:00	0	7.92	2.17
2019-04-08 03:00:00	0	6.08	1.92
2019-04-08 04:00:00	0	5.33	1.42
2019-04-08 05:00:00	0	4.67	1
2019-04-08 06:00:00	0	4.17	0.58
2019-04-08 07:00:00	0	4.5	0.92
2019-04-08 08:00:00	0	3.59	0.67
2019-04-08 09:00:00	0	4.17	0
2019-04-08 10:00:00	0	6.08	1.67
2019-04-08 11:00:00	0	5.17	1
2019-04-08 12:00:00	0	5.67	1.17
2019-04-08 13:00:00	0	6.17	1.75
2019-04-08 14:00:00	0	6	1.25
2019-04-08 15:00:00	0	6.08	1.67
2019-04-08 16:00:00	0	6.08	1.42
2019-04-08 17:00:00	0	5.92	1.17
2019-04-08 18:00:00	0	5.67	1.25
2019-04-08 19:00:00	0	5.67	1
2019-04-08 20:00:00	0	6.92	1.59
2019-04-08 21:00:00	0	6.17	1.42
2019-04-08 22:00:00	0	6.08	1.17
2019-04-08 23:00:00	0	5.5	1
2019-04-09 00:00:00	0	5.33	0.78
2019-04-09 01:00:00	0	5.92	1.09
2019-04-09 02:00:00	0	5.42	0.92
2019-04-09 03:00:00	0	5.17	0.75
2019-04-09 04:00:00	0	4.42	0.67
2019-04-09 05:00:00	0	4.84	1.17
2019-04-09 06:00:00	0	4.5	0
2019-04-09 07:00:00	0	3.67	0.25
2019-04-09 08:00:00	0	3.67	0.5
2019-04-09 09:00:00	0	4.84	1.33
2019-04-09 10:00:00	0	5.25	0.84
2019-04-09 11:00:00	0	4.67	0.17
2019-04-09 12:00:00	0	4.84	1.33
2019-04-09 13:00:00	0	5.58	0.92
2019-04-09 14:00:00	0	7	1.84
2019-04-09 15:00:00	0	5.67	1.25
2019-04-09 16:00:00	0	5.5	0.84
2019-04-09 17:00:00	0	6.08	1.42
2019-04-09 18:00:00	0	6.67	1.75
2019-04-09 19:00:00	0	5.5	1
2019-04-09 20:00:00	0	6.67	1.59
2019-04-09 21:00:00	0	5.58	1
2019-04-09 22:00:00	0	6.58	1.67
2019-04-09 23:00:00	0	6.58	1.59
2019-04-10 00:00:00	0	6.89	1.56
2019-04-10 01:00:00	0	6.67	1.75
2019-04-10 02:00:00	0	6.67	1.75
2019-04-10 03:00:00	0	6.5	1.75
2019-04-10 04:00:00	0	5.58	1
2019-04-10 05:00:00	0	4.67	0.58
2019-04-10 06:00:00	0	4.67	1.33
2019-04-10 07:00:00	0	3.09	0.08
2019-04-10 08:00:00	0	4.08	0.33
2019-04-10 09:00:00	0	4.67	0.92
2019-04-10 10:00:00	0	5.25	0.84
2019-04-10 11:00:00	0	5.58	0.92
2019-04-10 12:00:00	0	5.5	0.84
2019-04-10 13:00:00	0	5.5	0.92
2019-04-10 14:00:00	0	6.58	1.75
2019-04-10 15:00:00	0	5.92	1.33
2019-04-10 16:00:00	0	6.08	1.17
2019-04-10 17:00:00	0	6.58	1.75
2019-04-10 18:00:00	0	6	1.58
2019-04-10 19:00:00	0	6.58	1.75
2019-04-10 20:00:00	0	6.42	1.5
2019-04-10 21:00:00	0	6.08	1.58
2019-04-10 22:00:00	0	6.58	1.83
2019-04-10 23:00:00	0	6.92	1.75
2019-04-11 00:00:00	0	5.33	1.22
2019-04-11 01:00:00	0	6	1
2019-04-11 02:00:00	0	5.67	1.33
2019-04-11 03:00:00	0	5.83	1.5
2019-04-11 04:00:00	0	4.75	0.67
2019-04-11 05:00:00	0	4.58	1.25
2019-04-11 06:00:00	0	4.17	0.17
2019-04-11 07:00:00	0	3.67	1
2019-04-11 08:00:00	0	3.75	0.83
2019-04-11 09:00:00	0	4.67	0.92
2019-04-11 10:00:00	0	5.67	1
2019-04-11 11:00:00	0	6.92	1.75
2019-04-11 12:00:00	0	5.67	1
2019-04-11 13:00:00	0	5.58	1
2019-04-11 14:00:00	0	7.42	2.33
2019-04-11 15:00:00	0	7.58	1.92
2019-04-11 16:00:00	0	6.5	1.42
2019-04-11 17:00:00	0	7.08	1.84
2019-04-11 18:00:00	0	7.5	2.5
2019-04-11 19:00:00	0	6.42	1.5
2019-04-11 20:00:00	0	8.08	2.34
2019-04-11 21:00:00	0	6.92	2
2019-04-11 22:00:00	0	7.08	1.92
2019-04-11 23:00:00	0	7.08	1.83
2019-04-12 00:00:00	0	8	2.45
2019-04-12 01:00:00	0	6.67	1.67
2019-04-12 02:00:00	0	7.5	1.84
2019-04-12 03:00:00	0	5.59	1.33
2019-04-12 04:00:00	0	5.08	0.84
2019-04-12 05:00:00	0	4.59	0.92
2019-04-12 06:00:00	0	3.84	0.75
2019-04-12 07:00:00	0	3.67	0.58
2019-04-12 08:00:00	0	2.84	0.58
2019-04-12 09:00:00	0	4.83	1
2019-04-12 10:00:00	0	5.25	0.84
2019-04-12 11:00:00	0	5.67	0.84
2019-04-12 12:00:00	0	6.42	1.5
2019-04-12 13:00:00	0	5.67	0.84
2019-04-12 14:00:00	0	7.17	1.67
2019-04-12 15:00:00	0	7	1.67
2019-04-12 16:00:00	0	6.08	1.25
2019-04-12 17:00:00	0	6.42	1.5
2019-04-12 18:00:00	0	7.08	1.59
2019-04-12 19:00:00	0	6.58	1.5
2019-04-12 20:00:00	0	6.5	1.42
2019-04-12 21:00:00	0	6.58	1.5
2019-04-12 22:00:00	0	6.67	1.58
2019-04-12 23:00:00	0	5.42	1
2019-04-13 00:00:00	0	5.22	0.89
2019-04-13 01:00:00	0	5.5	0.92
2019-04-13 02:00:00	0	6.58	1.5
2019-04-13 03:00:00	0	6.25	1.58
2019-04-13 04:00:00	0	4.92	0.92
2019-04-13 05:00:00	0	4.84	0.83
2019-04-13 06:00:00	0	3.58	0.58
2019-04-13 07:00:00	0	3.67	0.5
2019-04-13 08:00:00	0	2.67	0
2019-04-13 09:00:00	0	4.75	0.25
2019-04-13 10:00:00	0	5.67	1
2019-04-13 11:00:00	0	6	1.09
2019-04-13 12:00:00	0	5.67	1.33
2019-04-13 13:00:00	0	6.08	1.17
2019-04-13 14:00:00	0	6	1.17
2019-04-13 15:00:00	0	6.58	1.67
2019-04-13 16:00:00	0	6.83	1.92
2019-04-13 17:00:00	0	7.08	1.67
2019-04-13 18:00:00	0	6.58	1.75
2019-04-13 19:00:00	0	5.5	0.92
2019-04-13 20:00:00	0	7.58	2.17
2019-04-13 21:00:00	0	7.83	2.17
2019-04-13 22:00:00	0	6.5	1.58
2019-04-13 23:00:00	0	5.67	1
2019-04-14 00:00:00	0	6.89	1.67
2019-04-14 01:00:00	0	6.08	1.25
2019-04-14 02:00:00	0	6.42	1.67
2019-04-14 03:00:00	0	5.67	1.33
2019-04-14 04:00:00	0	5.25	0.92
2019-04-14 05:00:00	0	4.67	0.83
2019-04-14 06:00:00	0	3.67	0.58
2019-04-14 07:00:00	0	4.08	1
2019-04-14 08:00:00	0	2.25	0.33
2019-04-14 09:00:00	0	3.75	0.33
2019-04-14 10:00:00	0	4.83	0.5
2019-04-14 11:00:00	0	4.92	0.42
2019-04-14 12:00:00	0	4.75	0.83
2019-04-14 13:00:00	0	4.92	1
2019-04-14 14:00:00	0	6.17	1.09
2019-04-14 15:00:00	0	5.92	1.42
2019-04-14 16:00:00	0	6.58	1.59
2019-04-14 17:00:00	0	6.42	1.67
2019-04-14 18:00:00	0	5.75	1.25
2019-04-14 19:00:00	0	5.42	1.17
2019-04-14 20:00:00	0	6.58	1.25
2019-04-14 21:00:00	0	6.58	1.67
2019-04-14 22:00:00	0	5.92	1.34
2019-04-14 23:00:00	0	6.08	1.25
2019-04-15 00:00:00	0	4.89	1.22
2019-04-15 01:00:00	0	5.5	1
2019-04-15 02:00:00	0	6.25	1.17
2019-04-15 03:00:00	0	5.5	1.5
2019-04-15 04:00:00	0	4.5	0.67
2019-04-15 05:00:00	0	4.75	0.5
2019-04-15 06:00:00	0	4.08	1
2019-04-15 07:00:00	0	3.67	0.5
2019-04-15 08:00:00	0	2.25	0.25
2019-04-15 09:00:00	0	3.08	0.08
2019-04-15 10:00:00	0	5.17	1.33
2019-04-15 11:00:00	0	4.67	1
2019-04-15 12:00:00	0	5.08	1
2019-04-15 13:00:00	0	5.67	0.84
2019-04-15 14:00:00	0	5.17	0.92
2019-04-15 15:00:00	0	5.58	0.92
2019-04-15 16:00:00	0	5.17	0.59
2019-04-15 17:00:00	0	4.92	0.83
2019-04-15 18:00:00	0	5	0.67
2019-04-15 19:00:00	0	4.84	0.42
2019-04-15 20:00:00	0	5.67	0.92
2019-04-15 21:00:00	0	5.58	0.92
2019-04-15 22:00:00	0	5	0.84
2019-04-15 23:00:00	0	5.09	0.5
2019-04-16 00:00:00	0	4.78	0.56
2019-04-16 01:00:00	0	5.25	0.83
2019-04-16 02:00:00	0	5	1.09
2019-04-16 03:00:00	0	4.5	1
2019-04-16 04:00:00	0	3.67	0.75
2019-04-16 05:00:00	0	3.25	0.75
2019-04-16 06:00:00	0	3.17	0.5
2019-04-16 07:00:00	0	2.84	0.25
2019-04-16 08:00:00	0	1.75	0.33
2019-04-16 09:00:00	0	3.58	0.75
2019-04-16 10:00:00	0	4.34	1.08
2019-04-16 11:00:00	0	4.75	0.59
2019-04-16 12:00:00	0	4.84	1.25
2019-04-16 13:00:00	0	4.92	0.58
2019-04-16 14:00:00	0	5.5	0.84
2019-04-16 15:00:00	0	5.17	0.59
2019-04-16 16:00:00	0	4.84	0.5
2019-04-16 17:00:00	0	5.33	1.33
2019-04-16 18:00:00	0	5.5	0.92
2019-04-16 19:00:00	0	4.83	0.84
2019-04-16 20:00:00	0	5.42	0.92
2019-04-16 21:00:00	0	4.84	0.5
2019-04-16 22:00:00	0	5.42	1.33
2019-04-16 23:00:00	0	5.5	0.92
2019-04-17 00:00:00	0	5.55	1
2019-04-17 01:00:00	0	5.33	1
2019-04-17 02:00:00	0	5.17	0.92
2019-04-17 03:00:00	0	5.42	0.75
2019-04-17 04:00:00	0	5	1.25
2019-04-17 05:00:00	0	3.59	0.5
2019-04-17 06:00:00	0	4.67	1
2019-04-17 07:00:00	0	1.67	0.17
2019-04-17 08:00:00	0	2.58	0.59
2019-04-17 09:00:00	0	3.84	0.83
2019-04-17 10:00:00	0	4.58	1.08
2019-04-17 11:00:00	0	4.75	0.33
2019-04-17 12:00:00	0	4.84	1.08
2019-04-17 13:00:00	0	4.58	1
2019-04-17 14:00:00	0	5.67	1
2019-04-17 15:00:00	0	5.33	1
2019-04-17 16:00:00	0	5.17	0.42
2019-04-17 17:00:00	0	5.67	0.84
2019-04-17 18:00:00	0	5.17	0.92
2019-04-17 19:00:00	0	5.67	1
2019-04-17 20:00:00	0	5.58	0.92
2019-04-17 21:00:00	0	5.58	1
2019-04-17 22:00:00	0	5.67	1
2019-04-17 23:00:00	0	5.5	0.75
2019-04-18 00:00:00	0	5	0.89
2019-04-18 01:00:00	0	5.17	1
2019-04-18 02:00:00	0	5	1
2019-04-18 03:00:00	0	5.17	0.59
2019-04-18 04:00:00	0	4.58	0
2019-04-18 05:00:00	0	3.08	0
2019-04-18 06:00:00	0	3.09	0
2019-04-18 07:00:00	0	2.09	0.33
2019-04-18 08:00:00	0	1.25	0
2019-04-18 09:00:00	0	3.75	0.42
2019-04-18 10:00:00	0	4.67	0.92
2019-04-18 11:00:00	0	5.58	0.92
2019-04-18 12:00:00	0	4.58	0.08
2019-04-18 13:00:00	0	4.84	0.92
2019-04-18 14:00:00	0	6.08	1.42
2019-04-18 15:00:00	0	5.5	1
2019-04-18 16:00:00	0	5.42	0.67
2019-04-18 17:00:00	0	5.5	0.75
2019-04-18 18:00:00	0	6.08	1.42
2019-04-18 19:00:00	0	5.67	0.92
2019-04-18 20:00:00	0	5.92	1.17
2019-04-18 21:00:00	0	5.67	1.25
2019-04-18 22:00:00	0	5.58	1
2019-04-18 23:00:00	0	5.58	1
2019-04-19 00:00:00	0	6.22	1.11
2019-04-19 01:00:00	0	5.08	1
2019-04-19 02:00:00	0	5.67	0.84
2019-04-19 03:00:00	0	5.08	0.92
2019-04-19 04:00:00	0	4.5	1
2019-04-19 05:00:00	0	4.09	0.67
2019-04-19 06:00:00	0	1.67	0.08
2019-04-19 07:00:00	0	2.67	0.92
2019-04-19 08:00:00	0	0.84	0
2019-04-19 09:00:00	0	3.25	0.84
2019-04-19 10:00:00	0	4.83	1
2019-04-19 11:00:00	0	4.92	0.83
2019-04-19 12:00:00	0	5.25	0.83
2019-04-19 13:00:00	0	5	0.59
2019-04-19 14:00:00	0	5.5	1
2019-04-19 15:00:00	0	5.5	0.75
2019-04-19 16:00:00	0	5.08	0.92
2019-04-19 17:00:00	0	5.25	0.92
2019-04-19 18:00:00	0	5.58	0.84
2019-04-19 19:00:00	0	5.25	0.59
2019-04-19 20:00:00	0	5.25	0.92
2019-04-19 21:00:00	0	5.42	1
2019-04-19 22:00:00	0	5.25	0.92
2019-04-19 23:00:00	0	5.09	0.5
2019-04-20 00:00:00	0	4.55	1
2019-04-20 01:00:00	0	4.92	0.84
2019-04-20 02:00:00	0	5.42	0.92
2019-04-20 03:00:00	0	5.25	0.92
2019-04-20 04:00:00	0	4.84	0.92
2019-04-20 05:00:00	0	4.25	1
2019-04-20 06:00:00	0	2.09	0.42
2019-04-20 07:00:00	0	2.67	0.5
2019-04-20 08:00:00	0	1.34	0
2019-04-20 09:00:00	0	3.25	0.25
2019-04-20 10:00:00	0	4.83	1.25
2019-04-20 11:00:00	0	5.08	0.42
2019-04-20 12:00:00	0	5.34	0.92
2019-04-20 13:00:00	0	4.83	1
2019-04-20 14:00:00	0	5.17	0.5
2019-04-20 15:00:00	0	5.67	0.92
2019-04-20 16:00:00	0	5.83	1.25
2019-04-20 17:00:00	0	5.92	1.25
2019-04-20 18:00:00	0	5.5	1.08
2019-04-20 19:00:00	0	5.08	0.92
2019-04-20 20:00:00	0	6.17	1.33
2019-04-20 21:00:00	0	6	1.33
2019-04-20 22:00:00	0	6	1.25
2019-04-20 23:00:00	0	4.84	0.84
2019-04-21 00:00:00	0	5.44	0.56
2019-04-21 01:00:00	0	5.08	0.92
2019-04-21 02:00:00	0	5.5	0.75
2019-04-21 03:00:00	0	5.09	0.92
2019-04-21 04:00:00	0	4.75	0.92
2019-04-21 05:00:00	0	4.75	0.75
2019-04-21 06:00:00	0	2.09	0
2019-04-21 07:00:00	0	2.17	0
2019-04-21 08:00:00	0	1.34	0
2019-04-21 09:00:00	0	1.75	0
2019-04-21 10:00:00	0	4.75	1
2019-04-21 11:00:00	0	4.75	0.5
2019-04-21 12:00:00	0	4.84	1.33
2019-04-21 13:00:00	0	4.67	1
2019-04-21 14:00:00	0	5.08	0.92
2019-04-21 15:00:00	0	5.34	0.92
2019-04-21 16:00:00	0	5.25	1
2019-04-21 17:00:00	0	5.58	1
2019-04-21 18:00:00	0	5.09	0.75
2019-04-21 19:00:00	0	4.75	0.92
2019-04-21 20:00:00	0	5.33	1.17
2019-04-21 21:00:00	0	5.33	1
2019-04-21 22:00:00	0	5	0.92
2019-04-21 23:00:00	0	5	0.75
2019-04-22 00:00:00	0	4.67	1.11
2019-04-22 01:00:00	0	5	0.67
2019-04-22 02:00:00	0	5.17	1.17
2019-04-22 03:00:00	0	5.08	0.83
2019-04-22 04:00:00	0	4.17	1.09
2019-04-22 05:00:00	0	2.67	0
2019-04-22 06:00:00	0	3.59	0.5
2019-04-22 07:00:00	0	1.75	0
2019-04-22 08:00:00	0	1.17	0
2019-04-22 09:00:00	0	1.34	0.25
2019-04-22 10:00:00	0	4.17	0.17
2019-04-22 11:00:00	0	3.5	0.5
2019-04-22 12:00:00	0	4.17	0.25
2019-04-22 13:00:00	0	4.67	0.75
2019-04-22 14:00:00	0	4.75	0.75
2019-04-22 15:00:00	0	4.75	0.67
2019-04-22 16:00:00	0	4.67	0.83
2019-04-22 17:00:00	0	4.84	1
2019-04-22 18:00:00	0	4.5	1
2019-04-22 19:00:00	0	4.75	0.33
2019-04-22 20:00:00	0	5	1.08
2019-04-22 21:00:00	0	4.58	1
2019-04-22 22:00:00	0	4.75	0.25
2019-04-22 23:00:00	0	4.58	0.75
2019-04-23 00:00:00	0	4.22	1
2019-04-23 01:00:00	0	4.75	0.84
2019-04-23 02:00:00	0	4.25	0.59
2019-04-23 03:00:00	0	4.25	1
2019-04-23 04:00:00	0	3.09	0.75
2019-04-23 05:00:00	0	1.17	0
2019-04-23 06:00:00	0	1.67	0
2019-04-23 07:00:00	0	0.5	0
2019-04-23 08:00:00	0	0.5	0
2019-04-23 09:00:00	0	2.34	0.33
2019-04-23 10:00:00	0	3.17	0.5
2019-04-23 11:00:00	0	3.67	0.25
2019-04-23 12:00:00	0	3.67	0.75
2019-04-23 13:00:00	0	4.17	0.17
2019-04-23 14:00:00	0	4.75	1.25
2019-04-23 15:00:00	0	4.67	1
2019-04-23 16:00:00	0	4.58	0
2019-04-23 17:00:00	0	4.75	0.5
2019-04-23 18:00:00	0	4.75	1
2019-04-23 19:00:00	0	4.84	1
2019-04-23 20:00:00	0	4.84	0.58
2019-04-23 21:00:00	0	4.58	1.25
2019-04-23 22:00:00	0	4.92	0.67
2019-04-23 23:00:00	0	4.67	0.5
2019-04-24 00:00:00	0	4.78	1
2019-04-24 01:00:00	0	4.67	1
2019-04-24 02:00:00	0	4.58	0
2019-04-24 03:00:00	0	4.75	0.5
2019-04-24 04:00:00	0	4.75	1
2019-04-24 05:00:00	0	3.17	0.5
2019-04-24 06:00:00	0	3.25	0.33
2019-04-24 07:00:00	0	1	0
2019-04-24 08:00:00	0	0.75	0
2019-04-24 09:00:00	0	2.34	0.5
2019-04-24 10:00:00	0	4.17	1
2019-04-24 11:00:00	0	4.17	0.92
2019-04-24 12:00:00	0	4.17	1
2019-04-24 13:00:00	0	4.75	0.92
2019-04-24 14:00:00	0	4.92	1
2019-04-24 15:00:00	0	4.83	1
2019-04-24 16:00:00	0	4.75	0.67
2019-04-24 17:00:00	0	4.67	1
2019-04-24 18:00:00	0	4.75	0.42
2019-04-24 19:00:00	0	4.92	0.58
2019-04-24 20:00:00	0	4.92	0.5
2019-04-24 21:00:00	0	4.92	0.83
2019-04-24 22:00:00	0	4.84	0.75
2019-04-24 23:00:00	0	5.17	0.67
2019-04-25 00:00:00	0	4.56	1
2019-04-25 01:00:00	0	4.67	1
2019-04-25 02:00:00	0	4.75	0.83
2019-04-25 03:00:00	0	4.58	1
2019-04-25 04:00:00	0	3.25	0.25
2019-04-25 05:00:00	0	1.67	0.08
2019-04-25 06:00:00	0	1.25	0
2019-04-25 07:00:00	0	1.25	0.25
2019-04-25 08:00:00	0	0.84	0
2019-04-25 09:00:00	0	1.25	0
2019-04-25 10:00:00	0	4.75	1
2019-04-25 11:00:00	0	4.75	0.92
2019-04-25 12:00:00	0	4.84	1
2019-04-25 13:00:00	0	4.84	0.58
2019-04-25 14:00:00	0	5.09	1.25
2019-04-25 15:00:00	0	4.83	1
2019-04-25 16:00:00	0	4.75	0.58
2019-04-25 17:00:00	0	4.67	0.92
2019-04-25 18:00:00	0	5.25	0.92
2019-04-25 19:00:00	0	4.5	1
2019-04-25 20:00:00	0	5	0.92
2019-04-25 21:00:00	0	5	0.59
2019-04-25 22:00:00	0	4.84	0.92
2019-04-25 23:00:00	0	5	0.58
2019-04-26 00:00:00	0	5.33	1.33
2019-04-26 01:00:00	0	4.67	1
2019-04-26 02:00:00	0	4.92	1
2019-04-26 03:00:00	0	4.25	0.5
2019-04-26 04:00:00	0	3.58	1
2019-04-26 05:00:00	0	3.17	0.08
2019-04-26 06:00:00	0	1.25	0.25
2019-04-26 07:00:00	0	1.67	0
2019-04-26 08:00:00	0	0	0
2019-04-26 09:00:00	0	1.84	0.33
2019-04-26 10:00:00	0	4.17	0.92
2019-04-26 11:00:00	0	4.84	0.67
2019-04-26 12:00:00	0	4.5	0
2019-04-26 13:00:00	0	4.75	0.92
2019-04-26 14:00:00	0	4.75	1
2019-04-26 15:00:00	0	4.92	0.59
2019-04-26 16:00:00	0	4.92	0.59
2019-04-26 17:00:00	0	4.84	1.17
2019-04-26 18:00:00	0	5	0.84
2019-04-26 19:00:00	0	4.84	0.84
2019-04-26 20:00:00	0	4.92	0.92
2019-04-26 21:00:00	0	4.92	0.59
2019-04-26 22:00:00	0	4.84	1.17
2019-04-26 23:00:00	0	4.58	1
2019-04-27 00:00:00	0	4	0.89
2019-04-27 01:00:00	0	4.67	1.17
2019-04-27 02:00:00	0	4.84	0.67
2019-04-27 03:00:00	0	4.75	1.17
2019-04-27 04:00:00	0	3.58	0.17
2019-04-27 05:00:00	0	3.25	0.67
2019-04-27 06:00:00	0	1.42	0.33
2019-04-27 07:00:00	0	1.67	0.33
2019-04-27 08:00:00	0	0.42	0
2019-04-27 09:00:00	0	1.25	0
2019-04-27 10:00:00	0	4.67	0
2019-04-27 11:00:00	0	4.67	0.83
2019-04-27 12:00:00	0	4.67	1
2019-04-27 13:00:00	0	4.67	1
2019-04-27 14:00:00	0	4.5	1
2019-04-27 15:00:00	0	4.75	1.25
2019-04-27 16:00:00	0	5.08	0.92
2019-04-27 17:00:00	0	4.92	0.83
2019-04-27 18:00:00	0	5	0.67
2019-04-27 19:00:00	0	4.67	0.75
2019-04-27 20:00:00	0	5.08	1
2019-04-27 21:00:00	0	5.25	0.67
2019-04-27 22:00:00	0	5.09	0.5
2019-04-27 23:00:00	0	4.75	1.33
2019-04-28 00:00:00	0	4.11	0.33
2019-04-28 01:00:00	0	4.67	0.58
2019-04-28 02:00:00	0	4.75	1.34
2019-04-28 03:00:00	0	4.67	1
2019-04-28 04:00:00	0	4.09	0.08
2019-04-28 05:00:00	0	4.08	0.33
2019-04-28 06:00:00	0	1.34	0.17
2019-04-28 07:00:00	0	0.92	0.08
2019-04-28 08:00:00	0	0.33	0
2019-04-28 09:00:00	0	0.59	0
2019-04-28 10:00:00	0	2.75	0.08
2019-04-28 11:00:00	0	3.25	0.58
2019-04-28 12:00:00	0	3.5	0.5
2019-04-28 13:00:00	0	3.58	0
2019-04-28 14:00:00	0	4.67	0
2019-04-28 15:00:00	0	4.58	0.83
2019-04-28 16:00:00	0	4.84	0.67
2019-04-28 17:00:00	0	4.75	1.17
2019-04-28 18:00:00	0	4.84	0.67
2019-04-28 19:00:00	0	4.25	1.17
2019-04-28 20:00:00	0	4.92	0.92
2019-04-28 21:00:00	0	4.75	0.75
2019-04-28 22:00:00	0	4.67	0
2019-04-28 23:00:00	0	4.75	1.34
2019-04-29 00:00:00	0	3.89	0.33
2019-04-29 01:00:00	0	4.67	0.75
2019-04-29 02:00:00	0	4.84	0.75
2019-04-29 03:00:00	0	4.92	1
2019-04-29 04:00:00	0	3.67	0.42
2019-04-29 05:00:00	0	1.25	0
2019-04-29 06:00:00	0	1.75	0
2019-04-29 07:00:00	0	0.5	0
2019-04-29 08:00:00	0	0.75	0
2019-04-29 09:00:00	0	0.25	0
2019-04-29 10:00:00	0	3.17	0.08
2019-04-29 11:00:00	0	2.58	0.75
2019-04-29 12:00:00	0	2.34	0.25
2019-04-29 13:00:00	0	4.67	1.25
2019-04-29 14:00:00	0	4.75	0.25
2019-04-29 15:00:00	0	4.58	1.17
2019-04-29 16:00:00	0	4.25	0.67
2019-04-29 17:00:00	0	4.25	1.17
2019-04-29 18:00:00	0	4.17	0.58
2019-04-29 19:00:00	0	4.09	0.25
2019-04-29 20:00:00	0	4.25	0.58
2019-04-29 21:00:00	0	4.84	1.33
2019-04-29 22:00:00	0	4.67	1
2019-04-29 23:00:00	0	4.5	0.42
2019-04-30 00:00:00	0	2	0
2019-04-30 01:00:00	0	4.5	1
2019-04-30 02:00:00	0	2.67	0.17
2019-04-30 03:00:00	0	3.09	0
2019-04-30 04:00:00	0	2.17	0.25
2019-04-30 05:00:00	0	0.59	0
2019-04-30 06:00:00	0	0.5	0
2019-04-30 07:00:00	0	0.34	0
2019-04-30 08:00:00	0	0.17	0
2019-04-30 09:00:00	0	0.59	0
2019-04-30 10:00:00	0	1.25	0.17
2019-04-30 11:00:00	0	1.67	0
2019-04-30 12:00:00	0	1.25	0.25
2019-04-30 13:00:00	0	3.17	0
2019-04-30 14:00:00	0	4.58	0
2019-04-30 15:00:00	0	4.25	1.08
2019-04-30 16:00:00	0	3.25	0.33
2019-04-30 17:00:00	0	4.17	0.17
2019-04-30 18:00:00	0	4.25	0.92
2019-04-30 19:00:00	0	4.09	1.09
2019-04-30 20:00:00	0	4.34	0.92
2019-04-30 21:00:00	0	3.67	0.58
2019-04-30 22:00:00	0	4.25	0.83
2019-04-30 23:00:00	0	4.25	0.67
2019-05-01 00:00:00	0	4.78	1.22

[truncated: 16 more sheets: PM 04240 07, PM 04240 08, PM 04240 081, PM 04260 05, PM 04260 06, PM 04280 07, PM 04280 071, PM 04280 08, PM 04300 05, PM 04300 06, PM 04300 061, PM 04300 07, PM 04300 08, PM 04320 03, PM 04320 05, PM 04320 06]
