# Supplementary material for: Traffic light optimization using non-dominated sorting genetic algorithm (NSGA2)
Source: Sci Rep. 2023 Sep 20;13:15550. doi: 10.1038/s41598-023-38884-2 (PMC10511403; doi:10.1038/s41598-023-38884-2)
Supplement: Supplementary file 1 — Supplementary Information. [file 41598_2023_38884_MOESM1_ESM.zip › dadosBHTrans/dados BHTrans 2019/xls/Ad-S+óGÇ¥+ôu+î-üo_Pedro.xls]

## Sheet: PM 09161 01
Data/Hora	Intensidade(carros/hora)	Ocupacao(%)	Carga(%)
2019-04-01 00:00:00	28	0	1.89
2019-04-01 01:00:00	5	0	0.75
2019-04-01 02:00:00	6	0	0.75
2019-04-01 03:00:00	1	0	0.33
2019-04-01 04:00:00	3	0	0.67
2019-04-01 05:00:00	11	0	0.5
2019-04-01 06:00:00	105	2.5	9.25
2019-04-01 07:00:00	126	1	13.5
2019-04-01 08:00:00	133	0.67	13.92
2019-04-01 09:00:00	118	0.42	12.33
2019-04-01 10:00:00	124	0.67	12.17
2019-04-01 11:00:00	153	1.59	15.58
2019-04-01 12:00:00	242	6	26.25
2019-04-01 13:00:00	202	2.67	21.67
2019-04-01 14:00:00	194	1.92	20.58
2019-04-01 15:00:00	222	2.67	23.17
2019-04-01 16:00:00	242	2.84	25.59
2019-04-01 17:00:00	245	3.92	26.84
2019-04-01 18:00:00	251	5.25	27.83
2019-04-01 19:00:00	212	3.34	23.5
2019-04-01 20:00:00	167	2.42	17.42
2019-04-01 21:00:00	101	0.92	11.17
2019-04-01 22:00:00	87	0.59	9
2019-04-01 23:00:00	37	0.08	3.08
2019-04-02 00:00:00	16	0.11	1.66
2019-04-02 01:00:00	8	0	0.92
2019-04-02 02:00:00	0	0	0
2019-04-02 03:00:00	3	0	0.58
2019-04-02 04:00:00	7	0.08	0.92
2019-04-02 05:00:00	6	0	1.08
2019-04-02 06:00:00	95	1.5	8.17
2019-04-02 07:00:00	119	0.58	12.75
2019-04-02 08:00:00	137	0.67	13.75
2019-04-02 09:00:00	123	0.58	13.08
2019-04-02 10:00:00	135	1.33	13.67
2019-04-02 11:00:00	179	4.17	19.25
2019-04-02 12:00:00	245	4.58	26.33
2019-04-02 13:00:00	210	2.92	22.58
2019-04-02 14:00:00	192	2.75	21
2019-04-02 15:00:00	204	2.5	21.33
2019-04-02 16:00:00	217	4.08	23.5
2019-04-02 17:00:00	244	4.83	25.5
2019-04-02 18:00:00	301	5.09	33.33
2019-04-02 19:00:00	212	4.42	24.08
2019-04-02 20:00:00	184	2.42	19.42
2019-04-02 21:00:00	142	1.42	15.08
2019-04-02 22:00:00	107	1	11.08
2019-04-02 23:00:00	46	0.25	4.17
2019-04-03 00:00:00	27	0	2.22
2019-04-03 01:00:00	12	0	1.25
2019-04-03 02:00:00	4	0	0.33
2019-04-03 03:00:00	2	0	0.5
2019-04-03 04:00:00	2	0	0.5
2019-04-03 05:00:00	12	0	1.17
2019-04-03 06:00:00	87	1.67	7.59
2019-04-03 07:00:00	133	3.58	15.17
2019-04-03 08:00:00	157	1.17	16
2019-04-03 09:00:00	123	0.58	13
2019-04-03 10:00:00	143	1.67	15
2019-04-03 11:00:00	175	2.08	18.5
2019-04-03 12:00:00	248	6.09	26.09
2019-04-03 13:00:00	234	3.5	25.09
2019-04-03 14:00:00	220	2.67	24.17
2019-04-03 15:00:00	178	1.67	18.83
2019-04-03 16:00:00	232	3	24.17
2019-04-03 17:00:00	246	7.59	27.67
2019-04-03 18:00:00	270	7.83	29.58
2019-04-03 19:00:00	226	4.42	25.83
2019-04-03 20:00:00	178	3.25	19.83
2019-04-03 21:00:00	115	1.42	11.83
2019-04-03 22:00:00	110	1	11
2019-04-03 23:00:00	48	0.25	5.33
2019-04-04 00:00:00	31	0	2
2019-04-04 01:00:00	7	0	1
2019-04-04 02:00:00	4	0	0.75
2019-04-04 03:00:00	7	0	0.83
2019-04-04 04:00:00	4	0	0.83
2019-04-04 05:00:00	11	0	0.75
2019-04-04 06:00:00	103	1.59	9.42
2019-04-04 07:00:00	148	0.92	15.75
2019-04-04 08:00:00	148	0.75	15.25
2019-04-04 09:00:00	151	1	15.67
2019-04-04 10:00:00	131	0.75	13.25
2019-04-04 11:00:00	192	1.92	19.67
2019-04-04 12:00:00	234	4.5	25.42
2019-04-04 13:00:00	229	3.92	24.67
2019-04-04 14:00:00	169	1.42	18.42
2019-04-04 15:00:00	205	2.5	21.34
2019-04-04 16:00:00	235	3.92	25.58
2019-04-04 17:00:00	272	5.83	28.33
2019-04-04 18:00:00	339	8.5	38.5
2019-04-04 19:00:00	254	3.33	27.67
2019-04-04 20:00:00	171	3.5	19.09
2019-04-04 21:00:00	137	1.5	13.83
2019-04-04 22:00:00	101	0.92	11.08
2019-04-04 23:00:00	66	0.42	6.42
2019-04-05 00:00:00	39	0	3.45
2019-04-05 01:00:00	13	0	1.17
2019-04-05 02:00:00	9	0	0.67
2019-04-05 03:00:00	9	0	0.75
2019-04-05 04:00:00	10	0	0.92
2019-04-05 05:00:00	13	0	1.25
2019-04-05 06:00:00	93	1.67	8.5
2019-04-05 07:00:00	161	1.09	16.92
2019-04-05 08:00:00	138	0.67	14.42
2019-04-05 09:00:00	119	0.5	12.34
2019-04-05 10:00:00	150	1.25	15.42
2019-04-05 11:00:00	205	3.25	21.17
2019-04-05 12:00:00	260	7.17	28.17
2019-04-05 13:00:00	263	4.09	28.83
2019-04-05 14:00:00	215	3.25	24.08
2019-04-05 15:00:00	233	4.58	26
2019-04-05 16:00:00	228	2.83	24.42
2019-04-05 17:00:00	234	4	25.5
2019-04-05 18:00:00	278	4.09	30.17
2019-04-05 19:00:00	234	3.25	25.33
2019-04-05 20:00:00	177	2.17	18.5
2019-04-05 21:00:00	148	2	16.42
2019-04-05 22:00:00	146	1.67	14.84
2019-04-05 23:00:00	69	0.17	7.08
2019-04-06 00:00:00	55	0.11	5.22
2019-04-06 01:00:00	25	0	2
2019-04-06 02:00:00	30	0	2.08
2019-04-06 03:00:00	22	0	1.25
2019-04-06 04:00:00	11	0	0.83
2019-04-06 05:00:00	12	0	1.08
2019-04-06 06:00:00	12	0	1.67
2019-04-06 07:00:00	66	0.42	6.17
2019-04-06 08:00:00	79	0.67	7.67
2019-04-06 09:00:00	112	1.08	10.92
2019-04-06 10:00:00	168	2.17	17.5
2019-04-06 11:00:00	186	3.42	19.84
2019-04-06 12:00:00	249	5.92	26.92
2019-04-06 13:00:00	252	4.34	27
2019-04-06 14:00:00	210	4.08	23.42
2019-04-06 15:00:00	207	2.75	21.67
2019-04-06 16:00:00	187	3.58	20.92
2019-04-06 17:00:00	174	2.33	18.33
2019-04-06 18:00:00	186	3.58	20.42
2019-04-06 19:00:00	144	2.42	15.25
2019-04-06 20:00:00	177	3.25	18.5
2019-04-06 21:00:00	158	2	16.92
2019-04-06 22:00:00	145	1.5	14.67
2019-04-06 23:00:00	86	0.59	9
2019-04-07 00:00:00	75	0.45	7.67
2019-04-07 01:00:00	60	0.33	5.83
2019-04-07 02:00:00	26	0	2.25
2019-04-07 03:00:00	29	0.08	1.92
2019-04-07 04:00:00	14	0	0.83
2019-04-07 05:00:00	8	0	0.67
2019-04-07 06:00:00	9	0	1
2019-04-07 07:00:00	6	0	1.08
2019-04-07 08:00:00	15	0.08	1.17
2019-04-07 09:00:00	19	0	1.25
2019-04-07 10:00:00	25	0.08	1.84
2019-04-07 11:00:00	43	0.42	3.92
2019-04-07 12:00:00	63	0.5	5.58
2019-04-07 13:00:00	76	0.33	7.75
2019-04-07 14:00:00	130	1.67	12.59
2019-04-07 15:00:00	140	1.5	14.83
2019-04-07 16:00:00	146	1.67	14.92
2019-04-07 17:00:00	129	1.34	13.75
2019-04-07 18:00:00	132	1.75	12.67
2019-04-07 19:00:00	154	2.09	16.92
2019-04-07 20:00:00	135	1.42	14.09
2019-04-07 21:00:00	73	0.42	7.17
2019-04-07 22:00:00	50	0.17	5.08
2019-04-07 23:00:00	45	0.08	3.75
2019-04-08 00:00:00	17	0	1.45
2019-04-08 01:00:00	15	0	1.17
2019-04-08 02:00:00	1	0	0.25
2019-04-08 03:00:00	2	0	0.58
2019-04-08 04:00:00	5	0	0.67
2019-04-08 05:00:00	7	0	0.92
2019-04-08 06:00:00	102	2.5	9.25
2019-04-08 07:00:00	126	0.5	13.83
2019-04-08 08:00:00	138	0.42	14.08
2019-04-08 09:00:00	120	0.5	12.17
2019-04-08 10:00:00	126	0.92	12.92
2019-04-08 11:00:00	161	1.42	16.83
2019-04-08 12:00:00	267	4.83	28.5
2019-04-08 13:00:00	181	3.75	20.09
2019-04-08 14:00:00	168	1.17	18.25
2019-04-08 15:00:00	156	1.25	15.67
2019-04-08 16:00:00	194	2	20.75
2019-04-08 17:00:00	241	6.42	26.25
2019-04-08 18:00:00	276	5.42	30.92
2019-04-08 19:00:00	213	2.84	22.92
2019-04-08 20:00:00	146	2.42	15.67
2019-04-08 21:00:00	111	1	11.92
2019-04-08 22:00:00	78	0.5	7.75
2019-04-08 23:00:00	31	0	2.75
2019-04-09 00:00:00	19	0	2
2019-04-09 01:00:00	7	0	1
2019-04-09 02:00:00	2	0	0.33
2019-04-09 03:00:00	4	0	0.83
2019-04-09 04:00:00	4	0	0.67
2019-04-09 05:00:00	14	0	1.17
2019-04-09 06:00:00	105	1.5	8.83
2019-04-09 07:00:00	131	1.09	14.75
2019-04-09 08:00:00	135	0.83	13.83
2019-04-09 09:00:00	124	0.5	12.5
2019-04-09 10:00:00	149	1.34	15.92
2019-04-09 11:00:00	223	3.09	23.75
2019-04-09 12:00:00	247	3.75	26.33
2019-04-09 13:00:00	187	2.67	21
2019-04-09 14:00:00	191	2.67	20.25
2019-04-09 15:00:00	202	2.09	21
2019-04-09 16:00:00	189	2.25	20.58
2019-04-09 17:00:00	234	4.34	24.33
2019-04-09 18:00:00	283	5.5	31.5
2019-04-09 19:00:00	223	3.92	24
2019-04-09 20:00:00	161	2.25	18.5
2019-04-09 21:00:00	120	1.08	12.17
2019-04-09 22:00:00	111	0.67	11.34
2019-04-09 23:00:00	39	0	3.75
2019-04-10 00:00:00	23	0	1.11
2019-04-10 01:00:00	8	0	1.09
2019-04-10 02:00:00	2	0	0.33
2019-04-10 03:00:00	2	0	0.33
2019-04-10 04:00:00	4	0	0.67
2019-04-10 05:00:00	7	0	1
2019-04-10 06:00:00	108	2	9.33
2019-04-10 07:00:00	148	1.58	16.08
2019-04-10 08:00:00	155	0.92	16.17
2019-04-10 09:00:00	121	0.33	12.17
2019-04-10 10:00:00	125	0.92	12.83
2019-04-10 11:00:00	176	1.84	18.33
2019-04-10 12:00:00	260	6.92	28.08
2019-04-10 13:00:00	222	3.75	24.58
2019-04-10 14:00:00	175	1.75	18.83
2019-04-10 15:00:00	191	2	20
2019-04-10 16:00:00	198	2.75	21.5
2019-04-10 17:00:00	232	3.67	24.84
2019-04-10 18:00:00	314	7.5	33.33
2019-04-10 19:00:00	278	4.84	31
2019-04-10 20:00:00	151	2.33	17.33
2019-04-10 21:00:00	125	1.42	13.25
2019-04-10 22:00:00	99	1	10.09
2019-04-10 23:00:00	48	0	4.5
2019-04-11 00:00:00	24	0	3
2019-04-11 01:00:00	7	0	0.58
2019-04-11 02:00:00	1	0	0.34
2019-04-11 03:00:00	2	0	0.33
2019-04-11 04:00:00	7	0	0.92
2019-04-11 05:00:00	10	0	0.67
2019-04-11 06:00:00	88	1.75	8.17
2019-04-11 07:00:00	147	1.08	15.08
2019-04-11 08:00:00	146	0.84	15.59
2019-04-11 09:00:00	129	0.75	13.25
2019-04-11 10:00:00	162	1.67	16.75
2019-04-11 11:00:00	204	2.83	21.08
2019-04-11 12:00:00	247	4.08	27.17
2019-04-11 13:00:00	248	4.83	27
2019-04-11 14:00:00	177	1.59	18.5
2019-04-11 15:00:00	193	2.42	20
2019-04-11 16:00:00	183	2.25	19.67
2019-04-11 17:00:00	238	5.67	25.5
2019-04-11 18:00:00	340	9.09	37.92
2019-04-11 19:00:00	259	3.67	29.34
2019-04-11 20:00:00	203	3.08	21.42
2019-04-11 21:00:00	138	2	15.25
2019-04-11 22:00:00	107	0.84	11.08
2019-04-11 23:00:00	53	0.08	5
2019-04-12 00:00:00	48	0.22	4.11
2019-04-12 01:00:00	7	0	0.92
2019-04-12 02:00:00	11	0	0.75
2019-04-12 03:00:00	8	0	0.83
2019-04-12 04:00:00	6	0	0.92
2019-04-12 05:00:00	12	0	0.92
2019-04-12 06:00:00	96	1.42	8.67
2019-04-12 07:00:00	162	1.09	17.67
2019-04-12 08:00:00	148	1.17	15.17
2019-04-12 09:00:00	110	1	11.67
2019-04-12 10:00:00	139	1.17	14.09
2019-04-12 11:00:00	189	3.09	20.25
2019-04-12 12:00:00	278	5	30.67
2019-04-12 13:00:00	246	3.34	24.83
2019-04-12 14:00:00	298	3.75	33.09
2019-04-12 15:00:00	215	3.08	23.17
2019-04-12 16:00:00	249	3.25	26.67
2019-04-12 17:00:00	272	5.75	29.83
2019-04-12 18:00:00	368	8.5	39.84
2019-04-12 19:00:00	255	4.75	28.92
2019-04-12 20:00:00	163	1.59	18.25
2019-04-12 21:00:00	170	2.42	17.5
2019-04-12 22:00:00	121	1.5	13.25
2019-04-12 23:00:00	72	0.42	7.5
2019-04-13 00:00:00	68	0.11	6.11
2019-04-13 01:00:00	38	0	3.17
2019-04-13 02:00:00	29	0	1.75
2019-04-13 03:00:00	13	0	1
2019-04-13 04:00:00	11	0	0.5
2019-04-13 05:00:00	11	0	0.42
2019-04-13 06:00:00	15	0	0.92
2019-04-13 07:00:00	46	0.17	3.92
2019-04-13 08:00:00	77	0.58	7.08
2019-04-13 09:00:00	126	1.33	13
2019-04-13 10:00:00	163	2.5	16.5
2019-04-13 11:00:00	206	4.67	22.17
2019-04-13 12:00:00	233	6.17	25.5
2019-04-13 13:00:00	285	5.67	30.83
2019-04-13 14:00:00	220	3.42	23.92
2019-04-13 15:00:00	207	5	22.5
2019-04-13 16:00:00	158	2	17.5
2019-04-13 17:00:00	179	3.25	19.17
2019-04-13 18:00:00	181	2.92	19.59
2019-04-13 19:00:00	168	2.67	17.59
2019-04-13 20:00:00	162	2.58	17.58
2019-04-13 21:00:00	159	2.59	17.5
2019-04-13 22:00:00	141	1.92	14.75
2019-04-13 23:00:00	72	0.5	7.5
2019-04-14 00:00:00	124	1.34	12.44
2019-04-14 01:00:00	34	0	2.5
2019-04-14 02:00:00	21	0	1.33
2019-04-14 03:00:00	19	0	1.58
2019-04-14 04:00:00	16	0	0.92
2019-04-14 05:00:00	14	0	1.33
2019-04-14 06:00:00	4	0	0.5
2019-04-14 07:00:00	19	0.08	1.17
2019-04-14 08:00:00	15	0	1.25
2019-04-14 09:00:00	33	0.08	2.5
2019-04-14 10:00:00	27	0	2
2019-04-14 11:00:00	52	0.17	4.42
2019-04-14 12:00:00	90	0.84	8.84
2019-04-14 13:00:00	91	0.5	8.83
2019-04-14 14:00:00	125	1.08	12.75
2019-04-14 15:00:00	137	1.17	13.83
2019-04-14 16:00:00	153	1.75	16.34
2019-04-14 17:00:00	126	1.42	13.25
2019-04-14 18:00:00	128	1.58	12.92
2019-04-14 19:00:00	139	1.5	14.33
2019-04-14 20:00:00	128	1.17	13.92
2019-04-14 21:00:00	67	0.33	6.5
2019-04-14 22:00:00	41	0	3.67
2019-04-14 23:00:00	27	0	1.83
2019-04-15 00:00:00	28	0	2.11
2019-04-15 01:00:00	6	0	0.33
2019-04-15 02:00:00	4	0	0.58
2019-04-15 03:00:00	3	0	0.58
2019-04-15 04:00:00	4	0	0.67
2019-04-15 05:00:00	11	0	1
2019-04-15 06:00:00	93	1.5	8.25
2019-04-15 07:00:00	118	1	13.17
2019-04-15 08:00:00	127	0.5	12.67
2019-04-15 09:00:00	114	0.42	11.59
2019-04-15 10:00:00	108	0.42	10.92
2019-04-15 11:00:00	173	2	17.75
2019-04-15 12:00:00	226	4	23.75
2019-04-15 13:00:00	193	2.75	20.08
2019-04-15 14:00:00	178	2	19.92
2019-04-15 15:00:00	188	2.67	19.67
2019-04-15 16:00:00	177	1.67	19
2019-04-15 17:00:00	302	6.5	31.25
2019-04-15 18:00:00	351	7.75	38.83
2019-04-15 19:00:00	320	8.25	37.25
2019-04-15 20:00:00	151	1.75	16.67
2019-04-15 21:00:00	99	1	10.17
2019-04-15 22:00:00	97	0.83	9.92
2019-04-15 23:00:00	31	0.42	3
2019-04-16 00:00:00	19	0	1.78
2019-04-16 01:00:00	4	0	0.75
2019-04-16 02:00:00	3	0	0.92
2019-04-16 03:00:00	4	0	0.75
2019-04-16 04:00:00	5	0	1.08
2019-04-16 05:00:00	7	0	1.58
2019-04-16 06:00:00	97	1.92	8.42
2019-04-16 07:00:00	132	0.42	14.25
2019-04-16 08:00:00	116	0.5	11.42
2019-04-16 09:00:00	148	0.92	15.58
2019-04-16 10:00:00	178	1.92	18.5
2019-04-16 11:00:00	183	2.25	19.17
2019-04-16 12:00:00	293	5.67	32.17
2019-04-16 13:00:00	198	2.34	21.25
2019-04-16 14:00:00	189	2.33	20.17
2019-04-16 15:00:00	198	3.67	21.67
2019-04-16 16:00:00	201	2.84	20.67
2019-04-16 17:00:00	219	4.25	23.67
2019-04-16 18:00:00	338	7.08	36.84
2019-04-16 19:00:00	254	4.83	28.83
2019-04-16 20:00:00	196	5.17	23
2019-04-16 21:00:00	129	1.25	13.09
2019-04-16 22:00:00	98	0.83	10
2019-04-16 23:00:00	48	0	4.67
2019-04-17 00:00:00	28	0.11	2
2019-04-17 01:00:00	7	0	0.83
2019-04-17 02:00:00	4	0	0.75
2019-04-17 03:00:00	4	0	0.42
2019-04-17 04:00:00	5	0	0.92
2019-04-17 05:00:00	5	0	1.08
2019-04-17 06:00:00	101	2	8.84
2019-04-17 07:00:00	140	0.92	14.67
2019-04-17 08:00:00	151	0.92	16.08
2019-04-17 09:00:00	104	0.92	10.92
2019-04-17 10:00:00	151	1.92	16.59
2019-04-17 11:00:00	212	2.92	22.25
2019-04-17 12:00:00	265	6.67	29.42
2019-04-17 13:00:00	272	4.17	29.25
2019-04-17 14:00:00	223	2.84	23.84
2019-04-17 15:00:00	201	2.42	21.33
2019-04-17 16:00:00	173	0.83	19
2019-04-17 17:00:00	190	2.92	20.25
2019-04-17 18:00:00	229	4.5	25.75
2019-04-17 19:00:00	244	4.33	27.25
2019-04-17 20:00:00	143	0.92	16.08
2019-04-17 21:00:00	85	0.17	9.34
2019-04-17 22:00:00	86	0	8.75
2019-04-17 23:00:00	28	0	3.09
2019-04-18 00:00:00	0	0	0
2019-04-18 01:00:00	6	0	0.58
2019-04-18 02:00:00	14	0	0.75
2019-04-18 03:00:00	7	0	0.33
2019-04-18 04:00:00	8	0	0.92
2019-04-18 05:00:00	5	0	0.59
2019-04-18 06:00:00	38	0.08	2.25
2019-04-18 07:00:00	90	0.25	8.75
2019-04-18 08:00:00	98	0.17	9.67
2019-04-18 09:00:00	99	0.42	9.75
2019-04-18 10:00:00	136	1	14.25
2019-04-18 11:00:00	208	2.75	21.25
2019-04-18 12:00:00	217	3.17	23
2019-04-18 13:00:00	219	3.42	23.17
2019-04-18 14:00:00	233	3	25.17
2019-04-18 15:00:00	252	3.83	26.5
2019-04-18 16:00:00	235	4	25.5
2019-04-18 17:00:00	240	3.67	25
2019-04-18 18:00:00	281	5.42	31.75
2019-04-18 19:00:00	218	3	23.67
2019-04-18 20:00:00	167	2.25	18.17
2019-04-18 21:00:00	142	1.92	14.75
2019-04-18 22:00:00	106	0.83	11.08
2019-04-18 23:00:00	71	0.34	7
2019-04-19 00:00:00	57	0.11	5.33
2019-04-19 01:00:00	31	0.08	2.42
2019-04-19 02:00:00	12	0	1.09
2019-04-19 03:00:00	21	0	1.25
2019-04-19 04:00:00	12	0	0.58
2019-04-19 05:00:00	15	0	0.84
2019-04-19 06:00:00	12	0	1
2019-04-19 07:00:00	86	0	8.33
2019-04-19 08:00:00	59	0	5.25
2019-04-19 09:00:00	55	0.08	5
2019-04-19 10:00:00	61	0.08	5.5
2019-04-19 11:00:00	83	0.17	7.5
2019-04-19 12:00:00	104	0.58	11.09
2019-04-19 13:00:00	100	0.83	10.09
2019-04-19 14:00:00	115	1.09	11.5
2019-04-19 15:00:00	80	0.17	8.08
2019-04-19 16:00:00	96	0.42	9.67
2019-04-19 17:00:00	92	0.5	9.25
2019-04-19 18:00:00	103	0.75	10.58
2019-04-19 19:00:00	107	0.75	10.75
2019-04-19 20:00:00	78	0.34	7.75
2019-04-19 21:00:00	81	0.92	8.42
2019-04-19 22:00:00	67	0.25	6.25
2019-04-19 23:00:00	48	0.17	4.75
2019-04-20 00:00:00	25	0	1.78
2019-04-20 01:00:00	24	0	2.34
2019-04-20 02:00:00	14	0	1
2019-04-20 03:00:00	6	0	0.5
2019-04-20 04:00:00	14	0	1.33
2019-04-20 05:00:00	9	0	0.92
2019-04-20 06:00:00	9	0	0.83
2019-04-20 07:00:00	20	0	1.59
2019-04-20 08:00:00	49	0.17	4
2019-04-20 09:00:00	66	0.5	6.42
2019-04-20 10:00:00	110	1.08	10.59
2019-04-20 11:00:00	144	1.92	15.42
2019-04-20 12:00:00	189	3.25	18.83
2019-04-20 13:00:00	191	3.34	21.08
2019-04-20 14:00:00	156	3.17	16.5
2019-04-20 15:00:00	172	2.92	18.59
2019-04-20 16:00:00	129	1.34	13.42
2019-04-20 17:00:00	136	1.58	13.92
2019-04-20 18:00:00	124	1.42	12.75
2019-04-20 19:00:00	142	1.75	14.67
2019-04-20 20:00:00	123	1.42	13.58
2019-04-20 21:00:00	100	1	10.17
2019-04-20 22:00:00	96	0.75	9.59
2019-04-20 23:00:00	65	0.5	6.42
2019-04-21 00:00:00	39	0	3.55
2019-04-21 01:00:00	26	0	2.17
2019-04-21 02:00:00	23	0	1.5
2019-04-21 03:00:00	14	0	0.83
2019-04-21 04:00:00	16	0	1.33
2019-04-21 05:00:00	10	0	1.17
2019-04-21 06:00:00	5	0	0.92
2019-04-21 07:00:00	15	0	1.75
2019-04-21 08:00:00	11	0	1
2019-04-21 09:00:00	21	0	1.67
2019-04-21 10:00:00	20	0	1.33
2019-04-21 11:00:00	37	0	2.83
2019-04-21 12:00:00	55	0.17	4.58
2019-04-21 13:00:00	57	0.42	5.5
2019-04-21 14:00:00	86	1	8.84
2019-04-21 15:00:00	118	1.25	12.17
2019-04-21 16:00:00	123	1.92	12.83
2019-04-21 17:00:00	120	1.5	12.75
2019-04-21 18:00:00	108	1.5	11.08
2019-04-21 19:00:00	124	1.42	12.75
2019-04-21 20:00:00	90	0.67	9.34
2019-04-21 21:00:00	60	0.17	5.67
2019-04-21 22:00:00	42	0.17	3.75
2019-04-21 23:00:00	31	0.08	2.5
2019-04-22 00:00:00	23	0	1.89
2019-04-22 01:00:00	11	0.08	1
2019-04-22 02:00:00	4	0	1
2019-04-22 03:00:00	4	0	0.5
2019-04-22 04:00:00	6	0	1
2019-04-22 05:00:00	15	0	1.33
2019-04-22 06:00:00	115	1.75	10.67
2019-04-22 07:00:00	105	0.5	11.08
2019-04-22 08:00:00	127	0.5	12.75
2019-04-22 09:00:00	112	0.42	11.5
2019-04-22 10:00:00	119	0.42	12.5
2019-04-22 11:00:00	148	1.33	15.25
2019-04-22 12:00:00	234	4.84	24.42
2019-04-22 13:00:00	225	2.75	24.08
2019-04-22 14:00:00	142	1	15.58
2019-04-22 15:00:00	151	1.59	15.5
2019-04-22 16:00:00	180	2.25	19.17
2019-04-22 17:00:00	240	3.5	25
2019-04-22 18:00:00	273	4	29.58
2019-04-22 19:00:00	209	4.33	23.75
2019-04-22 20:00:00	147	3.67	16.34
2019-04-22 21:00:00	110	0.83	11.42
2019-04-22 22:00:00	82	0.59	8.34
2019-04-22 23:00:00	23	0	1.84
2019-04-23 00:00:00	17	0.11	1.33
2019-04-23 01:00:00	7	0	1
2019-04-23 02:00:00	3	0	0.59
2019-04-23 03:00:00	2	0	0.59
2019-04-23 04:00:00	4	0	0.92
2019-04-23 05:00:00	8	0	1.08
2019-04-23 06:00:00	93	1.75	8.08
2019-04-23 07:00:00	141	0.67	15.59
2019-04-23 08:00:00	139	0.67	14.17
2019-04-23 09:00:00	113	0.25	11.75
2019-04-23 10:00:00	158	2.25	16.25
2019-04-23 11:00:00	196	2.75	20.83
2019-04-23 12:00:00	272	6.83	30
2019-04-23 13:00:00	219	2.92	23.75
2019-04-23 14:00:00	161	4.08	18.67
2019-04-23 15:00:00	186	2.17	19.25
2019-04-23 16:00:00	206	2.33	22
2019-04-23 17:00:00	232	3.75	24.67
2019-04-23 18:00:00	272	3.84	28.75
2019-04-23 19:00:00	191	2.58	21.08
2019-04-23 20:00:00	160	2.92	17.08
2019-04-23 21:00:00	131	1.67	14.17
2019-04-23 22:00:00	74	0.33	7.67
2019-04-23 23:00:00	28	0	2.25
2019-04-24 00:00:00	12	0	1.33
2019-04-24 01:00:00	9	0	1.42
2019-04-24 02:00:00	3	0	0.5
2019-04-24 03:00:00	1	0	0.25
2019-04-24 04:00:00	2	0	0.75
2019-04-24 05:00:00	4	0	0.42
2019-04-24 06:00:00	107	1.67	10
2019-04-24 07:00:00	140	1.25	15.33
2019-04-24 08:00:00	127	0.42	12.67
2019-04-24 09:00:00	126	0.92	13.33
2019-04-24 10:00:00	148	1	14.67
2019-04-24 11:00:00	171	2.17	17.75
2019-04-24 12:00:00	266	4.59	28.75
2019-04-24 13:00:00	254	4.17	27.75
2019-04-24 14:00:00	178	1.33	18.58
2019-04-24 15:00:00	157	1.67	16.92
2019-04-24 16:00:00	194	2.33	20.25
2019-04-24 17:00:00	284	7.5	30.92
2019-04-24 18:00:00	268	4.92	29.33
2019-04-24 19:00:00	188	2.17	20.67
2019-04-24 20:00:00	181	7.5	21.67
2019-04-24 21:00:00	121	1.33	12.58
2019-04-24 22:00:00	113	1.42	12.08
2019-04-24 23:00:00	46	0.25	4.58
2019-04-25 00:00:00	16	0	1.11
2019-04-25 01:00:00	15	0	1.33
2019-04-25 02:00:00	2	0	0.5
2019-04-25 03:00:00	78	0.67	9.25
2019-04-25 04:00:00	4	0	0.92
2019-04-25 05:00:00	12	0	1.67
2019-04-25 06:00:00	96	1.5	7.84
2019-04-25 07:00:00	130	1.58	14.67
2019-04-25 08:00:00	127	0.42	12.92
2019-04-25 09:00:00	165	1	16.75
2019-04-25 10:00:00	159	1.75	17.09
2019-04-25 11:00:00	200	3.92	20.58
2019-04-25 12:00:00	286	7	31.92
2019-04-25 13:00:00	219	5.25	23.92
2019-04-25 14:00:00	177	1.92	19.58
2019-04-25 15:00:00	180	2.92	19.34
2019-04-25 16:00:00	220	2.92	23
2019-04-25 17:00:00	281	5.42	29.67
2019-04-25 18:00:00	248	6.75	29.5
2019-04-25 19:00:00	251	3.75	26.17
2019-04-25 20:00:00	208	3.58	22.83
2019-04-25 21:00:00	139	1.83	14.67
2019-04-25 22:00:00	102	0.83	10.33
2019-04-25 23:00:00	68	0.17	6.75
2019-04-26 00:00:00	37	0.11	3.33
2019-04-26 01:00:00	31	0	2.58
2019-04-26 02:00:00	27	0	2.5
2019-04-26 03:00:00	11	0	0.92
2019-04-26 04:00:00	4	0	0.83
2019-04-26 05:00:00	11	0	1.42
2019-04-26 06:00:00	99	1.42	9.17
2019-04-26 07:00:00	127	0.42	13.83
2019-04-26 08:00:00	126	0.58	12.42
2019-04-26 09:00:00	115	0.92	12.08
2019-04-26 10:00:00	177	1.84	17.58
2019-04-26 11:00:00	192	1.83	20.5
2019-04-26 12:00:00	287	7.34	31.42
2019-04-26 13:00:00	263	3.75	28.67
2019-04-26 14:00:00	202	2.25	21.5
2019-04-26 15:00:00	235	3.59	24.75
2019-04-26 16:00:00	190	5.17	21.67
2019-04-26 17:00:00	324	8.17	35.42
2019-04-26 18:00:00	289	6.25	32.25
2019-04-26 19:00:00	261	4.33	28.42
2019-04-26 20:00:00	205	2.75	22.58
2019-04-26 21:00:00	145	1.67	15.09
2019-04-26 22:00:00	145	2	15.33
2019-04-26 23:00:00	85	0.58	8.92
2019-04-27 00:00:00	72	0.45	7
2019-04-27 01:00:00	40	0.17	3.42
2019-04-27 02:00:00	38	0	3.17
2019-04-27 03:00:00	28	0	2.33
2019-04-27 04:00:00	11	0	0.75
2019-04-27 05:00:00	14	0	1.42
2019-04-27 06:00:00	16	0.08	0.92
2019-04-27 07:00:00	82	1	7.5
2019-04-27 08:00:00	82	0.67	8.17
2019-04-27 09:00:00	122	1.5	12.33
2019-04-27 10:00:00	160	2.09	16.33
2019-04-27 11:00:00	212	4.17	22.67
2019-04-27 12:00:00	258	5.17	27.5
2019-04-27 13:00:00	324	6.59	35.33
2019-04-27 14:00:00	192	2.92	21.25
2019-04-27 15:00:00	227	4.17	24.17
2019-04-27 16:00:00	174	6	20
2019-04-27 17:00:00	241	5.08	25.58
2019-04-27 18:00:00	196	3.5	21.67
2019-04-27 19:00:00	150	2.17	15.92
2019-04-27 20:00:00	152	1.5	15.92
2019-04-27 21:00:00	139	1.67	14.5
2019-04-27 22:00:00	121	2	12.92
2019-04-27 23:00:00	83	0.5	8.5
2019-04-28 00:00:00	53	0.22	5.11
2019-04-28 01:00:00	48	0.25	4.17
2019-04-28 02:00:00	45	0.08	3.84
2019-04-28 03:00:00	18	0	1
2019-04-28 04:00:00	18	0	1.42
2019-04-28 05:00:00	5	0	0.67
2019-04-28 06:00:00	9	0	0.92
2019-04-28 07:00:00	9	0	0.92
2019-04-28 08:00:00	21	0.08	1.08
2019-04-28 09:00:00	26	0.08	1.92
2019-04-28 10:00:00	36	0.08	3.08
2019-04-28 11:00:00	52	0.25	4.58
2019-04-28 12:00:00	65	0.5	6.17
2019-04-28 13:00:00	95	1.5	9.25
2019-04-28 14:00:00	130	2.17	13.92
2019-04-28 15:00:00	128	2.08	13.25
2019-04-28 16:00:00	152	1.84	15.42
2019-04-28 17:00:00	148	1.92	15.25
2019-04-28 18:00:00	177	2.59	18.33
2019-04-28 19:00:00	140	2.17	15.5
2019-04-28 20:00:00	152	1.92	15.5
2019-04-28 21:00:00	98	1.75	12
2019-04-28 22:00:00	65	0.33	6.17
2019-04-28 23:00:00	40	0.08	3.67
2019-04-29 00:00:00	28	0	1.67
2019-04-29 01:00:00	28	0	1.92
2019-04-29 02:00:00	8	0	0.92
2019-04-29 03:00:00	3	0	0.58
2019-04-29 04:00:00	7	0	0.58
2019-04-29 05:00:00	9	0	2
2019-04-29 06:00:00	87	1.17	7.58
2019-04-29 07:00:00	129	0.67	13.67
2019-04-29 08:00:00	128	0.25	13.25
2019-04-29 09:00:00	110	0.75	11.58
2019-04-29 10:00:00	131	0.75	12.75
2019-04-29 11:00:00	207	2.17	21.67
2019-04-29 12:00:00	209	3.08	21.83
2019-04-29 13:00:00	201	2.33	21.59
2019-04-29 14:00:00	135	1	14.92
2019-04-29 15:00:00	187	2.09	19.08
2019-04-29 16:00:00	170	1	18.25
2019-04-29 17:00:00	336	7.58	35.75
2019-04-29 18:00:00	333	6.17	37.25
2019-04-29 19:00:00	200	2.67	21.67
2019-04-29 20:00:00	169	2.58	19.25
2019-04-29 21:00:00	117	1.08	12.25
2019-04-29 22:00:00	94	0.67	9.67
2019-04-29 23:00:00	52	0.08	4.92
2019-04-30 00:00:00	25	0	1.89
2019-04-30 01:00:00	7	0	0.83
2019-04-30 02:00:00	2	0	0.5
2019-04-30 03:00:00	1	0	0.25
2019-04-30 04:00:00	3	0	0.58
2019-04-30 05:00:00	7	0	0.75
2019-04-30 06:00:00	90	1.25	8
2019-04-30 07:00:00	150	1.09	16.25
2019-04-30 08:00:00	118	0.25	11.83
2019-04-30 09:00:00	131	0.58	13.17
2019-04-30 10:00:00	161	2	16.67
2019-04-30 11:00:00	214	3.09	22.25
2019-04-30 12:00:00	259	6.17	28.25
2019-04-30 13:00:00	241	5	26.33
2019-04-30 14:00:00	209	2.5	22.42
2019-04-30 15:00:00	176	1.92	18.34
2019-04-30 16:00:00	220	3.25	23.08
2019-04-30 17:00:00	263	4	27.83
2019-04-30 18:00:00	285	7.08	32.42
2019-04-30 19:00:00	286	5.08	31.17
2019-04-30 20:00:00	217	3.92	23.92
2019-04-30 21:00:00	168	2.33	18.42
2019-04-30 22:00:00	137	2.09	14.42
2019-04-30 23:00:00	80	0.42	8.25
2019-05-01 00:00:00	59	0.11	5.45

## Sheet: PM 09161 02
Data/Hora	Intensidade(carros/hora)	Ocupacao(%)	Carga(%)
2019-04-01 00:00:00	61	0.33	2
2019-04-01 01:00:00	21	0.42	0.25
2019-04-01 02:00:00	9	0	0.17
2019-04-01 03:00:00	13	0	0
2019-04-01 04:00:00	15	0	0.17
2019-04-01 05:00:00	20	0.08	0.08
2019-04-01 06:00:00	432	9.25	13.58
2019-04-01 07:00:00	537	4.25	18.25
2019-04-01 08:00:00	572	4.42	17.83
2019-04-01 09:00:00	667	6.33	22.25
2019-04-01 10:00:00	587	4.67	18.84
2019-04-01 11:00:00	609	5.83	20
2019-04-01 12:00:00	671	8.09	22.75
2019-04-01 13:00:00	634	7.5	21.34
2019-04-01 14:00:00	619	7.67	21.33
2019-04-01 15:00:00	569	6.75	19.25
2019-04-01 16:00:00	657	9.92	22.92
2019-04-01 17:00:00	693	10.92	23.67
2019-04-01 18:00:00	675	12.08	24.67
2019-04-01 19:00:00	663	10.42	24
2019-04-01 20:00:00	434	7.09	15.58
2019-04-01 21:00:00	272	3.42	8.75
2019-04-01 22:00:00	349	7.33	11.67
2019-04-01 23:00:00	222	5.75	9.59
2019-04-02 00:00:00	39	0	0.45
2019-04-02 01:00:00	17	0	0
2019-04-02 02:00:00	5	0	0
2019-04-02 03:00:00	7	0	0
2019-04-02 04:00:00	12	0	0.08
2019-04-02 05:00:00	23	0	0.25
2019-04-02 06:00:00	438	9.17	14.25
2019-04-02 07:00:00	468	3.5	16
2019-04-02 08:00:00	586	6.58	18.83
2019-04-02 09:00:00	716	6.5	23.67
2019-04-02 10:00:00	597	5.25	20
2019-04-02 11:00:00	607	6.83	19.67
2019-04-02 12:00:00	682	16.42	25.67
2019-04-02 13:00:00	671	11.25	24.92
2019-04-02 14:00:00	665	7.09	22.33
2019-04-02 15:00:00	616	7.5	21
2019-04-02 16:00:00	610	6.08	20
2019-04-02 17:00:00	717	8.17	23.83
2019-04-02 18:00:00	682	13.92	25.42
2019-04-02 19:00:00	716	10.17	24.83
2019-04-02 20:00:00	511	10.84	19.42
2019-04-02 21:00:00	299	6.34	10.67
2019-04-02 22:00:00	362	7.42	12
2019-04-02 23:00:00	249	6.67	10.42
2019-04-03 00:00:00	60	0.44	2.22
2019-04-03 01:00:00	20	0	0
2019-04-03 02:00:00	8	0	0
2019-04-03 03:00:00	8	0	0.25
2019-04-03 04:00:00	9	0	0
2019-04-03 05:00:00	34	0.17	0.33
2019-04-03 06:00:00	403	10.25	14.08
2019-04-03 07:00:00	527	4.17	18.08
2019-04-03 08:00:00	653	6.75	20.83
2019-04-03 09:00:00	729	7.25	24.33
2019-04-03 10:00:00	677	6.92	23.17
2019-04-03 11:00:00	608	9.92	20.92
2019-04-03 12:00:00	729	8.42	24.75
2019-04-03 13:00:00	692	8.83	24.08
2019-04-03 14:00:00	682	8.59	23.42
2019-04-03 15:00:00	687	8.42	23.58
2019-04-03 16:00:00	675	8.83	23.34
2019-04-03 17:00:00	687	13	24.75
2019-04-03 18:00:00	706	11.92	25.34
2019-04-03 19:00:00	663	10.59	23.42
2019-04-03 20:00:00	473	6.92	16.92
2019-04-03 21:00:00	296	6.75	10.67
2019-04-03 22:00:00	402	7.17	13.42
2019-04-03 23:00:00	337	6.33	12.75
2019-04-04 00:00:00	121	0.44	3.55
2019-04-04 01:00:00	44	0	0.58
2019-04-04 02:00:00	34	0	0
2019-04-04 03:00:00	23	0	0
2019-04-04 04:00:00	29	0	0.25
2019-04-04 05:00:00	25	0	0.33
2019-04-04 06:00:00	417	10.67	14.42
2019-04-04 07:00:00	506	4	17.33
2019-04-04 08:00:00	507	5.5	16.58
2019-04-04 09:00:00	634	7.75	20.5
2019-04-04 10:00:00	630	7.5	21.84
2019-04-04 11:00:00	631	7.75	21.08
2019-04-04 12:00:00	764	10.92	26.67
2019-04-04 13:00:00	698	16.34	27
2019-04-04 14:00:00	640	21.25	26.75
2019-04-04 15:00:00	671	6.75	22.5
2019-04-04 16:00:00	686	8.09	23
2019-04-04 17:00:00	697	12.92	24.75
2019-04-04 18:00:00	649	18.75	27
2019-04-04 19:00:00	633	8.75	22.08
2019-04-04 20:00:00	441	5	15.25
2019-04-04 21:00:00	299	4.83	9.92
2019-04-04 22:00:00	264	3.83	8.75
2019-04-04 23:00:00	169	2.17	5.84
2019-04-05 00:00:00	125	0.56	3.55
2019-04-05 01:00:00	79	0.08	1.5
2019-04-05 02:00:00	57	0	0.92
2019-04-05 03:00:00	49	0.08	0.75
2019-04-05 04:00:00	52	0.08	1
2019-04-05 05:00:00	63	0	1
2019-04-05 06:00:00	398	6.92	12.25
2019-04-05 07:00:00	532	5.67	18.34
2019-04-05 08:00:00	626	6.75	20.17
2019-04-05 09:00:00	755	8.09	25.67
2019-04-05 10:00:00	770	6.58	25.33
2019-04-05 11:00:00	668	7.5	22.42
2019-04-05 12:00:00	682	19.92	27.42
2019-04-05 13:00:00	713	21.67	29.5
2019-04-05 14:00:00	660	18.83	26.92
2019-04-05 15:00:00	717	7.83	23.84
2019-04-05 16:00:00	684	5.75	22.92
2019-04-05 17:00:00	686	8.42	23
2019-04-05 18:00:00	664	8.58	23.42
2019-04-05 19:00:00	650	8	22.17
2019-04-05 20:00:00	569	8.5	19.75
2019-04-05 21:00:00	458	9	16.58
2019-04-05 22:00:00	386	4.58	12.67
2019-04-05 23:00:00	247	4.83	8.75
2019-04-06 00:00:00	223	2.67	6.67
2019-04-06 01:00:00	127	0.5	4.09
2019-04-06 02:00:00	148	0.25	3.83
2019-04-06 03:00:00	124	0.58	3.34
2019-04-06 04:00:00	115	0	2.84
2019-04-06 05:00:00	76	0	1.58
2019-04-06 06:00:00	52	0.75	1.09
2019-04-06 07:00:00	172	2	4.92
2019-04-06 08:00:00	267	6	9.25
2019-04-06 09:00:00	419	9.08	14.92
2019-04-06 10:00:00	563	9.25	19.83
2019-04-06 11:00:00	662	18.09	25.09
2019-04-06 12:00:00	616	18	25.5
2019-04-06 13:00:00	573	9.67	20.67
2019-04-06 14:00:00	544	13.08	21
2019-04-06 15:00:00	554	11	20
2019-04-06 16:00:00	532	11	19.83
2019-04-06 17:00:00	552	8.17	18.92
2019-04-06 18:00:00	536	7.67	18
2019-04-06 19:00:00	589	8.42	20.59
2019-04-06 20:00:00	609	12.09	22.17
2019-04-06 21:00:00	703	11.17	24.92
2019-04-06 22:00:00	480	8.67	17.67
2019-04-06 23:00:00	326	7.42	11.67
2019-04-07 00:00:00	700	14.22	23.89
2019-04-07 01:00:00	264	3	10.34
2019-04-07 02:00:00	168	1.17	5.5
2019-04-07 03:00:00	137	0.58	4
2019-04-07 04:00:00	132	0.58	3.83
2019-04-07 05:00:00	97	0	2.59
2019-04-07 06:00:00	75	0.75	2.33
2019-04-07 07:00:00	69	1.42	2.75
2019-04-07 08:00:00	106	0.84	3.17
2019-04-07 09:00:00	186	4	6.33
2019-04-07 10:00:00	274	4.17	8.92
2019-04-07 11:00:00	317	5.67	10.42
2019-04-07 12:00:00	444	6.67	15
2019-04-07 13:00:00	497	6.17	16.33
2019-04-07 14:00:00	407	6.67	14
2019-04-07 15:00:00	396	9	14.5
2019-04-07 16:00:00	396	7.17	13.75
2019-04-07 17:00:00	431	9.75	15.75
2019-04-07 18:00:00	467	7.92	16.5
2019-04-07 19:00:00	413	8.42	15.09
2019-04-07 20:00:00	305	6.75	10.67
2019-04-07 21:00:00	195	2.67	5.84
2019-04-07 22:00:00	156	2.17	5.08
2019-04-07 23:00:00	86	0.5	2.08
2019-04-08 00:00:00	45	0	0.89
2019-04-08 01:00:00	26	0.08	0
2019-04-08 02:00:00	8	0	0.08
2019-04-08 03:00:00	12	0	0.25
2019-04-08 04:00:00	14	0	0.08
2019-04-08 05:00:00	35	0	0.42
2019-04-08 06:00:00	428	13	15
2019-04-08 07:00:00	511	5.25	18
2019-04-08 08:00:00	609	4.83	19.17
2019-04-08 09:00:00	823	7.42	26.92
2019-04-08 10:00:00	567	4.83	19.58
2019-04-08 11:00:00	601	6.42	19.34
2019-04-08 12:00:00	628	9.42	21.67
2019-04-08 13:00:00	704	8.58	23.67
2019-04-08 14:00:00	634	6.25	21.75
2019-04-08 15:00:00	629	7.67	21.25
2019-04-08 16:00:00	644	8.17	21.75
2019-04-08 17:00:00	655	8.58	22.67
2019-04-08 18:00:00	629	8.59	21.67
2019-04-08 19:00:00	502	4.25	16.33
2019-04-08 20:00:00	359	7.17	12.84
2019-04-08 21:00:00	245	4.17	8.5
2019-04-08 22:00:00	227	3.75	7.84
2019-04-08 23:00:00	110	2.09	3.67
2019-04-09 00:00:00	35	0.67	0.78
2019-04-09 01:00:00	25	0	0
2019-04-09 02:00:00	9	0	0
2019-04-09 03:00:00	7	0	0
2019-04-09 04:00:00	10	0	0
2019-04-09 05:00:00	27	0	0.17
2019-04-09 06:00:00	426	9.92	13.58
2019-04-09 07:00:00	562	4.84	19.17
2019-04-09 08:00:00	642	5.33	20.59
2019-04-09 09:00:00	775	6.92	25.75
2019-04-09 10:00:00	680	6.58	22.92
2019-04-09 11:00:00	631	6.17	20.67
2019-04-09 12:00:00	702	8.25	24
2019-04-09 13:00:00	595	7.08	20.33
2019-04-09 14:00:00	650	6.67	21.08
2019-04-09 15:00:00	658	7.08	22.17
2019-04-09 16:00:00	641	7.42	22
2019-04-09 17:00:00	664	8.33	22.42
2019-04-09 18:00:00	657	9.09	22.42
2019-04-09 19:00:00	600	8.25	21.33
2019-04-09 20:00:00	382	4.58	13.5
2019-04-09 21:00:00	287	4.92	9.42
2019-04-09 22:00:00	214	4.92	7.42
2019-04-09 23:00:00	108	1.17	3.58
2019-04-10 00:00:00	64	0.55	1.33
2019-04-10 01:00:00	30	0	0.25
2019-04-10 02:00:00	14	0	0
2019-04-10 03:00:00	5	0	0
2019-04-10 04:00:00	8	0	0.08
2019-04-10 05:00:00	33	0	0.33
2019-04-10 06:00:00	421	11.5	16.75
2019-04-10 07:00:00	494	4	16.75
2019-04-10 08:00:00	625	5.67	20.08
2019-04-10 09:00:00	679	7.33	22
2019-04-10 10:00:00	600	6.08	20.42
2019-04-10 11:00:00	640	6.58	20.92
2019-04-10 12:00:00	673	14.83	25.33
2019-04-10 13:00:00	730	9	25.25
2019-04-10 14:00:00	674	18.67	26.83
2019-04-10 15:00:00	708	8.75	23.83
2019-04-10 16:00:00	725	8.42	25.25
2019-04-10 17:00:00	671	8.83	22.83
2019-04-10 18:00:00	588	6.42	20.42
2019-04-10 19:00:00	557	8.42	19.33
2019-04-10 20:00:00	373	6.59	12.92
2019-04-10 21:00:00	300	5.92	10.59
2019-04-10 22:00:00	267	4	9.33
2019-04-10 23:00:00	131	2	4.17
2019-04-11 00:00:00	93	0.55	3
2019-04-11 01:00:00	51	0	0.84
2019-04-11 02:00:00	41	0	0.42
2019-04-11 03:00:00	28	0	0.25
2019-04-11 04:00:00	15	0	0
2019-04-11 05:00:00	33	0.75	1.75
2019-04-11 06:00:00	423	10.84	13.84
2019-04-11 07:00:00	528	5.92	18.42
2019-04-11 08:00:00	611	4.75	19.42
2019-04-11 09:00:00	756	7.58	25.08
2019-04-11 10:00:00	699	7.17	24.08
2019-04-11 11:00:00	686	8.17	22.92
2019-04-11 12:00:00	676	8.25	23.25
2019-04-11 13:00:00	688	6.92	22.59
2019-04-11 14:00:00	669	12.59	24.25
2019-04-11 15:00:00	704	13.42	25.67
2019-04-11 16:00:00	650	6.34	22
2019-04-11 17:00:00	727	9.84	24.92
2019-04-11 18:00:00	636	13.84	24.25
2019-04-11 19:00:00	659	8.33	22.59
2019-04-11 20:00:00	481	8.08	17.5
2019-04-11 21:00:00	292	6.34	10.25
2019-04-11 22:00:00	288	4.09	9.83
2019-04-11 23:00:00	140	3.5	6.17
2019-04-12 00:00:00	92	0.56	3.44
2019-04-12 01:00:00	79	0.92	2.58
2019-04-12 02:00:00	53	0	0.67
2019-04-12 03:00:00	35	0	0.33
2019-04-12 04:00:00	42	0	0.5
2019-04-12 05:00:00	45	0	0.58
2019-04-12 06:00:00	404	10.34	13.17
2019-04-12 07:00:00	490	4.17	17.42
2019-04-12 08:00:00	627	5.34	20.09
2019-04-12 09:00:00	711	7.25	23
2019-04-12 10:00:00	672	7	22.58
2019-04-12 11:00:00	690	7.25	23.09
2019-04-12 12:00:00	725	8.33	25.17
2019-04-12 13:00:00	742	8.83	24.67
2019-04-12 14:00:00	725	13.17	26.08
2019-04-12 15:00:00	676	22.75	28.92
2019-04-12 16:00:00	689	8.25	23.09
2019-04-12 17:00:00	626	13.75	24.33
2019-04-12 18:00:00	627	8.42	21.08
2019-04-12 19:00:00	612	7.84	21.33
2019-04-12 20:00:00	495	4.92	16.42
2019-04-12 21:00:00	404	9.17	14.75
2019-04-12 22:00:00	349	6.08	12.33
2019-04-12 23:00:00	278	4.34	9.5
2019-04-13 00:00:00	180	1.78	6.11
2019-04-13 01:00:00	120	1.33	5.42
2019-04-13 02:00:00	111	0.83	3.08
2019-04-13 03:00:00	80	0	1.67
2019-04-13 04:00:00	120	0.08	2.67
2019-04-13 05:00:00	79	0.34	2.5
2019-04-13 06:00:00	61	1	2.17
2019-04-13 07:00:00	184	3.25	5.92
2019-04-13 08:00:00	282	6.84	11
2019-04-13 09:00:00	440	7.5	14.59
2019-04-13 10:00:00	479	6.42	16.25
2019-04-13 11:00:00	635	11.83	22.58
2019-04-13 12:00:00	639	14	24
2019-04-13 13:00:00	602	12.83	23
2019-04-13 14:00:00	465	11	17.58
2019-04-13 15:00:00	518	15.92	20.58
2019-04-13 16:00:00	538	9.5	19.25
2019-04-13 17:00:00	575	8.92	20.25
2019-04-13 18:00:00	555	9.84	20
2019-04-13 19:00:00	615	9.42	20.92
2019-04-13 20:00:00	625	11.58	22.58
2019-04-13 21:00:00	712	12.42	25.5
2019-04-13 22:00:00	450	8.58	17
2019-04-13 23:00:00	382	8	13.17
2019-04-14 00:00:00	717	15.44	27.55
2019-04-14 01:00:00	209	1.75	7
2019-04-14 02:00:00	149	1.09	4.17
2019-04-14 03:00:00	127	0.08	3.59
2019-04-14 04:00:00	132	0.33	3.5
2019-04-14 05:00:00	67	0	1.33
2019-04-14 06:00:00	37	0.5	0.33
2019-04-14 07:00:00	80	0.59	1.83
2019-04-14 08:00:00	134	3	4.34
2019-04-14 09:00:00	185	3.83	6.83
2019-04-14 10:00:00	263	5.08	8.59
2019-04-14 11:00:00	323	4.92	10.33
2019-04-14 12:00:00	475	11.67	17.75
2019-04-14 13:00:00	503	9.34	18.17
2019-04-14 14:00:00	468	6.92	16.17
2019-04-14 15:00:00	450	7.5	15.5
2019-04-14 16:00:00	419	9.08	15.75
2019-04-14 17:00:00	423	12.58	16.75
2019-04-14 18:00:00	434	5.5	14.17
2019-04-14 19:00:00	390	8.42	14.5
2019-04-14 20:00:00	321	6.67	11.42
2019-04-14 21:00:00	177	2.75	6.17
2019-04-14 22:00:00	117	1.58	4.25
2019-04-14 23:00:00	119	1.08	4.42
2019-04-15 00:00:00	55	0	1
2019-04-15 01:00:00	21	0	0.08
2019-04-15 02:00:00	16	0	0
2019-04-15 03:00:00	11	0	0.08
2019-04-15 04:00:00	12	0	0.08
2019-04-15 05:00:00	28	0.42	0.25
2019-04-15 06:00:00	377	11.5	13.08
2019-04-15 07:00:00	525	3.42	18.17
2019-04-15 08:00:00	544	3.25	17.08
2019-04-15 09:00:00	689	6.25	22.5
2019-04-15 10:00:00	534	4.25	17.58
2019-04-15 11:00:00	578	5.5	18.09
2019-04-15 12:00:00	650	6.33	21.5
2019-04-15 13:00:00	681	8.5	23.17
2019-04-15 14:00:00	662	8.17	22.34
2019-04-15 15:00:00	629	6.67	20.83
2019-04-15 16:00:00	661	6.75	22
2019-04-15 17:00:00	640	9.42	22.25
2019-04-15 18:00:00	578	7.33	19.25
2019-04-15 19:00:00	488	6.92	16.75
2019-04-15 20:00:00	373	5.25	12.67
2019-04-15 21:00:00	242	4.25	8
2019-04-15 22:00:00	229	4	7.67
2019-04-15 23:00:00	87	1.33	3.17
2019-04-16 00:00:00	31	0	0.22
2019-04-16 01:00:00	13	0	0.17
2019-04-16 02:00:00	13	0	0
2019-04-16 03:00:00	12	0	0.17
2019-04-16 04:00:00	14	0	0
2019-04-16 05:00:00	21	0	0.17
2019-04-16 06:00:00	405	8.92	13.33
2019-04-16 07:00:00	485	3.5	16.34
2019-04-16 08:00:00	590	4.33	18.75
2019-04-16 09:00:00	714	8.92	23.75
2019-04-16 10:00:00	727	10	25.67
2019-04-16 11:00:00	608	6.75	20.17
2019-04-16 12:00:00	691	7.75	23.09
2019-04-16 13:00:00	708	11.84	24.84
2019-04-16 14:00:00	626	6.59	21.67
2019-04-16 15:00:00	762	10.34	26
2019-04-16 16:00:00	649	7.83	22
2019-04-16 17:00:00	728	7.17	24.5
2019-04-16 18:00:00	629	7.67	21.33
2019-04-16 19:00:00	612	7.58	21.17
2019-04-16 20:00:00	456	4.17	14.84
2019-04-16 21:00:00	303	5.92	10.5
2019-04-16 22:00:00	264	5.34	9.25
2019-04-16 23:00:00	133	2.33	4.58
2019-04-17 00:00:00	87	0.11	2
2019-04-17 01:00:00	21	0	0.17
2019-04-17 02:00:00	14	0	0
2019-04-17 03:00:00	11	0	0.08
2019-04-17 04:00:00	18	0	0.08
2019-04-17 05:00:00	31	0	0.08
2019-04-17 06:00:00	382	8.67	12.67
2019-04-17 07:00:00	472	4.17	16.75
2019-04-17 08:00:00	560	3.92	17.25
2019-04-17 09:00:00	725	6.33	23.5
2019-04-17 10:00:00	750	7.42	25.67
2019-04-17 11:00:00	682	8.92	22.92
2019-04-17 12:00:00	730	10.33	25.75
2019-04-17 13:00:00	679	18	25.67
2019-04-17 14:00:00	653	26.92	30.83
2019-04-17 15:00:00	728	8.75	24.67
2019-04-17 16:00:00	622	6.34	21.67
2019-04-17 17:00:00	608	7.92	21.67
2019-04-17 18:00:00	544	11.58	21.42
2019-04-17 19:00:00	520	14.92	20.75
2019-04-17 20:00:00	368	9	15.67
2019-04-17 21:00:00	288	5.34	10.84
2019-04-17 22:00:00	260	4.42	9.59
2019-04-17 23:00:00	168	2.34	5.92
2019-04-18 00:00:00	40	0	1
2019-04-18 01:00:00	54	0.17	1.5
2019-04-18 02:00:00	40	0	0.67
2019-04-18 03:00:00	56	0.58	1.83
2019-04-18 04:00:00	44	0	0.42
2019-04-18 05:00:00	45	0.67	0.67
2019-04-18 06:00:00	118	1.17	3.08
2019-04-18 07:00:00	310	1.25	8.75
2019-04-18 08:00:00	494	4.67	16.09
2019-04-18 09:00:00	649	7.17	21.58
2019-04-18 10:00:00	694	7	22.92
2019-04-18 11:00:00	667	8.25	22.83
2019-04-18 12:00:00	644	7.17	21.58
2019-04-18 13:00:00	662	7.58	21.92
2019-04-18 14:00:00	692	13	24.75
2019-04-18 15:00:00	639	35.75	32.59
2019-04-18 16:00:00	699	15.5	26.58
2019-04-18 17:00:00	663	8.59	23.08
2019-04-18 18:00:00	590	7.67	20.58
2019-04-18 19:00:00	539	5.17	17.33
2019-04-18 20:00:00	465	9.17	17
2019-04-18 21:00:00	337	5.75	11.5
2019-04-18 22:00:00	302	5.83	10.17
2019-04-18 23:00:00	264	4.34	9.33
2019-04-19 00:00:00	155	1.56	5.22
2019-04-19 01:00:00	127	0.5	3.5
2019-04-19 02:00:00	120	0	3
2019-04-19 03:00:00	134	2.09	3.84
2019-04-19 04:00:00	128	0.17	3.33
2019-04-19 05:00:00	98	0.25	2.58
2019-04-19 06:00:00	52	0.67	1
2019-04-19 07:00:00	224	3.75	7.92
2019-04-19 08:00:00	280	1.75	8.09
2019-04-19 09:00:00	224	1.5	7.08
2019-04-19 10:00:00	183	1.17	6.25
2019-04-19 11:00:00	243	2.67	8.75
2019-04-19 12:00:00	279	1.58	8.92
2019-04-19 13:00:00	267	2.5	8.5
2019-04-19 14:00:00	271	3.17	9.75
2019-04-19 15:00:00	259	1.67	7.92
2019-04-19 16:00:00	282	1.92	8.67
2019-04-19 17:00:00	222	1.33	7.58
2019-04-19 18:00:00	267	2.59	8.58
2019-04-19 19:00:00	294	2.5	9.5
2019-04-19 20:00:00	258	3.83	8.83
2019-04-19 21:00:00	201	3.5	6.75
2019-04-19 22:00:00	174	1.75	5.42
2019-04-19 23:00:00	181	2.84	6.59
2019-04-20 00:00:00	139	2.22	4.22
2019-04-20 01:00:00	81	0.08	2
2019-04-20 02:00:00	92	0.08	2
2019-04-20 03:00:00	78	0	1.5
2019-04-20 04:00:00	87	0.25	2.09
2019-04-20 05:00:00	51	0.25	1.17
2019-04-20 06:00:00	36	0.08	0.34
2019-04-20 07:00:00	92	0.75	3.17
2019-04-20 08:00:00	155	2	4.5
2019-04-20 09:00:00	234	4.58	8.5
2019-04-20 10:00:00	281	7.25	10.59
2019-04-20 11:00:00	480	8.34	16.67
2019-04-20 12:00:00	507	13	19.42
2019-04-20 13:00:00	332	7.5	12.5
2019-04-20 14:00:00	385	12.42	15.67
2019-04-20 15:00:00	413	7.58	14.42
2019-04-20 16:00:00	345	8.09	13
2019-04-20 17:00:00	280	6.84	9.92
2019-04-20 18:00:00	305	5.33	10.17
2019-04-20 19:00:00	392	8.83	14.25
2019-04-20 20:00:00	319	8.33	12
2019-04-20 21:00:00	260	4.75	8.92
2019-04-20 22:00:00	219	3.59	7.42
2019-04-20 23:00:00	184	4.33	6.33
2019-04-21 00:00:00	161	2.33	6
2019-04-21 01:00:00	113	0.17	2.83
2019-04-21 02:00:00	72	0.75	2
2019-04-21 03:00:00	87	0.33	2.25
2019-04-21 04:00:00	76	0.08	1.59
2019-04-21 05:00:00	66	0	1.17
2019-04-21 06:00:00	39	0.42	0.5
2019-04-21 07:00:00	23	0.33	1.5
2019-04-21 08:00:00	76	1.17	2.33
2019-04-21 09:00:00	136	0.92	3.75
2019-04-21 10:00:00	175	3.42	6.5
2019-04-21 11:00:00	246	4.34	8.84
2019-04-21 12:00:00	329	8.09	11.92
2019-04-21 13:00:00	378	8	13.75
2019-04-21 14:00:00	305	7.09	10.84
2019-04-21 15:00:00	409	8.75	14.17
2019-04-21 16:00:00	574	7.5	19.67
2019-04-21 17:00:00	498	10.75	18.92
2019-04-21 18:00:00	363	6.5	12.42
2019-04-21 19:00:00	451	7.42	15.58
2019-04-21 20:00:00	312	6.42	11.17
2019-04-21 21:00:00	180	2.75	6.33
2019-04-21 22:00:00	118	1.17	4.42
2019-04-21 23:00:00	87	0.25	2.17
2019-04-22 00:00:00	48	0.55	1.56
2019-04-22 01:00:00	22	0	0
2019-04-22 02:00:00	14	0	0
2019-04-22 03:00:00	16	0	0
2019-04-22 04:00:00	11	0	0
2019-04-22 05:00:00	28	0	0.33
2019-04-22 06:00:00	404	9.59	13.75
2019-04-22 07:00:00	499	3.42	16.5
2019-04-22 08:00:00	536	4.17	17.08
2019-04-22 09:00:00	644	5.09	20.42
2019-04-22 10:00:00	564	5.08	18.83
2019-04-22 11:00:00	587	6.08	19.08
2019-04-22 12:00:00	698	7.17	22.92
2019-04-22 13:00:00	669	6.33	22.34
2019-04-22 14:00:00	591	6.5	20
2019-04-22 15:00:00	575	8.17	19.92
2019-04-22 16:00:00	648	7.34	21.58
2019-04-22 17:00:00	663	6.5	21.92
2019-04-22 18:00:00	654	15.75	25
2019-04-22 19:00:00	597	6.25	20.25
2019-04-22 20:00:00	437	8	15.33
2019-04-22 21:00:00	232	4.92	8.67
2019-04-22 22:00:00	227	3.58	7.83
2019-04-22 23:00:00	95	1.83	4.42
2019-04-23 00:00:00	67	0.56	2.55
2019-04-23 01:00:00	28	0	0.08
2019-04-23 02:00:00	13	0	0
2019-04-23 03:00:00	8	0	0
2019-04-23 04:00:00	9	0	0.08
2019-04-23 05:00:00	28	0	0.25
2019-04-23 06:00:00	405	8.42	12.84
2019-04-23 07:00:00	535	3.83	17.75
2019-04-23 08:00:00	604	4.92	19.92
2019-04-23 09:00:00	684	5.17	21.75
2019-04-23 10:00:00	711	7.42	24.09
2019-04-23 11:00:00	614	7.75	20.5
2019-04-23 12:00:00	677	11.75	24.75
2019-04-23 13:00:00	678	6.17	21.92
2019-04-23 14:00:00	653	6.75	21.92
2019-04-23 15:00:00	644	5.25	21.25
2019-04-23 16:00:00	650	7.34	21.5
2019-04-23 17:00:00	632	7.92	21.42
2019-04-23 18:00:00	635	7.75	22
2019-04-23 19:00:00	567	7.34	19.17
2019-04-23 20:00:00	366	6	13.09
2019-04-23 21:00:00	264	5.34	9.83
2019-04-23 22:00:00	217	2.17	7
2019-04-23 23:00:00	114	0.5	2.92
2019-04-24 00:00:00	35	2.44	1.78
2019-04-24 01:00:00	17	0	0
2019-04-24 02:00:00	13	0	0
2019-04-24 03:00:00	9	0	0.17
2019-04-24 04:00:00	18	0	0.08
2019-04-24 05:00:00	21	0	0.08
2019-04-24 06:00:00	407	7.92	13.17
2019-04-24 07:00:00	514	4.67	17.75
2019-04-24 08:00:00	665	6.33	21.92
2019-04-24 09:00:00	695	6.84	23.25
2019-04-24 10:00:00	649	9.17	22.75
2019-04-24 11:00:00	617	6	19.92
2019-04-24 12:00:00	681	10.84	24.67
2019-04-24 13:00:00	627	8.25	21.5
2019-04-24 14:00:00	593	6.42	19.75
2019-04-24 15:00:00	699	7.33	23.25
2019-04-24 16:00:00	670	8.25	22.83
2019-04-24 17:00:00	681	19.92	27.42
2019-04-24 18:00:00	614	9.75	21.83
2019-04-24 19:00:00	566	5.83	19.09
2019-04-24 20:00:00	409	5.25	13.67
2019-04-24 21:00:00	312	8.17	11.58
2019-04-24 22:00:00	338	6.25	12
2019-04-24 23:00:00	173	4.67	6.17
2019-04-25 00:00:00	73	0.11	1.67
2019-04-25 01:00:00	50	0.08	0.84
2019-04-25 02:00:00	38	0	0.17
2019-04-25 03:00:00	118	0.83	3.17
2019-04-25 04:00:00	32	0.08	0.58
2019-04-25 05:00:00	43	0.08	0.5
2019-04-25 06:00:00	408	9.42	12.42
2019-04-25 07:00:00	448	3	15.84
2019-04-25 08:00:00	549	3.67	17.33
2019-04-25 09:00:00	790	8.84	26.33
2019-04-25 10:00:00	646	7.92	22.59
2019-04-25 11:00:00	658	5.84	21.42
2019-04-25 12:00:00	671	17.75	25.75
2019-04-25 13:00:00	675	22.75	29.08
2019-04-25 14:00:00	717	6.75	24
2019-04-25 15:00:00	674	7.25	22.58
2019-04-25 16:00:00	652	7.83	22.33
2019-04-25 17:00:00	729	19.17	27.5
2019-04-25 18:00:00	622	18.17	26.33
2019-04-25 19:00:00	707	9.42	24.25
2019-04-25 20:00:00	498	6.25	16.92
2019-04-25 21:00:00	367	5.59	13
2019-04-25 22:00:00	307	5.09	10.17
2019-04-25 23:00:00	244	5.75	9
2019-04-26 00:00:00	152	3.56	5.45
2019-04-26 01:00:00	65	0.5	2.25
2019-04-26 02:00:00	71	0.42	1.75
2019-04-26 03:00:00	57	0	1
2019-04-26 04:00:00	41	0	0.25
2019-04-26 05:00:00	51	0.17	0.84
2019-04-26 06:00:00	436	9.5	14.33
2019-04-26 07:00:00	508	4.17	18.25
2019-04-26 08:00:00	600	5.92	19.83
2019-04-26 09:00:00	767	8.5	25.17
2019-04-26 10:00:00	719	6.92	24.67
2019-04-26 11:00:00	667	7.84	21.84
2019-04-26 12:00:00	738	20.33	28.83
2019-04-26 13:00:00	645	8.75	23.25
2019-04-26 14:00:00	713	8.83	24.17
2019-04-26 15:00:00	750	9.42	25.25
2019-04-26 16:00:00	694	15.34	26.25
2019-04-26 17:00:00	661	15.67	25.75
2019-04-26 18:00:00	639	8.58	22.25
2019-04-26 19:00:00	641	9.17	22
2019-04-26 20:00:00	542	7.5	18.75
2019-04-26 21:00:00	414	8.25	14.75
2019-04-26 22:00:00	382	9.67	14.5
2019-04-26 23:00:00	286	6.08	10.5
2019-04-27 00:00:00	239	6.55	8.78
2019-04-27 01:00:00	169	1.92	5.33
2019-04-27 02:00:00	103	0.42	2.5
2019-04-27 03:00:00	105	0.17	2.58
2019-04-27 04:00:00	73	0.42	2.09
2019-04-27 05:00:00	69	0	1.17
2019-04-27 06:00:00	58	0.42	1.5
2019-04-27 07:00:00	203	3.25	7.25
2019-04-27 08:00:00	299	4.83	9.34
2019-04-27 09:00:00	456	10	16.17
2019-04-27 10:00:00	554	9.17	19.42
2019-04-27 11:00:00	678	20.17	26.5
2019-04-27 12:00:00	686	25.59	30.08
2019-04-27 13:00:00	602	39.84	34.08
2019-04-27 14:00:00	560	14.25	21.92
2019-04-27 15:00:00	569	14.08	21.92
2019-04-27 16:00:00	564	7.84	19.17
2019-04-27 17:00:00	588	10.42	21
2019-04-27 18:00:00	627	9.25	22
2019-04-27 19:00:00	596	9.67	20.75
2019-04-27 20:00:00	668	10.42	23.59
2019-04-27 21:00:00	581	9.25	20.84
2019-04-27 22:00:00	423	6.58	14.75
2019-04-27 23:00:00	435	8.25	15
2019-04-28 00:00:00	373	6.89	13.45
2019-04-28 01:00:00	307	7.42	11.17
2019-04-28 02:00:00	319	4.42	10.25
2019-04-28 03:00:00	199	1.84	6.83
2019-04-28 04:00:00	116	0.59	3.5
2019-04-28 05:00:00	65	1	1.58
2019-04-28 06:00:00	57	0	1.59
2019-04-28 07:00:00	71	1	2.5
2019-04-28 08:00:00	107	2	4
2019-04-28 09:00:00	146	2.08	4.42
2019-04-28 10:00:00	226	3.67	7.83
2019-04-28 11:00:00	331	6.67	10.92
2019-04-28 12:00:00	537	9.92	19.5
2019-04-28 13:00:00	583	10.83	21.17
2019-04-28 14:00:00	445	8.83	16.08
2019-04-28 15:00:00	419	8.92	15.42
2019-04-28 16:00:00	506	10.25	18.09
2019-04-28 17:00:00	534	9	18.83
2019-04-28 18:00:00	566	12.83	21.42
2019-04-28 19:00:00	439	8.83	15.75
2019-04-28 20:00:00	373	6.75	13.42
2019-04-28 21:00:00	231	4.09	8.33
2019-04-28 22:00:00	126	1.08	4.08
2019-04-28 23:00:00	141	1.92	4.83
2019-04-29 00:00:00	129	0.89	4.55
2019-04-29 01:00:00	23	0	0.17
2019-04-29 02:00:00	9	0	0
2019-04-29 03:00:00	9	0	0
2019-04-29 04:00:00	12	0	0
2019-04-29 05:00:00	30	0.17	0.42
2019-04-29 06:00:00	403	9.58	12.92
2019-04-29 07:00:00	518	3.67	17.67
2019-04-29 08:00:00	607	3.75	19.25
2019-04-29 09:00:00	647	6.67	21.83
2019-04-29 10:00:00	582	4.58	18.84
2019-04-29 11:00:00	643	6.08	20.75
2019-04-29 12:00:00	639	6.25	20.75
2019-04-29 13:00:00	708	12.92	25.67
2019-04-29 14:00:00	625	6.75	21.42
2019-04-29 15:00:00	632	8.58	21.5
2019-04-29 16:00:00	662	7.17	22.17
2019-04-29 17:00:00	671	9.58	23.08
2019-04-29 18:00:00	628	9.5	22.25
2019-04-29 19:00:00	522	4.92	17.5
2019-04-29 20:00:00	418	6.75	14.34
2019-04-29 21:00:00	313	5.5	10.92
2019-04-29 22:00:00	228	3.59	7.83
2019-04-29 23:00:00	100	1.42	3
2019-04-30 00:00:00	39	0	0.33
2019-04-30 01:00:00	31	0.08	0.42
2019-04-30 02:00:00	16	0	0
2019-04-30 03:00:00	14	0	0.25
2019-04-30 04:00:00	9	0	0
2019-04-30 05:00:00	29	0.08	0.67
2019-04-30 06:00:00	440	11.25	14.42
2019-04-30 07:00:00	534	4.67	18.67
2019-04-30 08:00:00	565	4.25	17.84
2019-04-30 09:00:00	784	9.17	26.08
2019-04-30 10:00:00	633	7.67	21.84
2019-04-30 11:00:00	636	8.25	21.67
2019-04-30 12:00:00	699	10	24.09
2019-04-30 13:00:00	731	16.25	27.67
2019-04-30 14:00:00	596	34.75	31.67
2019-04-30 15:00:00	692	11.42	24.33
2019-04-30 16:00:00	740	12.92	26.92
2019-04-30 17:00:00	639	17.5	25.58
2019-04-30 18:00:00	682	19.58	26.83
2019-04-30 19:00:00	700	11.75	25.17
2019-04-30 20:00:00	581	9.83	20.92
2019-04-30 21:00:00	479	8.67	17.08
2019-04-30 22:00:00	416	9.75	15.42
2019-04-30 23:00:00	316	7.42	12
2019-05-01 00:00:00	237	2.55	8.11

## Sheet: PM 09162 02
Data/Hora	Intensidade(carros/hora)	Ocupacao(%)	Carga(%)
2019-04-01 00:00:00	40	0	0.67
2019-04-01 01:00:00	23	0	0.08
2019-04-01 02:00:00	14	0.92	0.67
2019-04-01 03:00:00	14	0	0.08
2019-04-01 04:00:00	8	0	0.25
2019-04-01 05:00:00	23	0	0.34
2019-04-01 06:00:00	342	2.5	11.67
2019-04-01 07:00:00	473	1.42	17.59
2019-04-01 08:00:00	562	2.17	21
2019-04-01 09:00:00	686	3	25.92
2019-04-01 10:00:00	567	2	21.42
2019-04-01 11:00:00	503	1.75	18.67
2019-04-01 12:00:00	535	1.83	19.92
2019-04-01 13:00:00	560	1.75	20.59
2019-04-01 14:00:00	561	2.34	21.42
2019-04-01 15:00:00	518	1.83	19.42
2019-04-01 16:00:00	556	2.58	20.84
2019-04-01 17:00:00	557	2.25	21
2019-04-01 18:00:00	539	2.17	20
2019-04-01 19:00:00	450	1.75	17.34
2019-04-01 20:00:00	286	0.59	11
2019-04-01 21:00:00	193	0.17	6.67
2019-04-01 22:00:00	198	0.34	6.58
2019-04-01 23:00:00	90	0.17	3.08
2019-04-02 00:00:00	33	0	0.11
2019-04-02 01:00:00	15	0	0
2019-04-02 02:00:00	4	0	0.08
2019-04-02 03:00:00	6	0	0
2019-04-02 04:00:00	12	0	0.08
2019-04-02 05:00:00	26	0	0.33
2019-04-02 06:00:00	332	1.08	10.5
2019-04-02 07:00:00	428	1.08	16.25
2019-04-02 08:00:00	598	2.08	22.25
2019-04-02 09:00:00	685	3.08	26.09
2019-04-02 10:00:00	538	1.84	20.75
2019-04-02 11:00:00	483	1.58	17.92
2019-04-02 12:00:00	585	4.42	22.5
2019-04-02 13:00:00	535	1.92	19.84
2019-04-02 14:00:00	624	2.5	23.42
2019-04-02 15:00:00	552	2.5	21
2019-04-02 16:00:00	515	1.83	19.25
2019-04-02 17:00:00	625	3	23.42
2019-04-02 18:00:00	545	1.83	20.5
2019-04-02 19:00:00	479	1.58	18.33
2019-04-02 20:00:00	337	1.33	12.84
2019-04-02 21:00:00	243	0.5	8.42
2019-04-02 22:00:00	216	0.5	7.67
2019-04-02 23:00:00	98	0.08	3.42
2019-04-03 00:00:00	45	0	0.89
2019-04-03 01:00:00	17	0	0
2019-04-03 02:00:00	4	0	0.08
2019-04-03 03:00:00	9	0	0.17
2019-04-03 04:00:00	2	0	0.08
2019-04-03 05:00:00	30	0	0.25
2019-04-03 06:00:00	338	1.5	11.67
2019-04-03 07:00:00	495	1.83	18.75
2019-04-03 08:00:00	646	3.33	24
2019-04-03 09:00:00	726	3.92	27.58
2019-04-03 10:00:00	593	2.08	23.34
2019-04-03 11:00:00	499	1.58	18.5
2019-04-03 12:00:00	640	2.58	23.75
2019-04-03 13:00:00	569	1.67	21.25
2019-04-03 14:00:00	590	2.58	22.42
2019-04-03 15:00:00	609	2.67	23.17
2019-04-03 16:00:00	592	2.67	22.42
2019-04-03 17:00:00	593	2.17	22.17
2019-04-03 18:00:00	541	3.17	20.5
2019-04-03 19:00:00	470	3.67	18.42
2019-04-03 20:00:00	329	1.33	12.25
2019-04-03 21:00:00	210	0.25	7.67
2019-04-03 22:00:00	270	0.75	9.17
2019-04-03 23:00:00	158	0.33	5.83
2019-04-04 00:00:00	95	0	2.67
2019-04-04 01:00:00	38	0	0.67
2019-04-04 02:00:00	30	0	0.17
2019-04-04 03:00:00	25	0	0.08
2019-04-04 04:00:00	26	0	0.25
2019-04-04 05:00:00	27	0	0.58
2019-04-04 06:00:00	319	2.5	10.58
2019-04-04 07:00:00	454	1.42	17.42
2019-04-04 08:00:00	499	1.42	18.5
2019-04-04 09:00:00	604	2.17	22
2019-04-04 10:00:00	597	2.5	23.17
2019-04-04 11:00:00	546	2.08	20.59
2019-04-04 12:00:00	595	2.84	22.5
2019-04-04 13:00:00	553	2.84	20.5
2019-04-04 14:00:00	577	6	22.67
2019-04-04 15:00:00	573	2.08	21.34
2019-04-04 16:00:00	610	2.84	23.17
2019-04-04 17:00:00	596	2.5	22.67
2019-04-04 18:00:00	535	3	20.42
2019-04-04 19:00:00	509	1.84	19.25
2019-04-04 20:00:00	358	2.25	13.84
2019-04-04 21:00:00	250	1	9.42
2019-04-04 22:00:00	226	0.42	8.09
2019-04-04 23:00:00	146	0.17	4.92
2019-04-05 00:00:00	107	0	3.11
2019-04-05 01:00:00	62	0	1.5
2019-04-05 02:00:00	44	0	0.75
2019-04-05 03:00:00	46	0	0.75
2019-04-05 04:00:00	39	0	0.75
2019-04-05 05:00:00	53	0	1
2019-04-05 06:00:00	320	2.17	10.75
2019-04-05 07:00:00	508	1.5	18.92
2019-04-05 08:00:00	608	2.33	22.92
2019-04-05 09:00:00	738	4.33	28
2019-04-05 10:00:00	709	3.42	27.33
2019-04-05 11:00:00	549	1.75	20.75
2019-04-05 12:00:00	606	9.83	24.67
2019-04-05 13:00:00	581	6.75	24.34
2019-04-05 14:00:00	633	3.25	23.58
2019-04-05 15:00:00	603	2.84	23.34
2019-04-05 16:00:00	612	2.25	23.17
2019-04-05 17:00:00	588	2.25	22.08
2019-04-05 18:00:00	532	2.75	20.83
2019-04-05 19:00:00	517	2	19.17
2019-04-05 20:00:00	455	1.84	17.25
2019-04-05 21:00:00	373	3.58	14.75
2019-04-05 22:00:00	321	1.5	11.75
2019-04-05 23:00:00	203	0.67	7.34
2019-04-06 00:00:00	191	0.78	6.89
2019-04-06 01:00:00	129	0	4.5
2019-04-06 02:00:00	148	0.42	5
2019-04-06 03:00:00	125	0.08	4.17
2019-04-06 04:00:00	108	0	3.09
2019-04-06 05:00:00	70	0	1.92
2019-04-06 06:00:00	53	0	0.92
2019-04-06 07:00:00	168	0.08	5.09
2019-04-06 08:00:00	271	0.75	9.33
2019-04-06 09:00:00	417	2.58	15.75
2019-04-06 10:00:00	554	3.09	20.83
2019-04-06 11:00:00	627	5.33	24
2019-04-06 12:00:00	572	3.08	21.59
2019-04-06 13:00:00	474	2.25	18.08
2019-04-06 14:00:00	463	2.09	17.25
2019-04-06 15:00:00	433	1.83	16.17
2019-04-06 16:00:00	414	2.17	15.17
2019-04-06 17:00:00	467	2.83	17.75
2019-04-06 18:00:00	458	2.17	16.67
2019-04-06 19:00:00	471	2.25	18
2019-04-06 20:00:00	466	2.84	17.25
2019-04-06 21:00:00	533	3.75	20.25
2019-04-06 22:00:00	336	1.75	13.09
2019-04-06 23:00:00	246	0.75	8.92
2019-04-07 00:00:00	391	2	13.22
2019-04-07 01:00:00	175	0.08	6.42
2019-04-07 02:00:00	130	0	4.25
2019-04-07 03:00:00	124	0	3.92
2019-04-07 04:00:00	114	0	3.42
2019-04-07 05:00:00	81	0	2.34
2019-04-07 06:00:00	59	0	1.25
2019-04-07 07:00:00	50	0	0.92
2019-04-07 08:00:00	96	0	2.33
2019-04-07 09:00:00	180	0.5	6.08
2019-04-07 10:00:00	250	0.59	8.67
2019-04-07 11:00:00	289	0.67	10.5
2019-04-07 12:00:00	375	1.42	13.58
2019-04-07 13:00:00	377	1.25	13.84
2019-04-07 14:00:00	327	0.92	11.83
2019-04-07 15:00:00	300	0.92	11
2019-04-07 16:00:00	328	0.92	11.67
2019-04-07 17:00:00	371	1.5	13.59
2019-04-07 18:00:00	411	1.59	15.09
2019-04-07 19:00:00	340	1.42	12.75
2019-04-07 20:00:00	253	0.58	9.08
2019-04-07 21:00:00	169	0.17	5.67
2019-04-07 22:00:00	123	0	3.83
2019-04-07 23:00:00	64	0	1.67
2019-04-08 00:00:00	37	0	0.67
2019-04-08 01:00:00	24	0	0.08
2019-04-08 02:00:00	10	0	0.08
2019-04-08 03:00:00	11	0	0.08
2019-04-08 04:00:00	8	0	0.08
2019-04-08 05:00:00	29	0	0.25
2019-04-08 06:00:00	346	2.59	11.67
2019-04-08 07:00:00	480	1.5	18.17
2019-04-08 08:00:00	638	2.92	23.67
2019-04-08 09:00:00	838	4.5	32.08
2019-04-08 10:00:00	511	1.58	19.92
2019-04-08 11:00:00	481	1.42	17.42
2019-04-08 12:00:00	524	1.67	19.67
2019-04-08 13:00:00	600	2.5	21.92
2019-04-08 14:00:00	621	2.84	24
2019-04-08 15:00:00	557	4.17	22.33
2019-04-08 16:00:00	531	1.92	20
2019-04-08 17:00:00	602	2.59	23.08
2019-04-08 18:00:00	524	1.75	19.84
2019-04-08 19:00:00	422	1.17	15.59
2019-04-08 20:00:00	288	0.67	10.75
2019-04-08 21:00:00	213	0.83	8.33
2019-04-08 22:00:00	197	0.58	6.83
2019-04-08 23:00:00	68	0.08	1.67
2019-04-09 00:00:00	21	0	0.22
2019-04-09 01:00:00	16	0	0
2019-04-09 02:00:00	8	0.08	0.33
2019-04-09 03:00:00	5	0	0.17
2019-04-09 04:00:00	4	0	0.08
2019-04-09 05:00:00	28	0	0.42
2019-04-09 06:00:00	344	2.92	11.75
2019-04-09 07:00:00	503	1.58	18.84
2019-04-09 08:00:00	658	2.5	25
2019-04-09 09:00:00	737	4	28.17
2019-04-09 10:00:00	613	3	23.5
2019-04-09 11:00:00	497	1.92	18.33
2019-04-09 12:00:00	569	17.25	25.84
2019-04-09 13:00:00	465	53.25	37
2019-04-09 14:00:00	566	6.33	24.08
2019-04-09 15:00:00	585	2.92	22.17
2019-04-09 16:00:00	547	2.08	20.83
2019-04-09 17:00:00	581	2.42	22.17
2019-04-09 18:00:00	574	2	21.5
2019-04-09 19:00:00	502	1.25	19.5
2019-04-09 20:00:00	299	0.42	11.17
2019-04-09 21:00:00	233	0.67	8.33
2019-04-09 22:00:00	175	0.17	6.33
2019-04-09 23:00:00	80	0	2.17
2019-04-10 00:00:00	44	0	0.67
2019-04-10 01:00:00	22	0.17	0.59
2019-04-10 02:00:00	10	0	0
2019-04-10 03:00:00	3	0	0
2019-04-10 04:00:00	4	0	0
2019-04-10 05:00:00	22	0	0.17
2019-04-10 06:00:00	363	1.92	12.17
2019-04-10 07:00:00	485	1.33	18.08
2019-04-10 08:00:00	643	3.75	24.17
2019-04-10 09:00:00	641	4.75	24.58
2019-04-10 10:00:00	572	2.25	22.09
2019-04-10 11:00:00	552	2.17	20.59
2019-04-10 12:00:00	586	2.08	22.08
2019-04-10 13:00:00	619	2.58	23.08
2019-04-10 14:00:00	638	2.75	24
2019-04-10 15:00:00	609	2.75	23.17
2019-04-10 16:00:00	621	2.84	23.42
2019-04-10 17:00:00	583	2.25	22.08
2019-04-10 18:00:00	476	3.09	18.58
2019-04-10 19:00:00	461	3.42	17.67
2019-04-10 20:00:00	275	1.67	10.42
2019-04-10 21:00:00	232	0.34	8.08
2019-04-10 22:00:00	253	0.5	9.33
2019-04-10 23:00:00	107	0	3.42
2019-04-11 00:00:00	72	0	1.89
2019-04-11 01:00:00	41	0	0.67
2019-04-11 02:00:00	38	0	0.58
2019-04-11 03:00:00	22	0	0.08
2019-04-11 04:00:00	9	0	0.08
2019-04-11 05:00:00	24	0	0.25
2019-04-11 06:00:00	356	1.75	11.5
2019-04-11 07:00:00	471	1.58	18.33
2019-04-11 08:00:00	624	3.25	23.5
2019-04-11 09:00:00	741	3.42	27.92
2019-04-11 10:00:00	598	2.75	23.17
2019-04-11 11:00:00	575	2.25	21.75
2019-04-11 12:00:00	575	2	21.75
2019-04-11 13:00:00	563	2.5	21.09
2019-04-11 14:00:00	587	3	21.92
2019-04-11 15:00:00	607	2.75	23.25
2019-04-11 16:00:00	590	1.92	22.34
2019-04-11 17:00:00	670	2.92	25.33
2019-04-11 18:00:00	541	2.67	20.92
2019-04-11 19:00:00	557	2.34	21
2019-04-11 20:00:00	412	1.59	15.75
2019-04-11 21:00:00	246	1.75	9.25
2019-04-11 22:00:00	246	0.75	8.83
2019-04-11 23:00:00	117	0	3.58
2019-04-12 00:00:00	85	0	2.44
2019-04-12 01:00:00	64	0	1.59
2019-04-12 02:00:00	45	0	0.83
2019-04-12 03:00:00	29	0	0.33
2019-04-12 04:00:00	37	0	0.5
2019-04-12 05:00:00	39	0	0.58
2019-04-12 06:00:00	352	2.42	11.75
2019-04-12 07:00:00	471	1.5	17.75
2019-04-12 08:00:00	610	2.34	23
2019-04-12 09:00:00	701	3.42	25.92
2019-04-12 10:00:00	655	3.58	25.58
2019-04-12 11:00:00	581	2.58	21.83
2019-04-12 12:00:00	625	5.67	24.58
2019-04-12 13:00:00	626	3.33	23.5
2019-04-12 14:00:00	642	3	24.09
2019-04-12 15:00:00	646	3.75	24.75
2019-04-12 16:00:00	637	2.33	24
2019-04-12 17:00:00	608	2.42	23.67
2019-04-12 18:00:00	516	1.67	19.25
2019-04-12 19:00:00	489	1.67	18.42
2019-04-12 20:00:00	408	1.42	15.5
2019-04-12 21:00:00	318	1.42	11.75
2019-04-12 22:00:00	281	1	10
2019-04-12 23:00:00	223	0.67	8.17
2019-04-13 00:00:00	164	0.22	5.44
2019-04-13 01:00:00	117	0	3.58
2019-04-13 02:00:00	94	0	2.67
2019-04-13 03:00:00	75	0	2.08
2019-04-13 04:00:00	104	0	2.75
2019-04-13 05:00:00	66	0	2
2019-04-13 06:00:00	51	0	0.84
2019-04-13 07:00:00	169	0	5.33
2019-04-13 08:00:00	293	0.83	10.17
2019-04-13 09:00:00	426	1.83	15.58
2019-04-13 10:00:00	510	3	19.58
2019-04-13 11:00:00	580	3.75	21.5
2019-04-13 12:00:00	539	2.58	20.5
2019-04-13 13:00:00	541	2.75	20.5
2019-04-13 14:00:00	365	1.42	13.92
2019-04-13 15:00:00	420	1.83	15.42
2019-04-13 16:00:00	460	2.17	16.92
2019-04-13 17:00:00	498	2.5	18.92
2019-04-13 18:00:00	456	2.25	16.83
2019-04-13 19:00:00	515	2.58	19.08
2019-04-13 20:00:00	472	3.5	17.75
2019-04-13 21:00:00	512	3.67	19.42
2019-04-13 22:00:00	313	1.75	12.34
2019-04-13 23:00:00	279	3.17	10.58
2019-04-14 00:00:00	377	2.22	14.22
2019-04-14 01:00:00	164	1	5.84
2019-04-14 02:00:00	125	0.25	3.83
2019-04-14 03:00:00	111	0	3.59
2019-04-14 04:00:00	120	0	3.75
2019-04-14 05:00:00	54	0	1.25
2019-04-14 06:00:00	30	0	0.25
2019-04-14 07:00:00	70	0	1.58
2019-04-14 08:00:00	101	0	2.83
2019-04-14 09:00:00	173	0.25	5.75
2019-04-14 10:00:00	236	0.58	8.33
2019-04-14 11:00:00	276	0.92	9.59
2019-04-14 12:00:00	366	1.33	13.5
2019-04-14 13:00:00	389	1.5	14.34
2019-04-14 14:00:00	336	1.08	12.42
2019-04-14 15:00:00	351	1.17	12.59
2019-04-14 16:00:00	325	1	11.83
2019-04-14 17:00:00	316	0.75	11.42
2019-04-14 18:00:00	344	1.25	12.25
2019-04-14 19:00:00	327	1.25	12
2019-04-14 20:00:00	264	1	9.67
2019-04-14 21:00:00	158	0.08	5.25
2019-04-14 22:00:00	100	0	3
2019-04-14 23:00:00	84	0.08	2.42
2019-04-15 00:00:00	48	0	0.78
2019-04-15 01:00:00	16	0.25	0.5
2019-04-15 02:00:00	16	0	0.17
2019-04-15 03:00:00	9	0	0.08
2019-04-15 04:00:00	9	0	0.17
2019-04-15 05:00:00	30	0	0.5
2019-04-15 06:00:00	323	1.75	10.75
2019-04-15 07:00:00	482	1.67	18.25
2019-04-15 08:00:00	549	2	20.5
2019-04-15 09:00:00	681	3.08	25.34
2019-04-15 10:00:00	537	1.67	20.5
2019-04-15 11:00:00	487	1.58	18.08
2019-04-15 12:00:00	542	1.83	20.08
2019-04-15 13:00:00	588	2.17	21.92
2019-04-15 14:00:00	592	3.67	23.09
2019-04-15 15:00:00	590	2.33	22.25
2019-04-15 16:00:00	539	1.84	20.33
2019-04-15 17:00:00	563	2.17	21.59
2019-04-15 18:00:00	481	1.5	17.75
2019-04-15 19:00:00	433	1.33	15.92
2019-04-15 20:00:00	299	0.5	11.42
2019-04-15 21:00:00	190	0.25	6.67
2019-04-15 22:00:00	181	0.33	6.33
2019-04-15 23:00:00	55	0	1.33
2019-04-16 00:00:00	21	0	0
2019-04-16 01:00:00	12	0	0
2019-04-16 02:00:00	11	0	0.17
2019-04-16 03:00:00	15	0	0.17
2019-04-16 04:00:00	6	0	0
2019-04-16 05:00:00	19	0	0.17
2019-04-16 06:00:00	329	2.5	11.17
2019-04-16 07:00:00	466	1.42	17.34
2019-04-16 08:00:00	597	2.59	22.67
2019-04-16 09:00:00	690	3.67	25.5
2019-04-16 10:00:00	620	2.42	24
2019-04-16 11:00:00	501	1.75	18.5
2019-04-16 12:00:00	551	1.92	20.34
2019-04-16 13:00:00	599	6.84	23.67
2019-04-16 14:00:00	586	3.67	22.92
2019-04-16 15:00:00	678	4	25.75
2019-04-16 16:00:00	567	2.17	21.75
2019-04-16 17:00:00	648	3	24.34
2019-04-16 18:00:00	533	1.92	20.17
2019-04-16 19:00:00	480	1.58	18.17
2019-04-16 20:00:00	349	0.83	12.92
2019-04-16 21:00:00	238	0.5	8.42
2019-04-16 22:00:00	190	0.42	7
2019-04-16 23:00:00	81	0	2.33
2019-04-17 00:00:00	56	0	1.11
2019-04-17 01:00:00	21	0	0
2019-04-17 02:00:00	12	0	0
2019-04-17 03:00:00	13	0	0.08
2019-04-17 04:00:00	10	0	0.17
2019-04-17 05:00:00	26	0	0.17
2019-04-17 06:00:00	330	3.42	10.67
2019-04-17 07:00:00	473	1.75	18.5
2019-04-17 08:00:00	562	1.75	20.84
2019-04-17 09:00:00	707	3.34	26.33
2019-04-17 10:00:00	698	3.5	27.09
2019-04-17 11:00:00	565	2.67	21.17
2019-04-17 12:00:00	601	2.25	22.59
2019-04-17 13:00:00	618	3.08	22.67
2019-04-17 14:00:00	614	2.67	23.5
2019-04-17 15:00:00	650	2.92	24.67
2019-04-17 16:00:00	491	0.84	18.33
2019-04-17 17:00:00	521	0.67	20.09
2019-04-17 18:00:00	431	4.34	16.5
2019-04-17 19:00:00	378	8.5	15.75
2019-04-17 20:00:00	287	1	10.59
2019-04-17 21:00:00	170	0.08	5.75
2019-04-17 22:00:00	173	0	5.67
2019-04-17 23:00:00	84	0	2.83
2019-04-18 00:00:00	0	0	0
2019-04-18 01:00:00	47	0	1.42
2019-04-18 02:00:00	37	0.17	0.75
2019-04-18 03:00:00	45	0	0.67
2019-04-18 04:00:00	33	0	0.42
2019-04-18 05:00:00	45	0	0.75
2019-04-18 06:00:00	129	0.08	3
2019-04-18 07:00:00	413	1.42	15.25
2019-04-18 08:00:00	506	1.83	18.75
2019-04-18 09:00:00	694	3.34	26
2019-04-18 10:00:00	715	3.92	27.42
2019-04-18 11:00:00	640	2.75	24.58
2019-04-18 12:00:00	556	4.25	21.08
2019-04-18 13:00:00	563	2.17	21.17
2019-04-18 14:00:00	646	5.25	24.33
2019-04-18 15:00:00	619	4.67	24.5
2019-04-18 16:00:00	680	3.08	25.67
2019-04-18 17:00:00	584	2.25	22.58
2019-04-18 18:00:00	499	1.92	18.92
2019-04-18 19:00:00	434	1.25	16.5
2019-04-18 20:00:00	365	2.08	13.84
2019-04-18 21:00:00	262	0.83	9.5
2019-04-18 22:00:00	227	0.83	7.92
2019-04-18 23:00:00	208	0.75	7.33
2019-04-19 00:00:00	147	0.33	5
2019-04-19 01:00:00	108	0.08	3.17
2019-04-19 02:00:00	112	0	3.5
2019-04-19 03:00:00	118	0	3.42
2019-04-19 04:00:00	114	0.08	3.5
2019-04-19 05:00:00	83	0.42	3.17
2019-04-19 06:00:00	59	0.08	1.33
2019-04-19 07:00:00	175	0.5	6
2019-04-19 08:00:00	280	0.08	9
2019-04-19 09:00:00	211	0.17	7.17
2019-04-19 10:00:00	307	0.17	10.58
2019-04-19 11:00:00	338	0.08	12.25
2019-04-19 12:00:00	370	1	13.08
2019-04-19 13:00:00	364	2.58	14.08
2019-04-19 14:00:00	284	0.08	9.83
2019-04-19 15:00:00	269	0.17	9.67
2019-04-19 16:00:00	342	0	12
2019-04-19 17:00:00	263	0.08	9.25
2019-04-19 18:00:00	284	0.17	9.92
2019-04-19 19:00:00	268	0.25	9.67
2019-04-19 20:00:00	206	0.08	7.17
2019-04-19 21:00:00	165	0	5.59
2019-04-19 22:00:00	152	0.08	4.92
2019-04-19 23:00:00	158	0	5.08
2019-04-20 00:00:00	117	0	3.45
2019-04-20 01:00:00	78	0	2.08
2019-04-20 02:00:00	85	0	2
2019-04-20 03:00:00	74	0	1.92
2019-04-20 04:00:00	74	0	2
2019-04-20 05:00:00	34	0	0.25
2019-04-20 06:00:00	31	0	0.25
2019-04-20 07:00:00	87	0	2.34
2019-04-20 08:00:00	151	0.17	4.5
2019-04-20 09:00:00	210	0.42	7
2019-04-20 10:00:00	245	0.67	8.33
2019-04-20 11:00:00	435	1.83	16.08
2019-04-20 12:00:00	442	2.08	16.33
2019-04-20 13:00:00	233	0.5	8.58
2019-04-20 14:00:00	293	1	10.17
2019-04-20 15:00:00	305	1.08	11.33
2019-04-20 16:00:00	259	0.59	9.25
2019-04-20 17:00:00	217	0.42	7.42
2019-04-20 18:00:00	261	0.75	9.33
2019-04-20 19:00:00	310	1.33	11.17
2019-04-20 20:00:00	262	0.67	9.5
2019-04-20 21:00:00	198	0.75	7.17
2019-04-20 22:00:00	169	0.17	5.67
2019-04-20 23:00:00	143	0.08	4.67
2019-04-21 00:00:00	137	0	4.22
2019-04-21 01:00:00	105	0	3.08
2019-04-21 02:00:00	67	0	1.58
2019-04-21 03:00:00	71	0	1.75
2019-04-21 04:00:00	74	0.08	1.92
2019-04-21 05:00:00	62	0	1.42
2019-04-21 06:00:00	33	0	0.33
2019-04-21 07:00:00	24	0	0.33
2019-04-21 08:00:00	70	0	1.5
2019-04-21 09:00:00	137	0.08	4.25
2019-04-21 10:00:00	189	0.08	6.25
2019-04-21 11:00:00	232	0.33	8
2019-04-21 12:00:00	291	0.84	10.5
2019-04-21 13:00:00	307	0.84	11
2019-04-21 14:00:00	240	0.5	8.67
2019-04-21 15:00:00	275	0.75	9.42
2019-04-21 16:00:00	409	1.75	15.17
2019-04-21 17:00:00	353	1.59	13.08
2019-04-21 18:00:00	292	0.75	10.42
2019-04-21 19:00:00	316	1.59	11.5
2019-04-21 20:00:00	210	0.25	7.58
2019-04-21 21:00:00	153	0.08	5.17
2019-04-21 22:00:00	84	0.08	2.25
2019-04-21 23:00:00	90	0.25	2.75
2019-04-22 00:00:00	40	1	1.78
2019-04-22 01:00:00	24	0	0.17
2019-04-22 02:00:00	14	0	0
2019-04-22 03:00:00	17	0	0.17
2019-04-22 04:00:00	9	0	0
2019-04-22 05:00:00	27	0	0.33
2019-04-22 06:00:00	314	1.25	10.08
2019-04-22 07:00:00	453	1.33	17.17
2019-04-22 08:00:00	523	1.84	19.5
2019-04-22 09:00:00	637	2.59	23.84
2019-04-22 10:00:00	509	2.42	19.59
2019-04-22 11:00:00	508	1.75	18.75
2019-04-22 12:00:00	559	2.5	21.08
2019-04-22 13:00:00	580	2.42	21.33
2019-04-22 14:00:00	566	2.25	21.42
2019-04-22 15:00:00	535	1.75	19.83
2019-04-22 16:00:00	552	2.25	20.92
2019-04-22 17:00:00	578	2.08	21.92
2019-04-22 18:00:00	546	1.75	20.33
2019-04-22 19:00:00	526	2.58	20.33
2019-04-22 20:00:00	387	1.5	14.33
2019-04-22 21:00:00	193	0.25	7.08
2019-04-22 22:00:00	201	1.34	7.67
2019-04-22 23:00:00	86	0	2.5
2019-04-23 00:00:00	55	0	1.22
2019-04-23 01:00:00	27	0.25	0.67
2019-04-23 02:00:00	8	0	0.08
2019-04-23 03:00:00	6	0	0.17
2019-04-23 04:00:00	9	0	0.08
2019-04-23 05:00:00	29	0	0.33
2019-04-23 06:00:00	339	1.92	11.17
2019-04-23 07:00:00	511	2	19
2019-04-23 08:00:00	588	2.92	22.75
2019-04-23 09:00:00	725	3.92	27.25
2019-04-23 10:00:00	707	3.42	27.33
2019-04-23 11:00:00	546	1.92	20.42
2019-04-23 12:00:00	592	2.17	22.33
2019-04-23 13:00:00	578	4.08	21.83
2019-04-23 14:00:00	635	3.33	23.83
2019-04-23 15:00:00	662	3.84	25.67
2019-04-23 16:00:00	617	3	23.17
2019-04-23 17:00:00	604	2.58	22.5
2019-04-23 18:00:00	483	1.83	18.75
2019-04-23 19:00:00	460	1.17	16.92
2019-04-23 20:00:00	270	0.42	10.08
2019-04-23 21:00:00	231	1.42	8.42
2019-04-23 22:00:00	193	0.25	6.75
2019-04-23 23:00:00	88	0	2.5
2019-04-24 00:00:00	45	0	1.11
2019-04-24 01:00:00	16	0	0
2019-04-24 02:00:00	11	0	0
2019-04-24 03:00:00	10	0	0.17
2019-04-24 04:00:00	12	0	0.17
2019-04-24 05:00:00	26	0	0.58
2019-04-24 06:00:00	307	1.92	10.42
2019-04-24 07:00:00	474	1.67	17.58
2019-04-24 08:00:00	638	2.59	23.42
2019-04-24 09:00:00	720	3.34	27.34
2019-04-24 10:00:00	660	5.33	25.92
2019-04-24 11:00:00	535	1.75	20.08
2019-04-24 12:00:00	591	1.92	22.17
2019-04-24 13:00:00	505	1.33	18.92
2019-04-24 14:00:00	525	1.83	19.33
2019-04-24 15:00:00	612	2.25	23.42
2019-04-24 16:00:00	611	2.59	23
2019-04-24 17:00:00	630	2.92	24.59
2019-04-24 18:00:00	503	2.09	19
2019-04-24 19:00:00	440	2.92	17
2019-04-24 20:00:00	302	1.92	11.33
2019-04-24 21:00:00	243	0.42	8.67
2019-04-24 22:00:00	229	0.42	8.34
2019-04-24 23:00:00	111	0.5	3.84
2019-04-25 00:00:00	64	0	1.45
2019-04-25 01:00:00	41	0	0.67
2019-04-25 02:00:00	30	0	0.25
2019-04-25 03:00:00	63	0	1.5
2019-04-25 04:00:00	22	0	0.17
2019-04-25 05:00:00	38	0	0.42
2019-04-25 06:00:00	346	2.83	11.67
2019-04-25 07:00:00	451	1	16.84
2019-04-25 08:00:00	529	1.92	19.75
2019-04-25 09:00:00	781	4.33	29.33
2019-04-25 10:00:00	624	2.67	24
2019-04-25 11:00:00	563	2.25	21.25
2019-04-25 12:00:00	596	7.34	23.33
2019-04-25 13:00:00	585	14.5	26.75
2019-04-25 14:00:00	619	2.25	23.25
2019-04-25 15:00:00	602	2.92	22.92
2019-04-25 16:00:00	579	2.33	21.92
2019-04-25 17:00:00	663	3.5	25.09
2019-04-25 18:00:00	527	1.75	19.67
2019-04-25 19:00:00	570	2.25	21.5
2019-04-25 20:00:00	378	1.67	14.42
2019-04-25 21:00:00	293	1.17	10.92
2019-04-25 22:00:00	227	0.92	8.17
2019-04-25 23:00:00	165	0.08	5.67
2019-04-26 00:00:00	117	0	3.33
2019-04-26 01:00:00	56	0	1.17
2019-04-26 02:00:00	58	0	1.42
2019-04-26 03:00:00	40	0	0.58
2019-04-26 04:00:00	34	0	0.5
2019-04-26 05:00:00	40	0	0.34
2019-04-26 06:00:00	331	2.25	10.75
2019-04-26 07:00:00	438	1.42	16.75
2019-04-26 08:00:00	580	2.25	21.5
2019-04-26 09:00:00	721	3.92	26.92
2019-04-26 10:00:00	632	2.67	24.42
2019-04-26 11:00:00	561	1.75	21.17
2019-04-26 12:00:00	617	3.08	23
2019-04-26 13:00:00	549	2.67	20.59
2019-04-26 14:00:00	632	3.67	24.17
2019-04-26 15:00:00	673	3.17	25.25
2019-04-26 16:00:00	624	2.59	24
2019-04-26 17:00:00	587	2.67	22.75
2019-04-26 18:00:00	500	1.58	18.75
2019-04-26 19:00:00	523	2.34	20.17
2019-04-26 20:00:00	428	2.59	16.09
2019-04-26 21:00:00	321	1.67	11.92
2019-04-26 22:00:00	278	0.92	10.17
2019-04-26 23:00:00	207	0.17	7.08
2019-04-27 00:00:00	187	0.44	6.44
2019-04-27 01:00:00	145	0.25	5.34
2019-04-27 02:00:00	85	0	2.33
2019-04-27 03:00:00	92	0	2.75
2019-04-27 04:00:00	67	0	1.67
2019-04-27 05:00:00	55	0	1.25
2019-04-27 06:00:00	59	0	1.17
2019-04-27 07:00:00	151	0.08	4.75
2019-04-27 08:00:00	296	1.08	10.17
2019-04-27 09:00:00	419	2	15.42
2019-04-27 10:00:00	540	2.83	20
2019-04-27 11:00:00	629	3.92	23.58
2019-04-27 12:00:00	617	4	23.5
2019-04-27 13:00:00	603	8.25	24.92
2019-04-27 14:00:00	464	2.25	17.34
2019-04-27 15:00:00	445	1.92	16.92
2019-04-27 16:00:00	501	2.5	18.17
2019-04-27 17:00:00	487	2.42	18.08
2019-04-27 18:00:00	519	2.25	19.67
2019-04-27 19:00:00	454	2	16.58
2019-04-27 20:00:00	476	3.33	18.42
2019-04-27 21:00:00	393	2.09	14.67
2019-04-27 22:00:00	300	1.33	10.92
2019-04-27 23:00:00	284	1.25	10.5
2019-04-28 00:00:00	213	0.44	7.56
2019-04-28 01:00:00	178	0.08	5.92
2019-04-28 02:00:00	184	0.17	6
2019-04-28 03:00:00	152	0.08	5.09
2019-04-28 04:00:00	96	0	2.84
2019-04-28 05:00:00	56	0	1
2019-04-28 06:00:00	51	0	1
2019-04-28 07:00:00	52	0	1
2019-04-28 08:00:00	93	0	2.42
2019-04-28 09:00:00	130	0	4.09
2019-04-28 10:00:00	244	0.84	8.33
2019-04-28 11:00:00	303	0.92	10.75
2019-04-28 12:00:00	438	1.83	16.33
2019-04-28 13:00:00	440	1.75	16.33
2019-04-28 14:00:00	339	1.17	12.67
2019-04-28 15:00:00	314	1	11.33
2019-04-28 16:00:00	426	1.67	15.42
2019-04-28 17:00:00	433	1.42	15.92
2019-04-28 18:00:00	434	2	16.25
2019-04-28 19:00:00	351	1.33	13
2019-04-28 20:00:00	278	0.92	10.5
2019-04-28 21:00:00	187	0.67	6.42
2019-04-28 22:00:00	73	0	2.08
2019-04-28 23:00:00	89	0.5	2.5
2019-04-29 00:00:00	97	0	3
2019-04-29 01:00:00	19	0	0.17
2019-04-29 02:00:00	5	0	0.08
2019-04-29 03:00:00	12	0	0.17
2019-04-29 04:00:00	9	0	0.17
2019-04-29 05:00:00	30	0	0.33
2019-04-29 06:00:00	344	1.92	10.92
2019-04-29 07:00:00	489	1.67	18.58
2019-04-29 08:00:00	548	1.84	20.34
2019-04-29 09:00:00	631	2.67	23.42
2019-04-29 10:00:00	564	3.67	22.17
2019-04-29 11:00:00	509	2.67	20.42
2019-04-29 12:00:00	538	2.17	20
2019-04-29 13:00:00	591	2.42	23.09
2019-04-29 14:00:00	623	3.17	23.08
2019-04-29 15:00:00	540	2.08	20.42
2019-04-29 16:00:00	559	3.42	21.42
2019-04-29 17:00:00	575	2.17	21.42
2019-04-29 18:00:00	511	1.42	19.42
2019-04-29 19:00:00	459	1.33	17.42
2019-04-29 20:00:00	309	0.75	11.67
2019-04-29 21:00:00	251	0.75	8.83
2019-04-29 22:00:00	183	0.25	6.42
2019-04-29 23:00:00	60	0	1.59
2019-04-30 00:00:00	32	0	0.33
2019-04-30 01:00:00	14	0.67	0.67
2019-04-30 02:00:00	11	0	0.17
2019-04-30 03:00:00	12	0	0.5
2019-04-30 04:00:00	9	0	0
2019-04-30 05:00:00	25	0	0.42
2019-04-30 06:00:00	348	2.58	11.42
2019-04-30 07:00:00	491	1.58	18.67
2019-04-30 08:00:00	545	3.42	20.33
2019-04-30 09:00:00	726	6.83	28.42
2019-04-30 10:00:00	586	3.75	22.92
2019-04-30 11:00:00	529	1.75	19.75
2019-04-30 12:00:00	587	2.25	21.84
2019-04-30 13:00:00	587	3.83	22.67
2019-04-30 14:00:00	626	13.17	27.17
2019-04-30 15:00:00	662	5.17	25.42
2019-04-30 16:00:00	640	2.42	24.83
2019-04-30 17:00:00	563	2.42	21.67
2019-04-30 18:00:00	623	5.67	24.25
2019-04-30 19:00:00	578	2.33	21.67
2019-04-30 20:00:00	447	1.92	17.17
2019-04-30 21:00:00	367	2.58	14.34
2019-04-30 22:00:00	322	1.42	12.08
2019-04-30 23:00:00	238	0.59	8.67
2019-05-01 00:00:00	217	0.56	7.78

## Sheet: PM 09162 04
Data/Hora	Intensidade(carros/hora)	Ocupacao(%)	Carga(%)
2019-04-01 00:00:00	40	0.11	3.44
2019-04-01 01:00:00	13	0	1.33
2019-04-01 02:00:00	8	0	0.58
2019-04-01 03:00:00	5	0	0.83
2019-04-01 04:00:00	9	0	1.42
2019-04-01 05:00:00	7	0	1
2019-04-01 06:00:00	174	3	15.92
2019-04-01 07:00:00	214	2.5	23.92
2019-04-01 08:00:00	221	2.58	23.25
2019-04-01 09:00:00	224	3.09	24.17
2019-04-01 10:00:00	241	3.08	25.92
2019-04-01 11:00:00	328	7.17	34.5
2019-04-01 12:00:00	418	8.34	47.34
2019-04-01 13:00:00	334	4.75	36.25
2019-04-01 14:00:00	263	3.67	28.5
2019-04-01 15:00:00	290	5	31.5
2019-04-01 16:00:00	324	4.92	34.17
2019-04-01 17:00:00	386	6.08	41
2019-04-01 18:00:00	423	8.17	47.08
2019-04-01 19:00:00	510	25.34	59.67
2019-04-01 20:00:00	288	12.17	35.34
2019-04-01 21:00:00	157	2.84	17.17
2019-04-01 22:00:00	232	22	27.75
2019-04-01 23:00:00	130	12.42	21.08
2019-04-02 00:00:00	25	0.11	2.22
2019-04-02 01:00:00	7	0	0.58
2019-04-02 02:00:00	5	0	0.67
2019-04-02 03:00:00	3	0	0.75
2019-04-02 04:00:00	3	0	0.5
2019-04-02 05:00:00	8	0	0.75
2019-04-02 06:00:00	184	3.08	16.67
2019-04-02 07:00:00	229	2.42	25.5
2019-04-02 08:00:00	224	2.5	23.75
2019-04-02 09:00:00	284	4.42	29.92
2019-04-02 10:00:00	256	3.5	27.92
2019-04-02 11:00:00	350	7.17	36.67
2019-04-02 12:00:00	434	8.67	48.5
2019-04-02 13:00:00	364	6.5	41
2019-04-02 14:00:00	324	5.25	35.33
2019-04-02 15:00:00	302	4.83	32.67
2019-04-02 16:00:00	336	6.25	37.34
2019-04-02 17:00:00	385	7	40.75
2019-04-02 18:00:00	413	8.09	45.59
2019-04-02 19:00:00	522	29.75	61.17
2019-04-02 20:00:00	324	11.75	39.33
2019-04-02 21:00:00	188	4.09	20.92
2019-04-02 22:00:00	234	20.75	28.75
2019-04-02 23:00:00	172	9.33	23.25
2019-04-03 00:00:00	40	0.22	4.11
2019-04-03 01:00:00	10	0	0.92
2019-04-03 02:00:00	4	0	0.17
2019-04-03 03:00:00	3	0	0.59
2019-04-03 04:00:00	9	0	1.17
2019-04-03 05:00:00	11	0	1.59
2019-04-03 06:00:00	169	2.33	15.42
2019-04-03 07:00:00	237	3.5	26.33
2019-04-03 08:00:00	213	2.42	22
2019-04-03 09:00:00	247	3.83	26.08
2019-04-03 10:00:00	308	6.75	33.75
2019-04-03 11:00:00	351	8	37.17
2019-04-03 12:00:00	437	11	49.33
2019-04-03 13:00:00	398	9.84	45.58
2019-04-03 14:00:00	322	5.5	34.84
2019-04-03 15:00:00	323	6	35.5
2019-04-03 16:00:00	334	6.83	36.83
2019-04-03 17:00:00	362	6.25	38.5
2019-04-03 18:00:00	473	15.42	53.5
2019-04-03 19:00:00	432	20.5	50.67
2019-04-03 20:00:00	307	23.08	41.17
2019-04-03 21:00:00	203	4.92	22.08
2019-04-03 22:00:00	245	15.09	27.92
2019-04-03 23:00:00	163	12.67	23.42
2019-04-04 00:00:00	69	0.67	7.22
2019-04-04 01:00:00	17	0	1.42
2019-04-04 02:00:00	7	0	0.92
2019-04-04 03:00:00	6	0	0.58
2019-04-04 04:00:00	7	0	0.75
2019-04-04 05:00:00	9	0	0.42
2019-04-04 06:00:00	141	2.17	12.59
2019-04-04 07:00:00	226	3.5	24.84
2019-04-04 08:00:00	244	3.17	25.25
2019-04-04 09:00:00	280	4.33	30.5
2019-04-04 10:00:00	267	5.83	30.08
2019-04-04 11:00:00	332	5.58	34.92
2019-04-04 12:00:00	472	13.58	52.75
2019-04-04 13:00:00	436	11.08	49.33
2019-04-04 14:00:00	347	9.83	39.42
2019-04-04 15:00:00	301	4.83	33.59
2019-04-04 16:00:00	302	5.09	31.92
2019-04-04 17:00:00	388	7.84	41.92
2019-04-04 18:00:00	423	9.42	47.17
2019-04-04 19:00:00	400	7.33	45.08
2019-04-04 20:00:00	263	4	28.58
2019-04-04 21:00:00	173	2.5	18.34
2019-04-04 22:00:00	181	3.09	20.08
2019-04-04 23:00:00	113	1.33	11.59
2019-04-05 00:00:00	63	0.56	6.45
2019-04-05 01:00:00	30	0.08	2.75
2019-04-05 02:00:00	18	0.08	1.33
2019-04-05 03:00:00	15	0	1.42
2019-04-05 04:00:00	15	0	1.33
2019-04-05 05:00:00	18	0	1.33
2019-04-05 06:00:00	174	2.92	15.75
2019-04-05 07:00:00	226	2.42	25.25
2019-04-05 08:00:00	237	3.34	25.25
2019-04-05 09:00:00	256	3.92	26.42
2019-04-05 10:00:00	287	4.5	32.09
2019-04-05 11:00:00	356	6.59	36.5
2019-04-05 12:00:00	472	18.5	54.75
2019-04-05 13:00:00	473	13	52.92
2019-04-05 14:00:00	345	5.67	39
2019-04-05 15:00:00	319	6.34	35.17
2019-04-05 16:00:00	342	6.25	37.25
2019-04-05 17:00:00	383	8.09	41.58
2019-04-05 18:00:00	431	9.17	48.5
2019-04-05 19:00:00	389	6	42.67
2019-04-05 20:00:00	300	5.75	33.42
2019-04-05 21:00:00	243	4.67	26.92
2019-04-05 22:00:00	202	3.17	21.58
2019-04-05 23:00:00	143	2	15.67
2019-04-06 00:00:00	124	1.56	12
2019-04-06 01:00:00	49	0.33	5.08
2019-04-06 02:00:00	48	0.33	4.17
2019-04-06 03:00:00	25	0.08	2.5
2019-04-06 04:00:00	26	0	1.67
2019-04-06 05:00:00	26	0.08	1.83
2019-04-06 06:00:00	25	0	2.42
2019-04-06 07:00:00	71	0.58	6.59
2019-04-06 08:00:00	129	1.75	12.58
2019-04-06 09:00:00	192	3.25	19.42
2019-04-06 10:00:00	216	3.5	23.75
2019-04-06 11:00:00	246	3.83	25.58
2019-04-06 12:00:00	300	4.67	32.42
2019-04-06 13:00:00	299	4.92	33.25
2019-04-06 14:00:00	288	6.42	31.17
2019-04-06 15:00:00	261	4.17	28.08
2019-04-06 16:00:00	268	8.75	30.75
2019-04-06 17:00:00	267	5.17	28.25
2019-04-06 18:00:00	255	4.42	28.17
2019-04-06 19:00:00	289	6.17	30.83
2019-04-06 20:00:00	325	31.58	43.09
2019-04-06 21:00:00	295	64.09	51.75
2019-04-06 22:00:00	237	15.75	31.5
2019-04-06 23:00:00	186	4.34	19.5
2019-04-07 00:00:00	367	37.44	46
2019-04-07 01:00:00	146	2.25	18.08
2019-04-07 02:00:00	70	0.67	6.58
2019-04-07 03:00:00	29	0.25	2.58
2019-04-07 04:00:00	33	0	2.83
2019-04-07 05:00:00	27	0.17	2
2019-04-07 06:00:00	39	0.17	3.34
2019-04-07 07:00:00	38	0.17	3.17
2019-04-07 08:00:00	42	0.33	3.67
2019-04-07 09:00:00	94	1.09	9.08
2019-04-07 10:00:00	120	1.67	11.92
2019-04-07 11:00:00	150	2	15.17
2019-04-07 12:00:00	230	4.25	24.33
2019-04-07 13:00:00	266	6.67	28.92
2019-04-07 14:00:00	213	4	24.25
2019-04-07 15:00:00	212	3.58	22.33
2019-04-07 16:00:00	181	3.17	19.67
2019-04-07 17:00:00	168	2.5	17.5
2019-04-07 18:00:00	199	3.09	21.17
2019-04-07 19:00:00	194	2.83	20.92
2019-04-07 20:00:00	196	2.92	20.5
2019-04-07 21:00:00	120	1.42	12.92
2019-04-07 22:00:00	95	0.92	9.67
2019-04-07 23:00:00	59	0.42	5.75
2019-04-08 00:00:00	28	0	2.44
2019-04-08 01:00:00	15	0	1.42
2019-04-08 02:00:00	9	0	0.67
2019-04-08 03:00:00	1	0	0.25
2019-04-08 04:00:00	9	0	1
2019-04-08 05:00:00	17	0	1.75
2019-04-08 06:00:00	176	3.5	16.42
2019-04-08 07:00:00	238	2.75	26.42
2019-04-08 08:00:00	218	3	22.67
2019-04-08 09:00:00	248	4.25	26.75
2019-04-08 10:00:00	253	4.67	28
2019-04-08 11:00:00	341	6	35.92
2019-04-08 12:00:00	415	8	46
2019-04-08 13:00:00	360	6.34	40
2019-04-08 14:00:00	272	5	29.33
2019-04-08 15:00:00	280	4.75	30.25
2019-04-08 16:00:00	311	5.09	33.92
2019-04-08 17:00:00	355	5.67	38.33
2019-04-08 18:00:00	387	9	42.08
2019-04-08 19:00:00	348	6.33	39.92
2019-04-08 20:00:00	224	3.84	24.84
2019-04-08 21:00:00	175	2.67	18.5
2019-04-08 22:00:00	133	2	14.75
2019-04-08 23:00:00	75	1.33	8.42
2019-04-09 00:00:00	23	0	2
2019-04-09 01:00:00	8	0	1.08
2019-04-09 02:00:00	6	0	0.75
2019-04-09 03:00:00	3	0	0.67
2019-04-09 04:00:00	7	0	0.92
2019-04-09 05:00:00	7	0	0.83
2019-04-09 06:00:00	177	2.42	16.75
2019-04-09 07:00:00	244	3.42	26.5
2019-04-09 08:00:00	216	2.84	23.17
2019-04-09 09:00:00	281	5.33	29.75
2019-04-09 10:00:00	285	4.92	31.08
2019-04-09 11:00:00	342	7	35.92
2019-04-09 12:00:00	424	11.5	48.75
2019-04-09 13:00:00	355	11.09	40.67
2019-04-09 14:00:00	292	4.83	32
2019-04-09 15:00:00	279	3.83	29.5
2019-04-09 16:00:00	312	4.92	33.75
2019-04-09 17:00:00	353	7.5	38.33
2019-04-09 18:00:00	392	7.67	43.92
2019-04-09 19:00:00	366	8.17	40.5
2019-04-09 20:00:00	213	3.17	24
2019-04-09 21:00:00	170	2.5	18.25
2019-04-09 22:00:00	155	2.33	16.75
2019-04-09 23:00:00	76	0.5	7.75
2019-04-10 00:00:00	37	0.22	3.78
2019-04-10 01:00:00	15	0	0.75
2019-04-10 02:00:00	10	0	1.17
2019-04-10 03:00:00	1	0	0.17
2019-04-10 04:00:00	5	0	0.75
2019-04-10 05:00:00	12	0	0.67
2019-04-10 06:00:00	176	3.42	16.08
2019-04-10 07:00:00	199	2.17	22.58
2019-04-10 08:00:00	194	2.33	21.17
2019-04-10 09:00:00	238	2.75	24.92
2019-04-10 10:00:00	262	3.5	27.92
2019-04-10 11:00:00	355	9.08	38.42
2019-04-10 12:00:00	447	11.33	49.84
2019-04-10 13:00:00	395	8.67	44.17
2019-04-10 14:00:00	307	5.08	34.42
2019-04-10 15:00:00	344	7	37.42
2019-04-10 16:00:00	335	5.67	36.58
2019-04-10 17:00:00	358	5.75	38.25
2019-04-10 18:00:00	408	8.17	46.33
2019-04-10 19:00:00	353	5.5	38.42
2019-04-10 20:00:00	254	3.25	28.33
2019-04-10 21:00:00	201	2.92	21.17
2019-04-10 22:00:00	129	1.92	14.25
2019-04-10 23:00:00	90	0.92	9.25
2019-04-11 00:00:00	39	0.11	3.22
2019-04-11 01:00:00	10	0	0.67
2019-04-11 02:00:00	9	0.08	1.5
2019-04-11 03:00:00	7	0	0.92
2019-04-11 04:00:00	5	0	0.92
2019-04-11 05:00:00	16	0	1.42
2019-04-11 06:00:00	159	2.75	14.42
2019-04-11 07:00:00	230	2.75	25.34
2019-04-11 08:00:00	220	3.25	24.08
2019-04-11 09:00:00	288	5.08	29.5
2019-04-11 10:00:00	271	4.92	30.33
2019-04-11 11:00:00	387	7.67	40.75
2019-04-11 12:00:00	407	8.42	45.25
2019-04-11 13:00:00	434	9.08	49
2019-04-11 14:00:00	319	4.84	34.59
2019-04-11 15:00:00	316	7.25	34.83
2019-04-11 16:00:00	339	6.5	37.42
2019-04-11 17:00:00	384	8.5	42.17
2019-04-11 18:00:00	408	9.33	46.09
2019-04-11 19:00:00	395	6.83	43.92
2019-04-11 20:00:00	237	3.25	25.92
2019-04-11 21:00:00	185	2.75	19.92
2019-04-11 22:00:00	159	2.5	17.34
2019-04-11 23:00:00	95	1.25	9.83
2019-04-12 00:00:00	47	0.11	4.78
2019-04-12 01:00:00	22	0	1.5
2019-04-12 02:00:00	15	0	0.92
2019-04-12 03:00:00	7	0	0.58
2019-04-12 04:00:00	10	0	1.25
2019-04-12 05:00:00	16	0	1.92
2019-04-12 06:00:00	158	2.33	14.17
2019-04-12 07:00:00	223	2.75	25.25
2019-04-12 08:00:00	196	3.09	21.59
2019-04-12 09:00:00	260	3.58	28.17
2019-04-12 10:00:00	294	4.5	31.25
2019-04-12 11:00:00	371	10.17	39.92
2019-04-12 12:00:00	418	15.92	48.33
2019-04-12 13:00:00	436	9.92	48.58
2019-04-12 14:00:00	345	6	38.42
2019-04-12 15:00:00	335	5	36.5
2019-04-12 16:00:00	337	6.17	37.17
2019-04-12 17:00:00	369	6.67	40.09
2019-04-12 18:00:00	390	7.33	42.92
2019-04-12 19:00:00	410	8.33	45.25
2019-04-12 20:00:00	267	4.67	30
2019-04-12 21:00:00	200	3.17	20.75
2019-04-12 22:00:00	184	2.83	19.92
2019-04-12 23:00:00	170	2.75	17.92
2019-04-13 00:00:00	79	0.66	8.56
2019-04-13 01:00:00	65	0.5	6.34
2019-04-13 02:00:00	37	0.08	3.34
2019-04-13 03:00:00	17	0	0.83
2019-04-13 04:00:00	26	0.08	2.08
2019-04-13 05:00:00	21	0.17	1.33
2019-04-13 06:00:00	27	0.08	1.5
2019-04-13 07:00:00	86	1	8.33
2019-04-13 08:00:00	123	1.75	12.17
2019-04-13 09:00:00	176	2.67	18
2019-04-13 10:00:00	207	3.5	21.92
2019-04-13 11:00:00	292	7.33	31.25
2019-04-13 12:00:00	320	5.75	35.42
2019-04-13 13:00:00	273	4.83	29.84
2019-04-13 14:00:00	275	4.59	30.25
2019-04-13 15:00:00	256	5.08	27.67
2019-04-13 16:00:00	247	4.92	27.33
2019-04-13 17:00:00	224	5.58	24.83
2019-04-13 18:00:00	259	5.17	27.84
2019-04-13 19:00:00	291	5.83	30.75
2019-04-13 20:00:00	338	27.75	42.75
2019-04-13 21:00:00	298	68.5	53.42
2019-04-13 22:00:00	234	13.5	30.84
2019-04-13 23:00:00	260	25.25	32
2019-04-14 00:00:00	381	50.22	56.33
2019-04-14 01:00:00	104	1.33	11.17
2019-04-14 02:00:00	49	0.25	4.83
2019-04-14 03:00:00	47	0.33	4.09
2019-04-14 04:00:00	29	0.08	2.5
2019-04-14 05:00:00	21	0	1.42
2019-04-14 06:00:00	19	0	1.17
2019-04-14 07:00:00	52	0.67	4.34
2019-04-14 08:00:00	92	1.5	9.17
2019-04-14 09:00:00	127	2.34	13.08
2019-04-14 10:00:00	163	4	17.67
2019-04-14 11:00:00	190	4.42	20
2019-04-14 12:00:00	278	15.08	31.5
2019-04-14 13:00:00	288	18.67	36.75
2019-04-14 14:00:00	243	8.92	28.5
2019-04-14 15:00:00	217	8.92	24.67
2019-04-14 16:00:00	182	5.17	20.84
2019-04-14 17:00:00	205	5.42	22.75
2019-04-14 18:00:00	228	6.84	24.84
2019-04-14 19:00:00	203	4.09	22.17
2019-04-14 20:00:00	183	3.33	19.5
2019-04-14 21:00:00	112	1.58	12.08
2019-04-14 22:00:00	78	0.67	7.58
2019-04-14 23:00:00	66	0.42	6.67
2019-04-15 00:00:00	32	0.11	2.78
2019-04-15 01:00:00	19	0	1.5
2019-04-15 02:00:00	2	0	0.67
2019-04-15 03:00:00	4	0	0.58
2019-04-15 04:00:00	9	0	0.5
2019-04-15 05:00:00	9	0	0.92
2019-04-15 06:00:00	159	5.5	15
2019-04-15 07:00:00	213	2.5	24.17
2019-04-15 08:00:00	229	2.75	24.25
2019-04-15 09:00:00	237	3.5	25.58
2019-04-15 10:00:00	219	2.92	23.25
2019-04-15 11:00:00	330	6.59	33.83
2019-04-15 12:00:00	389	7.42	43.58
2019-04-15 13:00:00	338	5.34	37.5
2019-04-15 14:00:00	285	5.5	31.75
2019-04-15 15:00:00	295	5	31.67
2019-04-15 16:00:00	328	5.17	35.92
2019-04-15 17:00:00	358	5.83	37.92
2019-04-15 18:00:00	398	8.17	44.08
2019-04-15 19:00:00	377	8.67	42.84
2019-04-15 20:00:00	226	3.59	25
2019-04-15 21:00:00	151	2.42	16.08
2019-04-15 22:00:00	126	1.67	13.5
2019-04-15 23:00:00	57	0.5	5.25
2019-04-16 00:00:00	25	0	2
2019-04-16 01:00:00	10	0.08	1.17
2019-04-16 02:00:00	8	0	1.08
2019-04-16 03:00:00	1	0	0
2019-04-16 04:00:00	8	0	1
2019-04-16 05:00:00	10	0	0.67
2019-04-16 06:00:00	154	2.84	13.42
2019-04-16 07:00:00	242	2.83	27.33
2019-04-16 08:00:00	216	2.83	23.33
2019-04-16 09:00:00	285	3.92	29.75
2019-04-16 10:00:00	293	4.58	32.17
2019-04-16 11:00:00	336	8.67	36.09
2019-04-16 12:00:00	430	10.5	48
2019-04-16 13:00:00	375	6.75	41.92
2019-04-16 14:00:00	316	6	35.17
2019-04-16 15:00:00	328	5.08	34.83
2019-04-16 16:00:00	354	6.59	39.34
2019-04-16 17:00:00	379	6.75	40.75
2019-04-16 18:00:00	398	7.67	44
2019-04-16 19:00:00	464	11	51.5
2019-04-16 20:00:00	273	4.42	32
2019-04-16 21:00:00	184	2.58	19.5
2019-04-16 22:00:00	180	2.67	18.83
2019-04-16 23:00:00	102	1.5	11.09
2019-04-17 00:00:00	47	0.22	4.45
2019-04-17 01:00:00	12	0	0.92
2019-04-17 02:00:00	8	0	1.08
2019-04-17 03:00:00	6	0	1
2019-04-17 04:00:00	7	0	0.58
2019-04-17 05:00:00	14	0	1.25
2019-04-17 06:00:00	155	2.17	13.67
2019-04-17 07:00:00	223	2.83	25.33
2019-04-17 08:00:00	175	2.25	18.58
2019-04-17 09:00:00	277	4	29.17
2019-04-17 10:00:00	305	5.17	33.67
2019-04-17 11:00:00	347	6.25	35.75
2019-04-17 12:00:00	464	11.84	53.42
2019-04-17 13:00:00	410	8.25	44.25
2019-04-17 14:00:00	351	6.83	40.08
2019-04-17 15:00:00	327	5.75	35.92
2019-04-17 16:00:00	283	4.25	31.67
2019-04-17 17:00:00	292	3.92	32
2019-04-17 18:00:00	398	9.83	45.58
2019-04-17 19:00:00	347	13.59	42.09
2019-04-17 20:00:00	274	12.83	34.08
2019-04-17 21:00:00	185	8.25	23.25
2019-04-17 22:00:00	144	1.5	16.09
2019-04-17 23:00:00	99	5.25	12.42
2019-04-18 00:00:00	19	0	2.11
2019-04-18 01:00:00	13	0	1
2019-04-18 02:00:00	14	0	0.58
2019-04-18 03:00:00	18	0	1.25
2019-04-18 04:00:00	8	0	0.83
2019-04-18 05:00:00	12	0	1.08
2019-04-18 06:00:00	53	0.17	4.25
2019-04-18 07:00:00	121	0.92	12.09
2019-04-18 08:00:00	218	2.67	23.17
2019-04-18 09:00:00	259	4.67	27.08
2019-04-18 10:00:00	263	4.42	29.33
2019-04-18 11:00:00	313	5.75	32.58
2019-04-18 12:00:00	323	7.92	36.84
2019-04-18 13:00:00	332	6.67	36.08
2019-04-18 14:00:00	343	6	37.92
2019-04-18 15:00:00	303	7.17	33.33
2019-04-18 16:00:00	322	5.83	34.67
2019-04-18 17:00:00	362	6.25	39.33
2019-04-18 18:00:00	344	4.83	38.5
2019-04-18 19:00:00	322	4.75	35.17
2019-04-18 20:00:00	278	4.42	30.5
2019-04-18 21:00:00	181	2.67	19.58
2019-04-18 22:00:00	180	2.92	19.09
2019-04-18 23:00:00	140	1.83	15.25
2019-04-19 00:00:00	87	1.11	8.89
2019-04-19 01:00:00	54	0.59	5.42
2019-04-19 02:00:00	48	0.42	4.5
2019-04-19 03:00:00	29	0	2.42
2019-04-19 04:00:00	21	0	1.83
2019-04-19 05:00:00	18	0	1.42
2019-04-19 06:00:00	23	0	1.5
2019-04-19 07:00:00	90	0.42	8.59
2019-04-19 08:00:00	52	0.08	5.25
2019-04-19 09:00:00	79	0.17	7.25
2019-04-19 10:00:00	88	0.33	8.67
2019-04-19 11:00:00	129	1	13.42
2019-04-19 12:00:00	133	1.17	13.33
2019-04-19 13:00:00	137	1.25	14.75
2019-04-19 14:00:00	123	1	12.25
2019-04-19 15:00:00	108	0.84	11.08
2019-04-19 16:00:00	116	1	12.34
2019-04-19 17:00:00	123	0.84	12.83
2019-04-19 18:00:00	142	1.33	14.75
2019-04-19 19:00:00	140	1.42	14
2019-04-19 20:00:00	137	2.17	14.83
2019-04-19 21:00:00	96	1.08	10
2019-04-19 22:00:00	104	1.25	10.42
2019-04-19 23:00:00	73	0.58	7.33
2019-04-20 00:00:00	60	0.44	5.67
2019-04-20 01:00:00	35	0.17	3.25
2019-04-20 02:00:00	18	0	1.17
2019-04-20 03:00:00	12	0	1.17
2019-04-20 04:00:00	11	0	0.92
2019-04-20 05:00:00	15	0.08	1.42
2019-04-20 06:00:00	16	0.08	0.83
2019-04-20 07:00:00	48	0.25	3.92
2019-04-20 08:00:00	65	0.59	6.09
2019-04-20 09:00:00	123	1.67	11.5
2019-04-20 10:00:00	165	2.75	18
2019-04-20 11:00:00	194	3.09	20.5
2019-04-20 12:00:00	215	3.58	22.84
2019-04-20 13:00:00	187	2.75	19.92
2019-04-20 14:00:00	199	3.08	20.92
2019-04-20 15:00:00	224	4.42	24.17
2019-04-20 16:00:00	172	3.25	18.75
2019-04-20 17:00:00	129	2	13.67
2019-04-20 18:00:00	127	1.92	13.08
2019-04-20 19:00:00	203	3.92	21.33
2019-04-20 20:00:00	152	2.25	16.58
2019-04-20 21:00:00	132	1.75	13.33
2019-04-20 22:00:00	116	1.58	12.59
2019-04-20 23:00:00	118	1.5	12.09
2019-04-21 00:00:00	96	1.11	10.11
2019-04-21 01:00:00	48	0.34	4.83
2019-04-21 02:00:00	35	0.17	3
2019-04-21 03:00:00	30	0.17	2.17
2019-04-21 04:00:00	12	0	0.67
2019-04-21 05:00:00	12	0	1.25
2019-04-21 06:00:00	22	0	1.67
2019-04-21 07:00:00	40	0.17	3.34
2019-04-21 08:00:00	55	0.33	5.09
2019-04-21 09:00:00	71	0.92	6.67
2019-04-21 10:00:00	85	1	8.5
2019-04-21 11:00:00	129	1.84	13
2019-04-21 12:00:00	159	2.33	16.17
2019-04-21 13:00:00	233	4.92	25.5
2019-04-21 14:00:00	190	3.67	20
2019-04-21 15:00:00	273	17.17	31.25
2019-04-21 16:00:00	303	60.58	51.58
2019-04-21 17:00:00	251	33.25	39.17
2019-04-21 18:00:00	219	10.67	25.08
2019-04-21 19:00:00	249	14.25	28.42
2019-04-21 20:00:00	195	7.67	24.25
2019-04-21 21:00:00	108	1.5	11.75
2019-04-21 22:00:00	78	0.84	7.92
2019-04-21 23:00:00	64	0.67	6.25
2019-04-22 00:00:00	24	0.11	1.89
2019-04-22 01:00:00	12	0	1.08
2019-04-22 02:00:00	8	0	0.25
2019-04-22 03:00:00	3	0	0.33
2019-04-22 04:00:00	5	0	0.75
2019-04-22 05:00:00	17	0	1.42
2019-04-22 06:00:00	153	1.83	13.83
2019-04-22 07:00:00	226	2.5	24.5
2019-04-22 08:00:00	203	2.92	21.67
2019-04-22 09:00:00	233	2.92	24.25
2019-04-22 10:00:00	233	3.5	25.25
2019-04-22 11:00:00	307	6.34	32.25
2019-04-22 12:00:00	411	9.75	46.67
2019-04-22 13:00:00	331	7	37.25
2019-04-22 14:00:00	247	3.42	27.08
2019-04-22 15:00:00	269	4.08	28.08
2019-04-22 16:00:00	342	5.75	36.58
2019-04-22 17:00:00	384	7.17	41.5
2019-04-22 18:00:00	418	8.84	45.92
2019-04-22 19:00:00	346	5.5	39.08
2019-04-22 20:00:00	206	3	22.84
2019-04-22 21:00:00	151	2.17	16.67
2019-04-22 22:00:00	116	1.34	12.09
2019-04-22 23:00:00	63	1.08	6.34
2019-04-23 00:00:00	24	0.11	1.89
2019-04-23 01:00:00	5	0	0.75
2019-04-23 02:00:00	5	0	0.83
2019-04-23 03:00:00	5	0	0.42
2019-04-23 04:00:00	3	0	0.42
2019-04-23 05:00:00	15	0	1.08
2019-04-23 06:00:00	167	2.42	14.75
2019-04-23 07:00:00	239	2.84	26.67
2019-04-23 08:00:00	181	2	19.58
2019-04-23 09:00:00	251	5.84	27.58
2019-04-23 10:00:00	234	3.42	25.09
2019-04-23 11:00:00	308	12.08	33.92
2019-04-23 12:00:00	413	9.42	45.67
2019-04-23 13:00:00	339	6.5	38.33
2019-04-23 14:00:00	283	5	31.67
2019-04-23 15:00:00	293	4.75	30.67
2019-04-23 16:00:00	293	4.83	32.5
2019-04-23 17:00:00	355	6.25	36.84
2019-04-23 18:00:00	398	7.34	44.25
2019-04-23 19:00:00	337	5.42	38.34
2019-04-23 20:00:00	247	3.33	26.5
2019-04-23 21:00:00	170	2.33	18.33
2019-04-23 22:00:00	134	1.75	14.58
2019-04-23 23:00:00	55	0.75	5.5
2019-04-24 00:00:00	37	0.11	3.56
2019-04-24 01:00:00	9	0	0.75
2019-04-24 02:00:00	8	0	1.25
2019-04-24 03:00:00	3	0	0.67
2019-04-24 04:00:00	6	0	0.92
2019-04-24 05:00:00	6	0	0.5
2019-04-24 06:00:00	161	2.58	13.92
2019-04-24 07:00:00	229	2.83	26.08
2019-04-24 08:00:00	225	4.09	24
2019-04-24 09:00:00	255	4.92	27.33
2019-04-24 10:00:00	246	4.17	26.58
2019-04-24 11:00:00	288	4.67	29.75
2019-04-24 12:00:00	447	13.42	50.34
2019-04-24 13:00:00	407	10.5	46.34
2019-04-24 14:00:00	342	9.25	38.67
2019-04-24 15:00:00	321	5.25	34.5
2019-04-24 16:00:00	313	5.09	34.08
2019-04-24 17:00:00	370	7.59	40.17
2019-04-24 18:00:00	402	9.75	45.17
2019-04-24 19:00:00	384	9	43.33
2019-04-24 20:00:00	258	4	28.5
2019-04-24 21:00:00	184	2.92	19.84
2019-04-24 22:00:00	174	2.25	18.42
2019-04-24 23:00:00	112	1.42	11.83
2019-04-25 00:00:00	32	0.11	3.11
2019-04-25 01:00:00	17	0	1.08
2019-04-25 02:00:00	9	0	1.08
2019-04-25 03:00:00	59	0.33	5.75
2019-04-25 04:00:00	14	0	1.5
2019-04-25 05:00:00	11	0	1.25
2019-04-25 06:00:00	157	3.33	14.33
2019-04-25 07:00:00	219	3.17	25
2019-04-25 08:00:00	170	2.33	18.08
2019-04-25 09:00:00	259	5.5	28.75
2019-04-25 10:00:00	271	4.17	29.75
2019-04-25 11:00:00	322	6.5	34.5
2019-04-25 12:00:00	433	11.09	48.17
2019-04-25 13:00:00	402	16.84	46.75
2019-04-25 14:00:00	312	4.92	34.83
2019-04-25 15:00:00	312	7.92	34.67
2019-04-25 16:00:00	321	6.08	34.75
2019-04-25 17:00:00	364	7	39.5
2019-04-25 18:00:00	425	13.5	48
2019-04-25 19:00:00	425	9.92	48.67
2019-04-25 20:00:00	294	4.92	31.75
2019-04-25 21:00:00	193	3.17	21.58
2019-04-25 22:00:00	198	2.92	20.34
2019-04-25 23:00:00	140	1.58	15.75
2019-04-26 00:00:00	76	0.78	8.11
2019-04-26 01:00:00	35	0.17	3
2019-04-26 02:00:00	27	0.08	2
2019-04-26 03:00:00	17	0.08	1.92
2019-04-26 04:00:00	15	0.08	1.5
2019-04-26 05:00:00	11	0	1.17
2019-04-26 06:00:00	177	2.34	15.84
2019-04-26 07:00:00	236	3	26.34
2019-04-26 08:00:00	213	2.58	23.17
2019-04-26 09:00:00	266	3.83	27.84
2019-04-26 10:00:00	301	5.67	32.42
2019-04-26 11:00:00	372	8.84	40.42
2019-04-26 12:00:00	469	18.25	53.67
2019-04-26 13:00:00	387	6.5	43.33
2019-04-26 14:00:00	341	5.75	37.75
2019-04-26 15:00:00	324	6.83	35.25
2019-04-26 16:00:00	358	6.67	39
2019-04-26 17:00:00	409	8.5	44.67
2019-04-26 18:00:00	434	8.75	48.67
2019-04-26 19:00:00	373	6.09	41.5
2019-04-26 20:00:00	300	7.75	33.67
2019-04-26 21:00:00	220	4.17	24.25
2019-04-26 22:00:00	206	5.25	22.42
2019-04-26 23:00:00	188	2.67	20.08
2019-04-27 00:00:00	147	2	16.11
2019-04-27 01:00:00	82	1	8.75
2019-04-27 02:00:00	51	0.42	4.75
2019-04-27 03:00:00	44	0.17	3.5
2019-04-27 04:00:00	15	0	1.17
2019-04-27 05:00:00	18	0	1.25
2019-04-27 06:00:00	26	0.08	2.67
2019-04-27 07:00:00	83	1	6.92
2019-04-27 08:00:00	164	2.92	17.25
2019-04-27 09:00:00	224	3.92	23.42
2019-04-27 10:00:00	247	6.84	27
2019-04-27 11:00:00	307	12.58	35.58
2019-04-27 12:00:00	368	20.08	43.17
2019-04-27 13:00:00	312	28.75	42.59
2019-04-27 14:00:00	264	5.42	29.84
2019-04-27 15:00:00	289	7.08	32
2019-04-27 16:00:00	234	4.33	24.5
2019-04-27 17:00:00	273	5.59	29.75
2019-04-27 18:00:00	290	6.92	33
2019-04-27 19:00:00	315	31.25	40.09
2019-04-27 20:00:00	309	58.25	51.34
2019-04-27 21:00:00	287	38.92	43.67
2019-04-27 22:00:00	256	12.58	31.25
2019-04-27 23:00:00	258	17.67	30.58
2019-04-28 00:00:00	251	6.67	28.56
2019-04-28 01:00:00	188	3.42	19.92
2019-04-28 02:00:00	158	3.08	17.42
2019-04-28 03:00:00	64	0.67	6.5
2019-04-28 04:00:00	24	0.08	2.34
2019-04-28 05:00:00	19	0.17	1.09
2019-04-28 06:00:00	13	0	1.83
2019-04-28 07:00:00	38	0.08	3.09
2019-04-28 08:00:00	66	0.59	5.83
2019-04-28 09:00:00	109	1.25	10.42
2019-04-28 10:00:00	101	1	10.34
2019-04-28 11:00:00	158	2.17	16.17
2019-04-28 12:00:00	251	4.25	26.25
2019-04-28 13:00:00	287	5.42	30.92
2019-04-28 14:00:00	213	3.42	22.92
2019-04-28 15:00:00	200	3.25	21.42
2019-04-28 16:00:00	201	4.42	20.75
2019-04-28 17:00:00	228	4.58	24.92
2019-04-28 18:00:00	303	12.67	34.25
2019-04-28 19:00:00	230	8.25	27.42
2019-04-28 20:00:00	229	8.09	25.92
2019-04-28 21:00:00	156	2.42	16.59
2019-04-28 22:00:00	91	1	9.92
2019-04-28 23:00:00	79	0.84	8
2019-04-29 00:00:00	59	0.44	5.89
2019-04-29 01:00:00	9	0	1.67
2019-04-29 02:00:00	5	0	0.42
2019-04-29 03:00:00	5	0	1
2019-04-29 04:00:00	8	0	1.25
2019-04-29 05:00:00	12	0	0.83
2019-04-29 06:00:00	181	3.83	16.67
2019-04-29 07:00:00	220	2.5	25.33
2019-04-29 08:00:00	181	2.67	19.84
2019-04-29 09:00:00	263	4.17	27.42
2019-04-29 10:00:00	227	3.34	24.33
2019-04-29 11:00:00	329	5.5	34.5
2019-04-29 12:00:00	395	8.59	44.42
2019-04-29 13:00:00	362	6.75	40.17
2019-04-29 14:00:00	291	4.58	31.75
2019-04-29 15:00:00	291	4.92	30.92
2019-04-29 16:00:00	277	4.83	30.09
2019-04-29 17:00:00	354	7.25	37.92
2019-04-29 18:00:00	404	7.08	45.25
2019-04-29 19:00:00	366	5.92	41
2019-04-29 20:00:00	239	3.25	26.17
2019-04-29 21:00:00	157	2.42	16.67
2019-04-29 22:00:00	130	1.67	13.59
2019-04-29 23:00:00	68	0.67	7.25
2019-04-30 00:00:00	40	0.22	3.45
2019-04-30 01:00:00	28	0.08	2.25
2019-04-30 02:00:00	4	0	0.67
2019-04-30 03:00:00	1	0	0.25
2019-04-30 04:00:00	5	0	0.84
2019-04-30 05:00:00	12	0	1.17
2019-04-30 06:00:00	169	2.75	15.08
2019-04-30 07:00:00	238	2.67	26.42
2019-04-30 08:00:00	214	2.92	23.17
2019-04-30 09:00:00	252	3.92	27.17
2019-04-30 10:00:00	258	3.5	27.42
2019-04-30 11:00:00	356	7.5	37.5
2019-04-30 12:00:00	425	9.25	46.67
2019-04-30 13:00:00	395	6.67	45.42
2019-04-30 14:00:00	342	14.75	39.75
2019-04-30 15:00:00	314	5.33	33.67
2019-04-30 16:00:00	357	5.58	38.92
2019-04-30 17:00:00	405	8.25	44.83
2019-04-30 18:00:00	407	7.5	44.58
2019-04-30 19:00:00	432	9.17	47.67
2019-04-30 20:00:00	342	5.83	38.75
2019-04-30 21:00:00	261	5.17	28.33
2019-04-30 22:00:00	228	5	24.75
2019-04-30 23:00:00	175	3	19.75
2019-05-01 00:00:00	112	1.67	12.11
