# Supplementary material for: Traffic light optimization using non-dominated sorting genetic algorithm (NSGA2)
Source: Sci Rep. 2023 Sep 20;13:15550. doi: 10.1038/s41598-023-38884-2 (PMC10511403; doi:10.1038/s41598-023-38884-2)
Supplement: Supplementary file 1 — Supplementary Information. [file 41598_2023_38884_MOESM1_ESM.zip › dadosBHTrans/dados BHTrans 2019/xls/Ad-Serra.xls]

## Sheet: PM 04330 03
Data/Hora	Intensidade(carros/hora)	Ocupacao(%)	Carga(%)
2019-04-01 00:00:00	27	0	0.11
2019-04-01 01:00:00	11	0	0
2019-04-01 02:00:00	8	0	0.08
2019-04-01 03:00:00	4	0	0.17
2019-04-01 04:00:00	8	0	0.08
2019-04-01 05:00:00	32	0	0.33
2019-04-01 06:00:00	146	0.5	4.34
2019-04-01 07:00:00	264	1.83	9.17
2019-04-01 08:00:00	291	3.08	10.58
2019-04-01 09:00:00	235	2.5	8.67
2019-04-01 10:00:00	212	1.34	7.33
2019-04-01 11:00:00	239	1.42	8
2019-04-01 12:00:00	303	2.59	10.92
2019-04-01 13:00:00	250	1.75	8.83
2019-04-01 14:00:00	221	1.34	7.58
2019-04-01 15:00:00	245	1.42	8.08
2019-04-01 16:00:00	251	1.58	9
2019-04-01 17:00:00	328	3.84	11.34
2019-04-01 18:00:00	325	2.67	12.34
2019-04-01 19:00:00	271	2.25	9.5
2019-04-01 20:00:00	167	0.58	5.67
2019-04-01 21:00:00	125	0.25	3.84
2019-04-01 22:00:00	105	0.17	3.17
2019-04-01 23:00:00	23	0	0.08
2019-04-02 00:00:00	16	0	0
2019-04-02 01:00:00	9	0	0.17
2019-04-02 02:00:00	9	0	0.08
2019-04-02 03:00:00	3	0	0.08
2019-04-02 04:00:00	6	0	0.08
2019-04-02 05:00:00	28	0	0.25
2019-04-02 06:00:00	143	0.5	3.92
2019-04-02 07:00:00	251	1.58	8.67
2019-04-02 08:00:00	278	2.75	10.08
2019-04-02 09:00:00	220	1.5	7.84
2019-04-02 10:00:00	206	17.25	12.33
2019-04-02 11:00:00	235	6.75	11.25
2019-04-02 12:00:00	261	10.34	11.59
2019-04-02 13:00:00	264	6.25	12.25
2019-04-02 14:00:00	242	9	11.42
2019-04-02 15:00:00	257	1.75	8.83
2019-04-02 16:00:00	275	2.34	9.5
2019-04-02 17:00:00	352	2.92	12.67
2019-04-02 18:00:00	337	4.5	12.75
2019-04-02 19:00:00	298	2	10.67
2019-04-02 20:00:00	162	0.59	5.42
2019-04-02 21:00:00	147	0.33	4.5
2019-04-02 22:00:00	118	0.08	3.84
2019-04-02 23:00:00	32	0	0.5
2019-04-03 00:00:00	21	0	0.22
2019-04-03 01:00:00	10	0	0
2019-04-03 02:00:00	9	0	0.42
2019-04-03 03:00:00	12	0	0.08
2019-04-03 04:00:00	3	0	0
2019-04-03 05:00:00	38	0	0.67
2019-04-03 06:00:00	156	0.83	4.58
2019-04-03 07:00:00	283	2	9.92
2019-04-03 08:00:00	272	1.92	9.75
2019-04-03 09:00:00	222	1.58	7.75
2019-04-03 10:00:00	254	2.34	8.92
2019-04-03 11:00:00	272	1.5	9.58
2019-04-03 12:00:00	318	2.42	11.42
2019-04-03 13:00:00	267	1.5	9.42
2019-04-03 14:00:00	224	1.42	8.08
2019-04-03 15:00:00	270	1.67	9.33
2019-04-03 16:00:00	247	1.33	8.59
2019-04-03 17:00:00	327	3.92	11.75
2019-04-03 18:00:00	314	2.33	11.25
2019-04-03 19:00:00	242	1.42	8.42
2019-04-03 20:00:00	157	0.58	5.25
2019-04-03 21:00:00	156	0.59	4.75
2019-04-03 22:00:00	108	0.25	3.59
2019-04-03 23:00:00	46	0	1
2019-04-04 00:00:00	32	0	0.44
2019-04-04 01:00:00	13	0	0.08
2019-04-04 02:00:00	7	0	0.08
2019-04-04 03:00:00	7	0	0.25
2019-04-04 04:00:00	7	0	0.08
2019-04-04 05:00:00	33	0	0.42
2019-04-04 06:00:00	142	0.59	4.08
2019-04-04 07:00:00	254	2	9.25
2019-04-04 08:00:00	291	2.34	10.25
2019-04-04 09:00:00	253	1.58	8.84
2019-04-04 10:00:00	268	1.75	9.5
2019-04-04 11:00:00	286	2	9.75
2019-04-04 12:00:00	297	2.09	11.08
2019-04-04 13:00:00	297	2.75	10.67
2019-04-04 14:00:00	257	1.5	8.92
2019-04-04 15:00:00	255	1.59	8.75
2019-04-04 16:00:00	260	1.5	8.92
2019-04-04 17:00:00	318	2.25	11
2019-04-04 18:00:00	293	2.17	10.67
2019-04-04 19:00:00	288	2.08	9.92
2019-04-04 20:00:00	168	0.42	5.83
2019-04-04 21:00:00	150	0.42	4.59
2019-04-04 22:00:00	109	0.25	3.5
2019-04-04 23:00:00	42	0	0.75
2019-04-05 00:00:00	36	0	0.56
2019-04-05 01:00:00	9	0	0.42
2019-04-05 02:00:00	7	0	0.08
2019-04-05 03:00:00	8	0	0.17
2019-04-05 04:00:00	5	0	0.08
2019-04-05 05:00:00	29	0	0.25
2019-04-05 06:00:00	143	0.33	4.08
2019-04-05 07:00:00	277	2	9.58
2019-04-05 08:00:00	265	1.67	9.67
2019-04-05 09:00:00	269	1.83	9.5
2019-04-05 10:00:00	262	2	9
2019-04-05 11:00:00	299	2.34	10.92
2019-04-05 12:00:00	299	2.58	10.92
2019-04-05 13:00:00	295	2.17	10.75
2019-04-05 14:00:00	284	1.92	10
2019-04-05 15:00:00	253	1.5	8.92
2019-04-05 16:00:00	262	1.58	8.92
2019-04-05 17:00:00	332	2.42	11.5
2019-04-05 18:00:00	341	2.5	12.34
2019-04-05 19:00:00	278	1.75	10
2019-04-05 20:00:00	177	0.59	6
2019-04-05 21:00:00	124	0.17	3.75
2019-04-05 22:00:00	105	0.17	3.25
2019-04-05 23:00:00	77	0	2.08
2019-04-06 00:00:00	57	0	1
2019-04-06 01:00:00	44	0	0.92
2019-04-06 02:00:00	22	0	0.17
2019-04-06 03:00:00	27	0	0.08
2019-04-06 04:00:00	16	0	0
2019-04-06 05:00:00	20	0	0.25
2019-04-06 06:00:00	53	0	0.92
2019-04-06 07:00:00	98	0.17	2.67
2019-04-06 08:00:00	154	0.42	4.75
2019-04-06 09:00:00	202	0.84	7.08
2019-04-06 10:00:00	205	1	6.92
2019-04-06 11:00:00	263	1.83	8.84
2019-04-06 12:00:00	269	1.84	9.83
2019-04-06 13:00:00	210	0.75	7.09
2019-04-06 14:00:00	179	0.67	5.83
2019-04-06 15:00:00	147	0.33	4.83
2019-04-06 16:00:00	163	0.67	5
2019-04-06 17:00:00	133	0.67	4.67
2019-04-06 18:00:00	149	0.67	4.67
2019-04-06 19:00:00	156	0.42	5.09
2019-04-06 20:00:00	133	0.17	4.25
2019-04-06 21:00:00	123	0.17	3.75
2019-04-06 22:00:00	106	0.08	2.92
2019-04-06 23:00:00	107	0	3.09
2019-04-07 00:00:00	187	0.44	5.89
2019-04-07 01:00:00	169	0.33	5.42
2019-04-07 02:00:00	79	0	1.92
2019-04-07 03:00:00	60	0	1.5
2019-04-07 04:00:00	44	0	0.67
2019-04-07 05:00:00	48	0	0.84
2019-04-07 06:00:00	42	0	0.5
2019-04-07 07:00:00	43	0	0.83
2019-04-07 08:00:00	49	0	0.67
2019-04-07 09:00:00	97	0.08	2.58
2019-04-07 10:00:00	110	0.25	3.33
2019-04-07 11:00:00	151	0.33	4.58
2019-04-07 12:00:00	165	0.42	5.42
2019-04-07 13:00:00	142	0	4.42
2019-04-07 14:00:00	126	0.17	4
2019-04-07 15:00:00	100	0	2.75
2019-04-07 16:00:00	119	0.08	3.42
2019-04-07 17:00:00	110	0.17	3.42
2019-04-07 18:00:00	135	0.33	3.84
2019-04-07 19:00:00	130	0.25	4.33
2019-04-07 20:00:00	97	0.08	2.75
2019-04-07 21:00:00	91	0	2.17
2019-04-07 22:00:00	47	0	0.92
2019-04-07 23:00:00	16	0	0.42
2019-04-08 00:00:00	24	0	0.56
2019-04-08 01:00:00	8	0	0.17
2019-04-08 02:00:00	7	0	0.17
2019-04-08 03:00:00	5	0	0.17
2019-04-08 04:00:00	7	0	0.25
2019-04-08 05:00:00	47	0	0.59
2019-04-08 06:00:00	155	0.67	4.08
2019-04-08 07:00:00	288	2.75	10.75
2019-04-08 08:00:00	277	2.08	10.08
2019-04-08 09:00:00	250	1.75	8.92
2019-04-08 10:00:00	227	1.59	7.92
2019-04-08 11:00:00	289	2	9.67
2019-04-08 12:00:00	286	1.92	10.25
2019-04-08 13:00:00	290	2	10.25
2019-04-08 14:00:00	248	1.59	8.75
2019-04-08 15:00:00	235	1.25	8.5
2019-04-08 16:00:00	263	1.67	8.67
2019-04-08 17:00:00	343	2.42	11.92
2019-04-08 18:00:00	326	2.59	11.33
2019-04-08 19:00:00	276	2	10.25
2019-04-08 20:00:00	163	0.83	5.5
2019-04-08 21:00:00	140	0.17	4.5
2019-04-08 22:00:00	104	0.17	3.17
2019-04-08 23:00:00	27	0	0.67
2019-04-09 00:00:00	16	0	0
2019-04-09 01:00:00	5	0	0.17
2019-04-09 02:00:00	6	0	0.08
2019-04-09 03:00:00	4	0	0.08
2019-04-09 04:00:00	8	0	0
2019-04-09 05:00:00	28	0	0
2019-04-09 06:00:00	134	0.5	3.67
2019-04-09 07:00:00	257	2.5	9.67
2019-04-09 08:00:00	254	2	9.17
2019-04-09 09:00:00	253	1.67	8.75
2019-04-09 10:00:00	269	2.92	9.92
2019-04-09 11:00:00	265	3.17	9.75
2019-04-09 12:00:00	298	1.92	10.5
2019-04-09 13:00:00	293	2.25	10.5
2019-04-09 14:00:00	283	2.33	9.92
2019-04-09 15:00:00	261	1.67	9.25
2019-04-09 16:00:00	295	2.67	10.58
2019-04-09 17:00:00	345	4.42	12.34
2019-04-09 18:00:00	326	4.33	12.25
2019-04-09 19:00:00	302	2.5	10.84
2019-04-09 20:00:00	192	0.58	6.75
2019-04-09 21:00:00	139	0.25	4.42
2019-04-09 22:00:00	126	0.08	3.83
2019-04-09 23:00:00	42	0	0.67
2019-04-10 00:00:00	20	0	0
2019-04-10 01:00:00	11	0	0.17
2019-04-10 02:00:00	6	0	0
2019-04-10 03:00:00	4	0	0.08
2019-04-10 04:00:00	8	0	0.08
2019-04-10 05:00:00	25	0	0.08
2019-04-10 06:00:00	156	0.67	4.67
2019-04-10 07:00:00	252	1.92	9.08
2019-04-10 08:00:00	262	1.67	9.17
2019-04-10 09:00:00	279	1.83	9.75
2019-04-10 10:00:00	251	1.83	8.83
2019-04-10 11:00:00	268	1.67	9.34
2019-04-10 12:00:00	304	2.75	11.09
2019-04-10 13:00:00	308	2.75	10.83
2019-04-10 14:00:00	246	1.5	8.92
2019-04-10 15:00:00	267	1.67	8.83
2019-04-10 16:00:00	293	2	10.17
2019-04-10 17:00:00	331	5.09	12.17
2019-04-10 18:00:00	294	2	10.67
2019-04-10 19:00:00	249	1.58	8.84
2019-04-10 20:00:00	169	0.75	5.42
2019-04-10 21:00:00	143	0.17	4.75
2019-04-10 22:00:00	117	0.17	3.67
2019-04-10 23:00:00	54	0	1.17
2019-04-11 00:00:00	19	0	0
2019-04-11 01:00:00	12	0	0.08
2019-04-11 02:00:00	6	0.5	1
2019-04-11 03:00:00	10	0	0
2019-04-11 04:00:00	8	0	0.17
2019-04-11 05:00:00	34	0	0.42
2019-04-11 06:00:00	121	0.42	3.34
2019-04-11 07:00:00	268	2.08	9.5
2019-04-11 08:00:00	274	2.75	9.17
2019-04-11 09:00:00	254	1.75	9.17
2019-04-11 10:00:00	285	4.09	10.59
2019-04-11 11:00:00	292	2.25	10.25
2019-04-11 12:00:00	298	2.42	10.83
2019-04-11 13:00:00	275	2.25	10.09
2019-04-11 14:00:00	266	8	12
2019-04-11 15:00:00	271	2	9.33
2019-04-11 16:00:00	278	1.75	9.58
2019-04-11 17:00:00	303	2.17	10.25
2019-04-11 18:00:00	325	2.83	11.92
2019-04-11 19:00:00	275	2.09	9.33
2019-04-11 20:00:00	177	0.75	6.34
2019-04-11 21:00:00	164	0.5	5.42
2019-04-11 22:00:00	128	0.08	4.09
2019-04-11 23:00:00	47	0	1.17
2019-04-12 00:00:00	27	0	0.33
2019-04-12 01:00:00	12	0	0
2019-04-12 02:00:00	9	0	0.08
2019-04-12 03:00:00	10	0	0.34
2019-04-12 04:00:00	9	0	0.25
2019-04-12 05:00:00	29	0	0.42
2019-04-12 06:00:00	141	0.5	4.09
2019-04-12 07:00:00	289	2.42	10
2019-04-12 08:00:00	263	2.25	9.58
2019-04-12 09:00:00	244	1.5	8.25
2019-04-12 10:00:00	266	1.92	9.5
2019-04-12 11:00:00	289	2	9.92
2019-04-12 12:00:00	318	3.42	11.59
2019-04-12 13:00:00	310	2.09	11.17
2019-04-12 14:00:00	263	1.67	9.17
2019-04-12 15:00:00	241	1.59	8.42
2019-04-12 16:00:00	258	1.5	8.92
2019-04-12 17:00:00	340	3.67	12.09
2019-04-12 18:00:00	283	1.75	10.58
2019-04-12 19:00:00	238	1.5	8.42
2019-04-12 20:00:00	170	0.5	5.5
2019-04-12 21:00:00	165	0.25	5.42
2019-04-12 22:00:00	122	0.08	3.75
2019-04-12 23:00:00	67	0	1.5
2019-04-13 00:00:00	32	0	0.33
2019-04-13 01:00:00	36	0	0.67
2019-04-13 02:00:00	29	0	0.17
2019-04-13 03:00:00	21	0	0
2019-04-13 04:00:00	10	0	0
2019-04-13 05:00:00	23	0	0
2019-04-13 06:00:00	39	0	0.34
2019-04-13 07:00:00	109	0.25	2.84
2019-04-13 08:00:00	159	0.42	5.17
2019-04-13 09:00:00	197	0.84	6.5
2019-04-13 10:00:00	210	0.92	7.08
2019-04-13 11:00:00	224	1.08	7.75
2019-04-13 12:00:00	231	1.42	8
2019-04-13 13:00:00	188	0.5	6.25
2019-04-13 14:00:00	159	0.25	5
2019-04-13 15:00:00	157	0.42	5
2019-04-13 16:00:00	152	0.33	4.59
2019-04-13 17:00:00	163	0.5	5.42
2019-04-13 18:00:00	142	0.42	4.75
2019-04-13 19:00:00	162	0.33	5
2019-04-13 20:00:00	136	0.25	4.25
2019-04-13 21:00:00	99	0.17	2.92
2019-04-13 22:00:00	90	0	2.42
2019-04-13 23:00:00	61	0.08	1.59
2019-04-14 00:00:00	64	0	1.22
2019-04-14 01:00:00	44	0	0.84
2019-04-14 02:00:00	17	0	0
2019-04-14 03:00:00	22	0	0.08
2019-04-14 04:00:00	15	0	0
2019-04-14 05:00:00	11	0	0.17
2019-04-14 06:00:00	42	0	0.58
2019-04-14 07:00:00	43	0	0.58
2019-04-14 08:00:00	27	0	0.17
2019-04-14 09:00:00	83	0.08	2.17
2019-04-14 10:00:00	149	0.25	4.67
2019-04-14 11:00:00	144	0.25	4.33
2019-04-14 12:00:00	159	0.42	5
2019-04-14 13:00:00	145	0	4.84
2019-04-14 14:00:00	122	0.08	3.5
2019-04-14 15:00:00	136	0.25	4.33
2019-04-14 16:00:00	109	0.08	3.34
2019-04-14 17:00:00	119	0.17	3.42
2019-04-14 18:00:00	123	0.17	3.83
2019-04-14 19:00:00	133	0.25	3.92
2019-04-14 20:00:00	116	0.08	3.59
2019-04-14 21:00:00	97	0	2.83
2019-04-14 22:00:00	31	0	0.5
2019-04-14 23:00:00	26	0	0.42
2019-04-15 00:00:00	27	0	0.22
2019-04-15 01:00:00	7	0	0.17
2019-04-15 02:00:00	7	0	0
2019-04-15 03:00:00	4	0	0.17
2019-04-15 04:00:00	9	0	0
2019-04-15 05:00:00	34	0	0.42
2019-04-15 06:00:00	152	0.59	4.33
2019-04-15 07:00:00	269	1.83	9.59
2019-04-15 08:00:00	267	1.92	9.42
2019-04-15 09:00:00	225	1.25	8.08
2019-04-15 10:00:00	218	1.42	8
2019-04-15 11:00:00	244	1.33	8.08
2019-04-15 12:00:00	304	2.17	10.92
2019-04-15 13:00:00	252	1.58	9.25
2019-04-15 14:00:00	258	1.84	8.84
2019-04-15 15:00:00	229	1.25	8.08
2019-04-15 16:00:00	284	2.08	9.67
2019-04-15 17:00:00	352	6.34	13.58
2019-04-15 18:00:00	311	4	11.67
2019-04-15 19:00:00	264	1.92	9.09
2019-04-15 20:00:00	161	0.58	5.67
2019-04-15 21:00:00	115	0.17	3.58
2019-04-15 22:00:00	106	0.08	3.09
2019-04-15 23:00:00	32	0	0.58
2019-04-16 00:00:00	20	0	0.11
2019-04-16 01:00:00	12	0	0.08
2019-04-16 02:00:00	7	0	0
2019-04-16 03:00:00	2	0	0.08
2019-04-16 04:00:00	6	0	0.08
2019-04-16 05:00:00	24	0	0
2019-04-16 06:00:00	132	0.33	3.75
2019-04-16 07:00:00	279	2	9.75
2019-04-16 08:00:00	266	1.75	9.42
2019-04-16 09:00:00	247	1.42	8.67
2019-04-16 10:00:00	235	1.83	8.25
2019-04-16 11:00:00	261	1.58	9.33
2019-04-16 12:00:00	287	2.09	10.17
2019-04-16 13:00:00	286	2.84	10.33
2019-04-16 14:00:00	258	1.75	8.92
2019-04-16 15:00:00	227	1.5	8.09
2019-04-16 16:00:00	277	1.92	9.5
2019-04-16 17:00:00	346	5.33	13.08
2019-04-16 18:00:00	345	3	12.25
2019-04-16 19:00:00	279	2.25	10.25
2019-04-16 20:00:00	167	0.42	5.58
2019-04-16 21:00:00	139	0.33	4.5
2019-04-16 22:00:00	121	0.08	3.5
2019-04-16 23:00:00	38	0	0.75
2019-04-17 00:00:00	19	0	0.11
2019-04-17 01:00:00	18	0	0
2019-04-17 02:00:00	10	0	0.17
2019-04-17 03:00:00	4	0	0.08
2019-04-17 04:00:00	11	0	0
2019-04-17 05:00:00	29	0	0.25
2019-04-17 06:00:00	132	0.5	3.5
2019-04-17 07:00:00	227	1.58	8.08
2019-04-17 08:00:00	252	1.75	8.67
2019-04-17 09:00:00	234	1.33	8.08
2019-04-17 10:00:00	270	1.83	9.08
2019-04-17 11:00:00	292	3.17	10.34
2019-04-17 12:00:00	319	8.5	14.34
2019-04-17 13:00:00	278	2.17	10.08
2019-04-17 14:00:00	252	1.83	8.92
2019-04-17 15:00:00	281	2.25	9.58
2019-04-17 16:00:00	287	2	10.42
2019-04-17 17:00:00	354	6.17	13.25
2019-04-17 18:00:00	315	2.17	11.59
2019-04-17 19:00:00	258	2	9
2019-04-17 20:00:00	178	0.59	6.17
2019-04-17 21:00:00	139	0.25	4.33
2019-04-17 22:00:00	119	0.25	3.75
2019-04-17 23:00:00	38	0	0.5
2019-04-18 00:00:00	39	0	0.44
2019-04-18 01:00:00	20	0	0.25
2019-04-18 02:00:00	9	0	0.08
2019-04-18 03:00:00	13	0	0.25
2019-04-18 04:00:00	4	0	0
2019-04-18 05:00:00	20	0	0.33
2019-04-18 06:00:00	106	0.17	2.92
2019-04-18 07:00:00	201	1.09	6.58
2019-04-18 08:00:00	238	1.58	8.25
2019-04-18 09:00:00	212	1.33	7.59
2019-04-18 10:00:00	243	1.75	8.67
2019-04-18 11:00:00	261	1.5	8.92
2019-04-18 12:00:00	250	1.92	9.25
2019-04-18 13:00:00	234	1.08	8.09
2019-04-18 14:00:00	231	1.17	7.92
2019-04-18 15:00:00	252	1.5	8.67
2019-04-18 16:00:00	281	1.75	9.5
2019-04-18 17:00:00	250	1.42	8.83
2019-04-18 18:00:00	254	1.42	9
2019-04-18 19:00:00	214	1.17	7
2019-04-18 20:00:00	175	0.5	5.84
2019-04-18 21:00:00	108	0.17	3.42
2019-04-18 22:00:00	90	0	2.42
2019-04-18 23:00:00	62	0	1.5
2019-04-19 00:00:00	37	0	0.44
2019-04-19 01:00:00	15	0	0.08
2019-04-19 02:00:00	21	0	0.17
2019-04-19 03:00:00	24	0	0.17
2019-04-19 04:00:00	12	0	0.17
2019-04-19 05:00:00	18	0	0.17
2019-04-19 06:00:00	31	0	0.33
2019-04-19 07:00:00	125	0	3.5
2019-04-19 08:00:00	156	0.08	4.83
2019-04-19 09:00:00	112	0	3.09
2019-04-19 10:00:00	145	0.08	4.5
2019-04-19 11:00:00	151	0.34	4.84
2019-04-19 12:00:00	130	0.17	3.83
2019-04-19 13:00:00	124	0.08	3.75
2019-04-19 14:00:00	135	0	4.09
2019-04-19 15:00:00	113	0	3.34
2019-04-19 16:00:00	119	0.08	3.42
2019-04-19 17:00:00	134	0.17	4.08
2019-04-19 18:00:00	131	0.08	4
2019-04-19 19:00:00	128	0.17	3.83
2019-04-19 20:00:00	96	0	2.58
2019-04-19 21:00:00	105	0.08	2.75
2019-04-19 22:00:00	72	0	1.83
2019-04-19 23:00:00	26	0	0.42
2019-04-20 00:00:00	25	0	0.33
2019-04-20 01:00:00	21	0	0
2019-04-20 02:00:00	7	0	0
2019-04-20 03:00:00	12	0	0.08
2019-04-20 04:00:00	12	0	0.33
2019-04-20 05:00:00	15	0	0.17
2019-04-20 06:00:00	31	0	0.59
2019-04-20 07:00:00	52	0	0.92
2019-04-20 08:00:00	101	0	2.67
2019-04-20 09:00:00	139	0.08	3.83
2019-04-20 10:00:00	150	0.33	5
2019-04-20 11:00:00	153	0.33	4.67
2019-04-20 12:00:00	166	0.5	5.67
2019-04-20 13:00:00	153	0.5	4.83
2019-04-20 14:00:00	130	0.17	4
2019-04-20 15:00:00	125	0.17	3.5
2019-04-20 16:00:00	121	0.17	3.75
2019-04-20 17:00:00	105	0.17	3
2019-04-20 18:00:00	95	0.08	2.58
2019-04-20 19:00:00	120	0	3.5
2019-04-20 20:00:00	109	0.08	3.17
2019-04-20 21:00:00	81	0	2.08
2019-04-20 22:00:00	74	0	1.67
2019-04-20 23:00:00	61	0	1.42
2019-04-21 00:00:00	44	0	0.89
2019-04-21 01:00:00	53	0	1.09
2019-04-21 02:00:00	26	0	0.08
2019-04-21 03:00:00	12	0	0
2019-04-21 04:00:00	16	0	0.34
2019-04-21 05:00:00	13	0	0.25
2019-04-21 06:00:00	36	0	0.58
2019-04-21 07:00:00	38	0	0.5
2019-04-21 08:00:00	41	0	0.59
2019-04-21 09:00:00	61	0	1.33
2019-04-21 10:00:00	73	0	1.83
2019-04-21 11:00:00	146	0.33	4.33
2019-04-21 12:00:00	156	0.25	4.92
2019-04-21 13:00:00	134	0.17	4.17
2019-04-21 14:00:00	108	0	3.08
2019-04-21 15:00:00	96	0	2.75
2019-04-21 16:00:00	119	0.17	3.58
2019-04-21 17:00:00	113	0.17	3.17
2019-04-21 18:00:00	123	0.08	3.58
2019-04-21 19:00:00	114	0.17	3.58
2019-04-21 20:00:00	98	0	2.75
2019-04-21 21:00:00	87	0	2.42
2019-04-21 22:00:00	58	0	1.17
2019-04-21 23:00:00	51	0	1.17
2019-04-22 00:00:00	33	0	0.44
2019-04-22 01:00:00	21	0	0
2019-04-22 02:00:00	5	0	0.08
2019-04-22 03:00:00	8	0	0
2019-04-22 04:00:00	7	0	0.08
2019-04-22 05:00:00	24	0	0.17
2019-04-22 06:00:00	165	0.67	4.58
2019-04-22 07:00:00	269	2.17	9.67
2019-04-22 08:00:00	254	2.09	9.25
2019-04-22 09:00:00	252	1.75	8.67
2019-04-22 10:00:00	227	1.58	8
2019-04-22 11:00:00	261	1.67	9
2019-04-22 12:00:00	289	2.17	10.34
2019-04-22 13:00:00	253	1.58	8.58
2019-04-22 14:00:00	238	1.5	8.42
2019-04-22 15:00:00	236	1.33	8
2019-04-22 16:00:00	248	1.33	8.17
2019-04-22 17:00:00	338	3.17	12.08
2019-04-22 18:00:00	324	2.33	11.25
2019-04-22 19:00:00	284	1.92	10.17
2019-04-22 20:00:00	141	0.42	4.58
2019-04-22 21:00:00	141	0.58	4.42
2019-04-22 22:00:00	84	0.08	2.25
2019-04-22 23:00:00	26	0	0.5
2019-04-23 00:00:00	20	0	0.11
2019-04-23 01:00:00	6	0	0.08
2019-04-23 02:00:00	9	0	0.08
2019-04-23 03:00:00	5	0	0.17
2019-04-23 04:00:00	6	0	0
2019-04-23 05:00:00	23	0	0
2019-04-23 06:00:00	134	0.5	3.75
2019-04-23 07:00:00	289	2	10
2019-04-23 08:00:00	266	1.67	9
2019-04-23 09:00:00	264	1.75	9.67
2019-04-23 10:00:00	254	1.75	8.83
2019-04-23 11:00:00	263	1.92	9.33
2019-04-23 12:00:00	310	9.5	12.83
2019-04-23 13:00:00	234	1.33	9.08
2019-04-23 14:00:00	266	2.08	9.08
2019-04-23 15:00:00	271	1.83	9.5
2019-04-23 16:00:00	259	1.92	8.92
2019-04-23 17:00:00	345	3.08	12.42
2019-04-23 18:00:00	322	2.59	11.42
2019-04-23 19:00:00	240	1.83	8.67
2019-04-23 20:00:00	158	0.42	5.17
2019-04-23 21:00:00	127	0.25	4
2019-04-23 22:00:00	132	0.25	4.08
2019-04-23 23:00:00	30	0	0.58
2019-04-24 00:00:00	36	0	0.56
2019-04-24 01:00:00	12	0	0.25
2019-04-24 02:00:00	6	0	0
2019-04-24 03:00:00	4	0	0.17
2019-04-24 04:00:00	5	0	0
2019-04-24 05:00:00	28	0	0.17
2019-04-24 06:00:00	137	0.5	3.92
2019-04-24 07:00:00	263	1.5	9
2019-04-24 08:00:00	246	2.17	9.08
2019-04-24 09:00:00	228	1.33	7.75
2019-04-24 10:00:00	245	1.67	8.75
2019-04-24 11:00:00	238	1.5	8
2019-04-24 12:00:00	300	3.84	11.34
2019-04-24 13:00:00	292	1.84	10.25
2019-04-24 14:00:00	257	1.92	9.17
2019-04-24 15:00:00	259	1.58	8.84
2019-04-24 16:00:00	238	1.34	8.25
2019-04-24 17:00:00	297	2.08	10.17
2019-04-24 18:00:00	307	2.5	10.84
2019-04-24 19:00:00	301	2.83	11
2019-04-24 20:00:00	163	0.5	5.5
2019-04-24 21:00:00	140	0.17	4.5
2019-04-24 22:00:00	117	0.08	3.42
2019-04-24 23:00:00	30	0	0.33
2019-04-25 00:00:00	17	0	0
2019-04-25 01:00:00	12	0	0.25
2019-04-25 02:00:00	6	0	0.08
2019-04-25 03:00:00	9	0	0
2019-04-25 04:00:00	13	0	0.25
2019-04-25 05:00:00	28	0	0.25
2019-04-25 06:00:00	133	0.42	3.67
2019-04-25 07:00:00	260	2	8.75
2019-04-25 08:00:00	253	1.59	9.17
2019-04-25 09:00:00	245	1.5	8.75
2019-04-25 10:00:00	261	2.25	9.17
2019-04-25 11:00:00	254	2.17	8.58
2019-04-25 12:00:00	314	2.42	11.33
2019-04-25 13:00:00	270	1.92	9.58
2019-04-25 14:00:00	259	2.17	9.34
2019-04-25 15:00:00	291	2.09	10.25
2019-04-25 16:00:00	269	2.67	9.42
2019-04-25 17:00:00	339	3	11.92
2019-04-25 18:00:00	333	3	12.34
2019-04-25 19:00:00	279	1.92	10
2019-04-25 20:00:00	188	0.75	6.17
2019-04-25 21:00:00	128	0.17	4.09
2019-04-25 22:00:00	119	0.25	3.92
2019-04-25 23:00:00	44	0	0.75
2019-04-26 00:00:00	33	0	0.33
2019-04-26 01:00:00	16	0	0.08
2019-04-26 02:00:00	13	0	0.08
2019-04-26 03:00:00	8	0	0.08
2019-04-26 04:00:00	9	0	0
2019-04-26 05:00:00	20	0	0.33
2019-04-26 06:00:00	148	0.83	4.17
2019-04-26 07:00:00	286	2.08	10
2019-04-26 08:00:00	266	2.34	9.67
2019-04-26 09:00:00	243	2.25	8.5
2019-04-26 10:00:00	264	1.84	9.25
2019-04-26 11:00:00	268	2.67	9.75
2019-04-26 12:00:00	295	2.25	10.42
2019-04-26 13:00:00	311	2.25	11.17
2019-04-26 14:00:00	232	1.5	7.92
2019-04-26 15:00:00	246	1.42	8.67
2019-04-26 16:00:00	259	1.58	8.84
2019-04-26 17:00:00	345	2.83	11.75
2019-04-26 18:00:00	311	2.33	11.08
2019-04-26 19:00:00	249	1.5	8.92
2019-04-26 20:00:00	175	0.58	5.58
2019-04-26 21:00:00	125	0.17	4
2019-04-26 22:00:00	123	0.08	3.59
2019-04-26 23:00:00	70	0.08	1.67
2019-04-27 00:00:00	69	0	1.56
2019-04-27 01:00:00	34	0	0.5
2019-04-27 02:00:00	14	0	0
2019-04-27 03:00:00	13	0	0.17
2019-04-27 04:00:00	13	0	0.08
2019-04-27 05:00:00	21	0	0.17
2019-04-27 06:00:00	46	0	0.84
2019-04-27 07:00:00	102	0	2.75
2019-04-27 08:00:00	158	0.5	5.17
2019-04-27 09:00:00	191	1.09	6.59
2019-04-27 10:00:00	194	1	6.75
2019-04-27 11:00:00	199	1	6.67
2019-04-27 12:00:00	228	1.08	8
2019-04-27 13:00:00	200	0.67	6.92
2019-04-27 14:00:00	182	0.59	5.92
2019-04-27 15:00:00	133	0.34	4.34
2019-04-27 16:00:00	153	0.25	4.67
2019-04-27 17:00:00	155	0.5	5.08
2019-04-27 18:00:00	169	0.58	5.09
2019-04-27 19:00:00	137	0.17	4.42
2019-04-27 20:00:00	130	0.25	3.92
2019-04-27 21:00:00	105	0	3.17
2019-04-27 22:00:00	87	0.08	2.09
2019-04-27 23:00:00	73	0	1.75
2019-04-28 00:00:00	76	0	1.78
2019-04-28 01:00:00	52	0	1
2019-04-28 02:00:00	26	0	0.17
2019-04-28 03:00:00	15	0	0.17
2019-04-28 04:00:00	17	0	0.08
2019-04-28 05:00:00	18	0	0
2019-04-28 06:00:00	38	0	0.42
2019-04-28 07:00:00	49	0	0.83
2019-04-28 08:00:00	46	0	0.67
2019-04-28 09:00:00	76	0	1.83
2019-04-28 10:00:00	92	0	2.5
2019-04-28 11:00:00	136	0.33	4.08
2019-04-28 12:00:00	130	0.25	4.17
2019-04-28 13:00:00	128	0.08	4
2019-04-28 14:00:00	111	0.17	3.33
2019-04-28 15:00:00	95	0.08	2.59
2019-04-28 16:00:00	100	0.08	2.84
2019-04-28 17:00:00	133	0.17	4.17
2019-04-28 18:00:00	143	0.25	4.34
2019-04-28 19:00:00	127	0.25	4.25
2019-04-28 20:00:00	98	0.17	2.92
2019-04-28 21:00:00	96	0	2.59
2019-04-28 22:00:00	50	0.08	1.25
2019-04-28 23:00:00	33	0	0.42
2019-04-29 00:00:00	29	0	0.33
2019-04-29 01:00:00	7	0	0.08
2019-04-29 02:00:00	6	0	0
2019-04-29 03:00:00	3	0	0.08
2019-04-29 04:00:00	6	0	0.17
2019-04-29 05:00:00	37	0	0.42
2019-04-29 06:00:00	159	0.84	4.75
2019-04-29 07:00:00	252	1.75	8.92
2019-04-29 08:00:00	283	1.92	9.75
2019-04-29 09:00:00	240	1.58	8.67
2019-04-29 10:00:00	242	1.84	8.5
2019-04-29 11:00:00	283	2	9.75
2019-04-29 12:00:00	247	1.5	9
2019-04-29 13:00:00	258	1.42	8.83
2019-04-29 14:00:00	245	1.5	8.58
2019-04-29 15:00:00	295	2.42	10.08
2019-04-29 16:00:00	261	1.5	8.83
2019-04-29 17:00:00	343	4	12.75
2019-04-29 18:00:00	326	2.92	11.92
2019-04-29 19:00:00	265	1.75	9.5
2019-04-29 20:00:00	151	0.33	4.75
2019-04-29 21:00:00	123	0.17	3.83
2019-04-29 22:00:00	87	0.17	2.42
2019-04-29 23:00:00	33	0	0.5
2019-04-30 00:00:00	19	0	0
2019-04-30 01:00:00	12	0	0.08
2019-04-30 02:00:00	4	0	0
2019-04-30 03:00:00	7	0	0.08
2019-04-30 04:00:00	7	0	0.08
2019-04-30 05:00:00	27	0	0.25
2019-04-30 06:00:00	136	0.58	3.67
2019-04-30 07:00:00	235	1.58	8.59
2019-04-30 08:00:00	284	2.09	10.09
2019-04-30 09:00:00	264	1.67	9.17
2019-04-30 10:00:00	268	2.17	9.5
2019-04-30 11:00:00	285	2.92	10.42
2019-04-30 12:00:00	296	1.92	10.42
2019-04-30 13:00:00	280	2.08	10.25
2019-04-30 14:00:00	268	1.75	9.59
2019-04-30 15:00:00	251	2	8.75
2019-04-30 16:00:00	276	1.5	9.5
2019-04-30 17:00:00	352	4.42	12.5
2019-04-30 18:00:00	342	2.92	12.67
2019-04-30 19:00:00	283	1.92	9.92
2019-04-30 20:00:00	161	0.5	5.5
2019-04-30 21:00:00	156	0.42	5.09
2019-04-30 22:00:00	126	0.08	3.75
2019-04-30 23:00:00	61	0.08	1.75
2019-05-01 00:00:00	71	0	1.45

## Sheet: PM 04330 04
Data/Hora	Intensidade(carros/hora)	Ocupacao(%)	Carga(%)
2019-04-01 00:00:00	19	0	0.56
2019-04-01 01:00:00	13	0	0.58
2019-04-01 02:00:00	5	0	0.25
2019-04-01 03:00:00	3	0	0.17
2019-04-01 04:00:00	5	0	0.17
2019-04-01 05:00:00	45	0.33	2.17
2019-04-01 06:00:00	254	13.34	17.5
2019-04-01 07:00:00	369	28.5	33.59
2019-04-01 08:00:00	373	32.5	34.58
2019-04-01 09:00:00	360	30.08	34.59
2019-04-01 10:00:00	298	20.58	25.83
2019-04-01 11:00:00	310	22.58	27.84
2019-04-01 12:00:00	335	23.75	28
2019-04-01 13:00:00	328	24.92	30
2019-04-01 14:00:00	285	21.67	26.09
2019-04-01 15:00:00	261	16.33	22.58
2019-04-01 16:00:00	307	41.92	34
2019-04-01 17:00:00	338	42.42	36.33
2019-04-01 18:00:00	335	33.09	33.42
2019-04-01 19:00:00	245	7.92	18
2019-04-01 20:00:00	147	2.25	9.84
2019-04-01 21:00:00	103	1.5	6.58
2019-04-01 22:00:00	70	0.58	4.25
2019-04-01 23:00:00	32	0.08	1.33
2019-04-02 00:00:00	19	0	0.44
2019-04-02 01:00:00	11	0	0.25
2019-04-02 02:00:00	6	0	0.42
2019-04-02 03:00:00	2	0	0.08
2019-04-02 04:00:00	10	0	0.5
2019-04-02 05:00:00	39	0.25	2.17
2019-04-02 06:00:00	238	8.5	15.25
2019-04-02 07:00:00	386	38.58	37.42
2019-04-02 08:00:00	380	34.83	36
2019-04-02 09:00:00	317	53.84	39.75
2019-04-02 10:00:00	261	36.17	31.42
2019-04-02 11:00:00	266	38.17	31.59
2019-04-02 12:00:00	308	29.84	29.17
2019-04-02 13:00:00	296	19.09	26.59
2019-04-02 14:00:00	292	27.58	28.17
2019-04-02 15:00:00	280	26.58	26.67
2019-04-02 16:00:00	271	24.08	26.84
2019-04-02 17:00:00	331	31.59	30.5
2019-04-02 18:00:00	294	23.67	28.25
2019-04-02 19:00:00	235	8.67	17.58
2019-04-02 20:00:00	155	3	10.25
2019-04-02 21:00:00	127	1.67	7.83
2019-04-02 22:00:00	76	0.67	4.84
2019-04-02 23:00:00	36	0.33	1.58
2019-04-03 00:00:00	16	0	0.33
2019-04-03 01:00:00	10	0	0.5
2019-04-03 02:00:00	4	0	0.59
2019-04-03 03:00:00	5	0	0.42
2019-04-03 04:00:00	7	0	0.33
2019-04-03 05:00:00	40	0.17	1.67
2019-04-03 06:00:00	215	13.42	15.83
2019-04-03 07:00:00	381	36.59	36.5
2019-04-03 08:00:00	377	28.92	34.42
2019-04-03 09:00:00	341	33.08	33.75
2019-04-03 10:00:00	290	22.33	26.09
2019-04-03 11:00:00	288	11.67	21.75
2019-04-03 12:00:00	322	21.83	27.17
2019-04-03 13:00:00	288	9.33	22.33
2019-04-03 14:00:00	298	18.75	24.58
2019-04-03 15:00:00	275	15.42	22.92
2019-04-03 16:00:00	301	18.09	25
2019-04-03 17:00:00	334	34	33.17
2019-04-03 18:00:00	304	23.42	27.92
2019-04-03 19:00:00	225	9.17	17.34
2019-04-03 20:00:00	124	1.92	7.92
2019-04-03 21:00:00	132	1.67	8.25
2019-04-03 22:00:00	80	0.83	4.75
2019-04-03 23:00:00	44	0.42	2.34
2019-04-04 00:00:00	23	0	0.67
2019-04-04 01:00:00	11	0	0.5
2019-04-04 02:00:00	8	0	0.5
2019-04-04 03:00:00	2	0	0.34
2019-04-04 04:00:00	11	0	0.75
2019-04-04 05:00:00	40	0.17	2
2019-04-04 06:00:00	229	10.5	15.5
2019-04-04 07:00:00	358	37.92	34.75
2019-04-04 08:00:00	383	34.42	37.84
2019-04-04 09:00:00	336	24.67	30.34
2019-04-04 10:00:00	300	20.58	25.17
2019-04-04 11:00:00	275	17.5	24.59
2019-04-04 12:00:00	333	32.58	31.67
2019-04-04 13:00:00	328	25.17	30.08
2019-04-04 14:00:00	310	15.84	25.25
2019-04-04 15:00:00	273	20.17	24.25
2019-04-04 16:00:00	280	19.67	23.92
2019-04-04 17:00:00	323	23.33	28.09
2019-04-04 18:00:00	320	24.33	28.17
2019-04-04 19:00:00	262	12.59	21.25
2019-04-04 20:00:00	128	3.5	9.09
2019-04-04 21:00:00	110	1.5	6.5
2019-04-04 22:00:00	85	0.83	5.42
2019-04-04 23:00:00	51	0.33	2.42
2019-04-05 00:00:00	51	0.33	2.78
2019-04-05 01:00:00	16	0	0.75
2019-04-05 02:00:00	8	0	0.42
2019-04-05 03:00:00	11	0	0.42
2019-04-05 04:00:00	7	0	0.17
2019-04-05 05:00:00	37	0.25	1.83
2019-04-05 06:00:00	225	13.67	16.17
2019-04-05 07:00:00	387	29.25	34
2019-04-05 08:00:00	407	38.67	39.67
2019-04-05 09:00:00	357	36.58	34.92
2019-04-05 10:00:00	317	34.08	34.17
2019-04-05 11:00:00	310	17.33	25.25
2019-04-05 12:00:00	365	42	35.83
2019-04-05 13:00:00	292	21.92	27.33
2019-04-05 14:00:00	311	23.25	28.58
2019-04-05 15:00:00	290	20.08	24.92
2019-04-05 16:00:00	288	14.5	22.92
2019-04-05 17:00:00	341	35.67	33.08
2019-04-05 18:00:00	329	32.42	33
2019-04-05 19:00:00	259	14.92	22.42
2019-04-05 20:00:00	219	6.84	15.83
2019-04-05 21:00:00	145	2.09	9.25
2019-04-05 22:00:00	120	1.5	8
2019-04-05 23:00:00	88	1.08	5.5
2019-04-06 00:00:00	57	0.66	3
2019-04-06 01:00:00	53	0.25	3.08
2019-04-06 02:00:00	27	0.08	0.67
2019-04-06 03:00:00	23	0	1
2019-04-06 04:00:00	17	0	0.33
2019-04-06 05:00:00	26	0.08	1
2019-04-06 06:00:00	80	0.84	4.17
2019-04-06 07:00:00	192	4.42	12.08
2019-04-06 08:00:00	233	7.67	16.92
2019-04-06 09:00:00	288	18.33	23.75
2019-04-06 10:00:00	295	17.42	24.59
2019-04-06 11:00:00	290	12.08	22.42
2019-04-06 12:00:00	250	12	19.83
2019-04-06 13:00:00	212	10.67	17.08
2019-04-06 14:00:00	197	6.33	13.42
2019-04-06 15:00:00	177	6.17	13
2019-04-06 16:00:00	186	5.92	13.25
2019-04-06 17:00:00	188	2.83	12.08
2019-04-06 18:00:00	190	3.67	12.5
2019-04-06 19:00:00	156	2.25	9.92
2019-04-06 20:00:00	152	2	10.08
2019-04-06 21:00:00	114	1.5	6.92
2019-04-06 22:00:00	104	1.25	6.25
2019-04-06 23:00:00	137	1.92	8.67
2019-04-07 00:00:00	129	1.45	8.33
2019-04-07 01:00:00	155	4.5	10.83
2019-04-07 02:00:00	114	1.75	7.42
2019-04-07 03:00:00	142	1.67	8.75
2019-04-07 04:00:00	135	3	8.83
2019-04-07 05:00:00	120	3.42	7.75
2019-04-07 06:00:00	102	1.17	6
2019-04-07 07:00:00	83	0.67	4.92
2019-04-07 08:00:00	125	1.5	7.5
2019-04-07 09:00:00	163	2.75	10.09
2019-04-07 10:00:00	156	2.33	10.25
2019-04-07 11:00:00	153	2.25	10
2019-04-07 12:00:00	162	2.08	10
2019-04-07 13:00:00	145	2.42	9.17
2019-04-07 14:00:00	151	2.08	9.5
2019-04-07 15:00:00	131	1.59	8.33
2019-04-07 16:00:00	149	1.92	9.5
2019-04-07 17:00:00	150	2.42	9.58
2019-04-07 18:00:00	156	2.09	10
2019-04-07 19:00:00	152	2.42	9.84
2019-04-07 20:00:00	121	1.5	7.33
2019-04-07 21:00:00	88	0.92	5.34
2019-04-07 22:00:00	72	0.5	4.08
2019-04-07 23:00:00	44	0.17	2
2019-04-08 00:00:00	23	0.11	0.55
2019-04-08 01:00:00	6	0	0.17
2019-04-08 02:00:00	6	0	0.42
2019-04-08 03:00:00	5	0	0.08
2019-04-08 04:00:00	6	0	0.59
2019-04-08 05:00:00	40	0.25	1.75
2019-04-08 06:00:00	238	17.17	18.67
2019-04-08 07:00:00	387	31.08	34.5
2019-04-08 08:00:00	396	39.17	39.33
2019-04-08 09:00:00	354	40.58	35.92
2019-04-08 10:00:00	299	16	26.25
2019-04-08 11:00:00	287	16.17	23.67
2019-04-08 12:00:00	342	25	28.67
2019-04-08 13:00:00	296	21.75	27.67
2019-04-08 14:00:00	305	19.5	26.25
2019-04-08 15:00:00	296	19.17	24.92
2019-04-08 16:00:00	316	25.25	28.42
2019-04-08 17:00:00	356	41.83	36.25
2019-04-08 18:00:00	339	33	34.83
2019-04-08 19:00:00	224	11.25	18.08
2019-04-08 20:00:00	165	3.42	11.17
2019-04-08 21:00:00	112	1.5	6.83
2019-04-08 22:00:00	87	0.84	5.67
2019-04-08 23:00:00	36	0.08	1.67
2019-04-09 00:00:00	13	0	0.44
2019-04-09 01:00:00	6	0	0.33
2019-04-09 02:00:00	8	0	0.5
2019-04-09 03:00:00	8	0	0.5
2019-04-09 04:00:00	7	0	0.42
2019-04-09 05:00:00	34	0.17	1.25
2019-04-09 06:00:00	228	13	16.33
2019-04-09 07:00:00	372	31.59	34.08
2019-04-09 08:00:00	418	49.17	43.33
2019-04-09 09:00:00	379	33.75	36.67
2019-04-09 10:00:00	334	30.42	32.08
2019-04-09 11:00:00	279	14	22.33
2019-04-09 12:00:00	347	32.42	32.58
2019-04-09 13:00:00	308	19.58	26.5
2019-04-09 14:00:00	282	16.09	23.17
2019-04-09 15:00:00	299	24.09	27.42
2019-04-09 16:00:00	291	20.67	25.25
2019-04-09 17:00:00	320	16.75	25.59
2019-04-09 18:00:00	319	35.17	33.08
2019-04-09 19:00:00	231	8.25	17.17
2019-04-09 20:00:00	158	3.67	11.17
2019-04-09 21:00:00	93	0.75	5.42
2019-04-09 22:00:00	108	1.33	7
2019-04-09 23:00:00	38	0.25	1.83
2019-04-10 00:00:00	27	0	0.89
2019-04-10 01:00:00	11	0.08	0.33
2019-04-10 02:00:00	5	0	0.25
2019-04-10 03:00:00	1	0	0.17
2019-04-10 04:00:00	9	0	0.33
2019-04-10 05:00:00	44	0.17	1.67
2019-04-10 06:00:00	233	15.58	17.83
2019-04-10 07:00:00	377	27.67	32.75
2019-04-10 08:00:00	399	43.92	41.42
2019-04-10 09:00:00	317	29.34	30.75
2019-04-10 10:00:00	281	13.17	21.67
2019-04-10 11:00:00	288	20.09	25.59
2019-04-10 12:00:00	330	26.33	29.42
2019-04-10 13:00:00	288	16	24.75
2019-04-10 14:00:00	298	18.75	25.5
2019-04-10 15:00:00	274	17	22.92
2019-04-10 16:00:00	300	21.42	26.17
2019-04-10 17:00:00	331	24.67	29.08
2019-04-10 18:00:00	301	24.33	28.5
2019-04-10 19:00:00	209	5.42	14.42
2019-04-10 20:00:00	151	2.42	10.09
2019-04-10 21:00:00	129	1.67	8
2019-04-10 22:00:00	82	1.25	5.17
2019-04-10 23:00:00	48	0.5	2.34
2019-04-11 00:00:00	25	0	0.89
2019-04-11 01:00:00	11	0	0.5
2019-04-11 02:00:00	5	0	0.42
2019-04-11 03:00:00	6	0	0.17
2019-04-11 04:00:00	8	0	0.84
2019-04-11 05:00:00	27	0.17	1.42
2019-04-11 06:00:00	233	10.17	15.5
2019-04-11 07:00:00	361	26.58	31.42
2019-04-11 08:00:00	388	34.08	36.58
2019-04-11 09:00:00	344	27.67	32.42
2019-04-11 10:00:00	311	18.08	26.25
2019-04-11 11:00:00	283	14.34	21.92
2019-04-11 12:00:00	315	20.09	26.33
2019-04-11 13:00:00	330	22.17	29.09
2019-04-11 14:00:00	293	26.17	27.08
2019-04-11 15:00:00	282	16.84	23.84
2019-04-11 16:00:00	307	27.84	29.33
2019-04-11 17:00:00	320	21.83	27.58
2019-04-11 18:00:00	295	27.92	28.83
2019-04-11 19:00:00	235	7.83	16.83
2019-04-11 20:00:00	181	4.34	13.25
2019-04-11 21:00:00	144	2.25	8.92
2019-04-11 22:00:00	91	1.17	6
2019-04-11 23:00:00	46	0.17	2.17
2019-04-12 00:00:00	32	0.11	1.44
2019-04-12 01:00:00	17	0	0.34
2019-04-12 02:00:00	12	0	0.17
2019-04-12 03:00:00	11	0	0.5
2019-04-12 04:00:00	9	0	0.5
2019-04-12 05:00:00	35	0.42	1.33
2019-04-12 06:00:00	225	16.33	17.5
2019-04-12 07:00:00	375	24.75	32.33
2019-04-12 08:00:00	410	44.58	40.84
2019-04-12 09:00:00	359	34.17	34.92
2019-04-12 10:00:00	345	38.17	36.42
2019-04-12 11:00:00	336	24.5	29.42
2019-04-12 12:00:00	361	26.83	32.25
2019-04-12 13:00:00	299	24.25	27.33
2019-04-12 14:00:00	286	14.75	23.42
2019-04-12 15:00:00	292	23.67	26.75
2019-04-12 16:00:00	319	27.5	29
2019-04-12 17:00:00	337	34.58	34.33
2019-04-12 18:00:00	289	24.42	27.84
2019-04-12 19:00:00	251	11.5	19.08
2019-04-12 20:00:00	209	5.42	15.25
2019-04-12 21:00:00	145	2.92	9.58
2019-04-12 22:00:00	105	1.42	6.5
2019-04-12 23:00:00	74	0.67	4.25
2019-04-13 00:00:00	60	0.44	3.22
2019-04-13 01:00:00	43	0.08	2.17
2019-04-13 02:00:00	29	0.08	1.08
2019-04-13 03:00:00	20	0	0.59
2019-04-13 04:00:00	20	0	0.5
2019-04-13 05:00:00	30	0.08	1.42
2019-04-13 06:00:00	70	0.67	3.75
2019-04-13 07:00:00	201	5	12.92
2019-04-13 08:00:00	270	11.17	19
2019-04-13 09:00:00	298	14.42	24.67
2019-04-13 10:00:00	266	11.5	20.09
2019-04-13 11:00:00	288	21.08	25.75
2019-04-13 12:00:00	289	16.25	23.58
2019-04-13 13:00:00	215	6.83	15.75
2019-04-13 14:00:00	196	6.75	13.92
2019-04-13 15:00:00	186	5	12.92
2019-04-13 16:00:00	200	6.25	14.08
2019-04-13 17:00:00	229	7.75	16.33
2019-04-13 18:00:00	186	3.59	12.08
2019-04-13 19:00:00	200	4.25	13.59
2019-04-13 20:00:00	176	3.83	11.42
2019-04-13 21:00:00	124	1.67	8.17
2019-04-13 22:00:00	108	1.42	6.59
2019-04-13 23:00:00	106	2	6.92
2019-04-14 00:00:00	83	0.78	4.89
2019-04-14 01:00:00	54	0.25	3.17
2019-04-14 02:00:00	26	0	0.67
2019-04-14 03:00:00	30	0	1
2019-04-14 04:00:00	18	0	0.58
2019-04-14 05:00:00	20	0.08	0.5
2019-04-14 06:00:00	58	0.42	2.75
2019-04-14 07:00:00	75	0.59	4.42
2019-04-14 08:00:00	120	1.33	7.25
2019-04-14 09:00:00	158	2.34	9.83
2019-04-14 10:00:00	202	4.84	13.83
2019-04-14 11:00:00	160	2.34	10.58
2019-04-14 12:00:00	164	2.5	10.33
2019-04-14 13:00:00	156	2.75	10.34
2019-04-14 14:00:00	151	2.5	9.67
2019-04-14 15:00:00	141	1.75	8.75
2019-04-14 16:00:00	113	1.5	7.42
2019-04-14 17:00:00	115	1.42	7.17
2019-04-14 18:00:00	175	2.67	10.5
2019-04-14 19:00:00	127	2.08	8.75
2019-04-14 20:00:00	128	1.67	8.17
2019-04-14 21:00:00	101	1.5	6.5
2019-04-14 22:00:00	53	0.33	3
2019-04-14 23:00:00	52	0.33	2.67
2019-04-15 00:00:00	21	0	0.78
2019-04-15 01:00:00	11	0	0.17
2019-04-15 02:00:00	8	0	0.42
2019-04-15 03:00:00	4	0	0.17
2019-04-15 04:00:00	12	0	0.75
2019-04-15 05:00:00	29	0.08	0.92
2019-04-15 06:00:00	233	12.08	16
2019-04-15 07:00:00	352	26.58	30.67
2019-04-15 08:00:00	397	36	38.5
2019-04-15 09:00:00	337	24	30
2019-04-15 10:00:00	310	17.92	26.25
2019-04-15 11:00:00	318	20.08	25.92
2019-04-15 12:00:00	359	31.5	33.42
2019-04-15 13:00:00	269	22.42	26.59
2019-04-15 14:00:00	236	12.84	18.92
2019-04-15 15:00:00	313	20	26.42
2019-04-15 16:00:00	266	20.5	24.17
2019-04-15 17:00:00	346	34.92	33.5
2019-04-15 18:00:00	317	32.17	32.42
2019-04-15 19:00:00	232	10.58	18.08
2019-04-15 20:00:00	171	3.92	11.59
2019-04-15 21:00:00	90	0.92	5.5
2019-04-15 22:00:00	62	0.25	3.84
2019-04-15 23:00:00	41	0.5	2.09
2019-04-16 00:00:00	15	0	0.22
2019-04-16 01:00:00	7	0	0.59
2019-04-16 02:00:00	6	0	0.58
2019-04-16 03:00:00	2	0	0.08
2019-04-16 04:00:00	8	0	0.5
2019-04-16 05:00:00	37	0.33	1.33
2019-04-16 06:00:00	217	11.09	15.09
2019-04-16 07:00:00	365	27.84	32
2019-04-16 08:00:00	381	41.17	38.17
2019-04-16 09:00:00	352	45	39.59
2019-04-16 10:00:00	316	31.42	32
2019-04-16 11:00:00	269	22.92	25
2019-04-16 12:00:00	323	22.92	28.67
2019-04-16 13:00:00	298	18.5	25.08
2019-04-16 14:00:00	334	27.5	30.83
2019-04-16 15:00:00	273	24.33	25.83
2019-04-16 16:00:00	306	22.25	27.42
2019-04-16 17:00:00	358	47.92	39.25
2019-04-16 18:00:00	304	23.42	28.25
2019-04-16 19:00:00	232	10.25	18
2019-04-16 20:00:00	185	6.42	13.67
2019-04-16 21:00:00	107	1.33	6.92
2019-04-16 22:00:00	72	0.59	4.17
2019-04-16 23:00:00	48	0.17	2.42
2019-04-17 00:00:00	32	0.11	1.22
2019-04-17 01:00:00	9	0	0.67
2019-04-17 02:00:00	5	0	0.08
2019-04-17 03:00:00	2	0	0.25
2019-04-17 04:00:00	11	0.08	0.67
2019-04-17 05:00:00	32	0.25	1.75
2019-04-17 06:00:00	225	16	17.5
2019-04-17 07:00:00	344	28.75	31.59
2019-04-17 08:00:00	315	29.75	30.92
2019-04-17 09:00:00	277	28.92	28.59
2019-04-17 10:00:00	303	20.58	26.25
2019-04-17 11:00:00	308	21.34	26.25
2019-04-17 12:00:00	356	34.17	33.17
2019-04-17 13:00:00	291	17.25	26.17
2019-04-17 14:00:00	322	22.42	27.17
2019-04-17 15:00:00	286	20.5	25.33
2019-04-17 16:00:00	341	34.58	34.25
2019-04-17 17:00:00	353	47.25	38.92
2019-04-17 18:00:00	309	24	29.42
2019-04-17 19:00:00	237	10.83	18.75
2019-04-17 20:00:00	176	3.59	12
2019-04-17 21:00:00	106	0.92	6.92
2019-04-17 22:00:00	83	0.92	4.83
2019-04-17 23:00:00	47	0.25	2.5
2019-04-18 00:00:00	35	0.11	1.45
2019-04-18 01:00:00	12	0	0.25
2019-04-18 02:00:00	11	0	1
2019-04-18 03:00:00	7	0	0.17
2019-04-18 04:00:00	9	0	0.5
2019-04-18 05:00:00	39	0.08	1.83
2019-04-18 06:00:00	124	3.75	7.42
2019-04-18 07:00:00	288	15.75	23
2019-04-18 08:00:00	350	25.08	30.42
2019-04-18 09:00:00	337	31.75	33.17
2019-04-18 10:00:00	290	20.59	25.58
2019-04-18 11:00:00	292	14.5	23.08
2019-04-18 12:00:00	280	15.67	22.84
2019-04-18 13:00:00	265	11.67	20.08
2019-04-18 14:00:00	307	24.5	27.5
2019-04-18 15:00:00	296	21	26.67
2019-04-18 16:00:00	266	12.83	20.58
2019-04-18 17:00:00	294	20.83	25.58
2019-04-18 18:00:00	299	18.83	25.25
2019-04-18 19:00:00	238	11.42	19.17
2019-04-18 20:00:00	198	3.67	13.17
2019-04-18 21:00:00	131	1.75	8.67
2019-04-18 22:00:00	84	1.09	5.42
2019-04-18 23:00:00	57	0.33	3.17
2019-04-19 00:00:00	61	0.56	3.33
2019-04-19 01:00:00	37	0	1.42
2019-04-19 02:00:00	36	0.08	1.58
2019-04-19 03:00:00	26	0.08	0.92
2019-04-19 04:00:00	20	0.08	0.33
2019-04-19 05:00:00	33	0.17	1.33
2019-04-19 06:00:00	44	0.17	1.92
2019-04-19 07:00:00	106	2.84	6.75
2019-04-19 08:00:00	80	0.5	4.58
2019-04-19 09:00:00	105	1.5	6.58
2019-04-19 10:00:00	146	3.09	9.25
2019-04-19 11:00:00	156	2.25	9.83
2019-04-19 12:00:00	123	2	7.84
2019-04-19 13:00:00	134	1.83	8.25
2019-04-19 14:00:00	118	1.17	7.25
2019-04-19 15:00:00	96	1.67	6.25
2019-04-19 16:00:00	101	1.42	6.08
2019-04-19 17:00:00	131	2.33	9.5
2019-04-19 18:00:00	127	2.5	8.33
2019-04-19 19:00:00	116	1.5	7.58
2019-04-19 20:00:00	102	1.25	6
2019-04-19 21:00:00	81	0.83	5.08
2019-04-19 22:00:00	69	0.67	3.58
2019-04-19 23:00:00	46	0.17	2.42
2019-04-20 00:00:00	31	0	1.22
2019-04-20 01:00:00	17	0	0.5
2019-04-20 02:00:00	16	0	0.33
2019-04-20 03:00:00	12	0	0.67
2019-04-20 04:00:00	11	0	0.17
2019-04-20 05:00:00	25	0	1
2019-04-20 06:00:00	57	0.42	2.92
2019-04-20 07:00:00	108	1.25	6.5
2019-04-20 08:00:00	148	2.83	9.42
2019-04-20 09:00:00	190	5.09	12.92
2019-04-20 10:00:00	202	6.59	13.92
2019-04-20 11:00:00	220	7.58	15.92
2019-04-20 12:00:00	167	3.42	11.5
2019-04-20 13:00:00	143	2.09	9
2019-04-20 14:00:00	161	5.08	11.25
2019-04-20 15:00:00	133	1.75	8.5
2019-04-20 16:00:00	119	1.5	7.42
2019-04-20 17:00:00	114	1.25	7.08
2019-04-20 18:00:00	139	2.92	8.83
2019-04-20 19:00:00	155	3.42	10.09
2019-04-20 20:00:00	127	1.42	8.08
2019-04-20 21:00:00	89	0.92	5.34
2019-04-20 22:00:00	72	2.67	8.08
2019-04-20 23:00:00	76	0.75	4.25
2019-04-21 00:00:00	53	0.45	2.67
2019-04-21 01:00:00	81	0.83	4.5
2019-04-21 02:00:00	40	0.17	2
2019-04-21 03:00:00	27	0.17	1.17
2019-04-21 04:00:00	20	0	0.83
2019-04-21 05:00:00	18	0	0.25
2019-04-21 06:00:00	57	0.34	2.92
2019-04-21 07:00:00	70	0.59	3.92
2019-04-21 08:00:00	98	1.17	5.92
2019-04-21 09:00:00	117	1.17	6.84
2019-04-21 10:00:00	101	1.17	6.5
2019-04-21 11:00:00	149	3.17	9.5
2019-04-21 12:00:00	138	1.83	8.92
2019-04-21 13:00:00	109	1.25	6.58
2019-04-21 14:00:00	119	1.33	7.42
2019-04-21 15:00:00	114	1.5	7.09
2019-04-21 16:00:00	133	2.33	8.5
2019-04-21 17:00:00	149	2.59	9.34
2019-04-21 18:00:00	171	3.42	11.17
2019-04-21 19:00:00	148	2.84	9.92
2019-04-21 20:00:00	114	1.5	6.84
2019-04-21 21:00:00	85	0.92	5.33
2019-04-21 22:00:00	53	0.33	2.75
2019-04-21 23:00:00	46	0.5	2.58
2019-04-22 00:00:00	21	0	0.89
2019-04-22 01:00:00	11	0	0.08
2019-04-22 02:00:00	9	0	0.08
2019-04-22 03:00:00	7	0	0.42
2019-04-22 04:00:00	9	0	0.17
2019-04-22 05:00:00	32	0.25	1.25
2019-04-22 06:00:00	252	12.83	17.92
2019-04-22 07:00:00	371	27.5	33.08
2019-04-22 08:00:00	364	29	33.33
2019-04-22 09:00:00	307	20.34	26.34
2019-04-22 10:00:00	243	8.92	18.83
2019-04-22 11:00:00	269	15.5	21.67
2019-04-22 12:00:00	334	20.92	27.67
2019-04-22 13:00:00	324	31.5	31.33
2019-04-22 14:00:00	264	23.17	26.17
2019-04-22 15:00:00	265	17.33	22.92
2019-04-22 16:00:00	315	22.09	27.08
2019-04-22 17:00:00	357	43.59	38.25
2019-04-22 18:00:00	309	20.5	26.84
2019-04-22 19:00:00	187	6.17	13.92
2019-04-22 20:00:00	142	2.25	9.08
2019-04-22 21:00:00	114	2.08	7.25
2019-04-22 22:00:00	72	0.75	4.42
2019-04-22 23:00:00	28	0	1.17
2019-04-23 00:00:00	31	0.11	0.89
2019-04-23 01:00:00	2	0	0.25
2019-04-23 02:00:00	9	0	0.34
2019-04-23 03:00:00	2	0	0.08
2019-04-23 04:00:00	9	0	0.42
2019-04-23 05:00:00	38	0.33	1.34
2019-04-23 06:00:00	230	15.34	17.25
2019-04-23 07:00:00	355	30.59	32.92
2019-04-23 08:00:00	419	48.17	43.83
2019-04-23 09:00:00	338	24.58	30.75
2019-04-23 10:00:00	311	18.42	25.17
2019-04-23 11:00:00	311	25.5	28.25
2019-04-23 12:00:00	335	30.17	31.5
2019-04-23 13:00:00	313	26.75	28.92
2019-04-23 14:00:00	305	20.92	28.33
2019-04-23 15:00:00	289	26.08	27.17
2019-04-23 16:00:00	278	24.17	26.34
2019-04-23 17:00:00	328	25.92	28.92
2019-04-23 18:00:00	288	12.59	23.17
2019-04-23 19:00:00	220	6.25	15.92
2019-04-23 20:00:00	159	4.08	10.75
2019-04-23 21:00:00	133	2.08	8.5
2019-04-23 22:00:00	75	0.42	4.42
2019-04-23 23:00:00	51	0.42	2.67
2019-04-24 00:00:00	37	0.11	1.67
2019-04-24 01:00:00	14	0.08	0.67
2019-04-24 02:00:00	8	0	0.42
2019-04-24 03:00:00	5	0	0.25
2019-04-24 04:00:00	12	0	0.92
2019-04-24 05:00:00	31	0.17	1.25
2019-04-24 06:00:00	215	16.33	16.58
2019-04-24 07:00:00	370	26.5	32.58
2019-04-24 08:00:00	373	31.25	34.75
2019-04-24 09:00:00	330	20.42	28.09
2019-04-24 10:00:00	286	16.75	23.84
2019-04-24 11:00:00	279	14.75	23.08
2019-04-24 12:00:00	343	29.84	31.17
2019-04-24 13:00:00	305	16.75	24.92
2019-04-24 14:00:00	294	17.75	25.25
2019-04-24 15:00:00	294	17.75	23.92
2019-04-24 16:00:00	302	25.75	28.33
2019-04-24 17:00:00	343	37.84	34.09
2019-04-24 18:00:00	285	30	30.17
2019-04-24 19:00:00	274	12.34	21.08
2019-04-24 20:00:00	169	3.83	11.92
2019-04-24 21:00:00	105	1.5	6.92
2019-04-24 22:00:00	83	1.17	5.33
2019-04-24 23:00:00	39	0.25	1.84
2019-04-25 00:00:00	25	0	0.78
2019-04-25 01:00:00	11	0	0.42
2019-04-25 02:00:00	9	0	0.33
2019-04-25 03:00:00	8	0	0.33
2019-04-25 04:00:00	13	0	0.5
2019-04-25 05:00:00	39	0.25	2.08
2019-04-25 06:00:00	221	9.17	13.67
2019-04-25 07:00:00	376	38.83	37.08
2019-04-25 08:00:00	387	37.84	38.67
2019-04-25 09:00:00	340	26.08	30.5
2019-04-25 10:00:00	288	17.34	25
2019-04-25 11:00:00	305	18.75	25.17
2019-04-25 12:00:00	351	31	32.34
2019-04-25 13:00:00	297	26.17	28.42
2019-04-25 14:00:00	308	19.92	26.67
2019-04-25 15:00:00	291	27.34	27.75
2019-04-25 16:00:00	261	16.33	22.5
2019-04-25 17:00:00	324	31.33	31.09
2019-04-25 18:00:00	285	16.92	24.58
2019-04-25 19:00:00	246	13	19.67
2019-04-25 20:00:00	165	2.83	10.92
2019-04-25 21:00:00	115	1.25	7.09
2019-04-25 22:00:00	97	1.09	6.17
2019-04-25 23:00:00	52	0.58	2.92
2019-04-26 00:00:00	28	0	1.11
2019-04-26 01:00:00	18	0.08	0.92
2019-04-26 02:00:00	7	0	0.42
2019-04-26 03:00:00	6	0	0.67
2019-04-26 04:00:00	14	0	0.42
2019-04-26 05:00:00	35	0.17	1.59
2019-04-26 06:00:00	217	10.17	15.17
2019-04-26 07:00:00	375	31.17	34
2019-04-26 08:00:00	383	35.92	37.08
2019-04-26 09:00:00	331	21.17	28.75
2019-04-26 10:00:00	321	20.17	27.33
2019-04-26 11:00:00	294	19.5	25.59
2019-04-26 12:00:00	341	28.08	30
2019-04-26 13:00:00	317	24.92	29.58
2019-04-26 14:00:00	303	19.5	25.75
2019-04-26 15:00:00	267	14.92	21.92
2019-04-26 16:00:00	291	22.67	25.83
2019-04-26 17:00:00	321	31.59	32.17
2019-04-26 18:00:00	289	16	23.58
2019-04-26 19:00:00	240	10	18.5
2019-04-26 20:00:00	187	5.17	12.92
2019-04-26 21:00:00	172	3.5	11.25
2019-04-26 22:00:00	93	1.17	6.17
2019-04-26 23:00:00	62	1	3.83
2019-04-27 00:00:00	43	0.33	2.11
2019-04-27 01:00:00	37	0.25	1.75
2019-04-27 02:00:00	25	0	0.83
2019-04-27 03:00:00	18	0	0.42
2019-04-27 04:00:00	11	0	0.08
2019-04-27 05:00:00	26	0.08	0.58
2019-04-27 06:00:00	82	1.09	4.17
2019-04-27 07:00:00	178	3.67	11.42
2019-04-27 08:00:00	239	10.33	17.75
2019-04-27 09:00:00	268	11.33	20.75
2019-04-27 10:00:00	251	10	19.17
2019-04-27 11:00:00	297	16.75	24.09
2019-04-27 12:00:00	245	9.75	18.75
2019-04-27 13:00:00	224	8.42	16.59
2019-04-27 14:00:00	216	7	14.92
2019-04-27 15:00:00	174	2.84	11.42
2019-04-27 16:00:00	193	4.42	13
2019-04-27 17:00:00	197	3.67	12.59
2019-04-27 18:00:00	198	4.42	13.75
2019-04-27 19:00:00	183	3.17	12
2019-04-27 20:00:00	125	1.84	8.17
2019-04-27 21:00:00	104	2.17	7
2019-04-27 22:00:00	98	1.42	5.67
2019-04-27 23:00:00	82	1.59	5.08
2019-04-28 00:00:00	81	1	4.89
2019-04-28 01:00:00	60	0.34	3.17
2019-04-28 02:00:00	52	0.17	2.92
2019-04-28 03:00:00	42	0.08	1.92
2019-04-28 04:00:00	43	0.08	1.83
2019-04-28 05:00:00	45	0.17	2.25
2019-04-28 06:00:00	61	0.5	3.17
2019-04-28 07:00:00	91	1.5	5.75
2019-04-28 08:00:00	101	1	6.17
2019-04-28 09:00:00	133	1.59	8.33
2019-04-28 10:00:00	138	2.25	8.59
2019-04-28 11:00:00	151	3	10.17
2019-04-28 12:00:00	168	4.5	11.25
2019-04-28 13:00:00	131	1.58	8.83
2019-04-28 14:00:00	122	1.42	7.5
2019-04-28 15:00:00	107	1.42	6.92
2019-04-28 16:00:00	132	2.33	8.08
2019-04-28 17:00:00	158	2.59	10
2019-04-28 18:00:00	165	2.75	10.75
2019-04-28 19:00:00	155	2.17	10.42
2019-04-28 20:00:00	120	2.5	7.92
2019-04-28 21:00:00	94	1.25	5.75
2019-04-28 22:00:00	59	0.59	3.5
2019-04-28 23:00:00	39	0.33	2.08
2019-04-29 00:00:00	29	0	1.22
2019-04-29 01:00:00	9	0	0.25
2019-04-29 02:00:00	4	0.08	0.42
2019-04-29 03:00:00	3	0	0.34
2019-04-29 04:00:00	3	0	0.17
2019-04-29 05:00:00	33	0.08	1.67
2019-04-29 06:00:00	223	14.09	16.5
2019-04-29 07:00:00	387	30.67	34.42
2019-04-29 08:00:00	387	40.84	39.92
2019-04-29 09:00:00	319	22.33	27.92
2019-04-29 10:00:00	309	15.92	25.33
2019-04-29 11:00:00	311	22.92	27.42
2019-04-29 12:00:00	338	26.42	29.5
2019-04-29 13:00:00	331	20.5	28.08
2019-04-29 14:00:00	290	20.17	26
2019-04-29 15:00:00	298	20	25.33
2019-04-29 16:00:00	302	30.5	30.33
2019-04-29 17:00:00	339	43.92	35.67
2019-04-29 18:00:00	300	18.92	27.17
2019-04-29 19:00:00	221	5.83	15.67
2019-04-29 20:00:00	162	4.92	11.5
2019-04-29 21:00:00	89	0.92	5.5
2019-04-29 22:00:00	75	0.92	4.5
2019-04-29 23:00:00	30	0.08	1.25
2019-04-30 00:00:00	20	0	0.33
2019-04-30 01:00:00	10	0	0.42
2019-04-30 02:00:00	5	0	0.5
2019-04-30 03:00:00	9	0	0.42
2019-04-30 04:00:00	5	0	0.34
2019-04-30 05:00:00	40	0.25	2.09
2019-04-30 06:00:00	240	14.75	17.17
2019-04-30 07:00:00	373	36.42	35.92
2019-04-30 08:00:00	395	43.25	40
2019-04-30 09:00:00	314	20.84	28.92
2019-04-30 10:00:00	301	16.42	23.67
2019-04-30 11:00:00	338	27.42	31.17
2019-04-30 12:00:00	310	33.33	31.09
2019-04-30 13:00:00	328	21.67	28.17
2019-04-30 14:00:00	355	36.67	35.08
2019-04-30 15:00:00	281	13.34	23
2019-04-30 16:00:00	348	34.92	34
2019-04-30 17:00:00	337	24.25	29.42
2019-04-30 18:00:00	336	41.08	35.67
2019-04-30 19:00:00	235	11.25	20.42
2019-04-30 20:00:00	190	3.5	12.58
2019-04-30 21:00:00	162	2.67	10.59
2019-04-30 22:00:00	90	1	5.92
2019-04-30 23:00:00	69	0.5	4.17
2019-05-01 00:00:00	77	0.78	4.44

## Sheet: PM 04330 07
Data/Hora	Intensidade(carros/hora)	Ocupacao(%)	Carga(%)
2019-04-01 00:00:00	0	0	0
2019-04-01 01:00:00	0	0	0
2019-04-01 02:00:00	0	0	0
2019-04-01 03:00:00	0	0	0
2019-04-01 04:00:00	0	0	0
2019-04-01 05:00:00	0	0	0
2019-04-01 06:00:00	0	0	0
2019-04-01 07:00:00	0	0	0
2019-04-01 08:00:00	0	0	0
2019-04-01 09:00:00	0	0	0
2019-04-01 10:00:00	0	0	0
2019-04-01 11:00:00	0	0	0
2019-04-01 12:00:00	0	0	0
2019-04-01 13:00:00	0	0	0
2019-04-01 14:00:00	0	0	0
2019-04-01 15:00:00	0	0	0
2019-04-01 16:00:00	0	0	0
2019-04-01 17:00:00	0	0	0
2019-04-01 18:00:00	0	0	0
2019-04-01 19:00:00	0	0	0
2019-04-01 20:00:00	0	0	0
2019-04-01 21:00:00	0	0	0
2019-04-01 22:00:00	0	0	0
2019-04-01 23:00:00	0	0	0
2019-04-02 00:00:00	0	0	0
2019-04-02 01:00:00	0	0	0
2019-04-02 02:00:00	0	0	0
2019-04-02 03:00:00	0	0	0
2019-04-02 04:00:00	0	0	0
2019-04-02 05:00:00	0	0	0
2019-04-02 06:00:00	0	0	0
2019-04-02 07:00:00	0	0	0
2019-04-02 08:00:00	0	0	0
2019-04-02 09:00:00	0	0	0
2019-04-02 10:00:00	0	0	0
2019-04-02 11:00:00	0	0	0
2019-04-02 12:00:00	0	0	0
2019-04-02 13:00:00	0	0	0
2019-04-02 14:00:00	0	0	0
2019-04-02 15:00:00	0	0	0
2019-04-02 16:00:00	0	0	0
2019-04-02 17:00:00	0	0	0
2019-04-02 18:00:00	0	0	0
2019-04-02 19:00:00	0	0	0
2019-04-02 20:00:00	0	0	0
2019-04-02 21:00:00	0	0	0
2019-04-02 22:00:00	0	0	0
2019-04-02 23:00:00	0	0	0
2019-04-03 00:00:00	0	0	0
2019-04-03 01:00:00	0	0	0
2019-04-03 02:00:00	0	0	0
2019-04-03 03:00:00	0	0	0
2019-04-03 04:00:00	0	0	0
2019-04-03 05:00:00	0	0	0
2019-04-03 06:00:00	0	0	0
2019-04-03 07:00:00	0	0	0
2019-04-03 08:00:00	0	0	0
2019-04-03 09:00:00	0	0	0
2019-04-03 10:00:00	0	0	0
2019-04-03 11:00:00	0	0	0
2019-04-03 12:00:00	0	0	0
2019-04-03 13:00:00	0	0	0
2019-04-03 14:00:00	0	0	0
2019-04-03 15:00:00	0	0	0
2019-04-03 16:00:00	0	0	0
2019-04-03 17:00:00	0	0	0
2019-04-03 18:00:00	0	0	0
2019-04-03 19:00:00	0	0	0
2019-04-03 20:00:00	0	0	0
2019-04-03 21:00:00	0	0	0
2019-04-03 22:00:00	0	0	0
2019-04-03 23:00:00	0	0	0
2019-04-04 00:00:00	0	0	0
2019-04-04 01:00:00	0	0	0
2019-04-04 02:00:00	0	0	0
2019-04-04 03:00:00	0	0	0
2019-04-04 04:00:00	0	0	0
2019-04-04 05:00:00	0	0	0
2019-04-04 06:00:00	0	0	0
2019-04-04 07:00:00	0	0	0
2019-04-04 08:00:00	0	0	0
2019-04-04 09:00:00	0	0	0
2019-04-04 10:00:00	0	0	0
2019-04-04 11:00:00	0	0	0
2019-04-04 12:00:00	0	0	0
2019-04-04 13:00:00	0	0	0
2019-04-04 14:00:00	0	0	0
2019-04-04 15:00:00	0	0	0
2019-04-04 16:00:00	0	0	0
2019-04-04 17:00:00	0	0	0
2019-04-04 18:00:00	0	0	0
2019-04-04 19:00:00	0	0	0
2019-04-04 20:00:00	0	0	0
2019-04-04 21:00:00	0	0	0
2019-04-04 22:00:00	0	0	0
2019-04-04 23:00:00	0	0	0
2019-04-05 00:00:00	0	0	0
2019-04-05 01:00:00	0	0	0
2019-04-05 02:00:00	0	0	0
2019-04-05 03:00:00	0	0	0
2019-04-05 04:00:00	0	0	0
2019-04-05 05:00:00	0	0	0
2019-04-05 06:00:00	0	0	0
2019-04-05 07:00:00	0	0	0
2019-04-05 08:00:00	0	0	0
2019-04-05 09:00:00	0	0	0
2019-04-05 10:00:00	0	0	0
2019-04-05 11:00:00	0	0	0
2019-04-05 12:00:00	0	0	0
2019-04-05 13:00:00	0	0	0
2019-04-05 14:00:00	0	0	0
2019-04-05 15:00:00	0	0	0
2019-04-05 16:00:00	0	0	0
2019-04-05 17:00:00	0	0	0
2019-04-05 18:00:00	0	0	0
2019-04-05 19:00:00	0	0	0
2019-04-05 20:00:00	0	0	0
2019-04-05 21:00:00	0	0	0
2019-04-05 22:00:00	0	0	0
2019-04-05 23:00:00	0	0	0
2019-04-06 00:00:00	0	0	0
2019-04-06 01:00:00	0	0	0
2019-04-06 02:00:00	0	0	0
2019-04-06 03:00:00	0	0	0
2019-04-06 04:00:00	0	0	0
2019-04-06 05:00:00	0	0	0
2019-04-06 06:00:00	0	0	0
2019-04-06 07:00:00	0	0	0
2019-04-06 08:00:00	0	0	0
2019-04-06 09:00:00	0	0	0
2019-04-06 10:00:00	0	0	0
2019-04-06 11:00:00	0	0	0
2019-04-06 12:00:00	0	0	0
2019-04-06 13:00:00	0	0	0
2019-04-06 14:00:00	0	0	0
2019-04-06 15:00:00	0	0	0
2019-04-06 16:00:00	0	0	0
2019-04-06 17:00:00	0	0	0
2019-04-06 18:00:00	0	0	0
2019-04-06 19:00:00	0	0	0
2019-04-06 20:00:00	0	0	0
2019-04-06 21:00:00	0	0	0
2019-04-06 22:00:00	0	0	0
2019-04-06 23:00:00	0	0	0
2019-04-07 00:00:00	0	0	0
2019-04-07 01:00:00	0	0	0
2019-04-07 02:00:00	0	0	0
2019-04-07 03:00:00	0	0	0
2019-04-07 04:00:00	0	0	0
2019-04-07 05:00:00	0	0	0
2019-04-07 06:00:00	0	0	0
2019-04-07 07:00:00	0	0	0
2019-04-07 08:00:00	0	0	0
2019-04-07 09:00:00	0	0	0
2019-04-07 10:00:00	0	0	0
2019-04-07 11:00:00	0	0	0
2019-04-07 12:00:00	0	0	0
2019-04-07 13:00:00	0	0	0
2019-04-07 14:00:00	0	0	0
2019-04-07 15:00:00	0	0	0
2019-04-07 16:00:00	0	0	0
2019-04-07 17:00:00	0	0	0
2019-04-07 18:00:00	0	0	0
2019-04-07 19:00:00	0	0	0
2019-04-07 20:00:00	0	0	0
2019-04-07 21:00:00	0	0	0
2019-04-07 22:00:00	0	0	0
2019-04-07 23:00:00	0	0	0
2019-04-08 00:00:00	0	0	0
2019-04-08 01:00:00	0	0	0
2019-04-08 02:00:00	0	0	0
2019-04-08 03:00:00	0	0	0
2019-04-08 04:00:00	0	0	0
2019-04-08 05:00:00	0	0	0
2019-04-08 06:00:00	0	0	0
2019-04-08 07:00:00	0	0	0
2019-04-08 08:00:00	0	0	0
2019-04-08 09:00:00	0	0	0
2019-04-08 10:00:00	0	0	0
2019-04-08 11:00:00	0	0	0
2019-04-08 12:00:00	0	0	0
2019-04-08 13:00:00	0	0	0
2019-04-08 14:00:00	0	0	0
2019-04-08 15:00:00	0	0	0
2019-04-08 16:00:00	0	0	0
2019-04-08 17:00:00	0	0	0
2019-04-08 18:00:00	0	0	0
2019-04-08 19:00:00	0	0	0
2019-04-08 20:00:00	0	0	0
2019-04-08 21:00:00	0	0	0
2019-04-08 22:00:00	0	0	0
2019-04-08 23:00:00	0	0	0
2019-04-09 00:00:00	0	0	0
2019-04-09 01:00:00	0	0	0
2019-04-09 02:00:00	0	0	0
2019-04-09 03:00:00	0	0	0
2019-04-09 04:00:00	0	0	0
2019-04-09 05:00:00	0	0	0
2019-04-09 06:00:00	0	0	0
2019-04-09 07:00:00	0	0	0
2019-04-09 08:00:00	0	0	0
2019-04-09 09:00:00	0	0	0
2019-04-09 10:00:00	0	0	0
2019-04-09 11:00:00	0	0	0
2019-04-09 12:00:00	0	0	0
2019-04-09 13:00:00	0	0	0
2019-04-09 14:00:00	0	0	0
2019-04-09 15:00:00	0	0	0
2019-04-09 16:00:00	0	0	0
2019-04-09 17:00:00	0	0	0
2019-04-09 18:00:00	0	0	0
2019-04-09 19:00:00	0	0	0
2019-04-09 20:00:00	0	0	0
2019-04-09 21:00:00	0	0	0
2019-04-09 22:00:00	0	0	0
2019-04-09 23:00:00	0	0	0
2019-04-10 00:00:00	0	0	0
2019-04-10 01:00:00	0	0	0
2019-04-10 02:00:00	0	0	0
2019-04-10 03:00:00	0	0	0
2019-04-10 04:00:00	0	0	0
2019-04-10 05:00:00	0	0	0
2019-04-10 06:00:00	0	0	0
2019-04-10 07:00:00	0	0	0
2019-04-10 08:00:00	0	0	0
2019-04-10 09:00:00	0	0	0
2019-04-10 10:00:00	0	0	0
2019-04-10 11:00:00	0	0	0
2019-04-10 12:00:00	0	0	0
2019-04-10 13:00:00	0	0	0
2019-04-10 14:00:00	0	0	0
2019-04-10 15:00:00	0	0	0
2019-04-10 16:00:00	0	0	0
2019-04-10 17:00:00	0	0	0
2019-04-10 18:00:00	0	0	0
2019-04-10 19:00:00	0	0	0
2019-04-10 20:00:00	0	0	0
2019-04-10 21:00:00	0	0	0
2019-04-10 22:00:00	0	0	0
2019-04-10 23:00:00	0	0	0
2019-04-11 00:00:00	0	0	0
2019-04-11 01:00:00	0	0	0
2019-04-11 02:00:00	0	0	0
2019-04-11 03:00:00	0	0	0
2019-04-11 04:00:00	0	0	0
2019-04-11 05:00:00	0	0	0
2019-04-11 06:00:00	0	0	0
2019-04-11 07:00:00	0	0	0
2019-04-11 08:00:00	0	0	0
2019-04-11 09:00:00	0	0	0
2019-04-11 10:00:00	0	0	0
2019-04-11 11:00:00	0	0	0
2019-04-11 12:00:00	0	0	0
2019-04-11 13:00:00	0	0	0
2019-04-11 14:00:00	0	0	0
2019-04-11 15:00:00	0	0	0
2019-04-11 16:00:00	0	0	0
2019-04-11 17:00:00	0	0	0
2019-04-11 18:00:00	0	0	0
2019-04-11 19:00:00	0	0	0
2019-04-11 20:00:00	0	0	0
2019-04-11 21:00:00	0	0	0
2019-04-11 22:00:00	0	0	0
2019-04-11 23:00:00	0	0	0
2019-04-12 00:00:00	0	0	0
2019-04-12 01:00:00	0	0	0
2019-04-12 02:00:00	0	0	0
2019-04-12 03:00:00	0	0	0
2019-04-12 04:00:00	0	0	0
2019-04-12 05:00:00	0	0	0
2019-04-12 06:00:00	0	0	0
2019-04-12 07:00:00	0	0	0
2019-04-12 08:00:00	0	0	0
2019-04-12 09:00:00	0	0	0
2019-04-12 10:00:00	0	0	0
2019-04-12 11:00:00	0	0	0
2019-04-12 12:00:00	0	0	0
2019-04-12 13:00:00	0	0	0
2019-04-12 14:00:00	0	0	0
2019-04-12 15:00:00	0	0	0
2019-04-12 16:00:00	0	0	0
2019-04-12 17:00:00	0	0	0
2019-04-12 18:00:00	0	0	0
2019-04-12 19:00:00	0	0	0
2019-04-12 20:00:00	0	0	0
2019-04-12 21:00:00	0	0	0
2019-04-12 22:00:00	0	0	0
2019-04-12 23:00:00	0	0	0
2019-04-13 00:00:00	0	0	0
2019-04-13 01:00:00	0	0	0
2019-04-13 02:00:00	0	0	0
2019-04-13 03:00:00	0	0	0
2019-04-13 04:00:00	0	0	0
2019-04-13 05:00:00	0	0	0
2019-04-13 06:00:00	0	0	0
2019-04-13 07:00:00	0	0	0
2019-04-13 08:00:00	0	0	0
2019-04-13 09:00:00	0	0	0
2019-04-13 10:00:00	0	0	0
2019-04-13 11:00:00	0	0	0
2019-04-13 12:00:00	0	0	0
2019-04-13 13:00:00	0	0	0
2019-04-13 14:00:00	0	0	0
2019-04-13 15:00:00	0	0	0
2019-04-13 16:00:00	0	0	0
2019-04-13 17:00:00	0	0	0
2019-04-13 18:00:00	0	0	0
2019-04-13 19:00:00	0	0	0
2019-04-13 20:00:00	0	0	0
2019-04-13 21:00:00	0	0	0
2019-04-13 22:00:00	0	0	0
2019-04-13 23:00:00	0	0	0
2019-04-14 00:00:00	0	0	0
2019-04-14 01:00:00	0	0	0
2019-04-14 02:00:00	0	0	0
2019-04-14 03:00:00	0	0	0
2019-04-14 04:00:00	0	0	0
2019-04-14 05:00:00	0	0	0
2019-04-14 06:00:00	0	0	0
2019-04-14 07:00:00	0	0	0
2019-04-14 08:00:00	0	0	0
2019-04-14 09:00:00	0	0	0
2019-04-14 10:00:00	0	0	0
2019-04-14 11:00:00	0	0	0
2019-04-14 12:00:00	0	0	0
2019-04-14 13:00:00	0	0	0
2019-04-14 14:00:00	0	0	0
2019-04-14 15:00:00	0	0	0
2019-04-14 16:00:00	0	0	0
2019-04-14 17:00:00	0	0	0
2019-04-14 18:00:00	0	0	0
2019-04-14 19:00:00	0	0	0
2019-04-14 20:00:00	0	0	0
2019-04-14 21:00:00	0	0	0
2019-04-14 22:00:00	0	0	0
2019-04-14 23:00:00	0	0	0
2019-04-15 00:00:00	0	0	0
2019-04-15 01:00:00	0	0	0
2019-04-15 02:00:00	0	0	0
2019-04-15 03:00:00	0	0	0
2019-04-15 04:00:00	0	0	0
2019-04-15 05:00:00	0	0	0
2019-04-15 06:00:00	0	0	0
2019-04-15 07:00:00	0	0	0
2019-04-15 08:00:00	0	0	0
2019-04-15 09:00:00	0	0	0
2019-04-15 10:00:00	0	0	0
2019-04-15 11:00:00	0	0	0
2019-04-15 12:00:00	0	0	0
2019-04-15 13:00:00	0	0	0
2019-04-15 14:00:00	0	0	0
2019-04-15 15:00:00	0	0	0
2019-04-15 16:00:00	0	0	0
2019-04-15 17:00:00	0	0	0
2019-04-15 18:00:00	0	0	0
2019-04-15 19:00:00	0	0	0
2019-04-15 20:00:00	0	0	0
2019-04-15 21:00:00	0	0	0
2019-04-15 22:00:00	0	0	0
2019-04-15 23:00:00	0	0	0
2019-04-16 00:00:00	0	0	0
2019-04-16 01:00:00	0	0	0
2019-04-16 02:00:00	0	0	0
2019-04-16 03:00:00	0	0	0
2019-04-16 04:00:00	0	0	0
2019-04-16 05:00:00	0	0	0
2019-04-16 06:00:00	0	0	0
2019-04-16 07:00:00	0	0	0
2019-04-16 08:00:00	0	0	0
2019-04-16 09:00:00	0	0	0
2019-04-16 10:00:00	0	0	0
2019-04-16 11:00:00	0	0	0
2019-04-16 12:00:00	0	0	0
2019-04-16 13:00:00	0	0	0
2019-04-16 14:00:00	0	0	0
2019-04-16 15:00:00	0	0	0
2019-04-16 16:00:00	0	0	0
2019-04-16 17:00:00	0	0	0
2019-04-16 18:00:00	0	0	0
2019-04-16 19:00:00	0	0	0
2019-04-16 20:00:00	0	0	0
2019-04-16 21:00:00	0	0	0
2019-04-16 22:00:00	0	0	0
2019-04-16 23:00:00	0	0	0
2019-04-17 00:00:00	0	0	0
2019-04-17 01:00:00	0	0	0
2019-04-17 02:00:00	0	0	0
2019-04-17 03:00:00	0	0	0
2019-04-17 04:00:00	0	0	0
2019-04-17 05:00:00	0	0	0
2019-04-17 06:00:00	0	0	0
2019-04-17 07:00:00	0	0	0
2019-04-17 08:00:00	0	0	0
2019-04-17 09:00:00	0	0	0
2019-04-17 10:00:00	0	0	0
2019-04-17 11:00:00	0	0	0
2019-04-17 12:00:00	0	0	0
2019-04-17 13:00:00	0	0	0
2019-04-17 14:00:00	0	0	0
2019-04-17 15:00:00	0	0	0
2019-04-17 16:00:00	0	0	0
2019-04-17 17:00:00	0	0	0
2019-04-17 18:00:00	0	0	0
2019-04-17 19:00:00	0	0	0
2019-04-17 20:00:00	0	0	0
2019-04-17 21:00:00	0	0	0
2019-04-17 22:00:00	0	0	0
2019-04-17 23:00:00	0	0	0
2019-04-18 00:00:00	0	0	0
2019-04-18 01:00:00	0	0	0
2019-04-18 02:00:00	0	0	0
2019-04-18 03:00:00	0	0	0
2019-04-18 04:00:00	0	0	0
2019-04-18 05:00:00	0	0	0
2019-04-18 06:00:00	0	0	0
2019-04-18 07:00:00	0	0	0
2019-04-18 08:00:00	0	0	0
2019-04-18 09:00:00	0	0	0
2019-04-18 10:00:00	0	0	0
2019-04-18 11:00:00	0	0	0
2019-04-18 12:00:00	0	0	0
2019-04-18 13:00:00	0	0	0
2019-04-18 14:00:00	0	0	0
2019-04-18 15:00:00	0	0	0
2019-04-18 16:00:00	0	0	0
2019-04-18 17:00:00	0	0	0
2019-04-18 18:00:00	0	0	0
2019-04-18 19:00:00	0	0	0
2019-04-18 20:00:00	0	0	0
2019-04-18 21:00:00	0	0	0
2019-04-18 22:00:00	0	0	0
2019-04-18 23:00:00	0	0	0
2019-04-19 00:00:00	0	0	0
2019-04-19 01:00:00	0	0	0
2019-04-19 02:00:00	0	0	0
2019-04-19 03:00:00	0	0	0
2019-04-19 04:00:00	0	0	0
2019-04-19 05:00:00	0	0	0
2019-04-19 06:00:00	0	0	0
2019-04-19 07:00:00	0	0	0
2019-04-19 08:00:00	0	0	0
2019-04-19 09:00:00	0	0	0
2019-04-19 10:00:00	0	0	0
2019-04-19 11:00:00	0	0	0
2019-04-19 12:00:00	0	0	0
2019-04-19 13:00:00	0	0	0
2019-04-19 14:00:00	0	0	0
2019-04-19 15:00:00	0	0	0
2019-04-19 16:00:00	0	0	0
2019-04-19 17:00:00	0	0	0
2019-04-19 18:00:00	0	0	0
2019-04-19 19:00:00	0	0	0
2019-04-19 20:00:00	0	0	0
2019-04-19 21:00:00	0	0	0
2019-04-19 22:00:00	0	0	0
2019-04-19 23:00:00	0	0	0
2019-04-20 00:00:00	0	0	0
2019-04-20 01:00:00	0	0	0
2019-04-20 02:00:00	0	0	0
2019-04-20 03:00:00	0	0	0
2019-04-20 04:00:00	0	0	0
2019-04-20 05:00:00	0	0	0
2019-04-20 06:00:00	0	0	0
2019-04-20 07:00:00	0	0	0
2019-04-20 08:00:00	0	0	0
2019-04-20 09:00:00	0	0	0
2019-04-20 10:00:00	0	0	0
2019-04-20 11:00:00	0	0	0
2019-04-20 12:00:00	0	0	0
2019-04-20 13:00:00	0	0	0
2019-04-20 14:00:00	0	0	0
2019-04-20 15:00:00	0	0	0
2019-04-20 16:00:00	0	0	0
2019-04-20 17:00:00	0	0	0
2019-04-20 18:00:00	0	0	0
2019-04-20 19:00:00	0	0	0
2019-04-20 20:00:00	0	0	0
2019-04-20 21:00:00	0	0	0
2019-04-20 22:00:00	0	0	0
2019-04-20 23:00:00	0	0	0
2019-04-21 00:00:00	0	0	0
2019-04-21 01:00:00	0	0	0
2019-04-21 02:00:00	0	0	0
2019-04-21 03:00:00	0	0	0
2019-04-21 04:00:00	0	0	0
2019-04-21 05:00:00	0	0	0
2019-04-21 06:00:00	0	0	0
2019-04-21 07:00:00	0	0	0
2019-04-21 08:00:00	0	0	0
2019-04-21 09:00:00	0	0	0
2019-04-21 10:00:00	0	0	0
2019-04-21 11:00:00	0	0	0
2019-04-21 12:00:00	0	0	0
2019-04-21 13:00:00	0	0	0
2019-04-21 14:00:00	0	0	0
2019-04-21 15:00:00	0	0	0
2019-04-21 16:00:00	0	0	0
2019-04-21 17:00:00	0	0	0
2019-04-21 18:00:00	0	0	0
2019-04-21 19:00:00	0	0	0
2019-04-21 20:00:00	0	0	0
2019-04-21 21:00:00	0	0	0
2019-04-21 22:00:00	0	0	0
2019-04-21 23:00:00	0	0	0
2019-04-22 00:00:00	0	0	0
2019-04-22 01:00:00	0	0	0
2019-04-22 02:00:00	0	0	0
2019-04-22 03:00:00	0	0	0
2019-04-22 04:00:00	0	0	0
2019-04-22 05:00:00	0	0	0
2019-04-22 06:00:00	0	0	0
2019-04-22 07:00:00	0	0	0
2019-04-22 08:00:00	0	0	0
2019-04-22 09:00:00	0	0	0
2019-04-22 10:00:00	0	0	0
2019-04-22 11:00:00	0	0	0
2019-04-22 12:00:00	0	0	0
2019-04-22 13:00:00	0	0	0
2019-04-22 14:00:00	0	0	0
2019-04-22 15:00:00	0	0	0
2019-04-22 16:00:00	0	0	0
2019-04-22 17:00:00	0	0	0
2019-04-22 18:00:00	0	0	0
2019-04-22 19:00:00	0	0	0
2019-04-22 20:00:00	0	0	0
2019-04-22 21:00:00	0	0	0
2019-04-22 22:00:00	0	0	0
2019-04-22 23:00:00	0	0	0
2019-04-23 00:00:00	0	0	0
2019-04-23 01:00:00	0	0	0
2019-04-23 02:00:00	0	0	0
2019-04-23 03:00:00	0	0	0
2019-04-23 04:00:00	0	0	0
2019-04-23 05:00:00	0	0	0
2019-04-23 06:00:00	0	0	0
2019-04-23 07:00:00	0	0	0
2019-04-23 08:00:00	0	0	0
2019-04-23 09:00:00	0	0	0
2019-04-23 10:00:00	0	0	0
2019-04-23 11:00:00	0	0	0
2019-04-23 12:00:00	0	0	0
2019-04-23 13:00:00	0	0	0
2019-04-23 14:00:00	0	0	0
2019-04-23 15:00:00	0	0	0
2019-04-23 16:00:00	0	0	0
2019-04-23 17:00:00	0	0	0
2019-04-23 18:00:00	0	0	0
2019-04-23 19:00:00	0	0	0
2019-04-23 20:00:00	0	0	0
2019-04-23 21:00:00	0	0	0
2019-04-23 22:00:00	0	0	0
2019-04-23 23:00:00	0	0	0
2019-04-24 00:00:00	0	0	0
2019-04-24 01:00:00	0	0	0
2019-04-24 02:00:00	0	0	0
2019-04-24 03:00:00	0	0	0
2019-04-24 04:00:00	0	0	0
2019-04-24 05:00:00	0	0	0
2019-04-24 06:00:00	0	0	0
2019-04-24 07:00:00	0	0	0
2019-04-24 08:00:00	0	0	0
2019-04-24 09:00:00	0	0	0
2019-04-24 10:00:00	0	0	0
2019-04-24 11:00:00	0	0	0
2019-04-24 12:00:00	0	0	0
2019-04-24 13:00:00	0	0	0
2019-04-24 14:00:00	0	0	0
2019-04-24 15:00:00	0	0	0
2019-04-24 16:00:00	0	0	0
2019-04-24 17:00:00	0	0	0
2019-04-24 18:00:00	0	0	0
2019-04-24 19:00:00	0	0	0
2019-04-24 20:00:00	0	0	0
2019-04-24 21:00:00	0	0	0
2019-04-24 22:00:00	0	0	0
2019-04-24 23:00:00	0	0	0
2019-04-25 00:00:00	0	0	0
2019-04-25 01:00:00	0	0	0
2019-04-25 02:00:00	0	0	0
2019-04-25 03:00:00	0	0	0
2019-04-25 04:00:00	0	0	0
2019-04-25 05:00:00	0	0	0
2019-04-25 06:00:00	0	0	0
2019-04-25 07:00:00	0	0	0
2019-04-25 08:00:00	0	0	0
2019-04-25 09:00:00	0	0	0
2019-04-25 10:00:00	0	0	0
2019-04-25 11:00:00	0	0	0
2019-04-25 12:00:00	0	0	0
2019-04-25 13:00:00	0	0	0
2019-04-25 14:00:00	0	0	0
2019-04-25 15:00:00	0	0	0
2019-04-25 16:00:00	0	0	0
2019-04-25 17:00:00	0	0	0
2019-04-25 18:00:00	0	0	0
2019-04-25 19:00:00	0	0	0
2019-04-25 20:00:00	0	0	0
2019-04-25 21:00:00	0	0	0
2019-04-25 22:00:00	0	0	0
2019-04-25 23:00:00	0	0	0
2019-04-26 00:00:00	0	0	0
2019-04-26 01:00:00	0	0	0
2019-04-26 02:00:00	0	0	0
2019-04-26 03:00:00	0	0	0
2019-04-26 04:00:00	0	0	0
2019-04-26 05:00:00	0	0	0
2019-04-26 06:00:00	0	0	0
2019-04-26 07:00:00	0	0	0
2019-04-26 08:00:00	0	0	0
2019-04-26 09:00:00	0	0	0
2019-04-26 10:00:00	0	0	0
2019-04-26 11:00:00	0	0	0
2019-04-26 12:00:00	0	0	0
2019-04-26 13:00:00	0	0	0
2019-04-26 14:00:00	0	0	0
2019-04-26 15:00:00	0	0	0
2019-04-26 16:00:00	0	0	0
2019-04-26 17:00:00	0	0	0
2019-04-26 18:00:00	0	0	0
2019-04-26 19:00:00	0	0	0
2019-04-26 20:00:00	0	0	0
2019-04-26 21:00:00	0	0	0
2019-04-26 22:00:00	0	0	0
2019-04-26 23:00:00	0	0	0
2019-04-27 00:00:00	0	0	0
2019-04-27 01:00:00	0	0	0
2019-04-27 02:00:00	0	0	0
2019-04-27 03:00:00	0	0	0
2019-04-27 04:00:00	0	0	0
2019-04-27 05:00:00	0	0	0
2019-04-27 06:00:00	0	0	0
2019-04-27 07:00:00	0	0	0
2019-04-27 08:00:00	0	0	0
2019-04-27 09:00:00	0	0	0
2019-04-27 10:00:00	0	0	0
2019-04-27 11:00:00	0	0	0
2019-04-27 12:00:00	0	0	0
2019-04-27 13:00:00	0	0	0
2019-04-27 14:00:00	0	0	0
2019-04-27 15:00:00	0	0	0
2019-04-27 16:00:00	0	0	0
2019-04-27 17:00:00	0	0	0
2019-04-27 18:00:00	0	0	0
2019-04-27 19:00:00	0	0	0
2019-04-27 20:00:00	0	0	0
2019-04-27 21:00:00	0	0	0
2019-04-27 22:00:00	0	0	0
2019-04-27 23:00:00	0	0	0
2019-04-28 00:00:00	0	0	0
2019-04-28 01:00:00	0	0	0
2019-04-28 02:00:00	0	0	0
2019-04-28 03:00:00	0	0	0
2019-04-28 04:00:00	0	0	0
2019-04-28 05:00:00	0	0	0
2019-04-28 06:00:00	0	0	0
2019-04-28 07:00:00	0	0	0
2019-04-28 08:00:00	0	0	0
2019-04-28 09:00:00	0	0	0
2019-04-28 10:00:00	0	0	0
2019-04-28 11:00:00	0	0	0
2019-04-28 12:00:00	0	0	0
2019-04-28 13:00:00	0	0	0
2019-04-28 14:00:00	0	0	0
2019-04-28 15:00:00	0	0	0
2019-04-28 16:00:00	0	0	0
2019-04-28 17:00:00	0	0	0
2019-04-28 18:00:00	0	0	0
2019-04-28 19:00:00	0	0	0
2019-04-28 20:00:00	0	0	0
2019-04-28 21:00:00	0	0	0
2019-04-28 22:00:00	0	0	0
2019-04-28 23:00:00	0	0	0
2019-04-29 00:00:00	0	0	0
2019-04-29 01:00:00	0	0	0
2019-04-29 02:00:00	0	0	0
2019-04-29 03:00:00	0	0	0
2019-04-29 04:00:00	0	0	0
2019-04-29 05:00:00	0	0	0
2019-04-29 06:00:00	0	0	0
2019-04-29 07:00:00	0	0	0
2019-04-29 08:00:00	0	0	0
2019-04-29 09:00:00	0	0	0
2019-04-29 10:00:00	0	0	0
2019-04-29 11:00:00	0	0	0
2019-04-29 12:00:00	0	0	0
2019-04-29 13:00:00	0	0	0
2019-04-29 14:00:00	0	0	0
2019-04-29 15:00:00	0	0	0
2019-04-29 16:00:00	0	0	0
2019-04-29 17:00:00	0	0	0
2019-04-29 18:00:00	0	0	0
2019-04-29 19:00:00	0	0	0
2019-04-29 20:00:00	0	0	0
2019-04-29 21:00:00	0	0	0
2019-04-29 22:00:00	0	0	0
2019-04-29 23:00:00	0	0	0
2019-04-30 00:00:00	0	0	0
2019-04-30 01:00:00	0	0	0
2019-04-30 02:00:00	0	0	0
2019-04-30 03:00:00	0	0	0
2019-04-30 04:00:00	0	0	0
2019-04-30 05:00:00	0	0	0
2019-04-30 06:00:00	0	0	0
2019-04-30 07:00:00	0	0	0
2019-04-30 08:00:00	0	0	0
2019-04-30 09:00:00	0	0	0
2019-04-30 10:00:00	0	0	0
2019-04-30 11:00:00	0	0	0
2019-04-30 12:00:00	0	0	0
2019-04-30 13:00:00	0	0	0
2019-04-30 14:00:00	0	0	0
2019-04-30 15:00:00	0	0	0
2019-04-30 16:00:00	0	0	0
2019-04-30 17:00:00	0	0	0
2019-04-30 18:00:00	0	0	0
2019-04-30 19:00:00	0	0	0
2019-04-30 20:00:00	0	0	0
2019-04-30 21:00:00	0	0	0
2019-04-30 22:00:00	0	0	0
2019-04-30 23:00:00	0	0	0
2019-05-01 00:00:00	0	0	0

## Sheet: PM 04330 08
Data/Hora	Intensidade(carros/hora)	Ocupacao(%)	Carga(%)
2019-04-01 00:00:00	147	0	1.33
2019-04-01 01:00:00	64	0	0.25
2019-04-01 02:00:00	61	0	0.17
2019-04-01 03:00:00	44	0	0
2019-04-01 04:00:00	52	0	0
2019-04-01 05:00:00	208	0.17	2
2019-04-01 06:00:00	1311	7.84	18.83
2019-04-01 07:00:00	2297	27.59	41.67
2019-04-01 08:00:00	2158	23.09	38.83
2019-04-01 09:00:00	1497	39.25	36.33
2019-04-01 10:00:00	1243	35.67	30.5
2019-04-01 11:00:00	1238	48.67	35.5
2019-04-01 12:00:00	1598	32.67	34.25
2019-04-01 13:00:00	1419	37.92	33.84
2019-04-01 14:00:00	1363	49.58	37.75
2019-04-01 15:00:00	1468	30.25	32.09
2019-04-01 16:00:00	1416	17.67	26.34
2019-04-01 17:00:00	1626	12.09	26.5
2019-04-01 18:00:00	1742	17.58	31.33
2019-04-01 19:00:00	1377	6	22
2019-04-01 20:00:00	993	3	14.83
2019-04-01 21:00:00	723	2.08	10.09
2019-04-01 22:00:00	700	2	10.33
2019-04-01 23:00:00	245	0.25	3
2019-04-02 00:00:00	112	0	0.89
2019-04-02 01:00:00	78	0	0.25
2019-04-02 02:00:00	55	0	0.08
2019-04-02 03:00:00	29	0	0
2019-04-02 04:00:00	40	0	0
2019-04-02 05:00:00	222	0.33	2.17
2019-04-02 06:00:00	1266	5.08	17.75
2019-04-02 07:00:00	2378	25.42	41.67
2019-04-02 08:00:00	2143	48.75	47
2019-04-02 09:00:00	1333	57.17	41
2019-04-02 10:00:00	1092	57.5	37
2019-04-02 11:00:00	1195	45	33.75
2019-04-02 12:00:00	1280	52.17	37.67
2019-04-02 13:00:00	1439	36.75	33.75
2019-04-02 14:00:00	1369	41.83	34.09
2019-04-02 15:00:00	1405	35.17	33
2019-04-02 16:00:00	1490	23.92	30.08
2019-04-02 17:00:00	1885	11.09	30.08
2019-04-02 18:00:00	1647	10.08	27.67
2019-04-02 19:00:00	1329	4.75	20.5
2019-04-02 20:00:00	937	2.92	13.92
2019-04-02 21:00:00	750	1.92	10.75
2019-04-02 22:00:00	651	1.75	8.5
2019-04-02 23:00:00	386	0.92	6
2019-04-03 00:00:00	141	0.33	1.89
2019-04-03 01:00:00	92	0	0.5
2019-04-03 02:00:00	41	0	0
2019-04-03 03:00:00	42	0	0
2019-04-03 04:00:00	80	0.08	0.5
2019-04-03 05:00:00	205	0.08	1.92
2019-04-03 06:00:00	1291	8.67	18.75
2019-04-03 07:00:00	2273	28.5	42.33
2019-04-03 08:00:00	1961	37.42	41
2019-04-03 09:00:00	1492	51.75	39.92
2019-04-03 10:00:00	1472	26.33	31.25
2019-04-03 11:00:00	1641	14.58	28.25
2019-04-03 12:00:00	1707	15.92	29.25
2019-04-03 13:00:00	1791	16.75	31.59
2019-04-03 14:00:00	1601	11	26.58
2019-04-03 15:00:00	1630	7.25	25.67
2019-04-03 16:00:00	1572	5.83	24.5
2019-04-03 17:00:00	1786	8.08	28.09
2019-04-03 18:00:00	1573	6.25	25.17
2019-04-03 19:00:00	1321	4.92	20.42
2019-04-03 20:00:00	914	2.92	13.5
2019-04-03 21:00:00	743	1.92	10.25
2019-04-03 22:00:00	597	1.34	8.34
2019-04-03 23:00:00	350	0.42	4.58
2019-04-04 00:00:00	225	0.22	2.55
2019-04-04 01:00:00	82	0	0.42
2019-04-04 02:00:00	54	0	0.08
2019-04-04 03:00:00	49	0	0
2019-04-04 04:00:00	45	0	0
2019-04-04 05:00:00	204	0.17	1.84
2019-04-04 06:00:00	1186	5	16.58
2019-04-04 07:00:00	2270	17.75	38.08
2019-04-04 08:00:00	2259	31.92	43.25
2019-04-04 09:00:00	1951	16.25	34.25
2019-04-04 10:00:00	1650	13	28.34
2019-04-04 11:00:00	1520	12	25.67
2019-04-04 12:00:00	1699	15.33	29.09
2019-04-04 13:00:00	1700	13.84	28.92
2019-04-04 14:00:00	1692	11.17	28.17
2019-04-04 15:00:00	1571	6.83	24.5
2019-04-04 16:00:00	1695	7.75	26.42
2019-04-04 17:00:00	1830	10	29.25
2019-04-04 18:00:00	1650	6.92	26.34
2019-04-04 19:00:00	1376	5	21.17
2019-04-04 20:00:00	1039	3.67	15.58
2019-04-04 21:00:00	853	2.59	12.42
2019-04-04 22:00:00	683	1.75	9.67
2019-04-04 23:00:00	384	0.5	5.17
2019-04-05 00:00:00	269	0.11	3.11
2019-04-05 01:00:00	167	0	1.75
2019-04-05 02:00:00	75	0	0.25
2019-04-05 03:00:00	89	0	0.42
2019-04-05 04:00:00	84	0	0.25
2019-04-05 05:00:00	244	0.33	2.42
2019-04-05 06:00:00	1308	8.33	18.75
2019-04-05 07:00:00	2276	27.5	41.67
2019-04-05 08:00:00	2100	52.5	47.59
2019-04-05 09:00:00	1983	39.42	41.58
2019-04-05 10:00:00	1640	21.17	31.42
2019-04-05 11:00:00	1710	15.84	29.5
2019-04-05 12:00:00	1842	17.75	31.83
2019-04-05 13:00:00	1815	16.33	31.75
2019-04-05 14:00:00	1693	10.67	27.75
2019-04-05 15:00:00	1700	6.84	26.75
2019-04-05 16:00:00	1659	6.75	25.75
2019-04-05 17:00:00	1863	9.67	29.83
2019-04-05 18:00:00	1534	5.92	24.08
2019-04-05 19:00:00	1421	4.75	21.75
2019-04-05 20:00:00	1183	4.67	18
2019-04-05 21:00:00	890	2.92	13.33
2019-04-05 22:00:00	731	2.08	10.33
2019-04-05 23:00:00	596	1.5	8.33
2019-04-06 00:00:00	468	1	6.33
2019-04-06 01:00:00	307	0.33	3.84
2019-04-06 02:00:00	273	0.33	3.34
2019-04-06 03:00:00	181	0	1.67
2019-04-06 04:00:00	147	0	1.25
2019-04-06 05:00:00	194	0	1.92
2019-04-06 06:00:00	491	1.25	6.25
2019-04-06 07:00:00	951	3.67	13.5
2019-04-06 08:00:00	1189	7.08	18.42
2019-04-06 09:00:00	1296	7.83	20.92
2019-04-06 10:00:00	1284	8.25	20.83
2019-04-06 11:00:00	1324	8.58	21.08
2019-04-06 12:00:00	1374	7.25	21.58
2019-04-06 13:00:00	1403	4.59	21.17
2019-04-06 14:00:00	1219	3.75	18.08
2019-04-06 15:00:00	1082	3.08	15.83
2019-04-06 16:00:00	1151	3.83	16.75
2019-04-06 17:00:00	1201	4.08	18
2019-04-06 18:00:00	1240	4.83	18.42
2019-04-06 19:00:00	1184	4.42	17.92
2019-04-06 20:00:00	1061	3.5	15.5
2019-04-06 21:00:00	924	2.75	14.08
2019-04-06 22:00:00	768	2	10.75
2019-04-06 23:00:00	655	1.5	9.25
2019-04-07 00:00:00	565	1.11	7.67
2019-04-07 01:00:00	379	0.67	5.09
2019-04-07 02:00:00	305	0.42	3.92
2019-04-07 03:00:00	196	0.08	1.92
2019-04-07 04:00:00	162	0	1.58
2019-04-07 05:00:00	206	0.08	2.17
2019-04-07 06:00:00	337	0.08	4.09
2019-04-07 07:00:00	428	0.67	5.5
2019-04-07 08:00:00	583	1.17	7.75
2019-04-07 09:00:00	695	1.5	9.5
2019-04-07 10:00:00	817	2	11.5
2019-04-07 11:00:00	864	2.08	12.17
2019-04-07 12:00:00	1079	3.5	15.33
2019-04-07 13:00:00	999	2.84	14.67
2019-04-07 14:00:00	991	2.92	14.25
2019-04-07 15:00:00	968	2.75	13.67
2019-04-07 16:00:00	977	3.08	13.92
2019-04-07 17:00:00	984	2.84	14.25
2019-04-07 18:00:00	1139	3.67	16.58
2019-04-07 19:00:00	924	2.5	13.5
2019-04-07 20:00:00	858	2.42	12.25
2019-04-07 21:00:00	594	1.33	8.25
2019-04-07 22:00:00	360	0.59	4.75
2019-04-07 23:00:00	247	0	3.17
2019-04-08 00:00:00	124	0	1.33
2019-04-08 01:00:00	81	0	0.33
2019-04-08 02:00:00	54	0	0
2019-04-08 03:00:00	40	0	0
2019-04-08 04:00:00	64	0	0.08
2019-04-08 05:00:00	199	0.17	1.92
2019-04-08 06:00:00	1284	9.33	19
2019-04-08 07:00:00	2332	31.5	43.42
2019-04-08 08:00:00	2298	23.92	41.17
2019-04-08 09:00:00	1906	18.5	34.5
2019-04-08 10:00:00	1542	12.34	25.83
2019-04-08 11:00:00	1553	11	25.84
2019-04-08 12:00:00	1644	14.25	28.25
2019-04-08 13:00:00	1744	15.34	29.67
2019-04-08 14:00:00	1697	10	27.92
2019-04-08 15:00:00	1583	6.42	24.92
2019-04-08 16:00:00	1652	7	25.75
2019-04-08 17:00:00	1843	8.42	29.42
2019-04-08 18:00:00	1621	6.5	25.58
2019-04-08 19:00:00	1389	5	21.17
2019-04-08 20:00:00	867	2.67	12.92
2019-04-08 21:00:00	738	2	10.5
2019-04-08 22:00:00	726	2.25	10.67
2019-04-08 23:00:00	255	0.25	3.25
2019-04-09 00:00:00	159	0	1.67
2019-04-09 01:00:00	60	0	0.08
2019-04-09 02:00:00	46	0	0
2019-04-09 03:00:00	40	0	0
2019-04-09 04:00:00	56	0	0
2019-04-09 05:00:00	218	0.25	2.17
2019-04-09 06:00:00	1232	5.42	17.17
2019-04-09 07:00:00	2308	16.92	38.92
2019-04-09 08:00:00	2262	25.25	41
2019-04-09 09:00:00	2089	33.34	41.33
2019-04-09 10:00:00	1680	14	29.09
2019-04-09 11:00:00	1582	10.92	26.33
2019-04-09 12:00:00	1691	14.25	28.5
2019-04-09 13:00:00	1697	13.08	29
2019-04-09 14:00:00	1585	8.92	25.75
2019-04-09 15:00:00	1623	6.5	25.25
2019-04-09 16:00:00	1769	8.34	28.09
2019-04-09 17:00:00	1844	8.75	29.42
2019-04-09 18:00:00	1711	7.25	27.25
2019-04-09 19:00:00	1264	5.25	19.92
2019-04-09 20:00:00	989	4.75	15.33
2019-04-09 21:00:00	733	2.17	10.34
2019-04-09 22:00:00	629	1.5	8.59
2019-04-09 23:00:00	457	1	6.5
2019-04-10 00:00:00	187	0	2
2019-04-10 01:00:00	77	0	0.33
2019-04-10 02:00:00	44	0	0
2019-04-10 03:00:00	36	0	0
2019-04-10 04:00:00	51	0	0
2019-04-10 05:00:00	221	0.17	2.25
2019-04-10 06:00:00	1274	8.17	18.67
2019-04-10 07:00:00	2247	29.75	41.84
2019-04-10 08:00:00	2232	33	42.75
2019-04-10 09:00:00	1977	25.33	37.67
2019-04-10 10:00:00	1673	14.92	29
2019-04-10 11:00:00	1575	14.5	27.5
2019-04-10 12:00:00	1733	16.59	29.84
2019-04-10 13:00:00	1766	15.33	30.25
2019-04-10 14:00:00	1653	11.42	27.67
2019-04-10 15:00:00	1599	6.17	25
2019-04-10 16:00:00	1582	6.33	24.42
2019-04-10 17:00:00	1747	7.83	27.17
2019-04-10 18:00:00	1659	8.58	26.58
2019-04-10 19:00:00	1362	5.92	21.5
2019-04-10 20:00:00	933	2.92	13.67
2019-04-10 21:00:00	713	2.08	10
2019-04-10 22:00:00	618	1.42	8.92
2019-04-10 23:00:00	359	0.5	4.58
2019-04-11 00:00:00	215	0	2.56
2019-04-11 01:00:00	85	0	0.67
2019-04-11 02:00:00	60	0	0.08
2019-04-11 03:00:00	41	0	0
2019-04-11 04:00:00	59	0	0.08
2019-04-11 05:00:00	216	0.33	2
2019-04-11 06:00:00	1221	6.09	17.25
2019-04-11 07:00:00	2267	16.5	37.92
2019-04-11 08:00:00	2255	21.17	39.75
2019-04-11 09:00:00	1999	17.83	35.5
2019-04-11 10:00:00	1682	15.33	29.84
2019-04-11 11:00:00	1551	12.09	26.17
2019-04-11 12:00:00	1657	14.42	28.09
2019-04-11 13:00:00	1695	20.42	30.92
2019-04-11 14:00:00	1526	14.75	27.25
2019-04-11 15:00:00	1602	7.83	25.17
2019-04-11 16:00:00	1609	6.58	25.08
2019-04-11 17:00:00	1857	8.5	29.5
2019-04-11 18:00:00	1643	9.17	26.83
2019-04-11 19:00:00	1580	5.75	24.5
2019-04-11 20:00:00	1076	3.5	16.34
2019-04-11 21:00:00	843	2.5	12.25
2019-04-11 22:00:00	694	1.75	9.75
2019-04-11 23:00:00	418	1	5.92
2019-04-12 00:00:00	224	0	2.67
2019-04-12 01:00:00	169	0	1.75
2019-04-12 02:00:00	91	0	0.42
2019-04-12 03:00:00	77	0	0.25
2019-04-12 04:00:00	111	0.08	0.33
2019-04-12 05:00:00	241	0.33	2.92
2019-04-12 06:00:00	1299	7.5	18.5
2019-04-12 07:00:00	2176	25.5	39.59
2019-04-12 08:00:00	2127	49.42	46.5
2019-04-12 09:00:00	1989	37.08	41
2019-04-12 10:00:00	1686	25.83	34.09
2019-04-12 11:00:00	1666	16.33	29.58
2019-04-12 12:00:00	1819	15.83	31.25
2019-04-12 13:00:00	1770	15.59	30.75
2019-04-12 14:00:00	1571	10.17	26.25
2019-04-12 15:00:00	1686	7.17	26.08
2019-04-12 16:00:00	1614	7.25	25.59
2019-04-12 17:00:00	1880	10	30.25
2019-04-12 18:00:00	1598	6.25	25.42
2019-04-12 19:00:00	1385	4.83	21.25
2019-04-12 20:00:00	1121	5	17.25
2019-04-12 21:00:00	913	2.67	13.08
2019-04-12 22:00:00	747	2.17	10.58
2019-04-12 23:00:00	524	1.08	7.25
2019-04-13 00:00:00	483	0.89	6.44
2019-04-13 01:00:00	335	0.25	4.34
2019-04-13 02:00:00	199	0	2.17
2019-04-13 03:00:00	156	0	1.58
2019-04-13 04:00:00	117	0	0.92
2019-04-13 05:00:00	138	0	1.17
2019-04-13 06:00:00	490	1.17	6.33
2019-04-13 07:00:00	902	3.5	13.08
2019-04-13 08:00:00	1262	8.59	19.58
2019-04-13 09:00:00	1255	8.58	20.83
2019-04-13 10:00:00	1316	7.84	20.92
2019-04-13 11:00:00	1289	7.83	20.42
2019-04-13 12:00:00	1346	7.09	21.67
2019-04-13 13:00:00	1315	4.42	19.92
2019-04-13 14:00:00	1121	3.17	16.42
2019-04-13 15:00:00	1148	3.58	16.5
2019-04-13 16:00:00	1118	3.59	16.5
2019-04-13 17:00:00	1129	3.67	16.58
2019-04-13 18:00:00	1151	3.92	16.75
2019-04-13 19:00:00	1207	4.25	17.92
2019-04-13 20:00:00	1075	3.67	15.5
2019-04-13 21:00:00	933	2.83	14
2019-04-13 22:00:00	754	1.92	10.92
2019-04-13 23:00:00	598	1.42	8.25
2019-04-14 00:00:00	444	1	6.11
2019-04-14 01:00:00	352	0.33	4.59
2019-04-14 02:00:00	242	0	2.83
2019-04-14 03:00:00	171	0	1.83
2019-04-14 04:00:00	128	0	1
2019-04-14 05:00:00	123	0	1
2019-04-14 06:00:00	290	0.25	3.25
2019-04-14 07:00:00	424	0.75	5.58
2019-04-14 08:00:00	514	0.83	6.42
2019-04-14 09:00:00	735	1.58	9.92
2019-04-14 10:00:00	857	2.09	12.09
2019-04-14 11:00:00	838	2.08	11.59
2019-04-14 12:00:00	932	2.42	12.92
2019-04-14 13:00:00	863	2.25	12.34
2019-04-14 14:00:00	835	2	11.75
2019-04-14 15:00:00	967	2.67	13.92
2019-04-14 16:00:00	692	1.67	10
2019-04-14 17:00:00	762	2.17	10.67
2019-04-14 18:00:00	974	3	13.83
2019-04-14 19:00:00	863	2.75	12.25
2019-04-14 20:00:00	816	2.5	11.75
2019-04-14 21:00:00	573	1.42	8.08
2019-04-14 22:00:00	307	0.42	4
2019-04-14 23:00:00	271	0.08	3.25
2019-04-15 00:00:00	139	0	1.33
2019-04-15 01:00:00	76	0	0.17
2019-04-15 02:00:00	44	0	0
2019-04-15 03:00:00	45	0	0
2019-04-15 04:00:00	65	0	0.08
2019-04-15 05:00:00	197	0.17	1.84
2019-04-15 06:00:00	1191	7.67	17.59
2019-04-15 07:00:00	2196	17.25	37
2019-04-15 08:00:00	2245	23.09	39.67
2019-04-15 09:00:00	1975	18.84	35.67
2019-04-15 10:00:00	1599	12.75	26.92
2019-04-15 11:00:00	1480	10.83	25.08
2019-04-15 12:00:00	1675	14.67	28.25
2019-04-15 13:00:00	1717	13.58	29.17
2019-04-15 14:00:00	1658	10.75	27.42
2019-04-15 15:00:00	1612	7.09	25.42
2019-04-15 16:00:00	1564	6.58	24.59
2019-04-15 17:00:00	1822	11.09	29.75
2019-04-15 18:00:00	1508	6.25	23.75
2019-04-15 19:00:00	1238	4.5	18.92
2019-04-15 20:00:00	887	2.83	13.09
2019-04-15 21:00:00	635	1.58	8.83
2019-04-15 22:00:00	646	1.92	9.25
2019-04-15 23:00:00	226	0.17	2.67
2019-04-16 00:00:00	133	0	1.33
2019-04-16 01:00:00	78	0	0.42
2019-04-16 02:00:00	49	0	0
2019-04-16 03:00:00	26	0	0
2019-04-16 04:00:00	50	0	0.08
2019-04-16 05:00:00	220	0.17	2.17
2019-04-16 06:00:00	1191	4.75	16.67
2019-04-16 07:00:00	2193	18.5	37
2019-04-16 08:00:00	2189	20.25	39
2019-04-16 09:00:00	1924	37.33	40.08
2019-04-16 10:00:00	1838	19.92	33.84
2019-04-16 11:00:00	1694	15.17	29.09
2019-04-16 12:00:00	1772	16.92	31.08
2019-04-16 13:00:00	1806	16	30.84
2019-04-16 14:00:00	1698	11.92	28.67
2019-04-16 15:00:00	1574	6.5	24.59
2019-04-16 16:00:00	1727	7.58	27.09
2019-04-16 17:00:00	1866	12.75	31.25
2019-04-16 18:00:00	1656	6.92	26.17
2019-04-16 19:00:00	1345	4.83	20.67
2019-04-16 20:00:00	912	2.75	13.5
2019-04-16 21:00:00	790	2.33	11.25
2019-04-16 22:00:00	730	1.83	10.09
2019-04-16 23:00:00	330	0.25	4.5
2019-04-17 00:00:00	171	0	2
2019-04-17 01:00:00	84	0	0.42
2019-04-17 02:00:00	37	0	0.08
2019-04-17 03:00:00	45	0	0
2019-04-17 04:00:00	47	0	0
2019-04-17 05:00:00	216	0.08	1.92
2019-04-17 06:00:00	1119	7.67	16.25
2019-04-17 07:00:00	2197	24.42	39.17
2019-04-17 08:00:00	2390	34.34	45.42
2019-04-17 09:00:00	1975	33.5	40.59
2019-04-17 10:00:00	1817	16.25	31.5
2019-04-17 11:00:00	1661	18.09	29.42
2019-04-17 12:00:00	1772	16.75	31.17
2019-04-17 13:00:00	1719	15.58	30
2019-04-17 14:00:00	1815	13.67	30.09
2019-04-17 15:00:00	1667	8.17	27.17
2019-04-17 16:00:00	1704	8.5	27
2019-04-17 17:00:00	1825	15.25	31.34
2019-04-17 18:00:00	1589	6.5	24.75
2019-04-17 19:00:00	1368	5.08	21.17
2019-04-17 20:00:00	1069	3.25	16.09
2019-04-17 21:00:00	807	2.17	11.25
2019-04-17 22:00:00	629	1.58	8.92
2019-04-17 23:00:00	362	0.42	4.75
2019-04-18 00:00:00	283	0.11	3.55
2019-04-18 01:00:00	144	0	1.67
2019-04-18 02:00:00	91	0	0.59
2019-04-18 03:00:00	65	0	0.08
2019-04-18 04:00:00	76	0	0.25
2019-04-18 05:00:00	213	0.08	2
2019-04-18 06:00:00	949	3.92	13.42
2019-04-18 07:00:00	1820	8.25	28
2019-04-18 08:00:00	2051	12.33	33.59
2019-04-18 09:00:00	1770	12.83	30.33
2019-04-18 10:00:00	1611	14	27.67
2019-04-18 11:00:00	1559	12.92	26.67
2019-04-18 12:00:00	1474	10.25	24.5
2019-04-18 13:00:00	1627	13.92	27.25
2019-04-18 14:00:00	1574	10.17	25.92
2019-04-18 15:00:00	1529	6.58	23.58
2019-04-18 16:00:00	1616	6.5	25.5
2019-04-18 17:00:00	1702	6.5	26.17
2019-04-18 18:00:00	1457	5.84	22.84
2019-04-18 19:00:00	1243	4.09	18.84
2019-04-18 20:00:00	1091	3.67	16.09
2019-04-18 21:00:00	871	2.83	12.67
2019-04-18 22:00:00	635	1.25	8.58
2019-04-18 23:00:00	487	1.33	6.83
2019-04-19 00:00:00	393	0.78	5.33
2019-04-19 01:00:00	242	0.08	3
2019-04-19 02:00:00	158	0	1.67
2019-04-19 03:00:00	167	0	1.67
2019-04-19 04:00:00	152	0.25	1.75
2019-04-19 05:00:00	155	0	1.42
2019-04-19 06:00:00	348	0.5	4
2019-04-19 07:00:00	418	0.84	5.67
2019-04-19 08:00:00	494	1.08	6.58
2019-04-19 09:00:00	564	1.34	7.67
2019-04-19 10:00:00	670	1.67	9.33
2019-04-19 11:00:00	738	2.42	10.5
2019-04-19 12:00:00	696	1.75	9.67
2019-04-19 13:00:00	614	1.5	8.75
2019-04-19 14:00:00	562	1.08	7.75
2019-04-19 15:00:00	629	1.17	8.67
2019-04-19 16:00:00	675	1.5	9.17
2019-04-19 17:00:00	664	1.42	9.34
2019-04-19 18:00:00	721	1.84	9.92
2019-04-19 19:00:00	679	1.59	9.5
2019-04-19 20:00:00	574	1.25	7.75
2019-04-19 21:00:00	471	0.92	6.5
2019-04-19 22:00:00	386	0.67	5.08
2019-04-19 23:00:00	318	0.42	4
2019-04-20 00:00:00	243	0.11	2.89
2019-04-20 01:00:00	194	0	2
2019-04-20 02:00:00	127	0	0.92
2019-04-20 03:00:00	124	0	1.09
2019-04-20 04:00:00	85	0	0.5
2019-04-20 05:00:00	150	0	1.25
2019-04-20 06:00:00	325	0.42	4
2019-04-20 07:00:00	491	1.08	6.67
2019-04-20 08:00:00	664	2.08	9.17
2019-04-20 09:00:00	829	3.08	11.75
2019-04-20 10:00:00	1078	5.33	16.34
2019-04-20 11:00:00	1058	5.33	15.84
2019-04-20 12:00:00	1042	3.83	15.75
2019-04-20 13:00:00	1072	3.08	15.84
2019-04-20 14:00:00	934	2.75	13.17
2019-04-20 15:00:00	967	2.75	14.09
2019-04-20 16:00:00	839	2.25	12.33
2019-04-20 17:00:00	673	1.67	9.17
2019-04-20 18:00:00	983	3.17	13.58
2019-04-20 19:00:00	1081	4	16.5
2019-04-20 20:00:00	908	2.92	12.92
2019-04-20 21:00:00	666	1.58	9.42
2019-04-20 22:00:00	600	1.59	8.17
2019-04-20 23:00:00	435	0.84	6.08
2019-04-21 00:00:00	399	0.33	5.22
2019-04-21 01:00:00	290	0.08	3.58
2019-04-21 02:00:00	188	0.08	2.08
2019-04-21 03:00:00	161	0	1.67
2019-04-21 04:00:00	147	0	1.33
2019-04-21 05:00:00	146	0	1.33
2019-04-21 06:00:00	318	0.33	3.58
2019-04-21 07:00:00	402	0.83	5.5
2019-04-21 08:00:00	248	0.33	2.83
2019-04-21 09:00:00	493	0.75	6.17
2019-04-21 10:00:00	730	1.75	10.08
2019-04-21 11:00:00	766	1.84	10.92
2019-04-21 12:00:00	920	2.25	12.67
2019-04-21 13:00:00	737	1.92	10.34
2019-04-21 14:00:00	635	1.42	8.83
2019-04-21 15:00:00	777	2.08	10.67
2019-04-21 16:00:00	843	2.33	11.92
2019-04-21 17:00:00	853	2.42	11.83
2019-04-21 18:00:00	983	3	13.83
2019-04-21 19:00:00	750	1.92	10.92
2019-04-21 20:00:00	702	1.75	9.67
2019-04-21 21:00:00	467	0.83	6.58
2019-04-21 22:00:00	326	0.33	4.25
2019-04-21 23:00:00	252	0.08	2.75
2019-04-22 00:00:00	143	0	1.44
2019-04-22 01:00:00	81	0	0.33
2019-04-22 02:00:00	43	0	0
2019-04-22 03:00:00	34	0	0
2019-04-22 04:00:00	50	0	0
2019-04-22 05:00:00	213	0.25	2.08
2019-04-22 06:00:00	1226	7.58	18
2019-04-22 07:00:00	2286	21.92	39.34
2019-04-22 08:00:00	2194	24.67	40.5
2019-04-22 09:00:00	1973	18.42	35
2019-04-22 10:00:00	1599	12.5	27.25
2019-04-22 11:00:00	1490	11.5	25.25
2019-04-22 12:00:00	1626	15.17	28.09
2019-04-22 13:00:00	1662	15.42	28.5
2019-04-22 14:00:00	1634	10.25	27
2019-04-22 15:00:00	1602	7	25.17
2019-04-22 16:00:00	1609	7.09	25.17
2019-04-22 17:00:00	1860	9.09	29.58
2019-04-22 18:00:00	1580	6.42	25.25
2019-04-22 19:00:00	1258	4.5	19.42
2019-04-22 20:00:00	863	2.58	12.67
2019-04-22 21:00:00	666	1.67	9.17
2019-04-22 22:00:00	680	1.92	9.58
2019-04-22 23:00:00	223	0.25	2.84
2019-04-23 00:00:00	128	0	1.22
2019-04-23 01:00:00	87	0	0.59
2019-04-23 02:00:00	52	0	0
2019-04-23 03:00:00	35	0	0
2019-04-23 04:00:00	45	0	0
2019-04-23 05:00:00	194	0.08	1.67
2019-04-23 06:00:00	1246	5.08	17.34
2019-04-23 07:00:00	2233	15.67	37
2019-04-23 08:00:00	2278	21.42	40.08
2019-04-23 09:00:00	1995	16.75	35.25
2019-04-23 10:00:00	1634	12.92	27.67
2019-04-23 11:00:00	1592	12.08	26.5
2019-04-23 12:00:00	1636	14	28.08
2019-04-23 13:00:00	1766	8.17	28.08
2019-04-23 14:00:00	1586	7	24.92
2019-04-23 15:00:00	1545	6.25	24.17
2019-04-23 16:00:00	1607	6.42	24.75
2019-04-23 17:00:00	1838	8.67	29.08
2019-04-23 18:00:00	1572	7	24.75
2019-04-23 19:00:00	1224	4.42	18.84
2019-04-23 20:00:00	923	2.75	13.5
2019-04-23 21:00:00	736	2	10.25
2019-04-23 22:00:00	666	1.58	8.75
2019-04-23 23:00:00	320	0.42	4.67
2019-04-24 00:00:00	181	0	1.89
2019-04-24 01:00:00	96	0	0.59
2019-04-24 02:00:00	53	0	0
2019-04-24 03:00:00	41	0	0
2019-04-24 04:00:00	55	0	0
2019-04-24 05:00:00	215	0.17	2.08
2019-04-24 06:00:00	1223	9.09	18
2019-04-24 07:00:00	2197	28.75	41.08
2019-04-24 08:00:00	2283	28.33	41.92
2019-04-24 09:00:00	2025	21.33	37
2019-04-24 10:00:00	1683	13.08	28.58
2019-04-24 11:00:00	1565	11.59	26
2019-04-24 12:00:00	1675	14.17	28.75
2019-04-24 13:00:00	1695	14.08	28.84
2019-04-24 14:00:00	1603	10.58	26.5
2019-04-24 15:00:00	1628	6.92	25.58
2019-04-24 16:00:00	1603	6.67	24.92
2019-04-24 17:00:00	1972	13.08	32.17
2019-04-24 18:00:00	1683	30.42	35.33
2019-04-24 19:00:00	1414	5.34	22.08
2019-04-24 20:00:00	1005	3.42	14.92
2019-04-24 21:00:00	806	2.42	11.92
2019-04-24 22:00:00	643	1.58	9.25
2019-04-24 23:00:00	362	0.42	4.75
2019-04-25 00:00:00	205	0.11	2.44
2019-04-25 01:00:00	85	0	0.59
2019-04-25 02:00:00	57	0	0.08
2019-04-25 03:00:00	99	0	0.67
2019-04-25 04:00:00	92	0	0.58
2019-04-25 05:00:00	222	0.25	2.17
2019-04-25 06:00:00	1196	4.83	17.08
2019-04-25 07:00:00	2227	14.42	36.17
2019-04-25 08:00:00	2287	39.08	45.5
2019-04-25 09:00:00	2085	30.92	40.75
2019-04-25 10:00:00	1814	16.83	32.17
2019-04-25 11:00:00	1591	13.09	26.84
2019-04-25 12:00:00	1701	15.75	29.83
2019-04-25 13:00:00	1830	17.59	32
2019-04-25 14:00:00	1707	11.5	28.5
2019-04-25 15:00:00	1608	6.92	25.67
2019-04-25 16:00:00	1639	6.67	25.17
2019-04-25 17:00:00	1836	10.25	29.92
2019-04-25 18:00:00	1747	17.08	31.17
2019-04-25 19:00:00	1431	5.75	22.33
2019-04-25 20:00:00	1107	4.17	16.59
2019-04-25 21:00:00	840	2.33	12
2019-04-25 22:00:00	633	1.58	9
2019-04-25 23:00:00	451	0.92	6.17
2019-04-26 00:00:00	268	0.22	3.44
2019-04-26 01:00:00	150	0	1.67
2019-04-26 02:00:00	94	0	0.5
2019-04-26 03:00:00	74	0	0.25
2019-04-26 04:00:00	74	0	0.17
2019-04-26 05:00:00	229	0.17	2.25
2019-04-26 06:00:00	1224	7.59	17.5
2019-04-26 07:00:00	2209	23.25	39
2019-04-26 08:00:00	2237	27.75	41.34
2019-04-26 09:00:00	2090	30.25	40.75
2019-04-26 10:00:00	1714	15.09	29.83
2019-04-26 11:00:00	1719	15.17	29.67
2019-04-26 12:00:00	1789	16.75	31.25
2019-04-26 13:00:00	1761	15	30.34
2019-04-26 14:00:00	1612	11	26.5
2019-04-26 15:00:00	1545	5.83	23.83
2019-04-26 16:00:00	1614	6.25	25.09
2019-04-26 17:00:00	1849	11.33	30.08
2019-04-26 18:00:00	1586	6.42	24.75
2019-04-26 19:00:00	1353	4.92	20.92
2019-04-26 20:00:00	1165	4.25	17.5
2019-04-26 21:00:00	916	3	13.42
2019-04-26 22:00:00	725	2.17	10.5
2019-04-26 23:00:00	512	1.5	7.17
2019-04-27 00:00:00	411	0.78	5.55
2019-04-27 01:00:00	326	0.58	4.17
2019-04-27 02:00:00	200	0.08	2.17
2019-04-27 03:00:00	181	0	1.83
2019-04-27 04:00:00	142	0	1.25
2019-04-27 05:00:00	182	0	1.67
2019-04-27 06:00:00	482	1	6.17
2019-04-27 07:00:00	977	4.25	14.17
2019-04-27 08:00:00	1234	7.34	18.84
2019-04-27 09:00:00	1254	7.09	20.08
2019-04-27 10:00:00	1302	7.67	20.42
2019-04-27 11:00:00	1284	7.75	20.67
2019-04-27 12:00:00	1329	7.67	21.17
2019-04-27 13:00:00	1327	4.75	20.42
2019-04-27 14:00:00	1045	3	15.25
2019-04-27 15:00:00	1102	3.33	16.09
2019-04-27 16:00:00	1122	3.42	16.09
2019-04-27 17:00:00	1117	3.5	16.34
2019-04-27 18:00:00	1176	4	17.42
2019-04-27 19:00:00	1107	3.75	16.42
2019-04-27 20:00:00	1019	3.5	14.84
2019-04-27 21:00:00	979	3	14.17
2019-04-27 22:00:00	722	2.08	10.17
2019-04-27 23:00:00	638	1.5	9.34
2019-04-28 00:00:00	545	1.22	7.33
2019-04-28 01:00:00	370	0.5	4.83
2019-04-28 02:00:00	261	0.08	3.08
2019-04-28 03:00:00	211	0	2.25
2019-04-28 04:00:00	144	0	1.25
2019-04-28 05:00:00	122	0	1
2019-04-28 06:00:00	309	0.25	3.5
2019-04-28 07:00:00	395	0.42	5.09
2019-04-28 08:00:00	488	0.84	6.5
2019-04-28 09:00:00	639	1.25	8.92
2019-04-28 10:00:00	784	1.92	10.83
2019-04-28 11:00:00	921	2.58	13.09
2019-04-28 12:00:00	965	2.75	14
2019-04-28 13:00:00	871	2.42	12.42
2019-04-28 14:00:00	755	1.83	10.58
2019-04-28 15:00:00	860	2.25	12.17
2019-04-28 16:00:00	933	2.75	13.17
2019-04-28 17:00:00	1041	3.17	14.92
2019-04-28 18:00:00	960	2.75	13.83
2019-04-28 19:00:00	938	2.84	13.92
2019-04-28 20:00:00	760	2.5	10.92
2019-04-28 21:00:00	566	1.25	8
2019-04-28 22:00:00	333	0.25	4.33
2019-04-28 23:00:00	278	0.33	3.59
2019-04-29 00:00:00	181	0	1.78
2019-04-29 01:00:00	81	0	0.58
2019-04-29 02:00:00	43	0	0
2019-04-29 03:00:00	35	0	0
2019-04-29 04:00:00	61	0	0.17
2019-04-29 05:00:00	215	0.25	1.83
2019-04-29 06:00:00	1214	7.67	17.75
2019-04-29 07:00:00	2260	21.17	38.83
2019-04-29 08:00:00	2360	33	44.75
2019-04-29 09:00:00	2038	22	37.59
2019-04-29 10:00:00	1679	15.5	29.33
2019-04-29 11:00:00	1540	14.25	26.84
2019-04-29 12:00:00	1663	16.42	28.92
2019-04-29 13:00:00	1673	13.25	28.75
2019-04-29 14:00:00	1664	11.08	27.75
2019-04-29 15:00:00	1631	7.08	25.5
2019-04-29 16:00:00	1642	6.25	25.42
2019-04-29 17:00:00	1926	14.42	32.08
2019-04-29 18:00:00	1659	8.75	27.25
2019-04-29 19:00:00	1284	4.33	19.59
2019-04-29 20:00:00	829	2.34	12
2019-04-29 21:00:00	730	1.84	10
2019-04-29 22:00:00	692	1.83	9.83
2019-04-29 23:00:00	216	0.17	2.75
2019-04-30 00:00:00	188	0.11	1.89
2019-04-30 01:00:00	75	0	0.08
2019-04-30 02:00:00	42	0	0
2019-04-30 03:00:00	48	0	0
2019-04-30 04:00:00	49	0	0
2019-04-30 05:00:00	206	0.08	1.83
2019-04-30 06:00:00	1226	5.5	17.5
2019-04-30 07:00:00	2247	20.25	38.25
2019-04-30 08:00:00	2241	22.25	39.84
2019-04-30 09:00:00	2024	19.59	36.59
2019-04-30 10:00:00	1775	15.58	30.5
2019-04-30 11:00:00	1660	14.08	28.67
2019-04-30 12:00:00	1698	16.25	29.59
2019-04-30 13:00:00	1726	13.08	28.92
2019-04-30 14:00:00	1707	12.09	28.5
2019-04-30 15:00:00	1648	6.42	25.67
2019-04-30 16:00:00	1585	6.17	24.75
2019-04-30 17:00:00	1903	10.92	30.92
2019-04-30 18:00:00	1651	7.67	26.17
2019-04-30 19:00:00	1469	5.83	23.09
2019-04-30 20:00:00	1181	3.84	17.5
2019-04-30 21:00:00	935	2.67	13.5
2019-04-30 22:00:00	956	3.25	14.25
2019-04-30 23:00:00	563	1.17	7.92
2019-05-01 00:00:00	453	1	6

## Sheet: PM 04340 071
Data/Hora	Intensidade(carros/hora)	Ocupacao(%)	Carga(%)
2019-04-01 00:00:00	37	0	1.67
2019-04-01 01:00:00	17	0	0.42
2019-04-01 02:00:00	6	0	0.25
2019-04-01 03:00:00	8	0	0.25
2019-04-01 04:00:00	7	0	0.42
2019-04-01 05:00:00	49	0.17	1.75
2019-04-01 06:00:00	365	6.5	20.59
2019-04-01 07:00:00	632	30.59	45.5
2019-04-01 08:00:00	600	31.08	44.34
2019-04-01 09:00:00	680	19.33	44.83
2019-04-01 10:00:00	715	19.09	46.59
2019-04-01 11:00:00	662	10.75	42.25
2019-04-01 12:00:00	717	13.83	45.42
2019-04-01 13:00:00	729	27.59	49.83
2019-04-01 14:00:00	703	19.34	46.92
2019-04-01 15:00:00	669	19.17	44.5
2019-04-01 16:00:00	659	26.09	45.67
2019-04-01 17:00:00	694	35.75	50.34
2019-04-01 18:00:00	625	54.08	52.34
2019-04-01 19:00:00	653	33.75	49.08
2019-04-01 20:00:00	421	5.92	26.58
2019-04-01 21:00:00	290	3.5	17.5
2019-04-01 22:00:00	233	2.58	13.83
2019-04-01 23:00:00	100	0.5	5.59
2019-04-02 00:00:00	28	0	1
2019-04-02 01:00:00	11	0	0.25
2019-04-02 02:00:00	7	0	0.33
2019-04-02 03:00:00	5	0	0.59
2019-04-02 04:00:00	10	0	0.33
2019-04-02 05:00:00	50	0.17	1.92
2019-04-02 06:00:00	363	7	20.17
2019-04-02 07:00:00	619	36.5	46.59
2019-04-02 08:00:00	601	33.75	45.17
2019-04-02 09:00:00	444	55.33	45.92
2019-04-02 10:00:00	511	37.59	42.67
2019-04-02 11:00:00	569	14.25	36.92
2019-04-02 12:00:00	436	8.34	28.75
2019-04-02 13:00:00	538	16.42	34.25
2019-04-02 14:00:00	618	21.25	43.33
2019-04-02 15:00:00	624	11.42	38.92
2019-04-02 16:00:00	666	23.75	45.5
2019-04-02 17:00:00	702	35.17	50.09
2019-04-02 18:00:00	697	38.25	51.34
2019-04-02 19:00:00	621	26.67	45.42
2019-04-02 20:00:00	414	5.25	25.25
2019-04-02 21:00:00	293	3.42	18.08
2019-04-02 22:00:00	260	2.92	15.17
2019-04-02 23:00:00	114	0.83	7
2019-04-03 00:00:00	39	0	1.78
2019-04-03 01:00:00	18	0	0.33
2019-04-03 02:00:00	4	0	0.33
2019-04-03 03:00:00	7	0	0.25
2019-04-03 04:00:00	7	0	0.33
2019-04-03 05:00:00	58	0.08	2
2019-04-03 06:00:00	358	10.5	21.25
2019-04-03 07:00:00	601	30.59	43.92
2019-04-03 08:00:00	586	38	45.58
2019-04-03 09:00:00	668	28.83	47.08
2019-04-03 10:00:00	729	13.92	46.42
2019-04-03 11:00:00	698	11.67	43.67
2019-04-03 12:00:00	746	16.42	47.67
2019-04-03 13:00:00	781	22.92	52.09
2019-04-03 14:00:00	700	25.75	47.67
2019-04-03 15:00:00	703	21.59	47.25
2019-04-03 16:00:00	731	11.17	45.75
2019-04-03 17:00:00	707	37.09	51.84
2019-04-03 18:00:00	676	46.67	52.42
2019-04-03 19:00:00	640	16.34	43.08
2019-04-03 20:00:00	382	4.75	23.75
2019-04-03 21:00:00	329	4	19.75
2019-04-03 22:00:00	268	3.17	15.75
2019-04-03 23:00:00	149	1.33	8.67
2019-04-04 00:00:00	89	0.33	4.89
2019-04-04 01:00:00	28	0	0.75
2019-04-04 02:00:00	9	0	0.34
2019-04-04 03:00:00	10	0	0.67
2019-04-04 04:00:00	13	0	0.17
2019-04-04 05:00:00	50	0	2.08
2019-04-04 06:00:00	365	4.92	19.67
2019-04-04 07:00:00	620	26.67	43.67
2019-04-04 08:00:00	634	37.84	48
2019-04-04 09:00:00	648	21.5	44.58
2019-04-04 10:00:00	769	16.92	48.92
2019-04-04 11:00:00	726	14.92	47.34
2019-04-04 12:00:00	710	15.5	45.25
2019-04-04 13:00:00	776	14.5	49.25
2019-04-04 14:00:00	730	17.17	47.58
2019-04-04 15:00:00	676	19.42	45
2019-04-04 16:00:00	729	22.83	48
2019-04-04 17:00:00	763	35.42	54.08
2019-04-04 18:00:00	734	34.84	52.42
2019-04-04 19:00:00	673	30.75	48.75
2019-04-04 20:00:00	480	6.59	30.42
2019-04-04 21:00:00	319	3.92	19.59
2019-04-04 22:00:00	297	3.5	17.67
2019-04-04 23:00:00	177	1.84	10.33
2019-04-05 00:00:00	84	0.22	4.56
2019-04-05 01:00:00	40	0	1.75
2019-04-05 02:00:00	8	0	0.33
2019-04-05 03:00:00	3	0	0.08
2019-04-05 04:00:00	6	0	0.33
2019-04-05 05:00:00	51	0.08	2
2019-04-05 06:00:00	368	7.67	20.5
2019-04-05 07:00:00	655	23.67	44.84
2019-04-05 08:00:00	565	43.58	46.5
2019-04-05 09:00:00	687	27.58	47.67
2019-04-05 10:00:00	794	25.42	52.92
2019-04-05 11:00:00	777	17.42	49.92
2019-04-05 12:00:00	744	14.42	47.75
2019-04-05 13:00:00	747	28.17	50.92
2019-04-05 14:00:00	759	33.17	53.34
2019-04-05 15:00:00	719	20.33	47.67
2019-04-05 16:00:00	738	24.92	49.67
2019-04-05 17:00:00	730	26.5	49.84
2019-04-05 18:00:00	738	27.75	50.83
2019-04-05 19:00:00	667	18.17	44.58
2019-04-05 20:00:00	558	8.92	35
2019-04-05 21:00:00	371	4.67	23.42
2019-04-05 22:00:00	329	4.08	19.67
2019-04-05 23:00:00	212	2.25	12.58
2019-04-06 00:00:00	195	1.55	11.11
2019-04-06 01:00:00	126	0.75	7.34
2019-04-06 02:00:00	97	0.5	5.25
2019-04-06 03:00:00	54	0	2.33
2019-04-06 04:00:00	51	0	2.17
2019-04-06 05:00:00	52	0.08	2.08
2019-04-06 06:00:00	134	1	6.83
2019-04-06 07:00:00	318	3.75	18.25
2019-04-06 08:00:00	432	5.25	26.08
2019-04-06 09:00:00	502	6.58	30.59
2019-04-06 10:00:00	503	6.25	30.83
2019-04-06 11:00:00	601	8.33	36.42
2019-04-06 12:00:00	563	7.59	35.33
2019-04-06 13:00:00	498	6.83	31.25
2019-04-06 14:00:00	455	5.67	27.42
2019-04-06 15:00:00	419	5.42	25.75
2019-04-06 16:00:00	423	5.58	25.67
2019-04-06 17:00:00	447	5.67	27
2019-04-06 18:00:00	499	6.92	30.09
2019-04-06 19:00:00	394	5	24.92
2019-04-06 20:00:00	339	4.25	20.59
2019-04-06 21:00:00	300	3.59	17.83
2019-04-06 22:00:00	284	3.33	16.67
2019-04-06 23:00:00	237	2.25	13.92
2019-04-07 00:00:00	248	2.67	13.67
2019-04-07 01:00:00	220	2.08	13.75
2019-04-07 02:00:00	141	0.92	8
2019-04-07 03:00:00	96	0.42	5.08
2019-04-07 04:00:00	82	0.42	4.42
2019-04-07 05:00:00	84	0.33	4.25
2019-04-07 06:00:00	129	1	6.5
2019-04-07 07:00:00	176	1.58	10.42
2019-04-07 08:00:00	172	1.58	9.67
2019-04-07 09:00:00	246	2.59	14.17
2019-04-07 10:00:00	304	3.5	17.75
2019-04-07 11:00:00	348	4.17	20.25
2019-04-07 12:00:00	395	4.84	23.59
2019-04-07 13:00:00	398	5.17	24
2019-04-07 14:00:00	355	4.42	21.67
2019-04-07 15:00:00	381	4.67	22.75
2019-04-07 16:00:00	376	4.42	22.25
2019-04-07 17:00:00	390	4.75	23.92
2019-04-07 18:00:00	425	5.5	24.75
2019-04-07 19:00:00	358	4.33	22.25
2019-04-07 20:00:00	268	2.92	15.75
2019-04-07 21:00:00	221	2.17	13.08
2019-04-07 22:00:00	145	1.17	8.33
2019-04-07 23:00:00	78	0.25	4.08
2019-04-08 00:00:00	48	0	2.11
2019-04-08 01:00:00	23	0	0.67
2019-04-08 02:00:00	9	0	0.33
2019-04-08 03:00:00	11	0	0.67
2019-04-08 04:00:00	11	0	0.25
2019-04-08 05:00:00	65	0.33	2.42
2019-04-08 06:00:00	388	6.67	22.09
2019-04-08 07:00:00	618	31.67	45.08
2019-04-08 08:00:00	588	40.92	46.67
2019-04-08 09:00:00	659	26.42	45.25
2019-04-08 10:00:00	729	23.75	49.5
2019-04-08 11:00:00	691	12.33	43.5
2019-04-08 12:00:00	682	15.17	44
2019-04-08 13:00:00	761	18.92	49.17
2019-04-08 14:00:00	743	18.84	48.92
2019-04-08 15:00:00	681	11.42	43.42
2019-04-08 16:00:00	746	17.75	48
2019-04-08 17:00:00	731	36.58	52.42
2019-04-08 18:00:00	720	38.17	52.5
2019-04-08 19:00:00	685	20.92	46.92
2019-04-08 20:00:00	393	5.5	24.5
2019-04-08 21:00:00	273	3.09	16.5
2019-04-08 22:00:00	246	2.83	14.84
2019-04-08 23:00:00	92	0.5	5.33
2019-04-09 00:00:00	45	0.11	2
2019-04-09 01:00:00	8	0	0.25
2019-04-09 02:00:00	11	0	0.17
2019-04-09 03:00:00	7	0	0.25
2019-04-09 04:00:00	13	0	0.58
2019-04-09 05:00:00	56	0.17	2
2019-04-09 06:00:00	370	8.33	21
2019-04-09 07:00:00	633	24.17	43.5
2019-04-09 08:00:00	593	44.83	48.34
2019-04-09 09:00:00	687	28.5	48.67
2019-04-09 10:00:00	760	19.58	49.25
2019-04-09 11:00:00	709	12.17	45.17
2019-04-09 12:00:00	749	18.75	47.83
2019-04-09 13:00:00	768	25.42	51.75
2019-04-09 14:00:00	766	24.75	50.92
2019-04-09 15:00:00	706	15.25	45.67
2019-04-09 16:00:00	749	19.75	48.25
2019-04-09 17:00:00	754	32.17	53.17
2019-04-09 18:00:00	724	34.75	51.59
2019-04-09 19:00:00	665	21.59	46.84
2019-04-09 20:00:00	439	5.83	26.83
2019-04-09 21:00:00	340	4.25	20.83
2019-04-09 22:00:00	287	3.33	17
2019-04-09 23:00:00	119	0.83	7.25
2019-04-10 00:00:00	84	0.22	4.45
2019-04-10 01:00:00	12	0	0.84
2019-04-10 02:00:00	8	0	0.33
2019-04-10 03:00:00	8	0	0.33
2019-04-10 04:00:00	8	0	0.25
2019-04-10 05:00:00	52	0.08	2.08
2019-04-10 06:00:00	383	6.17	20.92
2019-04-10 07:00:00	614	39.58	47.5
2019-04-10 08:00:00	529	43.58	45.17
2019-04-10 09:00:00	653	31.08	46.92
2019-04-10 10:00:00	743	17	48.42
2019-04-10 11:00:00	702	16	45.5
2019-04-10 12:00:00	721	15.09	45.75
2019-04-10 13:00:00	765	26.67	52
2019-04-10 14:00:00	756	20.75	50
2019-04-10 15:00:00	733	20.92	48.17
2019-04-10 16:00:00	744	22.5	49.5
2019-04-10 17:00:00	700	44.42	53.33
2019-04-10 18:00:00	702	42.67	53.25
2019-04-10 19:00:00	681	15.75	45.34
2019-04-10 20:00:00	417	5.33	25.83
2019-04-10 21:00:00	332	4.17	19.42
2019-04-10 22:00:00	289	3.25	17.92
2019-04-10 23:00:00	122	1	7.25
2019-04-11 00:00:00	83	0.11	4
2019-04-11 01:00:00	35	0.08	1.5
2019-04-11 02:00:00	17	0	0.25
2019-04-11 03:00:00	6	0	0.25
2019-04-11 04:00:00	14	0	0.58
2019-04-11 05:00:00	55	0.17	2.33
2019-04-11 06:00:00	356	5.25	19.58
2019-04-11 07:00:00	559	42.5	45.67
2019-04-11 08:00:00	515	44.42	44.75
2019-04-11 09:00:00	673	31.33	47.92
2019-04-11 10:00:00	645	29.17	46.33
2019-04-11 11:00:00	716	14.58	45.67
2019-04-11 12:00:00	741	15.92	47.33
2019-04-11 13:00:00	690	27.83	48.75
2019-04-11 14:00:00	647	35.75	48.42
2019-04-11 15:00:00	721	19.25	47.08
2019-04-11 16:00:00	759	24.25	50.92
2019-04-11 17:00:00	759	34	53
2019-04-11 18:00:00	687	42.09	52.08
2019-04-11 19:00:00	702	30	49.83
2019-04-11 20:00:00	564	7.92	36.17
2019-04-11 21:00:00	355	4.08	21.75
2019-04-11 22:00:00	319	3.92	19.42
2019-04-11 23:00:00	165	1.5	9.75
2019-04-12 00:00:00	117	0.56	6.56
2019-04-12 01:00:00	62	0.17	3.25
2019-04-12 02:00:00	20	0	0.58
2019-04-12 03:00:00	14	0	0.17
2019-04-12 04:00:00	19	0	0.25
2019-04-12 05:00:00	65	0.34	2.67
2019-04-12 06:00:00	350	4.34	18.92
2019-04-12 07:00:00	632	35.25	46.5
2019-04-12 08:00:00	578	41.83	46.33
2019-04-12 09:00:00	636	33.67	47.5
2019-04-12 10:00:00	754	17.67	48.42
2019-04-12 11:00:00	739	18.5	48.08
2019-04-12 12:00:00	729	16.09	47.17
2019-04-12 13:00:00	729	25.92	49.92
2019-04-12 14:00:00	721	24.08	49.17
2019-04-12 15:00:00	765	25.33	50.67
2019-04-12 16:00:00	740	28	50.92
2019-04-12 17:00:00	759	29.5	51.92
2019-04-12 18:00:00	751	34.08	53
2019-04-12 19:00:00	711	23.33	48.84
2019-04-12 20:00:00	495	6.59	31.33
2019-04-12 21:00:00	361	4.09	22.08
2019-04-12 22:00:00	325	4	19.33
2019-04-12 23:00:00	202	2.08	12.09
2019-04-13 00:00:00	185	1.78	10.67
2019-04-13 01:00:00	133	0.83	7.42
2019-04-13 02:00:00	77	0.17	3.92
2019-04-13 03:00:00	57	0	2.58
2019-04-13 04:00:00	46	0.08	2
2019-04-13 05:00:00	62	0.17	2.75
2019-04-13 06:00:00	143	1.08	7.33
2019-04-13 07:00:00	351	4.17	20
2019-04-13 08:00:00	446	5.67	26.92
2019-04-13 09:00:00	546	7.5	33.67
2019-04-13 10:00:00	557	7.92	34.34
2019-04-13 11:00:00	592	8.25	36.08
2019-04-13 12:00:00	619	9.08	39
2019-04-13 13:00:00	514	6.59	31.75
2019-04-13 14:00:00	400	4.75	24.67
2019-04-13 15:00:00	403	5	23.92
2019-04-13 16:00:00	378	4.75	22.75
2019-04-13 17:00:00	428	5.67	26.42
2019-04-13 18:00:00	506	7.09	30.33
2019-04-13 19:00:00	480	6	30
2019-04-13 20:00:00	370	4.75	22.83
2019-04-13 21:00:00	334	4.17	19.42
2019-04-13 22:00:00	266	3	15.59
2019-04-13 23:00:00	245	3	14.17
2019-04-14 00:00:00	245	2.33	14.11
2019-04-14 01:00:00	160	1	9.25
2019-04-14 02:00:00	131	0.92	7
2019-04-14 03:00:00	95	0.34	5.17
2019-04-14 04:00:00	38	0	1.58
2019-04-14 05:00:00	46	0	1.83
2019-04-14 06:00:00	93	0.5	4.08
2019-04-14 07:00:00	150	1	8.17
2019-04-14 08:00:00	175	1.92	9.92
2019-04-14 09:00:00	251	2.83	14.67
2019-04-14 10:00:00	270	3.08	15.33
2019-04-14 11:00:00	338	4.08	20.5
2019-04-14 12:00:00	436	5.33	26.17
2019-04-14 13:00:00	381	4.67	22.67
2019-04-14 14:00:00	325	4.09	19.92
2019-04-14 15:00:00	346	4.25	20.67
2019-04-14 16:00:00	322	4.09	19.17
2019-04-14 17:00:00	320	4.09	19.42
2019-04-14 18:00:00	461	6.17	27.33
2019-04-14 19:00:00	329	4	20.42
2019-04-14 20:00:00	276	3	16.25
2019-04-14 21:00:00	198	2	11.59
2019-04-14 22:00:00	113	0.67	6.5
2019-04-14 23:00:00	114	0.75	6.42
2019-04-15 00:00:00	45	0	2.11
2019-04-15 01:00:00	21	0	0.67
2019-04-15 02:00:00	8	0	0.5
2019-04-15 03:00:00	12	0	0.5
2019-04-15 04:00:00	10	0	0.33
2019-04-15 05:00:00	59	0.17	2.42
2019-04-15 06:00:00	351	5.42	19
2019-04-15 07:00:00	640	35.5	47.08
2019-04-15 08:00:00	611	32.42	45.42
2019-04-15 09:00:00	690	26.83	47.83
2019-04-15 10:00:00	708	16	46.09
2019-04-15 11:00:00	684	10.17	42.75
2019-04-15 12:00:00	729	15.92	46.83
2019-04-15 13:00:00	763	21.34	50.25
2019-04-15 14:00:00	759	19	49.42
2019-04-15 15:00:00	760	15.5	48.34
2019-04-15 16:00:00	737	18	48.17
2019-04-15 17:00:00	693	39.84	51.5
2019-04-15 18:00:00	680	40.42	51.17
2019-04-15 19:00:00	641	20	43.92
2019-04-15 20:00:00	427	6	27.5
2019-04-15 21:00:00	261	3.25	16.5
2019-04-15 22:00:00	206	2.34	11.92
2019-04-15 23:00:00	95	0.84	5.5
2019-04-16 00:00:00	43	0	1.56
2019-04-16 01:00:00	11	0	0.08
2019-04-16 02:00:00	7	0	0.25
2019-04-16 03:00:00	8	0	0.33
2019-04-16 04:00:00	13	0	0.25
2019-04-16 05:00:00	56	0.33	2.17
2019-04-16 06:00:00	352	7	19.84
2019-04-16 07:00:00	629	38.75	47.83
2019-04-16 08:00:00	585	39	46
2019-04-16 09:00:00	621	33.17	45.92
2019-04-16 10:00:00	714	25.92	49.25
2019-04-16 11:00:00	725	16.17	46.17
2019-04-16 12:00:00	713	16.33	46.83
2019-04-16 13:00:00	767	20.92	49.92
2019-04-16 14:00:00	758	17.92	49.09
2019-04-16 15:00:00	726	15.83	46.75
2019-04-16 16:00:00	740	27	50.25
2019-04-16 17:00:00	728	35.25	52.58
2019-04-16 18:00:00	704	35.83	50.17
2019-04-16 19:00:00	666	25.34	47.25
2019-04-16 20:00:00	418	5.67	26.25
2019-04-16 21:00:00	344	4.42	20.92
2019-04-16 22:00:00	271	3	16.42
2019-04-16 23:00:00	138	1.25	7.84
2019-04-17 00:00:00	60	0.11	3.11
2019-04-17 01:00:00	14	0	0.5
2019-04-17 02:00:00	10	0	0.42
2019-04-17 03:00:00	8	0	0.08
2019-04-17 04:00:00	9	0	0.25
2019-04-17 05:00:00	63	0.25	2.58
2019-04-17 06:00:00	349	8.92	20.42
2019-04-17 07:00:00	592	44.42	47.92
2019-04-17 08:00:00	595	41.17	47.25
2019-04-17 09:00:00	668	32.58	47.84
2019-04-17 10:00:00	740	15.42	48.08
2019-04-17 11:00:00	759	19.33	49
2019-04-17 12:00:00	735	18.84	48
2019-04-17 13:00:00	757	25.25	51.34
2019-04-17 14:00:00	747	19.08	49.09
2019-04-17 15:00:00	700	18.42	46.5
2019-04-17 16:00:00	757	27.42	50.67
2019-04-17 17:00:00	709	39	52.09
2019-04-17 18:00:00	661	45.42	52
2019-04-17 19:00:00	670	21.75	46
2019-04-17 20:00:00	482	6.33	30.42
2019-04-17 21:00:00	361	4.5	22.5
2019-04-17 22:00:00	253	2.75	14.83
2019-04-17 23:00:00	147	1.17	8.5
2019-04-18 00:00:00	89	0.22	4.55
2019-04-18 01:00:00	50	0.08	2.25
2019-04-18 02:00:00	22	0	0.59
2019-04-18 03:00:00	25	0	0.67
2019-04-18 04:00:00	21	0.08	0.42
2019-04-18 05:00:00	62	0.25	2.08
2019-04-18 06:00:00	266	2.84	14
2019-04-18 07:00:00	559	10.83	35.09
2019-04-18 08:00:00	619	24.42	42.83
2019-04-18 09:00:00	666	18.25	44.08
2019-04-18 10:00:00	701	15.17	45
2019-04-18 11:00:00	673	12.92	42.83
2019-04-18 12:00:00	687	12.08	43.75
2019-04-18 13:00:00	733	12.17	45.42
2019-04-18 14:00:00	721	13.08	45.92
2019-04-18 15:00:00	707	14.33	45.67
2019-04-18 16:00:00	733	13.83	46.67
2019-04-18 17:00:00	732	17.75	47.75
2019-04-18 18:00:00	685	17.25	44.92
2019-04-18 19:00:00	614	9.67	39.33
2019-04-18 20:00:00	422	5.34	25.92
2019-04-18 21:00:00	298	3.42	18.17
2019-04-18 22:00:00	254	2.84	14.33
2019-04-18 23:00:00	176	1.75	10.58
2019-04-19 00:00:00	139	0.89	7.89
2019-04-19 01:00:00	94	0.25	5.42
2019-04-19 02:00:00	57	0	2.5
2019-04-19 03:00:00	57	0.08	2.58
2019-04-19 04:00:00	40	0	1.58
2019-04-19 05:00:00	42	0.08	1.25
2019-04-19 06:00:00	110	0.58	5.25
2019-04-19 07:00:00	141	1	8.25
2019-04-19 08:00:00	169	1.5	9.33
2019-04-19 09:00:00	199	1.92	11.17
2019-04-19 10:00:00	242	2.58	14
2019-04-19 11:00:00	285	3	16.42
2019-04-19 12:00:00	284	2.83	16.5
2019-04-19 13:00:00	253	2.42	14.67
2019-04-19 14:00:00	232	2.59	13.34
2019-04-19 15:00:00	221	3	12.5
2019-04-19 16:00:00	281	3.25	14.5
2019-04-19 17:00:00	209	1.83	14.33
2019-04-19 18:00:00	258	2.83	14.58
2019-04-19 19:00:00	253	2.92	15.17
2019-04-19 20:00:00	229	2.25	13.17
2019-04-19 21:00:00	193	1.75	10.92
2019-04-19 22:00:00	140	1.17	7.5
2019-04-19 23:00:00	96	0.42	5.42
2019-04-20 00:00:00	99	0.55	5.44
2019-04-20 01:00:00	52	0	2.33
2019-04-20 02:00:00	38	0	1.42
2019-04-20 03:00:00	31	0	0.92
2019-04-20 04:00:00	28	0	0.67
2019-04-20 05:00:00	33	0	1.17
2019-04-20 06:00:00	98	0.83	4.42
2019-04-20 07:00:00	180	1.75	9.92
2019-04-20 08:00:00	239	2.59	13.83
2019-04-20 09:00:00	306	3.34	17.34
2019-04-20 10:00:00	361	4.34	21.34
2019-04-20 11:00:00	394	4.5	23.92
2019-04-20 12:00:00	395	4.42	23.67
2019-04-20 13:00:00	376	4.58	22.92
2019-04-20 14:00:00	354	4	20.67
2019-04-20 15:00:00	333	3.75	19.58
2019-04-20 16:00:00	308	3.5	18.58
2019-04-20 17:00:00	214	2.09	12.59
2019-04-20 18:00:00	287	3.25	15.84
2019-04-20 19:00:00	309	3.67	18.67
2019-04-20 20:00:00	248	2.67	14.5
2019-04-20 21:00:00	237	2.67	13.83
2019-04-20 22:00:00	188	1.75	11
2019-04-20 23:00:00	161	1.17	9
2019-04-21 00:00:00	141	0.89	7.89
2019-04-21 01:00:00	100	0.33	5.5
2019-04-21 02:00:00	78	0.25	4
2019-04-21 03:00:00	43	0	1.83
2019-04-21 04:00:00	37	0	1.25
2019-04-21 05:00:00	49	0	1.92
2019-04-21 06:00:00	91	0.67	4.33
2019-04-21 07:00:00	126	0.92	6.92
2019-04-21 08:00:00	131	1	7.17
2019-04-21 09:00:00	197	1.83	10.67
2019-04-21 10:00:00	217	2.08	12.33
2019-04-21 11:00:00	281	3	16.33
2019-04-21 12:00:00	357	4.5	21.33
2019-04-21 13:00:00	316	3.75	18.67
2019-04-21 14:00:00	255	2.92	15.08
2019-04-21 15:00:00	324	3.92	18.67
2019-04-21 16:00:00	326	3.59	19.42
2019-04-21 17:00:00	320	3.5	18.17
2019-04-21 18:00:00	383	4.67	23.08
2019-04-21 19:00:00	359	4.5	22
2019-04-21 20:00:00	261	2.75	15.5
2019-04-21 21:00:00	215	2.17	12.5
2019-04-21 22:00:00	137	0.92	7.92
2019-04-21 23:00:00	101	0.5	5.59
2019-04-22 00:00:00	68	0	3.11
2019-04-22 01:00:00	31	0	1
2019-04-22 02:00:00	14	0	0.33
2019-04-22 03:00:00	9	0	0.25
2019-04-22 04:00:00	15	0	0.58
2019-04-22 05:00:00	52	0.08	2.08
2019-04-22 06:00:00	375	7.08	21
2019-04-22 07:00:00	645	36.67	47.67
2019-04-22 08:00:00	623	24.17	43.75
2019-04-22 09:00:00	671	19.84	44.75
2019-04-22 10:00:00	708	16.33	45.84
2019-04-22 11:00:00	680	10.5	43.17
2019-04-22 12:00:00	730	13.33	45.42
2019-04-22 13:00:00	731	19.42	48.17
2019-04-22 14:00:00	716	20.5	47.92
2019-04-22 15:00:00	718	11.67	45.34
2019-04-22 16:00:00	745	16.59	47.33
2019-04-22 17:00:00	742	36.5	53.33
2019-04-22 18:00:00	753	28.67	51.58
2019-04-22 19:00:00	608	11.5	40.25
2019-04-22 20:00:00	392	5	23.83
2019-04-22 21:00:00	283	3.5	17.5
2019-04-22 22:00:00	232	2.67	13.5
2019-04-22 23:00:00	95	0.83	5.34
2019-04-23 00:00:00	51	0	2.33
2019-04-23 01:00:00	12	0	0.25
2019-04-23 02:00:00	8	0	0.17
2019-04-23 03:00:00	9	0	0.25
2019-04-23 04:00:00	10	0	0.5
2019-04-23 05:00:00	54	0.25	2.42
2019-04-23 06:00:00	369	8.25	20.42
2019-04-23 07:00:00	623	38.17	47.67
2019-04-23 08:00:00	579	37.67	45.75
2019-04-23 09:00:00	696	24.75	47.17
2019-04-23 10:00:00	746	18	48.58
2019-04-23 11:00:00	708	19.17	46.75
2019-04-23 12:00:00	701	17.75	45.5
2019-04-23 13:00:00	777	25	51.84
2019-04-23 14:00:00	747	26.33	51.17
2019-04-23 15:00:00	708	15.33	45.42
2019-04-23 16:00:00	758	18.67	49.33
2019-04-23 17:00:00	752	30.92	52.25
2019-04-23 18:00:00	728	36.75	52.5
2019-04-23 19:00:00	692	17.67	46.5
2019-04-23 20:00:00	470	6	29.5
2019-04-23 21:00:00	325	3.83	19.42
2019-04-23 22:00:00	274	3.25	16.5
2019-04-23 23:00:00	129	0.92	7.67
2019-04-24 00:00:00	76	0.11	3.89
2019-04-24 01:00:00	16	0	0.42
2019-04-24 02:00:00	6	0	0.42
2019-04-24 03:00:00	12	0	0.08
2019-04-24 04:00:00	14	0	0.5
2019-04-24 05:00:00	61	0.25	2.42
2019-04-24 06:00:00	362	9.83	21.17
2019-04-24 07:00:00	627	34	46.42
2019-04-24 08:00:00	610	35.67	46.83
2019-04-24 09:00:00	689	25.92	47.25
2019-04-24 10:00:00	706	14.5	45.33
2019-04-24 11:00:00	673	12.09	42.58
2019-04-24 12:00:00	749	19.5	48.75
2019-04-24 13:00:00	777	22.33	51.08
2019-04-24 14:00:00	735	23.5	49.58
2019-04-24 15:00:00	706	21	46.75
2019-04-24 16:00:00	709	21.84	47.42
2019-04-24 17:00:00	737	35.5	52.17
2019-04-24 18:00:00	722	38.17	52.83
2019-04-24 19:00:00	699	15.42	46
2019-04-24 20:00:00	422	5.42	26.83
2019-04-24 21:00:00	358	4.25	21.58
2019-04-24 22:00:00	293	3.59	17.58
2019-04-24 23:00:00	139	1.25	8.17
2019-04-25 00:00:00	67	0.22	3.33
2019-04-25 01:00:00	21	0	0.67
2019-04-25 02:00:00	10	0	0.17
2019-04-25 03:00:00	27	0	1
2019-04-25 04:00:00	15	0	0.42
2019-04-25 05:00:00	49	0	1.92
2019-04-25 06:00:00	361	5.92	19.67
2019-04-25 07:00:00	622	27.75	44.33
2019-04-25 08:00:00	610	35.92	45.83
2019-04-25 09:00:00	684	27.33	47.84
2019-04-25 10:00:00	766	16.75	49.67
2019-04-25 11:00:00	726	14.67	46.58
2019-04-25 12:00:00	724	16.75	47
2019-04-25 13:00:00	774	20.08	49.83
2019-04-25 14:00:00	747	30.34	51.75
2019-04-25 15:00:00	717	15.42	46.84
2019-04-25 16:00:00	728	27.92	50.17
2019-04-25 17:00:00	699	32.08	49.25
2019-04-25 18:00:00	716	38.17	52.5
2019-04-25 19:00:00	701	33.84	51.08
2019-04-25 20:00:00	473	6.33	29.58
2019-04-25 21:00:00	354	4.25	21.59
2019-04-25 22:00:00	299	3.33	18.33
2019-04-25 23:00:00	155	1.17	9.17
2019-04-26 00:00:00	100	0.33	5.33
2019-04-26 01:00:00	44	0.08	1.75
2019-04-26 02:00:00	25	0	0.58
2019-04-26 03:00:00	14	0	0.34
2019-04-26 04:00:00	13	0.08	0.83
2019-04-26 05:00:00	54	0.17	2.17
2019-04-26 06:00:00	344	4.75	18.42
2019-04-26 07:00:00	636	35.08	47
2019-04-26 08:00:00	575	37.09	44.34
2019-04-26 09:00:00	680	32.17	49
2019-04-26 10:00:00	738	18.92	48.08
2019-04-26 11:00:00	763	20.83	50.17
2019-04-26 12:00:00	725	15.67	46.67
2019-04-26 13:00:00	767	27.42	52.09
2019-04-26 14:00:00	733	24.42	49.67
2019-04-26 15:00:00	770	19.58	49.92
2019-04-26 16:00:00	759	24	50.67
2019-04-26 17:00:00	706	33.75	50.67
2019-04-26 18:00:00	716	42.67	53.25
2019-04-26 19:00:00	717	17.33	47.58
2019-04-26 20:00:00	461	5.83	29.25
2019-04-26 21:00:00	394	4.75	23.92
2019-04-26 22:00:00	323	4.09	19.92
2019-04-26 23:00:00	216	2.17	12.83
2019-04-27 00:00:00	180	1.44	10.67
2019-04-27 01:00:00	153	1	8.84
2019-04-27 02:00:00	78	0.17	4
2019-04-27 03:00:00	59	0.17	2.83
2019-04-27 04:00:00	37	0	1.42
2019-04-27 05:00:00	51	0	2.33
2019-04-27 06:00:00	151	1.42	7.67
2019-04-27 07:00:00	346	3.84	19.58
2019-04-27 08:00:00	411	5.25	24.83
2019-04-27 09:00:00	545	7.59	32.67
2019-04-27 10:00:00	524	7.34	32.92
2019-04-27 11:00:00	586	7.75	36.09
2019-04-27 12:00:00	601	8.08	37.25
2019-04-27 13:00:00	581	7.67	36.58
2019-04-27 14:00:00	420	5.33	25.84
2019-04-27 15:00:00	421	5	25.67
2019-04-27 16:00:00	425	5.58	25.42
2019-04-27 17:00:00	450	6	27.5
2019-04-27 18:00:00	517	7.17	31.58
2019-04-27 19:00:00	421	5.42	26.33
2019-04-27 20:00:00	376	4.75	22.75
2019-04-27 21:00:00	310	3.83	18.92
2019-04-27 22:00:00	278	3.17	16
2019-04-27 23:00:00	228	2.5	13.67
2019-04-28 00:00:00	255	2.78	15
2019-04-28 01:00:00	200	1.58	11.58
2019-04-28 02:00:00	141	0.83	7.92
2019-04-28 03:00:00	74	0.08	3.92
2019-04-28 04:00:00	70	0.25	3.34
2019-04-28 05:00:00	50	0	2.08
2019-04-28 06:00:00	104	0.75	5.17
2019-04-28 07:00:00	171	1.58	9.83
2019-04-28 08:00:00	167	1.58	9.5
2019-04-28 09:00:00	236	2.5	13.17
2019-04-28 10:00:00	282	3.17	16.5
2019-04-28 11:00:00	327	3.83	19.17
2019-04-28 12:00:00	378	4.75	22.83
2019-04-28 13:00:00	364	4.33	22.17
2019-04-28 14:00:00	313	3.75	18.84
2019-04-28 15:00:00	342	3.84	19.67
2019-04-28 16:00:00	368	4.33	21.75
2019-04-28 17:00:00	381	4.75	22.83
2019-04-28 18:00:00	410	5.25	24.25
2019-04-28 19:00:00	345	4.17	21.58
2019-04-28 20:00:00	271	3.09	15.84
2019-04-28 21:00:00	218	2.34	12.75
2019-04-28 22:00:00	125	1	7
2019-04-28 23:00:00	116	0.92	6.34
2019-04-29 00:00:00	48	0	2.66
2019-04-29 01:00:00	23	0	0.33
2019-04-29 02:00:00	9	0	0.25
2019-04-29 03:00:00	6	0	0.17
2019-04-29 04:00:00	9	0	0.33
2019-04-29 05:00:00	59	0.08	2.5
2019-04-29 06:00:00	343	5.5	18.75
2019-04-29 07:00:00	626	33.5	45.92
2019-04-29 08:00:00	598	36.67	45.75
2019-04-29 09:00:00	687	25.67	47.17
2019-04-29 10:00:00	727	15.92	46.5
2019-04-29 11:00:00	693	14.59	44.67
2019-04-29 12:00:00	729	14.83	46.5
2019-04-29 13:00:00	785	21.42	51.17
2019-04-29 14:00:00	735	23.25	50
2019-04-29 15:00:00	761	16.08	49.08
2019-04-29 16:00:00	745	26.34	50.08
2019-04-29 17:00:00	740	38.25	53.5
2019-04-29 18:00:00	733	39.92	53.92
2019-04-29 19:00:00	669	21.17	46.33
2019-04-29 20:00:00	430	5.42	26.33
2019-04-29 21:00:00	278	3.42	17.33
2019-04-29 22:00:00	278	3.42	16.33
2019-04-29 23:00:00	82	0.58	4.92
2019-04-30 00:00:00	53	0.11	2.22
2019-04-30 01:00:00	21	0	0.25
2019-04-30 02:00:00	8	0	0.25
2019-04-30 03:00:00	9	0	0.42
2019-04-30 04:00:00	10	0	0.42
2019-04-30 05:00:00	45	0.08	1.59
2019-04-30 06:00:00	355	5.17	19.17
2019-04-30 07:00:00	638	35.5	47.09
2019-04-30 08:00:00	603	42	47.92
2019-04-30 09:00:00	667	25.75	46.84
2019-04-30 10:00:00	726	20	47.42
2019-04-30 11:00:00	759	14.75	48.34
2019-04-30 12:00:00	717	14.75	45.67
2019-04-30 13:00:00	775	28.92	52.84
2019-04-30 14:00:00	717	30	50.42
2019-04-30 15:00:00	757	18.25	49.17
2019-04-30 16:00:00	732	21.83	48.34
2019-04-30 17:00:00	700	41.92	52.92
2019-04-30 18:00:00	751	40.17	54.58
2019-04-30 19:00:00	725	28.67	51
2019-04-30 20:00:00	526	7.25	33
2019-04-30 21:00:00	414	5.17	26.09
2019-04-30 22:00:00	344	4.34	20.92
2019-04-30 23:00:00	200	1.83	11.59
2019-05-01 00:00:00	197	1.78	11.34

## Sheet: PM 04340 072
Data/Hora	Intensidade(carros/hora)	Ocupacao(%)	Carga(%)
2019-04-01 00:00:00	171	0.11	2.33
2019-04-01 01:00:00	92	0	0.92
2019-04-01 02:00:00	45	0	0.08
2019-04-01 03:00:00	48	0	0.17
2019-04-01 04:00:00	40	0	0
2019-04-01 05:00:00	141	0.08	1.59
2019-04-01 06:00:00	662	3.5	10.33
2019-04-01 07:00:00	1445	9.58	27.25
2019-04-01 08:00:00	1463	10.58	28.83
2019-04-01 09:00:00	1451	11.67	28.5
2019-04-01 10:00:00	1342	10.08	26.25
2019-04-01 11:00:00	1356	10.25	26.75
2019-04-01 12:00:00	1318	9.42	25.42
2019-04-01 13:00:00	1497	11.92	29
2019-04-01 14:00:00	1353	11.17	27.25
2019-04-01 15:00:00	1337	14.25	27.25
2019-04-01 16:00:00	1485	12.42	29.5
2019-04-01 17:00:00	1851	17.67	37.17
2019-04-01 18:00:00	2008	21.25	41.34
2019-04-01 19:00:00	1699	15.92	35.75
2019-04-01 20:00:00	959	6.67	18.42
2019-04-01 21:00:00	666	3.75	11.83
2019-04-01 22:00:00	547	3	9.75
2019-04-01 23:00:00	301	0.92	4.75
2019-04-02 00:00:00	151	0	2
2019-04-02 01:00:00	68	0	0.5
2019-04-02 02:00:00	67	0	0.42
2019-04-02 03:00:00	38	0	0
2019-04-02 04:00:00	32	0	0
2019-04-02 05:00:00	117	0.17	1.09
2019-04-02 06:00:00	623	3.17	9.58
2019-04-02 07:00:00	1496	10	28.25
2019-04-02 08:00:00	1564	11.83	30.75
2019-04-02 09:00:00	1451	28.92	34
2019-04-02 10:00:00	1372	29.34	34.09
2019-04-02 11:00:00	2043	25.33	42.84
2019-04-02 12:00:00	1887	19.58	38.84
2019-04-02 13:00:00	1823	19.08	38.25
2019-04-02 14:00:00	1653	13.25	33
2019-04-02 15:00:00	1453	10.17	28.5
2019-04-02 16:00:00	1632	13	32
2019-04-02 17:00:00	1909	18.5	38.67
2019-04-02 18:00:00	1947	17.34	39.17
2019-04-02 19:00:00	1561	12.67	32
2019-04-02 20:00:00	1042	7.25	19.84
2019-04-02 21:00:00	783	4.42	14.5
2019-04-02 22:00:00	691	3.75	12.08
2019-04-02 23:00:00	360	1.34	6.08
2019-04-03 00:00:00	225	0.33	3.45
2019-04-03 01:00:00	122	0.08	1.25
2019-04-03 02:00:00	52	0	0.33
2019-04-03 03:00:00	45	0	0
2019-04-03 04:00:00	40	0	0
2019-04-03 05:00:00	130	0.08	1.17
2019-04-03 06:00:00	664	3.25	10.75
2019-04-03 07:00:00	1508	10.08	28.25
2019-04-03 08:00:00	1632	12.84	32.34
2019-04-03 09:00:00	1628	13.84	32.25
2019-04-03 10:00:00	1491	11.59	29.5
2019-04-03 11:00:00	1449	10.83	28.42
2019-04-03 12:00:00	1411	10.59	27.67
2019-04-03 13:00:00	1492	11.67	29.09
2019-04-03 14:00:00	1495	12.17	29.58
2019-04-03 15:00:00	1430	12	28.75
2019-04-03 16:00:00	1539	11.25	29.67
2019-04-03 17:00:00	1957	17.67	39.25
2019-04-03 18:00:00	2005	18.84	40.58
2019-04-03 19:00:00	1466	11.75	30.09
2019-04-03 20:00:00	900	5.33	17
2019-04-03 21:00:00	741	4.33	13.25
2019-04-03 22:00:00	607	3.25	10.67
2019-04-03 23:00:00	419	1.83	7.17
2019-04-04 00:00:00	239	0.45	3.44
2019-04-04 01:00:00	214	0.67	3.25
2019-04-04 02:00:00	69	0	0.58
2019-04-04 03:00:00	53	0	0
2019-04-04 04:00:00	54	0	0
2019-04-04 05:00:00	119	0.17	1.17
2019-04-04 06:00:00	580	2.92	9
2019-04-04 07:00:00	1481	9.92	27.59
2019-04-04 08:00:00	1554	11.67	30.42
2019-04-04 09:00:00	1454	10.92	28.5
2019-04-04 10:00:00	1421	10.67	28.08
2019-04-04 11:00:00	1370	9.84	26.84
2019-04-04 12:00:00	1397	10.17	27.33
2019-04-04 13:00:00	1354	9.5	26.09
2019-04-04 14:00:00	1441	11.09	28.17
2019-04-04 15:00:00	1481	11.92	29.33
2019-04-04 16:00:00	1636	13.5	32.5
2019-04-04 17:00:00	1894	16.42	37.59
2019-04-04 18:00:00	1997	18.67	40.67
2019-04-04 19:00:00	1637	14.17	33.5
2019-04-04 20:00:00	1030	7.33	20
2019-04-04 21:00:00	771	4.83	14.33
2019-04-04 22:00:00	655	3.92	11.25
2019-04-04 23:00:00	390	1.67	6.58
2019-04-05 00:00:00	272	0.78	4.44
2019-04-05 01:00:00	181	0.17	2.67
2019-04-05 02:00:00	100	0	1.09
2019-04-05 03:00:00	107	0	1.08
2019-04-05 04:00:00	76	0	0.42
2019-04-05 05:00:00	151	0.25	1.58
2019-04-05 06:00:00	618	3.34	9.67
2019-04-05 07:00:00	1464	9.92	27.42
2019-04-05 08:00:00	1700	14.67	34.09
2019-04-05 09:00:00	1612	12.75	32
2019-04-05 10:00:00	1567	13.67	31.75
2019-04-05 11:00:00	1502	12.17	29.5
2019-04-05 12:00:00	1413	11	27.92
2019-04-05 13:00:00	1736	14.75	34.17
2019-04-05 14:00:00	1612	13.58	32.5
2019-04-05 15:00:00	1517	12	29.67
2019-04-05 16:00:00	1732	14.25	34.17
2019-04-05 17:00:00	1785	16.33	36.17
2019-04-05 18:00:00	1948	17.08	39.25
2019-04-05 19:00:00	1589	13.25	32.42
2019-04-05 20:00:00	1153	8.25	22.09
2019-04-05 21:00:00	839	5.25	15.59
2019-04-05 22:00:00	757	4.5	13.67
2019-04-05 23:00:00	553	3	9.58
2019-04-06 00:00:00	507	2.34	8.67
2019-04-06 01:00:00	366	1.17	6.09
2019-04-06 02:00:00	287	0.58	4.67
2019-04-06 03:00:00	213	0.33	3.09
2019-04-06 04:00:00	154	0	2
2019-04-06 05:00:00	184	0.17	2.25
2019-04-06 06:00:00	354	1.34	4.84
2019-04-06 07:00:00	658	3.25	11.42
2019-04-06 08:00:00	867	5.08	15.59
2019-04-06 09:00:00	1069	6.92	19.5
2019-04-06 10:00:00	1154	7.17	21.5
2019-04-06 11:00:00	1260	8.58	23.67
2019-04-06 12:00:00	1239	8.08	24
2019-04-06 13:00:00	1119	7	21.17
2019-04-06 14:00:00	1038	6.25	19
2019-04-06 15:00:00	1001	5.84	18.42
2019-04-06 16:00:00	1019	6.33	19
2019-04-06 17:00:00	1030	6.67	19
2019-04-06 18:00:00	1099	7.92	20.75
2019-04-06 19:00:00	974	5.92	18.67
2019-04-06 20:00:00	874	5.33	16
2019-04-06 21:00:00	727	4.25	12.83
2019-04-06 22:00:00	743	4.17	13.08
2019-04-06 23:00:00	595	3.25	10.17
2019-04-07 00:00:00	593	3.11	10
2019-04-07 01:00:00	538	2.58	9.25
2019-04-07 02:00:00	422	1.59	7.25
2019-04-07 03:00:00	294	0.92	4.58
2019-04-07 04:00:00	328	1.33	5.25
2019-04-07 05:00:00	293	0.92	4.75
2019-04-07 06:00:00	259	0.67	3.75
2019-04-07 07:00:00	341	1	5.5
2019-04-07 08:00:00	389	1.83	6.33
2019-04-07 09:00:00	538	2.92	9
2019-04-07 10:00:00	668	3.84	11.5
2019-04-07 11:00:00	833	5	14.58
2019-04-07 12:00:00	948	6.17	17.75
2019-04-07 13:00:00	927	5.75	16.92
2019-04-07 14:00:00	775	4.42	13.92
2019-04-07 15:00:00	856	5.08	15.17
2019-04-07 16:00:00	885	5.42	16.58
2019-04-07 17:00:00	974	6.25	17.75
2019-04-07 18:00:00	1014	6.33	18.92
2019-04-07 19:00:00	860	5.33	16.09
2019-04-07 20:00:00	666	3.75	11.5
2019-04-07 21:00:00	547	2.75	9.5
2019-04-07 22:00:00	391	1.75	6.59
2019-04-07 23:00:00	297	1.25	4.84
2019-04-08 00:00:00	224	0.22	3.22
2019-04-08 01:00:00	114	0	1.17
2019-04-08 02:00:00	85	0	0.83
2019-04-08 03:00:00	42	0	0.08
2019-04-08 04:00:00	32	0	0
2019-04-08 05:00:00	136	0.08	1.5
2019-04-08 06:00:00	629	3.5	10.25
2019-04-08 07:00:00	1476	9.92	27.59
2019-04-08 08:00:00	1660	14.08	33.5
2019-04-08 09:00:00	1513	13.5	30
2019-04-08 10:00:00	1461	11.34	29.08
2019-04-08 11:00:00	1377	10.34	26.67
2019-04-08 12:00:00	1315	9.33	25.5
2019-04-08 13:00:00	1516	11.33	29.5
2019-04-08 14:00:00	1413	10.83	28.08
2019-04-08 15:00:00	1324	9.92	26.08
2019-04-08 16:00:00	1538	11.5	29.75
2019-04-08 17:00:00	1866	17	37.25
2019-04-08 18:00:00	1905	16.84	38.92
2019-04-08 19:00:00	1537	12.59	31.33
2019-04-08 20:00:00	918	5.83	17.42
2019-04-08 21:00:00	666	3.92	12
2019-04-08 22:00:00	595	3	10.42
2019-04-08 23:00:00	246	0.67	4.09
2019-04-09 00:00:00	161	0	2
2019-04-09 01:00:00	96	0	1
2019-04-09 02:00:00	55	0	0.17
2019-04-09 03:00:00	43	0	0
2019-04-09 04:00:00	42	0	0
2019-04-09 05:00:00	119	0.17	1.25
2019-04-09 06:00:00	615	3.09	9.67
2019-04-09 07:00:00	1460	9.75	27.42
2019-04-09 08:00:00	1657	12.75	32.92
2019-04-09 09:00:00	1554	12.42	30.83
2019-04-09 10:00:00	1488	12.17	29.5
2019-04-09 11:00:00	1361	10.17	26.92
2019-04-09 12:00:00	1436	10.67	27.42
2019-04-09 13:00:00	1555	12.25	30.67
2019-04-09 14:00:00	1492	12	29.67
2019-04-09 15:00:00	1457	11	28.34
2019-04-09 16:00:00	1510	12	29.67
2019-04-09 17:00:00	1835	15.84	36.75
2019-04-09 18:00:00	1979	17.67	39.75
2019-04-09 19:00:00	1520	11.83	31.34
2019-04-09 20:00:00	912	5.83	17.17
2019-04-09 21:00:00	754	4.5	13.5
2019-04-09 22:00:00	638	3.5	11.58
2019-04-09 23:00:00	376	1.5	6.08
2019-04-10 00:00:00	249	0.55	4
2019-04-10 01:00:00	116	0	1.17
2019-04-10 02:00:00	62	0	0.25
2019-04-10 03:00:00	38	0	0
2019-04-10 04:00:00	40	0	0
2019-04-10 05:00:00	122	0.17	1.17
2019-04-10 06:00:00	591	2.83	9.25
2019-04-10 07:00:00	1513	10.67	28.34
2019-04-10 08:00:00	1640	13.25	32.67
2019-04-10 09:00:00	1602	12.42	31.92
2019-04-10 10:00:00	1425	10.92	28
2019-04-10 11:00:00	1400	10.67	27.25
2019-04-10 12:00:00	1323	9.25	25.42
2019-04-10 13:00:00	1574	13.34	31.17
2019-04-10 14:00:00	1436	11.67	28.92
2019-04-10 15:00:00	1467	11.17	28.58
2019-04-10 16:00:00	1654	13.75	32.75
2019-04-10 17:00:00	2020	19.5	41
2019-04-10 18:00:00	1897	17.34	39
2019-04-10 19:00:00	1453	10.67	28.92
2019-04-10 20:00:00	920	5.5	17.33
2019-04-10 21:00:00	748	4.33	13.17
2019-04-10 22:00:00	602	3.25	11
2019-04-10 23:00:00	333	1.33	5.67
2019-04-11 00:00:00	243	0.56	3.44
2019-04-11 01:00:00	143	0	1.83
2019-04-11 02:00:00	88	0	0.75
2019-04-11 03:00:00	57	0	0.17
2019-04-11 04:00:00	47	0	0
2019-04-11 05:00:00	115	0.17	1.33
2019-04-11 06:00:00	585	2.75	8.67
2019-04-11 07:00:00	1500	11.09	28.25
2019-04-11 08:00:00	1651	13.67	33.17
2019-04-11 09:00:00	1524	12.42	30
2019-04-11 10:00:00	1570	13.25	31.67
2019-04-11 11:00:00	1434	11.17	28.17
2019-04-11 12:00:00	1368	9.92	26.67
2019-04-11 13:00:00	1563	13.84	30.92
2019-04-11 14:00:00	1579	14.17	32.17
2019-04-11 15:00:00	1393	11.17	27.67
2019-04-11 16:00:00	1625	12.83	32
2019-04-11 17:00:00	1913	19.17	38.5
2019-04-11 18:00:00	2022	21.09	41.92
2019-04-11 19:00:00	1673	15.5	34.58
2019-04-11 20:00:00	1104	7.92	21.34
2019-04-11 21:00:00	804	4.67	14.92
2019-04-11 22:00:00	669	3.67	11.83
2019-04-11 23:00:00	403	1.75	6.92
2019-04-12 00:00:00	356	1.22	5.55
2019-04-12 01:00:00	187	0.17	2.59
2019-04-12 02:00:00	87	0	0.83
2019-04-12 03:00:00	92	0	0.58
2019-04-12 04:00:00	70	0	0.42
2019-04-12 05:00:00	120	0.17	1.08
2019-04-12 06:00:00	612	3.09	9.5
2019-04-12 07:00:00	1523	10.75	28.75
2019-04-12 08:00:00	1641	14	32.58
2019-04-12 09:00:00	1630	14.67	32.75
2019-04-12 10:00:00	1493	11.75	29.5
2019-04-12 11:00:00	1535	11.5	30.33
2019-04-12 12:00:00	1449	11.09	28.33
2019-04-12 13:00:00	1579	13.5	31.67
2019-04-12 14:00:00	1517	12.83	30.42
2019-04-12 15:00:00	1619	14.42	32.42
2019-04-12 16:00:00	1788	14.67	35.58
2019-04-12 17:00:00	1851	16.17	37
2019-04-12 18:00:00	1954	18	39.5
2019-04-12 19:00:00	1547	12.33	31.75
2019-04-12 20:00:00	1092	7.34	20.75
2019-04-12 21:00:00	814	4.83	15
2019-04-12 22:00:00	726	4.25	12.75
2019-04-12 23:00:00	529	2.58	9.17
2019-04-13 00:00:00	515	2.45	9
2019-04-13 01:00:00	336	1.17	5.58
2019-04-13 02:00:00	284	0.67	4.33
2019-04-13 03:00:00	212	0.17	2.92
2019-04-13 04:00:00	147	0.08	1.83
2019-04-13 05:00:00	158	0	1.83
2019-04-13 06:00:00	305	0.58	4.42
2019-04-13 07:00:00	670	3.42	11.25
2019-04-13 08:00:00	840	4.84	14.67
2019-04-13 09:00:00	1104	7.34	20.58
2019-04-13 10:00:00	1162	8	22.08
2019-04-13 11:00:00	1254	8.25	23.84
2019-04-13 12:00:00	1288	8.67	25
2019-04-13 13:00:00	1142	7.5	21.83
2019-04-13 14:00:00	1017	6.17	18.83
2019-04-13 15:00:00	1001	6.25	18.67
2019-04-13 16:00:00	1004	6.25	18.67
2019-04-13 17:00:00	1007	6.75	18.5
2019-04-13 18:00:00	1120	7.58	20.75
2019-04-13 19:00:00	1037	6.83	19.75
2019-04-13 20:00:00	907	5.83	17
2019-04-13 21:00:00	783	4.92	14.5
2019-04-13 22:00:00	681	3.92	12.08
2019-04-13 23:00:00	590	3	10.17
2019-04-14 00:00:00	596	3.22	10.22
2019-04-14 01:00:00	429	1.83	7.09
2019-04-14 02:00:00	355	1.33	5.84
2019-04-14 03:00:00	259	0.5	3.92
2019-04-14 04:00:00	165	0.08	2.17
2019-04-14 05:00:00	172	0.08	2.25
2019-04-14 06:00:00	189	0.25	2.5
2019-04-14 07:00:00	311	1	4.83
2019-04-14 08:00:00	409	2	6.59
2019-04-14 09:00:00	574	3.25	9.42
2019-04-14 10:00:00	657	3.67	11.67
2019-04-14 11:00:00	785	5	13.83
2019-04-14 12:00:00	981	6.33	17.92
2019-04-14 13:00:00	883	5.34	16.34
2019-04-14 14:00:00	774	4.75	14.09
2019-04-14 15:00:00	827	5.09	14.92
2019-04-14 16:00:00	726	4.59	13.17
2019-04-14 17:00:00	720	4.25	12.67
2019-04-14 18:00:00	945	6.17	17
2019-04-14 19:00:00	842	5.25	15.67
2019-04-14 20:00:00	631	3.42	11.09
2019-04-14 21:00:00	489	2.5	8.25
2019-04-14 22:00:00	333	1.34	5.5
2019-04-14 23:00:00	302	0.92	4.83
2019-04-15 00:00:00	204	0.22	3
2019-04-15 01:00:00	104	0	1.08
2019-04-15 02:00:00	43	0	0.08
2019-04-15 03:00:00	38	0	0
2019-04-15 04:00:00	33	0	0
2019-04-15 05:00:00	148	0.17	1.59
2019-04-15 06:00:00	609	2.92	9.92
2019-04-15 07:00:00	1518	10.17	28.33
2019-04-15 08:00:00	1606	11.33	31.42
2019-04-15 09:00:00	1502	12.17	30.17
2019-04-15 10:00:00	1358	10.33	26.42
2019-04-15 11:00:00	1330	10	26.09
2019-04-15 12:00:00	1343	10.59	26.25
2019-04-15 13:00:00	1417	11.17	28
2019-04-15 14:00:00	1444	10.83	28.09
2019-04-15 15:00:00	1420	11.67	27.67
2019-04-15 16:00:00	1468	11.42	28.92
2019-04-15 17:00:00	1860	19.67	38
2019-04-15 18:00:00	1886	19.33	39.33
2019-04-15 19:00:00	1528	12.75	30.75
2019-04-15 20:00:00	1146	7.75	21.42
2019-04-15 21:00:00	611	3.59	12.5
2019-04-15 22:00:00	518	2.75	8.59
2019-04-15 23:00:00	251	0.75	4.33
2019-04-16 00:00:00	157	0	2.11
2019-04-16 01:00:00	89	0	0.75
2019-04-16 02:00:00	61	0	0.33
2019-04-16 03:00:00	42	0	0.17
2019-04-16 04:00:00	31	0	0
2019-04-16 05:00:00	119	0.08	1
2019-04-16 06:00:00	616	2.75	9.33
2019-04-16 07:00:00	1520	10.92	28.92
2019-04-16 08:00:00	1603	11.83	31.58
2019-04-16 09:00:00	1518	12.83	30.09
2019-04-16 10:00:00	1518	13.67	30.42
2019-04-16 11:00:00	1454	12	28.92
2019-04-16 12:00:00	1454	10.83	28.5
2019-04-16 13:00:00	1485	12.58	29.75
2019-04-16 14:00:00	1420	10.92	27.5
2019-04-16 15:00:00	1486	12.58	29.42
2019-04-16 16:00:00	1591	12.5	31.5
2019-04-16 17:00:00	1823	15.83	36.5
2019-04-16 18:00:00	1956	18.5	40.08
2019-04-16 19:00:00	1524	13.58	31.25
2019-04-16 20:00:00	1027	7	19.67
2019-04-16 21:00:00	715	4.33	13
2019-04-16 22:00:00	594	3	10.42
2019-04-16 23:00:00	324	1.25	5.67
2019-04-17 00:00:00	239	0.56	3.44
2019-04-17 01:00:00	123	0	1.17
2019-04-17 02:00:00	71	0	0.5
2019-04-17 03:00:00	53	0	0.08
2019-04-17 04:00:00	55	0	0.08
2019-04-17 05:00:00	123	0.17	1.17
2019-04-17 06:00:00	578	2.83	9
2019-04-17 07:00:00	1535	10.92	29
2019-04-17 08:00:00	1572	12.17	31.25
2019-04-17 09:00:00	1570	12.58	31.08
2019-04-17 10:00:00	1504	12.25	30.09
2019-04-17 11:00:00	1525	13.5	29.83
2019-04-17 12:00:00	1487	12.25	29.92
2019-04-17 13:00:00	1651	13.42	33.08
2019-04-17 14:00:00	1488	11.58	29.25
2019-04-17 15:00:00	1435	12	28.34
2019-04-17 16:00:00	1696	15.42	33.67
2019-04-17 17:00:00	1913	18.67	39.09
2019-04-17 18:00:00	2005	18.5	40.67
2019-04-17 19:00:00	1562	12.34	31.59
2019-04-17 20:00:00	1056	7	20.42
2019-04-17 21:00:00	727	4.42	13.34
2019-04-17 22:00:00	540	2.83	9.5
2019-04-17 23:00:00	402	1.75	6.67
2019-04-18 00:00:00	305	0.78	4.89
2019-04-18 01:00:00	196	0.25	2.83
2019-04-18 02:00:00	113	0	1.09
2019-04-18 03:00:00	79	0	0.67
2019-04-18 04:00:00	70	0	0.33
2019-04-18 05:00:00	120	0.17	1.42
2019-04-18 06:00:00	455	1.84	6.92
2019-04-18 07:00:00	1090	6.92	19.83
2019-04-18 08:00:00	1419	11.59	27.5
2019-04-18 09:00:00	1457	10.92	28.42
2019-04-18 10:00:00	1450	11.08	28.92
2019-04-18 11:00:00	1404	10.5	27.17
2019-04-18 12:00:00	1359	9.84	26.58
2019-04-18 13:00:00	1385	10.67	27
2019-04-18 14:00:00	1364	10.33	26.92
2019-04-18 15:00:00	1445	10.42	27.83
2019-04-18 16:00:00	1451	11.92	28.83
2019-04-18 17:00:00	1712	14	34
2019-04-18 18:00:00	1685	13.67	33.42
2019-04-18 19:00:00	1312	10	26
2019-04-18 20:00:00	960	6.09	17.92
2019-04-18 21:00:00	752	4.75	13.83
2019-04-18 22:00:00	586	3.17	10
2019-04-18 23:00:00	430	2.08	7.5
2019-04-19 00:00:00	403	1.67	6.89
2019-04-19 01:00:00	321	1	5.25
2019-04-19 02:00:00	202	0	2.83
2019-04-19 03:00:00	190	0	2.59
2019-04-19 04:00:00	166	0.08	2.25
2019-04-19 05:00:00	144	0	1.75
2019-04-19 06:00:00	249	0.42	3.25
2019-04-19 07:00:00	344	1	5.67
2019-04-19 08:00:00	372	1.42	5.84
2019-04-19 09:00:00	489	2.34	7.75
2019-04-19 10:00:00	617	3.25	11
2019-04-19 11:00:00	749	4.42	13
2019-04-19 12:00:00	782	4.42	14
2019-04-19 13:00:00	673	3.67	12
2019-04-19 14:00:00	608	3	10.17
2019-04-19 15:00:00	783	4.09	10.92
2019-04-19 16:00:00	705	3.59	14.08
2019-04-19 17:00:00	626	3.09	11.67
2019-04-19 18:00:00	699	3.92	12.09
2019-04-19 19:00:00	658	3.75	11.75
2019-04-19 20:00:00	582	3	9.67
2019-04-19 21:00:00	440	2.08	7.58
2019-04-19 22:00:00	349	1.33	5.67
2019-04-19 23:00:00	337	1.25	5.42
2019-04-20 00:00:00	260	0.56	4.11
2019-04-20 01:00:00	217	0.33	3.17
2019-04-20 02:00:00	182	0.08	2.5
2019-04-20 03:00:00	105	0	1.08
2019-04-20 04:00:00	99	0	0.75
2019-04-20 05:00:00	100	0	1.08
2019-04-20 06:00:00	199	0.42	2.42
2019-04-20 07:00:00	419	1.58	6.5
2019-04-20 08:00:00	498	2.42	8.5
2019-04-20 09:00:00	730	4.08	12.09
2019-04-20 10:00:00	820	4.58	14.75
2019-04-20 11:00:00	989	5.67	18.17
2019-04-20 12:00:00	904	5.08	16.58
2019-04-20 13:00:00	925	5.83	17.17
2019-04-20 14:00:00	954	5.42	17.34
2019-04-20 15:00:00	860	4.92	15.75
2019-04-20 16:00:00	729	3.92	13.17
2019-04-20 17:00:00	621	3.34	10.67
2019-04-20 18:00:00	725	4.33	12.33
2019-04-20 19:00:00	781	4.59	14.42
2019-04-20 20:00:00	704	4	12.5
2019-04-20 21:00:00	551	3.25	9.42
2019-04-20 22:00:00	487	2.42	8.5
2019-04-20 23:00:00	437	1.92	7.34
2019-04-21 00:00:00	424	1.67	7
2019-04-21 01:00:00	308	1	5.08
2019-04-21 02:00:00	249	0.5	3.75
2019-04-21 03:00:00	211	0.17	2.92
2019-04-21 04:00:00	156	0	1.84
2019-04-21 05:00:00	133	0	1.59
2019-04-21 06:00:00	199	0.42	2.42
2019-04-21 07:00:00	268	0.75	4.09
2019-04-21 08:00:00	310	1.08	5
2019-04-21 09:00:00	398	1.58	6.08
2019-04-21 10:00:00	531	2.5	9
2019-04-21 11:00:00	679	3.84	11.5
2019-04-21 12:00:00	839	4.75	15.08
2019-04-21 13:00:00	774	4.42	14
2019-04-21 14:00:00	713	3.92	12.58
2019-04-21 15:00:00	746	4.17	12.92
2019-04-21 16:00:00	775	4.33	14.09
2019-04-21 17:00:00	878	5.25	15.75
2019-04-21 18:00:00	875	5.42	15.83
2019-04-21 19:00:00	804	4.67	14.75
2019-04-21 20:00:00	714	3.75	12.5
2019-04-21 21:00:00	546	2.75	9.34
2019-04-21 22:00:00	380	1.42	6.25
2019-04-21 23:00:00	288	0.92	4.58
2019-04-22 00:00:00	197	0.11	2.67
2019-04-22 01:00:00	137	0	1.67
2019-04-22 02:00:00	56	0	0.25
2019-04-22 03:00:00	56	0	0.25
2019-04-22 04:00:00	42	0	0.08
2019-04-22 05:00:00	157	0.08	1.92
2019-04-22 06:00:00	620	3.09	10.09
2019-04-22 07:00:00	1492	10.42	28
2019-04-22 08:00:00	1509	10.58	29.58
2019-04-22 09:00:00	1400	10.33	27.33
2019-04-22 10:00:00	1425	12.84	28.67
2019-04-22 11:00:00	1281	9.67	25.08
2019-04-22 12:00:00	1344	10	25.83
2019-04-22 13:00:00	1522	11.08	29.75
2019-04-22 14:00:00	1392	11.33	27.84
2019-04-22 15:00:00	1400	10.17	27
2019-04-22 16:00:00	1541	11.75	30
2019-04-22 17:00:00	1902	16.33	37.58
2019-04-22 18:00:00	1849	16.33	37.84
2019-04-22 19:00:00	1325	9.34	26.33
2019-04-22 20:00:00	931	6.08	17.42
2019-04-22 21:00:00	646	3.5	11.92
2019-04-22 22:00:00	554	2.84	9.33
2019-04-22 23:00:00	264	0.75	4.25
2019-04-23 00:00:00	157	0	2.22
2019-04-23 01:00:00	90	0	0.75
2019-04-23 02:00:00	49	0	0
2019-04-23 03:00:00	30	0	0
2019-04-23 04:00:00	30	0	0
2019-04-23 05:00:00	124	0.17	1.17
2019-04-23 06:00:00	629	3.33	9.75
2019-04-23 07:00:00	1499	10.17	28.25
2019-04-23 08:00:00	1619	12.34	32.33
2019-04-23 09:00:00	1559	12.42	30.58
2019-04-23 10:00:00	1515	11.5	29.75
2019-04-23 11:00:00	1396	10.67	27.42
2019-04-23 12:00:00	1377	10.83	27
2019-04-23 13:00:00	1550	12.17	30.25
2019-04-23 14:00:00	1508	13.17	30.67
2019-04-23 15:00:00	1333	10.08	25.58
2019-04-23 16:00:00	1624	13	31.92
2019-04-23 17:00:00	1851	16.67	37.25
2019-04-23 18:00:00	1877	16.67	38.25
2019-04-23 19:00:00	1513	12.34	30.33
2019-04-23 20:00:00	967	6.17	18.25
2019-04-23 21:00:00	710	4	12.75
2019-04-23 22:00:00	616	3.33	10.67
2019-04-23 23:00:00	290	0.92	4.67
2019-04-24 00:00:00	263	0.55	4
2019-04-24 01:00:00	108	0	1.33
2019-04-24 02:00:00	64	0	0.08
2019-04-24 03:00:00	54	0	0.17
2019-04-24 04:00:00	48	0	0.17
2019-04-24 05:00:00	130	0.08	1.58
2019-04-24 06:00:00	608	3.08	9.17
2019-04-24 07:00:00	1481	10.33	28.17
2019-04-24 08:00:00	1623	12	31.75
2019-04-24 09:00:00	1571	12.5	31
2019-04-24 10:00:00	1434	11.5	28.42
2019-04-24 11:00:00	1328	9.75	26
2019-04-24 12:00:00	1375	10.5	26.33
2019-04-24 13:00:00	1524	11.42	29.75
2019-04-24 14:00:00	1467	12.34	29.42
2019-04-24 15:00:00	1419	11.59	27.67
2019-04-24 16:00:00	1613	13.5	31.92
2019-04-24 17:00:00	1900	17.17	37.75
2019-04-24 18:00:00	1926	18	39.33
2019-04-24 19:00:00	1569	13.17	32.17
2019-04-24 20:00:00	982	6.25	18.75
2019-04-24 21:00:00	754	4.25	13.83
2019-04-24 22:00:00	671	3.83	12.17
2019-04-24 23:00:00	348	1.17	5.75
2019-04-25 00:00:00	255	0.78	4
2019-04-25 01:00:00	114	0	1.34
2019-04-25 02:00:00	72	0	0.42
2019-04-25 03:00:00	140	0	1.67
2019-04-25 04:00:00	67	0	0.25
2019-04-25 05:00:00	117	0.08	1.25
2019-04-25 06:00:00	561	2.59	8.67
2019-04-25 07:00:00	1488	9.67	27.75
2019-04-25 08:00:00	1525	11.42	30.08
2019-04-25 09:00:00	1567	12	30.83
2019-04-25 10:00:00	1563	13.75	31.09
2019-04-25 11:00:00	1439	12	28.83
2019-04-25 12:00:00	1401	10.92	27.75
2019-04-25 13:00:00	1561	11.67	30.25
2019-04-25 14:00:00	1622	12.83	32.42
2019-04-25 15:00:00	1440	11	28.08
2019-04-25 16:00:00	1631	14.34	32.33
2019-04-25 17:00:00	1853	18	37.84
2019-04-25 18:00:00	2031	20.33	41.5
2019-04-25 19:00:00	1788	16	36.67
2019-04-25 20:00:00	1008	6.67	19.5
2019-04-25 21:00:00	847	5	15.34
2019-04-25 22:00:00	698	4	12.5
2019-04-25 23:00:00	416	1.92	7
2019-04-26 00:00:00	312	0.89	5.22
2019-04-26 01:00:00	180	0.17	2.42
2019-04-26 02:00:00	102	0	1.25
2019-04-26 03:00:00	90	0	0.75
2019-04-26 04:00:00	59	0	0.08
2019-04-26 05:00:00	137	0.17	1.5
2019-04-26 06:00:00	607	3	9.58
2019-04-26 07:00:00	1524	9.92	28.67
2019-04-26 08:00:00	1613	12.58	31.67
2019-04-26 09:00:00	1568	12.33	31.08
2019-04-26 10:00:00	1502	11.33	29.33
2019-04-26 11:00:00	1533	12.33	30.5
2019-04-26 12:00:00	1384	10.59	27
2019-04-26 13:00:00	1593	13	31.17
2019-04-26 14:00:00	1536	13.08	30.67
2019-04-26 15:00:00	1400	11.25	27.34
2019-04-26 16:00:00	1712	14.25	33.75
2019-04-26 17:00:00	1832	15.34	36.42
2019-04-26 18:00:00	1990	18.92	41
2019-04-26 19:00:00	1562	12.67	31.67
2019-04-26 20:00:00	1125	7.83	21.5
2019-04-26 21:00:00	824	5	15.42
2019-04-26 22:00:00	712	4.17	12.92
2019-04-26 23:00:00	509	2.75	8.83
2019-04-27 00:00:00	476	2	7.89
2019-04-27 01:00:00	380	1.25	6.5
2019-04-27 02:00:00	272	0.5	4.25
2019-04-27 03:00:00	198	0.08	2.67
2019-04-27 04:00:00	149	0	1.59
2019-04-27 05:00:00	161	0.17	2.09
2019-04-27 06:00:00	317	1	4.67
2019-04-27 07:00:00	665	3.25	11
2019-04-27 08:00:00	831	4.58	15
2019-04-27 09:00:00	1064	6.75	19.33
2019-04-27 10:00:00	1166	7.83	22.5
2019-04-27 11:00:00	1216	7.92	22.83
2019-04-27 12:00:00	1253	8.42	24
2019-04-27 13:00:00	1169	8	22.25
2019-04-27 14:00:00	988	6.08	18.25
2019-04-27 15:00:00	975	5.92	18
2019-04-27 16:00:00	946	6.17	17.83
2019-04-27 17:00:00	1109	7.59	20.83
2019-04-27 18:00:00	1145	8.17	21.58
2019-04-27 19:00:00	1016	6.67	19.33
2019-04-27 20:00:00	911	5.83	17.33
2019-04-27 21:00:00	746	4.5	13.25
2019-04-27 22:00:00	666	3.92	11.58
2019-04-27 23:00:00	594	3.33	10.33
2019-04-28 00:00:00	613	3	10.67
2019-04-28 01:00:00	453	1.92	7.84
2019-04-28 02:00:00	414	1.5	6.67
2019-04-28 03:00:00	283	0.67	4.67
2019-04-28 04:00:00	215	0.25	3.17
2019-04-28 05:00:00	163	0.25	2.08
2019-04-28 06:00:00	223	0.42	3
2019-04-28 07:00:00	323	1.17	5.25
2019-04-28 08:00:00	392	1.42	6.08
2019-04-28 09:00:00	475	2.5	7.92
2019-04-28 10:00:00	653	3.75	11.25
2019-04-28 11:00:00	762	4.5	13.42
2019-04-28 12:00:00	943	5.92	17.42
2019-04-28 13:00:00	858	5.33	15.92
2019-04-28 14:00:00	784	4.42	13.75
2019-04-28 15:00:00	835	4.83	15.09
2019-04-28 16:00:00	896	5.25	16.17
2019-04-28 17:00:00	927	5.75	17.08
2019-04-28 18:00:00	962	5.83	17.67
2019-04-28 19:00:00	850	5	16.08
2019-04-28 20:00:00	726	4.25	12.92
2019-04-28 21:00:00	498	2.58	8.58
2019-04-28 22:00:00	368	1.59	6.17
2019-04-28 23:00:00	317	0.92	5
2019-04-29 00:00:00	251	0.44	3.89
2019-04-29 01:00:00	104	0	1
2019-04-29 02:00:00	100	0.42	1.67
2019-04-29 03:00:00	32	0	0.08
2019-04-29 04:00:00	33	0	0
2019-04-29 05:00:00	163	0.5	2.33
2019-04-29 06:00:00	600	2.83	9.34
2019-04-29 07:00:00	1499	9.92	27.75
2019-04-29 08:00:00	1622	12.08	32.17
2019-04-29 09:00:00	1444	11	28.59
2019-04-29 10:00:00	1485	11	28.75
2019-04-29 11:00:00	1396	10.67	27.17
2019-04-29 12:00:00	1359	9.67	26.25
2019-04-29 13:00:00	1516	11.75	29.33
2019-04-29 14:00:00	1520	12.92	31.09
2019-04-29 15:00:00	1473	11	28.34
2019-04-29 16:00:00	1670	13.83	33.25
2019-04-29 17:00:00	1867	16.75	37.42
2019-04-29 18:00:00	1980	17.67	40.25
2019-04-29 19:00:00	1552	12.25	31.67
2019-04-29 20:00:00	944	6	17.67
2019-04-29 21:00:00	748	4.42	13.5
2019-04-29 22:00:00	613	3.33	10.75
2019-04-29 23:00:00	255	0.67	4
2019-04-30 00:00:00	236	0.22	3.22
2019-04-30 01:00:00	101	0	1
2019-04-30 02:00:00	66	0	0.25
2019-04-30 03:00:00	47	0	0.17
2019-04-30 04:00:00	28	0	0
2019-04-30 05:00:00	117	0	1.17
2019-04-30 06:00:00	594	3.33	9.5
2019-04-30 07:00:00	1613	11.25	30.42
2019-04-30 08:00:00	1695	13.34	33.67
2019-04-30 09:00:00	1514	11.5	30.09
2019-04-30 10:00:00	1621	12.58	32
2019-04-30 11:00:00	1491	11.25	29.42
2019-04-30 12:00:00	1428	10.42	27.67
2019-04-30 13:00:00	1627	13	32
2019-04-30 14:00:00	1533	12.58	30.84
2019-04-30 15:00:00	1386	10.92	27.08
2019-04-30 16:00:00	1593	13.83	31.58
2019-04-30 17:00:00	1964	18.25	39.92
2019-04-30 18:00:00	1965	18.08	39.58
2019-04-30 19:00:00	1684	14.75	34.58
2019-04-30 20:00:00	1192	8.25	22.92
2019-04-30 21:00:00	909	5.5	17.42
2019-04-30 22:00:00	735	4.17	13.25
2019-04-30 23:00:00	512	2.42	8.83
2019-05-01 00:00:00	488	2.11	8.44

## Sheet: PM 04341 08
Data/Hora	Intensidade(carros/hora)	Ocupacao(%)	Carga(%)
2019-04-01 00:00:00	0	0	0
2019-04-01 01:00:00	0	0	0
2019-04-01 02:00:00	0	0	0
2019-04-01 03:00:00	0	0	0
2019-04-01 04:00:00	0	0	0
2019-04-01 05:00:00	0	0	0
2019-04-01 06:00:00	0	0	0
2019-04-01 07:00:00	0	0	0
2019-04-01 08:00:00	0	0	0
2019-04-01 09:00:00	0	0	0
2019-04-01 10:00:00	0	0	0
2019-04-01 11:00:00	0	0	0
2019-04-01 12:00:00	0	0	0
2019-04-01 13:00:00	0	0	0
2019-04-01 14:00:00	0	0	0
2019-04-01 15:00:00	0	0	0
2019-04-01 16:00:00	0	0	0
2019-04-01 17:00:00	0	0	0
2019-04-01 18:00:00	0	0	0
2019-04-01 19:00:00	0	0	0
2019-04-01 20:00:00	0	0	0
2019-04-01 21:00:00	0	0	0
2019-04-01 22:00:00	0	0	0
2019-04-01 23:00:00	0	0	0
2019-04-02 00:00:00	0	0	0
2019-04-02 01:00:00	0	0	0
2019-04-02 02:00:00	0	0	0
2019-04-02 03:00:00	0	0	0
2019-04-02 04:00:00	0	0	0
2019-04-02 05:00:00	0	0	0
2019-04-02 06:00:00	0	0	0
2019-04-02 07:00:00	0	0	0
2019-04-02 08:00:00	0	0	0
2019-04-02 09:00:00	0	0	0
2019-04-02 10:00:00	0	0	0
2019-04-02 11:00:00	0	0	0
2019-04-02 12:00:00	0	0	0
2019-04-02 13:00:00	0	0	0
2019-04-02 14:00:00	0	0	0
2019-04-02 15:00:00	0	0	0
2019-04-02 16:00:00	0	0	0
2019-04-02 17:00:00	0	0	0
2019-04-02 18:00:00	0	0	0
2019-04-02 19:00:00	0	0	0
2019-04-02 20:00:00	0	0	0
2019-04-02 21:00:00	0	0	0
2019-04-02 22:00:00	0	0	0
2019-04-02 23:00:00	0	0	0
2019-04-03 00:00:00	0	0	0
2019-04-03 01:00:00	0	0	0
2019-04-03 02:00:00	0	0	0
2019-04-03 03:00:00	0	0	0
2019-04-03 04:00:00	0	0	0
2019-04-03 05:00:00	0	0	0
2019-04-03 06:00:00	0	0	0
2019-04-03 07:00:00	0	0	0
2019-04-03 08:00:00	0	0	0
2019-04-03 09:00:00	0	0	0
2019-04-03 10:00:00	0	0	0
2019-04-03 11:00:00	0	0	0
2019-04-03 12:00:00	0	0	0
2019-04-03 13:00:00	0	0	0
2019-04-03 14:00:00	0	0	0
2019-04-03 15:00:00	0	0	0
2019-04-03 16:00:00	0	0	0
2019-04-03 17:00:00	0	0	0
2019-04-03 18:00:00	0	0	0
2019-04-03 19:00:00	0	0	0
2019-04-03 20:00:00	0	0	0
2019-04-03 21:00:00	0	0	0
2019-04-03 22:00:00	0	0	0
2019-04-03 23:00:00	0	0	0
2019-04-04 00:00:00	0	0	0
2019-04-04 01:00:00	0	0	0
2019-04-04 02:00:00	0	0	0
2019-04-04 03:00:00	0	0	0
2019-04-04 04:00:00	0	0	0
2019-04-04 05:00:00	0	0	0
2019-04-04 06:00:00	0	0	0
2019-04-04 07:00:00	0	0	0
2019-04-04 08:00:00	0	0	0
2019-04-04 09:00:00	0	0	0
2019-04-04 10:00:00	0	0	0
2019-04-04 11:00:00	0	0	0
2019-04-04 12:00:00	0	0	0
2019-04-04 13:00:00	0	0	0
2019-04-04 14:00:00	0	0	0
2019-04-04 15:00:00	0	0	0
2019-04-04 16:00:00	0	0	0
2019-04-04 17:00:00	0	0	0
2019-04-04 18:00:00	0	0	0
2019-04-04 19:00:00	0	0	0
2019-04-04 20:00:00	0	0	0
2019-04-04 21:00:00	0	0	0
2019-04-04 22:00:00	0	0	0
2019-04-04 23:00:00	0	0	0
2019-04-05 00:00:00	0	0	0
2019-04-05 01:00:00	0	0	0
2019-04-05 02:00:00	0	0	0
2019-04-05 03:00:00	0	0	0
2019-04-05 04:00:00	0	0	0
2019-04-05 05:00:00	0	0	0
2019-04-05 06:00:00	0	0	0
2019-04-05 07:00:00	0	0	0
2019-04-05 08:00:00	0	0	0
2019-04-05 09:00:00	0	0	0
2019-04-05 10:00:00	0	0	0
2019-04-05 11:00:00	0	0	0
2019-04-05 12:00:00	0	0	0
2019-04-05 13:00:00	0	0	0
2019-04-05 14:00:00	0	0	0
2019-04-05 15:00:00	0	0	0
2019-04-05 16:00:00	0	0	0
2019-04-05 17:00:00	0	0	0
2019-04-05 18:00:00	0	0	0
2019-04-05 19:00:00	0	0	0
2019-04-05 20:00:00	0	0	0
2019-04-05 21:00:00	0	0	0
2019-04-05 22:00:00	0	0	0
2019-04-05 23:00:00	0	0	0
2019-04-06 00:00:00	0	0	0
2019-04-06 01:00:00	0	0	0
2019-04-06 02:00:00	0	0	0
2019-04-06 03:00:00	0	0	0
2019-04-06 04:00:00	0	0	0
2019-04-06 05:00:00	0	0	0
2019-04-06 06:00:00	0	0	0
2019-04-06 07:00:00	0	0	0
2019-04-06 08:00:00	0	0	0
2019-04-06 09:00:00	0	0	0
2019-04-06 10:00:00	0	0	0
2019-04-06 11:00:00	0	0	0
2019-04-06 12:00:00	0	0	0
2019-04-06 13:00:00	0	0	0
2019-04-06 14:00:00	0	0	0
2019-04-06 15:00:00	0	0	0
2019-04-06 16:00:00	0	0	0
2019-04-06 17:00:00	0	0	0
2019-04-06 18:00:00	0	0	0
2019-04-06 19:00:00	0	0	0
2019-04-06 20:00:00	0	0	0
2019-04-06 21:00:00	0	0	0
2019-04-06 22:00:00	0	0	0
2019-04-06 23:00:00	0	0	0
2019-04-07 00:00:00	0	0	0
2019-04-07 01:00:00	0	0	0
2019-04-07 02:00:00	0	0	0
2019-04-07 03:00:00	0	0	0
2019-04-07 04:00:00	0	0	0
2019-04-07 05:00:00	0	0	0
2019-04-07 06:00:00	0	0	0
2019-04-07 07:00:00	0	0	0
2019-04-07 08:00:00	0	0	0
2019-04-07 09:00:00	0	0	0
2019-04-07 10:00:00	0	0	0
2019-04-07 11:00:00	0	0	0
2019-04-07 12:00:00	0	0	0
2019-04-07 13:00:00	0	0	0
2019-04-07 14:00:00	0	0	0
2019-04-07 15:00:00	0	0	0
2019-04-07 16:00:00	0	0	0
2019-04-07 17:00:00	0	0	0
2019-04-07 18:00:00	0	0	0
2019-04-07 19:00:00	0	0	0
2019-04-07 20:00:00	0	0	0
2019-04-07 21:00:00	0	0	0
2019-04-07 22:00:00	0	0	0
2019-04-07 23:00:00	0	0	0
2019-04-08 00:00:00	0	0	0
2019-04-08 01:00:00	0	0	0
2019-04-08 02:00:00	0	0	0
2019-04-08 03:00:00	0	0	0
2019-04-08 04:00:00	0	0	0
2019-04-08 05:00:00	0	0	0
2019-04-08 06:00:00	0	0	0
2019-04-08 07:00:00	0	0	0
2019-04-08 08:00:00	0	0	0
2019-04-08 09:00:00	0	0	0
2019-04-08 10:00:00	0	0	0
2019-04-08 11:00:00	0	0	0
2019-04-08 12:00:00	0	0	0
2019-04-08 13:00:00	0	0	0
2019-04-08 14:00:00	0	0	0
2019-04-08 15:00:00	0	0	0
2019-04-08 16:00:00	0	0	0
2019-04-08 17:00:00	0	0	0
2019-04-08 18:00:00	0	0	0
2019-04-08 19:00:00	0	0	0
2019-04-08 20:00:00	0	0	0
2019-04-08 21:00:00	0	0	0
2019-04-08 22:00:00	0	0	0
2019-04-08 23:00:00	0	0	0
2019-04-09 00:00:00	0	0	0
2019-04-09 01:00:00	0	0	0
2019-04-09 02:00:00	0	0	0
2019-04-09 03:00:00	0	0	0
2019-04-09 04:00:00	0	0	0
2019-04-09 05:00:00	0	0	0
2019-04-09 06:00:00	0	0	0
2019-04-09 07:00:00	0	0	0
2019-04-09 08:00:00	0	0	0
2019-04-09 09:00:00	0	0	0
2019-04-09 10:00:00	0	0	0
2019-04-09 11:00:00	0	0	0
2019-04-09 12:00:00	0	0	0
2019-04-09 13:00:00	0	0	0
2019-04-09 14:00:00	0	0	0
2019-04-09 15:00:00	0	0	0
2019-04-09 16:00:00	0	0	0
2019-04-09 17:00:00	0	0	0
2019-04-09 18:00:00	0	0	0
2019-04-09 19:00:00	0	0	0
2019-04-09 20:00:00	0	0	0
2019-04-09 21:00:00	0	0	0
2019-04-09 22:00:00	0	0	0
2019-04-09 23:00:00	0	0	0
2019-04-10 00:00:00	0	0	0
2019-04-10 01:00:00	0	0	0
2019-04-10 02:00:00	0	0	0
2019-04-10 03:00:00	0	0	0
2019-04-10 04:00:00	0	0	0
2019-04-10 05:00:00	0	0	0
2019-04-10 06:00:00	0	0	0
2019-04-10 07:00:00	0	0	0
2019-04-10 08:00:00	0	0	0
2019-04-10 09:00:00	0	0	0
2019-04-10 10:00:00	0	0	0
2019-04-10 11:00:00	0	0	0
2019-04-10 12:00:00	0	0	0
2019-04-10 13:00:00	0	0	0
2019-04-10 14:00:00	0	0	0
2019-04-10 15:00:00	0	0	0
2019-04-10 16:00:00	0	0	0
2019-04-10 17:00:00	0	0	0
2019-04-10 18:00:00	0	0	0
2019-04-10 19:00:00	0	0	0
2019-04-10 20:00:00	0	0	0
2019-04-10 21:00:00	0	0	0
2019-04-10 22:00:00	0	0	0
2019-04-10 23:00:00	0	0	0
2019-04-11 00:00:00	0	0	0
2019-04-11 01:00:00	0	0	0
2019-04-11 02:00:00	0	0	0
2019-04-11 03:00:00	0	0	0
2019-04-11 04:00:00	0	0	0
2019-04-11 05:00:00	0	0	0
2019-04-11 06:00:00	0	0	0
2019-04-11 07:00:00	0	0	0
2019-04-11 08:00:00	0	0	0
2019-04-11 09:00:00	0	0	0
2019-04-11 10:00:00	0	0	0
2019-04-11 11:00:00	0	0	0
2019-04-11 12:00:00	0	0	0
2019-04-11 13:00:00	0	0	0
2019-04-11 14:00:00	0	0	0
2019-04-11 15:00:00	0	0	0
2019-04-11 16:00:00	0	0	0
2019-04-11 17:00:00	0	0	0
2019-04-11 18:00:00	0	0	0
2019-04-11 19:00:00	0	0	0
2019-04-11 20:00:00	0	0	0
2019-04-11 21:00:00	0	0	0
2019-04-11 22:00:00	0	0	0
2019-04-11 23:00:00	0	0	0
2019-04-12 00:00:00	0	0	0
2019-04-12 01:00:00	0	0	0
2019-04-12 02:00:00	0	0	0
2019-04-12 03:00:00	0	0	0
2019-04-12 04:00:00	0	0	0
2019-04-12 05:00:00	0	0	0
2019-04-12 06:00:00	0	0	0
2019-04-12 07:00:00	0	0	0
2019-04-12 08:00:00	0	0	0
2019-04-12 09:00:00	0	0	0
2019-04-12 10:00:00	0	0	0
2019-04-12 11:00:00	0	0	0
2019-04-12 12:00:00	0	0	0
2019-04-12 13:00:00	0	0	0
2019-04-12 14:00:00	0	0	0
2019-04-12 15:00:00	0	0	0
2019-04-12 16:00:00	0	0	0
2019-04-12 17:00:00	0	0	0
2019-04-12 18:00:00	0	0	0
2019-04-12 19:00:00	0	0	0
2019-04-12 20:00:00	0	0	0
2019-04-12 21:00:00	0	0	0
2019-04-12 22:00:00	0	0	0
2019-04-12 23:00:00	0	0	0
2019-04-13 00:00:00	0	0	0
2019-04-13 01:00:00	0	0	0
2019-04-13 02:00:00	0	0	0
2019-04-13 03:00:00	0	0	0
2019-04-13 04:00:00	0	0	0
2019-04-13 05:00:00	0	0	0
2019-04-13 06:00:00	0	0	0
2019-04-13 07:00:00	0	0	0
2019-04-13 08:00:00	0	0	0
2019-04-13 09:00:00	0	0	0
2019-04-13 10:00:00	0	0	0
2019-04-13 11:00:00	0	0	0
2019-04-13 12:00:00	0	0	0
2019-04-13 13:00:00	0	0	0
2019-04-13 14:00:00	0	0	0
2019-04-13 15:00:00	0	0	0
2019-04-13 16:00:00	0	0	0
2019-04-13 17:00:00	0	0	0
2019-04-13 18:00:00	0	0	0
2019-04-13 19:00:00	0	0	0
2019-04-13 20:00:00	0	0	0
2019-04-13 21:00:00	0	0	0
2019-04-13 22:00:00	0	0	0
2019-04-13 23:00:00	0	0	0
2019-04-14 00:00:00	0	0	0
2019-04-14 01:00:00	0	0	0
2019-04-14 02:00:00	0	0	0
2019-04-14 03:00:00	0	0	0
2019-04-14 04:00:00	0	0	0
2019-04-14 05:00:00	0	0	0
2019-04-14 06:00:00	0	0	0
2019-04-14 07:00:00	0	0	0
2019-04-14 08:00:00	0	0	0
2019-04-14 09:00:00	0	0	0
2019-04-14 10:00:00	0	0	0
2019-04-14 11:00:00	0	0	0
2019-04-14 12:00:00	0	0	0
2019-04-14 13:00:00	0	0	0
2019-04-14 14:00:00	0	0	0
2019-04-14 15:00:00	0	0	0
2019-04-14 16:00:00	0	0	0
2019-04-14 17:00:00	0	0	0
2019-04-14 18:00:00	0	0	0
2019-04-14 19:00:00	0	0	0
2019-04-14 20:00:00	0	0	0
2019-04-14 21:00:00	0	0	0
2019-04-14 22:00:00	0	0	0
2019-04-14 23:00:00	0	0	0
2019-04-15 00:00:00	0	0	0
2019-04-15 01:00:00	0	0	0
2019-04-15 02:00:00	0	0	0
2019-04-15 03:00:00	0	0	0
2019-04-15 04:00:00	0	0	0
2019-04-15 05:00:00	0	0	0
2019-04-15 06:00:00	0	0	0
2019-04-15 07:00:00	0	0	0
2019-04-15 08:00:00	0	0	0
2019-04-15 09:00:00	0	0	0
2019-04-15 10:00:00	0	0	0
2019-04-15 11:00:00	0	0	0
2019-04-15 12:00:00	0	0	0
2019-04-15 13:00:00	0	0	0
2019-04-15 14:00:00	0	0	0
2019-04-15 15:00:00	0	0	0
2019-04-15 16:00:00	0	0	0
2019-04-15 17:00:00	0	0	0
2019-04-15 18:00:00	0	0	0
2019-04-15 19:00:00	0	0	0
2019-04-15 20:00:00	0	0	0
2019-04-15 21:00:00	0	0	0
2019-04-15 22:00:00	0	0	0
2019-04-15 23:00:00	0	0	0
2019-04-16 00:00:00	0	0	0
2019-04-16 01:00:00	0	0	0
2019-04-16 02:00:00	0	0	0
2019-04-16 03:00:00	0	0	0
2019-04-16 04:00:00	0	0	0
2019-04-16 05:00:00	0	0	0
2019-04-16 06:00:00	0	0	0
2019-04-16 07:00:00	0	0	0
2019-04-16 08:00:00	0	0	0
2019-04-16 09:00:00	0	0	0
2019-04-16 10:00:00	0	0	0
2019-04-16 11:00:00	0	0	0
2019-04-16 12:00:00	0	0	0
2019-04-16 13:00:00	0	0	0
2019-04-16 14:00:00	0	0	0
2019-04-16 15:00:00	0	0	0
2019-04-16 16:00:00	0	0	0
2019-04-16 17:00:00	0	0	0
2019-04-16 18:00:00	0	0	0
2019-04-16 19:00:00	0	0	0
2019-04-16 20:00:00	0	0	0
2019-04-16 21:00:00	0	0	0
2019-04-16 22:00:00	0	0	0
2019-04-16 23:00:00	0	0	0
2019-04-17 00:00:00	0	0	0
2019-04-17 01:00:00	0	0	0
2019-04-17 02:00:00	0	0	0
2019-04-17 03:00:00	0	0	0
2019-04-17 04:00:00	0	0	0
2019-04-17 05:00:00	0	0	0
2019-04-17 06:00:00	0	0	0
2019-04-17 07:00:00	0	0	0
2019-04-17 08:00:00	0	0	0
2019-04-17 09:00:00	0	0	0
2019-04-17 10:00:00	0	0	0
2019-04-17 11:00:00	0	0	0
2019-04-17 12:00:00	0	0	0
2019-04-17 13:00:00	0	0	0
2019-04-17 14:00:00	0	0	0
2019-04-17 15:00:00	0	0	0
2019-04-17 16:00:00	0	0	0
2019-04-17 17:00:00	0	0	0
2019-04-17 18:00:00	0	0	0
2019-04-17 19:00:00	0	0	0
2019-04-17 20:00:00	0	0	0
2019-04-17 21:00:00	0	0	0
2019-04-17 22:00:00	0	0	0
2019-04-17 23:00:00	0	0	0
2019-04-18 00:00:00	0	0	0
2019-04-18 01:00:00	0	0	0
2019-04-18 02:00:00	0	0	0
2019-04-18 03:00:00	0	0	0
2019-04-18 04:00:00	0	0	0
2019-04-18 05:00:00	0	0	0
2019-04-18 06:00:00	0	0	0
2019-04-18 07:00:00	0	0	0
2019-04-18 08:00:00	0	0	0
2019-04-18 09:00:00	0	0	0
2019-04-18 10:00:00	0	0	0
2019-04-18 11:00:00	0	0	0
2019-04-18 12:00:00	0	0	0
2019-04-18 13:00:00	0	0	0
2019-04-18 14:00:00	0	0	0
2019-04-18 15:00:00	0	0	0
2019-04-18 16:00:00	0	0	0
2019-04-18 17:00:00	0	0	0
2019-04-18 18:00:00	0	0	0
2019-04-18 19:00:00	0	0	0
2019-04-18 20:00:00	0	0	0
2019-04-18 21:00:00	0	0	0
2019-04-18 22:00:00	0	0	0
2019-04-18 23:00:00	0	0	0
2019-04-19 00:00:00	0	0	0
2019-04-19 01:00:00	0	0	0
2019-04-19 02:00:00	0	0	0
2019-04-19 03:00:00	0	0	0
2019-04-19 04:00:00	0	0	0
2019-04-19 05:00:00	0	0	0
2019-04-19 06:00:00	0	0	0
2019-04-19 07:00:00	0	0	0
2019-04-19 08:00:00	0	0	0
2019-04-19 09:00:00	0	0	0
2019-04-19 10:00:00	0	0	0
2019-04-19 11:00:00	0	0	0
2019-04-19 12:00:00	0	0	0
2019-04-19 13:00:00	0	0	0
2019-04-19 14:00:00	0	0	0
2019-04-19 15:00:00	0	0	0
2019-04-19 16:00:00	0	0	0
2019-04-19 17:00:00	0	0	0
2019-04-19 18:00:00	0	0	0
2019-04-19 19:00:00	0	0	0
2019-04-19 20:00:00	0	0	0
2019-04-19 21:00:00	0	0	0
2019-04-19 22:00:00	0	0	0
2019-04-19 23:00:00	0	0	0
2019-04-20 00:00:00	0	0	0
2019-04-20 01:00:00	0	0	0
2019-04-20 02:00:00	0	0	0
2019-04-20 03:00:00	0	0	0
2019-04-20 04:00:00	0	0	0
2019-04-20 05:00:00	0	0	0
2019-04-20 06:00:00	0	0	0
2019-04-20 07:00:00	0	0	0
2019-04-20 08:00:00	0	0	0
2019-04-20 09:00:00	0	0	0
2019-04-20 10:00:00	0	0	0
2019-04-20 11:00:00	0	0	0
2019-04-20 12:00:00	0	0	0
2019-04-20 13:00:00	0	0	0
2019-04-20 14:00:00	0	0	0
2019-04-20 15:00:00	0	0	0
2019-04-20 16:00:00	0	0	0
2019-04-20 17:00:00	0	0	0
2019-04-20 18:00:00	0	0	0
2019-04-20 19:00:00	0	0	0
2019-04-20 20:00:00	0	0	0
2019-04-20 21:00:00	0	0	0
2019-04-20 22:00:00	0	0	0
2019-04-20 23:00:00	0	0	0
2019-04-21 00:00:00	0	0	0
2019-04-21 01:00:00	0	0	0
2019-04-21 02:00:00	0	0	0
2019-04-21 03:00:00	0	0	0
2019-04-21 04:00:00	0	0	0
2019-04-21 05:00:00	0	0	0
2019-04-21 06:00:00	0	0	0
2019-04-21 07:00:00	0	0	0
2019-04-21 08:00:00	0	0	0
2019-04-21 09:00:00	0	0	0
2019-04-21 10:00:00	0	0	0
2019-04-21 11:00:00	0	0	0
2019-04-21 12:00:00	0	0	0
2019-04-21 13:00:00	0	0	0
2019-04-21 14:00:00	0	0	0
2019-04-21 15:00:00	0	0	0
2019-04-21 16:00:00	0	0	0
2019-04-21 17:00:00	0	0	0
2019-04-21 18:00:00	0	0	0
2019-04-21 19:00:00	0	0	0
2019-04-21 20:00:00	0	0	0
2019-04-21 21:00:00	0	0	0
2019-04-21 22:00:00	0	0	0
2019-04-21 23:00:00	0	0	0
2019-04-22 00:00:00	0	0	0
2019-04-22 01:00:00	0	0	0
2019-04-22 02:00:00	0	0	0
2019-04-22 03:00:00	0	0	0
2019-04-22 04:00:00	0	0	0
2019-04-22 05:00:00	0	0	0
2019-04-22 06:00:00	0	0	0
2019-04-22 07:00:00	0	0	0
2019-04-22 08:00:00	0	0	0
2019-04-22 09:00:00	0	0	0
2019-04-22 10:00:00	0	0	0
2019-04-22 11:00:00	0	0	0
2019-04-22 12:00:00	0	0	0
2019-04-22 13:00:00	0	0	0
2019-04-22 14:00:00	0	0	0
2019-04-22 15:00:00	0	0	0
2019-04-22 16:00:00	0	0	0
2019-04-22 17:00:00	0	0	0
2019-04-22 18:00:00	0	0	0
2019-04-22 19:00:00	0	0	0
2019-04-22 20:00:00	0	0	0
2019-04-22 21:00:00	0	0	0
2019-04-22 22:00:00	0	0	0
2019-04-22 23:00:00	0	0	0
2019-04-23 00:00:00	0	0	0
2019-04-23 01:00:00	0	0	0
2019-04-23 02:00:00	0	0	0
2019-04-23 03:00:00	0	0	0
2019-04-23 04:00:00	0	0	0
2019-04-23 05:00:00	0	0	0
2019-04-23 06:00:00	0	0	0
2019-04-23 07:00:00	0	0	0
2019-04-23 08:00:00	0	0	0
2019-04-23 09:00:00	0	0	0
2019-04-23 10:00:00	0	0	0
2019-04-23 11:00:00	0	0	0
2019-04-23 12:00:00	0	0	0
2019-04-23 13:00:00	0	0	0
2019-04-23 14:00:00	0	0	0
2019-04-23 15:00:00	0	0	0
2019-04-23 16:00:00	0	0	0
2019-04-23 17:00:00	0	0	0
2019-04-23 18:00:00	0	0	0
2019-04-23 19:00:00	0	0	0
2019-04-23 20:00:00	0	0	0
2019-04-23 21:00:00	0	0	0
2019-04-23 22:00:00	0	0	0
2019-04-23 23:00:00	0	0	0
2019-04-24 00:00:00	0	0	0
2019-04-24 01:00:00	0	0	0
2019-04-24 02:00:00	0	0	0
2019-04-24 03:00:00	0	0	0
2019-04-24 04:00:00	0	0	0
2019-04-24 05:00:00	0	0	0
2019-04-24 06:00:00	0	0	0
2019-04-24 07:00:00	0	0	0
2019-04-24 08:00:00	0	0	0
2019-04-24 09:00:00	0	0	0
2019-04-24 10:00:00	0	0	0
2019-04-24 11:00:00	0	0	0
2019-04-24 12:00:00	0	0	0
2019-04-24 13:00:00	0	0	0
2019-04-24 14:00:00	0	0	0
2019-04-24 15:00:00	0	0	0
2019-04-24 16:00:00	0	0	0
2019-04-24 17:00:00	0	0	0
2019-04-24 18:00:00	0	0	0
2019-04-24 19:00:00	0	0	0
2019-04-24 20:00:00	0	0	0
2019-04-24 21:00:00	0	0	0
2019-04-24 22:00:00	0	0	0
2019-04-24 23:00:00	0	0	0
2019-04-25 00:00:00	0	0	0
2019-04-25 01:00:00	0	0	0
2019-04-25 02:00:00	0	0	0
2019-04-25 03:00:00	0	0	0
2019-04-25 04:00:00	0	0	0
2019-04-25 05:00:00	0	0	0
2019-04-25 06:00:00	0	0	0
2019-04-25 07:00:00	0	0	0
2019-04-25 08:00:00	0	0	0
2019-04-25 09:00:00	0	0	0
2019-04-25 10:00:00	0	0	0
2019-04-25 11:00:00	0	0	0
2019-04-25 12:00:00	0	0	0
2019-04-25 13:00:00	0	0	0
2019-04-25 14:00:00	0	0	0
2019-04-25 15:00:00	0	0	0
2019-04-25 16:00:00	0	0	0
2019-04-25 17:00:00	0	0	0
2019-04-25 18:00:00	0	0	0
2019-04-25 19:00:00	0	0	0
2019-04-25 20:00:00	0	0	0
2019-04-25 21:00:00	0	0	0
2019-04-25 22:00:00	0	0	0
2019-04-25 23:00:00	0	0	0
2019-04-26 00:00:00	0	0	0
2019-04-26 01:00:00	0	0	0
2019-04-26 02:00:00	0	0	0
2019-04-26 03:00:00	0	0	0
2019-04-26 04:00:00	0	0	0
2019-04-26 05:00:00	0	0	0
2019-04-26 06:00:00	0	0	0
2019-04-26 07:00:00	0	0	0
2019-04-26 08:00:00	0	0	0
2019-04-26 09:00:00	0	0	0
2019-04-26 10:00:00	0	0	0
2019-04-26 11:00:00	0	0	0
2019-04-26 12:00:00	0	0	0
2019-04-26 13:00:00	0	0	0
2019-04-26 14:00:00	0	0	0
2019-04-26 15:00:00	0	0	0
2019-04-26 16:00:00	0	0	0
2019-04-26 17:00:00	0	0	0
2019-04-26 18:00:00	0	0	0
2019-04-26 19:00:00	0	0	0
2019-04-26 20:00:00	0	0	0
2019-04-26 21:00:00	0	0	0
2019-04-26 22:00:00	0	0	0
2019-04-26 23:00:00	0	0	0
2019-04-27 00:00:00	0	0	0
2019-04-27 01:00:00	0	0	0
2019-04-27 02:00:00	0	0	0
2019-04-27 03:00:00	0	0	0
2019-04-27 04:00:00	0	0	0
2019-04-27 05:00:00	0	0	0
2019-04-27 06:00:00	0	0	0
2019-04-27 07:00:00	0	0	0
2019-04-27 08:00:00	0	0	0
2019-04-27 09:00:00	0	0	0
2019-04-27 10:00:00	0	0	0
2019-04-27 11:00:00	0	0	0
2019-04-27 12:00:00	0	0	0
2019-04-27 13:00:00	0	0	0
2019-04-27 14:00:00	0	0	0
2019-04-27 15:00:00	0	0	0
2019-04-27 16:00:00	0	0	0
2019-04-27 17:00:00	0	0	0
2019-04-27 18:00:00	0	0	0
2019-04-27 19:00:00	0	0	0
2019-04-27 20:00:00	0	0	0
2019-04-27 21:00:00	0	0	0
2019-04-27 22:00:00	0	0	0
2019-04-27 23:00:00	0	0	0
2019-04-28 00:00:00	0	0	0
2019-04-28 01:00:00	0	0	0
2019-04-28 02:00:00	0	0	0
2019-04-28 03:00:00	0	0	0
2019-04-28 04:00:00	0	0	0
2019-04-28 05:00:00	0	0	0
2019-04-28 06:00:00	0	0	0
2019-04-28 07:00:00	0	0	0
2019-04-28 08:00:00	0	0	0
2019-04-28 09:00:00	0	0	0
2019-04-28 10:00:00	0	0	0
2019-04-28 11:00:00	0	0	0
2019-04-28 12:00:00	0	0	0
2019-04-28 13:00:00	0	0	0
2019-04-28 14:00:00	0	0	0
2019-04-28 15:00:00	0	0	0
2019-04-28 16:00:00	0	0	0
2019-04-28 17:00:00	0	0	0
2019-04-28 18:00:00	0	0	0
2019-04-28 19:00:00	0	0	0
2019-04-28 20:00:00	0	0	0
2019-04-28 21:00:00	0	0	0
2019-04-28 22:00:00	0	0	0
2019-04-28 23:00:00	0	0	0
2019-04-29 00:00:00	0	0	0
2019-04-29 01:00:00	0	0	0
2019-04-29 02:00:00	0	0	0
2019-04-29 03:00:00	0	0	0
2019-04-29 04:00:00	0	0	0
2019-04-29 05:00:00	0	0	0
2019-04-29 06:00:00	0	0	0
2019-04-29 07:00:00	0	0	0
2019-04-29 08:00:00	0	0	0
2019-04-29 09:00:00	0	0	0
2019-04-29 10:00:00	0	0	0
2019-04-29 11:00:00	0	0	0
2019-04-29 12:00:00	0	0	0
2019-04-29 13:00:00	0	0	0
2019-04-29 14:00:00	0	0	0
2019-04-29 15:00:00	0	0	0
2019-04-29 16:00:00	0	0	0
2019-04-29 17:00:00	0	0	0
2019-04-29 18:00:00	0	0	0
2019-04-29 19:00:00	0	0	0
2019-04-29 20:00:00	0	0	0
2019-04-29 21:00:00	0	0	0
2019-04-29 22:00:00	0	0	0
2019-04-29 23:00:00	0	0	0
2019-04-30 00:00:00	0	0	0
2019-04-30 01:00:00	0	0	0
2019-04-30 02:00:00	0	0	0
2019-04-30 03:00:00	0	0	0
2019-04-30 04:00:00	0	0	0
2019-04-30 05:00:00	0	0	0
2019-04-30 06:00:00	0	0	0
2019-04-30 07:00:00	0	0	0
2019-04-30 08:00:00	0	0	0
2019-04-30 09:00:00	0	0	0
2019-04-30 10:00:00	0	0	0
2019-04-30 11:00:00	0	0	0
2019-04-30 12:00:00	0	0	0
2019-04-30 13:00:00	0	0	0
2019-04-30 14:00:00	0	0	0
2019-04-30 15:00:00	0	0	0
2019-04-30 16:00:00	0	0	0
2019-04-30 17:00:00	0	0	0
2019-04-30 18:00:00	0	0	0
2019-04-30 19:00:00	0	0	0
2019-04-30 20:00:00	0	0	0
2019-04-30 21:00:00	0	0	0
2019-04-30 22:00:00	0	0	0
2019-04-30 23:00:00	0	0	0
2019-05-01 00:00:00	0	0	0

## Sheet: PM 08070 02
Data/Hora	Intensidade(carros/hora)	Ocupacao(%)	Carga(%)
2019-04-01 00:00:00	63	0.78	1
2019-04-01 01:00:00	27	1.08	1.17
2019-04-01 02:00:00	13	1.5	2.83
2019-04-01 03:00:00	10	1	1.92
2019-04-01 04:00:00	11	1	1.75
2019-04-01 05:00:00	70	1.75	2.58
2019-04-01 06:00:00	425	3.5	6.75
2019-04-01 07:00:00	936	7.09	17.25
2019-04-01 08:00:00	982	7.08	18.83
2019-04-01 09:00:00	844	7.5	16.17
2019-04-01 10:00:00	765	7.5	14.84
2019-04-01 11:00:00	779	9.08	15.5
2019-04-01 12:00:00	879	8.17	17.08
2019-04-01 13:00:00	911	9.5	17.42
2019-04-01 14:00:00	860	10.34	17.92
2019-04-01 15:00:00	809	11.67	17.17
2019-04-01 16:00:00	856	13.58	18.5
2019-04-01 17:00:00	1089	14.42	22.67
2019-04-01 18:00:00	1145	17.5	24.92
2019-04-01 19:00:00	957	10.75	20
2019-04-01 20:00:00	462	3.25	9.59
2019-04-01 21:00:00	309	3.25	5.5
2019-04-01 22:00:00	266	2	5.17
2019-04-01 23:00:00	112	1.08	2.5
2019-04-02 00:00:00	47	1.44	1.56
2019-04-02 01:00:00	32	1	2
2019-04-02 02:00:00	7	1.5	2.25
2019-04-02 03:00:00	11	1	2.67
2019-04-02 04:00:00	6	1	0.34
2019-04-02 05:00:00	49	1.58	2.75
2019-04-02 06:00:00	421	2.92	6.83
2019-04-02 07:00:00	1002	7.75	18.5
2019-04-02 08:00:00	1033	7.75	19.67
2019-04-02 09:00:00	903	11.92	18.67
2019-04-02 10:00:00	759	7	14.59
2019-04-02 11:00:00	831	7.83	16.25
2019-04-02 12:00:00	766	7.75	14.59
2019-04-02 13:00:00	882	14.83	19.42
2019-04-02 14:00:00	722	16.67	18.5
2019-04-02 15:00:00	503	8.59	11.5
2019-04-02 16:00:00	765	11.17	15.83
2019-04-02 17:00:00	1013	15	21.75
2019-04-02 18:00:00	1147	15	23.58
2019-04-02 19:00:00	791	8.83	16.75
2019-04-02 20:00:00	518	4.5	9.42
2019-04-02 21:00:00	384	2.67	6.75
2019-04-02 22:00:00	345	3.25	6.42
2019-04-02 23:00:00	143	1.42	2.25
2019-04-03 00:00:00	67	1.44	3.33
2019-04-03 01:00:00	37	1	1.92
2019-04-03 02:00:00	15	1	1.92
2019-04-03 03:00:00	18	1.5	1.83
2019-04-03 04:00:00	13	1	1.92
2019-04-03 05:00:00	70	1.25	1.75
2019-04-03 06:00:00	467	4.58	7.84
2019-04-03 07:00:00	962	6.33	17.59
2019-04-03 08:00:00	1031	8.5	19.84
2019-04-03 09:00:00	971	8	18.58
2019-04-03 10:00:00	818	8.67	16.33
2019-04-03 11:00:00	619	10.92	13.5
2019-04-03 12:00:00	768	9.42	15.08
2019-04-03 13:00:00	803	8.67	16.5
2019-04-03 14:00:00	861	10.5	16.75
2019-04-03 15:00:00	903	11.25	19.25
2019-04-03 16:00:00	946	11.75	19.34
2019-04-03 17:00:00	1149	14.58	23.58
2019-04-03 18:00:00	1191	14.42	24.75
2019-04-03 19:00:00	813	8.33	16.67
2019-04-03 20:00:00	386	2.84	6.83
2019-04-03 21:00:00	354	3.33	6.5
2019-04-03 22:00:00	317	2.25	5.17
2019-04-03 23:00:00	148	1.17	2.42
2019-04-04 00:00:00	103	1.44	2.78
2019-04-04 01:00:00	43	1.08	1.25
2019-04-04 02:00:00	24	1.5	2.42
2019-04-04 03:00:00	23	1	2.25
2019-04-04 04:00:00	25	1	1
2019-04-04 05:00:00	58	1.58	3.17
2019-04-04 06:00:00	424	2.83	6.75
2019-04-04 07:00:00	932	6.5	16.58
2019-04-04 08:00:00	991	9.08	19.42
2019-04-04 09:00:00	756	7.25	14.92
2019-04-04 10:00:00	770	8.58	15
2019-04-04 11:00:00	772	8	15
2019-04-04 12:00:00	814	8.75	16.17
2019-04-04 13:00:00	700	7.92	14.34
2019-04-04 14:00:00	849	8.25	15.75
2019-04-04 15:00:00	866	11.17	17.92
2019-04-04 16:00:00	1006	11.08	19.92
2019-04-04 17:00:00	1181	15.92	25.17
2019-04-04 18:00:00	1190	15.84	25.08
2019-04-04 19:00:00	915	10.09	19.17
2019-04-04 20:00:00	573	4.59	10.59
2019-04-04 21:00:00	376	3.08	7.58
2019-04-04 22:00:00	332	2.42	6.42
2019-04-04 23:00:00	161	2.08	3.59
2019-04-05 00:00:00	107	1.67	1.78
2019-04-05 01:00:00	76	1.92	2.17
2019-04-05 02:00:00	34	1	2.83
2019-04-05 03:00:00	39	1	2
2019-04-05 04:00:00	25	1.58	2
2019-04-05 05:00:00	78	1.08	2.58
2019-04-05 06:00:00	450	3.83	7.83
2019-04-05 07:00:00	941	6.34	17.25
2019-04-05 08:00:00	1052	8.83	20.42
2019-04-05 09:00:00	1064	9	20.58
2019-04-05 10:00:00	873	10.25	18.08
2019-04-05 11:00:00	827	8.75	16.08
2019-04-05 12:00:00	944	8.33	18.25
2019-04-05 13:00:00	1050	10.58	20.5
2019-04-05 14:00:00	1079	11.17	21.67
2019-04-05 15:00:00	930	11.08	19
2019-04-05 16:00:00	1075	13.08	22.25
2019-04-05 17:00:00	1141	15.5	23.84
2019-04-05 18:00:00	1226	14.67	25.5
2019-04-05 19:00:00	972	7.83	18.92
2019-04-05 20:00:00	671	5.67	12.5
2019-04-05 21:00:00	466	2.75	8.09
2019-04-05 22:00:00	376	3.67	6.84
2019-04-05 23:00:00	250	1.75	4.92
2019-04-06 00:00:00	253	1.44	5.22
2019-04-06 01:00:00	169	1.75	3.67
2019-04-06 02:00:00	136	1.17	2.83
2019-04-06 03:00:00	110	1.83	4
2019-04-06 04:00:00	76	1	3
2019-04-06 05:00:00	82	1	1.08
2019-04-06 06:00:00	151	2.17	2.92
2019-04-06 07:00:00	369	2.42	5.75
2019-04-06 08:00:00	528	4.33	9.33
2019-04-06 09:00:00	703	6.84	13.08
2019-04-06 10:00:00	685	5.92	13.42
2019-04-06 11:00:00	807	6.33	15.17
2019-04-06 12:00:00	776	5.33	14.42
2019-04-06 13:00:00	683	4.5	12
2019-04-06 14:00:00	569	3.42	9.92
2019-04-06 15:00:00	568	3.5	9.92
2019-04-06 16:00:00	583	6.08	11.5
2019-04-06 17:00:00	580	6.67	11.08
2019-04-06 18:00:00	607	7.83	12.09
2019-04-06 19:00:00	510	4.67	9.42
2019-04-06 20:00:00	440	5.25	8.58
2019-04-06 21:00:00	382	2.33	6.67
2019-04-06 22:00:00	334	2.17	6
2019-04-06 23:00:00	255	2.42	4.58
2019-04-07 00:00:00	276	1.78	4.44
2019-04-07 01:00:00	259	2.08	4.25
2019-04-07 02:00:00	198	1.42	4
2019-04-07 03:00:00	114	1.17	3.25
2019-04-07 04:00:00	127	1.58	4.58
2019-04-07 05:00:00	105	1	3
2019-04-07 06:00:00	130	1.75	2.75
2019-04-07 07:00:00	222	2.67	4.83
2019-04-07 08:00:00	229	1.5	3.42
2019-04-07 09:00:00	295	2.5	5.17
2019-04-07 10:00:00	385	2.83	6.42
2019-04-07 11:00:00	516	4.59	10.83
2019-04-07 12:00:00	632	6.58	12.09
2019-04-07 13:00:00	610	7	11.67
2019-04-07 14:00:00	456	2.92	8.17
2019-04-07 15:00:00	541	4.5	9.5
2019-04-07 16:00:00	564	5.25	10.59
2019-04-07 17:00:00	651	6.67	12.5
2019-04-07 18:00:00	590	6.42	11.09
2019-04-07 19:00:00	484	4.33	9.09
2019-04-07 20:00:00	347	2.17	5.92
2019-04-07 21:00:00	254	2.25	4.5
2019-04-07 22:00:00	177	1.42	3.5
2019-04-07 23:00:00	106	1.83	2.67
2019-04-08 00:00:00	103	0.78	1.33
2019-04-08 01:00:00	55	1	2.17
2019-04-08 02:00:00	40	1.58	2.08
2019-04-08 03:00:00	15	1	2
2019-04-08 04:00:00	14	1.5	2.75
2019-04-08 05:00:00	77	1.08	1.09
2019-04-08 06:00:00	457	3.08	8.17
2019-04-08 07:00:00	1055	8.58	19.42
2019-04-08 08:00:00	1044	8.17	20.25
2019-04-08 09:00:00	950	8.58	18.42
2019-04-08 10:00:00	884	9.67	17.59
2019-04-08 11:00:00	839	7.75	15.83
2019-04-08 12:00:00	895	7.67	16.92
2019-04-08 13:00:00	987	7.67	18.42
2019-04-08 14:00:00	916	9.84	18.5
2019-04-08 15:00:00	838	9	16.67
2019-04-08 16:00:00	1004	11.08	20
2019-04-08 17:00:00	1132	14.42	23.58
2019-04-08 18:00:00	1102	14	23.17
2019-04-08 19:00:00	897	9.5	18.83
2019-04-08 20:00:00	455	4.75	8.75
2019-04-08 21:00:00	279	2.92	5.25
2019-04-08 22:00:00	273	2.17	4.67
2019-04-08 23:00:00	114	1.75	2.58
2019-04-09 00:00:00	76	1.33	3
2019-04-09 01:00:00	31	1.5	2.83
2019-04-09 02:00:00	28	1	2
2019-04-09 03:00:00	16	1.5	2.08
2019-04-09 04:00:00	24	1	2.58
2019-04-09 05:00:00	70	1.17	2.25
2019-04-09 06:00:00	455	3.17	7.67
2019-04-09 07:00:00	979	7.09	18.08
2019-04-09 08:00:00	1060	8.59	20.25
2019-04-09 09:00:00	1020	8.75	19.84
2019-04-09 10:00:00	895	8.75	17.5
2019-04-09 11:00:00	846	7.84	16.5
2019-04-09 12:00:00	881	8.5	16.58
2019-04-09 13:00:00	1079	10.09	21.34
2019-04-09 14:00:00	956	11.17	19.67
2019-04-09 15:00:00	917	10.92	18.75
2019-04-09 16:00:00	972	11.75	19.83
2019-04-09 17:00:00	1071	14.84	22.84
2019-04-09 18:00:00	1189	15	24.92
2019-04-09 19:00:00	864	9.58	18.08
2019-04-09 20:00:00	540	3.75	9.09
2019-04-09 21:00:00	400	3.58	7.09
2019-04-09 22:00:00	337	2.5	5.75
2019-04-09 23:00:00	149	1.42	2.17
2019-04-10 00:00:00	113	1.44	3.89
2019-04-10 01:00:00	41	1	2.17
2019-04-10 02:00:00	21	1	1.92
2019-04-10 03:00:00	17	1.5	3
2019-04-10 04:00:00	13	1	1.08
2019-04-10 05:00:00	64	1.58	2.34
2019-04-10 06:00:00	411	2.92	6.25
2019-04-10 07:00:00	1015	7.42	19
2019-04-10 08:00:00	1087	9.58	21.25
2019-04-10 09:00:00	994	9.34	19.42
2019-04-10 10:00:00	866	7.58	16.5
2019-04-10 11:00:00	835	8.59	16.09
2019-04-10 12:00:00	825	7.75	15.58
2019-04-10 13:00:00	999	10.5	19.84
2019-04-10 14:00:00	898	9.92	17.75
2019-04-10 15:00:00	906	13.42	19.58
2019-04-10 16:00:00	1027	15.08	22.17
2019-04-10 17:00:00	1274	16.17	26.25
2019-04-10 18:00:00	1132	15.25	24.67
2019-04-10 19:00:00	884	8.67	17.67
2019-04-10 20:00:00	470	4.08	8.5
2019-04-10 21:00:00	352	3.34	6.42
2019-04-10 22:00:00	316	2.34	5.42
2019-04-10 23:00:00	136	1.75	2.09
2019-04-11 00:00:00	99	2.22	1.44
2019-04-11 01:00:00	55	1.5	3
2019-04-11 02:00:00	38	1	2.33
2019-04-11 03:00:00	21	1.08	1.17
2019-04-11 04:00:00	24	1.5	3
2019-04-11 05:00:00	50	1	1.42
2019-04-11 06:00:00	410	3.83	6.83
2019-04-11 07:00:00	982	8.92	18.42
2019-04-11 08:00:00	993	7.92	19.33
2019-04-11 09:00:00	981	8	18.59
2019-04-11 10:00:00	922	7.34	17.58
2019-04-11 11:00:00	825	7.34	15.83
2019-04-11 12:00:00	805	7.83	15.17
2019-04-11 13:00:00	930	9.42	18.25
2019-04-11 14:00:00	988	13.17	20.5
2019-04-11 15:00:00	892	9.83	18
2019-04-11 16:00:00	1093	12.67	22.17
2019-04-11 17:00:00	1189	16.08	25.25
2019-04-11 18:00:00	1166	16.5	25
2019-04-11 19:00:00	1027	13	22
2019-04-11 20:00:00	621	4.42	11.34
2019-04-11 21:00:00	406	4.17	7.42
2019-04-11 22:00:00	331	2.5	5.58
2019-04-11 23:00:00	176	1.17	2.59
2019-04-12 00:00:00	145	1.56	3.34
2019-04-12 01:00:00	90	1	2.84
2019-04-12 02:00:00	39	1.5	1.92
2019-04-12 03:00:00	36	1	2.25
2019-04-12 04:00:00	34	1	2.08
2019-04-12 05:00:00	86	1.75	2.75
2019-04-12 06:00:00	418	2.92	6.5
2019-04-12 07:00:00	1022	8.75	19.08
2019-04-12 08:00:00	1049	7.83	19.92
2019-04-12 09:00:00	926	8.42	18
2019-04-12 10:00:00	932	9.67	18.25
2019-04-12 11:00:00	915	7.84	17.5
2019-04-12 12:00:00	828	8.75	16.25
2019-04-12 13:00:00	1027	10	20.08
2019-04-12 14:00:00	996	9.33	19.33
2019-04-12 15:00:00	1056	12.33	21.17
2019-04-12 16:00:00	1075	14.5	22.92
2019-04-12 17:00:00	1143	15.5	24.33
2019-04-12 18:00:00	1199	16.09	25.34
2019-04-12 19:00:00	940	10.84	19.83
2019-04-12 20:00:00	643	5.17	11.92
2019-04-12 21:00:00	380	3.17	6.83
2019-04-12 22:00:00	392	3.08	6.84
2019-04-12 23:00:00	236	2	4.84
2019-04-13 00:00:00	267	2	4.11
2019-04-13 01:00:00	179	1.83	4.34
2019-04-13 02:00:00	114	1.17	2.83
2019-04-13 03:00:00	100	1.08	3.08
2019-04-13 04:00:00	73	1.67	1.83
2019-04-13 05:00:00	91	1.17	2.92
2019-04-13 06:00:00	163	1.83	4.08
2019-04-13 07:00:00	397	2.42	6.75
2019-04-13 08:00:00	541	4.83	9.5
2019-04-13 09:00:00	663	5.42	12.08
2019-04-13 10:00:00	729	6.33	13.5
2019-04-13 11:00:00	765	7.5	14.58
2019-04-13 12:00:00	785	6.17	14.84
2019-04-13 13:00:00	625	5.83	11.67
2019-04-13 14:00:00	522	4.25	9.42
2019-04-13 15:00:00	572	5.58	10.42
2019-04-13 16:00:00	560	6.09	10.83
2019-04-13 17:00:00	620	6.67	11.59
2019-04-13 18:00:00	617	5.5	11.5
2019-04-13 19:00:00	566	6.25	10.92
2019-04-13 20:00:00	488	4.84	9.09
2019-04-13 21:00:00	363	3.42	6.75
2019-04-13 22:00:00	374	3	6.75
2019-04-13 23:00:00	288	1.67	4.83
2019-04-14 00:00:00	333	2	5.45
2019-04-14 01:00:00	242	1.42	5.59
2019-04-14 02:00:00	205	1.83	3.17
2019-04-14 03:00:00	136	1.17	2
2019-04-14 04:00:00	83	1.08	1.83
2019-04-14 05:00:00	68	1.67	1.75
2019-04-14 06:00:00	119	1.25	1.33
2019-04-14 07:00:00	165	1.92	4.17
2019-04-14 08:00:00	249	1.67	4.33
2019-04-14 09:00:00	332	2.25	5.67
2019-04-14 10:00:00	371	3.33	6.08
2019-04-14 11:00:00	520	4.17	9.17
2019-04-14 12:00:00	597	7.75	11.5
2019-04-14 13:00:00	558	5.83	10.59
2019-04-14 14:00:00	466	4.17	8.59
2019-04-14 15:00:00	541	4	9.59
2019-04-14 16:00:00	432	6.67	8.59
2019-04-14 17:00:00	415	3.75	7.83
2019-04-14 18:00:00	619	5.58	10.83
2019-04-14 19:00:00	464	4.17	8.58
2019-04-14 20:00:00	358	3.17	6.58
2019-04-14 21:00:00	256	2.09	4.17
2019-04-14 22:00:00	158	1.75	4.09
2019-04-14 23:00:00	130	1.58	3.5
2019-04-15 00:00:00	101	1.33	2.33
2019-04-15 01:00:00	49	1.58	2.34
2019-04-15 02:00:00	20	1	2.08
2019-04-15 03:00:00	21	1	0.17
2019-04-15 04:00:00	10	1.5	2
2019-04-15 05:00:00	90	1.08	1.84
2019-04-15 06:00:00	454	3.42	7.25
2019-04-15 07:00:00	1093	9.5	21.17
2019-04-15 08:00:00	1088	8.08	20.59
2019-04-15 09:00:00	1043	10.33	20.75
2019-04-15 10:00:00	923	8.84	17.75
2019-04-15 11:00:00	869	7.84	16.92
2019-04-15 12:00:00	895	8.67	17.17
2019-04-15 13:00:00	1177	13.17	23.42
2019-04-15 14:00:00	1385	25.92	32.67
2019-04-15 15:00:00	1029	14.83	22.75
2019-04-15 16:00:00	960	12.33	19.92
2019-04-15 17:00:00	1143	16.83	24.92
2019-04-15 18:00:00	1151	17.75	25.17
2019-04-15 19:00:00	916	10.92	19.33
2019-04-15 20:00:00	502	4.42	9.5
2019-04-15 21:00:00	249	2.08	4.75
2019-04-15 22:00:00	250	2.83	4.17
2019-04-15 23:00:00	82	1.08	2.83
2019-04-16 00:00:00	60	1.44	3
2019-04-16 01:00:00	20	1.5	3
2019-04-16 02:00:00	13	1	2
2019-04-16 03:00:00	18	1.5	2.75
2019-04-16 04:00:00	9	1	1.33
2019-04-16 05:00:00	79	1.17	0.84
2019-04-16 06:00:00	484	3.67	8.59
2019-04-16 07:00:00	1021	7.67	18.92
2019-04-16 08:00:00	1007	9	19.5
2019-04-16 09:00:00	928	9.5	18.08
2019-04-16 10:00:00	908	9.34	18.17
2019-04-16 11:00:00	801	9	16.08
2019-04-16 12:00:00	907	8.42	17.33
2019-04-16 13:00:00	1089	10.84	21.17
2019-04-16 14:00:00	1397	22.33	31.25
2019-04-16 15:00:00	1004	12.67	21.08
2019-04-16 16:00:00	1098	13.17	22.58
2019-04-16 17:00:00	1223	16.33	26.25
2019-04-16 18:00:00	1309	16.09	27.25
2019-04-16 19:00:00	1002	12.09	20.84
2019-04-16 20:00:00	568	4.67	10.75
2019-04-16 21:00:00	378	4.08	8.42
2019-04-16 22:00:00	306	2.17	6.59
2019-04-16 23:00:00	159	1.5	3.59
2019-04-17 00:00:00	103	1.44	3.89
2019-04-17 01:00:00	35	1	1.25
2019-04-17 02:00:00	24	1.5	1.83
2019-04-17 03:00:00	19	1	1.83
2019-04-17 04:00:00	22	1	2
2019-04-17 05:00:00	75	1.58	3.25
2019-04-17 06:00:00	490	3.59	7.83
2019-04-17 07:00:00	1062	7.42	19.83
2019-04-17 08:00:00	1124	9.33	21.83
2019-04-17 09:00:00	986	10.09	19.83
2019-04-17 10:00:00	937	10.25	18.33
2019-04-17 11:00:00	969	9.92	19.08
2019-04-17 12:00:00	1054	8.92	20.42
2019-04-17 13:00:00	1095	8.84	21.34
2019-04-17 14:00:00	1052	12.17	21.33
2019-04-17 15:00:00	974	13.42	20.59
2019-04-17 16:00:00	1118	15	23.33
2019-04-17 17:00:00	1208	15.83	25.67
2019-04-17 18:00:00	1218	15.58	25.42
2019-04-17 19:00:00	971	11.83	20.67
2019-04-17 20:00:00	655	5	12.58
2019-04-17 21:00:00	445	3.58	8
2019-04-17 22:00:00	222	1.5	3.58
2019-04-17 23:00:00	193	1.92	4
2019-04-18 00:00:00	161	1	2.33
2019-04-18 01:00:00	99	1.17	3
2019-04-18 02:00:00	42	1.5	2.92
2019-04-18 03:00:00	48	1.08	2.25
2019-04-18 04:00:00	33	1	2.08
2019-04-18 05:00:00	78	1.58	2.58
2019-04-18 06:00:00	342	2.25	6.17
2019-04-18 07:00:00	801	6.83	14.58
2019-04-18 08:00:00	1022	8.42	19.25
2019-04-18 09:00:00	929	8.58	18.67
2019-04-18 10:00:00	1025	10.34	20.42
2019-04-18 11:00:00	1049	12.25	20.67
2019-04-18 12:00:00	1002	10.83	20.83
2019-04-18 13:00:00	1010	9.08	19.59
2019-04-18 14:00:00	985	10.92	20
2019-04-18 15:00:00	965	11.17	19.17
2019-04-18 16:00:00	1052	10.67	21.42
2019-04-18 17:00:00	1103	12.09	22.25
2019-04-18 18:00:00	1119	11.58	22.42
2019-04-18 19:00:00	871	8.59	17.33
2019-04-18 20:00:00	588	4.67	10.67
2019-04-18 21:00:00	445	3.34	7.58
2019-04-18 22:00:00	328	2.84	5.92
2019-04-18 23:00:00	229	2.5	4.08
2019-04-19 00:00:00	216	2	3.67
2019-04-19 01:00:00	170	1.83	2.67
2019-04-19 02:00:00	102	1	3.33
2019-04-19 03:00:00	88	1.08	1.92
2019-04-19 04:00:00	76	1.58	1.75
2019-04-19 05:00:00	78	1.08	1.67
2019-04-19 06:00:00	164	2.08	3.08
2019-04-19 07:00:00	218	1.67	3.75
2019-04-19 08:00:00	316	2.58	5.84
2019-04-19 09:00:00	305	3.09	5.25
2019-04-19 10:00:00	438	3.33	7.42
2019-04-19 11:00:00	492	4.67	8.75
2019-04-19 12:00:00	466	3.84	9.25
2019-04-19 13:00:00	396	2.92	6.67
2019-04-19 14:00:00	422	2.83	7
2019-04-19 15:00:00	302	2.34	5.92
2019-04-19 16:00:00	369	2.17	6
2019-04-19 17:00:00	390	3.25	7.75
2019-04-19 18:00:00	454	2.92	7.75
2019-04-19 19:00:00	410	2.75	7.17
2019-04-19 20:00:00	327	2.5	7.17
2019-04-19 21:00:00	246	1.67	4
2019-04-19 22:00:00	186	2.17	3.92
2019-04-19 23:00:00	137	1.08	2
2019-04-20 00:00:00	132	1.55	3.44
2019-04-20 01:00:00	100	1.58	4.09
2019-04-20 02:00:00	88	1.17	2
2019-04-20 03:00:00	51	1.5	2.92
2019-04-20 04:00:00	58	1	2.58
2019-04-20 05:00:00	46	1	2.17
2019-04-20 06:00:00	137	2	3.83
2019-04-20 07:00:00	245	2	3.84
2019-04-20 08:00:00	361	2.42	6.09
2019-04-20 09:00:00	472	4.17	8.17
2019-04-20 10:00:00	547	4.5	9.5
2019-04-20 11:00:00	646	5.17	11.83
2019-04-20 12:00:00	594	4.58	10.75
2019-04-20 13:00:00	564	4.42	9.92
2019-04-20 14:00:00	658	3.42	11.25
2019-04-20 15:00:00	521	2.75	9.08
2019-04-20 16:00:00	460	3.42	8.17
2019-04-20 17:00:00	388	2.5	6.5
2019-04-20 18:00:00	470	3.92	8.67
2019-04-20 19:00:00	457	2.75	8.83
2019-04-20 20:00:00	360	2.42	7.09
2019-04-20 21:00:00	313	2.75	5.25
2019-04-20 22:00:00	265	1.83	4.25
2019-04-20 23:00:00	231	2	4.58
2019-04-21 00:00:00	188	1.11	4.22
2019-04-21 01:00:00	144	1.17	2.09
2019-04-21 02:00:00	140	1.58	4.09
2019-04-21 03:00:00	107	1.08	3.25
2019-04-21 04:00:00	83	1.67	3.58
2019-04-21 05:00:00	80	1.08	2
2019-04-21 06:00:00	132	1.83	2.75
2019-04-21 07:00:00	180	2.5	3.33
2019-04-21 08:00:00	207	1.75	3.34
2019-04-21 09:00:00	266	2.59	5
2019-04-21 10:00:00	375	2.42	7.25
2019-04-21 11:00:00	483	4.5	8.42
2019-04-21 12:00:00	585	5.5	10.92
2019-04-21 13:00:00	576	5	10.5
2019-04-21 14:00:00	426	2.92	7.42
2019-04-21 15:00:00	465	3.17	8.17
2019-04-21 16:00:00	474	3.84	8.34
2019-04-21 17:00:00	542	4	10.25
2019-04-21 18:00:00	602	5.59	11
2019-04-21 19:00:00	482	4.25	8.92
2019-04-21 20:00:00	408	3.83	7.33
2019-04-21 21:00:00	283	2	4.67
2019-04-21 22:00:00	208	1.92	3.33
2019-04-21 23:00:00	146	1.25	2.92
2019-04-22 00:00:00	89	1.33	3.56
2019-04-22 01:00:00	64	1	2.5
2019-04-22 02:00:00	20	1	1.08
2019-04-22 03:00:00	23	1.58	3
2019-04-22 04:00:00	22	1	2.08
2019-04-22 05:00:00	89	1.83	2.5
2019-04-22 06:00:00	526	3.25	8.5
2019-04-22 07:00:00	1077	8.08	20.34
2019-04-22 08:00:00	1065	8.75	20.42
2019-04-22 09:00:00	1009	9.83	20.09
2019-04-22 10:00:00	888	8.67	17.25
2019-04-22 11:00:00	920	9.75	18.42
2019-04-22 12:00:00	992	9.75	19.67
2019-04-22 13:00:00	1006	9.08	19.17
2019-04-22 14:00:00	1034	10.33	20.75
2019-04-22 15:00:00	978	11.5	19.92
2019-04-22 16:00:00	1039	12.25	21.17
2019-04-22 17:00:00	1252	15.5	25.83
2019-04-22 18:00:00	1218	14.58	25.5
2019-04-22 19:00:00	872	8.5	17.75
2019-04-22 20:00:00	540	4.5	10.84
2019-04-22 21:00:00	365	3.25	6.5
2019-04-22 22:00:00	301	2.25	5.17
2019-04-22 23:00:00	122	1.83	2
2019-04-23 00:00:00	44	0.67	2.44
2019-04-23 01:00:00	36	1	2.17
2019-04-23 02:00:00	14	1.5	2.67
2019-04-23 03:00:00	11	1	1.92
2019-04-23 04:00:00	17	1.5	2.08
2019-04-23 05:00:00	82	1.08	2.42
2019-04-23 06:00:00	499	4	8.17
2019-04-23 07:00:00	1068	9.25	20.25
2019-04-23 08:00:00	1110	8.67	21.59
2019-04-23 09:00:00	1051	9.33	20.17
2019-04-23 10:00:00	1027	10.5	20.33
2019-04-23 11:00:00	966	8	19
2019-04-23 12:00:00	915	8.34	17.42
2019-04-23 13:00:00	1138	10.58	21.92
2019-04-23 14:00:00	1037	13.42	21.75
2019-04-23 15:00:00	979	11.08	19.92
2019-04-23 16:00:00	1122	13.42	23
2019-04-23 17:00:00	1224	15.33	25.75
2019-04-23 18:00:00	1252	15.25	25.92
2019-04-23 19:00:00	936	10.17	19.75
2019-04-23 20:00:00	580	5.59	11.17
2019-04-23 21:00:00	414	3.42	8.33
2019-04-23 22:00:00	363	2.25	6.25
2019-04-23 23:00:00	149	1.83	3
2019-04-24 00:00:00	117	0.78	1.89
2019-04-24 01:00:00	46	1.08	1.33
2019-04-24 02:00:00	20	1.58	1.83
2019-04-24 03:00:00	23	1	1
2019-04-24 04:00:00	21	1.5	2.17
2019-04-24 05:00:00	86	1.17	2.33
2019-04-24 06:00:00	565	3.67	8.84
2019-04-24 07:00:00	1115	9.58	21.42
2019-04-24 08:00:00	1137	9.25	22.25
2019-04-24 09:00:00	1021	10.58	20.5
2019-04-24 10:00:00	888	11.58	18.58
2019-04-24 11:00:00	836	8.5	16.42
2019-04-24 12:00:00	919	8.67	17.92
2019-04-24 13:00:00	1043	9.33	20.25
2019-04-24 14:00:00	1013	10.5	20.33
2019-04-24 15:00:00	1000	13.17	20.42
2019-04-24 16:00:00	1086	14.58	22.92
2019-04-24 17:00:00	1269	17.42	27.17
2019-04-24 18:00:00	1199	19	26.5
2019-04-24 19:00:00	983	9.17	19.67
2019-04-24 20:00:00	562	5.33	10.67
2019-04-24 21:00:00	382	3.59	6.92
2019-04-24 22:00:00	356	2.59	6.25
2019-04-24 23:00:00	149	1.17	3
2019-04-25 00:00:00	95	1.55	2.44
2019-04-25 01:00:00	57	1	1.5
2019-04-25 02:00:00	37	1.08	1.08
2019-04-25 03:00:00	72	1.5	2.83
2019-04-25 04:00:00	31	1.83	1.58
2019-04-25 05:00:00	65	1	2.33
2019-04-25 06:00:00	402	3.25	6.33
2019-04-25 07:00:00	1103	7.08	19.92
2019-04-25 08:00:00	1106	9.33	21.33
2019-04-25 09:00:00	998	11	20.58
2019-04-25 10:00:00	971	11.34	19.75
2019-04-25 11:00:00	911	9.5	18.17
2019-04-25 12:00:00	925	8.83	17.83
2019-04-25 13:00:00	1128	10.58	22.08
2019-04-25 14:00:00	1078	12.17	22.42
2019-04-25 15:00:00	950	12.83	19.67
2019-04-25 16:00:00	1108	13.42	23.17
2019-04-25 17:00:00	1200	15.83	25
2019-04-25 18:00:00	1307	15.84	27.17
2019-04-25 19:00:00	1112	16.42	25
2019-04-25 20:00:00	609	5.67	11.92
2019-04-25 21:00:00	438	4.75	8.33
2019-04-25 22:00:00	378	3.25	6.75
2019-04-25 23:00:00	192	1.58	5
2019-04-26 00:00:00	145	1.55	2.11
2019-04-26 01:00:00	86	1.42	2.42
2019-04-26 02:00:00	40	1.5	1.33
2019-04-26 03:00:00	44	1.08	2.83
2019-04-26 04:00:00	23	1	1.67
2019-04-26 05:00:00	78	1.67	2.67
2019-04-26 06:00:00	497	4.25	8.08
2019-04-26 07:00:00	1084	8.42	20.42
2019-04-26 08:00:00	1098	8.92	21.25
2019-04-26 09:00:00	1062	9.42	20.92
2019-04-26 10:00:00	984	9.92	19
2019-04-26 11:00:00	1027	9.25	20
2019-04-26 12:00:00	888	10.58	17.59
2019-04-26 13:00:00	1193	10.34	23.17
2019-04-26 14:00:00	1092	11.09	22.08
2019-04-26 15:00:00	1038	13.58	21.42
2019-04-26 16:00:00	1230	15.34	25.25
2019-04-26 17:00:00	1255	16.42	26.5
2019-04-26 18:00:00	1287	16.09	27.17
2019-04-26 19:00:00	994	10.5	20.42
2019-04-26 20:00:00	638	7	12.17
2019-04-26 21:00:00	447	4.25	9.92
2019-04-26 22:00:00	407	4.5	8
2019-04-26 23:00:00	269	1.75	5.5
2019-04-27 00:00:00	248	1.89	3.89
2019-04-27 01:00:00	176	1.83	3.33
2019-04-27 02:00:00	130	1.25	4.08
2019-04-27 03:00:00	106	1.25	3.08
2019-04-27 04:00:00	64	1.58	2.5
2019-04-27 05:00:00	85	1.08	1.92
2019-04-27 06:00:00	198	2	2.83
2019-04-27 07:00:00	460	2.92	7.42
2019-04-27 08:00:00	534	4.75	9.92
2019-04-27 09:00:00	741	8.08	14.42
2019-04-27 10:00:00	771	7.5	14.83
2019-04-27 11:00:00	908	7.25	17.33
2019-04-27 12:00:00	788	6.5	14.92
2019-04-27 13:00:00	736	5.25	13.67
2019-04-27 14:00:00	598	3.92	10.17
2019-04-27 15:00:00	599	6.5	11.17
2019-04-27 16:00:00	635	6.33	11.75
2019-04-27 17:00:00	688	7.42	13.25
2019-04-27 18:00:00	716	8.42	14.42
2019-04-27 19:00:00	546	6.5	10.42
2019-04-27 20:00:00	517	3.84	9
2019-04-27 21:00:00	416	3	7.17
2019-04-27 22:00:00	394	4.25	7.17
2019-04-27 23:00:00	304	2	6.09
2019-04-28 00:00:00	360	2	5.89
2019-04-28 01:00:00	266	1.92	4.75
2019-04-28 02:00:00	220	1.75	4.33
2019-04-28 03:00:00	137	1.5	3.08
2019-04-28 04:00:00	118	1.67	2.92
2019-04-28 05:00:00	82	1	3.34
2019-04-28 06:00:00	154	1.17	2
2019-04-28 07:00:00	231	2.92	4.17
2019-04-28 08:00:00	249	1.84	4.08
2019-04-28 09:00:00	364	3.17	6.75
2019-04-28 10:00:00	433	3.67	8.42
2019-04-28 11:00:00	547	4.08	9.25
2019-04-28 12:00:00	676	8.33	13.25
2019-04-28 13:00:00	602	4.84	11.08
2019-04-28 14:00:00	496	3.42	8.58
2019-04-28 15:00:00	522	4.5	9.42
2019-04-28 16:00:00	591	5.09	10.5
2019-04-28 17:00:00	633	5.42	11.58
2019-04-28 18:00:00	639	6.67	11.83
2019-04-28 19:00:00	506	4.67	9.59
2019-04-28 20:00:00	383	3	6.58
2019-04-28 21:00:00	269	1.92	5.5
2019-04-28 22:00:00	203	1.5	4
2019-04-28 23:00:00	152	1.75	2.34
2019-04-29 00:00:00	105	1.44	3.22
2019-04-29 01:00:00	47	1.58	1.84
2019-04-29 02:00:00	25	1	1.33
2019-04-29 03:00:00	14	1	1
2019-04-29 04:00:00	7	1.5	2.84
2019-04-29 05:00:00	82	1.17	1.75
2019-04-29 06:00:00	477	4	7.58
2019-04-29 07:00:00	1043	8.83	19.67
2019-04-29 08:00:00	1136	8.42	21.92
2019-04-29 09:00:00	1123	9.5	21.67
2019-04-29 10:00:00	1090	12.17	22.17
2019-04-29 11:00:00	977	9	19.09
2019-04-29 12:00:00	971	9.33	19.17
2019-04-29 13:00:00	1138	12.08	22.42
2019-04-29 14:00:00	1159	13.42	24.08
2019-04-29 15:00:00	959	14.67	20.92
2019-04-29 16:00:00	1120	13.75	22.92
2019-04-29 17:00:00	1252	14.42	25.83
2019-04-29 18:00:00	1288	15	26.59
2019-04-29 19:00:00	1035	10	21.09
2019-04-29 20:00:00	565	4.84	10.67
2019-04-29 21:00:00	354	3.92	7.25
2019-04-29 22:00:00	374	2.58	6.34
2019-04-29 23:00:00	115	1.75	1.92
2019-04-30 00:00:00	99	1.44	2.33
2019-04-30 01:00:00	56	1.5	3.17
2019-04-30 02:00:00	32	1	1.5
2019-04-30 03:00:00	24	1	1.83
2019-04-30 04:00:00	12	1.5	2.83
2019-04-30 05:00:00	69	1.08	2.33
2019-04-30 06:00:00	454	3.92	7.25
2019-04-30 07:00:00	1089	7.92	19.83
2019-04-30 08:00:00	1097	8.75	21.25
2019-04-30 09:00:00	1061	9.59	20.75
2019-04-30 10:00:00	1036	10.84	20.58
2019-04-30 11:00:00	1044	10.5	20.83
2019-04-30 12:00:00	954	8.33	18.08
2019-04-30 13:00:00	1194	10.09	22.92
2019-04-30 14:00:00	1124	12.83	23.17
2019-04-30 15:00:00	1025	13.33	21.17
2019-04-30 16:00:00	1140	12.33	23.08
2019-04-30 17:00:00	1249	15.83	26.25
2019-04-30 18:00:00	1290	18	27.42
2019-04-30 19:00:00	1083	13.17	23
2019-04-30 20:00:00	742	7.5	14.5
2019-04-30 21:00:00	514	4.08	9.59
2019-04-30 22:00:00	431	3.83	7.67
2019-04-30 23:00:00	269	1.67	6.25
2019-05-01 00:00:00	199	1.89	5.67

## Sheet: PM 08070 07
Data/Hora	Intensidade(carros/hora)	Ocupacao(%)	Carga(%)
2019-04-01 00:00:00	129	0	1
2019-04-01 01:00:00	42	0	0
2019-04-01 02:00:00	33	0	0
2019-04-01 03:00:00	32	0	0
2019-04-01 04:00:00	30	0	0
2019-04-01 05:00:00	101	0	0.5
2019-04-01 06:00:00	723	1.92	8.42
2019-04-01 07:00:00	1550	7.42	22.09
2019-04-01 08:00:00	1492	19.5	25.67
2019-04-01 09:00:00	1774	14.33	28.92
2019-04-01 10:00:00	1646	5.67	23.33
2019-04-01 11:00:00	1628	5.67	22.92
2019-04-01 12:00:00	1830	6.33	26.17
2019-04-01 13:00:00	1802	6.25	26.09
2019-04-01 14:00:00	1698	6.67	24.42
2019-04-01 15:00:00	1623	5.25	23.17
2019-04-01 16:00:00	1750	6	24.58
2019-04-01 17:00:00	2185	10.25	31.83
2019-04-01 18:00:00	2199	22.09	37
2019-04-01 19:00:00	1790	8.17	26.92
2019-04-01 20:00:00	1010	2.67	13.67
2019-04-01 21:00:00	730	1.5	9.5
2019-04-01 22:00:00	513	0.92	6.5
2019-04-01 23:00:00	252	0.25	2.92
2019-04-02 00:00:00	91	0	0.44
2019-04-02 01:00:00	24	0	0
2019-04-02 02:00:00	20	0	0
2019-04-02 03:00:00	20	0	0
2019-04-02 04:00:00	22	0	0
2019-04-02 05:00:00	122	0	0.67
2019-04-02 06:00:00	741	1.92	8.59
2019-04-02 07:00:00	1523	5.75	21
2019-04-02 08:00:00	1573	8.5	23.84
2019-04-02 09:00:00	1555	15.42	25
2019-04-02 10:00:00	1525	13.34	25.33
2019-04-02 11:00:00	1646	6.5	23.58
2019-04-02 12:00:00	1804	6.5	25.67
2019-04-02 13:00:00	1890	7.67	27.25
2019-04-02 14:00:00	1600	5.59	23.09
2019-04-02 15:00:00	1704	5.5	24
2019-04-02 16:00:00	1819	6.08	26.17
2019-04-02 17:00:00	2106	8.34	30.59
2019-04-02 18:00:00	2257	13.25	34.59
2019-04-02 19:00:00	1945	9.34	29.83
2019-04-02 20:00:00	1264	3.92	17.42
2019-04-02 21:00:00	971	2.92	13.08
2019-04-02 22:00:00	700	1.5	9.25
2019-04-02 23:00:00	393	0.67	4.75
2019-04-03 00:00:00	136	0.56	2.11
2019-04-03 01:00:00	50	0	0
2019-04-03 02:00:00	24	0	0
2019-04-03 03:00:00	24	0	0
2019-04-03 04:00:00	29	0	0
2019-04-03 05:00:00	123	0	0.67
2019-04-03 06:00:00	683	1.75	8
2019-04-03 07:00:00	1551	13.42	24.17
2019-04-03 08:00:00	1566	7.33	22.92
2019-04-03 09:00:00	1690	6.5	24.25
2019-04-03 10:00:00	1808	6.75	26
2019-04-03 11:00:00	1806	6.75	25.34
2019-04-03 12:00:00	1862	7.59	27.25
2019-04-03 13:00:00	1999	10.34	29.67
2019-04-03 14:00:00	1751	6.25	25.5
2019-04-03 15:00:00	1763	6	24.75
2019-04-03 16:00:00	1815	6	26.17
2019-04-03 17:00:00	2127	9.17	31.09
2019-04-03 18:00:00	2149	10	31.92
2019-04-03 19:00:00	1640	6.42	24.84
2019-04-03 20:00:00	1219	4	16.84
2019-04-03 21:00:00	921	2.67	12.42
2019-04-03 22:00:00	678	1.5	8.67
2019-04-03 23:00:00	325	1.25	4.25
2019-04-04 00:00:00	245	0.55	2.78
2019-04-04 01:00:00	80	0	0.17
2019-04-04 02:00:00	25	0	0
2019-04-04 03:00:00	28	0	0
2019-04-04 04:00:00	34	0	0
2019-04-04 05:00:00	109	0	0.5
2019-04-04 06:00:00	715	2.25	8.25
2019-04-04 07:00:00	1574	7.42	22.42
2019-04-04 08:00:00	1592	8.83	23.42
2019-04-04 09:00:00	1856	11.83	27.84
2019-04-04 10:00:00	1986	9.5	29.75
2019-04-04 11:00:00	1919	7.33	27.92
2019-04-04 12:00:00	1897	7.59	27.34
2019-04-04 13:00:00	2041	8.58	29.75
2019-04-04 14:00:00	1880	9.09	28.67
2019-04-04 15:00:00	1788	6.17	25.5
2019-04-04 16:00:00	1830	5.92	25.67
2019-04-04 17:00:00	2133	7.92	30.75
2019-04-04 18:00:00	2171	10.67	32.92
2019-04-04 19:00:00	1793	7.09	26.83
2019-04-04 20:00:00	1284	4.84	17.83
2019-04-04 21:00:00	980	2.75	12.92
2019-04-04 22:00:00	736	2.17	9.92
2019-04-04 23:00:00	452	1	5.5
2019-04-05 00:00:00	212	0	2.44
2019-04-05 01:00:00	97	0	0.67
2019-04-05 02:00:00	55	0	0
2019-04-05 03:00:00	48	0	0
2019-04-05 04:00:00	51	0	0
2019-04-05 05:00:00	130	0	0.67
2019-04-05 06:00:00	714	2.08	8.08
2019-04-05 07:00:00	1604	9.25	23
2019-04-05 08:00:00	1590	16.25	26.34
2019-04-05 09:00:00	1674	9.5	25.08
2019-04-05 10:00:00	1857	7.33	26.92
2019-04-05 11:00:00	1934	8.08	28
2019-04-05 12:00:00	1958	8.25	28.84
2019-04-05 13:00:00	1946	9	28.75
2019-04-05 14:00:00	1694	6.33	24.92
2019-04-05 15:00:00	1780	5.75	24.84
2019-04-05 16:00:00	1845	6.25	26.75
2019-04-05 17:00:00	2090	8	30.17
2019-04-05 18:00:00	2108	9.5	31.5
2019-04-05 19:00:00	1658	7	24.67
2019-04-05 20:00:00	1399	6.08	19.83
2019-04-05 21:00:00	986	4.5	14.17
2019-04-05 22:00:00	790	3.5	10.67
2019-04-05 23:00:00	559	1.25	7.17
2019-04-06 00:00:00	408	0.89	5.78
2019-04-06 01:00:00	261	0.25	2.92
2019-04-06 02:00:00	159	0	1.25
2019-04-06 03:00:00	113	0	0.59
2019-04-06 04:00:00	107	0	0.67
2019-04-06 05:00:00	129	0	0.75
2019-04-06 06:00:00	305	0.25	3
2019-04-06 07:00:00	763	1.67	9.42
2019-04-06 08:00:00	957	2.5	12.33
2019-04-06 09:00:00	1168	3.33	15.75
2019-04-06 10:00:00	1276	3.75	17.5
2019-04-06 11:00:00	1351	4.33	18.67
2019-04-06 12:00:00	1372	5	19
2019-04-06 13:00:00	1439	5.84	20.42
2019-04-06 14:00:00	1311	4.67	18.17
2019-04-06 15:00:00	1225	5.25	17.33
2019-04-06 16:00:00	1189	3.75	15.83
2019-04-06 17:00:00	1154	3.34	15.17
2019-04-06 18:00:00	1177	3.42	16
2019-04-06 19:00:00	1102	4	15.08
2019-04-06 20:00:00	982	3	13.25
2019-04-06 21:00:00	845	2.75	11.08
2019-04-06 22:00:00	718	2.08	9.42
2019-04-06 23:00:00	611	3.67	8.33
2019-04-07 00:00:00	581	3.67	8.22
2019-04-07 01:00:00	412	0.75	5.5
2019-04-07 02:00:00	262	0.17	3
2019-04-07 03:00:00	227	0	2
2019-04-07 04:00:00	188	0	2
2019-04-07 05:00:00	176	0.08	1.58
2019-04-07 06:00:00	236	0.33	2.58
2019-04-07 07:00:00	354	1.5	4.58
2019-04-07 08:00:00	436	0.84	4.84
2019-04-07 09:00:00	629	1.08	7.83
2019-04-07 10:00:00	707	1.5	8.84
2019-04-07 11:00:00	864	2.25	10.92
2019-04-07 12:00:00	978	4.08	13.25
2019-04-07 13:00:00	823	2.58	11
2019-04-07 14:00:00	843	2.75	11
2019-04-07 15:00:00	1019	3.25	13.25
2019-04-07 16:00:00	802	2	10.75
2019-04-07 17:00:00	824	2.08	10.33
2019-04-07 18:00:00	1033	2.75	13.42
2019-04-07 19:00:00	859	2.08	11.34
2019-04-07 20:00:00	781	1.67	10
2019-04-07 21:00:00	576	0.92	7.25
2019-04-07 22:00:00	379	0.25	4.42
2019-04-07 23:00:00	260	0.17	2.67
2019-04-08 00:00:00	140	0	1.22
2019-04-08 01:00:00	46	0	0
2019-04-08 02:00:00	28	0	0
2019-04-08 03:00:00	28	0	0
2019-04-08 04:00:00	24	0	0
2019-04-08 05:00:00	137	0	0.58
2019-04-08 06:00:00	730	1.67	8.75
2019-04-08 07:00:00	1487	6.42	20.75
2019-04-08 08:00:00	1535	6.17	22
2019-04-08 09:00:00	1666	6.75	23.67
2019-04-08 10:00:00	1690	6.33	24.25
2019-04-08 11:00:00	1667	6.75	24.09
2019-04-08 12:00:00	1774	6.09	25.67
2019-04-08 13:00:00	1906	7.5	27.75
2019-04-08 14:00:00	1666	5.34	24.09
2019-04-08 15:00:00	1658	4.92	23.17
2019-04-08 16:00:00	1686	5.67	23.75
2019-04-08 17:00:00	2097	7.67	29.92
2019-04-08 18:00:00	2225	10.67	33.92
2019-04-08 19:00:00	1827	6.84	26.92
2019-04-08 20:00:00	958	2.67	12.92
2019-04-08 21:00:00	785	1.84	10.17
2019-04-08 22:00:00	632	1.5	8.17
2019-04-08 23:00:00	248	0.25	2.84
2019-04-09 00:00:00	113	0.22	1.11
2019-04-09 01:00:00	51	0	0
2019-04-09 02:00:00	14	0	0
2019-04-09 03:00:00	18	0	0
2019-04-09 04:00:00	33	0	0
2019-04-09 05:00:00	131	0	0.67
2019-04-09 06:00:00	663	1.84	7.5
2019-04-09 07:00:00	1541	6.25	21.59
2019-04-09 08:00:00	1643	10.42	24.67
2019-04-09 09:00:00	1757	8.67	26
2019-04-09 10:00:00	1850	6.92	26.92
2019-04-09 11:00:00	1732	7.09	25.34
2019-04-09 12:00:00	1937	7.25	27.84
2019-04-09 13:00:00	1967	8.83	29.17
2019-04-09 14:00:00	1820	8.42	27
2019-04-09 15:00:00	1700	5.92	24.17
2019-04-09 16:00:00	1801	5.92	25.42
2019-04-09 17:00:00	2173	10.25	32.34
2019-04-09 18:00:00	2218	10.67	33.33
2019-04-09 19:00:00	1662	6.08	24.92
2019-04-09 20:00:00	1273	4.25	17.42
2019-04-09 21:00:00	895	2.5	12
2019-04-09 22:00:00	712	1.58	9.34
2019-04-09 23:00:00	339	1.33	4.5
2019-04-10 00:00:00	173	0.22	1.78
2019-04-10 01:00:00	52	0	0.08
2019-04-10 02:00:00	21	0	0
2019-04-10 03:00:00	20	0	0
2019-04-10 04:00:00	32	0	0
2019-04-10 05:00:00	124	0	0.67
2019-04-10 06:00:00	680	1.83	7.58
2019-04-10 07:00:00	1562	12.08	23.75
2019-04-10 08:00:00	1605	11.33	24.58
2019-04-10 09:00:00	1662	21.17	29.42
2019-04-10 10:00:00	1781	6.42	25.17
2019-04-10 11:00:00	1735	6.17	24.92
2019-04-10 12:00:00	1895	8.08	27.5
2019-04-10 13:00:00	1949	7.84	28.5
2019-04-10 14:00:00	1787	5.92	25.67
2019-04-10 15:00:00	1860	7.42	27
2019-04-10 16:00:00	1819	6.33	25.92
2019-04-10 17:00:00	2127	10.75	31.67
2019-04-10 18:00:00	2138	10.08	32.25
2019-04-10 19:00:00	2024	8.84	30.5
2019-04-10 20:00:00	1201	4.58	16.83
2019-04-10 21:00:00	988	3.84	13.5
2019-04-10 22:00:00	816	2.83	11.17
2019-04-10 23:00:00	372	1.17	4.92
2019-04-11 00:00:00	220	0	2.11
2019-04-11 01:00:00	75	0	0.25
2019-04-11 02:00:00	38	0	0
2019-04-11 03:00:00	36	0	0
2019-04-11 04:00:00	28	0	0
2019-04-11 05:00:00	105	0.08	0.58
2019-04-11 06:00:00	679	2	8
2019-04-11 07:00:00	1504	8.42	21.67
2019-04-11 08:00:00	1529	19	26.83
2019-04-11 09:00:00	1777	8.25	25.5
2019-04-11 10:00:00	1740	6.09	25.34
2019-04-11 11:00:00	1779	6.58	25.25
2019-04-11 12:00:00	1820	7.5	26.5
2019-04-11 13:00:00	1939	8.09	28.17
2019-04-11 14:00:00	1665	7.25	24.58
2019-04-11 15:00:00	1741	5.67	24.59
2019-04-11 16:00:00	1884	7.42	27.42
2019-04-11 17:00:00	2138	9.5	31.42
2019-04-11 18:00:00	2250	14.34	34.92
2019-04-11 19:00:00	1822	7.33	27
2019-04-11 20:00:00	1393	5.83	20.34
2019-04-11 21:00:00	1031	3.25	14.09
2019-04-11 22:00:00	768	2	10
2019-04-11 23:00:00	424	0.67	5.42
2019-04-12 00:00:00	353	0.22	4
2019-04-12 01:00:00	120	0	1
2019-04-12 02:00:00	42	0	0.08
2019-04-12 03:00:00	42	0	0
2019-04-12 04:00:00	44	0	0
2019-04-12 05:00:00	132	0	0.67
2019-04-12 06:00:00	692	1.84	8.08
2019-04-12 07:00:00	1595	6.67	22.5
2019-04-12 08:00:00	1631	9.83	24.17
2019-04-12 09:00:00	1692	11.83	26.08
2019-04-12 10:00:00	1812	7.17	26.34
2019-04-12 11:00:00	1829	14	28.34
2019-04-12 12:00:00	2180	12.42	33.08
2019-04-12 13:00:00	1989	8	29
2019-04-12 14:00:00	1760	6.25	26
2019-04-12 15:00:00	1711	5.67	24
2019-04-12 16:00:00	1873	6.59	27.09
2019-04-12 17:00:00	2081	8.17	30.25
2019-04-12 18:00:00	2296	10.84	34.09
2019-04-12 19:00:00	1766	7.84	26.92
2019-04-12 20:00:00	1306	4.67	18.67
2019-04-12 21:00:00	1036	2.67	13.75
2019-04-12 22:00:00	892	3.34	12
2019-04-12 23:00:00	536	3.08	7.58
2019-04-13 00:00:00	505	1.44	6.67
2019-04-13 01:00:00	240	0	2.5
2019-04-13 02:00:00	179	0	1.5
2019-04-13 03:00:00	110	0	0.83
2019-04-13 04:00:00	99	0	0.5
2019-04-13 05:00:00	112	0	0.58
2019-04-13 06:00:00	289	0.33	2.92
2019-04-13 07:00:00	754	1.67	9.42
2019-04-13 08:00:00	1013	2.67	12.84
2019-04-13 09:00:00	1235	3.92	16.5
2019-04-13 10:00:00	1296	4	17.42
2019-04-13 11:00:00	1405	4.42	19.67
2019-04-13 12:00:00	1429	4.59	19.92
2019-04-13 13:00:00	1471	5.67	20.67
2019-04-13 14:00:00	1226	4.92	17.42
2019-04-13 15:00:00	1190	3.09	15.92
2019-04-13 16:00:00	1124	3.75	15
2019-04-13 17:00:00	1017	2.5	13.25
2019-04-13 18:00:00	1093	3.67	14.67
2019-04-13 19:00:00	1266	4	17.17
2019-04-13 20:00:00	1098	3.59	15.17
2019-04-13 21:00:00	884	4.42	12.42
2019-04-13 22:00:00	703	3.25	9.58
2019-04-13 23:00:00	578	1	7.34
2019-04-14 00:00:00	501	0.78	6.44
2019-04-14 01:00:00	270	0	3
2019-04-14 02:00:00	172	0	1.58
2019-04-14 03:00:00	136	0	1.08
2019-04-14 04:00:00	70	0	0.17
2019-04-14 05:00:00	88	0	0.33
2019-04-14 06:00:00	173	0.17	1.59
2019-04-14 07:00:00	340	0.25	3.83
2019-04-14 08:00:00	474	0.92	5.58
2019-04-14 09:00:00	583	1.17	7.17
2019-04-14 10:00:00	743	1.58	9.42
2019-04-14 11:00:00	791	1.84	10.08
2019-04-14 12:00:00	943	2.83	12.17
2019-04-14 13:00:00	936	3.67	12.75
2019-04-14 14:00:00	761	2	9.83
2019-04-14 15:00:00	869	2.83	11.17
2019-04-14 16:00:00	845	2.17	11.17
2019-04-14 17:00:00	787	1.83	9.92
2019-04-14 18:00:00	1009	2.75	13.25
2019-04-14 19:00:00	860	2.25	11.25
2019-04-14 20:00:00	709	1.5	9.17
2019-04-14 21:00:00	597	1.17	7.67
2019-04-14 22:00:00	301	0.17	3.58
2019-04-14 23:00:00	249	0.08	2.58
2019-04-15 00:00:00	132	0	1.11
2019-04-15 01:00:00	44	0	0
2019-04-15 02:00:00	19	0	0
2019-04-15 03:00:00	22	0	0
2019-04-15 04:00:00	37	0.17	0.25
2019-04-15 05:00:00	127	0	0.83
2019-04-15 06:00:00	664	1.75	7.75
2019-04-15 07:00:00	1501	5.5	20.34
2019-04-15 08:00:00	1575	7.67	23.33
2019-04-15 09:00:00	1683	6.25	23.92
2019-04-15 10:00:00	1632	5.25	23.17
2019-04-15 11:00:00	1645	6.25	22.92
2019-04-15 12:00:00	1781	6.34	25.83
2019-04-15 13:00:00	1898	7.75	27.25
2019-04-15 14:00:00	1807	6.59	26.67
2019-04-15 15:00:00	1700	5.58	23.5
2019-04-15 16:00:00	1808	6.08	25.92
2019-04-15 17:00:00	2110	12.75	32
2019-04-15 18:00:00	2135	13.84	33.5
2019-04-15 19:00:00	1698	6	24.67
2019-04-15 20:00:00	1032	2.83	14.42
2019-04-15 21:00:00	729	1.67	9.58
2019-04-15 22:00:00	554	1	7
2019-04-15 23:00:00	294	0.17	3.33
2019-04-16 00:00:00	92	0	0.55
2019-04-16 01:00:00	47	0	0
2019-04-16 02:00:00	29	0	0
2019-04-16 03:00:00	18	0	0
2019-04-16 04:00:00	27	0	0
2019-04-16 05:00:00	110	0	0.59
2019-04-16 06:00:00	664	1.67	7.92
2019-04-16 07:00:00	1547	6.58	21.75
2019-04-16 08:00:00	1638	8.33	24.25
2019-04-16 09:00:00	1789	18.5	29.17
2019-04-16 10:00:00	2034	9.42	30.34
2019-04-16 11:00:00	1914	9.5	28.33
2019-04-16 12:00:00	1912	8.17	28.42
2019-04-16 13:00:00	1868	6.67	27.17
2019-04-16 14:00:00	1892	7.33	27.42
2019-04-16 15:00:00	1786	7.75	26.08
2019-04-16 16:00:00	1862	6.09	26.67
2019-04-16 17:00:00	2124	9.34	31.17
2019-04-16 18:00:00	2230	11.17	33.75
2019-04-16 19:00:00	1746	7.83	26.17
2019-04-16 20:00:00	1357	5.08	19.42
2019-04-16 21:00:00	947	2.75	12.67
2019-04-16 22:00:00	747	2.25	10.08
2019-04-16 23:00:00	315	0.5	4
2019-04-17 00:00:00	188	0	1.89
2019-04-17 01:00:00	89	0	0.5
2019-04-17 02:00:00	27	0	0
2019-04-17 03:00:00	20	0	0
2019-04-17 04:00:00	43	0.08	0.08
2019-04-17 05:00:00	100	0	0.5
2019-04-17 06:00:00	656	1.67	7.25
2019-04-17 07:00:00	1479	15.75	23.5
2019-04-17 08:00:00	1469	10.33	23.09
2019-04-17 09:00:00	1673	16.5	27.67
2019-04-17 10:00:00	1845	6.75	26.67
2019-04-17 11:00:00	1962	10.92	29.25
2019-04-17 12:00:00	1891	9.5	28.5
2019-04-17 13:00:00	1970	9.09	29.25
2019-04-17 14:00:00	1775	6.34	25.83
2019-04-17 15:00:00	1726	6.42	24.33
2019-04-17 16:00:00	2052	8.59	30.08
2019-04-17 17:00:00	2186	9.75	31.92
2019-04-17 18:00:00	2078	9.25	31.33
2019-04-17 19:00:00	1713	6.84	25.33
2019-04-17 20:00:00	1281	4.67	18.25
2019-04-17 21:00:00	948	3.08	12.92
2019-04-17 22:00:00	718	1.42	9.67
2019-04-17 23:00:00	421	1.08	5.17
2019-04-18 00:00:00	221	0.44	2.33
2019-04-18 01:00:00	102	0	0.59
2019-04-18 02:00:00	51	0	0
2019-04-18 03:00:00	36	0	0
2019-04-18 04:00:00	34	0	0
2019-04-18 05:00:00	114	0.08	0.67
2019-04-18 06:00:00	547	1.17	6.25
2019-04-18 07:00:00	1184	4.08	15.42
2019-04-18 08:00:00	1379	4.58	19.09
2019-04-18 09:00:00	1686	6.92	24.08
2019-04-18 10:00:00	1675	5.92	23.83
2019-04-18 11:00:00	1628	5.67	23.09
2019-04-18 12:00:00	1711	8	25.17
2019-04-18 13:00:00	1645	5.58	23.25
2019-04-18 14:00:00	1667	6	24
2019-04-18 15:00:00	1683	5.42	23.92
2019-04-18 16:00:00	1645	5.08	23.08
2019-04-18 17:00:00	1880	6.42	26.92
2019-04-18 18:00:00	1770	7.08	25.42
2019-04-18 19:00:00	1412	6.25	20.25
2019-04-18 20:00:00	1211	3.33	16.59
2019-04-18 21:00:00	839	2.25	11.33
2019-04-18 22:00:00	614	2.42	8.08
2019-04-18 23:00:00	468	1.17	6.25
2019-04-19 00:00:00	357	0	4
2019-04-19 01:00:00	176	0	1.83
2019-04-19 02:00:00	126	0	0.92
2019-04-19 03:00:00	119	0	0.75
2019-04-19 04:00:00	102	0	0.42
2019-04-19 05:00:00	96	0	0.34
2019-04-19 06:00:00	204	0	1.92
2019-04-19 07:00:00	359	0.67	4.09
2019-04-19 08:00:00	427	1	5.08
2019-04-19 09:00:00	524	0.67	6
2019-04-19 10:00:00	651	1.25	8.17
2019-04-19 11:00:00	768	1.84	9.75
2019-04-19 12:00:00	766	2.67	10.09
2019-04-19 13:00:00	804	2.08	10.5
2019-04-19 14:00:00	642	1.67	8.59
2019-04-19 15:00:00	667	1.5	8.58
2019-04-19 16:00:00	710	1.42	8.92
2019-04-19 17:00:00	629	1.33	7.92
2019-04-19 18:00:00	677	1.33	8.34
2019-04-19 19:00:00	694	2.58	9.25
2019-04-19 20:00:00	650	1.83	8.34
2019-04-19 21:00:00	478	0.92	6.5
2019-04-19 22:00:00	344	0.42	3.83
2019-04-19 23:00:00	335	1.17	4.33
2019-04-20 00:00:00	220	0.11	2.33
2019-04-20 01:00:00	121	0	0.75
2019-04-20 02:00:00	82	0	0.25
2019-04-20 03:00:00	49	0	0
2019-04-20 04:00:00	61	0	0
2019-04-20 05:00:00	103	0	0.42
2019-04-20 06:00:00	214	0.08	2
2019-04-20 07:00:00	449	0.58	5
2019-04-20 08:00:00	494	0.92	6.25
2019-04-20 09:00:00	736	1.5	9.25
2019-04-20 10:00:00	971	2.5	12.33
2019-04-20 11:00:00	1094	2.83	14.34
2019-04-20 12:00:00	1013	2.75	13.83
2019-04-20 13:00:00	962	2.67	12.92
2019-04-20 14:00:00	868	2.09	11.17
2019-04-20 15:00:00	838	1.92	10.83
2019-04-20 16:00:00	762	1.67	9.92
2019-04-20 17:00:00	586	1.08	7.25
2019-04-20 18:00:00	701	1.67	8.67
2019-04-20 19:00:00	743	1.84	9.75
2019-04-20 20:00:00	808	2.5	10.17
2019-04-20 21:00:00	604	1.5	8.25
2019-04-20 22:00:00	497	0.83	6.25
2019-04-20 23:00:00	443	2	5.5
2019-04-21 00:00:00	323	0.56	3.78
2019-04-21 01:00:00	207	0	2.08
2019-04-21 02:00:00	127	0	1
2019-04-21 03:00:00	101	0	0.5
2019-04-21 04:00:00	99	0	0.67
2019-04-21 05:00:00	78	0	0.25
2019-04-21 06:00:00	165	0	1.25
2019-04-21 07:00:00	255	0.08	2.58
2019-04-21 08:00:00	317	0.25	3.5
2019-04-21 09:00:00	420	0.59	4.92
2019-04-21 10:00:00	536	1.08	6.67
2019-04-21 11:00:00	665	1.34	8.17
2019-04-21 12:00:00	947	2.5	12.17
2019-04-21 13:00:00	806	2.5	10.42
2019-04-21 14:00:00	753	3.59	9.92
2019-04-21 15:00:00	822	2.5	10.84
2019-04-21 16:00:00	827	1.83	10.67
2019-04-21 17:00:00	872	2.08	11.33
2019-04-21 18:00:00	821	1.84	10.34
2019-04-21 19:00:00	785	1.83	10.34
2019-04-21 20:00:00	725	1.5	9.67
2019-04-21 21:00:00	573	0.83	7.25
2019-04-21 22:00:00	385	0.33	4.59
2019-04-21 23:00:00	273	0.17	3
2019-04-22 00:00:00	127	0	1
2019-04-22 01:00:00	60	0	0
2019-04-22 02:00:00	20	0	0
2019-04-22 03:00:00	26	0	0
2019-04-22 04:00:00	33	0	0
2019-04-22 05:00:00	118	0	0.67
2019-04-22 06:00:00	732	1.83	8.58
2019-04-22 07:00:00	1566	6.17	22
2019-04-22 08:00:00	1530	6.83	21.92
2019-04-22 09:00:00	1636	6.08	23.25
2019-04-22 10:00:00	1686	6	24.08
2019-04-22 11:00:00	1630	5.25	23
2019-04-22 12:00:00	1800	6.25	25.5
2019-04-22 13:00:00	1850	6.67	26.5
2019-04-22 14:00:00	1663	5.75	23.84
2019-04-22 15:00:00	1649	5.17	23
2019-04-22 16:00:00	1783	5.84	25.17
2019-04-22 17:00:00	2114	10.59	31.42
2019-04-22 18:00:00	2095	9.67	31.84
2019-04-22 19:00:00	1625	5.42	23.67
2019-04-22 20:00:00	976	2.42	12.75
2019-04-22 21:00:00	722	1.58	9.33
2019-04-22 22:00:00	572	1.17	7.42
2019-04-22 23:00:00	269	0.17	3.17
2019-04-23 00:00:00	153	0	1.22
2019-04-23 01:00:00	47	0	0
2019-04-23 02:00:00	34	0	0
2019-04-23 03:00:00	15	0	0
2019-04-23 04:00:00	31	0	0
2019-04-23 05:00:00	132	0	0.67
2019-04-23 06:00:00	721	1.84	8.17
2019-04-23 07:00:00	1512	7.33	21.5
2019-04-23 08:00:00	1593	15.25	26.42
2019-04-23 09:00:00	1838	8.25	26.5
2019-04-23 10:00:00	1879	7.5	27.58
2019-04-23 11:00:00	1777	6.5	25.17
2019-04-23 12:00:00	1860	7.5	27.42
2019-04-23 13:00:00	1949	7.75	27.83
2019-04-23 14:00:00	1626	5.17	23.75
2019-04-23 15:00:00	1752	5.67	24.59
2019-04-23 16:00:00	1828	6	25.84
2019-04-23 17:00:00	2129	8.17	31
2019-04-23 18:00:00	2130	10.25	32.34
2019-04-23 19:00:00	1959	8	29.17
2019-04-23 20:00:00	1369	5.25	19.67
2019-04-23 21:00:00	908	3.25	12.5
2019-04-23 22:00:00	683	2.17	9.08
2019-04-23 23:00:00	346	0.5	4.17
2019-04-24 00:00:00	207	0.33	2.67
2019-04-24 01:00:00	77	0	0.25
2019-04-24 02:00:00	35	0	0
2019-04-24 03:00:00	32	0	0
2019-04-24 04:00:00	40	0	0
2019-04-24 05:00:00	109	0	0.67
2019-04-24 06:00:00	700	1.83	8.33
2019-04-24 07:00:00	1529	6.92	21.83
2019-04-24 08:00:00	1709	14.58	27
2019-04-24 09:00:00	1838	10.5	27.42
2019-04-24 10:00:00	1798	7.08	26.25
2019-04-24 11:00:00	1674	5.5	23.92
2019-04-24 12:00:00	1907	7.5	27.33
2019-04-24 13:00:00	1911	8.17	28.09
2019-04-24 14:00:00	1742	6.17	25.08
2019-04-24 15:00:00	1710	6	23.92
2019-04-24 16:00:00	1865	6.42	26.84
2019-04-24 17:00:00	2099	8.08	30.33
2019-04-24 18:00:00	2206	10.92	33.08
2019-04-24 19:00:00	1918	7.67	28.75
2019-04-24 20:00:00	1127	4.25	16
2019-04-24 21:00:00	978	3.5	13.58
2019-04-24 22:00:00	767	1.67	10.17
2019-04-24 23:00:00	411	1.25	5.67
2019-04-25 00:00:00	209	1.11	2.67
2019-04-25 01:00:00	85	0	0.34
2019-04-25 02:00:00	32	0	0
2019-04-25 03:00:00	60	0	0
2019-04-25 04:00:00	52	0	0
2019-04-25 05:00:00	117	0	0.5
2019-04-25 06:00:00	703	2	8.09
2019-04-25 07:00:00	1581	6.92	22.17
2019-04-25 08:00:00	1608	8.33	23.67
2019-04-25 09:00:00	1761	15.92	28.42
2019-04-25 10:00:00	1859	7.33	27.09
2019-04-25 11:00:00	1774	6.33	25.58
2019-04-25 12:00:00	1934	7.25	28.09
2019-04-25 13:00:00	1978	8.5	28.92
2019-04-25 14:00:00	1788	7.42	26.34
2019-04-25 15:00:00	1798	6.5	25.75
2019-04-25 16:00:00	1829	6.09	26.08
2019-04-25 17:00:00	2124	8.5	30.67
2019-04-25 18:00:00	2242	12.5	34.5
2019-04-25 19:00:00	1961	8.75	29.75
2019-04-25 20:00:00	1364	4	19
2019-04-25 21:00:00	1098	3.25	15.08
2019-04-25 22:00:00	771	3.83	11.42
2019-04-25 23:00:00	468	0.92	6.5
2019-04-26 00:00:00	276	0	2.89
2019-04-26 01:00:00	116	0	0.75
2019-04-26 02:00:00	53	0	0
2019-04-26 03:00:00	48	0	0
2019-04-26 04:00:00	44	0	0
2019-04-26 05:00:00	124	0	0.83
2019-04-26 06:00:00	698	1.83	8
2019-04-26 07:00:00	1601	7.33	22.58
2019-04-26 08:00:00	1562	9.83	23.75
2019-04-26 09:00:00	1874	19.5	31.09
2019-04-26 10:00:00	1795	6.67	26
2019-04-26 11:00:00	1879	7.34	27.17
2019-04-26 12:00:00	1913	8.75	27.75
2019-04-26 13:00:00	1908	8	28.33
2019-04-26 14:00:00	1838	6.83	26.42
2019-04-26 15:00:00	1712	6.08	24.58
2019-04-26 16:00:00	1867	6.34	27
2019-04-26 17:00:00	2056	8.25	29.67
2019-04-26 18:00:00	2145	10.25	32.5
2019-04-26 19:00:00	1712	7.33	25.59
2019-04-26 20:00:00	1417	5.58	20.09
2019-04-26 21:00:00	999	3.09	13.42
2019-04-26 22:00:00	736	3	9.75
2019-04-26 23:00:00	554	2.34	7.42
2019-04-27 00:00:00	369	1	5.55
2019-04-27 01:00:00	286	0	2.83
2019-04-27 02:00:00	183	0	1.67
2019-04-27 03:00:00	116	0	0.83
2019-04-27 04:00:00	93	0	0.42
2019-04-27 05:00:00	112	0	0.67
2019-04-27 06:00:00	298	0.25	2.92
2019-04-27 07:00:00	832	1.83	10.33
2019-04-27 08:00:00	1037	2.92	13.42
2019-04-27 09:00:00	1243	3.5	16.5
2019-04-27 10:00:00	1302	4.17	18.08
2019-04-27 11:00:00	1373	4.17	18.59
2019-04-27 12:00:00	1412	5.34	20.17
2019-04-27 13:00:00	1310	4.92	18.42
2019-04-27 14:00:00	1074	2.83	14
2019-04-27 15:00:00	977	2.75	13
2019-04-27 16:00:00	970	2.5	12.67
2019-04-27 17:00:00	1055	2.83	14
2019-04-27 18:00:00	1109	3.17	14.92
2019-04-27 19:00:00	1157	4.17	15.92
2019-04-27 20:00:00	1038	3.17	13.92
2019-04-27 21:00:00	874	2.59	11.67
2019-04-27 22:00:00	644	1.67	8.25
2019-04-27 23:00:00	613	2	8.08
2019-04-28 00:00:00	555	0.89	7
2019-04-28 01:00:00	330	0.17	3.83
2019-04-28 02:00:00	238	0	2.5
2019-04-28 03:00:00	200	0	1.84
2019-04-28 04:00:00	137	0	1
2019-04-28 05:00:00	102	0	0.42
2019-04-28 06:00:00	169	0	1.5
2019-04-28 07:00:00	338	0.33	3.75
2019-04-28 08:00:00	433	0.67	5.09
2019-04-28 09:00:00	516	1	6.08
2019-04-28 10:00:00	667	1.42	8.33
2019-04-28 11:00:00	796	2.17	10.09
2019-04-28 12:00:00	932	4.08	12.75
2019-04-28 13:00:00	782	4.34	10.75
2019-04-28 14:00:00	697	2.58	9.09
2019-04-28 15:00:00	875	2	11.42
2019-04-28 16:00:00	996	2.75	12.92
2019-04-28 17:00:00	820	1.84	10.58
2019-04-28 18:00:00	899	2.33	11.58
2019-04-28 19:00:00	805	1.92	10.67
2019-04-28 20:00:00	710	1.5	8.83
2019-04-28 21:00:00	623	1.25	7.75
2019-04-28 22:00:00	329	0.25	4
2019-04-28 23:00:00	294	0.17	3.33
2019-04-29 00:00:00	145	0	1.22
2019-04-29 01:00:00	56	0	0.17
2019-04-29 02:00:00	28	0	0
2019-04-29 03:00:00	14	0	0
2019-04-29 04:00:00	32	0	0
2019-04-29 05:00:00	102	0	0.33
2019-04-29 06:00:00	718	1.84	8.25
2019-04-29 07:00:00	1550	6.33	21.5
2019-04-29 08:00:00	1558	7.25	23
2019-04-29 09:00:00	1791	7.67	25.75
2019-04-29 10:00:00	1734	6.75	25
2019-04-29 11:00:00	1697	5.92	24.09
2019-04-29 12:00:00	1789	6.42	25.75
2019-04-29 13:00:00	1867	6.67	26.59
2019-04-29 14:00:00	1715	6.42	25.17
2019-04-29 15:00:00	1748	5.5	24.67
2019-04-29 16:00:00	1827	6.09	26.17
2019-04-29 17:00:00	2135	9.92	31.5
2019-04-29 18:00:00	2237	14.59	35.09
2019-04-29 19:00:00	1741	6.92	26
2019-04-29 20:00:00	993	2.58	13.33
2019-04-29 21:00:00	724	1.58	9.42
2019-04-29 22:00:00	595	1.17	7.83
2019-04-29 23:00:00	247	0.08	2.75
2019-04-30 00:00:00	171	0	1.45
2019-04-30 01:00:00	43	0	0
2019-04-30 02:00:00	20	0	0
2019-04-30 03:00:00	20	0	0
2019-04-30 04:00:00	24	0	0
2019-04-30 05:00:00	101	0	0.5
2019-04-30 06:00:00	679	1.75	7.59
2019-04-30 07:00:00	1525	6.42	21.25
2019-04-30 08:00:00	1676	12.5	26.25
2019-04-30 09:00:00	1739	10.25	26.08
2019-04-30 10:00:00	1860	8.75	27.75
2019-04-30 11:00:00	1852	7.59	26.25
2019-04-30 12:00:00	1887	10.67	28.84
2019-04-30 13:00:00	2002	8.75	29.42
2019-04-30 14:00:00	1755	6.84	25.75
2019-04-30 15:00:00	1800	6.5	25.83
2019-04-30 16:00:00	1823	6	25.92
2019-04-30 17:00:00	2125	8.92	30.92
2019-04-30 18:00:00	2257	17	35.83
2019-04-30 19:00:00	2106	10	31.84
2019-04-30 20:00:00	1547	6	22.42
2019-04-30 21:00:00	1128	3.75	15.75
2019-04-30 22:00:00	925	3.17	12.59
2019-04-30 23:00:00	627	2.67	8.75
2019-05-01 00:00:00	523	0.78	6.67

## Sheet: PM 08070 08
Data/Hora	Intensidade(carros/hora)	Ocupacao(%)	Carga(%)
2019-04-01 00:00:00	0	0	0
2019-04-01 01:00:00	0	0	0
2019-04-01 02:00:00	0	0	0
2019-04-01 03:00:00	0	0	0
2019-04-01 04:00:00	0	0	0
2019-04-01 05:00:00	0	0	0
2019-04-01 06:00:00	0	0	0
2019-04-01 07:00:00	0	0	0
2019-04-01 08:00:00	0	0	0
2019-04-01 09:00:00	0	0	0
2019-04-01 10:00:00	0	0	0
2019-04-01 11:00:00	0	0	0
2019-04-01 12:00:00	0	0	0
2019-04-01 13:00:00	0	0	0
2019-04-01 14:00:00	0	0	0
2019-04-01 15:00:00	0	0	0
2019-04-01 16:00:00	0	0	0
2019-04-01 17:00:00	0	0	0
2019-04-01 18:00:00	0	0	0
2019-04-01 19:00:00	0	0	0
2019-04-01 20:00:00	0	0	0
2019-04-01 21:00:00	0	0	0
2019-04-01 22:00:00	0	0	0
2019-04-01 23:00:00	0	0	0
2019-04-02 00:00:00	0	0	0
2019-04-02 01:00:00	0	0	0
2019-04-02 02:00:00	0	0	0
2019-04-02 03:00:00	0	0	0
2019-04-02 04:00:00	0	0	0
2019-04-02 05:00:00	0	0	0
2019-04-02 06:00:00	0	0	0
2019-04-02 07:00:00	0	0	0
2019-04-02 08:00:00	0	0	0
2019-04-02 09:00:00	0	0	0
2019-04-02 10:00:00	0	0	0
2019-04-02 11:00:00	0	0	0
2019-04-02 12:00:00	0	0	0
2019-04-02 13:00:00	0	0	0
2019-04-02 14:00:00	0	0	0
2019-04-02 15:00:00	0	0	0
2019-04-02 16:00:00	0	0	0
2019-04-02 17:00:00	0	0	0
2019-04-02 18:00:00	0	0	0
2019-04-02 19:00:00	0	0	0
2019-04-02 20:00:00	0	0	0
2019-04-02 21:00:00	0	0	0
2019-04-02 22:00:00	0	0	0
2019-04-02 23:00:00	0	0	0
2019-04-03 00:00:00	0	0	0
2019-04-03 01:00:00	0	0	0
2019-04-03 02:00:00	0	0	0
2019-04-03 03:00:00	0	0	0
2019-04-03 04:00:00	0	0	0
2019-04-03 05:00:00	0	0	0
2019-04-03 06:00:00	0	0	0
2019-04-03 07:00:00	0	0	0
2019-04-03 08:00:00	0	0	0
2019-04-03 09:00:00	0	0	0
2019-04-03 10:00:00	0	0	0
2019-04-03 11:00:00	0	0	0
2019-04-03 12:00:00	0	0	0
2019-04-03 13:00:00	0	0	0
2019-04-03 14:00:00	0	0	0
2019-04-03 15:00:00	0	0	0
2019-04-03 16:00:00	0	0	0
2019-04-03 17:00:00	0	0	0
2019-04-03 18:00:00	0	0	0
2019-04-03 19:00:00	0	0	0
2019-04-03 20:00:00	0	0	0
2019-04-03 21:00:00	0	0	0
2019-04-03 22:00:00	0	0	0
2019-04-03 23:00:00	0	0	0
2019-04-04 00:00:00	0	0	0
2019-04-04 01:00:00	0	0	0
2019-04-04 02:00:00	0	0	0
2019-04-04 03:00:00	0	0	0
2019-04-04 04:00:00	0	0	0
2019-04-04 05:00:00	0	0	0
2019-04-04 06:00:00	0	0	0
2019-04-04 07:00:00	0	0	0
2019-04-04 08:00:00	0	0	0
2019-04-04 09:00:00	0	0	0
2019-04-04 10:00:00	0	0	0
2019-04-04 11:00:00	0	0	0
2019-04-04 12:00:00	0	0	0
2019-04-04 13:00:00	0	0	0
2019-04-04 14:00:00	0	0	0
2019-04-04 15:00:00	0	0	0
2019-04-04 16:00:00	0	0	0
2019-04-04 17:00:00	0	0	0
2019-04-04 18:00:00	0	0	0
2019-04-04 19:00:00	0	0	0
2019-04-04 20:00:00	0	0	0
2019-04-04 21:00:00	0	0	0
2019-04-04 22:00:00	0	0	0
2019-04-04 23:00:00	0	0	0
2019-04-05 00:00:00	0	0	0
2019-04-05 01:00:00	0	0	0
2019-04-05 02:00:00	0	0	0
2019-04-05 03:00:00	0	0	0
2019-04-05 04:00:00	0	0	0
2019-04-05 05:00:00	0	0	0
2019-04-05 06:00:00	0	0	0
2019-04-05 07:00:00	0	0	0
2019-04-05 08:00:00	0	0	0
2019-04-05 09:00:00	0	0	0
2019-04-05 10:00:00	0	0	0
2019-04-05 11:00:00	0	0	0
2019-04-05 12:00:00	0	0	0
2019-04-05 13:00:00	0	0	0
2019-04-05 14:00:00	0	0	0
2019-04-05 15:00:00	0	0	0
2019-04-05 16:00:00	0	0	0
2019-04-05 17:00:00	0	0	0
2019-04-05 18:00:00	0	0	0
2019-04-05 19:00:00	0	0	0
2019-04-05 20:00:00	0	0	0
2019-04-05 21:00:00	0	0	0
2019-04-05 22:00:00	0	0	0
2019-04-05 23:00:00	0	0	0
2019-04-06 00:00:00	0	0	0
2019-04-06 01:00:00	0	0	0
2019-04-06 02:00:00	0	0	0
2019-04-06 03:00:00	0	0	0
2019-04-06 04:00:00	0	0	0
2019-04-06 05:00:00	0	0	0
2019-04-06 06:00:00	0	0	0
2019-04-06 07:00:00	0	0	0
2019-04-06 08:00:00	0	0	0
2019-04-06 09:00:00	0	0	0
2019-04-06 10:00:00	0	0	0
2019-04-06 11:00:00	0	0	0
2019-04-06 12:00:00	0	0	0
2019-04-06 13:00:00	0	0	0
2019-04-06 14:00:00	0	0	0
2019-04-06 15:00:00	0	0	0
2019-04-06 16:00:00	0	0	0
2019-04-06 17:00:00	0	0	0
2019-04-06 18:00:00	0	0	0
2019-04-06 19:00:00	0	0	0
2019-04-06 20:00:00	0	0	0
2019-04-06 21:00:00	0	0	0
2019-04-06 22:00:00	0	0	0
2019-04-06 23:00:00	0	0	0
2019-04-07 00:00:00	0	0	0
2019-04-07 01:00:00	0	0	0
2019-04-07 02:00:00	0	0	0
2019-04-07 03:00:00	0	0	0
2019-04-07 04:00:00	0	0	0
2019-04-07 05:00:00	0	0	0
2019-04-07 06:00:00	0	0	0
2019-04-07 07:00:00	0	0	0
2019-04-07 08:00:00	0	0	0
2019-04-07 09:00:00	0	0	0
2019-04-07 10:00:00	0	0	0
2019-04-07 11:00:00	0	0	0
2019-04-07 12:00:00	0	0	0
2019-04-07 13:00:00	0	0	0
2019-04-07 14:00:00	0	0	0
2019-04-07 15:00:00	0	0	0
2019-04-07 16:00:00	0	0	0
2019-04-07 17:00:00	0	0	0
2019-04-07 18:00:00	0	0	0
2019-04-07 19:00:00	0	0	0
2019-04-07 20:00:00	0	0	0
2019-04-07 21:00:00	0	0	0
2019-04-07 22:00:00	0	0	0
2019-04-07 23:00:00	0	0	0
2019-04-08 00:00:00	0	0	0
2019-04-08 01:00:00	0	0	0
2019-04-08 02:00:00	0	0	0
2019-04-08 03:00:00	0	0	0
2019-04-08 04:00:00	0	0	0
2019-04-08 05:00:00	0	0	0
2019-04-08 06:00:00	0	0	0
2019-04-08 07:00:00	0	0	0
2019-04-08 08:00:00	0	0	0
2019-04-08 09:00:00	0	0	0
2019-04-08 10:00:00	0	0	0
2019-04-08 11:00:00	0	0	0
2019-04-08 12:00:00	0	0	0
2019-04-08 13:00:00	0	0	0
2019-04-08 14:00:00	0	0	0
2019-04-08 15:00:00	0	0	0
2019-04-08 16:00:00	0	0	0
2019-04-08 17:00:00	0	0	0
2019-04-08 18:00:00	0	0	0
2019-04-08 19:00:00	0	0	0
2019-04-08 20:00:00	0	0	0
2019-04-08 21:00:00	0	0	0
2019-04-08 22:00:00	0	0	0
2019-04-08 23:00:00	0	0	0
2019-04-09 00:00:00	0	0	0
2019-04-09 01:00:00	0	0	0
2019-04-09 02:00:00	0	0	0
2019-04-09 03:00:00	0	0	0
2019-04-09 04:00:00	0	0	0
2019-04-09 05:00:00	0	0	0
2019-04-09 06:00:00	0	0	0
2019-04-09 07:00:00	0	0	0
2019-04-09 08:00:00	0	0	0
2019-04-09 09:00:00	0	0	0
2019-04-09 10:00:00	0	0	0
2019-04-09 11:00:00	0	0	0
2019-04-09 12:00:00	0	0	0
2019-04-09 13:00:00	0	0	0
2019-04-09 14:00:00	0	0	0
2019-04-09 15:00:00	0	0	0
2019-04-09 16:00:00	0	0	0
2019-04-09 17:00:00	0	0	0
2019-04-09 18:00:00	0	0	0
2019-04-09 19:00:00	0	0	0
2019-04-09 20:00:00	0	0	0
2019-04-09 21:00:00	0	0	0
2019-04-09 22:00:00	0	0	0
2019-04-09 23:00:00	0	0	0
2019-04-10 00:00:00	0	0	0
2019-04-10 01:00:00	0	0	0
2019-04-10 02:00:00	0	0	0
2019-04-10 03:00:00	0	0	0
2019-04-10 04:00:00	0	0	0
2019-04-10 05:00:00	0	0	0
2019-04-10 06:00:00	0	0	0
2019-04-10 07:00:00	0	0	0
2019-04-10 08:00:00	0	0	0
2019-04-10 09:00:00	0	0	0
2019-04-10 10:00:00	0	0	0
2019-04-10 11:00:00	0	0	0
2019-04-10 12:00:00	0	0	0
2019-04-10 13:00:00	0	0	0
2019-04-10 14:00:00	0	0	0
2019-04-10 15:00:00	0	0	0
2019-04-10 16:00:00	0	0	0
2019-04-10 17:00:00	0	0	0
2019-04-10 18:00:00	0	0	0
2019-04-10 19:00:00	0	0	0
2019-04-10 20:00:00	0	0	0
2019-04-10 21:00:00	0	0	0
2019-04-10 22:00:00	0	0	0
2019-04-10 23:00:00	0	0	0
2019-04-11 00:00:00	0	0	0
2019-04-11 01:00:00	0	0	0
2019-04-11 02:00:00	0	0	0
2019-04-11 03:00:00	0	0	0
2019-04-11 04:00:00	0	0	0
2019-04-11 05:00:00	0	0	0
2019-04-11 06:00:00	0	0	0
2019-04-11 07:00:00	0	0	0
2019-04-11 08:00:00	0	0	0
2019-04-11 09:00:00	0	0	0
2019-04-11 10:00:00	0	0	0
2019-04-11 11:00:00	0	0	0
2019-04-11 12:00:00	0	0	0
2019-04-11 13:00:00	0	0	0
2019-04-11 14:00:00	0	0	0
2019-04-11 15:00:00	0	0	0
2019-04-11 16:00:00	0	0	0
2019-04-11 17:00:00	0	0	0
2019-04-11 18:00:00	0	0	0
2019-04-11 19:00:00	0	0	0
2019-04-11 20:00:00	0	0	0
2019-04-11 21:00:00	0	0	0
2019-04-11 22:00:00	0	0	0
2019-04-11 23:00:00	0	0	0
2019-04-12 00:00:00	0	0	0
2019-04-12 01:00:00	0	0	0
2019-04-12 02:00:00	0	0	0
2019-04-12 03:00:00	0	0	0
2019-04-12 04:00:00	0	0	0
2019-04-12 05:00:00	0	0	0
2019-04-12 06:00:00	0	0	0
2019-04-12 07:00:00	0	0	0
2019-04-12 08:00:00	0	0	0
2019-04-12 09:00:00	0	0	0
2019-04-12 10:00:00	0	0	0
2019-04-12 11:00:00	0	0	0
2019-04-12 12:00:00	0	0	0
2019-04-12 13:00:00	0	0	0
2019-04-12 14:00:00	0	0	0
2019-04-12 15:00:00	0	0	0
2019-04-12 16:00:00	0	0	0
2019-04-12 17:00:00	0	0	0
2019-04-12 18:00:00	0	0	0
2019-04-12 19:00:00	0	0	0
2019-04-12 20:00:00	0	0	0
2019-04-12 21:00:00	0	0	0
2019-04-12 22:00:00	0	0	0
2019-04-12 23:00:00	0	0	0
2019-04-13 00:00:00	0	0	0
2019-04-13 01:00:00	0	0	0
2019-04-13 02:00:00	0	0	0
2019-04-13 03:00:00	0	0	0
2019-04-13 04:00:00	0	0	0
2019-04-13 05:00:00	0	0	0
2019-04-13 06:00:00	0	0	0
2019-04-13 07:00:00	0	0	0
2019-04-13 08:00:00	0	0	0
2019-04-13 09:00:00	0	0	0
2019-04-13 10:00:00	0	0	0
2019-04-13 11:00:00	0	0	0
2019-04-13 12:00:00	0	0	0
2019-04-13 13:00:00	0	0	0
2019-04-13 14:00:00	0	0	0
2019-04-13 15:00:00	0	0	0
2019-04-13 16:00:00	0	0	0
2019-04-13 17:00:00	0	0	0
2019-04-13 18:00:00	0	0	0
2019-04-13 19:00:00	0	0	0
2019-04-13 20:00:00	0	0	0
2019-04-13 21:00:00	0	0	0
2019-04-13 22:00:00	0	0	0
2019-04-13 23:00:00	0	0	0
2019-04-14 00:00:00	0	0	0
2019-04-14 01:00:00	0	0	0
2019-04-14 02:00:00	0	0	0
2019-04-14 03:00:00	0	0	0
2019-04-14 04:00:00	0	0	0
2019-04-14 05:00:00	0	0	0
2019-04-14 06:00:00	0	0	0
2019-04-14 07:00:00	0	0	0
2019-04-14 08:00:00	0	0	0
2019-04-14 09:00:00	0	0	0
2019-04-14 10:00:00	0	0	0
2019-04-14 11:00:00	0	0	0
2019-04-14 12:00:00	0	0	0
2019-04-14 13:00:00	0	0	0
2019-04-14 14:00:00	0	0	0
2019-04-14 15:00:00	0	0	0
2019-04-14 16:00:00	0	0	0
2019-04-14 17:00:00	0	0	0
2019-04-14 18:00:00	0	0	0
2019-04-14 19:00:00	0	0	0
2019-04-14 20:00:00	0	0	0
2019-04-14 21:00:00	0	0	0
2019-04-14 22:00:00	0	0	0
2019-04-14 23:00:00	0	0	0
2019-04-15 00:00:00	0	0	0
2019-04-15 01:00:00	0	0	0
2019-04-15 02:00:00	0	0	0
2019-04-15 03:00:00	0	0	0
2019-04-15 04:00:00	0	0	0
2019-04-15 05:00:00	0	0	0
2019-04-15 06:00:00	0	0	0
2019-04-15 07:00:00	0	0	0
2019-04-15 08:00:00	0	0	0
2019-04-15 09:00:00	0	0	0
2019-04-15 10:00:00	0	0	0
2019-04-15 11:00:00	0	0	0
2019-04-15 12:00:00	0	0	0
2019-04-15 13:00:00	0	0	0
2019-04-15 14:00:00	0	0	0
2019-04-15 15:00:00	0	0	0
2019-04-15 16:00:00	0	0	0
2019-04-15 17:00:00	0	0	0
2019-04-15 18:00:00	0	0	0
2019-04-15 19:00:00	0	0	0
2019-04-15 20:00:00	0	0	0
2019-04-15 21:00:00	0	0	0
2019-04-15 22:00:00	0	0	0
2019-04-15 23:00:00	0	0	0
2019-04-16 00:00:00	0	0	0
2019-04-16 01:00:00	0	0	0
2019-04-16 02:00:00	0	0	0
2019-04-16 03:00:00	0	0	0
2019-04-16 04:00:00	0	0	0
2019-04-16 05:00:00	0	0	0
2019-04-16 06:00:00	0	0	0
2019-04-16 07:00:00	0	0	0
2019-04-16 08:00:00	0	0	0
2019-04-16 09:00:00	0	0	0
2019-04-16 10:00:00	0	0	0
2019-04-16 11:00:00	0	0	0
2019-04-16 12:00:00	0	0	0
2019-04-16 13:00:00	0	0	0
2019-04-16 14:00:00	0	0	0
2019-04-16 15:00:00	0	0	0
2019-04-16 16:00:00	0	0	0
2019-04-16 17:00:00	0	0	0
2019-04-16 18:00:00	0	0	0
2019-04-16 19:00:00	0	0	0
2019-04-16 20:00:00	0	0	0
2019-04-16 21:00:00	0	0	0
2019-04-16 22:00:00	0	0	0
2019-04-16 23:00:00	0	0	0
2019-04-17 00:00:00	0	0	0
2019-04-17 01:00:00	0	0	0
2019-04-17 02:00:00	0	0	0
2019-04-17 03:00:00	0	0	0
2019-04-17 04:00:00	0	0	0
2019-04-17 05:00:00	0	0	0
2019-04-17 06:00:00	0	0	0
2019-04-17 07:00:00	0	0	0
2019-04-17 08:00:00	0	0	0
2019-04-17 09:00:00	0	0	0
2019-04-17 10:00:00	0	0	0
2019-04-17 11:00:00	0	0	0
2019-04-17 12:00:00	0	0	0
2019-04-17 13:00:00	0	0	0
2019-04-17 14:00:00	0	0	0
2019-04-17 15:00:00	0	0	0
2019-04-17 16:00:00	0	0	0
2019-04-17 17:00:00	0	0	0
2019-04-17 18:00:00	0	0	0
2019-04-17 19:00:00	0	0	0
2019-04-17 20:00:00	0	0	0
2019-04-17 21:00:00	0	0	0
2019-04-17 22:00:00	0	0	0
2019-04-17 23:00:00	0	0	0
2019-04-18 00:00:00	0	0	0
2019-04-18 01:00:00	0	0	0
2019-04-18 02:00:00	0	0	0
2019-04-18 03:00:00	0	0	0
2019-04-18 04:00:00	0	0	0
2019-04-18 05:00:00	0	0	0
2019-04-18 06:00:00	0	0	0
2019-04-18 07:00:00	0	0	0
2019-04-18 08:00:00	0	0	0
2019-04-18 09:00:00	0	0	0
2019-04-18 10:00:00	0	0	0
2019-04-18 11:00:00	0	0	0
2019-04-18 12:00:00	0	0	0
2019-04-18 13:00:00	0	0	0
2019-04-18 14:00:00	0	0	0
2019-04-18 15:00:00	0	0	0
2019-04-18 16:00:00	0	0	0
2019-04-18 17:00:00	0	0	0
2019-04-18 18:00:00	0	0	0
2019-04-18 19:00:00	0	0	0
2019-04-18 20:00:00	0	0	0
2019-04-18 21:00:00	0	0	0
2019-04-18 22:00:00	0	0	0
2019-04-18 23:00:00	0	0	0
2019-04-19 00:00:00	0	0	0
2019-04-19 01:00:00	0	0	0
2019-04-19 02:00:00	0	0	0
2019-04-19 03:00:00	0	0	0
2019-04-19 04:00:00	0	0	0
2019-04-19 05:00:00	0	0	0
2019-04-19 06:00:00	0	0	0
2019-04-19 07:00:00	0	0	0
2019-04-19 08:00:00	0	0	0
2019-04-19 09:00:00	0	0	0
2019-04-19 10:00:00	0	0	0
2019-04-19 11:00:00	0	0	0
2019-04-19 12:00:00	0	0	0
2019-04-19 13:00:00	0	0	0
2019-04-19 14:00:00	0	0	0
2019-04-19 15:00:00	0	0	0
2019-04-19 16:00:00	0	0	0
2019-04-19 17:00:00	0	0	0
2019-04-19 18:00:00	0	0	0
2019-04-19 19:00:00	0	0	0
2019-04-19 20:00:00	0	0	0
2019-04-19 21:00:00	0	0	0
2019-04-19 22:00:00	0	0	0
2019-04-19 23:00:00	0	0	0
2019-04-20 00:00:00	0	0	0
2019-04-20 01:00:00	0	0	0
2019-04-20 02:00:00	0	0	0
2019-04-20 03:00:00	0	0	0
2019-04-20 04:00:00	0	0	0
2019-04-20 05:00:00	0	0	0
2019-04-20 06:00:00	0	0	0
2019-04-20 07:00:00	0	0	0
2019-04-20 08:00:00	0	0	0
2019-04-20 09:00:00	0	0	0
2019-04-20 10:00:00	0	0	0
2019-04-20 11:00:00	0	0	0
2019-04-20 12:00:00	0	0	0
2019-04-20 13:00:00	0	0	0
2019-04-20 14:00:00	0	0	0
2019-04-20 15:00:00	0	0	0
2019-04-20 16:00:00	0	0	0
2019-04-20 17:00:00	0	0	0
2019-04-20 18:00:00	0	0	0
2019-04-20 19:00:00	0	0	0
2019-04-20 20:00:00	0	0	0
2019-04-20 21:00:00	0	0	0
2019-04-20 22:00:00	0	0	0
2019-04-20 23:00:00	0	0	0
2019-04-21 00:00:00	0	0	0
2019-04-21 01:00:00	0	0	0
2019-04-21 02:00:00	0	0	0
2019-04-21 03:00:00	0	0	0
2019-04-21 04:00:00	0	0	0
2019-04-21 05:00:00	0	0	0
2019-04-21 06:00:00	0	0	0
2019-04-21 07:00:00	0	0	0
2019-04-21 08:00:00	0	0	0
2019-04-21 09:00:00	0	0	0
2019-04-21 10:00:00	0	0	0
2019-04-21 11:00:00	0	0	0
2019-04-21 12:00:00	0	0	0
2019-04-21 13:00:00	0	0	0
2019-04-21 14:00:00	0	0	0
2019-04-21 15:00:00	0	0	0
2019-04-21 16:00:00	0	0	0
2019-04-21 17:00:00	0	0	0
2019-04-21 18:00:00	0	0	0
2019-04-21 19:00:00	0	0	0
2019-04-21 20:00:00	0	0	0
2019-04-21 21:00:00	0	0	0
2019-04-21 22:00:00	0	0	0
2019-04-21 23:00:00	0	0	0
2019-04-22 00:00:00	0	0	0
2019-04-22 01:00:00	0	0	0
2019-04-22 02:00:00	0	0	0
2019-04-22 03:00:00	0	0	0
2019-04-22 04:00:00	0	0	0
2019-04-22 05:00:00	0	0	0
2019-04-22 06:00:00	0	0	0
2019-04-22 07:00:00	0	0	0
2019-04-22 08:00:00	0	0	0
2019-04-22 09:00:00	0	0	0
2019-04-22 10:00:00	0	0	0
2019-04-22 11:00:00	0	0	0
2019-04-22 12:00:00	0	0	0
2019-04-22 13:00:00	0	0	0
2019-04-22 14:00:00	0	0	0
2019-04-22 15:00:00	0	0	0
2019-04-22 16:00:00	0	0	0
2019-04-22 17:00:00	0	0	0
2019-04-22 18:00:00	0	0	0
2019-04-22 19:00:00	0	0	0
2019-04-22 20:00:00	0	0	0
2019-04-22 21:00:00	0	0	0
2019-04-22 22:00:00	0	0	0
2019-04-22 23:00:00	0	0	0
2019-04-23 00:00:00	0	0	0
2019-04-23 01:00:00	0	0	0
2019-04-23 02:00:00	0	0	0
2019-04-23 03:00:00	0	0	0
2019-04-23 04:00:00	0	0	0
2019-04-23 05:00:00	0	0	0
2019-04-23 06:00:00	0	0	0
2019-04-23 07:00:00	0	0	0
2019-04-23 08:00:00	0	0	0
2019-04-23 09:00:00	0	0	0
2019-04-23 10:00:00	0	0	0
2019-04-23 11:00:00	0	0	0
2019-04-23 12:00:00	0	0	0
2019-04-23 13:00:00	0	0	0
2019-04-23 14:00:00	0	0	0
2019-04-23 15:00:00	0	0	0
2019-04-23 16:00:00	0	0	0
2019-04-23 17:00:00	0	0	0
2019-04-23 18:00:00	0	0	0
2019-04-23 19:00:00	0	0	0
2019-04-23 20:00:00	0	0	0
2019-04-23 21:00:00	0	0	0
2019-04-23 22:00:00	0	0	0
2019-04-23 23:00:00	0	0	0
2019-04-24 00:00:00	0	0	0
2019-04-24 01:00:00	0	0	0
2019-04-24 02:00:00	0	0	0
2019-04-24 03:00:00	0	0	0
2019-04-24 04:00:00	0	0	0
2019-04-24 05:00:00	0	0	0
2019-04-24 06:00:00	0	0	0
2019-04-24 07:00:00	0	0	0
2019-04-24 08:00:00	0	0	0
2019-04-24 09:00:00	0	0	0
2019-04-24 10:00:00	0	0	0
2019-04-24 11:00:00	0	0	0
2019-04-24 12:00:00	0	0	0
2019-04-24 13:00:00	0	0	0
2019-04-24 14:00:00	0	0	0
2019-04-24 15:00:00	0	0	0
2019-04-24 16:00:00	0	0	0
2019-04-24 17:00:00	0	0	0
2019-04-24 18:00:00	0	0	0
2019-04-24 19:00:00	0	0	0
2019-04-24 20:00:00	0	0	0
2019-04-24 21:00:00	0	0	0
2019-04-24 22:00:00	0	0	0
2019-04-24 23:00:00	0	0	0
2019-04-25 00:00:00	0	0	0
2019-04-25 01:00:00	0	0	0
2019-04-25 02:00:00	0	0	0
2019-04-25 03:00:00	0	0	0
2019-04-25 04:00:00	0	0	0
2019-04-25 05:00:00	0	0	0
2019-04-25 06:00:00	0	0	0
2019-04-25 07:00:00	0	0	0
2019-04-25 08:00:00	0	0	0
2019-04-25 09:00:00	0	0	0
2019-04-25 10:00:00	0	0	0
2019-04-25 11:00:00	0	0	0
2019-04-25 12:00:00	0	0	0
2019-04-25 13:00:00	0	0	0
2019-04-25 14:00:00	0	0	0
2019-04-25 15:00:00	0	0	0
2019-04-25 16:00:00	0	0	0
2019-04-25 17:00:00	0	0	0
2019-04-25 18:00:00	0	0	0
2019-04-25 19:00:00	0	0	0
2019-04-25 20:00:00	0	0	0
2019-04-25 21:00:00	0	0	0
2019-04-25 22:00:00	0	0	0
2019-04-25 23:00:00	0	0	0
2019-04-26 00:00:00	0	0	0
2019-04-26 01:00:00	0	0	0
2019-04-26 02:00:00	0	0	0
2019-04-26 03:00:00	0	0	0
2019-04-26 04:00:00	0	0	0
2019-04-26 05:00:00	0	0	0
2019-04-26 06:00:00	0	0	0
2019-04-26 07:00:00	0	0	0
2019-04-26 08:00:00	0	0	0
2019-04-26 09:00:00	0	0	0
2019-04-26 10:00:00	0	0	0
2019-04-26 11:00:00	0	0	0
2019-04-26 12:00:00	0	0	0
2019-04-26 13:00:00	0	0	0
2019-04-26 14:00:00	0	0	0
2019-04-26 15:00:00	0	0	0
2019-04-26 16:00:00	0	0	0
2019-04-26 17:00:00	0	0	0
2019-04-26 18:00:00	0	0	0
2019-04-26 19:00:00	0	0	0
2019-04-26 20:00:00	0	0	0
2019-04-26 21:00:00	0	0	0
2019-04-26 22:00:00	0	0	0
2019-04-26 23:00:00	0	0	0
2019-04-27 00:00:00	0	0	0
2019-04-27 01:00:00	0	0	0
2019-04-27 02:00:00	0	0	0
2019-04-27 03:00:00	0	0	0
2019-04-27 04:00:00	0	0	0
2019-04-27 05:00:00	0	0	0
2019-04-27 06:00:00	0	0	0
2019-04-27 07:00:00	0	0	0
2019-04-27 08:00:00	0	0	0
2019-04-27 09:00:00	0	0	0
2019-04-27 10:00:00	0	0	0
2019-04-27 11:00:00	0	0	0
2019-04-27 12:00:00	0	0	0
2019-04-27 13:00:00	0	0	0
2019-04-27 14:00:00	0	0	0
2019-04-27 15:00:00	0	0	0
2019-04-27 16:00:00	0	0	0
2019-04-27 17:00:00	0	0	0
2019-04-27 18:00:00	0	0	0
2019-04-27 19:00:00	0	0	0
2019-04-27 20:00:00	0	0	0
2019-04-27 21:00:00	0	0	0
2019-04-27 22:00:00	0	0	0
2019-04-27 23:00:00	0	0	0
2019-04-28 00:00:00	0	0	0
2019-04-28 01:00:00	0	0	0
2019-04-28 02:00:00	0	0	0
2019-04-28 03:00:00	0	0	0
2019-04-28 04:00:00	0	0	0
2019-04-28 05:00:00	0	0	0
2019-04-28 06:00:00	0	0	0
2019-04-28 07:00:00	0	0	0
2019-04-28 08:00:00	0	0	0
2019-04-28 09:00:00	0	0	0
2019-04-28 10:00:00	0	0	0
2019-04-28 11:00:00	0	0	0
2019-04-28 12:00:00	0	0	0
2019-04-28 13:00:00	0	0	0
2019-04-28 14:00:00	0	0	0
2019-04-28 15:00:00	0	0	0
2019-04-28 16:00:00	0	0	0
2019-04-28 17:00:00	0	0	0
2019-04-28 18:00:00	0	0	0
2019-04-28 19:00:00	0	0	0
2019-04-28 20:00:00	0	0	0
2019-04-28 21:00:00	0	0	0
2019-04-28 22:00:00	0	0	0
2019-04-28 23:00:00	0	0	0
2019-04-29 00:00:00	0	0	0
2019-04-29 01:00:00	0	0	0
2019-04-29 02:00:00	0	0	0
2019-04-29 03:00:00	0	0	0
2019-04-29 04:00:00	0	0	0
2019-04-29 05:00:00	0	0	0
2019-04-29 06:00:00	0	0	0
2019-04-29 07:00:00	0	0	0
2019-04-29 08:00:00	0	0	0
2019-04-29 09:00:00	0	0	0
2019-04-29 10:00:00	0	0	0
2019-04-29 11:00:00	0	0	0
2019-04-29 12:00:00	0	0	0
2019-04-29 13:00:00	0	0	0
2019-04-29 14:00:00	0	0	0
2019-04-29 15:00:00	0	0	0
2019-04-29 16:00:00	0	0	0
2019-04-29 17:00:00	0	0	0
2019-04-29 18:00:00	0	0	0
2019-04-29 19:00:00	0	0	0
2019-04-29 20:00:00	0	0	0
2019-04-29 21:00:00	0	0	0
2019-04-29 22:00:00	0	0	0
2019-04-29 23:00:00	0	0	0
2019-04-30 00:00:00	0	0	0
2019-04-30 01:00:00	0	0	0
2019-04-30 02:00:00	0	0	0
2019-04-30 03:00:00	0	0	0
2019-04-30 04:00:00	0	0	0
2019-04-30 05:00:00	0	0	0
2019-04-30 06:00:00	0	0	0
2019-04-30 07:00:00	0	0	0
2019-04-30 08:00:00	0	0	0
2019-04-30 09:00:00	0	0	0
2019-04-30 10:00:00	0	0	0
2019-04-30 11:00:00	0	0	0
2019-04-30 12:00:00	0	0	0
2019-04-30 13:00:00	0	0	0
2019-04-30 14:00:00	0	0	0
2019-04-30 15:00:00	0	0	0
2019-04-30 16:00:00	0	0	0
2019-04-30 17:00:00	0	0	0
2019-04-30 18:00:00	0	0	0
2019-04-30 19:00:00	0	0	0
2019-04-30 20:00:00	0	0	0
2019-04-30 21:00:00	0	0	0
2019-04-30 22:00:00	0	0	0
2019-04-30 23:00:00	0	0	0
2019-05-01 00:00:00	0	0	0

[truncated: 14 more sheets: PM 08100 01, PM 08100 04, PM 08100 07, PM 08100 08, PM 08110 01, PM 08110 02, PM 08190 01, PM 08190 02, PM 08190 04, PM 08250 01, PM 08250 02, PM 08250 03, PM 08260 04, PM 08260 07]
