# Supplementary material for: Traffic light optimization using non-dominated sorting genetic algorithm (NSGA2)
Source: Sci Rep. 2023 Sep 20;13:15550. doi: 10.1038/s41598-023-38884-2 (PMC10511403; doi:10.1038/s41598-023-38884-2)
Supplement: Supplementary file 1 — Supplementary Information. [file 41598_2023_38884_MOESM1_ESM.zip › dadosBHTrans/dados BHTrans 2019/xls/Andradas.xls]

## Sheet: PM 03170 02
Data/Hora	Intensidade(carros/hora)	Ocupacao(%)	Carga(%)
2019-04-01 00:00:00	24	0.33	1
2019-04-01 01:00:00	16	0.25	1.08
2019-04-01 02:00:00	18	0.08	0.5
2019-04-01 03:00:00	9	0	0.25
2019-04-01 04:00:00	23	0.42	0.92
2019-04-01 05:00:00	47	1.33	2.34
2019-04-01 06:00:00	134	6	7.92
2019-04-01 07:00:00	254	10.67	16.42
2019-04-01 08:00:00	255	15.5	19.33
2019-04-01 09:00:00	268	11.5	18.34
2019-04-01 10:00:00	231	9	14.75
2019-04-01 11:00:00	222	9.34	14.92
2019-04-01 12:00:00	220	9.67	14.5
2019-04-01 13:00:00	253	12.17	18
2019-04-01 14:00:00	268	10	16.84
2019-04-01 15:00:00	250	8.67	16.42
2019-04-01 16:00:00	291	10.58	18.75
2019-04-01 17:00:00	213	15.92	16.75
2019-04-01 18:00:00	251	17	19.33
2019-04-01 19:00:00	211	17.59	18.67
2019-04-01 20:00:00	113	4.75	7.34
2019-04-01 21:00:00	100	3.5	6.17
2019-04-01 22:00:00	111	4.5	7.25
2019-04-01 23:00:00	44	0.5	2.17
2019-04-02 00:00:00	0	0	0
2019-04-02 01:00:00	0	0	0
2019-04-02 02:00:00	0	0	0
2019-04-02 03:00:00	0	0	0
2019-04-02 04:00:00	2	0	0.17
2019-04-02 05:00:00	40	1.5	2.17
2019-04-02 06:00:00	135	7.58	8.58
2019-04-02 07:00:00	187	10.09	12.92
2019-04-02 08:00:00	297	15	21.33
2019-04-02 09:00:00	309	16.09	22.25
2019-04-02 10:00:00	262	13.25	18.92
2019-04-02 11:00:00	241	12.09	16.75
2019-04-02 12:00:00	244	12.08	17.17
2019-04-02 13:00:00	279	12.92	19.42
2019-04-02 14:00:00	294	14.08	20.5
2019-04-02 15:00:00	273	11.08	18
2019-04-02 16:00:00	260	11.58	17.75
2019-04-02 17:00:00	213	15.59	16.67
2019-04-02 18:00:00	250	22.25	21.25
2019-04-02 19:00:00	181	12.92	14.67
2019-04-02 20:00:00	130	5.58	8.34
2019-04-02 21:00:00	106	3.92	6.75
2019-04-02 22:00:00	124	5	7.33
2019-04-02 23:00:00	56	1.5	3.08
2019-04-03 00:00:00	40	0.66	1.89
2019-04-03 01:00:00	15	0.33	0.75
2019-04-03 02:00:00	1	0	0.08
2019-04-03 03:00:00	0	0	0
2019-04-03 04:00:00	15	0.42	0.75
2019-04-03 05:00:00	45	1.58	2.33
2019-04-03 06:00:00	122	6.17	7.5
2019-04-03 07:00:00	296	12.84	19.67
2019-04-03 08:00:00	259	10.59	17.42
2019-04-03 09:00:00	276	12	18.83
2019-04-03 10:00:00	259	12.34	17.92
2019-04-03 11:00:00	266	13.25	18.5
2019-04-03 12:00:00	269	12.83	18.92
2019-04-03 13:00:00	254	12.84	17.67
2019-04-03 14:00:00	298	13.25	20.25
2019-04-03 15:00:00	321	14.75	22.33
2019-04-03 16:00:00	269	10.92	18.08
2019-04-03 17:00:00	212	23.42	19.33
2019-04-03 18:00:00	249	28.58	24.33
2019-04-03 19:00:00	161	10.25	12.67
2019-04-03 20:00:00	129	4.75	8.08
2019-04-03 21:00:00	92	2.67	5
2019-04-03 22:00:00	127	5.08	8
2019-04-03 23:00:00	69	1.75	4
2019-04-04 00:00:00	33	0.89	1.44
2019-04-04 01:00:00	17	0	0.17
2019-04-04 02:00:00	18	0	0.58
2019-04-04 03:00:00	15	0	0.33
2019-04-04 04:00:00	17	0.33	1.08
2019-04-04 05:00:00	42	1.17	1.83
2019-04-04 06:00:00	135	7	8.33
2019-04-04 07:00:00	254	12.17	17.58
2019-04-04 08:00:00	273	13.5	19.25
2019-04-04 09:00:00	270	13.42	19.25
2019-04-04 10:00:00	259	12.17	18.25
2019-04-04 11:00:00	274	12.17	17.92
2019-04-04 12:00:00	252	12.67	18.67
2019-04-04 13:00:00	282	12.17	18.84
2019-04-04 14:00:00	292	11.92	19.25
2019-04-04 15:00:00	273	12.5	19.42
2019-04-04 16:00:00	262	9.83	16.67
2019-04-04 17:00:00	248	19.25	20.25
2019-04-04 18:00:00	213	20	19
2019-04-04 19:00:00	182	9.84	13.08
2019-04-04 20:00:00	130	5.42	7.92
2019-04-04 21:00:00	108	3.25	6.09
2019-04-04 22:00:00	114	4.25	7.17
2019-04-04 23:00:00	65	2	3.5
2019-04-05 00:00:00	40	0.78	1.78
2019-04-05 01:00:00	27	0.33	0.84
2019-04-05 02:00:00	19	0.17	0.58
2019-04-05 03:00:00	11	0	0.5
2019-04-05 04:00:00	16	0.17	1.34
2019-04-05 05:00:00	50	1.58	2.25
2019-04-05 06:00:00	125	5.67	7.42
2019-04-05 07:00:00	241	14.08	16.83
2019-04-05 08:00:00	282	12.83	19.75
2019-04-05 09:00:00	302	15.25	21.58
2019-04-05 10:00:00	257	12.17	18.34
2019-04-05 11:00:00	261	12.33	17.92
2019-04-05 12:00:00	285	15.09	20.5
2019-04-05 13:00:00	317	16.75	22.34
2019-04-05 14:00:00	270	12.17	19.42
2019-04-05 15:00:00	292	11.84	19.09
2019-04-05 16:00:00	253	10.42	17.17
2019-04-05 17:00:00	218	17.92	17.92
2019-04-05 18:00:00	247	25.75	21.92
2019-04-05 19:00:00	190	11.83	14.92
2019-04-05 20:00:00	124	5.17	8.25
2019-04-05 21:00:00	118	3.58	6.92
2019-04-05 22:00:00	122	6.67	8.58
2019-04-05 23:00:00	85	2.42	4.59
2019-04-06 00:00:00	49	1	2.33
2019-04-06 01:00:00	25	0.25	0.67
2019-04-06 02:00:00	31	0.25	1
2019-04-06 03:00:00	20	0.08	0.5
2019-04-06 04:00:00	28	0.25	0.92
2019-04-06 05:00:00	37	0.67	1.67
2019-04-06 06:00:00	75	1.59	3.92
2019-04-06 07:00:00	126	3	7.25
2019-04-06 08:00:00	159	4.17	9.17
2019-04-06 09:00:00	152	4	9.33
2019-04-06 10:00:00	168	4.42	9.42
2019-04-06 11:00:00	176	4.42	10.58
2019-04-06 12:00:00	173	5.5	10.33
2019-04-06 13:00:00	161	5.17	9.58
2019-04-06 14:00:00	136	3.92	8
2019-04-06 15:00:00	120	3.42	6.84
2019-04-06 16:00:00	123	3.59	7.25
2019-04-06 17:00:00	128	3.58	7.75
2019-04-06 18:00:00	116	3.34	6.75
2019-04-06 19:00:00	104	2.67	5.92
2019-04-06 20:00:00	115	3.08	6.92
2019-04-06 21:00:00	87	2.92	5
2019-04-06 22:00:00	78	2.17	4.25
2019-04-06 23:00:00	81	2.08	4.75
2019-04-07 00:00:00	60	1.22	2.45
2019-04-07 01:00:00	53	0.5	2.42
2019-04-07 02:00:00	50	0.84	2.33
2019-04-07 03:00:00	37	0.42	1.42
2019-04-07 04:00:00	42	0.58	1.92
2019-04-07 05:00:00	93	2.33	4.83
2019-04-07 06:00:00	147	7.75	9.58
2019-04-07 07:00:00	183	5.5	11.42
2019-04-07 08:00:00	138	6	8.75
2019-04-07 09:00:00	187	5.67	10.75
2019-04-07 10:00:00	203	7	12.84
2019-04-07 11:00:00	196	8.42	12.75
2019-04-07 12:00:00	219	7.75	13.92
2019-04-07 13:00:00	205	7	12.75
2019-04-07 14:00:00	169	5.75	10.67
2019-04-07 15:00:00	155	5	9.42
2019-04-07 16:00:00	136	4.17	8.17
2019-04-07 17:00:00	116	3.75	7.09
2019-04-07 18:00:00	100	2.75	5.5
2019-04-07 19:00:00	104	2.67	5.84
2019-04-07 20:00:00	68	2	4.33
2019-04-07 21:00:00	72	1.33	4.08
2019-04-07 22:00:00	61	1.67	3.67
2019-04-07 23:00:00	47	1.09	2.25
2019-04-08 00:00:00	21	0.33	0.89
2019-04-08 01:00:00	17	0.25	0.83
2019-04-08 02:00:00	13	0.17	0.33
2019-04-08 03:00:00	10	0.08	0.34
2019-04-08 04:00:00	17	0.17	0.75
2019-04-08 05:00:00	45	1.67	2.67
2019-04-08 06:00:00	127	5.75	7.5
2019-04-08 07:00:00	237	10.92	15.84
2019-04-08 08:00:00	241	11.08	16.42
2019-04-08 09:00:00	280	15.5	20.25
2019-04-08 10:00:00	227	9.92	15.67
2019-04-08 11:00:00	218	9.25	14.33
2019-04-08 12:00:00	251	10.59	16.75
2019-04-08 13:00:00	262	12.17	18.08
2019-04-08 14:00:00	280	12.42	19.08
2019-04-08 15:00:00	271	11.17	18.25
2019-04-08 16:00:00	252	11.83	17.42
2019-04-08 17:00:00	242	17.84	18.92
2019-04-08 18:00:00	221	21.25	20.09
2019-04-08 19:00:00	179	13.75	14.67
2019-04-08 20:00:00	122	5.09	7.67
2019-04-08 21:00:00	98	4	6
2019-04-08 22:00:00	117	4.92	6.92
2019-04-08 23:00:00	66	2	3.59
2019-04-09 00:00:00	35	0.67	1.34
2019-04-09 01:00:00	16	0.17	0.42
2019-04-09 02:00:00	17	0.08	0.33
2019-04-09 03:00:00	11	0	0.34
2019-04-09 04:00:00	15	0.25	0.5
2019-04-09 05:00:00	47	1.25	2
2019-04-09 06:00:00	123	6.42	7.59
2019-04-09 07:00:00	182	21	17.17
2019-04-09 08:00:00	276	15.92	20.58
2019-04-09 09:00:00	268	16.17	20.08
2019-04-09 10:00:00	305	18	22.84
2019-04-09 11:00:00	238	11.5	17.08
2019-04-09 12:00:00	235	11.25	15.67
2019-04-09 13:00:00	277	12.92	19.42
2019-04-09 14:00:00	278	10.59	18.5
2019-04-09 15:00:00	232	13.25	16.84
2019-04-09 16:00:00	296	12.25	19.75
2019-04-09 17:00:00	250	18.33	19.75
2019-04-09 18:00:00	225	14.42	17.5
2019-04-09 19:00:00	192	13.33	15.42
2019-04-09 20:00:00	108	3.92	6.5
2019-04-09 21:00:00	104	3.5	6.17
2019-04-09 22:00:00	123	3.83	7.34
2019-04-09 23:00:00	66	2.5	5
2019-04-10 00:00:00	36	0.78	1.78
2019-04-10 01:00:00	15	0.17	0.42
2019-04-10 02:00:00	19	0.17	0.25
2019-04-10 03:00:00	12	0.08	0.5
2019-04-10 04:00:00	16	0.25	0.42
2019-04-10 05:00:00	48	1.42	2.25
2019-04-10 06:00:00	129	8	8.08
2019-04-10 07:00:00	229	10.59	16.25
2019-04-10 08:00:00	268	17.59	20
2019-04-10 09:00:00	273	15.67	20
2019-04-10 10:00:00	256	11.67	17.67
2019-04-10 11:00:00	242	9	15.67
2019-04-10 12:00:00	216	9.25	14.33
2019-04-10 13:00:00	272	13.58	19.17
2019-04-10 14:00:00	294	13.5	20.25
2019-04-10 15:00:00	265	10.5	17.67
2019-04-10 16:00:00	257	9.75	16.83
2019-04-10 17:00:00	239	19.92	19.09
2019-04-10 18:00:00	237	20.25	21.17
2019-04-10 19:00:00	178	13	14.25
2019-04-10 20:00:00	122	5.5	8.17
2019-04-10 21:00:00	96	3.92	5.84
2019-04-10 22:00:00	119	5	7.25
2019-04-10 23:00:00	69	2	3.92
2019-04-11 00:00:00	31	0.55	1.56
2019-04-11 01:00:00	19	0.25	0.92
2019-04-11 02:00:00	18	0.25	0.67
2019-04-11 03:00:00	7	0.08	0.34
2019-04-11 04:00:00	20	0.17	0.58
2019-04-11 05:00:00	37	1.34	1.5
2019-04-11 06:00:00	126	5.75	7.83
2019-04-11 07:00:00	246	12.25	16.17
2019-04-11 08:00:00	257	12.25	18.25
2019-04-11 09:00:00	274	13	18.83
2019-04-11 10:00:00	240	11.09	16.75
2019-04-11 11:00:00	274	10.67	17.67
2019-04-11 12:00:00	249	11	17.67
2019-04-11 13:00:00	244	11.75	16.83
2019-04-11 14:00:00	271	11.25	18
2019-04-11 15:00:00	278	10.67	18.5
2019-04-11 16:00:00	273	11.33	18.08
2019-04-11 17:00:00	230	15.84	17.42
2019-04-11 18:00:00	241	23	21.83
2019-04-11 19:00:00	177	12.5	14.34
2019-04-11 20:00:00	119	5	7.25
2019-04-11 21:00:00	121	4.25	7.08
2019-04-11 22:00:00	142	4.67	8.42
2019-04-11 23:00:00	64	1.83	3.67
2019-04-12 00:00:00	36	0.78	1.78
2019-04-12 01:00:00	23	0.17	0.5
2019-04-12 02:00:00	14	0.17	0.92
2019-04-12 03:00:00	15	0.08	0.42
2019-04-12 04:00:00	19	0.17	0.5
2019-04-12 05:00:00	45	1.58	2.17
2019-04-12 06:00:00	137	6.17	8.08
2019-04-12 07:00:00	224	16.17	17.5
2019-04-12 08:00:00	288	13.42	19.92
2019-04-12 09:00:00	309	16.09	22.58
2019-04-12 10:00:00	267	12.75	18.75
2019-04-12 11:00:00	268	14.25	19.42
2019-04-12 12:00:00	299	13.83	19.5
2019-04-12 13:00:00	305	20.17	24.25
2019-04-12 14:00:00	261	22.42	21.59
2019-04-12 15:00:00	260	12.58	18.42
2019-04-12 16:00:00	298	24.25	24.84
2019-04-12 17:00:00	258	25.08	23.42
2019-04-12 18:00:00	224	20.33	20
2019-04-12 19:00:00	197	11.59	14.75
2019-04-12 20:00:00	151	6.25	9.42
2019-04-12 21:00:00	122	4.92	7.5
2019-04-12 22:00:00	142	4.75	8.5
2019-04-12 23:00:00	71	2.34	4.42
2019-04-13 00:00:00	56	1	2.78
2019-04-13 01:00:00	35	0.42	1.33
2019-04-13 02:00:00	20	0.17	0.42
2019-04-13 03:00:00	13	0.25	0.75
2019-04-13 04:00:00	29	0.25	0.84
2019-04-13 05:00:00	32	0.75	1
2019-04-13 06:00:00	78	1.75	4.42
2019-04-13 07:00:00	121	3	6.67
2019-04-13 08:00:00	147	3.83	8.67
2019-04-13 09:00:00	153	3.83	8.92
2019-04-13 10:00:00	157	4.5	9.08
2019-04-13 11:00:00	147	4.08	8.84
2019-04-13 12:00:00	162	5.59	10.08
2019-04-13 13:00:00	141	5.17	9.08
2019-04-13 14:00:00	143	3.67	8
2019-04-13 15:00:00	110	3	6.17
2019-04-13 16:00:00	92	2.92	5.5
2019-04-13 17:00:00	102	3.09	5.75
2019-04-13 18:00:00	101	2.92	5.09
2019-04-13 19:00:00	107	3.08	6.42
2019-04-13 20:00:00	104	3.33	6.33
2019-04-13 21:00:00	78	2.42	4.17
2019-04-13 22:00:00	80	2.17	4.75
2019-04-13 23:00:00	72	1.67	3.59
2019-04-14 00:00:00	53	0.78	2.78
2019-04-14 01:00:00	55	0.92	2.67
2019-04-14 02:00:00	42	0.75	1.67
2019-04-14 03:00:00	37	0.5	1.67
2019-04-14 04:00:00	51	0.83	2.5
2019-04-14 05:00:00	96	2.25	5.17
2019-04-14 06:00:00	162	5	8.92
2019-04-14 07:00:00	184	6	11.25
2019-04-14 08:00:00	177	6.08	10.59
2019-04-14 09:00:00	167	5.34	10
2019-04-14 10:00:00	209	6.17	12.67
2019-04-14 11:00:00	209	6.09	12.5
2019-04-14 12:00:00	194	6.33	12.08
2019-04-14 13:00:00	216	6.59	13.17
2019-04-14 14:00:00	159	5	9.5
2019-04-14 15:00:00	149	4.33	8.75
2019-04-14 16:00:00	137	4.75	7.92
2019-04-14 17:00:00	111	4.09	6.84
2019-04-14 18:00:00	76	2.25	3.92
2019-04-14 19:00:00	94	2.59	5.58
2019-04-14 20:00:00	87	2.33	4.58
2019-04-14 21:00:00	62	1.67	3.42
2019-04-14 22:00:00	55	1.42	2.83
2019-04-14 23:00:00	43	1.17	2.42
2019-04-15 00:00:00	23	0.11	1
2019-04-15 01:00:00	14	0.25	0.59
2019-04-15 02:00:00	18	0	0.42
2019-04-15 03:00:00	12	0	0.33
2019-04-15 04:00:00	16	0.25	0.5
2019-04-15 05:00:00	41	1	1.75
2019-04-15 06:00:00	150	7.75	9
2019-04-15 07:00:00	255	12.75	17.75
2019-04-15 08:00:00	283	13.17	19.58
2019-04-15 09:00:00	273	11.92	18.75
2019-04-15 10:00:00	258	11.75	18
2019-04-15 11:00:00	243	9.92	16
2019-04-15 12:00:00	224	9.42	14.75
2019-04-15 13:00:00	270	10.67	17.75
2019-04-15 14:00:00	273	11.75	18.42
2019-04-15 15:00:00	284	10.67	18.84
2019-04-15 16:00:00	272	11.42	18.5
2019-04-15 17:00:00	217	16.92	17.83
2019-04-15 18:00:00	216	18.17	18.34
2019-04-15 19:00:00	182	13.25	14.42
2019-04-15 20:00:00	134	6.33	8.33
2019-04-15 21:00:00	113	4.58	7.17
2019-04-15 22:00:00	109	3.83	6.25
2019-04-15 23:00:00	58	2.42	3.42
2019-04-16 00:00:00	36	0.89	1.89
2019-04-16 01:00:00	19	0.17	1
2019-04-16 02:00:00	14	0.25	1
2019-04-16 03:00:00	7	0	0.5
2019-04-16 04:00:00	17	0.25	0.59
2019-04-16 05:00:00	41	1.33	1.67
2019-04-16 06:00:00	130	5.42	7.34
2019-04-16 07:00:00	244	11.58	16.33
2019-04-16 08:00:00	290	13.75	20.09
2019-04-16 09:00:00	302	16.08	22.08
2019-04-16 10:00:00	293	17.33	21.92
2019-04-16 11:00:00	294	15.92	21.17
2019-04-16 12:00:00	270	11.75	18.5
2019-04-16 13:00:00	288	12.67	19.5
2019-04-16 14:00:00	285	14	19.92
2019-04-16 15:00:00	281	11.58	19.25
2019-04-16 16:00:00	264	9.5	16.58
2019-04-16 17:00:00	253	25	22.58
2019-04-16 18:00:00	252	29.75	25
2019-04-16 19:00:00	179	14.58	15.5
2019-04-16 20:00:00	152	4.83	9
2019-04-16 21:00:00	101	4.17	6.09
2019-04-16 22:00:00	122	6.17	7.33
2019-04-16 23:00:00	59	2	3.42
2019-04-17 00:00:00	32	0.55	1.33
2019-04-17 01:00:00	24	0.25	0.67
2019-04-17 02:00:00	16	0.17	0.5
2019-04-17 03:00:00	14	0	0.17
2019-04-17 04:00:00	20	0.33	0.92
2019-04-17 05:00:00	43	1.25	2
2019-04-17 06:00:00	137	6.75	8.08
2019-04-17 07:00:00	185	43.67	27.25
2019-04-17 08:00:00	229	40.92	27.92
2019-04-17 09:00:00	289	21.83	24.5
2019-04-17 10:00:00	254	11.67	17.59
2019-04-17 11:00:00	273	14.25	19
2019-04-17 12:00:00	264	13.25	18.92
2019-04-17 13:00:00	272	10.59	17.92
2019-04-17 14:00:00	297	12.33	19.67
2019-04-17 15:00:00	257	11.42	18.17
2019-04-17 16:00:00	265	13.92	18.08
2019-04-17 17:00:00	204	14.83	17
2019-04-17 18:00:00	218	15.25	17
2019-04-17 19:00:00	200	15.25	16.08
2019-04-17 20:00:00	123	4.67	7.67
2019-04-17 21:00:00	110	3.67	6.42
2019-04-17 22:00:00	120	4.5	7.17
2019-04-17 23:00:00	63	2	4.08
2019-04-18 00:00:00	40	0.33	1.67
2019-04-18 01:00:00	26	0.25	1.17
2019-04-18 02:00:00	15	0.25	0.42
2019-04-18 03:00:00	13	0	0.34
2019-04-18 04:00:00	19	0.34	1
2019-04-18 05:00:00	41	1.59	1.92
2019-04-18 06:00:00	113	6	6.92
2019-04-18 07:00:00	168	8.75	11.25
2019-04-18 08:00:00	215	10.25	14.75
2019-04-18 09:00:00	193	9.17	13.08
2019-04-18 10:00:00	209	7.75	13
2019-04-18 11:00:00	194	6.59	12.08
2019-04-18 12:00:00	194	7.33	12
2019-04-18 13:00:00	189	7	12.08
2019-04-18 14:00:00	217	6.92	13.17
2019-04-18 15:00:00	198	7.42	12.84
2019-04-18 16:00:00	208	6.25	12.33
2019-04-18 17:00:00	173	9.67	11.92
2019-04-18 18:00:00	176	10.67	13
2019-04-18 19:00:00	136	7.5	9.33
2019-04-18 20:00:00	100	4.34	6.59
2019-04-18 21:00:00	86	3.09	5.58
2019-04-18 22:00:00	77	2.25	4.42
2019-04-18 23:00:00	71	2.59	3.75
2019-04-19 00:00:00	51	0.89	2.22
2019-04-19 01:00:00	28	0.25	0.92
2019-04-19 02:00:00	23	0.08	0.5
2019-04-19 03:00:00	18	0.08	0.5
2019-04-19 04:00:00	27	0.42	1
2019-04-19 05:00:00	29	0.58	1.17
2019-04-19 06:00:00	46	1.5	2.17
2019-04-19 07:00:00	77	2.75	4.67
2019-04-19 08:00:00	76	2.5	4.25
2019-04-19 09:00:00	77	3.42	5
2019-04-19 10:00:00	95	2.92	4.92
2019-04-19 11:00:00	93	2.92	5.84
2019-04-19 12:00:00	93	2.92	5.5
2019-04-19 13:00:00	81	2.59	4.84
2019-04-19 14:00:00	102	3.25	5.67
2019-04-19 15:00:00	94	2.25	5.34
2019-04-19 16:00:00	72	1.92	3.75
2019-04-19 17:00:00	75	2.75	5.42
2019-04-19 18:00:00	73	3.17	6.75
2019-04-19 19:00:00	94	2.75	5.25
2019-04-19 20:00:00	71	2.83	5.17
2019-04-19 21:00:00	61	1.84	3.59
2019-04-19 22:00:00	57	2.08	3.25
2019-04-19 23:00:00	57	1.25	3.17
2019-04-20 00:00:00	28	0.33	1.11
2019-04-20 01:00:00	24	0.33	0.92
2019-04-20 02:00:00	26	0.17	0.84
2019-04-20 03:00:00	9	0	0.33
2019-04-20 04:00:00	18	0.17	0.5
2019-04-20 05:00:00	30	0.58	1.58
2019-04-20 06:00:00	69	1.42	3.5
2019-04-20 07:00:00	85	2.17	5.17
2019-04-20 08:00:00	101	2.5	5.67
2019-04-20 09:00:00	107	2.67	6.33
2019-04-20 10:00:00	118	2.84	6.67
2019-04-20 11:00:00	129	3	7.25
2019-04-20 12:00:00	112	3.25	6.75
2019-04-20 13:00:00	111	3.25	6.08
2019-04-20 14:00:00	107	3.25	5.75
2019-04-20 15:00:00	100	2.75	5.42
2019-04-20 16:00:00	95	2.83	5.67
2019-04-20 17:00:00	72	2.34	4.42
2019-04-20 18:00:00	80	2.42	4.5
2019-04-20 19:00:00	101	2.67	5.67
2019-04-20 20:00:00	74	2	4.17
2019-04-20 21:00:00	77	2.08	4.08
2019-04-20 22:00:00	73	2	3.92
2019-04-20 23:00:00	62	1.58	3.59
2019-04-21 00:00:00	40	0.67	2.22
2019-04-21 01:00:00	33	0.33	1.17
2019-04-21 02:00:00	37	0.58	1.42
2019-04-21 03:00:00	25	0.33	0.67
2019-04-21 04:00:00	36	0.5	1.5
2019-04-21 05:00:00	76	1.75	4.17
2019-04-21 06:00:00	135	3.67	7.42
2019-04-21 07:00:00	148	5.5	8.92
2019-04-21 08:00:00	127	3.67	7.17
2019-04-21 09:00:00	161	5.5	9.34
2019-04-21 10:00:00	171	7.75	11.25
2019-04-21 11:00:00	167	4.83	9.5
2019-04-21 12:00:00	167	4.92	10.25
2019-04-21 13:00:00	195	5.67	11.59
2019-04-21 14:00:00	151	4.17	8.67
2019-04-21 15:00:00	134	4	8
2019-04-21 16:00:00	119	3.83	7.08
2019-04-21 17:00:00	117	4.5	6.75
2019-04-21 18:00:00	92	2.42	5.33
2019-04-21 19:00:00	76	2	4.17
2019-04-21 20:00:00	79	2.09	4.34
2019-04-21 21:00:00	62	1.92	3.92
2019-04-21 22:00:00	58	1.42	3.25
2019-04-21 23:00:00	39	1.08	2.08
2019-04-22 00:00:00	29	0.44	1
2019-04-22 01:00:00	16	0	0.33
2019-04-22 02:00:00	17	0.17	0.67
2019-04-22 03:00:00	15	0	0.42
2019-04-22 04:00:00	19	0.33	1.08
2019-04-22 05:00:00	49	1.59	2.17
2019-04-22 06:00:00	127	6.25	8.59
2019-04-22 07:00:00	246	11.92	16.08
2019-04-22 08:00:00	256	12	17.67
2019-04-22 09:00:00	249	12.83	18.25
2019-04-22 10:00:00	225	9.58	15
2019-04-22 11:00:00	222	11.83	15.59
2019-04-22 12:00:00	257	10.75	16.75
2019-04-22 13:00:00	263	12.08	17.83
2019-04-22 14:00:00	286	10.75	19.17
2019-04-22 15:00:00	260	10.42	17.25
2019-04-22 16:00:00	273	9.92	17.75
2019-04-22 17:00:00	217	16	17.08
2019-04-22 18:00:00	227	38.17	27.09
2019-04-22 19:00:00	195	14.67	16.59
2019-04-22 20:00:00	110	4.17	6.42
2019-04-22 21:00:00	96	3	5.25
2019-04-22 22:00:00	123	4.67	8.08
2019-04-22 23:00:00	61	1.92	3.34
2019-04-23 00:00:00	31	0.56	1.11
2019-04-23 01:00:00	16	0.25	0.5
2019-04-23 02:00:00	15	0.08	0.58
2019-04-23 03:00:00	10	0.17	0.42
2019-04-23 04:00:00	18	0.5	0.67
2019-04-23 05:00:00	43	1.42	2
2019-04-23 06:00:00	146	6.84	9.42
2019-04-23 07:00:00	233	10.17	15.75
2019-04-23 08:00:00	286	13.59	19.42
2019-04-23 09:00:00	257	12.75	18.67
2019-04-23 10:00:00	254	10.92	17
2019-04-23 11:00:00	256	11.5	17.33
2019-04-23 12:00:00	224	10.67	15.5
2019-04-23 13:00:00	253	10.67	16.75
2019-04-23 14:00:00	270	11.17	17.92
2019-04-23 15:00:00	275	10.5	18.17
2019-04-23 16:00:00	258	10.58	17.58
2019-04-23 17:00:00	222	17.08	17.25
2019-04-23 18:00:00	212	18.84	19
2019-04-23 19:00:00	183	11.75	13.5
2019-04-23 20:00:00	128	6.08	8.5
2019-04-23 21:00:00	95	2.75	5.58
2019-04-23 22:00:00	104	4.09	6.17
2019-04-23 23:00:00	72	2.42	3.83
2019-04-24 00:00:00	36	0.67	1.33
2019-04-24 01:00:00	16	0.25	0.67
2019-04-24 02:00:00	18	0.08	0.33
2019-04-24 03:00:00	9	0	0.5
2019-04-24 04:00:00	19	0.75	1.17
2019-04-24 05:00:00	48	1.5	2.84
2019-04-24 06:00:00	139	6.34	9.17
2019-04-24 07:00:00	227	10.42	15.17
2019-04-24 08:00:00	256	12.5	17.58
2019-04-24 09:00:00	278	18.42	21.92
2019-04-24 10:00:00	239	14.67	18
2019-04-24 11:00:00	253	12.17	17.33
2019-04-24 12:00:00	246	10	16.25
2019-04-24 13:00:00	256	13.67	18.5
2019-04-24 14:00:00	255	11.17	17.5
2019-04-24 15:00:00	264	11.17	17.5
2019-04-24 16:00:00	246	10.42	16.5
2019-04-24 17:00:00	249	21.34	21
2019-04-24 18:00:00	244	22	21.5
2019-04-24 19:00:00	206	14.42	16.58
2019-04-24 20:00:00	111	5.25	7.33
2019-04-24 21:00:00	110	4.25	6.75
2019-04-24 22:00:00	103	3.58	5.84
2019-04-24 23:00:00	72	1.92	3.67
2019-04-25 00:00:00	27	0.55	1.11
2019-04-25 01:00:00	19	0.25	0.58
2019-04-25 02:00:00	15	0.25	0.59
2019-04-25 03:00:00	18	0.17	0.25
2019-04-25 04:00:00	19	0.25	0.75
2019-04-25 05:00:00	44	1.33	1.83
2019-04-25 06:00:00	129	5.75	8.17
2019-04-25 07:00:00	251	12.09	16.75
2019-04-25 08:00:00	276	11.83	18.5
2019-04-25 09:00:00	278	14.67	20.5
2019-04-25 10:00:00	245	11.17	16.75
2019-04-25 11:00:00	249	11.5	17
2019-04-25 12:00:00	250	10	16.5
2019-04-25 13:00:00	277	13.92	19.5
2019-04-25 14:00:00	301	13.34	20.5
2019-04-25 15:00:00	346	12.09	22.58
2019-04-25 16:00:00	283	13.83	19.75
2019-04-25 17:00:00	239	18.92	19.92
2019-04-25 18:00:00	233	31	23.5
2019-04-25 19:00:00	203	15.09	17.17
2019-04-25 20:00:00	140	5.42	8.84
2019-04-25 21:00:00	124	4.83	7.5
2019-04-25 22:00:00	105	3.59	6.17
2019-04-25 23:00:00	64	2.33	3.33
2019-04-26 00:00:00	36	0.56	1.67
2019-04-26 01:00:00	17	0.17	0.67
2019-04-26 02:00:00	14	0.17	0.5
2019-04-26 03:00:00	6	0	0.42
2019-04-26 04:00:00	27	0.58	1.67
2019-04-26 05:00:00	41	1.25	2.08
2019-04-26 06:00:00	137	5.83	8.17
2019-04-26 07:00:00	229	10.17	15
2019-04-26 08:00:00	269	12.5	18.59
2019-04-26 09:00:00	292	15.08	21.09
2019-04-26 10:00:00	248	11.42	17.09
2019-04-26 11:00:00	256	10.42	17.33
2019-04-26 12:00:00	258	14.33	18.33
2019-04-26 13:00:00	262	11.59	17.58
2019-04-26 14:00:00	262	9.42	17.17
2019-04-26 15:00:00	225	11.09	16.08
2019-04-26 16:00:00	251	10.58	16.67
2019-04-26 17:00:00	213	23.25	19.92
2019-04-26 18:00:00	232	17.92	19.42
2019-04-26 19:00:00	177	9.83	12.83
2019-04-26 20:00:00	133	5	8.09
2019-04-26 21:00:00	118	4.25	6.92
2019-04-26 22:00:00	113	4.92	6.92
2019-04-26 23:00:00	70	1.67	4.33
2019-04-27 00:00:00	49	0.89	2.55
2019-04-27 01:00:00	42	0.5	1.75
2019-04-27 02:00:00	23	0.08	0.92
2019-04-27 03:00:00	27	0.17	0.67
2019-04-27 04:00:00	22	0.17	0.58
2019-04-27 05:00:00	37	0.75	1.67
2019-04-27 06:00:00	73	1.67	4
2019-04-27 07:00:00	115	2.92	6.75
2019-04-27 08:00:00	139	3.75	8.08
2019-04-27 09:00:00	152	3.92	8.67
2019-04-27 10:00:00	151	4	8.67
2019-04-27 11:00:00	168	3.92	9.67
2019-04-27 12:00:00	173	4.75	10
2019-04-27 13:00:00	152	5	8.83
2019-04-27 14:00:00	136	3.42	8.33
2019-04-27 15:00:00	114	4.17	6.58
2019-04-27 16:00:00	110	3.17	6.5
2019-04-27 17:00:00	111	3.17	6.42
2019-04-27 18:00:00	109	3.25	5.92
2019-04-27 19:00:00	124	3.75	7.25
2019-04-27 20:00:00	107	2.92	6.09
2019-04-27 21:00:00	91	2.5	4.75
2019-04-27 22:00:00	81	2.25	4.67
2019-04-27 23:00:00	67	1.5	3.83
2019-04-28 00:00:00	47	0.89	2.55
2019-04-28 01:00:00	60	1	3.25
2019-04-28 02:00:00	57	0.83	2.59
2019-04-28 03:00:00	46	0.5	1.92
2019-04-28 04:00:00	45	1	2.25
2019-04-28 05:00:00	75	2	4
2019-04-28 06:00:00	157	4.09	8.5
2019-04-28 07:00:00	175	5.75	10.67
2019-04-28 08:00:00	144	5.75	9
2019-04-28 09:00:00	161	5.25	9.75
2019-04-28 10:00:00	179	6.08	10.42
2019-04-28 11:00:00	179	6.83	11.33
2019-04-28 12:00:00	195	7.84	12.59
2019-04-28 13:00:00	170	5.75	10.33
2019-04-28 14:00:00	182	5.5	10.84
2019-04-28 15:00:00	132	4.75	8
2019-04-28 16:00:00	149	4	8.33
2019-04-28 17:00:00	121	3.75	7.42
2019-04-28 18:00:00	86	2.67	5.08
2019-04-28 19:00:00	102	2.75	5.83
2019-04-28 20:00:00	70	1.83	3.75
2019-04-28 21:00:00	73	1.83	3.67
2019-04-28 22:00:00	58	1.5	3.33
2019-04-28 23:00:00	40	1.08	2.25
2019-04-29 00:00:00	35	0.44	1.67
2019-04-29 01:00:00	11	0.33	0.59
2019-04-29 02:00:00	13	0.08	0.58
2019-04-29 03:00:00	6	0	0.34
2019-04-29 04:00:00	16	0.08	0.33
2019-04-29 05:00:00	42	1.09	1.92
2019-04-29 06:00:00	139	5.92	8.08
2019-04-29 07:00:00	221	17.67	18.25
2019-04-29 08:00:00	244	33.33	25.25
2019-04-29 09:00:00	250	37.67	29.83
2019-04-29 10:00:00	230	10.75	15.75
2019-04-29 11:00:00	252	9.34	16.42
2019-04-29 12:00:00	235	10.17	15.59
2019-04-29 13:00:00	276	12.42	18.67
2019-04-29 14:00:00	287	11.83	19.83
2019-04-29 15:00:00	261	9.67	16.83
2019-04-29 16:00:00	271	10.25	17.83
2019-04-29 17:00:00	244	21.75	20.58
2019-04-29 18:00:00	232	22.5	20.75
2019-04-29 19:00:00	190	12.92	15.17
2019-04-29 20:00:00	114	4.83	7.17
2019-04-29 21:00:00	95	3.08	5.59
2019-04-29 22:00:00	117	4.67	7.08
2019-04-29 23:00:00	56	2.33	4.08
2019-04-30 00:00:00	41	0.89	2
2019-04-30 01:00:00	14	0.08	0.58
2019-04-30 02:00:00	14	0.17	0.59
2019-04-30 03:00:00	11	0.08	0.33
2019-04-30 04:00:00	13	0.25	0.42
2019-04-30 05:00:00	45	1.17	1.92
2019-04-30 06:00:00	127	5.67	7.59
2019-04-30 07:00:00	215	10.08	14.17
2019-04-30 08:00:00	261	12.92	18.25
2019-04-30 09:00:00	251	12.92	18.25
2019-04-30 10:00:00	261	11.25	17.5
2019-04-30 11:00:00	273	13.67	18.67
2019-04-30 12:00:00	256	11.75	17.75
2019-04-30 13:00:00	266	12.84	18.33
2019-04-30 14:00:00	277	11.08	18.59
2019-04-30 15:00:00	277	13.42	19.58
2019-04-30 16:00:00	297	12.58	20.17
2019-04-30 17:00:00	227	21.33	19.42
2019-04-30 18:00:00	228	23.83	21.83
2019-04-30 19:00:00	191	15.17	15.58
2019-04-30 20:00:00	147	7.17	9.67
2019-04-30 21:00:00	108	4.75	6.75
2019-04-30 22:00:00	127	5.34	7.83
2019-04-30 23:00:00	75	2.17	4.5
2019-05-01 00:00:00	43	0.89	2.11

## Sheet: PM 04161 021
Data/Hora	Intensidade(carros/hora)	Ocupacao(%)	Carga(%)
2019-04-01 00:00:00	0	0	0
2019-04-01 01:00:00	0	0	0
2019-04-01 02:00:00	0	0	0
2019-04-01 03:00:00	0	0	0
2019-04-01 04:00:00	0	0	0
2019-04-01 05:00:00	0	0	0
2019-04-01 06:00:00	0	0	0
2019-04-01 07:00:00	0	0	0
2019-04-01 08:00:00	0	0	0
2019-04-01 09:00:00	0	0	0
2019-04-01 10:00:00	0	0	0
2019-04-01 11:00:00	0	0	0
2019-04-01 12:00:00	0	0	0
2019-04-01 13:00:00	0	0	0
2019-04-01 14:00:00	0	0	0
2019-04-01 15:00:00	0	0	0
2019-04-01 16:00:00	0	0	0
2019-04-01 17:00:00	0	0	0
2019-04-01 18:00:00	0	0	0
2019-04-01 19:00:00	0	0	0
2019-04-01 20:00:00	0	0	0
2019-04-01 21:00:00	0	0	0
2019-04-01 22:00:00	0	0	0
2019-04-01 23:00:00	0	0	0
2019-04-02 00:00:00	0	0	0
2019-04-02 01:00:00	0	0	0
2019-04-02 02:00:00	0	0	0
2019-04-02 03:00:00	0	0	0
2019-04-02 04:00:00	0	0	0
2019-04-02 05:00:00	0	0	0
2019-04-02 06:00:00	0	0	0
2019-04-02 07:00:00	0	0	0
2019-04-02 08:00:00	0	0	0
2019-04-02 09:00:00	0	0	0
2019-04-02 10:00:00	0	0	0
2019-04-02 11:00:00	0	0	0
2019-04-02 12:00:00	0	0	0
2019-04-02 13:00:00	0	0	0
2019-04-02 14:00:00	0	0	0
2019-04-02 15:00:00	0	0	0
2019-04-02 16:00:00	0	0	0
2019-04-02 17:00:00	0	0	0
2019-04-02 18:00:00	0	0	0
2019-04-02 19:00:00	0	0	0
2019-04-02 20:00:00	0	0	0
2019-04-02 21:00:00	0	0	0
2019-04-02 22:00:00	0	0	0
2019-04-02 23:00:00	0	0	0
2019-04-03 00:00:00	0	0	0
2019-04-03 01:00:00	0	0	0
2019-04-03 02:00:00	0	0	0
2019-04-03 03:00:00	0	0	0
2019-04-03 04:00:00	0	0	0
2019-04-03 05:00:00	0	0	0
2019-04-03 06:00:00	0	0	0
2019-04-03 07:00:00	0	0	0
2019-04-03 08:00:00	0	0	0
2019-04-03 09:00:00	0	0	0
2019-04-03 10:00:00	0	0	0
2019-04-03 11:00:00	0	0	0
2019-04-03 12:00:00	0	0	0
2019-04-03 13:00:00	0	0	0
2019-04-03 14:00:00	0	0	0
2019-04-03 15:00:00	0	0	0
2019-04-03 16:00:00	0	0	0
2019-04-03 17:00:00	0	0	0
2019-04-03 18:00:00	0	0	0
2019-04-03 19:00:00	0	0	0
2019-04-03 20:00:00	0	0	0
2019-04-03 21:00:00	0	0	0
2019-04-03 22:00:00	0	0	0
2019-04-03 23:00:00	0	0	0
2019-04-04 00:00:00	0	0	0
2019-04-04 01:00:00	0	0	0
2019-04-04 02:00:00	0	0	0
2019-04-04 03:00:00	0	0	0
2019-04-04 04:00:00	0	0	0
2019-04-04 05:00:00	0	0	0
2019-04-04 06:00:00	0	0	0
2019-04-04 07:00:00	0	0	0
2019-04-04 08:00:00	0	0	0
2019-04-04 09:00:00	0	0	0
2019-04-04 10:00:00	0	0	0
2019-04-04 11:00:00	0	0	0
2019-04-04 12:00:00	0	0	0
2019-04-04 13:00:00	0	0	0
2019-04-04 14:00:00	0	0	0
2019-04-04 15:00:00	0	0	0
2019-04-04 16:00:00	0	0	0
2019-04-04 17:00:00	0	0	0
2019-04-04 18:00:00	0	0	0
2019-04-04 19:00:00	0	0	0
2019-04-04 20:00:00	0	0	0
2019-04-04 21:00:00	0	0	0
2019-04-04 22:00:00	0	0	0
2019-04-04 23:00:00	0	0	0
2019-04-05 00:00:00	0	0	0
2019-04-05 01:00:00	0	0	0
2019-04-05 02:00:00	0	0	0
2019-04-05 03:00:00	0	0	0
2019-04-05 04:00:00	0	0	0
2019-04-05 05:00:00	0	0	0
2019-04-05 06:00:00	0	0	0
2019-04-05 07:00:00	0	0	0
2019-04-05 08:00:00	0	0	0
2019-04-05 09:00:00	0	0	0
2019-04-05 10:00:00	0	0	0
2019-04-05 11:00:00	0	0	0
2019-04-05 12:00:00	0	0	0
2019-04-05 13:00:00	0	0	0
2019-04-05 14:00:00	0	0	0
2019-04-05 15:00:00	0	0	0
2019-04-05 16:00:00	0	0	0
2019-04-05 17:00:00	0	0	0
2019-04-05 18:00:00	0	0	0
2019-04-05 19:00:00	0	0	0
2019-04-05 20:00:00	0	0	0
2019-04-05 21:00:00	0	0	0
2019-04-05 22:00:00	0	0	0
2019-04-05 23:00:00	0	0	0
2019-04-06 00:00:00	0	0	0
2019-04-06 01:00:00	0	0	0
2019-04-06 02:00:00	0	0	0
2019-04-06 03:00:00	0	0	0
2019-04-06 04:00:00	0	0	0
2019-04-06 05:00:00	0	0	0
2019-04-06 06:00:00	0	0	0
2019-04-06 07:00:00	0	0	0
2019-04-06 08:00:00	0	0	0
2019-04-06 09:00:00	0	0	0
2019-04-06 10:00:00	0	0	0
2019-04-06 11:00:00	0	0	0
2019-04-06 12:00:00	0	0	0
2019-04-06 13:00:00	0	0	0
2019-04-06 14:00:00	0	0	0
2019-04-06 15:00:00	0	0	0
2019-04-06 16:00:00	0	0	0
2019-04-06 17:00:00	0	0	0
2019-04-06 18:00:00	0	0	0
2019-04-06 19:00:00	0	0	0
2019-04-06 20:00:00	0	0	0
2019-04-06 21:00:00	0	0	0
2019-04-06 22:00:00	0	0	0
2019-04-06 23:00:00	0	0	0
2019-04-07 00:00:00	0	0	0
2019-04-07 01:00:00	0	0	0
2019-04-07 02:00:00	0	0	0
2019-04-07 03:00:00	0	0	0
2019-04-07 04:00:00	0	0	0
2019-04-07 05:00:00	0	0	0
2019-04-07 06:00:00	0	0	0
2019-04-07 07:00:00	0	0	0
2019-04-07 08:00:00	0	0	0
2019-04-07 09:00:00	0	0	0
2019-04-07 10:00:00	0	0	0
2019-04-07 11:00:00	0	0	0
2019-04-07 12:00:00	0	0	0
2019-04-07 13:00:00	0	0	0
2019-04-07 14:00:00	0	0	0
2019-04-07 15:00:00	0	0	0
2019-04-07 16:00:00	0	0	0
2019-04-07 17:00:00	0	0	0
2019-04-07 18:00:00	0	0	0
2019-04-07 19:00:00	0	0	0
2019-04-07 20:00:00	0	0	0
2019-04-07 21:00:00	0	0	0
2019-04-07 22:00:00	0	0	0
2019-04-07 23:00:00	0	0	0
2019-04-08 00:00:00	0	0	0
2019-04-08 01:00:00	0	0	0
2019-04-08 02:00:00	0	0	0
2019-04-08 03:00:00	0	0	0
2019-04-08 04:00:00	0	0	0
2019-04-08 05:00:00	0	0	0
2019-04-08 06:00:00	0	0	0
2019-04-08 07:00:00	0	0	0
2019-04-08 08:00:00	0	0	0
2019-04-08 09:00:00	0	0	0
2019-04-08 10:00:00	0	0	0
2019-04-08 11:00:00	0	0	0
2019-04-08 12:00:00	0	0	0
2019-04-08 13:00:00	0	0	0
2019-04-08 14:00:00	0	0	0
2019-04-08 15:00:00	0	0	0
2019-04-08 16:00:00	0	0	0
2019-04-08 17:00:00	0	0	0
2019-04-08 18:00:00	0	0	0
2019-04-08 19:00:00	0	0	0
2019-04-08 20:00:00	0	0	0
2019-04-08 21:00:00	0	0	0
2019-04-08 22:00:00	0	0	0
2019-04-08 23:00:00	0	0	0
2019-04-09 00:00:00	0	0	0
2019-04-09 01:00:00	0	0	0
2019-04-09 02:00:00	0	0	0
2019-04-09 03:00:00	0	0	0
2019-04-09 04:00:00	0	0	0
2019-04-09 05:00:00	0	0	0
2019-04-09 06:00:00	0	0	0
2019-04-09 07:00:00	0	0	0
2019-04-09 08:00:00	0	0	0
2019-04-09 09:00:00	0	0	0
2019-04-09 10:00:00	0	0	0
2019-04-09 11:00:00	0	0	0
2019-04-09 12:00:00	0	0	0
2019-04-09 13:00:00	0	0	0
2019-04-09 14:00:00	0	0	0
2019-04-09 15:00:00	0	0	0
2019-04-09 16:00:00	0	0	0
2019-04-09 17:00:00	0	0	0
2019-04-09 18:00:00	0	0	0
2019-04-09 19:00:00	0	0	0
2019-04-09 20:00:00	0	0	0
2019-04-09 21:00:00	0	0	0
2019-04-09 22:00:00	0	0	0
2019-04-09 23:00:00	0	0	0
2019-04-10 00:00:00	0	0	0
2019-04-10 01:00:00	0	0	0
2019-04-10 02:00:00	0	0	0
2019-04-10 03:00:00	0	0	0
2019-04-10 04:00:00	0	0	0
2019-04-10 05:00:00	0	0	0
2019-04-10 06:00:00	0	0	0
2019-04-10 07:00:00	0	0	0
2019-04-10 08:00:00	0	0	0
2019-04-10 09:00:00	0	0	0
2019-04-10 10:00:00	0	0	0
2019-04-10 11:00:00	0	0	0
2019-04-10 12:00:00	0	0	0
2019-04-10 13:00:00	0	0	0
2019-04-10 14:00:00	0	0	0
2019-04-10 15:00:00	0	0	0
2019-04-10 16:00:00	0	0	0
2019-04-10 17:00:00	0	0	0
2019-04-10 18:00:00	0	0	0
2019-04-10 19:00:00	0	0	0
2019-04-10 20:00:00	0	0	0
2019-04-10 21:00:00	0	0	0
2019-04-10 22:00:00	0	0	0
2019-04-10 23:00:00	0	0	0
2019-04-11 00:00:00	0	0	0
2019-04-11 01:00:00	0	0	0
2019-04-11 02:00:00	0	0	0
2019-04-11 03:00:00	0	0	0
2019-04-11 04:00:00	0	0	0
2019-04-11 05:00:00	0	0	0
2019-04-11 06:00:00	0	0	0
2019-04-11 07:00:00	0	0	0
2019-04-11 08:00:00	0	0	0
2019-04-11 09:00:00	0	0	0
2019-04-11 10:00:00	0	0	0
2019-04-11 11:00:00	0	0	0
2019-04-11 12:00:00	0	0	0
2019-04-11 13:00:00	0	0	0
2019-04-11 14:00:00	0	0	0
2019-04-11 15:00:00	0	0	0
2019-04-11 16:00:00	0	0	0
2019-04-11 17:00:00	0	0	0
2019-04-11 18:00:00	0	0	0
2019-04-11 19:00:00	0	0	0
2019-04-11 20:00:00	0	0	0
2019-04-11 21:00:00	0	0	0
2019-04-11 22:00:00	0	0	0
2019-04-11 23:00:00	0	0	0
2019-04-12 00:00:00	0	0	0
2019-04-12 01:00:00	0	0	0
2019-04-12 02:00:00	0	0	0
2019-04-12 03:00:00	0	0	0
2019-04-12 04:00:00	0	0	0
2019-04-12 05:00:00	0	0	0
2019-04-12 06:00:00	0	0	0
2019-04-12 07:00:00	0	0	0
2019-04-12 08:00:00	0	0	0
2019-04-12 09:00:00	0	0	0
2019-04-12 10:00:00	0	0	0
2019-04-12 11:00:00	0	0	0
2019-04-12 12:00:00	0	0	0
2019-04-12 13:00:00	0	0	0
2019-04-12 14:00:00	0	0	0
2019-04-12 15:00:00	0	0	0
2019-04-12 16:00:00	0	0	0
2019-04-12 17:00:00	0	0	0
2019-04-12 18:00:00	0	0	0
2019-04-12 19:00:00	0	0	0
2019-04-12 20:00:00	0	0	0
2019-04-12 21:00:00	0	0	0
2019-04-12 22:00:00	0	0	0
2019-04-12 23:00:00	0	0	0
2019-04-13 00:00:00	0	0	0
2019-04-13 01:00:00	0	0	0
2019-04-13 02:00:00	0	0	0
2019-04-13 03:00:00	0	0	0
2019-04-13 04:00:00	0	0	0
2019-04-13 05:00:00	0	0	0
2019-04-13 06:00:00	0	0	0
2019-04-13 07:00:00	0	0	0
2019-04-13 08:00:00	0	0	0
2019-04-13 09:00:00	0	0	0
2019-04-13 10:00:00	0	0	0
2019-04-13 11:00:00	0	0	0
2019-04-13 12:00:00	0	0	0
2019-04-13 13:00:00	0	0	0
2019-04-13 14:00:00	0	0	0
2019-04-13 15:00:00	0	0	0
2019-04-13 16:00:00	0	0	0
2019-04-13 17:00:00	0	0	0
2019-04-13 18:00:00	0	0	0
2019-04-13 19:00:00	0	0	0
2019-04-13 20:00:00	0	0	0
2019-04-13 21:00:00	0	0	0
2019-04-13 22:00:00	0	0	0
2019-04-13 23:00:00	0	0	0
2019-04-14 00:00:00	0	0	0
2019-04-14 01:00:00	0	0	0
2019-04-14 02:00:00	0	0	0
2019-04-14 03:00:00	0	0	0
2019-04-14 04:00:00	0	0	0
2019-04-14 05:00:00	0	0	0
2019-04-14 06:00:00	0	0	0
2019-04-14 07:00:00	0	0	0
2019-04-14 08:00:00	0	0	0
2019-04-14 09:00:00	0	0	0
2019-04-14 10:00:00	0	0	0
2019-04-14 11:00:00	0	0	0
2019-04-14 12:00:00	0	0	0
2019-04-14 13:00:00	0	0	0
2019-04-14 14:00:00	0	0	0
2019-04-14 15:00:00	0	0	0
2019-04-14 16:00:00	0	0	0
2019-04-14 17:00:00	0	0	0
2019-04-14 18:00:00	0	0	0
2019-04-14 19:00:00	0	0	0
2019-04-14 20:00:00	0	0	0
2019-04-14 21:00:00	0	0	0
2019-04-14 22:00:00	0	0	0
2019-04-14 23:00:00	0	0	0
2019-04-15 00:00:00	0	0	0
2019-04-15 01:00:00	0	0	0
2019-04-15 02:00:00	0	0	0
2019-04-15 03:00:00	0	0	0
2019-04-15 04:00:00	0	0	0
2019-04-15 05:00:00	0	0	0
2019-04-15 06:00:00	0	0	0
2019-04-15 07:00:00	0	0	0
2019-04-15 08:00:00	0	0	0
2019-04-15 09:00:00	0	0	0
2019-04-15 10:00:00	0	0	0
2019-04-15 11:00:00	0	0	0
2019-04-15 12:00:00	0	0	0
2019-04-15 13:00:00	0	0	0
2019-04-15 14:00:00	0	0	0
2019-04-15 15:00:00	0	0	0
2019-04-15 16:00:00	0	0	0
2019-04-15 17:00:00	0	0	0
2019-04-15 18:00:00	0	0	0
2019-04-15 19:00:00	0	0	0
2019-04-15 20:00:00	0	0	0
2019-04-15 21:00:00	0	0	0
2019-04-15 22:00:00	0	0	0
2019-04-15 23:00:00	0	0	0
2019-04-16 00:00:00	0	0	0
2019-04-16 01:00:00	0	0	0
2019-04-16 02:00:00	0	0	0
2019-04-16 03:00:00	0	0	0
2019-04-16 04:00:00	0	0	0
2019-04-16 05:00:00	0	0	0
2019-04-16 06:00:00	0	0	0
2019-04-16 07:00:00	0	0	0
2019-04-16 08:00:00	0	0	0
2019-04-16 09:00:00	0	0	0
2019-04-16 10:00:00	0	0	0
2019-04-16 11:00:00	0	0	0
2019-04-16 12:00:00	0	0	0
2019-04-16 13:00:00	0	0	0
2019-04-16 14:00:00	0	0	0
2019-04-16 15:00:00	0	0	0
2019-04-16 16:00:00	0	0	0
2019-04-16 17:00:00	0	0	0
2019-04-16 18:00:00	0	0	0
2019-04-16 19:00:00	0	0	0
2019-04-16 20:00:00	0	0	0
2019-04-16 21:00:00	0	0	0
2019-04-16 22:00:00	0	0	0
2019-04-16 23:00:00	0	0	0
2019-04-17 00:00:00	0	0	0
2019-04-17 01:00:00	0	0	0
2019-04-17 02:00:00	0	0	0
2019-04-17 03:00:00	0	0	0
2019-04-17 04:00:00	0	0	0
2019-04-17 05:00:00	0	0	0
2019-04-17 06:00:00	0	0	0
2019-04-17 07:00:00	0	0	0
2019-04-17 08:00:00	0	0	0
2019-04-17 09:00:00	0	0	0
2019-04-17 10:00:00	0	0	0
2019-04-17 11:00:00	0	0	0
2019-04-17 12:00:00	0	0	0
2019-04-17 13:00:00	0	0	0
2019-04-17 14:00:00	0	0	0
2019-04-17 15:00:00	0	0	0
2019-04-17 16:00:00	0	0	0
2019-04-17 17:00:00	0	0	0
2019-04-17 18:00:00	0	0	0
2019-04-17 19:00:00	0	0	0
2019-04-17 20:00:00	0	0	0
2019-04-17 21:00:00	0	0	0
2019-04-17 22:00:00	0	0	0
2019-04-17 23:00:00	0	0	0
2019-04-18 00:00:00	0	0	0
2019-04-18 01:00:00	0	0	0
2019-04-18 02:00:00	0	0	0
2019-04-18 03:00:00	0	0	0
2019-04-18 04:00:00	0	0	0
2019-04-18 05:00:00	0	0	0
2019-04-18 06:00:00	0	0	0
2019-04-18 07:00:00	0	0	0
2019-04-18 08:00:00	0	0	0
2019-04-18 09:00:00	0	0	0
2019-04-18 10:00:00	0	0	0
2019-04-18 11:00:00	0	0	0
2019-04-18 12:00:00	0	0	0
2019-04-18 13:00:00	0	0	0
2019-04-18 14:00:00	0	0	0
2019-04-18 15:00:00	0	0	0
2019-04-18 16:00:00	0	0	0
2019-04-18 17:00:00	0	0	0
2019-04-18 18:00:00	0	0	0
2019-04-18 19:00:00	0	0	0
2019-04-18 20:00:00	0	0	0
2019-04-18 21:00:00	0	0	0
2019-04-18 22:00:00	0	0	0
2019-04-18 23:00:00	0	0	0
2019-04-19 00:00:00	0	0	0
2019-04-19 01:00:00	0	0	0
2019-04-19 02:00:00	0	0	0
2019-04-19 03:00:00	0	0	0
2019-04-19 04:00:00	0	0	0
2019-04-19 05:00:00	0	0	0
2019-04-19 06:00:00	0	0	0
2019-04-19 07:00:00	0	0	0
2019-04-19 08:00:00	0	0	0
2019-04-19 09:00:00	0	0	0
2019-04-19 10:00:00	0	0	0
2019-04-19 11:00:00	0	0	0
2019-04-19 12:00:00	0	0	0
2019-04-19 13:00:00	0	0	0
2019-04-19 14:00:00	0	0	0
2019-04-19 15:00:00	0	0	0
2019-04-19 16:00:00	0	0	0
2019-04-19 17:00:00	0	0	0
2019-04-19 18:00:00	0	0	0
2019-04-19 19:00:00	0	0	0
2019-04-19 20:00:00	0	0	0
2019-04-19 21:00:00	0	0	0
2019-04-19 22:00:00	0	0	0
2019-04-19 23:00:00	0	0	0
2019-04-20 00:00:00	0	0	0
2019-04-20 01:00:00	0	0	0
2019-04-20 02:00:00	0	0	0
2019-04-20 03:00:00	0	0	0
2019-04-20 04:00:00	0	0	0
2019-04-20 05:00:00	0	0	0
2019-04-20 06:00:00	0	0	0
2019-04-20 07:00:00	0	0	0
2019-04-20 08:00:00	0	0	0
2019-04-20 09:00:00	0	0	0
2019-04-20 10:00:00	0	0	0
2019-04-20 11:00:00	0	0	0
2019-04-20 12:00:00	0	0	0
2019-04-20 13:00:00	0	0	0
2019-04-20 14:00:00	0	0	0
2019-04-20 15:00:00	0	0	0
2019-04-20 16:00:00	0	0	0
2019-04-20 17:00:00	0	0	0
2019-04-20 18:00:00	0	0	0
2019-04-20 19:00:00	0	0	0
2019-04-20 20:00:00	0	0	0
2019-04-20 21:00:00	0	0	0
2019-04-20 22:00:00	0	0	0
2019-04-20 23:00:00	0	0	0
2019-04-21 00:00:00	0	0	0
2019-04-21 01:00:00	0	0	0
2019-04-21 02:00:00	0	0	0
2019-04-21 03:00:00	0	0	0
2019-04-21 04:00:00	0	0	0
2019-04-21 05:00:00	0	0	0
2019-04-21 06:00:00	0	0	0
2019-04-21 07:00:00	0	0	0
2019-04-21 08:00:00	0	0	0
2019-04-21 09:00:00	0	0	0
2019-04-21 10:00:00	0	0	0
2019-04-21 11:00:00	0	0	0
2019-04-21 12:00:00	0	0	0
2019-04-21 13:00:00	0	0	0
2019-04-21 14:00:00	0	0	0
2019-04-21 15:00:00	0	0	0
2019-04-21 16:00:00	0	0	0
2019-04-21 17:00:00	0	0	0
2019-04-21 18:00:00	0	0	0
2019-04-21 19:00:00	0	0	0
2019-04-21 20:00:00	0	0	0
2019-04-21 21:00:00	0	0	0
2019-04-21 22:00:00	0	0	0
2019-04-21 23:00:00	0	0	0
2019-04-22 00:00:00	0	0	0
2019-04-22 01:00:00	0	0	0
2019-04-22 02:00:00	0	0	0
2019-04-22 03:00:00	0	0	0
2019-04-22 04:00:00	0	0	0
2019-04-22 05:00:00	0	0	0
2019-04-22 06:00:00	0	0	0
2019-04-22 07:00:00	0	0	0
2019-04-22 08:00:00	0	0	0
2019-04-22 09:00:00	0	0	0
2019-04-22 10:00:00	0	0	0
2019-04-22 11:00:00	0	0	0
2019-04-22 12:00:00	0	0	0
2019-04-22 13:00:00	0	0	0
2019-04-22 14:00:00	0	0	0
2019-04-22 15:00:00	0	0	0
2019-04-22 16:00:00	0	0	0
2019-04-22 17:00:00	0	0	0
2019-04-22 18:00:00	0	0	0
2019-04-22 19:00:00	0	0	0
2019-04-22 20:00:00	0	0	0
2019-04-22 21:00:00	0	0	0
2019-04-22 22:00:00	0	0	0
2019-04-22 23:00:00	0	0	0
2019-04-23 00:00:00	0	0	0
2019-04-23 01:00:00	0	0	0
2019-04-23 02:00:00	0	0	0
2019-04-23 03:00:00	0	0	0
2019-04-23 04:00:00	0	0	0
2019-04-23 05:00:00	0	0	0
2019-04-23 06:00:00	0	0	0
2019-04-23 07:00:00	0	0	0
2019-04-23 08:00:00	0	0	0
2019-04-23 09:00:00	0	0	0
2019-04-23 10:00:00	0	0	0
2019-04-23 11:00:00	0	0	0
2019-04-23 12:00:00	0	0	0
2019-04-23 13:00:00	0	0	0
2019-04-23 14:00:00	0	0	0
2019-04-23 15:00:00	0	0	0
2019-04-23 16:00:00	0	0	0
2019-04-23 17:00:00	0	0	0
2019-04-23 18:00:00	0	0	0
2019-04-23 19:00:00	0	0	0
2019-04-23 20:00:00	0	0	0
2019-04-23 21:00:00	0	0	0
2019-04-23 22:00:00	0	0	0
2019-04-23 23:00:00	0	0	0
2019-04-24 00:00:00	0	0	0
2019-04-24 01:00:00	0	0	0
2019-04-24 02:00:00	0	0	0
2019-04-24 03:00:00	0	0	0
2019-04-24 04:00:00	0	0	0
2019-04-24 05:00:00	0	0	0
2019-04-24 06:00:00	0	0	0
2019-04-24 07:00:00	0	0	0
2019-04-24 08:00:00	0	0	0
2019-04-24 09:00:00	0	0	0
2019-04-24 10:00:00	0	0	0
2019-04-24 11:00:00	0	0	0
2019-04-24 12:00:00	0	0	0
2019-04-24 13:00:00	0	0	0
2019-04-24 14:00:00	0	0	0
2019-04-24 15:00:00	0	0	0
2019-04-24 16:00:00	0	0	0
2019-04-24 17:00:00	0	0	0
2019-04-24 18:00:00	0	0	0
2019-04-24 19:00:00	0	0	0
2019-04-24 20:00:00	0	0	0
2019-04-24 21:00:00	0	0	0
2019-04-24 22:00:00	0	0	0
2019-04-24 23:00:00	0	0	0
2019-04-25 00:00:00	0	0	0
2019-04-25 01:00:00	0	0	0
2019-04-25 02:00:00	0	0	0
2019-04-25 03:00:00	0	0	0
2019-04-25 04:00:00	0	0	0
2019-04-25 05:00:00	0	0	0
2019-04-25 06:00:00	0	0	0
2019-04-25 07:00:00	0	0	0
2019-04-25 08:00:00	0	0	0
2019-04-25 09:00:00	0	0	0
2019-04-25 10:00:00	0	0	0
2019-04-25 11:00:00	0	0	0
2019-04-25 12:00:00	0	0	0
2019-04-25 13:00:00	0	0	0
2019-04-25 14:00:00	0	0	0
2019-04-25 15:00:00	0	0	0
2019-04-25 16:00:00	0	0	0
2019-04-25 17:00:00	0	0	0
2019-04-25 18:00:00	0	0	0
2019-04-25 19:00:00	0	0	0
2019-04-25 20:00:00	0	0	0
2019-04-25 21:00:00	0	0	0
2019-04-25 22:00:00	0	0	0
2019-04-25 23:00:00	0	0	0
2019-04-26 00:00:00	0	0	0
2019-04-26 01:00:00	0	0	0
2019-04-26 02:00:00	0	0	0
2019-04-26 03:00:00	0	0	0
2019-04-26 04:00:00	0	0	0
2019-04-26 05:00:00	0	0	0
2019-04-26 06:00:00	0	0	0
2019-04-26 07:00:00	0	0	0
2019-04-26 08:00:00	0	0	0
2019-04-26 09:00:00	0	0	0
2019-04-26 10:00:00	0	0	0
2019-04-26 11:00:00	0	0	0
2019-04-26 12:00:00	0	0	0
2019-04-26 13:00:00	0	0	0
2019-04-26 14:00:00	0	0	0
2019-04-26 15:00:00	0	0	0
2019-04-26 16:00:00	0	0	0
2019-04-26 17:00:00	0	0	0
2019-04-26 18:00:00	0	0	0
2019-04-26 19:00:00	0	0	0
2019-04-26 20:00:00	0	0	0
2019-04-26 21:00:00	0	0	0
2019-04-26 22:00:00	0	0	0
2019-04-26 23:00:00	0	0	0
2019-04-27 00:00:00	0	0	0
2019-04-27 01:00:00	0	0	0
2019-04-27 02:00:00	0	0	0
2019-04-27 03:00:00	0	0	0
2019-04-27 04:00:00	0	0	0
2019-04-27 05:00:00	0	0	0
2019-04-27 06:00:00	0	0	0
2019-04-27 07:00:00	0	0	0
2019-04-27 08:00:00	0	0	0
2019-04-27 09:00:00	0	0	0
2019-04-27 10:00:00	0	0	0
2019-04-27 11:00:00	0	0	0
2019-04-27 12:00:00	0	0	0
2019-04-27 13:00:00	0	0	0
2019-04-27 14:00:00	0	0	0
2019-04-27 15:00:00	0	0	0
2019-04-27 16:00:00	0	0	0
2019-04-27 17:00:00	0	0	0
2019-04-27 18:00:00	0	0	0
2019-04-27 19:00:00	0	0	0
2019-04-27 20:00:00	0	0	0
2019-04-27 21:00:00	0	0	0
2019-04-27 22:00:00	0	0	0
2019-04-27 23:00:00	0	0	0
2019-04-28 00:00:00	0	0	0
2019-04-28 01:00:00	0	0	0
2019-04-28 02:00:00	0	0	0
2019-04-28 03:00:00	0	0	0
2019-04-28 04:00:00	0	0	0
2019-04-28 05:00:00	0	0	0
2019-04-28 06:00:00	0	0	0
2019-04-28 07:00:00	0	0	0
2019-04-28 08:00:00	0	0	0
2019-04-28 09:00:00	0	0	0
2019-04-28 10:00:00	0	0	0
2019-04-28 11:00:00	0	0	0
2019-04-28 12:00:00	0	0	0
2019-04-28 13:00:00	0	0	0
2019-04-28 14:00:00	0	0	0
2019-04-28 15:00:00	0	0	0
2019-04-28 16:00:00	0	0	0
2019-04-28 17:00:00	0	0	0
2019-04-28 18:00:00	0	0	0
2019-04-28 19:00:00	0	0	0
2019-04-28 20:00:00	0	0	0
2019-04-28 21:00:00	0	0	0
2019-04-28 22:00:00	0	0	0
2019-04-28 23:00:00	0	0	0
2019-04-29 00:00:00	0	0	0
2019-04-29 01:00:00	0	0	0
2019-04-29 02:00:00	0	0	0
2019-04-29 03:00:00	0	0	0
2019-04-29 04:00:00	0	0	0
2019-04-29 05:00:00	0	0	0
2019-04-29 06:00:00	0	0	0
2019-04-29 07:00:00	0	0	0
2019-04-29 08:00:00	0	0	0
2019-04-29 09:00:00	0	0	0
2019-04-29 10:00:00	0	0	0
2019-04-29 11:00:00	0	0	0
2019-04-29 12:00:00	0	0	0
2019-04-29 13:00:00	0	0	0
2019-04-29 14:00:00	0	0	0
2019-04-29 15:00:00	0	0	0
2019-04-29 16:00:00	0	0	0
2019-04-29 17:00:00	0	0	0
2019-04-29 18:00:00	0	0	0
2019-04-29 19:00:00	0	0	0
2019-04-29 20:00:00	0	0	0
2019-04-29 21:00:00	0	0	0
2019-04-29 22:00:00	0	0	0
2019-04-29 23:00:00	0	0	0
2019-04-30 00:00:00	0	0	0
2019-04-30 01:00:00	0	0	0
2019-04-30 02:00:00	0	0	0
2019-04-30 03:00:00	0	0	0
2019-04-30 04:00:00	0	0	0
2019-04-30 05:00:00	0	0	0
2019-04-30 06:00:00	0	0	0
2019-04-30 07:00:00	0	0	0
2019-04-30 08:00:00	0	0	0
2019-04-30 09:00:00	0	0	0
2019-04-30 10:00:00	0	0	0
2019-04-30 11:00:00	0	0	0
2019-04-30 12:00:00	0	0	0
2019-04-30 13:00:00	0	0	0
2019-04-30 14:00:00	0	0	0
2019-04-30 15:00:00	0	0	0
2019-04-30 16:00:00	0	0	0
2019-04-30 17:00:00	0	0	0
2019-04-30 18:00:00	0	0	0
2019-04-30 19:00:00	0	0	0
2019-04-30 20:00:00	0	0	0
2019-04-30 21:00:00	0	0	0
2019-04-30 22:00:00	0	0	0
2019-04-30 23:00:00	0	0	0
2019-05-01 00:00:00	0	0	0

## Sheet: PM 04161 022
Data/Hora	Intensidade(carros/hora)	Ocupacao(%)	Carga(%)
2019-04-01 00:00:00	0	45.33	22
2019-04-01 01:00:00	0	43.5	20.83
2019-04-01 02:00:00	0	43.34	20.75
2019-04-01 03:00:00	0	42.34	20.5
2019-04-01 04:00:00	0	42.5	20.5
2019-04-01 05:00:00	0	43.34	20.75
2019-04-01 06:00:00	0	42.5	20.5
2019-04-01 07:00:00	0	43.34	20.67
2019-04-01 08:00:00	0	42.34	20.58
2019-04-01 09:00:00	0	42.42	20.5
2019-04-01 10:00:00	0	42.33	20.5
2019-04-01 11:00:00	0	43.5	20.75
2019-04-01 12:00:00	0	42.58	20.5
2019-04-01 13:00:00	0	43.42	20.58
2019-04-01 14:00:00	0	42.5	20.67
2019-04-01 15:00:00	0	43	20.75
2019-04-01 16:00:00	0	43.5	20.75
2019-04-01 17:00:00	0	42.58	20.5
2019-04-01 18:00:00	0	43.5	20.67
2019-04-01 19:00:00	0	43.67	20.92
2019-04-01 20:00:00	0	43.67	20.75
2019-04-01 21:00:00	0	44.42	21.08
2019-04-01 22:00:00	0	42.58	20.5
2019-04-01 23:00:00	0	44.75	21.42
2019-04-02 00:00:00	0	44.78	21.22
2019-04-02 01:00:00	0	43.59	20.92
2019-04-02 02:00:00	0	43.67	20.83
2019-04-02 03:00:00	0	42.42	20.67
2019-04-02 04:00:00	0	42.34	20.5
2019-04-02 05:00:00	0	43.42	20.75
2019-04-02 06:00:00	0	42.25	20.5
2019-04-02 07:00:00	0	42.25	20.42
2019-04-02 08:00:00	0	43.42	20.75
2019-04-02 09:00:00	0	42.33	20.5
2019-04-02 10:00:00	0	43.17	20.67
2019-04-02 11:00:00	0	42.42	20.58
2019-04-02 12:00:00	0	42.34	20.5
2019-04-02 13:00:00	0	43.42	20.58
2019-04-02 14:00:00	0	42.25	20.67
2019-04-02 15:00:00	0	44.25	20.58
2019-04-02 16:00:00	0	43.5	20.75
2019-04-02 17:00:00	0	42.34	20.5
2019-04-02 18:00:00	0	43.09	20.75
2019-04-02 19:00:00	0	44.67	20.75
2019-04-02 20:00:00	0	43.5	20.75
2019-04-02 21:00:00	0	44.17	21
2019-04-02 22:00:00	0	43.34	20.59
2019-04-02 23:00:00	0	43.5	20.75
2019-04-03 00:00:00	0	43.11	20.67
2019-04-03 01:00:00	0	44.17	21.25
2019-04-03 02:00:00	0	44.17	20.92
2019-04-03 03:00:00	0	43.34	20.75
2019-04-03 04:00:00	0	43.17	20.75
2019-04-03 05:00:00	0	43.34	20.58
2019-04-03 06:00:00	0	42.34	20.67
2019-04-03 07:00:00	0	42.5	20.5
2019-04-03 08:00:00	0	43.33	20.75
2019-04-03 09:00:00	0	42.5	20.5
2019-04-03 10:00:00	0	42.42	20.5
2019-04-03 11:00:00	0	43.25	20.75
2019-04-03 12:00:00	0	42.5	20.5
2019-04-03 13:00:00	0	43.33	20.58
2019-04-03 14:00:00	0	42.5	20.67
2019-04-03 15:00:00	0	43.5	20.92
2019-04-03 16:00:00	0	43.17	20.75
2019-04-03 17:00:00	0	42.75	20.5
2019-04-03 18:00:00	0	43.33	20.58
2019-04-03 19:00:00	0	44.75	21.67
2019-04-03 20:00:00	0	43.59	21
2019-04-03 21:00:00	0	43.25	20.75
2019-04-03 22:00:00	0	42.42	20.5
2019-04-03 23:00:00	0	42.33	20.5
2019-04-04 00:00:00	0	43	20.67
2019-04-04 01:00:00	0	43.34	20.67
2019-04-04 02:00:00	0	44	20.92
2019-04-04 03:00:00	0	42.42	20.5
2019-04-04 04:00:00	0	42.67	20.5
2019-04-04 05:00:00	0	43.5	20.75
2019-04-04 06:00:00	0	42.5	20.5
2019-04-04 07:00:00	0	43.33	20.58
2019-04-04 08:00:00	0	42.59	20.67
2019-04-04 09:00:00	0	42.5	20.5
2019-04-04 10:00:00	0	43.67	20.67
2019-04-04 11:00:00	0	43.17	20.75
2019-04-04 12:00:00	0	42.42	20.42
2019-04-04 13:00:00	0	43.5	20.75
2019-04-04 14:00:00	0	42.5	20.5
2019-04-04 15:00:00	0	43.34	20.59
2019-04-04 16:00:00	0	42.34	20.58
2019-04-04 17:00:00	0	42.75	20.5
2019-04-04 18:00:00	0	43.59	20.75
2019-04-04 19:00:00	0	43.17	20.75
2019-04-04 20:00:00	0	45.67	21.5
2019-04-04 21:00:00	0	42.59	20.58
2019-04-04 22:00:00	0	42.5	20.5
2019-04-04 23:00:00	0	43.34	20.75
2019-04-05 00:00:00	0	43.11	20.44
2019-04-05 01:00:00	0	43.5	20.58
2019-04-05 02:00:00	0	42.59	20.67
2019-04-05 03:00:00	0	42.75	20.5
2019-04-05 04:00:00	0	43.34	20.75
2019-04-05 05:00:00	0	42.34	20.5
2019-04-05 06:00:00	0	43.5	20.58
2019-04-05 07:00:00	0	42.34	20.67
2019-04-05 08:00:00	0	42.5	20.5
2019-04-05 09:00:00	0	43.34	20.75
2019-04-05 10:00:00	0	42.34	20.34
2019-04-05 11:00:00	0	42.5	20.5
2019-04-05 12:00:00	0	43.33	20.75
2019-04-05 13:00:00	0	42.5	20.5
2019-04-05 14:00:00	0	43.34	20.67
2019-04-05 15:00:00	0	42.34	20.58
2019-04-05 16:00:00	0	42.5	20.5
2019-04-05 17:00:00	0	43.34	20.75
2019-04-05 18:00:00	0	42.5	20.5
2019-04-05 19:00:00	0	42.92	20.5
2019-04-05 20:00:00	0	45.42	21.67
2019-04-05 21:00:00	0	43.17	20.67
2019-04-05 22:00:00	0	43.33	20.75
2019-04-05 23:00:00	0	42.59	20.5
2019-04-06 00:00:00	0	43.11	20.67
2019-04-06 01:00:00	0	43.34	20.75
2019-04-06 02:00:00	0	42.5	20.5
2019-04-06 03:00:00	0	43.34	20.75
2019-04-06 04:00:00	0	42.34	20.5
2019-04-06 05:00:00	0	42.5	20.5
2019-04-06 06:00:00	0	43.34	20.75
2019-04-06 07:00:00	0	42.75	20.5
2019-04-06 08:00:00	0	43.25	20.75
2019-04-06 09:00:00	0	42.34	20.5
2019-04-06 10:00:00	0	43.42	20.58
2019-04-06 11:00:00	0	42.25	20.67
2019-04-06 12:00:00	0	42.25	20.5
2019-04-06 13:00:00	0	43.42	20.75
2019-04-06 14:00:00	0	42.34	20.5
2019-04-06 15:00:00	0	43.42	20.67
2019-04-06 16:00:00	0	42.25	20.58
2019-04-06 17:00:00	0	42.25	20.42
2019-04-06 18:00:00	0	43.5	20.67
2019-04-06 19:00:00	0	44.25	21.17
2019-04-06 20:00:00	0	46.08	21.67
2019-04-06 21:00:00	0	42.84	20.58
2019-04-06 22:00:00	0	42.25	20.5
2019-04-06 23:00:00	0	43.5	20.75
2019-04-07 00:00:00	0	43.11	20.67
2019-04-07 01:00:00	0	43.5	20.75
2019-04-07 02:00:00	0	42.5	20.5
2019-04-07 03:00:00	0	42.5	20.5
2019-04-07 04:00:00	0	43.67	20.75
2019-04-07 05:00:00	0	42.59	20.5
2019-04-07 06:00:00	0	43.59	20.75
2019-04-07 07:00:00	0	42.42	20.5
2019-04-07 08:00:00	0	43.33	20.58
2019-04-07 09:00:00	0	42.59	20.67
2019-04-07 10:00:00	0	42.59	20.5
2019-04-07 11:00:00	0	43.25	20.75
2019-04-07 12:00:00	0	42.75	20.5
2019-04-07 13:00:00	0	43.34	20.67
2019-04-07 14:00:00	0	42.34	20.58
2019-04-07 15:00:00	0	44.17	21
2019-04-07 16:00:00	0	43.34	20.59
2019-04-07 17:00:00	0	42.5	20.42
2019-04-07 18:00:00	0	43.42	20.59
2019-04-07 19:00:00	0	44.17	20.92
2019-04-07 20:00:00	0	43.75	20.5
2019-04-07 21:00:00	0	43.75	20.75
2019-04-07 22:00:00	0	42.5	20.5
2019-04-07 23:00:00	0	43.84	20.83
2019-04-08 00:00:00	0	46.11	22.33
2019-04-08 01:00:00	0	43.75	20.5
2019-04-08 02:00:00	0	43.5	20.75
2019-04-08 03:00:00	0	42.34	20.5
2019-04-08 04:00:00	0	43.5	20.75
2019-04-08 05:00:00	0	42.34	20.5
2019-04-08 06:00:00	0	42.42	20.5
2019-04-08 07:00:00	0	43.34	20.75
2019-04-08 08:00:00	0	42.34	20.42
2019-04-08 09:00:00	0	43.17	20.67
2019-04-08 10:00:00	0	42.42	20.58
2019-04-08 11:00:00	0	42.67	20.5
2019-04-08 12:00:00	0	43.5	20.75
2019-04-08 13:00:00	0	42.5	20.5
2019-04-08 14:00:00	0	43.33	20.67
2019-04-08 15:00:00	0	43.17	20.67
2019-04-08 16:00:00	0	42.67	20.5
2019-04-08 17:00:00	0	43.42	20.75
2019-04-08 18:00:00	0	42.33	20.5
2019-04-08 19:00:00	0	43.25	20.58
2019-04-08 20:00:00	0	44.75	20.92
2019-04-08 21:00:00	0	44.5	21.5
2019-04-08 22:00:00	0	43.17	20.58
2019-04-08 23:00:00	0	45.34	21.75
2019-04-09 00:00:00	0	45.45	21.55
2019-04-09 01:00:00	0	44	20.83
2019-04-09 02:00:00	0	42.92	20.75
2019-04-09 03:00:00	0	43.33	20.58
2019-04-09 04:00:00	0	42.5	20.67
2019-04-09 05:00:00	0	42.42	20.5
2019-04-09 06:00:00	0	43.25	20.75
2019-04-09 07:00:00	0	42.5	20.5
2019-04-09 08:00:00	0	43.33	20.67
2019-04-09 09:00:00	0	42.5	20.58
2019-04-09 10:00:00	0	42.42	20.5
2019-04-09 11:00:00	0	43.17	20.75
2019-04-09 12:00:00	0	42.5	20.5
2019-04-09 13:00:00	0	43.34	20.58
2019-04-09 14:00:00	0	42.34	20.67
2019-04-09 15:00:00	0	44.67	21
2019-04-09 16:00:00	0	43.5	20.75
2019-04-09 17:00:00	0	42.34	20.5
2019-04-09 18:00:00	0	43	20.42
2019-04-09 19:00:00	0	44.75	20.83
2019-04-09 20:00:00	0	44.25	20.75
2019-04-09 21:00:00	0	45.17	21.08
2019-04-09 22:00:00	0	42.34	20.5
2019-04-09 23:00:00	0	44	21.08
2019-04-10 00:00:00	0	43.11	20.67
2019-04-10 01:00:00	0	43.67	20.75
2019-04-10 02:00:00	0	44.17	21
2019-04-10 03:00:00	0	43.59	20.75
2019-04-10 04:00:00	0	43.25	20.5
2019-04-10 05:00:00	0	43.5	20.75
2019-04-10 06:00:00	0	42.34	20.5
2019-04-10 07:00:00	0	43.42	20.58
2019-04-10 08:00:00	0	42.25	20.67
2019-04-10 09:00:00	0	42.34	20.5
2019-04-10 10:00:00	0	43.5	20.75
2019-04-10 11:00:00	0	42.34	20.42
2019-04-10 12:00:00	0	42.25	20.5
2019-04-10 13:00:00	0	43.42	20.75
2019-04-10 14:00:00	0	42.34	20.42
2019-04-10 15:00:00	0	43.92	20.75
2019-04-10 16:00:00	0	42.92	20.75
2019-04-10 17:00:00	0	42.5	20.5
2019-04-10 18:00:00	0	43.42	20.67
2019-04-10 19:00:00	0	44.09	21
2019-04-10 20:00:00	0	44.67	21.25
2019-04-10 21:00:00	0	42.25	20.5
2019-04-10 22:00:00	0	42.25	20.5
2019-04-10 23:00:00	0	43.75	20.75
2019-04-11 00:00:00	0	44.67	21.11
2019-04-11 01:00:00	0	44.25	20.75
2019-04-11 02:00:00	0	42.84	20.5
2019-04-11 03:00:00	0	42.5	20.5
2019-04-11 04:00:00	0	43.5	20.75
2019-04-11 05:00:00	0	42.59	20.5
2019-04-11 06:00:00	0	43.5	20.75
2019-04-11 07:00:00	0	42.75	20.5
2019-04-11 08:00:00	0	42.67	20.5
2019-04-11 09:00:00	0	43.42	20.75
2019-04-11 10:00:00	0	42.33	20.5
2019-04-11 11:00:00	0	44.17	20.83
2019-04-11 12:00:00	0	42.42	20.5
2019-04-11 13:00:00	0	43.33	20.58
2019-04-11 14:00:00	0	42.5	20.67
2019-04-11 15:00:00	0	42.33	20.5
2019-04-11 16:00:00	0	43.17	20.75
2019-04-11 17:00:00	0	42.75	20.5
2019-04-11 18:00:00	0	42.67	20.5
2019-04-11 19:00:00	0	44	20.83
2019-04-11 20:00:00	0	44.25	21.17
2019-04-11 21:00:00	0	43.17	20.75
2019-04-11 22:00:00	0	42.42	20.5
2019-04-11 23:00:00	0	42.67	20.5
2019-04-12 00:00:00	0	43	20.67
2019-04-12 01:00:00	0	42.5	20.5
2019-04-12 02:00:00	0	43.33	20.75
2019-04-12 03:00:00	0	42.5	20.5
2019-04-12 04:00:00	0	42.42	20.5
2019-04-12 05:00:00	0	43.25	20.75
2019-04-12 06:00:00	0	42.5	20.5
2019-04-12 07:00:00	0	43.33	20.67
2019-04-12 08:00:00	0	42.5	20.58
2019-04-12 09:00:00	0	42.42	20.5
2019-04-12 10:00:00	0	43.25	20.75
2019-04-12 11:00:00	0	42.5	20.5
2019-04-12 12:00:00	0	43.59	20.59
2019-04-12 13:00:00	0	42.59	20.58
2019-04-12 14:00:00	0	42.59	20.5
2019-04-12 15:00:00	0	43.25	20.75
2019-04-12 16:00:00	0	42.75	20.5
2019-04-12 17:00:00	0	43.59	20.58
2019-04-12 18:00:00	0	42.5	20.67
2019-04-12 19:00:00	0	42.92	20.75
2019-04-12 20:00:00	0	46.17	21.59
2019-04-12 21:00:00	0	43.17	20.5
2019-04-12 22:00:00	0	42.67	20.5
2019-04-12 23:00:00	0	43.25	20.75
2019-04-13 00:00:00	0	43.11	20.67
2019-04-13 01:00:00	0	43.33	20.75
2019-04-13 02:00:00	0	42.5	20.5
2019-04-13 03:00:00	0	42.42	20.5
2019-04-13 04:00:00	0	43.25	20.75
2019-04-13 05:00:00	0	42.5	20.5
2019-04-13 06:00:00	0	43.33	20.75
2019-04-13 07:00:00	0	42.5	20.5
2019-04-13 08:00:00	0	42.42	20.42
2019-04-13 09:00:00	0	43.25	20.67
2019-04-13 10:00:00	0	42.5	20.5
2019-04-13 11:00:00	0	43.33	20.67
2019-04-13 12:00:00	0	42.5	20.58
2019-04-13 13:00:00	0	42.33	20.5
2019-04-13 14:00:00	0	43.42	20.75
2019-04-13 15:00:00	0	42.33	20.5
2019-04-13 16:00:00	0	43.17	20.75
2019-04-13 17:00:00	0	42.42	20.5
2019-04-13 18:00:00	0	42.33	20.5
2019-04-13 19:00:00	0	45.17	21.5
2019-04-13 20:00:00	0	44.33	21.25
2019-04-13 21:00:00	0	44.42	21.17
2019-04-13 22:00:00	0	42.42	20.58
2019-04-13 23:00:00	0	42.33	20.5
2019-04-14 00:00:00	0	43.22	20.67
2019-04-14 01:00:00	0	42.58	20.5
2019-04-14 02:00:00	0	43.5	20.67
2019-04-14 03:00:00	0	42.75	20.58
2019-04-14 04:00:00	0	42.67	20.5
2019-04-14 05:00:00	0	43.42	20.75
2019-04-14 06:00:00	0	42.59	20.5
2019-04-14 07:00:00	0	43.5	20.75
2019-04-14 08:00:00	0	42.75	20.5
2019-04-14 09:00:00	0	42.33	20.5
2019-04-14 10:00:00	0	43.75	20.75
2019-04-14 11:00:00	0	42.58	20.5
2019-04-14 12:00:00	0	43.42	20.67
2019-04-14 13:00:00	0	42.25	20.5
2019-04-14 14:00:00	0	42.25	20.42
2019-04-14 15:00:00	0	45.08	21.25
2019-04-14 16:00:00	0	42.34	20.42
2019-04-14 17:00:00	0	43.42	20.75
2019-04-14 18:00:00	0	42.25	20.5
2019-04-14 19:00:00	0	44.67	20.92
2019-04-14 20:00:00	0	44.67	21
2019-04-14 21:00:00	0	43	20.83
2019-04-14 22:00:00	0	43.42	20.75
2019-04-14 23:00:00	0	42.75	20.75
2019-04-15 00:00:00	0	47.56	22.33
2019-04-15 01:00:00	0	43.92	20.92
2019-04-15 02:00:00	0	42.59	20.5
2019-04-15 03:00:00	0	42.42	20.5
2019-04-15 04:00:00	0	43.34	20.75
2019-04-15 05:00:00	0	42.34	20.5
2019-04-15 06:00:00	0	43.42	20.75
2019-04-15 07:00:00	0	43.34	20.67
2019-04-15 08:00:00	0	42.5	20.5
2019-04-15 09:00:00	0	43.34	20.75
2019-04-15 10:00:00	0	42.59	20.5
2019-04-15 11:00:00	0	42.84	20.5
2019-04-15 12:00:00	0	43.5	20.67
2019-04-15 13:00:00	0	42.5	20.42
2019-04-15 14:00:00	0	43.34	20.5
2019-04-15 15:00:00	0	43.09	20.75
2019-04-15 16:00:00	0	42.84	20.5
2019-04-15 17:00:00	0	43.75	20.75
2019-04-15 18:00:00	0	42.59	20.5
2019-04-15 19:00:00	0	44.17	20.92
2019-04-15 20:00:00	0	42.84	20.58
2019-04-15 21:00:00	0	45.67	21.5
2019-04-15 22:00:00	0	43.34	20.75
2019-04-15 23:00:00	0	45.09	21.42
2019-04-16 00:00:00	0	46	22
2019-04-16 01:00:00	0	44	21
2019-04-16 02:00:00	0	43.5	20.83
2019-04-16 03:00:00	0	43.5	20.75
2019-04-16 04:00:00	0	42.34	20.5
2019-04-16 05:00:00	0	42.5	20.5
2019-04-16 06:00:00	0	43.34	20.75
2019-04-16 07:00:00	0	42.5	20.5
2019-04-16 08:00:00	0	43.34	20.5
2019-04-16 09:00:00	0	42.59	20.5
2019-04-16 10:00:00	0	42.59	20.5
2019-04-16 11:00:00	0	43.5	20.75
2019-04-16 12:00:00	0	42.34	20.5
2019-04-16 13:00:00	0	42.5	20.5
2019-04-16 14:00:00	0	43.34	20.75
2019-04-16 15:00:00	0	44.67	21.08
2019-04-16 16:00:00	0	43.5	20.59
2019-04-16 17:00:00	0	42.34	20.5
2019-04-16 18:00:00	0	43	20.5
2019-04-16 19:00:00	0	44.67	21.08
2019-04-16 20:00:00	0	44.67	20.75
2019-04-16 21:00:00	0	45.09	20.84
2019-04-16 22:00:00	0	42.34	20.42
2019-04-16 23:00:00	0	44	20.75
2019-04-17 00:00:00	0	43.67	21
2019-04-17 01:00:00	0	43.75	20.75
2019-04-17 02:00:00	0	45.59	21.5
2019-04-17 03:00:00	0	42.34	20.58
2019-04-17 04:00:00	0	43.25	20.5
2019-04-17 05:00:00	0	43.34	20.75
2019-04-17 06:00:00	0	42.34	20.5
2019-04-17 07:00:00	0	42.5	20.5
2019-04-17 08:00:00	0	43.34	20.75
2019-04-17 09:00:00	0	42.5	20.5
2019-04-17 10:00:00	0	43.34	20.59
2019-04-17 11:00:00	0	42.34	20.58
2019-04-17 12:00:00	0	42.5	20.5
2019-04-17 13:00:00	0	43.34	20.75
2019-04-17 14:00:00	0	42.5	20.5
2019-04-17 15:00:00	0	42.92	20.5
2019-04-17 16:00:00	0	44.42	21.08
2019-04-17 17:00:00	0	42.75	20.5
2019-04-17 18:00:00	0	43.34	20.75
2019-04-17 19:00:00	0	44.09	20.92
2019-04-17 20:00:00	0	45.67	21.58
2019-04-17 21:00:00	0	42.34	20.67
2019-04-17 22:00:00	0	42.5	20.5
2019-04-17 23:00:00	0	43.33	20.75
2019-04-18 00:00:00	0	41.89	20.33
2019-04-18 01:00:00	0	43.34	20.5
2019-04-18 02:00:00	0	44.17	20.92
2019-04-18 03:00:00	0	42.5	20.5
2019-04-18 04:00:00	0	43.33	20.58
2019-04-18 05:00:00	0	42.75	20.67
2019-04-18 06:00:00	0	42.42	20.5
2019-04-18 07:00:00	0	43.5	20.75
2019-04-18 08:00:00	0	42.84	20.5
2019-04-18 09:00:00	0	42.84	20.5
2019-04-18 10:00:00	0	43.5	20.75
2019-04-18 11:00:00	0	43.25	20.67
2019-04-18 12:00:00	0	43.5	20.75
2019-04-18 13:00:00	0	42.75	20.5
2019-04-18 14:00:00	0	42.67	20.5
2019-04-18 15:00:00	0	43.5	20.75
2019-04-18 16:00:00	0	42.58	20.5
2019-04-18 17:00:00	0	43.42	20.67
2019-04-18 18:00:00	0	42.5	20.58
2019-04-18 19:00:00	0	42.84	20.5
2019-04-18 20:00:00	0	46.09	21.75
2019-04-18 21:00:00	0	42.58	20.5
2019-04-18 22:00:00	0	43.5	20.58
2019-04-18 23:00:00	0	42.59	20.67
2019-04-19 00:00:00	0	43.45	20.56
2019-04-19 01:00:00	0	43.75	20.67
2019-04-19 02:00:00	0	42.59	20.5
2019-04-19 03:00:00	0	42.59	20.5
2019-04-19 04:00:00	0	43.5	20.75
2019-04-19 05:00:00	0	42.59	20.5
2019-04-19 06:00:00	0	43.75	20.58
2019-04-19 07:00:00	0	42.59	20.67
2019-04-19 08:00:00	0	42.59	20.5
2019-04-19 09:00:00	0	43.5	20.75
2019-04-19 10:00:00	0	42.59	20.5
2019-04-19 11:00:00	0	42.75	20.5
2019-04-19 12:00:00	0	43.34	20.75
2019-04-19 13:00:00	0	42.34	20.5
2019-04-19 14:00:00	0	42.59	20.5
2019-04-19 15:00:00	0	43.5	20.75
2019-04-19 16:00:00	0	42.5	20.5
2019-04-19 17:00:00	0	43.34	20.59
2019-04-19 18:00:00	0	42.84	20.58
2019-04-19 19:00:00	0	43	20.42
2019-04-19 20:00:00	0	46.67	21.75
2019-04-19 21:00:00	0	43.09	20.5
2019-04-19 22:00:00	0	43.5	20.67
2019-04-19 23:00:00	0	42.59	20.58
2019-04-20 00:00:00	0	43.45	20.67
2019-04-20 01:00:00	0	43.59	20.67
2019-04-20 02:00:00	0	42.59	20.5
2019-04-20 03:00:00	0	43.5	20.75
2019-04-20 04:00:00	0	42.59	20.5
2019-04-20 05:00:00	0	42.75	20.5
2019-04-20 06:00:00	0	43.59	20.67
2019-04-20 07:00:00	0	42.59	20.5
2019-04-20 08:00:00	0	42.5	20.5
2019-04-20 09:00:00	0	43.34	20.75
2019-04-20 10:00:00	0	42.5	20.5
2019-04-20 11:00:00	0	43.34	20.75
2019-04-20 12:00:00	0	42.34	20.5
2019-04-20 13:00:00	0	43.5	20.67
2019-04-20 14:00:00	0	42.34	20.58
2019-04-20 15:00:00	0	42.5	20.5
2019-04-20 16:00:00	0	43.34	20.67
2019-04-20 17:00:00	0	42.34	20.5
2019-04-20 18:00:00	0	43.5	20.59
2019-04-20 19:00:00	0	44	20.92
2019-04-20 20:00:00	0	44.84	21.17
2019-04-20 21:00:00	0	44.83	21.42
2019-04-20 22:00:00	0	42.34	20.5
2019-04-20 23:00:00	0	43.5	20.75
2019-04-21 00:00:00	0	42.22	20.33
2019-04-21 01:00:00	0	42.84	20.5
2019-04-21 02:00:00	0	43.5	20.75
2019-04-21 03:00:00	0	42.59	20.5
2019-04-21 04:00:00	0	43.75	20.75
2019-04-21 05:00:00	0	42.59	20.5
2019-04-21 06:00:00	0	43.42	20.58
2019-04-21 07:00:00	0	42.5	20.67
2019-04-21 08:00:00	0	42.5	20.5
2019-04-21 09:00:00	0	43.67	20.75
2019-04-21 10:00:00	0	42.59	20.5
2019-04-21 11:00:00	0	43.42	20.58
2019-04-21 12:00:00	0	42.5	20.67
2019-04-21 13:00:00	0	42.25	20.5
2019-04-21 14:00:00	0	43.5	20.75
2019-04-21 15:00:00	0	44.84	21.33
2019-04-21 16:00:00	0	43.42	20.67
2019-04-21 17:00:00	0	42.25	20.58
2019-04-21 18:00:00	0	42.34	20.5
2019-04-21 19:00:00	0	45.67	21.33
2019-04-21 20:00:00	0	43.75	20.92
2019-04-21 21:00:00	0	43.67	20.58
2019-04-21 22:00:00	0	43.34	20.59
2019-04-21 23:00:00	0	42.59	20.42
2019-04-22 00:00:00	0	46.11	21.56
2019-04-22 01:00:00	0	42.84	20.58
2019-04-22 02:00:00	0	43.25	20.5
2019-04-22 03:00:00	0	43.25	20.75
2019-04-22 04:00:00	0	42.34	20.5
2019-04-22 05:00:00	0	43.42	20.75
2019-04-22 06:00:00	0	43.25	20.67
2019-04-22 07:00:00	0	42.33	20.5
2019-04-22 08:00:00	0	43.42	20.75
2019-04-22 09:00:00	0	42.33	20.5
2019-04-22 10:00:00	0	43.17	20.83
2019-04-22 11:00:00	0	43.42	20.67
2019-04-22 12:00:00	0	42.34	20.5
2019-04-22 13:00:00	0	43.42	20.67
2019-04-22 14:00:00	0	42.25	20.5
2019-04-22 15:00:00	0	43	20.58
2019-04-22 16:00:00	0	43.42	20.75
2019-04-22 17:00:00	0	42.34	20.42
2019-04-22 18:00:00	0	43.42	20.75
2019-04-22 19:00:00	0	43	20.58
2019-04-22 20:00:00	0	42.84	20.5
2019-04-22 21:00:00	0	47.67	22.58
2019-04-22 22:00:00	0	42.33	20.5
2019-04-22 23:00:00	0	45.75	21.42
2019-04-23 00:00:00	0	45	21.89
2019-04-23 01:00:00	0	43.34	20.84
2019-04-23 02:00:00	0	45.08	21.33
2019-04-23 03:00:00	0	42.33	20.5
2019-04-23 04:00:00	0	43.17	20.58
2019-04-23 05:00:00	0	42.42	20.67
2019-04-23 06:00:00	0	42.42	20.5
2019-04-23 07:00:00	0	43.42	20.75
2019-04-23 08:00:00	0	42.33	20.5
2019-04-23 09:00:00	0	43.25	20.58
2019-04-23 10:00:00	0	42.5	20.67
2019-04-23 11:00:00	0	42.25	20.5
2019-04-23 12:00:00	0	42.25	20.42
2019-04-23 13:00:00	0	43.42	20.67
2019-04-23 14:00:00	0	42.34	20.42
2019-04-23 15:00:00	0	44.75	21.08
2019-04-23 16:00:00	0	43.92	21
2019-04-23 17:00:00	0	42.34	20.34
2019-04-23 18:00:00	0	44	20.75
2019-04-23 19:00:00	0	44.25	20.83
2019-04-23 20:00:00	0	45.25	21.25
2019-04-23 21:00:00	0	45.58	21.33
2019-04-23 22:00:00	0	42.34	20.42
2019-04-23 23:00:00	0	44.75	20.75
2019-04-24 00:00:00	0	43.89	21.33
2019-04-24 01:00:00	0	44.25	20.92
2019-04-24 02:00:00	0	45.58	21.25
2019-04-24 03:00:00	0	42.34	20.42
2019-04-24 04:00:00	0	44.17	20.75
2019-04-24 05:00:00	0	42.25	20.58
2019-04-24 06:00:00	0	42.25	20.5
2019-04-24 07:00:00	0	44.5	21
2019-04-24 08:00:00	0	43.34	20.67
2019-04-24 09:00:00	0	42.5	20.42
2019-04-24 10:00:00	0	43.34	20.67
2019-04-24 11:00:00	0	42.34	20.58
2019-04-24 12:00:00	0	42.5	20.5
2019-04-24 13:00:00	0	43.33	20.75
2019-04-24 14:00:00	0	42.34	20.5
2019-04-24 15:00:00	0	43.09	20.5
2019-04-24 16:00:00	0	44.92	21.33
2019-04-24 17:00:00	0	42.75	20.5
2019-04-24 18:00:00	0	43.34	20.75
2019-04-24 19:00:00	0	43.59	20.67
2019-04-24 20:00:00	0	44.67	21.25
2019-04-24 21:00:00	0	43.33	20.67
2019-04-24 22:00:00	0	42.5	20.58
2019-04-24 23:00:00	0	42.67	20.5
2019-04-25 00:00:00	0	43.11	20.67
2019-04-25 01:00:00	0	43.92	21.17
2019-04-25 02:00:00	0	43.92	20.83
2019-04-25 03:00:00	0	42.59	20.59
2019-04-25 04:00:00	0	42.42	20.5
2019-04-25 05:00:00	0	42.33	20.5
2019-04-25 06:00:00	0	43.42	20.75
2019-04-25 07:00:00	0	42.84	20.5
2019-04-25 08:00:00	0	42.84	20.5
2019-04-25 09:00:00	0	43.67	20.75
2019-04-25 10:00:00	0	42.59	20.5
2019-04-25 11:00:00	0	44.17	20.84
2019-04-25 12:00:00	0	42.5	20.58
2019-04-25 13:00:00	0	42.5	20.5
2019-04-25 14:00:00	0	43.67	20.75
2019-04-25 15:00:00	0	42.59	20.5
2019-04-25 16:00:00	0	42.59	20.5
2019-04-25 17:00:00	0	43.42	20.75
2019-04-25 18:00:00	0	42.5	20.5
2019-04-25 19:00:00	0	43.5	20.75
2019-04-25 20:00:00	0	45.25	21.58
2019-04-25 21:00:00	0	43.17	20.58
2019-04-25 22:00:00	0	42.42	20.67
2019-04-25 23:00:00	0	42.33	20.5
2019-04-26 00:00:00	0	43	20.67
2019-04-26 01:00:00	0	42.33	20.5
2019-04-26 02:00:00	0	43.17	20.67
2019-04-26 03:00:00	0	42.42	20.58
2019-04-26 04:00:00	0	42.33	20.5
2019-04-26 05:00:00	0	43.42	20.75
2019-04-26 06:00:00	0	42.25	20.5
2019-04-26 07:00:00	0	43.33	20.75
2019-04-26 08:00:00	0	42.42	20.5
2019-04-26 09:00:00	0	42.42	20.42
2019-04-26 10:00:00	0	43.25	20.75
2019-04-26 11:00:00	0	42.5	20.5
2019-04-26 12:00:00	0	43.33	20.67
2019-04-26 13:00:00	0	42.34	20.58
2019-04-26 14:00:00	0	42.5	20.5
2019-04-26 15:00:00	0	43.34	20.75
2019-04-26 16:00:00	0	42.5	20.5
2019-04-26 17:00:00	0	43.34	20.67
2019-04-26 18:00:00	0	42.34	20.58
2019-04-26 19:00:00	0	43	20.67
2019-04-26 20:00:00	0	46.75	21.67
2019-04-26 21:00:00	0	44.5	21.17
2019-04-26 22:00:00	0	43.25	20.59
2019-04-26 23:00:00	0	42.34	20.58
2019-04-27 00:00:00	0	43.11	20.56
2019-04-27 01:00:00	0	43.33	20.59
2019-04-27 02:00:00	0	42.5	20.5
2019-04-27 03:00:00	0	42.42	20.42
2019-04-27 04:00:00	0	43.25	20.75
2019-04-27 05:00:00	0	42.5	20.5
2019-04-27 06:00:00	0	43.34	20.59
2019-04-27 07:00:00	0	42.34	20.58
2019-04-27 08:00:00	0	42.5	20.5
2019-04-27 09:00:00	0	43.34	20.75
2019-04-27 10:00:00	0	42.5	20.5
2019-04-27 11:00:00	0	43.34	20.58
2019-04-27 12:00:00	0	42.34	20.67
2019-04-27 13:00:00	0	42.59	20.5
2019-04-27 14:00:00	0	43.25	20.75
2019-04-27 15:00:00	0	43.42	20.92
2019-04-27 16:00:00	0	42.42	20.42
2019-04-27 17:00:00	0	43.42	20.75
2019-04-27 18:00:00	0	42.33	20.5
2019-04-27 19:00:00	0	44.42	21.09
2019-04-27 20:00:00	0	45.17	21.58
2019-04-27 21:00:00	0	44.42	21.5
2019-04-27 22:00:00	0	43.42	20.67
2019-04-27 23:00:00	0	42.25	20.58
2019-04-28 00:00:00	0	43.45	20.56
2019-04-28 01:00:00	0	43.42	20.75
2019-04-28 02:00:00	0	43.34	20.75
2019-04-28 03:00:00	0	42.5	20.5
2019-04-28 04:00:00	0	43.34	20.5
2019-04-28 05:00:00	0	42.34	20.5
2019-04-28 06:00:00	0	42.5	20.5
2019-04-28 07:00:00	0	43.34	20.75
2019-04-28 08:00:00	0	42.5	20.5
2019-04-28 09:00:00	0	43.34	20.58
2019-04-28 10:00:00	0	42.59	20.67
2019-04-28 11:00:00	0	42.5	20.5
2019-04-28 12:00:00	0	43.33	20.75
2019-04-28 13:00:00	0	42.5	20.5
2019-04-28 14:00:00	0	42.33	20.5
2019-04-28 15:00:00	0	44.75	21.17
2019-04-28 16:00:00	0	42.58	20.5
2019-04-28 17:00:00	0	43.17	20.58
2019-04-28 18:00:00	0	42.59	20.67
2019-04-28 19:00:00	0	44.75	21.42
2019-04-28 20:00:00	0	45.59	21.67
2019-04-28 21:00:00	0	44.67	21.5
2019-04-28 22:00:00	0	42.33	20.5
2019-04-28 23:00:00	0	43.5	20.75
2019-04-29 00:00:00	0	46.11	21.67
2019-04-29 01:00:00	0	44.42	21.17
2019-04-29 02:00:00	0	43.67	21.08
2019-04-29 03:00:00	0	42.33	20.5
2019-04-29 04:00:00	0	43.42	20.75
2019-04-29 05:00:00	0	42.25	20.5
2019-04-29 06:00:00	0	43	20.67
2019-04-29 07:00:00	0	43.67	20.75
2019-04-29 08:00:00	0	42.59	20.5
2019-04-29 09:00:00	0	42.25	20.5
2019-04-29 10:00:00	0	44	20.75
2019-04-29 11:00:00	0	42.34	20.42
2019-04-29 12:00:00	0	42.5	20.42
2019-04-29 13:00:00	0	43.34	20.67
2019-04-29 14:00:00	0	42.34	20.42
2019-04-29 15:00:00	0	44.25	20.67
2019-04-29 16:00:00	0	42.59	20.58
2019-04-29 17:00:00	0	42.5	20.42
2019-04-29 18:00:00	0	43.34	20.59
2019-04-29 19:00:00	0	43.34	20.5
2019-04-29 20:00:00	0	43.75	20.75
2019-04-29 21:00:00	0	45.92	21.67
2019-04-29 22:00:00	0	42.92	20.75
2019-04-29 23:00:00	0	44.59	21
2019-04-30 00:00:00	0	47.56	22.67
2019-04-30 01:00:00	0	44.92	21.17
2019-04-30 02:00:00	0	43.75	20.67
2019-04-30 03:00:00	0	42.25	20.5
2019-04-30 04:00:00	0	43.42	20.67
2019-04-30 05:00:00	0	42.34	20.42
2019-04-30 06:00:00	0	43.42	20.67
2019-04-30 07:00:00	0	42.25	20.5
2019-04-30 08:00:00	0	42.25	20.42
2019-04-30 09:00:00	0	43.5	20.75
2019-04-30 10:00:00	0	42.59	20.5
2019-04-30 11:00:00	0	43.25	20.58
2019-04-30 12:00:00	0	42.5	20.59
2019-04-30 13:00:00	0	42.34	20.42
2019-04-30 14:00:00	0	43.17	20.67
2019-04-30 15:00:00	0	44.67	21.42
2019-04-30 16:00:00	0	43.42	21
2019-04-30 17:00:00	0	43.42	20.75
2019-04-30 18:00:00	0	42.83	20.67
2019-04-30 19:00:00	0	45.17	21.25
2019-04-30 20:00:00	0	45.17	21.42
2019-04-30 21:00:00	0	44.33	21
2019-04-30 22:00:00	0	43.92	20.92
2019-04-30 23:00:00	0	42.83	20.67
2019-05-01 00:00:00	0	45.33	21.67

## Sheet: PM 04161 07
Data/Hora	Intensidade(carros/hora)	Ocupacao(%)	Carga(%)
2019-04-01 00:00:00	0	0	0
2019-04-01 01:00:00	0	0	0
2019-04-01 02:00:00	0	0	0
2019-04-01 03:00:00	0	0	0
2019-04-01 04:00:00	0	0	0
2019-04-01 05:00:00	0	0	0
2019-04-01 06:00:00	0	0	0
2019-04-01 07:00:00	0	0	0
2019-04-01 08:00:00	0	0	0
2019-04-01 09:00:00	0	0	0
2019-04-01 10:00:00	0	0	0
2019-04-01 11:00:00	0	0	0
2019-04-01 12:00:00	0	0	0
2019-04-01 13:00:00	0	0	0
2019-04-01 14:00:00	0	0	0
2019-04-01 15:00:00	0	0	0
2019-04-01 16:00:00	0	0	0
2019-04-01 17:00:00	0	0	0
2019-04-01 18:00:00	0	0	0
2019-04-01 19:00:00	0	0	0
2019-04-01 20:00:00	0	0	0
2019-04-01 21:00:00	0	0	0
2019-04-01 22:00:00	0	0	0
2019-04-01 23:00:00	0	0	0
2019-04-02 00:00:00	0	0	0
2019-04-02 01:00:00	0	0	0
2019-04-02 02:00:00	0	0	0
2019-04-02 03:00:00	0	0	0
2019-04-02 04:00:00	0	0	0
2019-04-02 05:00:00	0	0	0
2019-04-02 06:00:00	0	0	0
2019-04-02 07:00:00	0	0	0
2019-04-02 08:00:00	0	0	0
2019-04-02 09:00:00	0	0	0
2019-04-02 10:00:00	0	0	0
2019-04-02 11:00:00	0	0	0
2019-04-02 12:00:00	0	0	0
2019-04-02 13:00:00	0	0	0
2019-04-02 14:00:00	0	0	0
2019-04-02 15:00:00	0	0	0
2019-04-02 16:00:00	0	0	0
2019-04-02 17:00:00	0	0	0
2019-04-02 18:00:00	0	0	0
2019-04-02 19:00:00	0	0	0
2019-04-02 20:00:00	0	0	0
2019-04-02 21:00:00	0	0	0
2019-04-02 22:00:00	0	0	0
2019-04-02 23:00:00	0	0	0
2019-04-03 00:00:00	0	0	0
2019-04-03 01:00:00	0	0	0
2019-04-03 02:00:00	0	0	0
2019-04-03 03:00:00	0	0	0
2019-04-03 04:00:00	0	0	0
2019-04-03 05:00:00	0	0	0
2019-04-03 06:00:00	0	0	0
2019-04-03 07:00:00	0	0	0
2019-04-03 08:00:00	0	0	0
2019-04-03 09:00:00	0	0	0
2019-04-03 10:00:00	0	0	0
2019-04-03 11:00:00	0	0	0
2019-04-03 12:00:00	0	0	0
2019-04-03 13:00:00	0	0	0
2019-04-03 14:00:00	0	0	0
2019-04-03 15:00:00	0	0	0
2019-04-03 16:00:00	0	0	0
2019-04-03 17:00:00	0	0	0
2019-04-03 18:00:00	0	0	0
2019-04-03 19:00:00	0	0	0
2019-04-03 20:00:00	0	0	0
2019-04-03 21:00:00	0	0	0
2019-04-03 22:00:00	0	0	0
2019-04-03 23:00:00	0	0	0
2019-04-04 00:00:00	0	0	0
2019-04-04 01:00:00	0	0	0
2019-04-04 02:00:00	0	0	0
2019-04-04 03:00:00	0	0	0
2019-04-04 04:00:00	0	0	0
2019-04-04 05:00:00	0	0	0
2019-04-04 06:00:00	0	0	0
2019-04-04 07:00:00	0	0	0
2019-04-04 08:00:00	0	0	0
2019-04-04 09:00:00	0	0	0
2019-04-04 10:00:00	0	0	0
2019-04-04 11:00:00	0	0	0
2019-04-04 12:00:00	0	0	0
2019-04-04 13:00:00	0	0	0
2019-04-04 14:00:00	0	0	0
2019-04-04 15:00:00	0	0	0
2019-04-04 16:00:00	0	0	0
2019-04-04 17:00:00	0	0	0
2019-04-04 18:00:00	0	0	0
2019-04-04 19:00:00	0	0	0
2019-04-04 20:00:00	0	0	0
2019-04-04 21:00:00	0	0	0
2019-04-04 22:00:00	0	0	0
2019-04-04 23:00:00	0	0	0
2019-04-05 00:00:00	0	0	0
2019-04-05 01:00:00	0	0	0
2019-04-05 02:00:00	0	0	0
2019-04-05 03:00:00	0	0	0
2019-04-05 04:00:00	0	0	0
2019-04-05 05:00:00	0	0	0
2019-04-05 06:00:00	0	0	0
2019-04-05 07:00:00	0	0	0
2019-04-05 08:00:00	0	0	0
2019-04-05 09:00:00	0	0	0
2019-04-05 10:00:00	0	0	0
2019-04-05 11:00:00	0	0	0
2019-04-05 12:00:00	0	0	0
2019-04-05 13:00:00	0	0	0
2019-04-05 14:00:00	0	0	0
2019-04-05 15:00:00	0	0	0
2019-04-05 16:00:00	0	0	0
2019-04-05 17:00:00	0	0	0
2019-04-05 18:00:00	0	0	0
2019-04-05 19:00:00	0	0	0
2019-04-05 20:00:00	0	0	0
2019-04-05 21:00:00	0	0	0
2019-04-05 22:00:00	0	0	0
2019-04-05 23:00:00	0	0	0
2019-04-06 00:00:00	0	0	0
2019-04-06 01:00:00	0	0	0
2019-04-06 02:00:00	0	0	0
2019-04-06 03:00:00	0	0	0
2019-04-06 04:00:00	0	0	0
2019-04-06 05:00:00	0	0	0
2019-04-06 06:00:00	0	0	0
2019-04-06 07:00:00	0	0	0
2019-04-06 08:00:00	0	0	0
2019-04-06 09:00:00	0	0	0
2019-04-06 10:00:00	0	0	0
2019-04-06 11:00:00	0	0	0
2019-04-06 12:00:00	0	0	0
2019-04-06 13:00:00	0	0	0
2019-04-06 14:00:00	0	0	0
2019-04-06 15:00:00	0	0	0
2019-04-06 16:00:00	0	0	0
2019-04-06 17:00:00	0	0	0
2019-04-06 18:00:00	0	0	0
2019-04-06 19:00:00	0	0	0
2019-04-06 20:00:00	0	0	0
2019-04-06 21:00:00	0	0	0
2019-04-06 22:00:00	0	0	0
2019-04-06 23:00:00	0	0	0
2019-04-07 00:00:00	0	0	0
2019-04-07 01:00:00	0	0	0
2019-04-07 02:00:00	0	0	0
2019-04-07 03:00:00	0	0	0
2019-04-07 04:00:00	0	0	0
2019-04-07 05:00:00	0	0	0
2019-04-07 06:00:00	0	0	0
2019-04-07 07:00:00	0	0	0
2019-04-07 08:00:00	0	0	0
2019-04-07 09:00:00	0	0	0
2019-04-07 10:00:00	0	0	0
2019-04-07 11:00:00	0	0	0
2019-04-07 12:00:00	0	0	0
2019-04-07 13:00:00	0	0	0
2019-04-07 14:00:00	0	0	0
2019-04-07 15:00:00	0	0	0
2019-04-07 16:00:00	0	0	0
2019-04-07 17:00:00	0	0	0
2019-04-07 18:00:00	0	0	0
2019-04-07 19:00:00	0	0	0
2019-04-07 20:00:00	0	0	0
2019-04-07 21:00:00	0	0	0
2019-04-07 22:00:00	0	0	0
2019-04-07 23:00:00	0	0	0
2019-04-08 00:00:00	0	0	0
2019-04-08 01:00:00	0	0	0
2019-04-08 02:00:00	0	0	0
2019-04-08 03:00:00	0	0	0
2019-04-08 04:00:00	0	0	0
2019-04-08 05:00:00	0	0	0
2019-04-08 06:00:00	0	0	0
2019-04-08 07:00:00	0	0	0
2019-04-08 08:00:00	0	0	0
2019-04-08 09:00:00	0	0	0
2019-04-08 10:00:00	0	0	0
2019-04-08 11:00:00	0	0	0
2019-04-08 12:00:00	0	0	0
2019-04-08 13:00:00	0	0	0
2019-04-08 14:00:00	0	0	0
2019-04-08 15:00:00	0	0	0
2019-04-08 16:00:00	0	0	0
2019-04-08 17:00:00	0	0	0
2019-04-08 18:00:00	0	0	0
2019-04-08 19:00:00	0	0	0
2019-04-08 20:00:00	0	0	0
2019-04-08 21:00:00	0	0	0
2019-04-08 22:00:00	0	0	0
2019-04-08 23:00:00	0	0	0
2019-04-09 00:00:00	0	0	0
2019-04-09 01:00:00	0	0	0
2019-04-09 02:00:00	0	0	0
2019-04-09 03:00:00	0	0	0
2019-04-09 04:00:00	0	0	0
2019-04-09 05:00:00	0	0	0
2019-04-09 06:00:00	0	0	0
2019-04-09 07:00:00	0	0	0
2019-04-09 08:00:00	0	0	0
2019-04-09 09:00:00	0	0	0
2019-04-09 10:00:00	0	0	0
2019-04-09 11:00:00	0	0	0
2019-04-09 12:00:00	0	0	0
2019-04-09 13:00:00	0	0	0
2019-04-09 14:00:00	0	0	0
2019-04-09 15:00:00	0	0	0
2019-04-09 16:00:00	0	0	0
2019-04-09 17:00:00	0	0	0
2019-04-09 18:00:00	0	0	0
2019-04-09 19:00:00	0	0	0
2019-04-09 20:00:00	0	0	0
2019-04-09 21:00:00	0	0	0
2019-04-09 22:00:00	0	0	0
2019-04-09 23:00:00	0	0	0
2019-04-10 00:00:00	0	0	0
2019-04-10 01:00:00	0	0	0
2019-04-10 02:00:00	0	0	0
2019-04-10 03:00:00	0	0	0
2019-04-10 04:00:00	0	0	0
2019-04-10 05:00:00	0	0	0
2019-04-10 06:00:00	0	0	0
2019-04-10 07:00:00	0	0	0
2019-04-10 08:00:00	0	0	0
2019-04-10 09:00:00	0	0	0
2019-04-10 10:00:00	0	0	0
2019-04-10 11:00:00	0	0	0
2019-04-10 12:00:00	0	0	0
2019-04-10 13:00:00	0	0	0
2019-04-10 14:00:00	0	0	0
2019-04-10 15:00:00	0	0	0
2019-04-10 16:00:00	0	0	0
2019-04-10 17:00:00	0	0	0
2019-04-10 18:00:00	0	0	0
2019-04-10 19:00:00	0	0	0
2019-04-10 20:00:00	0	0	0
2019-04-10 21:00:00	0	0	0
2019-04-10 22:00:00	0	0	0
2019-04-10 23:00:00	0	0	0
2019-04-11 00:00:00	0	0	0
2019-04-11 01:00:00	0	0	0
2019-04-11 02:00:00	0	0	0
2019-04-11 03:00:00	0	0	0
2019-04-11 04:00:00	0	0	0
2019-04-11 05:00:00	0	0	0
2019-04-11 06:00:00	0	0	0
2019-04-11 07:00:00	0	0	0
2019-04-11 08:00:00	0	0	0
2019-04-11 09:00:00	0	0	0
2019-04-11 10:00:00	0	0	0
2019-04-11 11:00:00	0	0	0
2019-04-11 12:00:00	0	0	0
2019-04-11 13:00:00	0	0	0
2019-04-11 14:00:00	0	0	0
2019-04-11 15:00:00	0	0	0
2019-04-11 16:00:00	0	0	0
2019-04-11 17:00:00	0	0	0
2019-04-11 18:00:00	0	0	0
2019-04-11 19:00:00	0	0	0
2019-04-11 20:00:00	0	0	0
2019-04-11 21:00:00	0	0	0
2019-04-11 22:00:00	0	0	0
2019-04-11 23:00:00	0	0	0
2019-04-12 00:00:00	0	0	0
2019-04-12 01:00:00	0	0	0
2019-04-12 02:00:00	0	0	0
2019-04-12 03:00:00	0	0	0
2019-04-12 04:00:00	0	0	0
2019-04-12 05:00:00	0	0	0
2019-04-12 06:00:00	0	0	0
2019-04-12 07:00:00	0	0	0
2019-04-12 08:00:00	0	0	0
2019-04-12 09:00:00	0	0	0
2019-04-12 10:00:00	0	0	0
2019-04-12 11:00:00	0	0	0
2019-04-12 12:00:00	0	0	0
2019-04-12 13:00:00	0	0	0
2019-04-12 14:00:00	0	0	0
2019-04-12 15:00:00	0	0	0
2019-04-12 16:00:00	0	0	0
2019-04-12 17:00:00	0	0	0
2019-04-12 18:00:00	0	0	0
2019-04-12 19:00:00	0	0	0
2019-04-12 20:00:00	0	0	0
2019-04-12 21:00:00	0	0	0
2019-04-12 22:00:00	0	0	0
2019-04-12 23:00:00	0	0	0
2019-04-13 00:00:00	0	0	0
2019-04-13 01:00:00	0	0	0
2019-04-13 02:00:00	0	0	0
2019-04-13 03:00:00	0	0	0
2019-04-13 04:00:00	0	0	0
2019-04-13 05:00:00	0	0	0
2019-04-13 06:00:00	0	0	0
2019-04-13 07:00:00	0	0	0
2019-04-13 08:00:00	0	0	0
2019-04-13 09:00:00	0	0	0
2019-04-13 10:00:00	0	0	0
2019-04-13 11:00:00	0	0	0
2019-04-13 12:00:00	0	0	0
2019-04-13 13:00:00	0	0	0
2019-04-13 14:00:00	0	0	0
2019-04-13 15:00:00	0	0	0
2019-04-13 16:00:00	0	0	0
2019-04-13 17:00:00	0	0	0
2019-04-13 18:00:00	0	0	0
2019-04-13 19:00:00	0	0	0
2019-04-13 20:00:00	0	0	0
2019-04-13 21:00:00	0	0	0
2019-04-13 22:00:00	0	0	0
2019-04-13 23:00:00	0	0	0
2019-04-14 00:00:00	0	0	0
2019-04-14 01:00:00	0	0	0
2019-04-14 02:00:00	0	0	0
2019-04-14 03:00:00	0	0	0
2019-04-14 04:00:00	0	0	0
2019-04-14 05:00:00	0	0	0
2019-04-14 06:00:00	0	0	0
2019-04-14 07:00:00	0	0	0
2019-04-14 08:00:00	0	0	0
2019-04-14 09:00:00	0	0	0
2019-04-14 10:00:00	0	0	0
2019-04-14 11:00:00	0	0	0
2019-04-14 12:00:00	0	0	0
2019-04-14 13:00:00	0	0	0
2019-04-14 14:00:00	0	0	0
2019-04-14 15:00:00	0	0	0
2019-04-14 16:00:00	0	0	0
2019-04-14 17:00:00	0	0	0
2019-04-14 18:00:00	0	0	0
2019-04-14 19:00:00	0	0	0
2019-04-14 20:00:00	0	0	0
2019-04-14 21:00:00	0	0	0
2019-04-14 22:00:00	0	0	0
2019-04-14 23:00:00	0	0	0
2019-04-15 00:00:00	0	0	0
2019-04-15 01:00:00	0	0	0
2019-04-15 02:00:00	0	0	0
2019-04-15 03:00:00	0	0	0
2019-04-15 04:00:00	0	0	0
2019-04-15 05:00:00	0	0	0
2019-04-15 06:00:00	0	0	0
2019-04-15 07:00:00	0	0	0
2019-04-15 08:00:00	0	0	0
2019-04-15 09:00:00	0	0	0
2019-04-15 10:00:00	0	0	0
2019-04-15 11:00:00	0	0	0
2019-04-15 12:00:00	0	0	0
2019-04-15 13:00:00	0	0	0
2019-04-15 14:00:00	0	0	0
2019-04-15 15:00:00	0	0	0
2019-04-15 16:00:00	0	0	0
2019-04-15 17:00:00	0	0	0
2019-04-15 18:00:00	0	0	0
2019-04-15 19:00:00	0	0	0
2019-04-15 20:00:00	0	0	0
2019-04-15 21:00:00	0	0	0
2019-04-15 22:00:00	0	0	0
2019-04-15 23:00:00	0	0	0
2019-04-16 00:00:00	0	0	0
2019-04-16 01:00:00	0	0	0
2019-04-16 02:00:00	0	0	0
2019-04-16 03:00:00	0	0	0
2019-04-16 04:00:00	0	0	0
2019-04-16 05:00:00	0	0	0
2019-04-16 06:00:00	0	0	0
2019-04-16 07:00:00	0	0	0
2019-04-16 08:00:00	0	0	0
2019-04-16 09:00:00	0	0	0
2019-04-16 10:00:00	0	0	0
2019-04-16 11:00:00	0	0	0
2019-04-16 12:00:00	0	0	0
2019-04-16 13:00:00	0	0	0
2019-04-16 14:00:00	0	0	0
2019-04-16 15:00:00	0	0	0
2019-04-16 16:00:00	0	0	0
2019-04-16 17:00:00	0	0	0
2019-04-16 18:00:00	0	0	0
2019-04-16 19:00:00	0	0	0
2019-04-16 20:00:00	0	0	0
2019-04-16 21:00:00	0	0	0
2019-04-16 22:00:00	0	0	0
2019-04-16 23:00:00	0	0	0
2019-04-17 00:00:00	0	0	0
2019-04-17 01:00:00	0	0	0
2019-04-17 02:00:00	0	0	0
2019-04-17 03:00:00	0	0	0
2019-04-17 04:00:00	0	0	0
2019-04-17 05:00:00	0	0	0
2019-04-17 06:00:00	0	0	0
2019-04-17 07:00:00	0	0	0
2019-04-17 08:00:00	0	0	0
2019-04-17 09:00:00	0	0	0
2019-04-17 10:00:00	0	0	0
2019-04-17 11:00:00	0	0	0
2019-04-17 12:00:00	0	0	0
2019-04-17 13:00:00	0	0	0
2019-04-17 14:00:00	0	0	0
2019-04-17 15:00:00	0	0	0
2019-04-17 16:00:00	0	0	0
2019-04-17 17:00:00	0	0	0
2019-04-17 18:00:00	0	0	0
2019-04-17 19:00:00	0	0	0
2019-04-17 20:00:00	0	0	0
2019-04-17 21:00:00	0	0	0
2019-04-17 22:00:00	0	0	0
2019-04-17 23:00:00	0	0	0
2019-04-18 00:00:00	0	0	0
2019-04-18 01:00:00	0	0	0
2019-04-18 02:00:00	0	0	0
2019-04-18 03:00:00	0	0	0
2019-04-18 04:00:00	0	0	0
2019-04-18 05:00:00	0	0	0
2019-04-18 06:00:00	0	0	0
2019-04-18 07:00:00	0	0	0
2019-04-18 08:00:00	0	0	0
2019-04-18 09:00:00	0	0	0
2019-04-18 10:00:00	0	0	0
2019-04-18 11:00:00	0	0	0
2019-04-18 12:00:00	0	0	0
2019-04-18 13:00:00	0	0	0
2019-04-18 14:00:00	0	0	0
2019-04-18 15:00:00	0	0	0
2019-04-18 16:00:00	0	0	0
2019-04-18 17:00:00	0	0	0
2019-04-18 18:00:00	0	0	0
2019-04-18 19:00:00	0	0	0
2019-04-18 20:00:00	0	0	0
2019-04-18 21:00:00	0	0	0
2019-04-18 22:00:00	0	0	0
2019-04-18 23:00:00	0	0	0
2019-04-19 00:00:00	0	0	0
2019-04-19 01:00:00	0	0	0
2019-04-19 02:00:00	0	0	0
2019-04-19 03:00:00	0	0	0
2019-04-19 04:00:00	0	0	0
2019-04-19 05:00:00	0	0	0
2019-04-19 06:00:00	0	0	0
2019-04-19 07:00:00	0	0	0
2019-04-19 08:00:00	0	0	0
2019-04-19 09:00:00	0	0	0
2019-04-19 10:00:00	0	0	0
2019-04-19 11:00:00	0	0	0
2019-04-19 12:00:00	0	0	0
2019-04-19 13:00:00	0	0	0
2019-04-19 14:00:00	0	0	0
2019-04-19 15:00:00	0	0	0
2019-04-19 16:00:00	0	0	0
2019-04-19 17:00:00	0	0	0
2019-04-19 18:00:00	0	0	0
2019-04-19 19:00:00	0	0	0
2019-04-19 20:00:00	0	0	0
2019-04-19 21:00:00	0	0	0
2019-04-19 22:00:00	0	0	0
2019-04-19 23:00:00	0	0	0
2019-04-20 00:00:00	0	0	0
2019-04-20 01:00:00	0	0	0
2019-04-20 02:00:00	0	0	0
2019-04-20 03:00:00	0	0	0
2019-04-20 04:00:00	0	0	0
2019-04-20 05:00:00	0	0	0
2019-04-20 06:00:00	0	0	0
2019-04-20 07:00:00	0	0	0
2019-04-20 08:00:00	0	0	0
2019-04-20 09:00:00	0	0	0
2019-04-20 10:00:00	0	0	0
2019-04-20 11:00:00	0	0	0
2019-04-20 12:00:00	0	0	0
2019-04-20 13:00:00	0	0	0
2019-04-20 14:00:00	0	0	0
2019-04-20 15:00:00	0	0	0
2019-04-20 16:00:00	0	0	0
2019-04-20 17:00:00	0	0	0
2019-04-20 18:00:00	0	0	0
2019-04-20 19:00:00	0	0	0
2019-04-20 20:00:00	0	0	0
2019-04-20 21:00:00	0	0	0
2019-04-20 22:00:00	0	0	0
2019-04-20 23:00:00	0	0	0
2019-04-21 00:00:00	0	0	0
2019-04-21 01:00:00	0	0	0
2019-04-21 02:00:00	0	0	0
2019-04-21 03:00:00	0	0	0
2019-04-21 04:00:00	0	0	0
2019-04-21 05:00:00	0	0	0
2019-04-21 06:00:00	0	0	0
2019-04-21 07:00:00	0	0	0
2019-04-21 08:00:00	0	0	0
2019-04-21 09:00:00	0	0	0
2019-04-21 10:00:00	0	0	0
2019-04-21 11:00:00	0	0	0
2019-04-21 12:00:00	0	0	0
2019-04-21 13:00:00	0	0	0
2019-04-21 14:00:00	0	0	0
2019-04-21 15:00:00	0	0	0
2019-04-21 16:00:00	0	0	0
2019-04-21 17:00:00	0	0	0
2019-04-21 18:00:00	0	0	0
2019-04-21 19:00:00	0	0	0
2019-04-21 20:00:00	0	0	0
2019-04-21 21:00:00	0	0	0
2019-04-21 22:00:00	0	0	0
2019-04-21 23:00:00	0	0	0
2019-04-22 00:00:00	0	0	0
2019-04-22 01:00:00	0	0	0
2019-04-22 02:00:00	0	0	0
2019-04-22 03:00:00	0	0	0
2019-04-22 04:00:00	0	0	0
2019-04-22 05:00:00	0	0	0
2019-04-22 06:00:00	0	0	0
2019-04-22 07:00:00	0	0	0
2019-04-22 08:00:00	0	0	0
2019-04-22 09:00:00	0	0	0
2019-04-22 10:00:00	0	0	0
2019-04-22 11:00:00	0	0	0
2019-04-22 12:00:00	0	0	0
2019-04-22 13:00:00	0	0	0
2019-04-22 14:00:00	0	0	0
2019-04-22 15:00:00	0	0	0
2019-04-22 16:00:00	0	0	0
2019-04-22 17:00:00	0	0	0
2019-04-22 18:00:00	0	0	0
2019-04-22 19:00:00	0	0	0
2019-04-22 20:00:00	0	0	0
2019-04-22 21:00:00	0	0	0
2019-04-22 22:00:00	0	0	0
2019-04-22 23:00:00	0	0	0
2019-04-23 00:00:00	0	0	0
2019-04-23 01:00:00	0	0	0
2019-04-23 02:00:00	0	0	0
2019-04-23 03:00:00	0	0	0
2019-04-23 04:00:00	0	0	0
2019-04-23 05:00:00	0	0	0
2019-04-23 06:00:00	0	0	0
2019-04-23 07:00:00	0	0	0
2019-04-23 08:00:00	0	0	0
2019-04-23 09:00:00	0	0	0
2019-04-23 10:00:00	0	0	0
2019-04-23 11:00:00	0	0	0
2019-04-23 12:00:00	0	0	0
2019-04-23 13:00:00	0	0	0
2019-04-23 14:00:00	0	0	0
2019-04-23 15:00:00	0	0	0
2019-04-23 16:00:00	0	0	0
2019-04-23 17:00:00	0	0	0
2019-04-23 18:00:00	0	0	0
2019-04-23 19:00:00	0	0	0
2019-04-23 20:00:00	0	0	0
2019-04-23 21:00:00	0	0	0
2019-04-23 22:00:00	0	0	0
2019-04-23 23:00:00	0	0	0
2019-04-24 00:00:00	0	0	0
2019-04-24 01:00:00	0	0	0
2019-04-24 02:00:00	0	0	0
2019-04-24 03:00:00	0	0	0
2019-04-24 04:00:00	0	0	0
2019-04-24 05:00:00	0	0	0
2019-04-24 06:00:00	0	0	0
2019-04-24 07:00:00	0	0	0
2019-04-24 08:00:00	0	0	0
2019-04-24 09:00:00	0	0	0
2019-04-24 10:00:00	0	0	0
2019-04-24 11:00:00	0	0	0
2019-04-24 12:00:00	0	0	0
2019-04-24 13:00:00	0	0	0
2019-04-24 14:00:00	0	0	0
2019-04-24 15:00:00	0	0	0
2019-04-24 16:00:00	0	0	0
2019-04-24 17:00:00	0	0	0
2019-04-24 18:00:00	0	0	0
2019-04-24 19:00:00	0	0	0
2019-04-24 20:00:00	0	0	0
2019-04-24 21:00:00	0	0	0
2019-04-24 22:00:00	0	0	0
2019-04-24 23:00:00	0	0	0
2019-04-25 00:00:00	0	0	0
2019-04-25 01:00:00	0	0	0
2019-04-25 02:00:00	0	0	0
2019-04-25 03:00:00	0	0	0
2019-04-25 04:00:00	0	0	0
2019-04-25 05:00:00	0	0	0
2019-04-25 06:00:00	0	0	0
2019-04-25 07:00:00	0	0	0
2019-04-25 08:00:00	0	0	0
2019-04-25 09:00:00	0	0	0
2019-04-25 10:00:00	0	0	0
2019-04-25 11:00:00	0	0	0
2019-04-25 12:00:00	0	0	0
2019-04-25 13:00:00	0	0	0
2019-04-25 14:00:00	0	0	0
2019-04-25 15:00:00	0	0	0
2019-04-25 16:00:00	0	0	0
2019-04-25 17:00:00	0	0	0
2019-04-25 18:00:00	0	0	0
2019-04-25 19:00:00	0	0	0
2019-04-25 20:00:00	0	0	0
2019-04-25 21:00:00	0	0	0
2019-04-25 22:00:00	0	0	0
2019-04-25 23:00:00	0	0	0
2019-04-26 00:00:00	0	0	0
2019-04-26 01:00:00	0	0	0
2019-04-26 02:00:00	0	0	0
2019-04-26 03:00:00	0	0	0
2019-04-26 04:00:00	0	0	0
2019-04-26 05:00:00	0	0	0
2019-04-26 06:00:00	0	0	0
2019-04-26 07:00:00	0	0	0
2019-04-26 08:00:00	0	0	0
2019-04-26 09:00:00	0	0	0
2019-04-26 10:00:00	0	0	0
2019-04-26 11:00:00	0	0	0
2019-04-26 12:00:00	0	0	0
2019-04-26 13:00:00	0	0	0
2019-04-26 14:00:00	0	0	0
2019-04-26 15:00:00	0	0	0
2019-04-26 16:00:00	0	0	0
2019-04-26 17:00:00	0	0	0
2019-04-26 18:00:00	0	0	0
2019-04-26 19:00:00	0	0	0
2019-04-26 20:00:00	0	0	0
2019-04-26 21:00:00	0	0	0
2019-04-26 22:00:00	0	0	0
2019-04-26 23:00:00	0	0	0
2019-04-27 00:00:00	0	0	0
2019-04-27 01:00:00	0	0	0
2019-04-27 02:00:00	0	0	0
2019-04-27 03:00:00	0	0	0
2019-04-27 04:00:00	0	0	0
2019-04-27 05:00:00	0	0	0
2019-04-27 06:00:00	0	0	0
2019-04-27 07:00:00	0	0	0
2019-04-27 08:00:00	0	0	0
2019-04-27 09:00:00	0	0	0
2019-04-27 10:00:00	0	0	0
2019-04-27 11:00:00	0	0	0
2019-04-27 12:00:00	0	0	0
2019-04-27 13:00:00	0	0	0
2019-04-27 14:00:00	0	0	0
2019-04-27 15:00:00	0	0	0
2019-04-27 16:00:00	0	0	0
2019-04-27 17:00:00	0	0	0
2019-04-27 18:00:00	0	0	0
2019-04-27 19:00:00	0	0	0
2019-04-27 20:00:00	0	0	0
2019-04-27 21:00:00	0	0	0
2019-04-27 22:00:00	0	0	0
2019-04-27 23:00:00	0	0	0
2019-04-28 00:00:00	0	0	0
2019-04-28 01:00:00	0	0	0
2019-04-28 02:00:00	0	0	0
2019-04-28 03:00:00	0	0	0
2019-04-28 04:00:00	0	0	0
2019-04-28 05:00:00	0	0	0
2019-04-28 06:00:00	0	0	0
2019-04-28 07:00:00	0	0	0
2019-04-28 08:00:00	0	0	0
2019-04-28 09:00:00	0	0	0
2019-04-28 10:00:00	0	0	0
2019-04-28 11:00:00	0	0	0
2019-04-28 12:00:00	0	0	0
2019-04-28 13:00:00	0	0	0
2019-04-28 14:00:00	0	0	0
2019-04-28 15:00:00	0	0	0
2019-04-28 16:00:00	0	0	0
2019-04-28 17:00:00	0	0	0
2019-04-28 18:00:00	0	0	0
2019-04-28 19:00:00	0	0	0
2019-04-28 20:00:00	0	0	0
2019-04-28 21:00:00	0	0	0
2019-04-28 22:00:00	0	0	0
2019-04-28 23:00:00	0	0	0
2019-04-29 00:00:00	0	0	0
2019-04-29 01:00:00	0	0	0
2019-04-29 02:00:00	0	0	0
2019-04-29 03:00:00	0	0	0
2019-04-29 04:00:00	0	0	0
2019-04-29 05:00:00	0	0	0
2019-04-29 06:00:00	0	0	0
2019-04-29 07:00:00	0	0	0
2019-04-29 08:00:00	0	0	0
2019-04-29 09:00:00	0	0	0
2019-04-29 10:00:00	0	0	0
2019-04-29 11:00:00	0	0	0
2019-04-29 12:00:00	0	0	0
2019-04-29 13:00:00	0	0	0
2019-04-29 14:00:00	0	0	0
2019-04-29 15:00:00	0	0	0
2019-04-29 16:00:00	0	0	0
2019-04-29 17:00:00	0	0	0
2019-04-29 18:00:00	0	0	0
2019-04-29 19:00:00	0	0	0
2019-04-29 20:00:00	0	0	0
2019-04-29 21:00:00	0	0	0
2019-04-29 22:00:00	0	0	0
2019-04-29 23:00:00	0	0	0
2019-04-30 00:00:00	0	0	0
2019-04-30 01:00:00	0	0	0
2019-04-30 02:00:00	0	0	0
2019-04-30 03:00:00	0	0	0
2019-04-30 04:00:00	0	0	0
2019-04-30 05:00:00	0	0	0
2019-04-30 06:00:00	0	0	0
2019-04-30 07:00:00	0	0	0
2019-04-30 08:00:00	0	0	0
2019-04-30 09:00:00	0	0	0
2019-04-30 10:00:00	0	0	0
2019-04-30 11:00:00	0	0	0
2019-04-30 12:00:00	0	0	0
2019-04-30 13:00:00	0	0	0
2019-04-30 14:00:00	0	0	0
2019-04-30 15:00:00	0	0	0
2019-04-30 16:00:00	0	0	0
2019-04-30 17:00:00	0	0	0
2019-04-30 18:00:00	0	0	0
2019-04-30 19:00:00	0	0	0
2019-04-30 20:00:00	0	0	0
2019-04-30 21:00:00	0	0	0
2019-04-30 22:00:00	0	0	0
2019-04-30 23:00:00	0	0	0
2019-05-01 00:00:00	0	0	0

## Sheet: PM 04161 08
Data/Hora	Intensidade(carros/hora)	Ocupacao(%)	Carga(%)
2019-04-01 00:00:00	115	0	3.78
2019-04-01 01:00:00	2	0	0.17
2019-04-01 02:00:00	2	0	0.17
2019-04-01 03:00:00	0	0	0
2019-04-01 04:00:00	0	0	0
2019-04-01 05:00:00	35	0	0.83
2019-04-01 06:00:00	518	1.58	17.5
2019-04-01 07:00:00	1250	11.5	49.42
2019-04-01 08:00:00	1309	15.09	54.34
2019-04-01 09:00:00	1202	11.08	50.42
2019-04-01 10:00:00	984	4.42	39.67
2019-04-01 11:00:00	990	4.92	38.84
2019-04-01 12:00:00	1000	5	39.59
2019-04-01 13:00:00	1089	6.84	43.5
2019-04-01 14:00:00	979	5.42	39.5
2019-04-01 15:00:00	1047	9.59	42.33
2019-04-01 16:00:00	1148	13.17	46.75
2019-04-01 17:00:00	1314	31.33	59.08
2019-04-01 18:00:00	1300	27.17	55.5
2019-04-01 19:00:00	999	9.92	43
2019-04-01 20:00:00	596	3.25	23.92
2019-04-01 21:00:00	454	2.25	17.58
2019-04-01 22:00:00	395	1.58	15.33
2019-04-01 23:00:00	210	0.67	7.84
2019-04-02 00:00:00	128	0.11	4.44
2019-04-02 01:00:00	66	0	1.59
2019-04-02 02:00:00	68	0	1.67
2019-04-02 03:00:00	35	0	0.42
2019-04-02 04:00:00	52	0	0.92
2019-04-02 05:00:00	236	0.75	7.59
2019-04-02 06:00:00	909	6.5	33.5
2019-04-02 07:00:00	1644	24.34	69.08
2019-04-02 08:00:00	1560	41.33	68.67
2019-04-02 09:00:00	1421	28.08	62.42
2019-04-02 10:00:00	1254	9.42	51.17
2019-04-02 11:00:00	1195	8.08	48.25
2019-04-02 12:00:00	1169	9.25	47.5
2019-04-02 13:00:00	1329	12.42	54.5
2019-04-02 14:00:00	1219	9.84	49.25
2019-04-02 15:00:00	1306	13.75	53.5
2019-04-02 16:00:00	1273	12.33	53.08
2019-04-02 17:00:00	1396	32.75	61.17
2019-04-02 18:00:00	1302	22.08	56.08
2019-04-02 19:00:00	971	10.33	40.67
2019-04-02 20:00:00	662	3.84	26.58
2019-04-02 21:00:00	495	2.5	19.42
2019-04-02 22:00:00	401	1.92	15.92
2019-04-02 23:00:00	239	0.83	9.17
2019-04-03 00:00:00	153	0.22	5.33
2019-04-03 01:00:00	64	0	1.5
2019-04-03 02:00:00	56	0	1.25
2019-04-03 03:00:00	30	0	0.25
2019-04-03 04:00:00	64	0	1.5
2019-04-03 05:00:00	236	0.92	7.5
2019-04-03 06:00:00	882	6.75	32.67
2019-04-03 07:00:00	1644	24.83	69.17
2019-04-03 08:00:00	1506	18.59	62.42
2019-04-03 09:00:00	1408	16.5	59.92
2019-04-03 10:00:00	1266	9.42	51.17
2019-04-03 11:00:00	1213	8.67	49.25
2019-04-03 12:00:00	1241	9.5	50.42
2019-04-03 13:00:00	1298	11.34	53.5
2019-04-03 14:00:00	1205	12.5	49.08
2019-04-03 15:00:00	1208	10.75	49.42
2019-04-03 16:00:00	1384	19.58	57.83
2019-04-03 17:00:00	1354	26.34	59.17
2019-04-03 18:00:00	1224	13.5	51.33
2019-04-03 19:00:00	929	7	38
2019-04-03 20:00:00	609	3.58	24.33
2019-04-03 21:00:00	457	2.17	17.83
2019-04-03 22:00:00	385	1.67	15.17
2019-04-03 23:00:00	251	0.92	9.67
2019-04-04 00:00:00	165	0.11	5.55
2019-04-04 01:00:00	75	0	2.09
2019-04-04 02:00:00	56	0	1.17
2019-04-04 03:00:00	50	0	1
2019-04-04 04:00:00	58	0	1.25
2019-04-04 05:00:00	220	0.75	7.17
2019-04-04 06:00:00	946	7.17	34.83
2019-04-04 07:00:00	1612	21.75	67.33
2019-04-04 08:00:00	1523	24.84	65.5
2019-04-04 09:00:00	1352	12.67	56.17
2019-04-04 10:00:00	1161	8.09	47.08
2019-04-04 11:00:00	1202	9.67	48.5
2019-04-04 12:00:00	1273	10.17	52
2019-04-04 13:00:00	1292	9	52.75
2019-04-04 14:00:00	1224	10.5	49.59
2019-04-04 15:00:00	1283	11.58	53
2019-04-04 16:00:00	1372	14.34	56
2019-04-04 17:00:00	1398	15.92	58.5
2019-04-04 18:00:00	1184	11.92	49.58
2019-04-04 19:00:00	983	8.84	40.58
2019-04-04 20:00:00	723	5	29
2019-04-04 21:00:00	547	3.08	21.5
2019-04-04 22:00:00	448	2	17.92
2019-04-04 23:00:00	262	0.75	9.67
2019-04-05 00:00:00	196	0.22	7.22
2019-04-05 01:00:00	88	0	2.5
2019-04-05 02:00:00	79	0	2.08
2019-04-05 03:00:00	38	0	0.59
2019-04-05 04:00:00	56	0	1.17
2019-04-05 05:00:00	229	0.92	7.75
2019-04-05 06:00:00	970	7.75	35.67
2019-04-05 07:00:00	1646	28.67	69.34
2019-04-05 08:00:00	1631	24.34	68.67
2019-04-05 09:00:00	1514	17.75	64.08
2019-04-05 10:00:00	1251	9	51.33
2019-04-05 11:00:00	1270	9.59	51.75
2019-04-05 12:00:00	1332	10.33	54
2019-04-05 13:00:00	1480	15.42	61.08
2019-04-05 14:00:00	1323	12.67	54
2019-04-05 15:00:00	1315	13.59	54
2019-04-05 16:00:00	1334	17.42	55.67
2019-04-05 17:00:00	1441	19.83	60.5
2019-04-05 18:00:00	1213	11.59	50.25
2019-04-05 19:00:00	983	7.25	40.92
2019-04-05 20:00:00	755	5.17	30.42
2019-04-05 21:00:00	672	3.67	26.25
2019-04-05 22:00:00	552	3	21.58
2019-04-05 23:00:00	443	2.17	17.17
2019-04-06 00:00:00	301	0.89	11.44
2019-04-06 01:00:00	209	0.25	7.42
2019-04-06 02:00:00	104	0	3.08
2019-04-06 03:00:00	108	0	3.33
2019-04-06 04:00:00	110	0	3.08
2019-04-06 05:00:00	177	0.33	5.75
2019-04-06 06:00:00	494	2.33	17.59
2019-04-06 07:00:00	786	4.33	30.59
2019-04-06 08:00:00	921	5.59	36.33
2019-04-06 09:00:00	1010	5.92	40.17
2019-04-06 10:00:00	1112	6.59	44.58
2019-04-06 11:00:00	1020	5.58	40.83
2019-04-06 12:00:00	927	4.92	36.92
2019-04-06 13:00:00	821	4.17	32.58
2019-04-06 14:00:00	766	3.75	30.5
2019-04-06 15:00:00	782	4.33	30.42
2019-04-06 16:00:00	874	6.25	34.67
2019-04-06 17:00:00	866	5.67	34.33
2019-04-06 18:00:00	942	7.25	37.92
2019-04-06 19:00:00	772	5.33	31
2019-04-06 20:00:00	704	4.59	28
2019-04-06 21:00:00	535	3.33	21.09
2019-04-06 22:00:00	591	3.75	22.42
2019-04-06 23:00:00	474	2.67	18.5
2019-04-07 00:00:00	384	1.44	15.33
2019-04-07 01:00:00	325	0.58	12
2019-04-07 02:00:00	231	0.25	8.5
2019-04-07 03:00:00	182	0	6.17
2019-04-07 04:00:00	217	0.08	7.67
2019-04-07 05:00:00	251	0.67	9
2019-04-07 06:00:00	417	1.58	14.83
2019-04-07 07:00:00	569	2.59	22.17
2019-04-07 08:00:00	433	1.58	16.42
2019-04-07 09:00:00	569	2.67	21.08
2019-04-07 10:00:00	661	3.67	25.67
2019-04-07 11:00:00	702	3.67	27
2019-04-07 12:00:00	695	3.83	27.67
2019-04-07 13:00:00	660	3.42	25.59
2019-04-07 14:00:00	682	3.5	26.58
2019-04-07 15:00:00	698	3.83	27.25
2019-04-07 16:00:00	722	4	28.17
2019-04-07 17:00:00	769	4.83	30.42
2019-04-07 18:00:00	856	6.08	33.5
2019-04-07 19:00:00	782	5.5	31.83
2019-04-07 20:00:00	564	3.5	22.08
2019-04-07 21:00:00	500	2.67	19.58
2019-04-07 22:00:00	314	1.33	12.25
2019-04-07 23:00:00	246	0.75	9.33
2019-04-08 00:00:00	149	0.22	5
2019-04-08 01:00:00	83	0	2.42
2019-04-08 02:00:00	46	0	1
2019-04-08 03:00:00	42	0	0.5
2019-04-08 04:00:00	71	0	1.83
2019-04-08 05:00:00	243	0.84	7.92
2019-04-08 06:00:00	979	8.17	36.42
2019-04-08 07:00:00	1632	37.08	70.83
2019-04-08 08:00:00	1562	42.09	68.92
2019-04-08 09:00:00	1321	15.33	56.92
2019-04-08 10:00:00	1094	6.92	43.67
2019-04-08 11:00:00	1163	8.92	47.25
2019-04-08 12:00:00	1204	8.5	48.92
2019-04-08 13:00:00	1333	10.5	53.92
2019-04-08 14:00:00	1185	11.75	48.33
2019-04-08 15:00:00	1048	10.17	43.42
2019-04-08 16:00:00	1243	15.09	50.17
2019-04-08 17:00:00	1335	22.34	57.67
2019-04-08 18:00:00	1352	23	58.25
2019-04-08 19:00:00	928	7.25	37.83
2019-04-08 20:00:00	594	4.08	23.92
2019-04-08 21:00:00	477	2.42	18.84
2019-04-08 22:00:00	405	1.84	16.17
2019-04-08 23:00:00	181	0.33	6.5
2019-04-09 00:00:00	95	0	3
2019-04-09 01:00:00	69	0	1.5
2019-04-09 02:00:00	52	0	1.33
2019-04-09 03:00:00	38	0	0.5
2019-04-09 04:00:00	65	0	1.42
2019-04-09 05:00:00	217	0.58	7.17
2019-04-09 06:00:00	983	7.33	35.83
2019-04-09 07:00:00	1602	27.84	67.84
2019-04-09 08:00:00	1567	39.5	68.83
2019-04-09 09:00:00	1515	20.58	64.42
2019-04-09 10:00:00	1272	9.25	52.59
2019-04-09 11:00:00	1268	8.33	50.92
2019-04-09 12:00:00	1212	9.58	49.75
2019-04-09 13:00:00	1252	10.58	51.17
2019-04-09 14:00:00	1201	9.42	48.75
2019-04-09 15:00:00	1289	15.08	52.83
2019-04-09 16:00:00	1387	17.42	57.59
2019-04-09 17:00:00	1431	26.34	61.33
2019-04-09 18:00:00	1314	18.42	55.75
2019-04-09 19:00:00	989	8.08	41.75
2019-04-09 20:00:00	625	3.92	25.08
2019-04-09 21:00:00	503	2.58	19.58
2019-04-09 22:00:00	420	1.83	16
2019-04-09 23:00:00	278	1.17	10.5
2019-04-10 00:00:00	176	0.33	6.67
2019-04-10 01:00:00	87	0	2.42
2019-04-10 02:00:00	48	0	0.84
2019-04-10 03:00:00	47	0	1
2019-04-10 04:00:00	53	0	1.09
2019-04-10 05:00:00	239	0.83	7.92
2019-04-10 06:00:00	890	6.92	33.08
2019-04-10 07:00:00	1536	33.33	66.08
2019-04-10 08:00:00	1526	33.67	66.17
2019-04-10 09:00:00	1370	17.92	58.83
2019-04-10 10:00:00	1174	9.33	47.92
2019-04-10 11:00:00	1246	11.17	50.17
2019-04-10 12:00:00	1331	13.17	54.17
2019-04-10 13:00:00	1351	15.34	57
2019-04-10 14:00:00	1258	11.67	51.5
2019-04-10 15:00:00	1211	10.67	49.83
2019-04-10 16:00:00	1400	16	57.75
2019-04-10 17:00:00	1426	22.17	60.58
2019-04-10 18:00:00	1327	14.34	55.67
2019-04-10 19:00:00	875	6.5	35.75
2019-04-10 20:00:00	598	3.33	24
2019-04-10 21:00:00	549	2.75	21.33
2019-04-10 22:00:00	423	1.92	16.42
2019-04-10 23:00:00	227	0.75	8.17
2019-04-11 00:00:00	181	0.33	6.44
2019-04-11 01:00:00	75	0	2
2019-04-11 02:00:00	62	0	1.5
2019-04-11 03:00:00	35	0	0.5
2019-04-11 04:00:00	59	0	1
2019-04-11 05:00:00	208	0.58	6.5
2019-04-11 06:00:00	946	8.58	35.42
2019-04-11 07:00:00	1551	32.75	67
2019-04-11 08:00:00	1552	31.75	66.33
2019-04-11 09:00:00	1418	16.33	60.17
2019-04-11 10:00:00	1188	8.08	48.25
2019-04-11 11:00:00	1277	10.75	52.42
2019-04-11 12:00:00	1206	9.25	48.92
2019-04-11 13:00:00	1352	11.25	55.17
2019-04-11 14:00:00	1228	10	49.84
2019-04-11 15:00:00	1308	16.83	54.25
2019-04-11 16:00:00	1357	16.25	57.17
2019-04-11 17:00:00	1433	25.58	61
2019-04-11 18:00:00	1256	12.92	52.83
2019-04-11 19:00:00	1042	10.25	43.08
2019-04-11 20:00:00	725	4.67	29.42
2019-04-11 21:00:00	567	2.83	21.92
2019-04-11 22:00:00	460	2.08	18
2019-04-11 23:00:00	260	0.83	10
2019-04-12 00:00:00	200	0.33	7.11
2019-04-12 01:00:00	97	0	2.67
2019-04-12 02:00:00	55	0	1.25
2019-04-12 03:00:00	40	0	0.42
2019-04-12 04:00:00	75	0	1.75
2019-04-12 05:00:00	246	1	8.08
2019-04-12 06:00:00	943	7.67	34.75
2019-04-12 07:00:00	1556	26	65.92
2019-04-12 08:00:00	1560	26.92	66.42
2019-04-12 09:00:00	1523	27.58	65.84
2019-04-12 10:00:00	1253	8.67	50.75
2019-04-12 11:00:00	1310	10.75	53.84
2019-04-12 12:00:00	1377	11.17	56.17
2019-04-12 13:00:00	1432	13.67	58.75
2019-04-12 14:00:00	1315	10.25	53.83
2019-04-12 15:00:00	1205	21.84	51.92
2019-04-12 16:00:00	920	49.83	50.58
2019-04-12 17:00:00	1169	38.67	55.67
2019-04-12 18:00:00	1083	16.67	46
2019-04-12 19:00:00	943	14.92	40.75
2019-04-12 20:00:00	736	4	30.17
2019-04-12 21:00:00	552	0.84	21.42
2019-04-12 22:00:00	472	0.84	17.75
2019-04-12 23:00:00	347	0	12.84
2019-04-13 00:00:00	236	0	9
2019-04-13 01:00:00	118	0	3.92
2019-04-13 02:00:00	57	0	1.92
2019-04-13 03:00:00	0	0	0
2019-04-13 04:00:00	0	0	0
2019-04-13 05:00:00	63	0	2
2019-04-13 06:00:00	277	0	9.08
2019-04-13 07:00:00	575	1	21.17
2019-04-13 08:00:00	712	1.92	27.42
2019-04-13 09:00:00	831	3	32
2019-04-13 10:00:00	941	4.84	36.42
2019-04-13 11:00:00	882	4.17	34.75
2019-04-13 12:00:00	884	3.83	33.83
2019-04-13 13:00:00	734	2.34	29
2019-04-13 14:00:00	717	1.92	27.67
2019-04-13 15:00:00	705	0.92	27.25
2019-04-13 16:00:00	698	3.25	27.5
2019-04-13 17:00:00	709	4.84	27.17
2019-04-13 18:00:00	736	4.34	28.83
2019-04-13 19:00:00	703	2.75	28
2019-04-13 20:00:00	593	1	22.75
2019-04-13 21:00:00	435	0.84	16.67
2019-04-13 22:00:00	477	0.92	17.92
2019-04-13 23:00:00	382	0.17	14.25
2019-04-14 00:00:00	304	0	11.22
2019-04-14 01:00:00	235	0	8.5
2019-04-14 02:00:00	142	0	5
2019-04-14 03:00:00	118	0	3.75
2019-04-14 04:00:00	87	0	2.75
2019-04-14 05:00:00	116	0	3.59
2019-04-14 06:00:00	216	0	7.33
2019-04-14 07:00:00	468	0.42	17.08
2019-04-14 08:00:00	361	0	13.25
2019-04-14 09:00:00	415	0.25	14.92
2019-04-14 10:00:00	504	1	19
2019-04-14 11:00:00	593	1	22.42
2019-04-14 12:00:00	586	1	22.5
2019-04-14 13:00:00	533	1	20.58
2019-04-14 14:00:00	534	1	19.92
2019-04-14 15:00:00	571	1	21.75
2019-04-14 16:00:00	568	1	21.59
2019-04-14 17:00:00	613	1.42	23.25
2019-04-14 18:00:00	646	1.84	24.5
2019-04-14 19:00:00	704	2.75	27.67
2019-04-14 20:00:00	509	1	19.75
2019-04-14 21:00:00	384	0.17	14.33
2019-04-14 22:00:00	262	0	9.67
2019-04-14 23:00:00	152	0	5.5
2019-04-15 00:00:00	123	0	4
2019-04-15 01:00:00	0	0	0.08
2019-04-15 02:00:00	0	0	0
2019-04-15 03:00:00	1	0	0.08
2019-04-15 04:00:00	3	0	0.25
2019-04-15 05:00:00	34	0	1
2019-04-15 06:00:00	536	1.67	18.17
2019-04-15 07:00:00	1299	19.42	52.92
2019-04-15 08:00:00	1372	26.42	59.5
2019-04-15 09:00:00	1264	17.17	54.17
2019-04-15 10:00:00	982	4.92	39.83
2019-04-15 11:00:00	986	5.34	39
2019-04-15 12:00:00	1065	5.34	42.75
2019-04-15 13:00:00	1120	6.5	44.25
2019-04-15 14:00:00	1066	6.59	43.92
2019-04-15 15:00:00	1000	8.83	40.75
2019-04-15 16:00:00	1051	9.67	42.25
2019-04-15 17:00:00	1293	23.67	55.42
2019-04-15 18:00:00	1185	20.42	51.42
2019-04-15 19:00:00	977	8.67	41.42
2019-04-15 20:00:00	566	1.92	22.17
2019-04-15 21:00:00	421	0.59	16.25
2019-04-15 22:00:00	358	0.17	13.25
2019-04-15 23:00:00	148	0	5.42
2019-04-16 00:00:00	76	0	2.56
2019-04-16 01:00:00	4	0	0.5
2019-04-16 02:00:00	1	0	0.08
2019-04-16 03:00:00	0	0	0
2019-04-16 04:00:00	1	0	0.08
2019-04-16 05:00:00	97	0	3
2019-04-16 06:00:00	558	1.67	19.17
2019-04-16 07:00:00	1425	18.08	58
2019-04-16 08:00:00	1442	29.67	62.75
2019-04-16 09:00:00	1397	24.17	60.25
2019-04-16 10:00:00	1181	8.92	48.5
2019-04-16 11:00:00	1142	6.83	45.75
2019-04-16 12:00:00	1140	6.75	46.5
2019-04-16 13:00:00	1168	8.33	47
2019-04-16 14:00:00	1145	6.75	46.33
2019-04-16 15:00:00	1163	11.42	47
2019-04-16 16:00:00	1198	13.59	50.09
2019-04-16 17:00:00	1298	23.08	55.42
2019-04-16 18:00:00	1214	16.59	51.84
2019-04-16 19:00:00	1002	8.84	42.17
2019-04-16 20:00:00	614	1.83	24.75
2019-04-16 21:00:00	443	0.67	17.08
2019-04-16 22:00:00	354	0.34	13.09
2019-04-16 23:00:00	231	0	8.5
2019-04-17 00:00:00	113	0	4
2019-04-17 01:00:00	1	0	0
2019-04-17 02:00:00	1	0	0
2019-04-17 03:00:00	1	0	0
2019-04-17 04:00:00	1	0	0
2019-04-17 05:00:00	71	0	2.08
2019-04-17 06:00:00	579	2.08	19.92
2019-04-17 07:00:00	1400	21.33	57.33
2019-04-17 08:00:00	1408	24.17	60.75
2019-04-17 09:00:00	1323	17.75	56
2019-04-17 10:00:00	1093	6.84	45.17
2019-04-17 11:00:00	1125	6.92	44.83
2019-04-17 12:00:00	1184	9.25	48.09
2019-04-17 13:00:00	1230	11.67	50.25
2019-04-17 14:00:00	1129	9.58	47
2019-04-17 15:00:00	1158	10	47
2019-04-17 16:00:00	1184	13.25	48.33
2019-04-17 17:00:00	1330	20.83	56
2019-04-17 18:00:00	1235	13.92	52.33
2019-04-17 19:00:00	913	6.67	38.17
2019-04-17 20:00:00	591	1.84	23.84
2019-04-17 21:00:00	478	1	18.42
2019-04-17 22:00:00	387	0.34	14.5
2019-04-17 23:00:00	202	0	7.5
2019-04-18 00:00:00	121	0	4
2019-04-18 01:00:00	4	0	0.25
2019-04-18 02:00:00	0	0	0
2019-04-18 03:00:00	0	0	0
2019-04-18 04:00:00	3	0	0.08
2019-04-18 05:00:00	66	0	1.75
2019-04-18 06:00:00	579	2.5	19.83
2019-04-18 07:00:00	1414	22.42	58.17
2019-04-18 08:00:00	1477	23.84	62.92
2019-04-18 09:00:00	1351	17.34	57.5
2019-04-18 10:00:00	1127	5.92	45.92
2019-04-18 11:00:00	1158	7.17	46.09
2019-04-18 12:00:00	1180	7.25	47.75
2019-04-18 13:00:00	1220	8.33	48.83
2019-04-18 14:00:00	1193	8.84	48.67
2019-04-18 15:00:00	1171	10.33	47.42
2019-04-18 16:00:00	1274	15.83	53.17
2019-04-18 17:00:00	1258	18.5	53.92
2019-04-18 18:00:00	1176	14.42	49.34
2019-04-18 19:00:00	1019	9.25	42.25
2019-04-18 20:00:00	678	3.75	27.92
2019-04-18 21:00:00	499	0.92	19.42
2019-04-18 22:00:00	410	0.17	15.5
2019-04-18 23:00:00	266	0	9.75
2019-04-19 00:00:00	119	0	4.11
2019-04-19 01:00:00	33	0	0.83
2019-04-19 02:00:00	0	0	0
2019-04-19 03:00:00	0	0	0
2019-04-19 04:00:00	2	0	0
2019-04-19 05:00:00	94	0	2.5
2019-04-19 06:00:00	531	1.59	18.67
2019-04-19 07:00:00	1350	17	54.09
2019-04-19 08:00:00	1459	23.84	62.42
2019-04-19 09:00:00	1461	23.67	62.5
2019-04-19 10:00:00	1203	7.75	49.25
2019-04-19 11:00:00	1170	6.75	46.83
2019-04-19 12:00:00	1274	9	51.5
2019-04-19 13:00:00	1310	12.25	52.92
2019-04-19 14:00:00	1221	9.25	50.25
2019-04-19 15:00:00	1121	12.75	46.67
2019-04-19 16:00:00	1048	27.08	47.92
2019-04-19 17:00:00	1151	32.09	52.42
2019-04-19 18:00:00	1023	14.17	43.92
2019-04-19 19:00:00	907	14.59	39.25
2019-04-19 20:00:00	719	4.17	29.25
2019-04-19 21:00:00	525	0.33	20.25
2019-04-19 22:00:00	462	0	17.42
2019-04-19 23:00:00	352	0	12.83
2019-04-20 00:00:00	229	0	8.55
2019-04-20 01:00:00	116	0	3.75
2019-04-20 02:00:00	56	0	1.92
2019-04-20 03:00:00	0	0	0
2019-04-20 04:00:00	0	0	0
2019-04-20 05:00:00	34	0	0.75
2019-04-20 06:00:00	221	0	7.08
2019-04-20 07:00:00	476	0.5	17.17
2019-04-20 08:00:00	709	0.92	27.25
2019-04-20 09:00:00	803	1	30.92
2019-04-20 10:00:00	920	3.83	35.58
2019-04-20 11:00:00	847	3.75	33.42
2019-04-20 12:00:00	831	2.75	32.17
2019-04-20 13:00:00	728	1.33	28.75
2019-04-20 14:00:00	710	0.92	27.17
2019-04-20 15:00:00	684	0.67	26.09
2019-04-20 16:00:00	711	1.42	27.5
2019-04-20 17:00:00	673	3.25	26.17
2019-04-20 18:00:00	707	3.33	27.34
2019-04-20 19:00:00	689	2.42	26.83
2019-04-20 20:00:00	557	0.84	21.5
2019-04-20 21:00:00	430	0	16.25
2019-04-20 22:00:00	446	0	16.34
2019-04-20 23:00:00	385	0	14.42
2019-04-21 00:00:00	313	0	11.44
2019-04-21 01:00:00	235	0	8.5
2019-04-21 02:00:00	142	0	4.84
2019-04-21 03:00:00	117	0	3.84
2019-04-21 04:00:00	86	0	2.83
2019-04-21 05:00:00	95	0	3
2019-04-21 06:00:00	181	0	6.25
2019-04-21 07:00:00	413	0	14.75
2019-04-21 08:00:00	355	0	12.75
2019-04-21 09:00:00	381	0	13.58
2019-04-21 10:00:00	475	0	17.75
2019-04-21 11:00:00	558	0	20.83
2019-04-21 12:00:00	593	0	22.33
2019-04-21 13:00:00	531	0	20.42
2019-04-21 14:00:00	463	0	17.08
2019-04-21 15:00:00	498	0	18.17
2019-04-21 16:00:00	518	0.17	19.67
2019-04-21 17:00:00	587	0.17	22.09
2019-04-21 18:00:00	595	1	22.75
2019-04-21 19:00:00	651	1.34	25
2019-04-21 20:00:00	500	0	18.92
2019-04-21 21:00:00	354	0	13.08
2019-04-21 22:00:00	261	0	9.58
2019-04-21 23:00:00	150	0	5.33
2019-04-22 00:00:00	117	0	3.78
2019-04-22 01:00:00	1	0	0.08
2019-04-22 02:00:00	4	0	0.34
2019-04-22 03:00:00	0	0	0
2019-04-22 04:00:00	1	0	0.08
2019-04-22 05:00:00	11	0	1
2019-04-22 06:00:00	408	0.42	13.75
2019-04-22 07:00:00	1238	15.42	49.33
2019-04-22 08:00:00	1331	25.09	57.58
2019-04-22 09:00:00	1263	17.75	53.92
2019-04-22 10:00:00	979	4.58	39.67
2019-04-22 11:00:00	941	4.75	37.17
2019-04-22 12:00:00	1068	4.92	42.09
2019-04-22 13:00:00	1073	5.17	42.84
2019-04-22 14:00:00	1071	5.92	43.33
2019-04-22 15:00:00	1006	7.17	40.75
2019-04-22 16:00:00	985	7.58	39.5
2019-04-22 17:00:00	1274	21.25	53.42
2019-04-22 18:00:00	1205	20.67	52.17
2019-04-22 19:00:00	965	8.67	40.58
2019-04-22 20:00:00	557	1.34	22.33
2019-04-22 21:00:00	412	0	15.67
2019-04-22 22:00:00	324	0	11.83
2019-04-22 23:00:00	148	0	5.34
2019-04-23 00:00:00	76	0	2.55
2019-04-23 01:00:00	1	0	0
2019-04-23 02:00:00	1	0	0
2019-04-23 03:00:00	0	0	0
2019-04-23 04:00:00	1	0	0
2019-04-23 05:00:00	34	0	1
2019-04-23 06:00:00	445	0.5	15
2019-04-23 07:00:00	1299	14.5	51.84
2019-04-23 08:00:00	1421	27.25	61.25
2019-04-23 09:00:00	1374	25.25	60.17
2019-04-23 10:00:00	1152	8.34	47.09
2019-04-23 11:00:00	1089	5.5	43.34
2019-04-23 12:00:00	1123	6.42	45.17
2019-04-23 13:00:00	1126	7	44.92
2019-04-23 14:00:00	1121	5.84	45.5
2019-04-23 15:00:00	1068	9.17	43.17
2019-04-23 16:00:00	1179	12.42	48.58
2019-04-23 17:00:00	1274	20.92	53.67
2019-04-23 18:00:00	1163	16.17	49.75
2019-04-23 19:00:00	997	9.34	41.67
2019-04-23 20:00:00	612	1	24.5
2019-04-23 21:00:00	434	0	16.33
2019-04-23 22:00:00	351	0	12.59
2019-04-23 23:00:00	231	0	8.75
2019-04-24 00:00:00	115	0	3.89
2019-04-24 01:00:00	0	0	0
2019-04-24 02:00:00	0	0	0
2019-04-24 03:00:00	1	0	0
2019-04-24 04:00:00	2	0	0
2019-04-24 05:00:00	37	0	1
2019-04-24 06:00:00	460	0.5	15.5
2019-04-24 07:00:00	1295	16.92	52.09
2019-04-24 08:00:00	1360	23.83	58.42
2019-04-24 09:00:00	1286	18.75	55.34
2019-04-24 10:00:00	1100	6.83	45
2019-04-24 11:00:00	1043	6.08	42
2019-04-24 12:00:00	1156	7.92	46.67
2019-04-24 13:00:00	1195	10.08	48.17
2019-04-24 14:00:00	1118	8.75	45.75
2019-04-24 15:00:00	1074	9.17	43.5
2019-04-24 16:00:00	1124	11.92	45.83
2019-04-24 17:00:00	1303	19.25	54.59
2019-04-24 18:00:00	1205	14.5	51.5
2019-04-24 19:00:00	942	6.58	39
2019-04-24 20:00:00	620	1.42	24.5
2019-04-24 21:00:00	468	0.17	17.92
2019-04-24 22:00:00	353	0	12.92
2019-04-24 23:00:00	200	0	7.33
2019-04-25 00:00:00	119	0	4
2019-04-25 01:00:00	1	0	0.08
2019-04-25 02:00:00	1	0	0
2019-04-25 03:00:00	2	0	0.17
2019-04-25 04:00:00	0	0	0
2019-04-25 05:00:00	34	0	0.92
2019-04-25 06:00:00	437	1.5	14.58
2019-04-25 07:00:00	1317	19.58	53.17
2019-04-25 08:00:00	1412	22.59	60.25
2019-04-25 09:00:00	1323	18.5	56.5
2019-04-25 10:00:00	1094	6	44.5
2019-04-25 11:00:00	1115	5.75	44.59
2019-04-25 12:00:00	1148	6.34	45.75
2019-04-25 13:00:00	1165	7.59	46.75
2019-04-25 14:00:00	1174	7.25	47.67
2019-04-25 15:00:00	1131	8.58	45.5
2019-04-25 16:00:00	1212	14.84	50.08
2019-04-25 17:00:00	1236	17.17	52.09
2019-04-25 18:00:00	1185	14.92	50.08
2019-04-25 19:00:00	995	8.92	41.58
2019-04-25 20:00:00	708	3.42	28.83
2019-04-25 21:00:00	493	0.17	18.67
2019-04-25 22:00:00	412	0	15.17
2019-04-25 23:00:00	263	0	9.75
2019-04-26 00:00:00	120	0	4.11
2019-04-26 01:00:00	1	0	0.08
2019-04-26 02:00:00	2	0	0
2019-04-26 03:00:00	1	0	0
2019-04-26 04:00:00	1	0	0
2019-04-26 05:00:00	37	0	1.08
2019-04-26 06:00:00	427	0.58	14.33
2019-04-26 07:00:00	1257	13.58	49.92
2019-04-26 08:00:00	1439	23.92	61.5
2019-04-26 09:00:00	1430	23.67	60.92
2019-04-26 10:00:00	1172	8.75	48.5
2019-04-26 11:00:00	1153	5.59	46.08
2019-04-26 12:00:00	1232	9	50
2019-04-26 13:00:00	1240	10.09	49.92
2019-04-26 14:00:00	1188	9.5	49.83
2019-04-26 15:00:00	1124	11.17	46
2019-04-26 16:00:00	1035	24.83	46.5
2019-04-26 17:00:00	1096	30.42	50.08
2019-04-26 18:00:00	1033	15.42	44.58
2019-04-26 19:00:00	889	13.75	38.17
2019-04-26 20:00:00	731	4.42	29.84
2019-04-26 21:00:00	529	0	20.33
2019-04-26 22:00:00	436	0	16.42
2019-04-26 23:00:00	320	0	11.42
2019-04-27 00:00:00	239	0	9
2019-04-27 01:00:00	113	0	3.75
2019-04-27 02:00:00	30	0	1
2019-04-27 03:00:00	3	0	0.17
2019-04-27 04:00:00	3	0	0.17
2019-04-27 05:00:00	7	0	0.5
2019-04-27 06:00:00	157	0	4.58
2019-04-27 07:00:00	424	0	14.84
2019-04-27 08:00:00	690	0.17	25.75
2019-04-27 09:00:00	774	0.83	29.67
2019-04-27 10:00:00	862	2.42	33.25
2019-04-27 11:00:00	856	2.67	34
2019-04-27 12:00:00	825	1.84	31.75
2019-04-27 13:00:00	715	1.25	28.17
2019-04-27 14:00:00	682	0.67	25.92
2019-04-27 15:00:00	624	0.08	23.67
2019-04-27 16:00:00	714	0.75	27.34
2019-04-27 17:00:00	649	1.5	25.17
2019-04-27 18:00:00	705	2.25	26.83
2019-04-27 19:00:00	676	1.75	26.42
2019-04-27 20:00:00	561	0	21.42
2019-04-27 21:00:00	390	0	14.58
2019-04-27 22:00:00	412	0	14.92
2019-04-27 23:00:00	378	0	13.92
2019-04-28 00:00:00	272	0	9.78
2019-04-28 01:00:00	231	0	8.25
2019-04-28 02:00:00	145	0	5.08
2019-04-28 03:00:00	118	0	3.92
2019-04-28 04:00:00	84	0	2.67
2019-04-28 05:00:00	68	0	1.92
2019-04-28 06:00:00	156	0	5.09
2019-04-28 07:00:00	367	0	12.92
2019-04-28 08:00:00	356	0	13
2019-04-28 09:00:00	352	0	12.75
2019-04-28 10:00:00	478	0	17.33
2019-04-28 11:00:00	506	0	18.83
2019-04-28 12:00:00	560	0	20.92
2019-04-28 13:00:00	500	0	18.67
2019-04-28 14:00:00	476	0	17.84
2019-04-28 15:00:00	472	0	17.67
2019-04-28 16:00:00	477	0	17.84
2019-04-28 17:00:00	587	0	22
2019-04-28 18:00:00	601	0.33	22.75
2019-04-28 19:00:00	621	0.92	23.67
2019-04-28 20:00:00	469	0	17.92
2019-04-28 21:00:00	360	0	13.33
2019-04-28 22:00:00	263	0	9.83
2019-04-28 23:00:00	145	0	5.08
2019-04-29 00:00:00	120	0	4
2019-04-29 01:00:00	2	0	0.08
2019-04-29 02:00:00	0	0	0
2019-04-29 03:00:00	1	0	0
2019-04-29 04:00:00	1	0	0
2019-04-29 05:00:00	3	0	0.42
2019-04-29 06:00:00	284	0	9.25
2019-04-29 07:00:00	1109	12.17	43.67
2019-04-29 08:00:00	1343	24.84	57.67
2019-04-29 09:00:00	1250	18.75	53.42
2019-04-29 10:00:00	967	4	39.34
2019-04-29 11:00:00	939	4.25	36.58
2019-04-29 12:00:00	1004	5	39.42
2019-04-29 13:00:00	1005	4.84	39.17
2019-04-29 14:00:00	1038	5.34	41.33
2019-04-29 15:00:00	948	6.17	37.83
2019-04-29 16:00:00	972	6.42	38.67
2019-04-29 17:00:00	1187	18.92	49.5
2019-04-29 18:00:00	1154	19.34	49.5
2019-04-29 19:00:00	967	9.83	41.17
2019-04-29 20:00:00	553	1	22
2019-04-29 21:00:00	413	0	15.58
2019-04-29 22:00:00	328	0	12.08
2019-04-29 23:00:00	145	0	5.08
2019-04-30 00:00:00	76	0	2.55
2019-04-30 01:00:00	2	0	0.17
2019-04-30 02:00:00	0	0	0
2019-04-30 03:00:00	0	0	0
2019-04-30 04:00:00	1	0	0
2019-04-30 05:00:00	6	0	0.5
2019-04-30 06:00:00	358	0.33	11.5
2019-04-30 07:00:00	1187	11.67	46.75
2019-04-30 08:00:00	1419	24.83	60.5
2019-04-30 09:00:00	1325	25.92	57.84
2019-04-30 10:00:00	1153	8.75	47.42
2019-04-30 11:00:00	1048	5	42.5
2019-04-30 12:00:00	1152	7.33	45.5
2019-04-30 13:00:00	1353	11.34	55
2019-04-30 14:00:00	1337	12.42	54.83
2019-04-30 15:00:00	1321	11.34	54.25
2019-04-30 16:00:00	1442	17.84	59.84
2019-04-30 17:00:00	1459	27.59	63.25
2019-04-30 18:00:00	1311	14	54.34
2019-04-30 19:00:00	1110	9.09	46.17
2019-04-30 20:00:00	782	4.67	30.75
2019-04-30 21:00:00	644	3.42	25.75
2019-04-30 22:00:00	559	2.84	22.33
2019-04-30 23:00:00	366	1.5	14
2019-05-01 00:00:00	301	1	10.66

## Sheet: PM 04162 02
Data/Hora	Intensidade(carros/hora)	Ocupacao(%)	Carga(%)
2019-04-01 00:00:00	71	0	3
2019-04-01 00:00:00	71	0	3
2019-04-01 01:00:00	40	0	1.33
2019-04-01 01:00:00	40	0	1.33
2019-04-01 02:00:00	29	0.08	0.92
2019-04-01 02:00:00	29	0.08	0.92
2019-04-01 03:00:00	27	0	0.5
2019-04-01 03:00:00	27	0	0.5
2019-04-01 04:00:00	39	0	1.08
2019-04-01 04:00:00	39	0	1.08
2019-04-01 05:00:00	109	0.58	4.92
2019-04-01 05:00:00	109	0.58	4.92
2019-04-01 06:00:00	461	9.75	25.33
2019-04-01 06:00:00	461	9.75	25.33
2019-04-01 07:00:00	720	19.42	46.75
2019-04-01 07:00:00	720	19.42	46.75
2019-04-01 08:00:00	603	12.5	36.67
2019-04-01 08:00:00	603	12.5	36.67
2019-04-01 09:00:00	584	12.75	36.17
2019-04-01 09:00:00	584	12.75	36.17
2019-04-01 10:00:00	623	12.92	38.75
2019-04-01 10:00:00	623	12.92	38.75
2019-04-01 11:00:00	645	10.5	38.17
2019-04-01 11:00:00	645	10.5	38.17
2019-04-01 12:00:00	651	12.25	39.5
2019-04-01 12:00:00	651	12.25	39.5
2019-04-01 13:00:00	653	11.33	40.08
2019-04-01 13:00:00	653	11.33	40.08
2019-04-01 14:00:00	675	14.33	41.09
2019-04-01 14:00:00	675	14.33	41.09
2019-04-01 15:00:00	638	12.5	39.75
2019-04-01 15:00:00	638	12.5	39.75
2019-04-01 16:00:00	739	16.17	44.84
2019-04-01 16:00:00	739	16.17	44.84
2019-04-01 17:00:00	830	14.5	50.5
2019-04-01 17:00:00	830	14.5	50.5
2019-04-01 18:00:00	802	20.17	50.67
2019-04-01 18:00:00	802	20.17	50.67
2019-04-01 19:00:00	778	26.42	50.75
2019-04-01 19:00:00	778	26.42	50.75
2019-04-01 20:00:00	501	17.92	34.17
2019-04-01 20:00:00	501	17.92	34.17
2019-04-01 21:00:00	353	7.92	22
2019-04-01 21:00:00	353	7.92	22
2019-04-01 22:00:00	349	16.59	25.5
2019-04-01 22:00:00	349	16.59	25.5
2019-04-01 23:00:00	150	0.92	8.17
2019-04-01 23:00:00	150	0.92	8.17
2019-04-02 00:00:00	95	0.22	5
2019-04-02 00:00:00	95	0.22	5
2019-04-02 01:00:00	44	0	1.25
2019-04-02 01:00:00	44	0	1.25
2019-04-02 02:00:00	45	0	1.58
2019-04-02 02:00:00	45	0	1.58
2019-04-02 03:00:00	25	0	0.33
2019-04-02 03:00:00	25	0	0.33
2019-04-02 04:00:00	26	0	0.58
2019-04-02 04:00:00	26	0	0.58
2019-04-02 05:00:00	94	0.84	4.42
2019-04-02 05:00:00	94	0.84	4.42
2019-04-02 06:00:00	490	10.67	27.25
2019-04-02 06:00:00	490	10.67	27.25
2019-04-02 07:00:00	587	61	52.17
2019-04-02 07:00:00	587	61	52.17
2019-04-02 08:00:00	593	22	40.5
2019-04-02 08:00:00	593	22	40.5
2019-04-02 09:00:00	547	12.84	34.33
2019-04-02 09:00:00	547	12.84	34.33
2019-04-02 10:00:00	621	14.25	38.42
2019-04-02 10:00:00	621	14.25	38.42
2019-04-02 11:00:00	636	16.67	39.84
2019-04-02 11:00:00	636	16.67	39.84
2019-04-02 12:00:00	609	11	37.25
2019-04-02 12:00:00	609	11	37.25
2019-04-02 13:00:00	683	13.59	41.5
2019-04-02 13:00:00	683	13.59	41.5
2019-04-02 14:00:00	577	12.83	36
2019-04-02 14:00:00	577	12.83	36
2019-04-02 15:00:00	756	17.08	46.42
2019-04-02 15:00:00	756	17.08	46.42
2019-04-02 16:00:00	788	19.5	49.25
2019-04-02 16:00:00	788	19.5	49.25
2019-04-02 17:00:00	880	15.92	53.67
2019-04-02 17:00:00	880	15.92	53.67
2019-04-02 18:00:00	772	17.17	48.09
2019-04-02 18:00:00	772	17.17	48.09
2019-04-02 19:00:00	761	23.59	49.59
2019-04-02 19:00:00	761	23.59	49.59
2019-04-02 20:00:00	523	17.17	34.5
2019-04-02 20:00:00	523	17.17	34.5
2019-04-02 21:00:00	348	7.09	21.67
2019-04-02 21:00:00	348	7.09	21.67
2019-04-02 22:00:00	370	20.34	27.75
2019-04-02 22:00:00	370	20.34	27.75
2019-04-02 23:00:00	139	0.92	8.67
2019-04-02 23:00:00	139	0.92	8.67
2019-04-03 00:00:00	68	0.67	3.67
2019-04-03 00:00:00	68	0.67	3.67
2019-04-03 01:00:00	48	0	1.92
2019-04-03 01:00:00	48	0	1.92
2019-04-03 02:00:00	37	0	1.25
2019-04-03 02:00:00	37	0	1.25
2019-04-03 03:00:00	26	0	0.33
2019-04-03 03:00:00	26	0	0.33
2019-04-03 04:00:00	38	0	1.34
2019-04-03 04:00:00	38	0	1.34
2019-04-03 05:00:00	99	0.92	5.25
2019-04-03 05:00:00	99	0.92	5.25
2019-04-03 06:00:00	476	10.92	26.25
2019-04-03 06:00:00	476	10.92	26.25
2019-04-03 07:00:00	672	28.08	46.5
2019-04-03 07:00:00	672	28.08	46.5
2019-04-03 08:00:00	593	11.25	36.17
2019-04-03 08:00:00	593	11.25	36.17
2019-04-03 09:00:00	557	7.25	33.33
2019-04-03 09:00:00	557	7.25	33.33
2019-04-03 10:00:00	651	17	41.17
2019-04-03 10:00:00	651	17	41.17
2019-04-03 11:00:00	687	20	44.17
2019-04-03 11:00:00	687	20	44.17
2019-04-03 12:00:00	604	12	37.08
2019-04-03 12:00:00	604	12	37.08
2019-04-03 13:00:00	692	20.42	44
2019-04-03 13:00:00	692	20.42	44
2019-04-03 14:00:00	638	9.92	38.42
2019-04-03 14:00:00	638	9.92	38.42
2019-04-03 15:00:00	691	14.25	42.42
2019-04-03 15:00:00	691	14.25	42.42
2019-04-03 16:00:00	876	20.92	54
2019-04-03 16:00:00	876	20.92	54
2019-04-03 17:00:00	917	20.59	56.33
2019-04-03 17:00:00	917	20.59	56.33
2019-04-03 18:00:00	820	17.42	50.5
2019-04-03 18:00:00	820	17.42	50.5
2019-04-03 19:00:00	709	18.17	45.92
2019-04-03 19:00:00	709	18.17	45.92
2019-04-03 20:00:00	467	11.25	29.67
2019-04-03 20:00:00	467	11.25	29.67
2019-04-03 21:00:00	400	10.09	25.25
2019-04-03 21:00:00	400	10.09	25.25
2019-04-03 22:00:00	335	13.83	23.33
2019-04-03 22:00:00	335	13.83	23.33
2019-04-03 23:00:00	141	0.92	7.75
2019-04-03 23:00:00	141	0.92	7.75
2019-04-04 00:00:00	87	0.22	4.67
2019-04-04 00:00:00	87	0.22	4.67
2019-04-04 01:00:00	58	0	2.59
2019-04-04 01:00:00	58	0	2.59
2019-04-04 02:00:00	28	0	0.67
2019-04-04 02:00:00	28	0	0.67
2019-04-04 03:00:00	20	0	0.58
2019-04-04 03:00:00	20	0	0.58
2019-04-04 04:00:00	24	0	0.42
2019-04-04 04:00:00	24	0	0.42
2019-04-04 05:00:00	76	0.84	3.67
2019-04-04 05:00:00	76	0.84	3.67
2019-04-04 06:00:00	463	11.5	25.84
2019-04-04 06:00:00	463	11.5	25.84
2019-04-04 07:00:00	667	30.92	47.25
2019-04-04 07:00:00	667	30.92	47.25
2019-04-04 08:00:00	541	11.17	33.5
2019-04-04 08:00:00	541	11.17	33.5
2019-04-04 09:00:00	567	10	34.25
2019-04-04 09:00:00	567	10	34.25
2019-04-04 10:00:00	639	13.34	39
2019-04-04 10:00:00	639	13.34	39
2019-04-04 11:00:00	657	13.17	40.25
2019-04-04 11:00:00	657	13.17	40.25
2019-04-04 12:00:00	639	12.75	40
2019-04-04 12:00:00	639	12.75	40
2019-04-04 13:00:00	695	14.92	42.5
2019-04-04 13:00:00	695	14.92	42.5
2019-04-04 14:00:00	638	12.5	38.25
2019-04-04 14:00:00	638	12.5	38.25
2019-04-04 15:00:00	853	15.67	51.34
2019-04-04 15:00:00	853	15.67	51.34
2019-04-04 16:00:00	905	29.09	58.92
2019-04-04 16:00:00	905	29.09	58.92
2019-04-04 17:00:00	846	17.25	51.67
2019-04-04 17:00:00	846	17.25	51.67
2019-04-04 18:00:00	829	16.42	50.42
2019-04-04 18:00:00	829	16.42	50.42
2019-04-04 19:00:00	714	15.42	45.58
2019-04-04 19:00:00	714	15.42	45.58
2019-04-04 20:00:00	498	14.5	32.67
2019-04-04 20:00:00	498	14.5	32.67
2019-04-04 21:00:00	373	9.83	23.5
2019-04-04 21:00:00	373	9.83	23.5
2019-04-04 22:00:00	374	14.42	25.75
2019-04-04 22:00:00	374	14.42	25.75
2019-04-04 23:00:00	145	0.67	8.42
2019-04-04 23:00:00	145	0.67	8.42
2019-04-05 00:00:00	87	0.33	4.34
2019-04-05 00:00:00	87	0.33	4.34
2019-04-05 01:00:00	67	0	3.59
2019-04-05 01:00:00	67	0	3.59
2019-04-05 02:00:00	35	0	1.25
2019-04-05 02:00:00	35	0	1.25
2019-04-05 03:00:00	28	0.17	0.92
2019-04-05 03:00:00	28	0.17	0.92
2019-04-05 04:00:00	36	0	1
2019-04-05 04:00:00	36	0	1
2019-04-05 05:00:00	106	0.5	5
2019-04-05 05:00:00	106	0.5	5
2019-04-05 06:00:00	432	14.08	24.84
2019-04-05 06:00:00	432	14.08	24.84
2019-04-05 07:00:00	732	23.58	47.75
2019-04-05 07:00:00	732	23.58	47.75
2019-04-05 08:00:00	573	14.5	35.83
2019-04-05 08:00:00	573	14.5	35.83
2019-04-05 09:00:00	544	11.67	33.92
2019-04-05 09:00:00	544	11.67	33.92
2019-04-05 10:00:00	643	12.67	39.42
2019-04-05 10:00:00	643	12.67	39.42
2019-04-05 11:00:00	682	12.5	41.5
2019-04-05 11:00:00	682	12.5	41.5
2019-04-05 12:00:00	681	16.08	42.83
2019-04-05 12:00:00	681	16.08	42.83
2019-04-05 13:00:00	686	13	42
2019-04-05 13:00:00	686	13	42
2019-04-05 14:00:00	633	14	39.5
2019-04-05 14:00:00	633	14	39.5
2019-04-05 15:00:00	788	14.34	47.33
2019-04-05 15:00:00	788	14.34	47.33
2019-04-05 16:00:00	864	15.17	51.75
2019-04-05 16:00:00	864	15.17	51.75
2019-04-05 17:00:00	921	20.5	57.25
2019-04-05 17:00:00	921	20.5	57.25
2019-04-05 18:00:00	870	16.5	53.67
2019-04-05 18:00:00	870	16.5	53.67
2019-04-05 19:00:00	740	22.67	48.75
2019-04-05 19:00:00	740	22.67	48.75
2019-04-05 20:00:00	436	9.5	27.67
2019-04-05 20:00:00	436	9.5	27.67
2019-04-05 21:00:00	422	11.34	26.5
2019-04-05 21:00:00	422	11.34	26.5
2019-04-05 22:00:00	444	15.25	29.92
2019-04-05 22:00:00	444	15.25	29.92
2019-04-05 23:00:00	185	1.5	10.58
2019-04-05 23:00:00	185	1.5	10.58
2019-04-06 00:00:00	155	0.56	8.56
2019-04-06 00:00:00	155	0.56	8.56
2019-04-06 01:00:00	83	0	3.84
2019-04-06 01:00:00	83	0	3.84
2019-04-06 02:00:00	73	0.08	3.17
2019-04-06 02:00:00	73	0.08	3.17
2019-04-06 03:00:00	45	0	1.59
2019-04-06 03:00:00	45	0	1.59
2019-04-06 04:00:00	43	0	1.33
2019-04-06 04:00:00	43	0	1.33
2019-04-06 05:00:00	74	0.92	4.17
2019-04-06 05:00:00	74	0.92	4.17
2019-04-06 06:00:00	273	2.83	14.5
2019-04-06 06:00:00	273	2.83	14.5
2019-04-06 07:00:00	519	13.5	33.09
2019-04-06 07:00:00	519	13.5	33.09
2019-04-06 08:00:00	445	13.67	29.25
2019-04-06 08:00:00	445	13.67	29.25
2019-04-06 09:00:00	408	9.34	25.09
2019-04-06 09:00:00	408	9.34	25.09
2019-04-06 10:00:00	441	11.17	27.75
2019-04-06 10:00:00	441	11.17	27.75
2019-04-06 11:00:00	511	13.5	32.42
2019-04-06 11:00:00	511	13.5	32.42
2019-04-06 12:00:00	476	6.84	28.33
2019-04-06 12:00:00	476	6.84	28.33
2019-04-06 13:00:00	506	8.5	29.92
2019-04-06 13:00:00	506	8.5	29.92
2019-04-06 14:00:00	387	6.25	23.59
2019-04-06 14:00:00	387	6.25	23.59
2019-04-06 15:00:00	383	5.34	22.33
2019-04-06 15:00:00	383	5.34	22.33
2019-04-06 16:00:00	455	12.5	28.17
2019-04-06 16:00:00	455	12.5	28.17
2019-04-06 17:00:00	449	10	28
2019-04-06 17:00:00	449	10	28
2019-04-06 18:00:00	439	9.58	26.42
2019-04-06 18:00:00	439	9.58	26.42
2019-04-06 19:00:00	495	7.09	30.67
2019-04-06 19:00:00	495	7.09	30.67
2019-04-06 20:00:00	298	2.92	16.83
2019-04-06 20:00:00	298	2.92	16.83
2019-04-06 21:00:00	256	2.84	14.83
2019-04-06 21:00:00	256	2.84	14.83
2019-04-06 22:00:00	226	1.08	12.75
2019-04-06 22:00:00	226	1.08	12.75
2019-04-06 23:00:00	200	0.92	11.17
2019-04-06 23:00:00	200	0.92	11.17
2019-04-07 00:00:00	200	0.78	11.11
2019-04-07 00:00:00	200	0.78	11.11
2019-04-07 01:00:00	384	1.75	20.5
2019-04-07 01:00:00	384	1.75	20.5
2019-04-07 02:00:00	283	0.92	16.42
2019-04-07 02:00:00	283	0.92	16.42
2019-04-07 03:00:00	195	0.33	10.58
2019-04-07 03:00:00	195	0.33	10.58
2019-04-07 04:00:00	161	0.17	8.25
2019-04-07 04:00:00	161	0.17	8.25
2019-04-07 05:00:00	210	0.67	11.25
2019-04-07 05:00:00	210	0.67	11.25
2019-04-07 06:00:00	413	3.17	21.83
2019-04-07 06:00:00	413	3.17	21.83
2019-04-07 07:00:00	554	7	33.58
2019-04-07 07:00:00	554	7	33.58
2019-04-07 08:00:00	417	5.34	25.08
2019-04-07 08:00:00	417	5.34	25.08
2019-04-07 09:00:00	474	4.75	26.59
2019-04-07 09:00:00	474	4.75	26.59
2019-04-07 10:00:00	502	6.17	29.5
2019-04-07 10:00:00	502	6.17	29.5
2019-04-07 11:00:00	582	9	34.58
2019-04-07 11:00:00	582	9	34.58
2019-04-07 12:00:00	598	7.75	34.83
2019-04-07 12:00:00	598	7.75	34.83
2019-04-07 13:00:00	666	5.33	39.59
2019-04-07 13:00:00	666	5.33	39.59
2019-04-07 14:00:00	606	5.5	34.83
2019-04-07 14:00:00	606	5.5	34.83
2019-04-07 15:00:00	643	11.92	38.42
2019-04-07 15:00:00	643	11.92	38.42
2019-04-07 16:00:00	670	6.58	39.42
2019-04-07 16:00:00	670	6.58	39.42
2019-04-07 17:00:00	623	9.59	38.92
2019-04-07 17:00:00	623	9.59	38.92
2019-04-07 18:00:00	387	4.08	21.42
2019-04-07 18:00:00	387	4.08	21.42
2019-04-07 19:00:00	469	6.92	28.67
2019-04-07 19:00:00	469	6.92	28.67
2019-04-07 20:00:00	263	2.17	15.08
2019-04-07 20:00:00	263	2.17	15.08
2019-04-07 21:00:00	227	1.92	13.17
2019-04-07 21:00:00	227	1.92	13.17
2019-04-07 22:00:00	121	1.17	6.67
2019-04-07 22:00:00	121	1.17	6.67
2019-04-07 23:00:00	117	0.25	5.92
2019-04-07 23:00:00	117	0.25	5.92
2019-04-08 00:00:00	63	0	2.89
2019-04-08 00:00:00	63	0	2.89
2019-04-08 01:00:00	40	0	1.42
2019-04-08 01:00:00	40	0	1.42
2019-04-08 02:00:00	24	0.17	1
2019-04-08 02:00:00	24	0.17	1
2019-04-08 03:00:00	23	0	0.5
2019-04-08 03:00:00	23	0	0.5
2019-04-08 04:00:00	32	1	2.42
2019-04-08 04:00:00	32	1	2.42
2019-04-08 05:00:00	117	0.67	6
2019-04-08 05:00:00	117	0.67	6
2019-04-08 06:00:00	455	11.17	25.08
2019-04-08 06:00:00	455	11.17	25.08
2019-04-08 07:00:00	696	27.83	48.17
2019-04-08 07:00:00	696	27.83	48.17
2019-04-08 08:00:00	609	10.75	36.75
2019-04-08 08:00:00	609	10.75	36.75
2019-04-08 09:00:00	612	19	39.92
2019-04-08 09:00:00	612	19	39.92
2019-04-08 10:00:00	667	15.25	41.5
2019-04-08 10:00:00	667	15.25	41.5
2019-04-08 11:00:00	657	10.84	38.67
2019-04-08 11:00:00	657	10.84	38.67
2019-04-08 12:00:00	642	15.59	41.17
2019-04-08 12:00:00	642	15.59	41.17
2019-04-08 13:00:00	672	14.5	42
2019-04-08 13:00:00	672	14.5	42
2019-04-08 14:00:00	581	8.67	34.92
2019-04-08 14:00:00	581	8.67	34.92
2019-04-08 15:00:00	649	15.5	40.33
2019-04-08 15:00:00	649	15.5	40.33
2019-04-08 16:00:00	777	15.84	46.67
2019-04-08 16:00:00	777	15.84	46.67
2019-04-08 17:00:00	843	18.59	52.42
2019-04-08 17:00:00	843	18.59	52.42
2019-04-08 18:00:00	812	19.67	50.42
2019-04-08 18:00:00	812	19.67	50.42
2019-04-08 19:00:00	754	19.08	48.58
2019-04-08 19:00:00	754	19.08	48.58
2019-04-08 20:00:00	498	10.92	31.17
2019-04-08 20:00:00	498	10.92	31.17
2019-04-08 21:00:00	369	8.42	23.5
2019-04-08 21:00:00	369	8.42	23.5
2019-04-08 22:00:00	404	18.33	28.25
2019-04-08 22:00:00	404	18.33	28.25
2019-04-08 23:00:00	137	1.17	7.83
2019-04-08 23:00:00	137	1.17	7.83
2019-04-09 00:00:00	68	0.22	3.44
2019-04-09 00:00:00	68	0.22	3.44
2019-04-09 01:00:00	49	0	1.92
2019-04-09 01:00:00	49	0	1.92
2019-04-09 02:00:00	35	0	1.08
2019-04-09 02:00:00	35	0	1.08
2019-04-09 03:00:00	31	0	0.75
2019-04-09 03:00:00	31	0	0.75
2019-04-09 04:00:00	24	0	0.5
2019-04-09 04:00:00	24	0	0.5
2019-04-09 05:00:00	108	0.59	5.5
2019-04-09 05:00:00	108	0.59	5.5
2019-04-09 06:00:00	514	10.59	28
2019-04-09 06:00:00	514	10.59	28
2019-04-09 07:00:00	602	53.67	51.17
2019-04-09 07:00:00	602	53.67	51.17
2019-04-09 08:00:00	641	20.58	42.67
2019-04-09 08:00:00	641	20.58	42.67
2019-04-09 09:00:00	593	9.92	34.92
2019-04-09 09:00:00	593	9.92	34.92
2019-04-09 10:00:00	657	13.75	40.83
2019-04-09 10:00:00	657	13.75	40.83
2019-04-09 11:00:00	722	18.33	45.33
2019-04-09 11:00:00	722	18.33	45.33
2019-04-09 12:00:00	617	14.17	39.17
2019-04-09 12:00:00	617	14.17	39.17
2019-04-09 13:00:00	659	17.67	42
2019-04-09 13:00:00	659	17.67	42
2019-04-09 14:00:00	612	11.75	36.92
2019-04-09 14:00:00	612	11.75	36.92
2019-04-09 15:00:00	732	16.25	45.42
2019-04-09 15:00:00	732	16.25	45.42
2019-04-09 16:00:00	809	17.67	50.08
2019-04-09 16:00:00	809	17.67	50.08
2019-04-09 17:00:00	871	17.84	53.17
2019-04-09 17:00:00	871	17.84	53.17
2019-04-09 18:00:00	759	15.33	47
2019-04-09 18:00:00	759	15.33	47
2019-04-09 19:00:00	752	21.58	49.17
2019-04-09 19:00:00	752	21.58	49.17
2019-04-09 20:00:00	448	10.08	28.25
2019-04-09 20:00:00	448	10.08	28.25
2019-04-09 21:00:00	358	14.5	24.34
2019-04-09 21:00:00	358	14.5	24.34
2019-04-09 22:00:00	311	17.25	23.58
2019-04-09 22:00:00	311	17.25	23.58
2019-04-09 23:00:00	145	1	8.09
2019-04-09 23:00:00	145	1	8.09
2019-04-10 00:00:00	83	0.22	3.89
2019-04-10 00:00:00	83	0.22	3.89
2019-04-10 01:00:00	53	0	2.08
2019-04-10 01:00:00	53	0	2.08
2019-04-10 02:00:00	32	0	1
2019-04-10 02:00:00	32	0	1
2019-04-10 03:00:00	19	0	0.17
2019-04-10 03:00:00	19	0	0.17
2019-04-10 04:00:00	38	0	1
2019-04-10 04:00:00	38	0	1
2019-04-10 05:00:00	109	0.33	5.17
2019-04-10 05:00:00	109	0.33	5.17
2019-04-10 06:00:00	459	9.5	25.25
2019-04-10 06:00:00	459	9.5	25.25
2019-04-10 07:00:00	747	26.92	49.83
2019-04-10 07:00:00	747	26.92	49.83
2019-04-10 08:00:00	577	11.59	35.58
2019-04-10 08:00:00	577	11.59	35.58
2019-04-10 09:00:00	606	16.42	39
2019-04-10 09:00:00	606	16.42	39
2019-04-10 10:00:00	617	10.75	36.83
2019-04-10 10:00:00	617	10.75	36.83
2019-04-10 11:00:00	661	16.75	41.92
2019-04-10 11:00:00	661	16.75	41.92
2019-04-10 12:00:00	611	15.08	38.17
2019-04-10 12:00:00	611	15.08	38.17
2019-04-10 13:00:00	676	19.67	43.67
2019-04-10 13:00:00	676	19.67	43.67
2019-04-10 14:00:00	662	12.17	39.92
2019-04-10 14:00:00	662	12.17	39.92
2019-04-10 15:00:00	733	14.83	45.17
2019-04-10 15:00:00	733	14.83	45.17
2019-04-10 16:00:00	865	17.25	52.42
2019-04-10 16:00:00	865	17.25	52.42
2019-04-10 17:00:00	873	26	56.17
2019-04-10 17:00:00	873	26	56.17
2019-04-10 18:00:00	799	16.33	49.58
2019-04-10 18:00:00	799	16.33	49.58
2019-04-10 19:00:00	692	19.08	44.75
2019-04-10 19:00:00	692	19.08	44.75
2019-04-10 20:00:00	427	8.42	26.67
2019-04-10 20:00:00	427	8.42	26.67
2019-04-10 21:00:00	356	9.67	22.42
2019-04-10 21:00:00	356	9.67	22.42
2019-04-10 22:00:00	324	12.84	22.08
2019-04-10 22:00:00	324	12.84	22.08
2019-04-10 23:00:00	127	1	7.25
2019-04-10 23:00:00	127	1	7.25
2019-04-11 00:00:00	93	0.33	4.55
2019-04-11 00:00:00	93	0.33	4.55
2019-04-11 01:00:00	40	0	1.17
2019-04-11 01:00:00	40	0	1.17
2019-04-11 02:00:00	37	0	1.25
2019-04-11 02:00:00	37	0	1.25
2019-04-11 03:00:00	24	0	0.67
2019-04-11 03:00:00	24	0	0.67
2019-04-11 04:00:00	34	0	0.83
2019-04-11 04:00:00	34	0	0.83
2019-04-11 05:00:00	113	0.83	6
2019-04-11 05:00:00	113	0.83	6
2019-04-11 06:00:00	457	11.09	25
2019-04-11 06:00:00	457	11.09	25
2019-04-11 07:00:00	689	22	45.84
2019-04-11 07:00:00	689	22	45.84
2019-04-11 08:00:00	574	9.17	34.42
2019-04-11 08:00:00	574	9.17	34.42
2019-04-11 09:00:00	594	12.67	36.83
2019-04-11 09:00:00	594	12.67	36.83
2019-04-11 10:00:00	648	15.42	39.84
2019-04-11 10:00:00	648	15.42	39.84
2019-04-11 11:00:00	628	12.5	38.92
2019-04-11 11:00:00	628	12.5	38.92
2019-04-11 12:00:00	653	12.75	40.34
2019-04-11 12:00:00	653	12.75	40.34
2019-04-11 13:00:00	684	17.75	43.42
2019-04-11 13:00:00	684	17.75	43.42
2019-04-11 14:00:00	607	12.67	37
2019-04-11 14:00:00	607	12.67	37
2019-04-11 15:00:00	765	13.17	46.33
2019-04-11 15:00:00	765	13.17	46.33
2019-04-11 16:00:00	782	22.17	49.75
2019-04-11 16:00:00	782	22.17	49.75
2019-04-11 17:00:00	849	17	52
2019-04-11 17:00:00	849	17	52
2019-04-11 18:00:00	849	20.67	52.67
2019-04-11 18:00:00	849	20.67	52.67
2019-04-11 19:00:00	757	24.5	49.84
2019-04-11 19:00:00	757	24.5	49.84
2019-04-11 20:00:00	537	13.67	34.25
2019-04-11 20:00:00	537	13.67	34.25
2019-04-11 21:00:00	374	6.33	22.67
2019-04-11 21:00:00	374	6.33	22.67
2019-04-11 22:00:00	386	14.5	26.58
2019-04-11 22:00:00	386	14.5	26.58
2019-04-11 23:00:00	141	1.25	8.75
2019-04-11 23:00:00	141	1.25	8.75
2019-04-12 00:00:00	97	0.33	5.11
2019-04-12 00:00:00	97	0.33	5.11
2019-04-12 01:00:00	50	0	2
2019-04-12 01:00:00	50	0	2
2019-04-12 02:00:00	40	0	1.17
2019-04-12 02:00:00	40	0	1.17
2019-04-12 03:00:00	32	0	0.67
2019-04-12 03:00:00	32	0	0.67
2019-04-12 04:00:00	33	0	1
2019-04-12 04:00:00	33	0	1
2019-04-12 05:00:00	89	0.59	4.58
2019-04-12 05:00:00	89	0.59	4.58
2019-04-12 06:00:00	476	10.42	26.25
2019-04-12 06:00:00	476	10.42	26.25
2019-04-12 07:00:00	743	28.09	49.92
2019-04-12 07:00:00	743	28.09	49.92
2019-04-12 08:00:00	611	11.42	37.83
2019-04-12 08:00:00	611	11.42	37.83
2019-04-12 09:00:00	608	13.75	37.75
2019-04-12 09:00:00	608	13.75	37.75
2019-04-12 10:00:00	632	14.67	39
2019-04-12 10:00:00	632	14.67	39
2019-04-12 11:00:00	709	27.92	47.25
2019-04-12 11:00:00	709	27.92	47.25
2019-04-12 12:00:00	709	21.75	46
2019-04-12 12:00:00	709	21.75	46
2019-04-12 13:00:00	725	19.67	45.42
2019-04-12 13:00:00	725	19.67	45.42
2019-04-12 14:00:00	680	12.75	42
2019-04-12 14:00:00	680	12.75	42
2019-04-12 15:00:00	855	21.33	52.33
2019-04-12 15:00:00	855	21.33	52.33
2019-04-12 16:00:00	805	28.67	53.67
2019-04-12 16:00:00	805	28.67	53.67
2019-04-12 17:00:00	886	21.25	54.5
2019-04-12 17:00:00	886	21.25	54.5
2019-04-12 18:00:00	908	22.83	57
2019-04-12 18:00:00	908	22.83	57
2019-04-12 19:00:00	700	17.09	45.25
2019-04-12 19:00:00	700	17.09	45.25
2019-04-12 20:00:00	506	12.92	32.17
2019-04-12 20:00:00	506	12.92	32.17
2019-04-12 21:00:00	426	14.25	28.08
2019-04-12 21:00:00	426	14.25	28.08
2019-04-12 22:00:00	392	11.92	26
2019-04-12 22:00:00	392	11.92	26
2019-04-12 23:00:00	173	1.33	9.75
2019-04-12 23:00:00	173	1.33	9.75
2019-04-13 00:00:00	117	0.22	5.89
2019-04-13 00:00:00	117	0.22	5.89
2019-04-13 01:00:00	77	0	3.42
2019-04-13 01:00:00	77	0	3.42
2019-04-13 02:00:00	47	0	1.75
2019-04-13 02:00:00	47	0	1.75
2019-04-13 03:00:00	44	0	1.75
2019-04-13 03:00:00	44	0	1.75
2019-04-13 04:00:00	29	0	0.75
2019-04-13 04:00:00	29	0	0.75
2019-04-13 05:00:00	64	0	2.75
2019-04-13 05:00:00	64	0	2.75
2019-04-13 06:00:00	205	4.59	11.67
2019-04-13 06:00:00	205	4.59	11.67
2019-04-13 07:00:00	525	10.08	31.25
2019-04-13 07:00:00	525	10.08	31.25
2019-04-13 08:00:00	472	16.25	31.5
2019-04-13 08:00:00	472	16.25	31.5
2019-04-13 09:00:00	415	7.34	24.92
2019-04-13 09:00:00	415	7.34	24.92
2019-04-13 10:00:00	462	8.09	27.59
2019-04-13 10:00:00	462	8.09	27.59
2019-04-13 11:00:00	502	8.58	29.92
2019-04-13 11:00:00	502	8.58	29.92
2019-04-13 12:00:00	515	14.92	33.75
2019-04-13 12:00:00	515	14.92	33.75
2019-04-13 13:00:00	453	8.5	27.33
2019-04-13 13:00:00	453	8.5	27.33
2019-04-13 14:00:00	395	7.33	23.67
2019-04-13 14:00:00	395	7.33	23.67
2019-04-13 15:00:00	445	6.92	26.17
2019-04-13 15:00:00	445	6.92	26.17
2019-04-13 16:00:00	407	7	24.5
2019-04-13 16:00:00	407	7	24.5
2019-04-13 17:00:00	427	8.67	25.75
2019-04-13 17:00:00	427	8.67	25.75
2019-04-13 18:00:00	440	6.25	25.92
2019-04-13 18:00:00	440	6.25	25.92
2019-04-13 19:00:00	478	9.84	30.25
2019-04-13 19:00:00	478	9.84	30.25
2019-04-13 20:00:00	277	4.08	16.25
2019-04-13 20:00:00	277	4.08	16.25
2019-04-13 21:00:00	220	1.75	12.58
2019-04-13 21:00:00	220	1.75	12.58
2019-04-13 22:00:00	194	2.75	11.5
2019-04-13 22:00:00	194	2.75	11.5
2019-04-13 23:00:00	170	0.58	9.17
2019-04-13 23:00:00	170	0.58	9.17
2019-04-14 00:00:00	125	0.55	7.33
2019-04-14 00:00:00	125	0.55	7.33
2019-04-14 01:00:00	357	1.5	19
2019-04-14 01:00:00	357	1.5	19
2019-04-14 02:00:00	285	0.84	15.75
2019-04-14 02:00:00	285	0.84	15.75
2019-04-14 03:00:00	207	0.67	11.67
2019-04-14 03:00:00	207	0.67	11.67
2019-04-14 04:00:00	152	0.08	8.17
2019-04-14 04:00:00	152	0.08	8.17
2019-04-14 05:00:00	160	0.67	8.25
2019-04-14 05:00:00	160	0.67	8.25
2019-04-14 06:00:00	406	2.92	21.08
2019-04-14 06:00:00	406	2.92	21.08
2019-04-14 07:00:00	542	5	32.83
2019-04-14 07:00:00	542	5	32.83
2019-04-14 08:00:00	396	3.83	22.58
2019-04-14 08:00:00	396	3.83	22.58
2019-04-14 09:00:00	464	4.92	26.83
2019-04-14 09:00:00	464	4.92	26.83
2019-04-14 10:00:00	559	5.83	33
2019-04-14 10:00:00	559	5.83	33
2019-04-14 11:00:00	653	9.17	38.42
2019-04-14 11:00:00	653	9.17	38.42
2019-04-14 12:00:00	681	7.5	40
2019-04-14 12:00:00	681	7.5	40
2019-04-14 13:00:00	746	7.59	43.58
2019-04-14 13:00:00	746	7.59	43.58
2019-04-14 14:00:00	614	6.08	36.5
2019-04-14 14:00:00	614	6.08	36.5
2019-04-14 15:00:00	612	5.42	35.17
2019-04-14 15:00:00	612	5.42	35.17
2019-04-14 16:00:00	581	8	35.75
2019-04-14 16:00:00	581	8	35.75
2019-04-14 17:00:00	473	6.34	29
2019-04-14 17:00:00	473	6.34	29
2019-04-14 18:00:00	359	4.67	19.67
2019-04-14 18:00:00	359	4.67	19.67
2019-04-14 19:00:00	468	5.67	28.17
2019-04-14 19:00:00	468	5.67	28.17
2019-04-14 20:00:00	271	4.75	16.25
2019-04-14 20:00:00	271	4.75	16.25
2019-04-14 21:00:00	197	1.5	11
2019-04-14 21:00:00	197	1.5	11
2019-04-14 22:00:00	139	0.5	7.83
2019-04-14 22:00:00	139	0.5	7.83
2019-04-14 23:00:00	120	0.58	6.25
2019-04-14 23:00:00	120	0.58	6.25
2019-04-15 00:00:00	65	0	3.11
2019-04-15 00:00:00	65	0	3.11
2019-04-15 01:00:00	38	0	1.42
2019-04-15 01:00:00	38	0	1.42
2019-04-15 02:00:00	30	0	0.75
2019-04-15 02:00:00	30	0	0.75
2019-04-15 03:00:00	20	0	0.59
2019-04-15 03:00:00	20	0	0.59
2019-04-15 04:00:00	37	0	0.75
2019-04-15 04:00:00	37	0	0.75
2019-04-15 05:00:00	102	0.33	5.09
2019-04-15 05:00:00	102	0.33	5.09
2019-04-15 06:00:00	496	10.42	26.92
2019-04-15 06:00:00	496	10.42	26.92
2019-04-15 07:00:00	729	16.08	46.67
2019-04-15 07:00:00	729	16.08	46.67
2019-04-15 08:00:00	617	11.83	37.17
2019-04-15 08:00:00	617	11.83	37.17
2019-04-15 09:00:00	629	13.17	38.92
2019-04-15 09:00:00	629	13.17	38.92
2019-04-15 10:00:00	675	14.92	42.09
2019-04-15 10:00:00	675	14.92	42.09
2019-04-15 11:00:00	619	14.83	38.25
2019-04-15 11:00:00	619	14.83	38.25
2019-04-15 12:00:00	656	14.92	41.17
2019-04-15 12:00:00	656	14.92	41.17
2019-04-15 13:00:00	650	14.25	40.5
2019-04-15 13:00:00	650	14.25	40.5
2019-04-15 14:00:00	630	10.84	37.33
2019-04-15 14:00:00	630	10.84	37.33
2019-04-15 15:00:00	743	13.83	45.08
2019-04-15 15:00:00	743	13.83	45.08
2019-04-15 16:00:00	830	18.92	51.59
2019-04-15 16:00:00	830	18.92	51.59
2019-04-15 17:00:00	827	24.17	53.08
2019-04-15 17:00:00	827	24.17	53.08
2019-04-15 18:00:00	815	16.83	50.09
2019-04-15 18:00:00	815	16.83	50.09
2019-04-15 19:00:00	760	35.42	52.42
2019-04-15 19:00:00	760	35.42	52.42
2019-04-15 20:00:00	535	17.08	35.75
2019-04-15 20:00:00	535	17.08	35.75
2019-04-15 21:00:00	346	9.67	22.08
2019-04-15 21:00:00	346	9.67	22.08
2019-04-15 22:00:00	333	13.92	23.5
2019-04-15 22:00:00	333	13.92	23.5
2019-04-15 23:00:00	128	1.09	7
2019-04-15 23:00:00	128	1.09	7
2019-04-16 00:00:00	100	0.33	5.44
2019-04-16 00:00:00	100	0.33	5.44
2019-04-16 01:00:00	57	0	2.09
2019-04-16 01:00:00	57	0	2.09
2019-04-16 02:00:00	47	0	1.92
2019-04-16 02:00:00	47	0	1.92
2019-04-16 03:00:00	29	0	0.83
2019-04-16 03:00:00	29	0	0.83
2019-04-16 04:00:00	35	0	0.83
2019-04-16 04:00:00	35	0	0.83
2019-04-16 05:00:00	116	0.75	5.5
2019-04-16 05:00:00	116	0.75	5.5
2019-04-16 06:00:00	490	12.17	27.5
2019-04-16 06:00:00	490	12.17	27.5
2019-04-16 07:00:00	762	31.25	51.75
2019-04-16 07:00:00	762	31.25	51.75
2019-04-16 08:00:00	612	13.17	38.5
2019-04-16 08:00:00	612	13.17	38.5
2019-04-16 09:00:00	535	15.42	34.5
2019-04-16 09:00:00	535	15.42	34.5
2019-04-16 10:00:00	643	26.58	42.25
2019-04-16 10:00:00	643	26.58	42.25
2019-04-16 11:00:00	667	35.67	48.5
2019-04-16 11:00:00	667	35.67	48.5
2019-04-16 12:00:00	693	33.17	48.75
2019-04-16 12:00:00	693	33.17	48.75
2019-04-16 13:00:00	688	30.5	47.42
2019-04-16 13:00:00	688	30.5	47.42
2019-04-16 14:00:00	652	10.42	38.83
2019-04-16 14:00:00	652	10.42	38.83
2019-04-16 15:00:00	727	14.58	44.67
2019-04-16 15:00:00	727	14.58	44.67
2019-04-16 16:00:00	894	21.17	54.67
2019-04-16 16:00:00	894	21.17	54.67
2019-04-16 17:00:00	832	13.59	50.92
2019-04-16 17:00:00	832	13.59	50.92
2019-04-16 18:00:00	820	20.5	51.25
2019-04-16 18:00:00	820	20.5	51.25
2019-04-16 19:00:00	750	22.25	48.92
2019-04-16 19:00:00	750	22.25	48.92
2019-04-16 20:00:00	502	17.42	33.58
2019-04-16 20:00:00	502	17.42	33.58
2019-04-16 21:00:00	377	11.25	24.67
2019-04-16 21:00:00	377	11.25	24.67
2019-04-16 22:00:00	358	14.92	25
2019-04-16 22:00:00	358	14.92	25
2019-04-16 23:00:00	121	0.58	6.5
2019-04-16 23:00:00	121	0.58	6.5
2019-04-17 00:00:00	69	0.22	3.11
2019-04-17 00:00:00	69	0.22	3.11
2019-04-17 01:00:00	43	0	1.5
2019-04-17 01:00:00	43	0	1.5
2019-04-17 02:00:00	29	0	0.75
2019-04-17 02:00:00	29	0	0.75
2019-04-17 03:00:00	15	0	0.08
2019-04-17 03:00:00	15	0	0.08
2019-04-17 04:00:00	27	0	0.5
2019-04-17 04:00:00	27	0	0.5
2019-04-17 05:00:00	108	0.5	4.92
2019-04-17 05:00:00	108	0.5	4.92
2019-04-17 06:00:00	442	10	24.42
2019-04-17 06:00:00	442	10	24.42
2019-04-17 07:00:00	724	15.67	45.67
2019-04-17 07:00:00	724	15.67	45.67
2019-04-17 08:00:00	583	27.5	41.59
2019-04-17 08:00:00	583	27.5	41.59
2019-04-17 09:00:00	568	12	34.84
2019-04-17 09:00:00	568	12	34.84
2019-04-17 10:00:00	657	15.08	40.84
2019-04-17 10:00:00	657	15.08	40.84
2019-04-17 11:00:00	585	30	41
2019-04-17 11:00:00	585	30	41
2019-04-17 12:00:00	612	50.83	49.25
2019-04-17 12:00:00	612	50.83	49.25
2019-04-17 13:00:00	685	44.33	51.5
2019-04-17 13:00:00	685	44.33	51.5
2019-04-17 14:00:00	551	9.83	34.58
2019-04-17 14:00:00	551	9.83	34.58
2019-04-17 15:00:00	716	19	44.42
2019-04-17 15:00:00	716	19	44.42
2019-04-17 16:00:00	847	24.92	53.75
2019-04-17 16:00:00	847	24.92	53.75
2019-04-17 17:00:00	878	21.42	54.84
2019-04-17 17:00:00	878	21.42	54.84
2019-04-17 18:00:00	896	19.83	55
2019-04-17 18:00:00	896	19.83	55
2019-04-17 19:00:00	830	17.75	51.67
2019-04-17 19:00:00	830	17.75	51.67
2019-04-17 20:00:00	524	6.84	32
2019-04-17 20:00:00	524	6.84	32
2019-04-17 21:00:00	386	9.75	24.5
2019-04-17 21:00:00	386	9.75	24.5
2019-04-17 22:00:00	300	12.25	21
2019-04-17 22:00:00	300	12.25	21
2019-04-17 23:00:00	154	1.59	9
2019-04-17 23:00:00	154	1.59	9
2019-04-18 00:00:00	99	0	4.78
2019-04-18 00:00:00	99	0	4.78
2019-04-18 01:00:00	52	0	2
2019-04-18 01:00:00	52	0	2
2019-04-18 02:00:00	42	0	1.5
2019-04-18 02:00:00	42	0	1.5
2019-04-18 03:00:00	27	0	0.58
2019-04-18 03:00:00	27	0	0.58
2019-04-18 04:00:00	26	0	0.5
2019-04-18 04:00:00	26	0	0.5
2019-04-18 05:00:00	89	0.58	4.33
2019-04-18 05:00:00	89	0.58	4.33
2019-04-18 06:00:00	337	3.08	17.92
2019-04-18 06:00:00	337	3.08	17.92
2019-04-18 07:00:00	429	6.58	26.42
2019-04-18 07:00:00	429	6.58	26.42
2019-04-18 08:00:00	417	5.5	23.92
2019-04-18 08:00:00	417	5.5	23.92
2019-04-18 09:00:00	453	6.09	27
2019-04-18 09:00:00	453	6.09	27
2019-04-18 10:00:00	499	9.08	29.67
2019-04-18 10:00:00	499	9.08	29.67
2019-04-18 11:00:00	495	6.33	29.75
2019-04-18 11:00:00	495	6.33	29.75
2019-04-18 12:00:00	497	5.75	28.33
2019-04-18 12:00:00	497	5.75	28.33
2019-04-18 13:00:00	470	6.08	27.83
2019-04-18 13:00:00	470	6.08	27.83
2019-04-18 14:00:00	512	5.5	29.75
2019-04-18 14:00:00	512	5.5	29.75
2019-04-18 15:00:00	600	6.67	35.17
2019-04-18 15:00:00	600	6.67	35.17
2019-04-18 16:00:00	680	8.67	40.59
2019-04-18 16:00:00	680	8.67	40.59
2019-04-18 17:00:00	651	9.08	38.25
2019-04-18 17:00:00	651	9.08	38.25
2019-04-18 18:00:00	750	10.92	44.17
2019-04-18 18:00:00	750	10.92	44.17
2019-04-18 19:00:00	664	10	41.42
2019-04-18 19:00:00	664	10	41.42
2019-04-18 20:00:00	391	6.5	23.84
2019-04-18 20:00:00	391	6.5	23.84
2019-04-18 21:00:00	265	3.33	16.25
2019-04-18 21:00:00	265	3.33	16.25
2019-04-18 22:00:00	245	2.5	13.92
2019-04-18 22:00:00	245	2.5	13.92
2019-04-18 23:00:00	140	0.83	7.92
2019-04-18 23:00:00	140	0.83	7.92
2019-04-19 00:00:00	107	0.22	5.22
2019-04-19 00:00:00	107	0.22	5.22
2019-04-19 01:00:00	78	0	3.59
2019-04-19 01:00:00	78	0	3.59
2019-04-19 02:00:00	53	0	2.25
2019-04-19 02:00:00	53	0	2.25
2019-04-19 03:00:00	45	0	1.59
2019-04-19 03:00:00	45	0	1.59
2019-04-19 04:00:00	33	0	0.84
2019-04-19 04:00:00	33	0	0.84
2019-04-19 05:00:00	68	0.17	2.83
2019-04-19 05:00:00	68	0.17	2.83
2019-04-19 06:00:00	212	1.17	10.25
2019-04-19 06:00:00	212	1.17	10.25
2019-04-19 07:00:00	342	3.17	20.42
2019-04-19 07:00:00	342	3.17	20.42
2019-04-19 08:00:00	207	3.59	12.33
2019-04-19 08:00:00	207	3.59	12.33
2019-04-19 09:00:00	264	5.75	14.92
2019-04-19 09:00:00	264	5.75	14.92
2019-04-19 10:00:00	287	3.75	16.33
2019-04-19 10:00:00	287	3.75	16.33
2019-04-19 11:00:00	314	7.5	19.25
2019-04-19 11:00:00	314	7.5	19.25
2019-04-19 12:00:00	259	4.42	15.33
2019-04-19 12:00:00	259	4.42	15.33
2019-04-19 13:00:00	267	3.5	15.09
2019-04-19 13:00:00	267	3.5	15.09
2019-04-19 14:00:00	219	2.25	12.75
2019-04-19 14:00:00	219	2.25	12.75
2019-04-19 15:00:00	278	2.34	15.5
2019-04-19 15:00:00	278	2.34	15.5
2019-04-19 16:00:00	275	2.5	15.75
2019-04-19 16:00:00	275	2.5	15.75
2019-04-19 17:00:00	254	3.34	14.67
2019-04-19 17:00:00	254	3.34	14.67
2019-04-19 18:00:00	363	4.58	19.42
2019-04-19 18:00:00	363	4.58	19.42
2019-04-19 19:00:00	437	6.5	27.5
2019-04-19 19:00:00	437	6.5	27.5
2019-04-19 20:00:00	233	3.75	13.25
2019-04-19 20:00:00	233	3.75	13.25
2019-04-19 21:00:00	185	1.92	11.33
2019-04-19 21:00:00	185	1.92	11.33
2019-04-19 22:00:00	177	5.42	11.34
2019-04-19 22:00:00	177	5.42	11.34
2019-04-19 23:00:00	117	0.58	6.25
2019-04-19 23:00:00	117	0.58	6.25
2019-04-20 00:00:00	88	0	4.55
2019-04-20 00:00:00	88	0	4.55
2019-04-20 01:00:00	72	0	3.17
2019-04-20 01:00:00	72	0	3.17
2019-04-20 02:00:00	42	0.17	1.75
2019-04-20 02:00:00	42	0.17	1.75
2019-04-20 03:00:00	32	0	0.75
2019-04-20 03:00:00	32	0	0.75
2019-04-20 04:00:00	35	0.17	1.42
2019-04-20 04:00:00	35	0.17	1.42
2019-04-20 05:00:00	58	0.25	2.42
2019-04-20 05:00:00	58	0.25	2.42
2019-04-20 06:00:00	227	1.5	10.67
2019-04-20 06:00:00	227	1.5	10.67
2019-04-20 07:00:00	353	6.59	22
2019-04-20 07:00:00	353	6.59	22
2019-04-20 08:00:00	236	5.17	14.33
2019-04-20 08:00:00	236	5.17	14.33
2019-04-20 09:00:00	257	3.67	14.75
2019-04-20 09:00:00	257	3.67	14.75
2019-04-20 10:00:00	365	6	20.92
2019-04-20 10:00:00	365	6	20.92
2019-04-20 11:00:00	379	4.75	22.17
2019-04-20 11:00:00	379	4.75	22.17
2019-04-20 12:00:00	363	5.5	21.25
2019-04-20 12:00:00	363	5.5	21.25
2019-04-20 13:00:00	311	5.67	18.83
2019-04-20 13:00:00	311	5.67	18.83
2019-04-20 14:00:00	279	3.59	16.58
2019-04-20 14:00:00	279	3.59	16.58
2019-04-20 15:00:00	285	3.67	16
2019-04-20 15:00:00	285	3.67	16
2019-04-20 16:00:00	255	2.42	14.75
2019-04-20 16:00:00	255	2.42	14.75
2019-04-20 17:00:00	237	3	13.67
2019-04-20 17:00:00	237	3	13.67
2019-04-20 18:00:00	329	4.75	18.25
2019-04-20 18:00:00	329	4.75	18.25
2019-04-20 19:00:00	427	6.58	26.17
2019-04-20 19:00:00	427	6.58	26.17
2019-04-20 20:00:00	253	2.75	14.25
2019-04-20 20:00:00	253	2.75	14.25
2019-04-20 21:00:00	201	2.42	11.42
2019-04-20 21:00:00	201	2.42	11.42
2019-04-20 22:00:00	199	2.42	11.92
2019-04-20 22:00:00	199	2.42	11.92
2019-04-20 23:00:00	126	1.09	7.42
2019-04-20 23:00:00	126	1.09	7.42
2019-04-21 00:00:00	101	0.67	6.11
2019-04-21 00:00:00	101	0.67	6.11
2019-04-21 01:00:00	196	0.5	10
2019-04-21 01:00:00	196	0.5	10
2019-04-21 02:00:00	173	0.25	9.33
2019-04-21 02:00:00	173	0.25	9.33
2019-04-21 03:00:00	126	0.17	6.5
2019-04-21 03:00:00	126	0.17	6.5
2019-04-21 04:00:00	118	0	5.83
2019-04-21 04:00:00	118	0	5.83
2019-04-21 05:00:00	149	0.42	7.17
2019-04-21 05:00:00	149	0.42	7.17
2019-04-21 06:00:00	328	1.75	16.75
2019-04-21 06:00:00	328	1.75	16.75
2019-04-21 07:00:00	518	5.17	31.42
2019-04-21 07:00:00	518	5.17	31.42
2019-04-21 08:00:00	358	3.34	19.84
2019-04-21 08:00:00	358	3.34	19.84
2019-04-21 09:00:00	438	4.42	24.83
2019-04-21 09:00:00	438	4.42	24.83
2019-04-21 10:00:00	502	4.92	28.67
2019-04-21 10:00:00	502	4.92	28.67
2019-04-21 11:00:00	573	8.59	34.17
2019-04-21 11:00:00	573	8.59	34.17
2019-04-21 12:00:00	559	5.42	32
2019-04-21 12:00:00	559	5.42	32
2019-04-21 13:00:00	570	7.17	33.92
2019-04-21 13:00:00	570	7.17	33.92
2019-04-21 14:00:00	536	5.83	32
2019-04-21 14:00:00	536	5.83	32
2019-04-21 15:00:00	618	6.75	35.34
2019-04-21 15:00:00	618	6.75	35.34
2019-04-21 16:00:00	609	6.25	36.09
2019-04-21 16:00:00	609	6.25	36.09
2019-04-21 17:00:00	518	7.17	32
2019-04-21 17:00:00	518	7.17	32
2019-04-21 18:00:00	394	5.17	21.75
2019-04-21 18:00:00	394	5.17	21.75
2019-04-21 19:00:00	485	8.33	30.25
2019-04-21 19:00:00	485	8.33	30.25
2019-04-21 20:00:00	310	6.59	18.75
2019-04-21 20:00:00	310	6.59	18.75
2019-04-21 21:00:00	266	6.33	17
2019-04-21 21:00:00	266	6.33	17
2019-04-21 22:00:00	157	4.25	9.67
2019-04-21 22:00:00	157	4.25	9.67
2019-04-21 23:00:00	123	1.58	6.67
2019-04-21 23:00:00	123	1.58	6.67
2019-04-22 00:00:00	75	0	3.67
2019-04-22 00:00:00	75	0	3.67
2019-04-22 01:00:00	61	0	2.58
2019-04-22 01:00:00	61	0	2.58
2019-04-22 02:00:00	41	0	1.34
2019-04-22 02:00:00	41	0	1.34
2019-04-22 03:00:00	33	0	0.83
2019-04-22 03:00:00	33	0	0.83
2019-04-22 04:00:00	41	0	1.42
2019-04-22 04:00:00	41	0	1.42
2019-04-22 05:00:00	114	2.42	7.08
2019-04-22 05:00:00	114	2.42	7.08
2019-04-22 06:00:00	413	9.42	22.25
2019-04-22 06:00:00	413	9.42	22.25
2019-04-22 07:00:00	755	21.67	48.33
2019-04-22 07:00:00	755	21.67	48.33
2019-04-22 08:00:00	560	11	35
2019-04-22 08:00:00	560	11	35
2019-04-22 09:00:00	598	12.08	36.5
2019-04-22 09:00:00	598	12.08	36.5
2019-04-22 10:00:00	657	13.25	40.25
2019-04-22 10:00:00	657	13.25	40.25
2019-04-22 11:00:00	655	13.84	40.42
2019-04-22 11:00:00	655	13.84	40.42
2019-04-22 12:00:00	607	12.59	37.84
2019-04-22 12:00:00	607	12.59	37.84
2019-04-22 13:00:00	709	16.67	44.25
2019-04-22 13:00:00	709	16.67	44.25
2019-04-22 14:00:00	591	15.5	37.08
2019-04-22 14:00:00	591	15.5	37.08
2019-04-22 15:00:00	704	12.75	42.75
2019-04-22 15:00:00	704	12.75	42.75
2019-04-22 16:00:00	742	16.5	45.83
2019-04-22 16:00:00	742	16.5	45.83
2019-04-22 17:00:00	770	14.34	46.42
2019-04-22 17:00:00	770	14.34	46.42
2019-04-22 18:00:00	801	17.34	49.75
2019-04-22 18:00:00	801	17.34	49.75
2019-04-22 19:00:00	733	30.92	50.08
2019-04-22 19:00:00	733	30.92	50.08
2019-04-22 20:00:00	508	12.17	31.92
2019-04-22 20:00:00	508	12.17	31.92
2019-04-22 21:00:00	351	9.25	22.92
2019-04-22 21:00:00	351	9.25	22.92
2019-04-22 22:00:00	375	16.83	26.25
2019-04-22 22:00:00	375	16.83	26.25
2019-04-22 23:00:00	156	1	8.75
2019-04-22 23:00:00	156	1	8.75
2019-04-23 00:00:00	103	0.11	5.11
2019-04-23 00:00:00	103	0.11	5.11
2019-04-23 01:00:00	65	0	2.67
2019-04-23 01:00:00	65	0	2.67
2019-04-23 02:00:00	36	0	1.09
2019-04-23 02:00:00	36	0	1.09
2019-04-23 03:00:00	29	0	0.75
2019-04-23 03:00:00	29	0	0.75
2019-04-23 04:00:00	39	2.17	3.09
2019-04-23 04:00:00	39	2.17	3.09
2019-04-23 05:00:00	97	0.5	5
2019-04-23 05:00:00	97	0.5	5
2019-04-23 06:00:00	462	7.08	24.92
2019-04-23 06:00:00	462	7.08	24.92
2019-04-23 07:00:00	771	32.67	52
2019-04-23 07:00:00	771	32.67	52
2019-04-23 08:00:00	555	10.5	34.5
2019-04-23 08:00:00	555	10.5	34.5
2019-04-23 09:00:00	606	10.42	36
2019-04-23 09:00:00	606	10.42	36
2019-04-23 10:00:00	638	15.5	40.5
2019-04-23 10:00:00	638	15.5	40.5
2019-04-23 11:00:00	623	11	37.58
2019-04-23 11:00:00	623	11	37.58
2019-04-23 12:00:00	590	13	36.75
2019-04-23 12:00:00	590	13	36.75
2019-04-23 13:00:00	695	18.42	44.17
2019-04-23 13:00:00	695	18.42	44.17
2019-04-23 14:00:00	648	13.42	39.25
2019-04-23 14:00:00	648	13.42	39.25
2019-04-23 15:00:00	733	18.17	46.58
2019-04-23 15:00:00	733	18.17	46.58
2019-04-23 16:00:00	794	15.25	47.92
2019-04-23 16:00:00	794	15.25	47.92
2019-04-23 17:00:00	823	17.17	50.42
2019-04-23 17:00:00	823	17.17	50.42
2019-04-23 18:00:00	748	17.67	47
2019-04-23 18:00:00	748	17.67	47
2019-04-23 19:00:00	691	21.09	45.5
2019-04-23 19:00:00	691	21.09	45.5
2019-04-23 20:00:00	506	13.83	32.25
2019-04-23 20:00:00	506	13.83	32.25
2019-04-23 21:00:00	340	13.59	23.75
2019-04-23 21:00:00	340	13.59	23.75
2019-04-23 22:00:00	323	9.5	20.92
2019-04-23 22:00:00	323	9.5	20.92
2019-04-23 23:00:00	156	0.67	8.67
2019-04-23 23:00:00	156	0.67	8.67
2019-04-24 00:00:00	93	0.44	5.11
2019-04-24 00:00:00	93	0.44	5.11
2019-04-24 01:00:00	48	0	1.67
2019-04-24 01:00:00	48	0	1.67
2019-04-24 02:00:00	40	0	1.17
2019-04-24 02:00:00	40	0	1.17
2019-04-24 03:00:00	22	0.17	0.75
2019-04-24 03:00:00	22	0.17	0.75
2019-04-24 04:00:00	34	0	0.92
2019-04-24 04:00:00	34	0	0.92
2019-04-24 05:00:00	122	0.58	6
2019-04-24 05:00:00	122	0.58	6
2019-04-24 06:00:00	468	11.42	25.5
2019-04-24 06:00:00	468	11.42	25.5
2019-04-24 07:00:00	666	37.25	49.5
2019-04-24 07:00:00	666	37.25	49.5
2019-04-24 08:00:00	552	12.33	34.08
2019-04-24 08:00:00	552	12.33	34.08
2019-04-24 09:00:00	577	10.75	35.42
2019-04-24 09:00:00	577	10.75	35.42
2019-04-24 10:00:00	625	17.42	39.75
2019-04-24 10:00:00	625	17.42	39.75
2019-04-24 11:00:00	602	13	36.67
2019-04-24 11:00:00	602	13	36.67
2019-04-24 12:00:00	615	14.17	38.5
2019-04-24 12:00:00	615	14.17	38.5
2019-04-24 13:00:00	665	18	42.17
2019-04-24 13:00:00	665	18	42.17
2019-04-24 14:00:00	598	11.67	36.84
2019-04-24 14:00:00	598	11.67	36.84
2019-04-24 15:00:00	761	16.5	46.5
2019-04-24 15:00:00	761	16.5	46.5
2019-04-24 16:00:00	752	14.25	45.67
2019-04-24 16:00:00	752	14.25	45.67
2019-04-24 17:00:00	886	36.08	57.84
2019-04-24 17:00:00	886	36.08	57.84
2019-04-24 18:00:00	798	24.92	52.34
2019-04-24 18:00:00	798	24.92	52.34
2019-04-24 19:00:00	725	27.33	49
2019-04-24 19:00:00	725	27.33	49
2019-04-24 20:00:00	496	9.08	30.75
2019-04-24 20:00:00	496	9.08	30.75
2019-04-24 21:00:00	381	7.09	23.67
2019-04-24 21:00:00	381	7.09	23.67
2019-04-24 22:00:00	346	12.42	23.09
2019-04-24 22:00:00	346	12.42	23.09
2019-04-24 23:00:00	154	2.08	9.5
2019-04-24 23:00:00	154	2.08	9.5
2019-04-25 00:00:00	89	0.56	4.55
2019-04-25 00:00:00	89	0.56	4.55
2019-04-25 01:00:00	51	0.25	2.42
2019-04-25 01:00:00	51	0.25	2.42
2019-04-25 02:00:00	40	0	1.33
2019-04-25 02:00:00	40	0	1.33
2019-04-25 03:00:00	32	0	0.75
2019-04-25 03:00:00	32	0	0.75
2019-04-25 04:00:00	42	0	1.17
2019-04-25 04:00:00	42	0	1.17
2019-04-25 05:00:00	106	0.59	5.25
2019-04-25 05:00:00	106	0.59	5.25
2019-04-25 06:00:00	464	11.58	25.58
2019-04-25 06:00:00	464	11.58	25.58
2019-04-25 07:00:00	685	22.42	45.59
2019-04-25 07:00:00	685	22.42	45.59
2019-04-25 08:00:00	596	16	37.17
2019-04-25 08:00:00	596	16	37.17
2019-04-25 09:00:00	579	11.58	35.84
2019-04-25 09:00:00	579	11.58	35.84
2019-04-25 10:00:00	618	24.42	41.92
2019-04-25 10:00:00	618	24.42	41.92
2019-04-25 11:00:00	625	11.25	38.5
2019-04-25 11:00:00	625	11.25	38.5
2019-04-25 12:00:00	584	14.33	36.42
2019-04-25 12:00:00	584	14.33	36.42
2019-04-25 13:00:00	658	29.42	45.17
2019-04-25 13:00:00	658	29.42	45.17
2019-04-25 14:00:00	617	11.34	38
2019-04-25 14:00:00	617	11.34	38
2019-04-25 15:00:00	722	13.67	43.67
2019-04-25 15:00:00	722	13.67	43.67
2019-04-25 16:00:00	777	19.34	48.58
2019-04-25 16:00:00	777	19.34	48.58
2019-04-25 17:00:00	873	19.42	53.58
2019-04-25 17:00:00	873	19.42	53.58
2019-04-25 18:00:00	714	13	44.5
2019-04-25 18:00:00	714	13	44.5
2019-04-25 19:00:00	716	20.92	46.42
2019-04-25 19:00:00	716	20.92	46.42
2019-04-25 20:00:00	539	17.5	34.84
2019-04-25 20:00:00	539	17.5	34.84
2019-04-25 21:00:00	388	15.17	26.83
2019-04-25 21:00:00	388	15.17	26.83
2019-04-25 22:00:00	361	20.92	27.33
2019-04-25 22:00:00	361	20.92	27.33
2019-04-25 23:00:00	169	1.58	10.09
2019-04-25 23:00:00	169	1.58	10.09
2019-04-26 00:00:00	111	0.67	6.78
2019-04-26 00:00:00	111	0.67	6.78
2019-04-26 01:00:00	47	0	1.83
2019-04-26 01:00:00	47	0	1.83
2019-04-26 02:00:00	37	0	1.08
2019-04-26 02:00:00	37	0	1.08
2019-04-26 03:00:00	24	0	0.42
2019-04-26 03:00:00	24	0	0.42
2019-04-26 04:00:00	29	0	0.67
2019-04-26 04:00:00	29	0	0.67
2019-04-26 05:00:00	118	1.58	6.33
2019-04-26 05:00:00	118	1.58	6.33
2019-04-26 06:00:00	415	9.92	23.17
2019-04-26 06:00:00	415	9.92	23.17
2019-04-26 07:00:00	682	23.34	45.5
2019-04-26 07:00:00	682	23.34	45.5
2019-04-26 08:00:00	603	15.42	37.25
2019-04-26 08:00:00	603	15.42	37.25
2019-04-26 09:00:00	586	16.42	38.67
2019-04-26 09:00:00	586	16.42	38.67
2019-04-26 10:00:00	584	14.17	36.75
2019-04-26 10:00:00	584	14.17	36.75
2019-04-26 11:00:00	662	12	39.92
2019-04-26 11:00:00	662	12	39.92
2019-04-26 12:00:00	638	15.83	39.75
2019-04-26 12:00:00	638	15.83	39.75
2019-04-26 13:00:00	610	16.25	38.83
2019-04-26 13:00:00	610	16.25	38.83
2019-04-26 14:00:00	627	14.25	39.25
2019-04-26 14:00:00	627	14.25	39.25
2019-04-26 15:00:00	787	20.5	48.84
2019-04-26 15:00:00	787	20.5	48.84
2019-04-26 16:00:00	822	16.67	50.58
2019-04-26 16:00:00	822	16.67	50.58
2019-04-26 17:00:00	908	15.08	55.17
2019-04-26 17:00:00	908	15.08	55.17
2019-04-26 18:00:00	837	30.5	55.25
2019-04-26 18:00:00	837	30.5	55.25
2019-04-26 19:00:00	806	18.92	51
2019-04-26 19:00:00	806	18.92	51
2019-04-26 20:00:00	529	10	33.25
2019-04-26 20:00:00	529	10	33.25
2019-04-26 21:00:00	415	9.17	25.25
2019-04-26 21:00:00	415	9.17	25.25
2019-04-26 22:00:00	395	14.08	27.17
2019-04-26 22:00:00	395	14.08	27.17
2019-04-26 23:00:00	183	1.67	10.58
2019-04-26 23:00:00	183	1.67	10.58
2019-04-27 00:00:00	124	0.44	6.55
2019-04-27 00:00:00	124	0.44	6.55
2019-04-27 01:00:00	83	0	3.92
2019-04-27 01:00:00	83	0	3.92
2019-04-27 02:00:00	52	0	2.25
2019-04-27 02:00:00	52	0	2.25
2019-04-27 03:00:00	52	0	2
2019-04-27 03:00:00	52	0	2
2019-04-27 04:00:00	32	0	0.75
2019-04-27 04:00:00	32	0	0.75
2019-04-27 05:00:00	87	0	3.92
2019-04-27 05:00:00	87	0	3.92
2019-04-27 06:00:00	256	7.75	14.5
2019-04-27 06:00:00	256	7.75	14.5
2019-04-27 07:00:00	473	13.67	30
2019-04-27 07:00:00	473	13.67	30
2019-04-27 08:00:00	424	11.92	27.5
2019-04-27 08:00:00	424	11.92	27.5
2019-04-27 09:00:00	378	5.33	22
2019-04-27 09:00:00	378	5.33	22
2019-04-27 10:00:00	450	6.67	26.5
2019-04-27 10:00:00	450	6.67	26.5
2019-04-27 11:00:00	500	8.17	29.83
2019-04-27 11:00:00	500	8.17	29.83
2019-04-27 12:00:00	486	9.83	29.42
2019-04-27 12:00:00	486	9.83	29.42
2019-04-27 13:00:00	466	9.25	28.42
2019-04-27 13:00:00	466	9.25	28.42
2019-04-27 14:00:00	408	3.75	24.08
2019-04-27 14:00:00	408	3.75	24.08
2019-04-27 15:00:00	377	7.58	22.25
2019-04-27 15:00:00	377	7.58	22.25
2019-04-27 16:00:00	422	9.5	26.59
2019-04-27 16:00:00	422	9.5	26.59
2019-04-27 17:00:00	420	9.5	25.67
2019-04-27 17:00:00	420	9.5	25.67
2019-04-27 18:00:00	471	10.84	28.33
2019-04-27 18:00:00	471	10.84	28.33
2019-04-27 19:00:00	500	10.58	31.84
2019-04-27 19:00:00	500	10.58	31.84
2019-04-27 20:00:00	310	3.58	18.34
2019-04-27 20:00:00	310	3.58	18.34
2019-04-27 21:00:00	239	2.34	13.17
2019-04-27 21:00:00	239	2.34	13.17
2019-04-27 22:00:00	215	1.75	12.25
2019-04-27 22:00:00	215	1.75	12.25
2019-04-27 23:00:00	183	0.84	10.58
2019-04-27 23:00:00	183	0.84	10.58
2019-04-28 00:00:00	123	0.44	6.67
2019-04-28 00:00:00	123	0.44	6.67
2019-04-28 01:00:00	395	1.67	21.67
2019-04-28 01:00:00	395	1.67	21.67
2019-04-28 02:00:00	298	0.92	16.42
2019-04-28 02:00:00	298	0.92	16.42
2019-04-28 03:00:00	225	0.67	12.58
2019-04-28 03:00:00	225	0.67	12.58
2019-04-28 04:00:00	154	0.08	8.25
2019-04-28 04:00:00	154	0.08	8.25
2019-04-28 05:00:00	168	0.42	8.42
2019-04-28 05:00:00	168	0.42	8.42
2019-04-28 06:00:00	334	1.67	17
2019-04-28 06:00:00	334	1.67	17
2019-04-28 07:00:00	607	7.84	36.58
2019-04-28 07:00:00	607	7.84	36.58
2019-04-28 08:00:00	409	6.67	25
2019-04-28 08:00:00	409	6.67	25
2019-04-28 09:00:00	464	5.84	26.5
2019-04-28 09:00:00	464	5.84	26.5
2019-04-28 10:00:00	529	5.25	30.17
2019-04-28 10:00:00	529	5.25	30.17
2019-04-28 11:00:00	603	5.42	34.5
2019-04-28 11:00:00	603	5.42	34.5
2019-04-28 12:00:00	623	8.5	37.42
2019-04-28 12:00:00	623	8.5	37.42
2019-04-28 13:00:00	634	7.75	37.75
2019-04-28 13:00:00	634	7.75	37.75
2019-04-28 14:00:00	548	4.42	30.83
2019-04-28 14:00:00	548	4.42	30.83
2019-04-28 15:00:00	612	6.34	36.25
2019-04-28 15:00:00	612	6.34	36.25
2019-04-28 16:00:00	660	5.92	38.25
2019-04-28 16:00:00	660	5.92	38.25
2019-04-28 17:00:00	606	8.42	37.25
2019-04-28 17:00:00	606	8.42	37.25
2019-04-28 18:00:00	393	8.17	23.33
2019-04-28 18:00:00	393	8.17	23.33
2019-04-28 19:00:00	523	6.5	31.75
2019-04-28 19:00:00	523	6.5	31.75
2019-04-28 20:00:00	256	3	15
2019-04-28 20:00:00	256	3	15
2019-04-28 21:00:00	202	2	11.42
2019-04-28 21:00:00	202	2	11.42
2019-04-28 22:00:00	145	1.58	8.42
2019-04-28 22:00:00	145	1.58	8.42
2019-04-28 23:00:00	125	1.17	7
2019-04-28 23:00:00	125	1.17	7
2019-04-29 00:00:00	88	0	4.11
2019-04-29 00:00:00	88	0	4.11
2019-04-29 01:00:00	44	0	1.67
2019-04-29 01:00:00	44	0	1.67
2019-04-29 02:00:00	36	0	1
2019-04-29 02:00:00	36	0	1
2019-04-29 03:00:00	26	0	0.58
2019-04-29 03:00:00	26	0	0.58
2019-04-29 04:00:00	43	0	1.33
2019-04-29 04:00:00	43	0	1.33
2019-04-29 05:00:00	111	0.75	5.42
2019-04-29 05:00:00	111	0.75	5.42
2019-04-29 06:00:00	432	12	24.59
2019-04-29 06:00:00	432	12	24.59
2019-04-29 07:00:00	708	16.5	45.17
2019-04-29 07:00:00	708	16.5	45.17
2019-04-29 08:00:00	560	14.42	35.17
2019-04-29 08:00:00	560	14.42	35.17
2019-04-29 09:00:00	612	12.75	37.75
2019-04-29 09:00:00	612	12.75	37.75
2019-04-29 10:00:00	646	13.75	39.92
2019-04-29 10:00:00	646	13.75	39.92
2019-04-29 11:00:00	680	11.17	41.08
2019-04-29 11:00:00	680	11.17	41.08
2019-04-29 12:00:00	660	17.58	41.67
2019-04-29 12:00:00	660	17.58	41.67
2019-04-29 13:00:00	668	12.67	41.59
2019-04-29 13:00:00	668	12.67	41.59
2019-04-29 14:00:00	625	10.92	37.75
2019-04-29 14:00:00	625	10.92	37.75
2019-04-29 15:00:00	696	14	42.25
2019-04-29 15:00:00	696	14	42.25
2019-04-29 16:00:00	721	18.59	45.83
2019-04-29 16:00:00	721	18.59	45.83
2019-04-29 17:00:00	831	18.25	51.75
2019-04-29 17:00:00	831	18.25	51.75
2019-04-29 18:00:00	724	17	45.09
2019-04-29 18:00:00	724	17	45.09
2019-04-29 19:00:00	768	25.17	50.5
2019-04-29 19:00:00	768	25.17	50.5
2019-04-29 20:00:00	470	11.58	30.09
2019-04-29 20:00:00	470	11.58	30.09
2019-04-29 21:00:00	360	8.09	22.17
2019-04-29 21:00:00	360	8.09	22.17
2019-04-29 22:00:00	381	16	26.67
2019-04-29 22:00:00	381	16	26.67
2019-04-29 23:00:00	137	0.92	7.67
2019-04-29 23:00:00	137	0.92	7.67
2019-04-30 00:00:00	104	0.22	5.22
2019-04-30 00:00:00	104	0.22	5.22
2019-04-30 01:00:00	57	0	2.17
2019-04-30 01:00:00	57	0	2.17
2019-04-30 02:00:00	36	0	1.17
2019-04-30 02:00:00	36	0	1.17
2019-04-30 03:00:00	30	0	1
2019-04-30 03:00:00	30	0	1
2019-04-30 04:00:00	28	0	0.5
2019-04-30 04:00:00	28	0	0.5
2019-04-30 05:00:00	121	1	6.09
2019-04-30 05:00:00	121	1	6.09
2019-04-30 06:00:00	510	13.5	28.67
2019-04-30 06:00:00	510	13.5	28.67
2019-04-30 07:00:00	680	37.67	50.33
2019-04-30 07:00:00	680	37.67	50.33
2019-04-30 08:00:00	552	14.17	34.42
2019-04-30 08:00:00	552	14.17	34.42
2019-04-30 09:00:00	579	8.75	35
2019-04-30 09:00:00	579	8.75	35
2019-04-30 10:00:00	662	13.92	40.25
2019-04-30 10:00:00	662	13.92	40.25
2019-04-30 11:00:00	615	13.84	38.17
2019-04-30 11:00:00	615	13.84	38.17
2019-04-30 12:00:00	625	21.34	41.67
2019-04-30 12:00:00	625	21.34	41.67
2019-04-30 13:00:00	673	14	41.59
2019-04-30 13:00:00	673	14	41.59
2019-04-30 14:00:00	562	11.92	34.58
2019-04-30 14:00:00	562	11.92	34.58
2019-04-30 15:00:00	723	13.33	43.33
2019-04-30 15:00:00	723	13.33	43.33
2019-04-30 16:00:00	900	22.84	55.92
2019-04-30 16:00:00	900	22.84	55.92
2019-04-30 17:00:00	813	14.33	50.17
2019-04-30 17:00:00	813	14.33	50.17
2019-04-30 18:00:00	737	15.75	45
2019-04-30 18:00:00	737	15.75	45
2019-04-30 19:00:00	728	23.59	47.92
2019-04-30 19:00:00	728	23.59	47.92
2019-04-30 20:00:00	522	16.34	34.34
2019-04-30 20:00:00	522	16.34	34.34
2019-04-30 21:00:00	396	14.42	27.42
2019-04-30 21:00:00	396	14.42	27.42
2019-04-30 22:00:00	380	14.33	25.83
2019-04-30 22:00:00	380	14.33	25.83
2019-04-30 23:00:00	173	1.33	9.92
2019-04-30 23:00:00	173	1.33	9.92
2019-05-01 00:00:00	99	0.22	5.11
2019-05-01 00:00:00	99	0.22	5.11

## Sheet: PM 04162 04
Data/Hora	Intensidade(carros/hora)	Ocupacao(%)	Carga(%)
2019-04-01 00:00:00	0	0	0
2019-04-01 01:00:00	0	0	0
2019-04-01 02:00:00	0	0	0
2019-04-01 03:00:00	0	0	0
2019-04-01 04:00:00	0	0	0
2019-04-01 05:00:00	0	0	0
2019-04-01 06:00:00	0	0	0
2019-04-01 07:00:00	0	0	0
2019-04-01 08:00:00	0	0	0
2019-04-01 09:00:00	0	0	0
2019-04-01 10:00:00	0	0	0
2019-04-01 11:00:00	0	0	0
2019-04-01 12:00:00	0	0	0
2019-04-01 13:00:00	0	0	0
2019-04-01 14:00:00	0	0	0
2019-04-01 15:00:00	0	0	0
2019-04-01 16:00:00	0	0	0
2019-04-01 17:00:00	0	0	0
2019-04-01 18:00:00	0	0	0
2019-04-01 19:00:00	0	0	0
2019-04-01 20:00:00	0	0	0
2019-04-01 21:00:00	0	0	0
2019-04-01 22:00:00	0	0	0
2019-04-01 23:00:00	0	0	0
2019-04-02 00:00:00	0	0	0
2019-04-02 01:00:00	0	0	0
2019-04-02 02:00:00	0	0	0
2019-04-02 03:00:00	0	0	0
2019-04-02 04:00:00	0	0	0
2019-04-02 05:00:00	0	0	0
2019-04-02 06:00:00	0	0	0
2019-04-02 07:00:00	0	0	0
2019-04-02 08:00:00	0	0	0
2019-04-02 09:00:00	0	0	0
2019-04-02 10:00:00	0	0	0
2019-04-02 11:00:00	0	0	0
2019-04-02 12:00:00	0	0	0
2019-04-02 13:00:00	0	0	0
2019-04-02 14:00:00	0	0	0
2019-04-02 15:00:00	0	0	0
2019-04-02 16:00:00	0	0	0
2019-04-02 17:00:00	0	0	0
2019-04-02 18:00:00	0	0	0
2019-04-02 19:00:00	0	0	0
2019-04-02 20:00:00	0	0	0
2019-04-02 21:00:00	0	0	0
2019-04-02 22:00:00	0	0	0
2019-04-02 23:00:00	0	0	0
2019-04-03 00:00:00	0	0	0
2019-04-03 01:00:00	0	0	0
2019-04-03 02:00:00	0	0	0
2019-04-03 03:00:00	0	0	0
2019-04-03 04:00:00	0	0	0
2019-04-03 05:00:00	0	0	0
2019-04-03 06:00:00	0	0	0
2019-04-03 07:00:00	0	0	0
2019-04-03 08:00:00	0	0	0
2019-04-03 09:00:00	0	0	0
2019-04-03 10:00:00	0	0	0
2019-04-03 11:00:00	0	0	0
2019-04-03 12:00:00	0	0	0
2019-04-03 13:00:00	0	0	0
2019-04-03 14:00:00	0	0	0
2019-04-03 15:00:00	0	0	0
2019-04-03 16:00:00	0	0	0
2019-04-03 17:00:00	0	0	0
2019-04-03 18:00:00	0	0	0
2019-04-03 19:00:00	0	0	0
2019-04-03 20:00:00	0	0	0
2019-04-03 21:00:00	0	0	0
2019-04-03 22:00:00	0	0	0
2019-04-03 23:00:00	0	0	0
2019-04-04 00:00:00	0	0	0
2019-04-04 01:00:00	0	0	0
2019-04-04 02:00:00	0	0	0
2019-04-04 03:00:00	0	0	0
2019-04-04 04:00:00	0	0	0
2019-04-04 05:00:00	0	0	0
2019-04-04 06:00:00	0	0	0
2019-04-04 07:00:00	0	0	0
2019-04-04 08:00:00	0	0	0
2019-04-04 09:00:00	0	0	0
2019-04-04 10:00:00	0	0	0
2019-04-04 11:00:00	0	0	0
2019-04-04 12:00:00	0	0	0
2019-04-04 13:00:00	0	0	0
2019-04-04 14:00:00	0	0	0
2019-04-04 15:00:00	0	0	0
2019-04-04 16:00:00	0	0	0
2019-04-04 17:00:00	0	0	0
2019-04-04 18:00:00	0	0	0
2019-04-04 19:00:00	0	0	0
2019-04-04 20:00:00	0	0	0
2019-04-04 21:00:00	0	0	0
2019-04-04 22:00:00	0	0	0
2019-04-04 23:00:00	0	0	0
2019-04-05 00:00:00	0	0	0
2019-04-05 01:00:00	0	0	0
2019-04-05 02:00:00	0	0	0
2019-04-05 03:00:00	0	0	0
2019-04-05 04:00:00	0	0	0
2019-04-05 05:00:00	0	0	0
2019-04-05 06:00:00	0	0	0
2019-04-05 07:00:00	0	0	0
2019-04-05 08:00:00	0	0	0
2019-04-05 09:00:00	0	0	0
2019-04-05 10:00:00	0	0	0
2019-04-05 11:00:00	0	0	0
2019-04-05 12:00:00	0	0	0
2019-04-05 13:00:00	0	0	0
2019-04-05 14:00:00	0	0	0
2019-04-05 15:00:00	0	0	0
2019-04-05 16:00:00	0	0	0
2019-04-05 17:00:00	0	0	0
2019-04-05 18:00:00	0	0	0
2019-04-05 19:00:00	0	0	0
2019-04-05 20:00:00	0	0	0
2019-04-05 21:00:00	0	0	0
2019-04-05 22:00:00	0	0	0
2019-04-05 23:00:00	0	0	0
2019-04-06 00:00:00	0	0	0
2019-04-06 01:00:00	0	0	0
2019-04-06 02:00:00	0	0	0
2019-04-06 03:00:00	0	0	0
2019-04-06 04:00:00	0	0	0
2019-04-06 05:00:00	0	0	0
2019-04-06 06:00:00	0	0	0
2019-04-06 07:00:00	0	0	0
2019-04-06 08:00:00	0	0	0
2019-04-06 09:00:00	0	0	0
2019-04-06 10:00:00	0	0	0
2019-04-06 11:00:00	0	0	0
2019-04-06 12:00:00	0	0	0
2019-04-06 13:00:00	0	0	0
2019-04-06 14:00:00	0	0	0
2019-04-06 15:00:00	0	0	0
2019-04-06 16:00:00	0	0	0
2019-04-06 17:00:00	0	0	0
2019-04-06 18:00:00	0	0	0
2019-04-06 19:00:00	0	0	0
2019-04-06 20:00:00	0	0	0
2019-04-06 21:00:00	0	0	0
2019-04-06 22:00:00	0	0	0
2019-04-06 23:00:00	0	0	0
2019-04-07 00:00:00	0	0	0
2019-04-07 01:00:00	0	0	0
2019-04-07 02:00:00	0	0	0
2019-04-07 03:00:00	0	0	0
2019-04-07 04:00:00	0	0	0
2019-04-07 05:00:00	0	0	0
2019-04-07 06:00:00	0	0	0
2019-04-07 07:00:00	0	0	0
2019-04-07 08:00:00	0	0	0
2019-04-07 09:00:00	0	0	0
2019-04-07 10:00:00	0	0	0
2019-04-07 11:00:00	0	0	0
2019-04-07 12:00:00	0	0	0
2019-04-07 13:00:00	0	0	0
2019-04-07 14:00:00	0	0	0
2019-04-07 15:00:00	0	0	0
2019-04-07 16:00:00	0	0	0
2019-04-07 17:00:00	0	0	0
2019-04-07 18:00:00	0	0	0
2019-04-07 19:00:00	0	0	0
2019-04-07 20:00:00	0	0	0
2019-04-07 21:00:00	0	0	0
2019-04-07 22:00:00	0	0	0
2019-04-07 23:00:00	0	0	0
2019-04-08 00:00:00	0	0	0
2019-04-08 01:00:00	0	0	0
2019-04-08 02:00:00	0	0	0
2019-04-08 03:00:00	0	0	0
2019-04-08 04:00:00	0	0	0
2019-04-08 05:00:00	0	0	0
2019-04-08 06:00:00	0	0	0
2019-04-08 07:00:00	0	0	0
2019-04-08 08:00:00	0	0	0
2019-04-08 09:00:00	0	0	0
2019-04-08 10:00:00	0	0	0
2019-04-08 11:00:00	0	0	0
2019-04-08 12:00:00	0	0	0
2019-04-08 13:00:00	0	0	0
2019-04-08 14:00:00	0	0	0
2019-04-08 15:00:00	0	0	0
2019-04-08 16:00:00	0	0	0
2019-04-08 17:00:00	0	0	0
2019-04-08 18:00:00	0	0	0
2019-04-08 19:00:00	0	0	0
2019-04-08 20:00:00	0	0	0
2019-04-08 21:00:00	0	0	0
2019-04-08 22:00:00	0	0	0
2019-04-08 23:00:00	0	0	0
2019-04-09 00:00:00	0	0	0
2019-04-09 01:00:00	0	0	0
2019-04-09 02:00:00	0	0	0
2019-04-09 03:00:00	0	0	0
2019-04-09 04:00:00	0	0	0
2019-04-09 05:00:00	0	0	0
2019-04-09 06:00:00	0	0	0
2019-04-09 07:00:00	0	0	0
2019-04-09 08:00:00	0	0	0
2019-04-09 09:00:00	0	0	0
2019-04-09 10:00:00	0	0	0
2019-04-09 11:00:00	0	0	0
2019-04-09 12:00:00	0	0	0
2019-04-09 13:00:00	0	0	0
2019-04-09 14:00:00	0	0	0
2019-04-09 15:00:00	0	0	0
2019-04-09 16:00:00	0	0	0
2019-04-09 17:00:00	0	0	0
2019-04-09 18:00:00	0	0	0
2019-04-09 19:00:00	0	0	0
2019-04-09 20:00:00	0	0	0
2019-04-09 21:00:00	0	0	0
2019-04-09 22:00:00	0	0	0
2019-04-09 23:00:00	0	0	0
2019-04-10 00:00:00	0	0	0
2019-04-10 01:00:00	0	0	0
2019-04-10 02:00:00	0	0	0
2019-04-10 03:00:00	0	0	0
2019-04-10 04:00:00	0	0	0
2019-04-10 05:00:00	0	0	0
2019-04-10 06:00:00	0	0	0
2019-04-10 07:00:00	0	0	0
2019-04-10 08:00:00	0	0	0
2019-04-10 09:00:00	0	0	0
2019-04-10 10:00:00	0	0	0
2019-04-10 11:00:00	0	0	0
2019-04-10 12:00:00	0	0	0
2019-04-10 13:00:00	0	0	0
2019-04-10 14:00:00	0	0	0
2019-04-10 15:00:00	0	0	0
2019-04-10 16:00:00	0	0	0
2019-04-10 17:00:00	0	0	0
2019-04-10 18:00:00	0	0	0
2019-04-10 19:00:00	0	0	0
2019-04-10 20:00:00	0	0	0
2019-04-10 21:00:00	0	0	0
2019-04-10 22:00:00	0	0	0
2019-04-10 23:00:00	0	0	0
2019-04-11 00:00:00	0	0	0
2019-04-11 01:00:00	0	0	0
2019-04-11 02:00:00	0	0	0
2019-04-11 03:00:00	0	0	0
2019-04-11 04:00:00	0	0	0
2019-04-11 05:00:00	0	0	0
2019-04-11 06:00:00	0	0	0
2019-04-11 07:00:00	0	0	0
2019-04-11 08:00:00	0	0	0
2019-04-11 09:00:00	0	0	0
2019-04-11 10:00:00	0	0	0
2019-04-11 11:00:00	0	0	0
2019-04-11 12:00:00	0	0	0
2019-04-11 13:00:00	0	0	0
2019-04-11 14:00:00	0	0	0
2019-04-11 15:00:00	0	0	0
2019-04-11 16:00:00	0	0	0
2019-04-11 17:00:00	0	0	0
2019-04-11 18:00:00	0	0	0
2019-04-11 19:00:00	0	0	0
2019-04-11 20:00:00	0	0	0
2019-04-11 21:00:00	0	0	0
2019-04-11 22:00:00	0	0	0
2019-04-11 23:00:00	0	0	0
2019-04-12 00:00:00	0	0	0
2019-04-12 01:00:00	0	0	0
2019-04-12 02:00:00	0	0	0
2019-04-12 03:00:00	0	0	0
2019-04-12 04:00:00	0	0	0
2019-04-12 05:00:00	0	0	0
2019-04-12 06:00:00	0	0	0
2019-04-12 07:00:00	0	0	0
2019-04-12 08:00:00	0	0	0
2019-04-12 09:00:00	0	0	0
2019-04-12 10:00:00	0	0	0
2019-04-12 11:00:00	0	0	0
2019-04-12 12:00:00	0	0	0
2019-04-12 13:00:00	0	0	0
2019-04-12 14:00:00	0	0	0
2019-04-12 15:00:00	0	0	0
2019-04-12 16:00:00	0	0	0
2019-04-12 17:00:00	0	0	0
2019-04-12 18:00:00	0	0	0
2019-04-12 19:00:00	0	0	0
2019-04-12 20:00:00	0	0	0
2019-04-12 21:00:00	0	0	0
2019-04-12 22:00:00	0	0	0
2019-04-12 23:00:00	0	0	0
2019-04-13 00:00:00	0	0	0
2019-04-13 01:00:00	0	0	0
2019-04-13 02:00:00	0	0	0
2019-04-13 03:00:00	0	0	0
2019-04-13 04:00:00	0	0	0
2019-04-13 05:00:00	0	0	0
2019-04-13 06:00:00	0	0	0
2019-04-13 07:00:00	0	0	0
2019-04-13 08:00:00	0	0	0
2019-04-13 09:00:00	0	0	0
2019-04-13 10:00:00	0	0	0
2019-04-13 11:00:00	0	0	0
2019-04-13 12:00:00	0	0	0
2019-04-13 13:00:00	0	0	0
2019-04-13 14:00:00	0	0	0
2019-04-13 15:00:00	0	0	0
2019-04-13 16:00:00	0	0	0
2019-04-13 17:00:00	0	0	0
2019-04-13 18:00:00	0	0	0
2019-04-13 19:00:00	0	0	0
2019-04-13 20:00:00	0	0	0
2019-04-13 21:00:00	0	0	0
2019-04-13 22:00:00	0	0	0
2019-04-13 23:00:00	0	0	0
2019-04-14 00:00:00	0	0	0
2019-04-14 01:00:00	0	0	0
2019-04-14 02:00:00	0	0	0
2019-04-14 03:00:00	0	0	0
2019-04-14 04:00:00	0	0	0
2019-04-14 05:00:00	0	0	0
2019-04-14 06:00:00	0	0	0
2019-04-14 07:00:00	0	0	0
2019-04-14 08:00:00	0	0	0
2019-04-14 09:00:00	0	0	0
2019-04-14 10:00:00	0	0	0
2019-04-14 11:00:00	0	0	0
2019-04-14 12:00:00	0	0	0
2019-04-14 13:00:00	0	0	0
2019-04-14 14:00:00	0	0	0
2019-04-14 15:00:00	0	0	0
2019-04-14 16:00:00	0	0	0
2019-04-14 17:00:00	0	0	0
2019-04-14 18:00:00	0	0	0
2019-04-14 19:00:00	0	0	0
2019-04-14 20:00:00	0	0	0
2019-04-14 21:00:00	0	0	0
2019-04-14 22:00:00	0	0	0
2019-04-14 23:00:00	0	0	0
2019-04-15 00:00:00	0	0	0
2019-04-15 01:00:00	0	0	0
2019-04-15 02:00:00	0	0	0
2019-04-15 03:00:00	0	0	0
2019-04-15 04:00:00	0	0	0
2019-04-15 05:00:00	0	0	0
2019-04-15 06:00:00	0	0	0
2019-04-15 07:00:00	0	0	0
2019-04-15 08:00:00	0	0	0
2019-04-15 09:00:00	0	0	0
2019-04-15 10:00:00	0	0	0
2019-04-15 11:00:00	0	0	0
2019-04-15 12:00:00	0	0	0
2019-04-15 13:00:00	0	0	0
2019-04-15 14:00:00	0	0	0
2019-04-15 15:00:00	0	0	0
2019-04-15 16:00:00	0	0	0
2019-04-15 17:00:00	0	0	0
2019-04-15 18:00:00	0	0	0
2019-04-15 19:00:00	0	0	0
2019-04-15 20:00:00	0	0	0
2019-04-15 21:00:00	0	0	0
2019-04-15 22:00:00	0	0	0
2019-04-15 23:00:00	0	0	0
2019-04-16 00:00:00	0	0	0
2019-04-16 01:00:00	0	0	0
2019-04-16 02:00:00	0	0	0
2019-04-16 03:00:00	0	0	0
2019-04-16 04:00:00	0	0	0
2019-04-16 05:00:00	0	0	0
2019-04-16 06:00:00	0	0	0
2019-04-16 07:00:00	0	0	0
2019-04-16 08:00:00	0	0	0
2019-04-16 09:00:00	0	0	0
2019-04-16 10:00:00	0	0	0
2019-04-16 11:00:00	0	0	0
2019-04-16 12:00:00	0	0	0
2019-04-16 13:00:00	0	0	0
2019-04-16 14:00:00	0	0	0
2019-04-16 15:00:00	0	0	0
2019-04-16 16:00:00	0	0	0
2019-04-16 17:00:00	0	0	0
2019-04-16 18:00:00	0	0	0
2019-04-16 19:00:00	0	0	0
2019-04-16 20:00:00	0	0	0
2019-04-16 21:00:00	0	0	0
2019-04-16 22:00:00	0	0	0
2019-04-16 23:00:00	0	0	0
2019-04-17 00:00:00	0	0	0
2019-04-17 01:00:00	0	0	0
2019-04-17 02:00:00	0	0	0
2019-04-17 03:00:00	0	0	0
2019-04-17 04:00:00	0	0	0
2019-04-17 05:00:00	0	0	0
2019-04-17 06:00:00	0	0	0
2019-04-17 07:00:00	0	0	0
2019-04-17 08:00:00	0	0	0
2019-04-17 09:00:00	0	0	0
2019-04-17 10:00:00	0	0	0
2019-04-17 11:00:00	0	0	0
2019-04-17 12:00:00	0	0	0
2019-04-17 13:00:00	0	0	0
2019-04-17 14:00:00	0	0	0
2019-04-17 15:00:00	0	0	0
2019-04-17 16:00:00	0	0	0
2019-04-17 17:00:00	0	0	0
2019-04-17 18:00:00	0	0	0
2019-04-17 19:00:00	0	0	0
2019-04-17 20:00:00	0	0	0
2019-04-17 21:00:00	0	0	0
2019-04-17 22:00:00	0	0	0
2019-04-17 23:00:00	0	0	0
2019-04-18 00:00:00	0	0	0
2019-04-18 01:00:00	0	0	0
2019-04-18 02:00:00	0	0	0
2019-04-18 03:00:00	0	0	0
2019-04-18 04:00:00	0	0	0
2019-04-18 05:00:00	0	0	0
2019-04-18 06:00:00	0	0	0
2019-04-18 07:00:00	0	0	0
2019-04-18 08:00:00	0	0	0
2019-04-18 09:00:00	0	0	0
2019-04-18 10:00:00	0	0	0
2019-04-18 11:00:00	0	0	0
2019-04-18 12:00:00	0	0	0
2019-04-18 13:00:00	0	0	0
2019-04-18 14:00:00	0	0	0
2019-04-18 15:00:00	0	0	0
2019-04-18 16:00:00	0	0	0
2019-04-18 17:00:00	0	0	0
2019-04-18 18:00:00	0	0	0
2019-04-18 19:00:00	0	0	0
2019-04-18 20:00:00	0	0	0
2019-04-18 21:00:00	0	0	0
2019-04-18 22:00:00	0	0	0
2019-04-18 23:00:00	0	0	0
2019-04-19 00:00:00	0	0	0
2019-04-19 01:00:00	0	0	0
2019-04-19 02:00:00	0	0	0
2019-04-19 03:00:00	0	0	0
2019-04-19 04:00:00	0	0	0
2019-04-19 05:00:00	0	0	0
2019-04-19 06:00:00	0	0	0
2019-04-19 07:00:00	0	0	0
2019-04-19 08:00:00	0	0	0
2019-04-19 09:00:00	0	0	0
2019-04-19 10:00:00	0	0	0
2019-04-19 11:00:00	0	0	0
2019-04-19 12:00:00	0	0	0
2019-04-19 13:00:00	0	0	0
2019-04-19 14:00:00	0	0	0
2019-04-19 15:00:00	0	0	0
2019-04-19 16:00:00	0	0	0
2019-04-19 17:00:00	0	0	0
2019-04-19 18:00:00	0	0	0
2019-04-19 19:00:00	0	0	0
2019-04-19 20:00:00	0	0	0
2019-04-19 21:00:00	0	0	0
2019-04-19 22:00:00	0	0	0
2019-04-19 23:00:00	0	0	0
2019-04-20 00:00:00	0	0	0
2019-04-20 01:00:00	0	0	0
2019-04-20 02:00:00	0	0	0
2019-04-20 03:00:00	0	0	0
2019-04-20 04:00:00	0	0	0
2019-04-20 05:00:00	0	0	0
2019-04-20 06:00:00	0	0	0
2019-04-20 07:00:00	0	0	0
2019-04-20 08:00:00	0	0	0
2019-04-20 09:00:00	0	0	0
2019-04-20 10:00:00	0	0	0
2019-04-20 11:00:00	0	0	0
2019-04-20 12:00:00	0	0	0
2019-04-20 13:00:00	0	0	0
2019-04-20 14:00:00	0	0	0
2019-04-20 15:00:00	0	0	0
2019-04-20 16:00:00	0	0	0
2019-04-20 17:00:00	0	0	0
2019-04-20 18:00:00	0	0	0
2019-04-20 19:00:00	0	0	0
2019-04-20 20:00:00	0	0	0
2019-04-20 21:00:00	0	0	0
2019-04-20 22:00:00	0	0	0
2019-04-20 23:00:00	0	0	0
2019-04-21 00:00:00	0	0	0
2019-04-21 01:00:00	0	0	0
2019-04-21 02:00:00	0	0	0
2019-04-21 03:00:00	0	0	0
2019-04-21 04:00:00	0	0	0
2019-04-21 05:00:00	0	0	0
2019-04-21 06:00:00	0	0	0
2019-04-21 07:00:00	0	0	0
2019-04-21 08:00:00	0	0	0
2019-04-21 09:00:00	0	0	0
2019-04-21 10:00:00	0	0	0
2019-04-21 11:00:00	0	0	0
2019-04-21 12:00:00	0	0	0
2019-04-21 13:00:00	0	0	0
2019-04-21 14:00:00	0	0	0
2019-04-21 15:00:00	0	0	0
2019-04-21 16:00:00	0	0	0
2019-04-21 17:00:00	0	0	0
2019-04-21 18:00:00	0	0	0
2019-04-21 19:00:00	0	0	0
2019-04-21 20:00:00	0	0	0
2019-04-21 21:00:00	0	0	0
2019-04-21 22:00:00	0	0	0
2019-04-21 23:00:00	0	0	0
2019-04-22 00:00:00	0	0	0
2019-04-22 01:00:00	0	0	0
2019-04-22 02:00:00	0	0	0
2019-04-22 03:00:00	0	0	0
2019-04-22 04:00:00	0	0	0
2019-04-22 05:00:00	0	0	0
2019-04-22 06:00:00	0	0	0
2019-04-22 07:00:00	0	0	0
2019-04-22 08:00:00	0	0	0
2019-04-22 09:00:00	0	0	0
2019-04-22 10:00:00	0	0	0
2019-04-22 11:00:00	0	0	0
2019-04-22 12:00:00	0	0	0
2019-04-22 13:00:00	0	0	0
2019-04-22 14:00:00	0	0	0
2019-04-22 15:00:00	0	0	0
2019-04-22 16:00:00	0	0	0
2019-04-22 17:00:00	0	0	0
2019-04-22 18:00:00	0	0	0
2019-04-22 19:00:00	0	0	0
2019-04-22 20:00:00	0	0	0
2019-04-22 21:00:00	0	0	0
2019-04-22 22:00:00	0	0	0
2019-04-22 23:00:00	0	0	0
2019-04-23 00:00:00	0	0	0
2019-04-23 01:00:00	0	0	0
2019-04-23 02:00:00	0	0	0
2019-04-23 03:00:00	0	0	0
2019-04-23 04:00:00	0	0	0
2019-04-23 05:00:00	0	0	0
2019-04-23 06:00:00	0	0	0
2019-04-23 07:00:00	0	0	0
2019-04-23 08:00:00	0	0	0
2019-04-23 09:00:00	0	0	0
2019-04-23 10:00:00	0	0	0
2019-04-23 11:00:00	0	0	0
2019-04-23 12:00:00	0	0	0
2019-04-23 13:00:00	0	0	0
2019-04-23 14:00:00	0	0	0
2019-04-23 15:00:00	0	0	0
2019-04-23 16:00:00	0	0	0
2019-04-23 17:00:00	0	0	0
2019-04-23 18:00:00	0	0	0
2019-04-23 19:00:00	0	0	0
2019-04-23 20:00:00	0	0	0
2019-04-23 21:00:00	0	0	0
2019-04-23 22:00:00	0	0	0
2019-04-23 23:00:00	0	0	0
2019-04-24 00:00:00	0	0	0
2019-04-24 01:00:00	0	0	0
2019-04-24 02:00:00	0	0	0
2019-04-24 03:00:00	0	0	0
2019-04-24 04:00:00	0	0	0
2019-04-24 05:00:00	0	0	0
2019-04-24 06:00:00	0	0	0
2019-04-24 07:00:00	0	0	0
2019-04-24 08:00:00	0	0	0
2019-04-24 09:00:00	0	0	0
2019-04-24 10:00:00	0	0	0
2019-04-24 11:00:00	0	0	0
2019-04-24 12:00:00	0	0	0
2019-04-24 13:00:00	0	0	0
2019-04-24 14:00:00	0	0	0
2019-04-24 15:00:00	0	0	0
2019-04-24 16:00:00	0	0	0
2019-04-24 17:00:00	0	0	0
2019-04-24 18:00:00	0	0	0
2019-04-24 19:00:00	0	0	0
2019-04-24 20:00:00	0	0	0
2019-04-24 21:00:00	0	0	0
2019-04-24 22:00:00	0	0	0
2019-04-24 23:00:00	0	0	0
2019-04-25 00:00:00	0	0	0
2019-04-25 01:00:00	0	0	0
2019-04-25 02:00:00	0	0	0
2019-04-25 03:00:00	0	0	0
2019-04-25 04:00:00	0	0	0
2019-04-25 05:00:00	0	0	0
2019-04-25 06:00:00	0	0	0
2019-04-25 07:00:00	0	0	0
2019-04-25 08:00:00	0	0	0
2019-04-25 09:00:00	0	0	0
2019-04-25 10:00:00	0	0	0
2019-04-25 11:00:00	0	0	0
2019-04-25 12:00:00	0	0	0
2019-04-25 13:00:00	0	0	0
2019-04-25 14:00:00	0	0	0
2019-04-25 15:00:00	0	0	0
2019-04-25 16:00:00	0	0	0
2019-04-25 17:00:00	0	0	0
2019-04-25 18:00:00	0	0	0
2019-04-25 19:00:00	0	0	0
2019-04-25 20:00:00	0	0	0
2019-04-25 21:00:00	0	0	0
2019-04-25 22:00:00	0	0	0
2019-04-25 23:00:00	0	0	0
2019-04-26 00:00:00	0	0	0
2019-04-26 01:00:00	0	0	0
2019-04-26 02:00:00	0	0	0
2019-04-26 03:00:00	0	0	0
2019-04-26 04:00:00	0	0	0
2019-04-26 05:00:00	0	0	0
2019-04-26 06:00:00	0	0	0
2019-04-26 07:00:00	0	0	0
2019-04-26 08:00:00	0	0	0
2019-04-26 09:00:00	0	0	0
2019-04-26 10:00:00	0	0	0
2019-04-26 11:00:00	0	0	0
2019-04-26 12:00:00	0	0	0
2019-04-26 13:00:00	0	0	0
2019-04-26 14:00:00	0	0	0
2019-04-26 15:00:00	0	0	0
2019-04-26 16:00:00	0	0	0
2019-04-26 17:00:00	0	0	0
2019-04-26 18:00:00	0	0	0
2019-04-26 19:00:00	0	0	0
2019-04-26 20:00:00	0	0	0
2019-04-26 21:00:00	0	0	0
2019-04-26 22:00:00	0	0	0
2019-04-26 23:00:00	0	0	0
2019-04-27 00:00:00	0	0	0
2019-04-27 01:00:00	0	0	0
2019-04-27 02:00:00	0	0	0
2019-04-27 03:00:00	0	0	0
2019-04-27 04:00:00	0	0	0
2019-04-27 05:00:00	0	0	0
2019-04-27 06:00:00	0	0	0
2019-04-27 07:00:00	0	0	0
2019-04-27 08:00:00	0	0	0
2019-04-27 09:00:00	0	0	0
2019-04-27 10:00:00	0	0	0
2019-04-27 11:00:00	0	0	0
2019-04-27 12:00:00	0	0	0
2019-04-27 13:00:00	0	0	0
2019-04-27 14:00:00	0	0	0
2019-04-27 15:00:00	0	0	0
2019-04-27 16:00:00	0	0	0
2019-04-27 17:00:00	0	0	0
2019-04-27 18:00:00	0	0	0
2019-04-27 19:00:00	0	0	0
2019-04-27 20:00:00	0	0	0
2019-04-27 21:00:00	0	0	0
2019-04-27 22:00:00	0	0	0
2019-04-27 23:00:00	0	0	0
2019-04-28 00:00:00	0	0	0
2019-04-28 01:00:00	0	0	0
2019-04-28 02:00:00	0	0	0
2019-04-28 03:00:00	0	0	0
2019-04-28 04:00:00	0	0	0
2019-04-28 05:00:00	0	0	0
2019-04-28 06:00:00	0	0	0
2019-04-28 07:00:00	0	0	0
2019-04-28 08:00:00	0	0	0
2019-04-28 09:00:00	0	0	0
2019-04-28 10:00:00	0	0	0
2019-04-28 11:00:00	0	0	0
2019-04-28 12:00:00	0	0	0
2019-04-28 13:00:00	0	0	0
2019-04-28 14:00:00	0	0	0
2019-04-28 15:00:00	0	0	0
2019-04-28 16:00:00	0	0	0
2019-04-28 17:00:00	0	0	0
2019-04-28 18:00:00	0	0	0
2019-04-28 19:00:00	0	0	0
2019-04-28 20:00:00	0	0	0
2019-04-28 21:00:00	0	0	0
2019-04-28 22:00:00	0	0	0
2019-04-28 23:00:00	0	0	0
2019-04-29 00:00:00	0	0	0
2019-04-29 01:00:00	0	0	0
2019-04-29 02:00:00	0	0	0
2019-04-29 03:00:00	0	0	0
2019-04-29 04:00:00	0	0	0
2019-04-29 05:00:00	0	0	0
2019-04-29 06:00:00	0	0	0
2019-04-29 07:00:00	0	0	0
2019-04-29 08:00:00	0	0	0
2019-04-29 09:00:00	0	0	0
2019-04-29 10:00:00	0	0	0
2019-04-29 11:00:00	0	0	0
2019-04-29 12:00:00	0	0	0
2019-04-29 13:00:00	0	0	0
2019-04-29 14:00:00	0	0	0
2019-04-29 15:00:00	0	0	0
2019-04-29 16:00:00	0	0	0
2019-04-29 17:00:00	0	0	0
2019-04-29 18:00:00	0	0	0
2019-04-29 19:00:00	0	0	0
2019-04-29 20:00:00	0	0	0
2019-04-29 21:00:00	0	0	0
2019-04-29 22:00:00	0	0	0
2019-04-29 23:00:00	0	0	0
2019-04-30 00:00:00	0	0	0
2019-04-30 01:00:00	0	0	0
2019-04-30 02:00:00	0	0	0
2019-04-30 03:00:00	0	0	0
2019-04-30 04:00:00	0	0	0
2019-04-30 05:00:00	0	0	0
2019-04-30 06:00:00	0	0	0
2019-04-30 07:00:00	0	0	0
2019-04-30 08:00:00	0	0	0
2019-04-30 09:00:00	0	0	0
2019-04-30 10:00:00	0	0	0
2019-04-30 11:00:00	0	0	0
2019-04-30 12:00:00	0	0	0
2019-04-30 13:00:00	0	0	0
2019-04-30 14:00:00	0	0	0
2019-04-30 15:00:00	0	0	0
2019-04-30 16:00:00	0	0	0
2019-04-30 17:00:00	0	0	0
2019-04-30 18:00:00	0	0	0
2019-04-30 19:00:00	0	0	0
2019-04-30 20:00:00	0	0	0
2019-04-30 21:00:00	0	0	0
2019-04-30 22:00:00	0	0	0
2019-04-30 23:00:00	0	0	0
2019-05-01 00:00:00	0	0	0

## Sheet: PM 08090 011
Data/Hora	Intensidade(carros/hora)	Ocupacao(%)	Carga(%)
2019-04-01 00:00:00	0	0	0
2019-04-01 01:00:00	0	0	0
2019-04-01 02:00:00	0	0	0
2019-04-01 03:00:00	0	0	0
2019-04-01 04:00:00	0	0	0
2019-04-01 05:00:00	0	0	0
2019-04-01 06:00:00	0	0	0
2019-04-01 07:00:00	0	0	0
2019-04-01 08:00:00	0	0	0
2019-04-01 09:00:00	0	0	0
2019-04-01 10:00:00	0	0	0
2019-04-01 11:00:00	0	0	0
2019-04-01 12:00:00	0	0	0
2019-04-01 13:00:00	0	0	0
2019-04-01 14:00:00	0	0	0
2019-04-01 15:00:00	0	0	0
2019-04-01 16:00:00	0	0	0
2019-04-01 17:00:00	0	0	0
2019-04-01 18:00:00	0	0	0
2019-04-01 19:00:00	0	0	0
2019-04-01 20:00:00	0	0	0
2019-04-01 21:00:00	0	0	0
2019-04-01 22:00:00	0	0	0
2019-04-01 23:00:00	0	0	0
2019-04-02 00:00:00	0	0	0
2019-04-02 01:00:00	0	0	0
2019-04-02 02:00:00	0	0	0
2019-04-02 03:00:00	0	0	0
2019-04-02 04:00:00	0	0	0
2019-04-02 05:00:00	0	0	0
2019-04-02 06:00:00	0	0	0
2019-04-02 07:00:00	0	0	0
2019-04-02 08:00:00	0	0	0
2019-04-02 09:00:00	0	0	0
2019-04-02 10:00:00	0	0	0
2019-04-02 11:00:00	0	0	0
2019-04-02 12:00:00	0	0	0
2019-04-02 13:00:00	0	0	0
2019-04-02 14:00:00	0	0	0
2019-04-02 15:00:00	0	0	0
2019-04-02 16:00:00	0	0	0
2019-04-02 17:00:00	0	0	0
2019-04-02 18:00:00	0	0	0
2019-04-02 19:00:00	0	0	0
2019-04-02 20:00:00	0	0	0
2019-04-02 21:00:00	0	0	0
2019-04-02 22:00:00	0	0	0
2019-04-02 23:00:00	0	0	0
2019-04-03 00:00:00	0	0	0
2019-04-03 01:00:00	0	0	0
2019-04-03 02:00:00	0	0	0
2019-04-03 03:00:00	0	0	0
2019-04-03 04:00:00	0	0	0
2019-04-03 05:00:00	0	0	0
2019-04-03 06:00:00	0	0	0
2019-04-03 07:00:00	0	0	0
2019-04-03 08:00:00	0	0	0
2019-04-03 09:00:00	0	0	0
2019-04-03 10:00:00	0	0	0
2019-04-03 11:00:00	0	0	0
2019-04-03 12:00:00	0	0	0
2019-04-03 13:00:00	0	0	0
2019-04-03 14:00:00	0	0	0
2019-04-03 15:00:00	0	0	0
2019-04-03 16:00:00	0	0	0
2019-04-03 17:00:00	0	0	0
2019-04-03 18:00:00	0	0	0
2019-04-03 19:00:00	0	0	0
2019-04-03 20:00:00	0	0	0
2019-04-03 21:00:00	0	0	0
2019-04-03 22:00:00	0	0	0
2019-04-03 23:00:00	0	0	0
2019-04-04 00:00:00	0	0	0
2019-04-04 01:00:00	0	0	0
2019-04-04 02:00:00	0	0	0
2019-04-04 03:00:00	0	0	0
2019-04-04 04:00:00	0	0	0
2019-04-04 05:00:00	0	0	0
2019-04-04 06:00:00	0	0	0
2019-04-04 07:00:00	0	0	0
2019-04-04 08:00:00	0	0	0
2019-04-04 09:00:00	0	0	0
2019-04-04 10:00:00	0	0	0
2019-04-04 11:00:00	0	0	0
2019-04-04 12:00:00	0	0	0
2019-04-04 13:00:00	0	0	0
2019-04-04 14:00:00	0	0	0
2019-04-04 15:00:00	0	0	0
2019-04-04 16:00:00	0	0	0
2019-04-04 17:00:00	0	0	0
2019-04-04 18:00:00	0	0	0
2019-04-04 19:00:00	0	0	0
2019-04-04 20:00:00	0	0	0
2019-04-04 21:00:00	0	0	0
2019-04-04 22:00:00	0	0	0
2019-04-04 23:00:00	0	0	0
2019-04-05 00:00:00	0	0	0
2019-04-05 01:00:00	0	0	0
2019-04-05 02:00:00	0	0	0
2019-04-05 03:00:00	0	0	0
2019-04-05 04:00:00	0	0	0
2019-04-05 05:00:00	0	0	0
2019-04-05 06:00:00	0	0	0
2019-04-05 07:00:00	0	0	0
2019-04-05 08:00:00	0	0	0
2019-04-05 09:00:00	0	0	0
2019-04-05 10:00:00	0	0	0
2019-04-05 11:00:00	0	0	0
2019-04-05 12:00:00	0	0	0
2019-04-05 13:00:00	0	0	0
2019-04-05 14:00:00	0	0	0
2019-04-05 15:00:00	0	0	0
2019-04-05 16:00:00	0	0	0
2019-04-05 17:00:00	0	0	0
2019-04-05 18:00:00	0	0	0
2019-04-05 19:00:00	0	0	0
2019-04-05 20:00:00	0	0	0
2019-04-05 21:00:00	0	0	0
2019-04-05 22:00:00	0	0	0
2019-04-05 23:00:00	0	0	0
2019-04-06 00:00:00	0	0	0
2019-04-06 01:00:00	0	0	0
2019-04-06 02:00:00	0	0	0
2019-04-06 03:00:00	0	0	0
2019-04-06 04:00:00	0	0	0
2019-04-06 05:00:00	0	0	0
2019-04-06 06:00:00	0	0	0
2019-04-06 07:00:00	0	0	0
2019-04-06 08:00:00	0	0	0
2019-04-06 09:00:00	0	0	0
2019-04-06 10:00:00	0	0	0
2019-04-06 11:00:00	0	0	0
2019-04-06 12:00:00	0	0	0
2019-04-06 13:00:00	0	0	0
2019-04-06 14:00:00	0	0	0
2019-04-06 15:00:00	0	0	0
2019-04-06 16:00:00	0	0	0
2019-04-06 17:00:00	0	0	0
2019-04-06 18:00:00	0	0	0
2019-04-06 19:00:00	0	0	0
2019-04-06 20:00:00	0	0	0
2019-04-06 21:00:00	0	0	0
2019-04-06 22:00:00	0	0	0
2019-04-06 23:00:00	0	0	0
2019-04-07 00:00:00	0	0	0
2019-04-07 01:00:00	0	0	0
2019-04-07 02:00:00	0	0	0
2019-04-07 03:00:00	0	0	0
2019-04-07 04:00:00	0	0	0
2019-04-07 05:00:00	0	0	0
2019-04-07 06:00:00	0	0	0
2019-04-07 07:00:00	0	0	0
2019-04-07 08:00:00	0	0	0
2019-04-07 09:00:00	0	0	0
2019-04-07 10:00:00	0	0	0
2019-04-07 11:00:00	0	0	0
2019-04-07 12:00:00	0	0	0
2019-04-07 13:00:00	0	0	0
2019-04-07 14:00:00	0	0	0
2019-04-07 15:00:00	0	0	0
2019-04-07 16:00:00	0	0	0
2019-04-07 17:00:00	0	0	0
2019-04-07 18:00:00	0	0	0
2019-04-07 19:00:00	0	0	0
2019-04-07 20:00:00	0	0	0
2019-04-07 21:00:00	0	0	0
2019-04-07 22:00:00	0	0	0
2019-04-07 23:00:00	0	0	0
2019-04-08 00:00:00	0	0	0
2019-04-08 01:00:00	0	0	0
2019-04-08 02:00:00	0	0	0
2019-04-08 03:00:00	0	0	0
2019-04-08 04:00:00	0	0	0
2019-04-08 05:00:00	0	0	0
2019-04-08 06:00:00	0	0	0
2019-04-08 07:00:00	0	0	0
2019-04-08 08:00:00	0	0	0
2019-04-08 09:00:00	0	0	0
2019-04-08 10:00:00	0	0	0
2019-04-08 11:00:00	0	0	0
2019-04-08 12:00:00	0	0	0
2019-04-08 13:00:00	0	0	0
2019-04-08 14:00:00	0	0	0
2019-04-08 15:00:00	0	0	0
2019-04-08 16:00:00	0	0	0
2019-04-08 17:00:00	0	0	0
2019-04-08 18:00:00	0	0	0
2019-04-08 19:00:00	0	0	0
2019-04-08 20:00:00	0	0	0
2019-04-08 21:00:00	0	0	0
2019-04-08 22:00:00	0	0	0
2019-04-08 23:00:00	0	0	0
2019-04-09 00:00:00	0	0	0
2019-04-09 01:00:00	0	0	0
2019-04-09 02:00:00	0	0	0
2019-04-09 03:00:00	0	0	0
2019-04-09 04:00:00	0	0	0
2019-04-09 05:00:00	0	0	0
2019-04-09 06:00:00	0	0	0
2019-04-09 07:00:00	0	0	0
2019-04-09 08:00:00	0	0	0
2019-04-09 09:00:00	0	0	0
2019-04-09 10:00:00	0	0	0
2019-04-09 11:00:00	0	0	0
2019-04-09 12:00:00	0	0	0
2019-04-09 13:00:00	0	0	0
2019-04-09 14:00:00	0	0	0
2019-04-09 15:00:00	0	0	0
2019-04-09 16:00:00	0	0	0
2019-04-09 17:00:00	0	0	0
2019-04-09 18:00:00	0	0	0
2019-04-09 19:00:00	0	0	0
2019-04-09 20:00:00	0	0	0
2019-04-09 21:00:00	0	0	0
2019-04-09 22:00:00	0	0	0
2019-04-09 23:00:00	0	0	0
2019-04-10 00:00:00	0	0	0
2019-04-10 01:00:00	0	0	0
2019-04-10 02:00:00	0	0	0
2019-04-10 03:00:00	0	0	0
2019-04-10 04:00:00	0	0	0
2019-04-10 05:00:00	0	0	0
2019-04-10 06:00:00	0	0	0
2019-04-10 07:00:00	0	0	0
2019-04-10 08:00:00	0	0	0
2019-04-10 09:00:00	0	0	0
2019-04-10 10:00:00	0	0	0
2019-04-10 11:00:00	0	0	0
2019-04-10 12:00:00	0	0	0
2019-04-10 13:00:00	0	0	0
2019-04-10 14:00:00	0	0	0
2019-04-10 15:00:00	0	0	0
2019-04-10 16:00:00	0	0	0
2019-04-10 17:00:00	0	0	0
2019-04-10 18:00:00	0	0	0
2019-04-10 19:00:00	0	0	0
2019-04-10 20:00:00	0	0	0
2019-04-10 21:00:00	0	0	0
2019-04-10 22:00:00	0	0	0
2019-04-10 23:00:00	0	0	0
2019-04-11 00:00:00	0	0	0
2019-04-11 01:00:00	0	0	0
2019-04-11 02:00:00	0	0	0
2019-04-11 03:00:00	0	0	0
2019-04-11 04:00:00	0	0	0
2019-04-11 05:00:00	0	0	0
2019-04-11 06:00:00	0	0	0
2019-04-11 07:00:00	0	0	0
2019-04-11 08:00:00	0	0	0
2019-04-11 09:00:00	0	0	0
2019-04-11 10:00:00	0	0	0
2019-04-11 11:00:00	0	0	0
2019-04-11 12:00:00	0	0	0
2019-04-11 13:00:00	0	0	0
2019-04-11 14:00:00	0	0	0
2019-04-11 15:00:00	0	0	0
2019-04-11 16:00:00	0	0	0
2019-04-11 17:00:00	0	0	0
2019-04-11 18:00:00	0	0	0
2019-04-11 19:00:00	0	0	0
2019-04-11 20:00:00	0	0	0
2019-04-11 21:00:00	0	0	0
2019-04-11 22:00:00	0	0	0
2019-04-11 23:00:00	0	0	0
2019-04-12 00:00:00	0	0	0
2019-04-12 01:00:00	0	0	0
2019-04-12 02:00:00	0	0	0
2019-04-12 03:00:00	0	0	0
2019-04-12 04:00:00	0	0	0
2019-04-12 05:00:00	0	0	0
2019-04-12 06:00:00	0	0	0
2019-04-12 07:00:00	0	0	0
2019-04-12 08:00:00	0	0	0
2019-04-12 09:00:00	0	0	0
2019-04-12 10:00:00	0	0	0
2019-04-12 11:00:00	0	0	0
2019-04-12 12:00:00	0	0	0
2019-04-12 13:00:00	0	0	0
2019-04-12 14:00:00	0	0	0
2019-04-12 15:00:00	0	0	0
2019-04-12 16:00:00	0	0	0
2019-04-12 17:00:00	0	0	0
2019-04-12 18:00:00	0	0	0
2019-04-12 19:00:00	0	0	0
2019-04-12 20:00:00	0	0	0
2019-04-12 21:00:00	0	0	0
2019-04-12 22:00:00	0	0	0
2019-04-12 23:00:00	0	0	0
2019-04-13 00:00:00	0	0	0
2019-04-13 01:00:00	0	0	0
2019-04-13 02:00:00	0	0	0
2019-04-13 03:00:00	0	0	0
2019-04-13 04:00:00	0	0	0
2019-04-13 05:00:00	0	0	0
2019-04-13 06:00:00	0	0	0
2019-04-13 07:00:00	0	0	0
2019-04-13 08:00:00	0	0	0
2019-04-13 09:00:00	0	0	0
2019-04-13 10:00:00	0	0	0
2019-04-13 11:00:00	0	0	0
2019-04-13 12:00:00	0	0	0
2019-04-13 13:00:00	0	0	0
2019-04-13 14:00:00	0	0	0
2019-04-13 15:00:00	0	0	0
2019-04-13 16:00:00	0	0	0
2019-04-13 17:00:00	0	0	0
2019-04-13 18:00:00	0	0	0
2019-04-13 19:00:00	0	0	0
2019-04-13 20:00:00	0	0	0
2019-04-13 21:00:00	0	0	0
2019-04-13 22:00:00	0	0	0
2019-04-13 23:00:00	0	0	0
2019-04-14 00:00:00	0	0	0
2019-04-14 01:00:00	0	0	0
2019-04-14 02:00:00	0	0	0
2019-04-14 03:00:00	0	0	0
2019-04-14 04:00:00	0	0	0
2019-04-14 05:00:00	0	0	0
2019-04-14 06:00:00	0	0	0
2019-04-14 07:00:00	0	0	0
2019-04-14 08:00:00	0	0	0
2019-04-14 09:00:00	0	0	0
2019-04-14 10:00:00	0	0	0
2019-04-14 11:00:00	0	0	0
2019-04-14 12:00:00	0	0	0
2019-04-14 13:00:00	0	0	0
2019-04-14 14:00:00	0	0	0
2019-04-14 15:00:00	0	0	0
2019-04-14 16:00:00	0	0	0
2019-04-14 17:00:00	0	0	0
2019-04-14 18:00:00	0	0	0
2019-04-14 19:00:00	0	0	0
2019-04-14 20:00:00	0	0	0
2019-04-14 21:00:00	0	0	0
2019-04-14 22:00:00	0	0	0
2019-04-14 23:00:00	0	0	0
2019-04-15 00:00:00	0	0	0
2019-04-15 01:00:00	0	0	0
2019-04-15 02:00:00	0	0	0
2019-04-15 03:00:00	0	0	0
2019-04-15 04:00:00	0	0	0
2019-04-15 05:00:00	0	0	0
2019-04-15 06:00:00	0	0	0
2019-04-15 07:00:00	0	0	0
2019-04-15 08:00:00	0	0	0
2019-04-15 09:00:00	0	0	0
2019-04-15 10:00:00	0	0	0
2019-04-15 11:00:00	0	0	0
2019-04-15 12:00:00	0	0	0
2019-04-15 13:00:00	0	0	0
2019-04-15 14:00:00	0	0	0
2019-04-15 15:00:00	0	0	0
2019-04-15 16:00:00	0	0	0
2019-04-15 17:00:00	0	0	0
2019-04-15 18:00:00	0	0	0
2019-04-15 19:00:00	0	0	0
2019-04-15 20:00:00	0	0	0
2019-04-15 21:00:00	0	0	0
2019-04-15 22:00:00	0	0	0
2019-04-15 23:00:00	0	0	0
2019-04-16 00:00:00	0	0	0
2019-04-16 01:00:00	0	0	0
2019-04-16 02:00:00	0	0	0
2019-04-16 03:00:00	0	0	0
2019-04-16 04:00:00	0	0	0
2019-04-16 05:00:00	0	0	0
2019-04-16 06:00:00	0	0	0
2019-04-16 07:00:00	0	0	0
2019-04-16 08:00:00	0	0	0
2019-04-16 09:00:00	0	0	0
2019-04-16 10:00:00	0	0	0
2019-04-16 11:00:00	0	0	0
2019-04-16 12:00:00	0	0	0
2019-04-16 13:00:00	0	0	0
2019-04-16 14:00:00	0	0	0
2019-04-16 15:00:00	0	0	0
2019-04-16 16:00:00	0	0	0
2019-04-16 17:00:00	0	0	0
2019-04-16 18:00:00	0	0	0
2019-04-16 19:00:00	0	0	0
2019-04-16 20:00:00	0	0	0
2019-04-16 21:00:00	0	0	0
2019-04-16 22:00:00	0	0	0
2019-04-16 23:00:00	0	0	0
2019-04-17 00:00:00	0	0	0
2019-04-17 01:00:00	0	0	0
2019-04-17 02:00:00	0	0	0
2019-04-17 03:00:00	0	0	0
2019-04-17 04:00:00	0	0	0
2019-04-17 05:00:00	0	0	0
2019-04-17 06:00:00	0	0	0
2019-04-17 07:00:00	0	0	0
2019-04-17 08:00:00	0	0	0
2019-04-17 09:00:00	0	0	0
2019-04-17 10:00:00	0	0	0
2019-04-17 11:00:00	0	0	0
2019-04-17 12:00:00	0	0	0
2019-04-17 13:00:00	0	0	0
2019-04-17 14:00:00	0	0	0
2019-04-17 15:00:00	0	0	0
2019-04-17 16:00:00	0	0	0
2019-04-17 17:00:00	0	0	0
2019-04-17 18:00:00	0	0	0
2019-04-17 19:00:00	0	0	0
2019-04-17 20:00:00	0	0	0
2019-04-17 21:00:00	0	0	0
2019-04-17 22:00:00	0	0	0
2019-04-17 23:00:00	0	0	0
2019-04-18 00:00:00	0	0	0
2019-04-18 01:00:00	0	0	0
2019-04-18 02:00:00	0	0	0
2019-04-18 03:00:00	0	0	0
2019-04-18 04:00:00	0	0	0
2019-04-18 05:00:00	0	0	0
2019-04-18 06:00:00	0	0	0
2019-04-18 07:00:00	0	0	0
2019-04-18 08:00:00	0	0	0
2019-04-18 09:00:00	0	0	0
2019-04-18 10:00:00	0	0	0
2019-04-18 11:00:00	0	0	0
2019-04-18 12:00:00	0	0	0
2019-04-18 13:00:00	0	0	0
2019-04-18 14:00:00	0	0	0
2019-04-18 15:00:00	0	0	0
2019-04-18 16:00:00	0	0	0
2019-04-18 17:00:00	0	0	0
2019-04-18 18:00:00	0	0	0
2019-04-18 19:00:00	0	0	0
2019-04-18 20:00:00	0	0	0
2019-04-18 21:00:00	0	0	0
2019-04-18 22:00:00	0	0	0
2019-04-18 23:00:00	0	0	0
2019-04-19 00:00:00	0	0	0
2019-04-19 01:00:00	0	0	0
2019-04-19 02:00:00	0	0	0
2019-04-19 03:00:00	0	0	0
2019-04-19 04:00:00	0	0	0
2019-04-19 05:00:00	0	0	0
2019-04-19 06:00:00	0	0	0
2019-04-19 07:00:00	0	0	0
2019-04-19 08:00:00	0	0	0
2019-04-19 09:00:00	0	0	0
2019-04-19 10:00:00	0	0	0
2019-04-19 11:00:00	0	0	0
2019-04-19 12:00:00	0	0	0
2019-04-19 13:00:00	0	0	0
2019-04-19 14:00:00	0	0	0
2019-04-19 15:00:00	0	0	0
2019-04-19 16:00:00	0	0	0
2019-04-19 17:00:00	0	0	0
2019-04-19 18:00:00	0	0	0
2019-04-19 19:00:00	0	0	0
2019-04-19 20:00:00	0	0	0
2019-04-19 21:00:00	0	0	0
2019-04-19 22:00:00	0	0	0
2019-04-19 23:00:00	0	0	0
2019-04-20 00:00:00	0	0	0
2019-04-20 01:00:00	0	0	0
2019-04-20 02:00:00	0	0	0
2019-04-20 03:00:00	0	0	0
2019-04-20 04:00:00	0	0	0
2019-04-20 05:00:00	0	0	0
2019-04-20 06:00:00	0	0	0
2019-04-20 07:00:00	0	0	0
2019-04-20 08:00:00	0	0	0
2019-04-20 09:00:00	0	0	0
2019-04-20 10:00:00	0	0	0
2019-04-20 11:00:00	0	0	0
2019-04-20 12:00:00	0	0	0
2019-04-20 13:00:00	0	0	0
2019-04-20 14:00:00	0	0	0
2019-04-20 15:00:00	0	0	0
2019-04-20 16:00:00	0	0	0
2019-04-20 17:00:00	0	0	0
2019-04-20 18:00:00	0	0	0
2019-04-20 19:00:00	0	0	0
2019-04-20 20:00:00	0	0	0
2019-04-20 21:00:00	0	0	0
2019-04-20 22:00:00	0	0	0
2019-04-20 23:00:00	0	0	0
2019-04-21 00:00:00	0	0	0
2019-04-21 01:00:00	0	0	0
2019-04-21 02:00:00	0	0	0
2019-04-21 03:00:00	0	0	0
2019-04-21 04:00:00	0	0	0
2019-04-21 05:00:00	0	0	0
2019-04-21 06:00:00	0	0	0
2019-04-21 07:00:00	0	0	0
2019-04-21 08:00:00	0	0	0
2019-04-21 09:00:00	0	0	0
2019-04-21 10:00:00	0	0	0
2019-04-21 11:00:00	0	0	0
2019-04-21 12:00:00	0	0	0
2019-04-21 13:00:00	0	0	0
2019-04-21 14:00:00	0	0	0
2019-04-21 15:00:00	0	0	0
2019-04-21 16:00:00	0	0	0
2019-04-21 17:00:00	0	0	0
2019-04-21 18:00:00	0	0	0
2019-04-21 19:00:00	0	0	0
2019-04-21 20:00:00	0	0	0
2019-04-21 21:00:00	0	0	0
2019-04-21 22:00:00	0	0	0
2019-04-21 23:00:00	0	0	0
2019-04-22 00:00:00	0	0	0
2019-04-22 01:00:00	0	0	0
2019-04-22 02:00:00	0	0	0
2019-04-22 03:00:00	0	0	0
2019-04-22 04:00:00	0	0	0
2019-04-22 05:00:00	0	0	0
2019-04-22 06:00:00	0	0	0
2019-04-22 07:00:00	0	0	0
2019-04-22 08:00:00	0	0	0
2019-04-22 09:00:00	0	0	0
2019-04-22 10:00:00	0	0	0
2019-04-22 11:00:00	0	0	0
2019-04-22 12:00:00	0	0	0
2019-04-22 13:00:00	0	0	0
2019-04-22 14:00:00	0	0	0
2019-04-22 15:00:00	0	0	0
2019-04-22 16:00:00	0	0	0
2019-04-22 17:00:00	0	0	0
2019-04-22 18:00:00	0	0	0
2019-04-22 19:00:00	0	0	0
2019-04-22 20:00:00	0	0	0
2019-04-22 21:00:00	0	0	0
2019-04-22 22:00:00	0	0	0
2019-04-22 23:00:00	0	0	0
2019-04-23 00:00:00	0	0	0
2019-04-23 01:00:00	0	0	0
2019-04-23 02:00:00	0	0	0
2019-04-23 03:00:00	0	0	0
2019-04-23 04:00:00	0	0	0
2019-04-23 05:00:00	0	0	0
2019-04-23 06:00:00	0	0	0
2019-04-23 07:00:00	0	0	0
2019-04-23 08:00:00	0	0	0
2019-04-23 09:00:00	0	0	0
2019-04-23 10:00:00	0	0	0
2019-04-23 11:00:00	0	0	0
2019-04-23 12:00:00	0	0	0
2019-04-23 13:00:00	0	0	0
2019-04-23 14:00:00	0	0	0
2019-04-23 15:00:00	0	0	0
2019-04-23 16:00:00	0	0	0
2019-04-23 17:00:00	0	0	0
2019-04-23 18:00:00	0	0	0
2019-04-23 19:00:00	0	0	0
2019-04-23 20:00:00	0	0	0
2019-04-23 21:00:00	0	0	0
2019-04-23 22:00:00	0	0	0
2019-04-23 23:00:00	0	0	0
2019-04-24 00:00:00	0	0	0
2019-04-24 01:00:00	0	0	0
2019-04-24 02:00:00	0	0	0
2019-04-24 03:00:00	0	0	0
2019-04-24 04:00:00	0	0	0
2019-04-24 05:00:00	0	0	0
2019-04-24 06:00:00	0	0	0
2019-04-24 07:00:00	0	0	0
2019-04-24 08:00:00	0	0	0
2019-04-24 09:00:00	0	0	0
2019-04-24 10:00:00	0	0	0
2019-04-24 11:00:00	0	0	0
2019-04-24 12:00:00	0	0	0
2019-04-24 13:00:00	0	0	0
2019-04-24 14:00:00	0	0	0
2019-04-24 15:00:00	0	0	0
2019-04-24 16:00:00	0	0	0
2019-04-24 17:00:00	0	0	0
2019-04-24 18:00:00	0	0	0
2019-04-24 19:00:00	0	0	0
2019-04-24 20:00:00	0	0	0
2019-04-24 21:00:00	0	0	0
2019-04-24 22:00:00	0	0	0
2019-04-24 23:00:00	0	0	0
2019-04-25 00:00:00	0	0	0
2019-04-25 01:00:00	0	0	0
2019-04-25 02:00:00	0	0	0
2019-04-25 03:00:00	0	0	0
2019-04-25 04:00:00	0	0	0
2019-04-25 05:00:00	0	0	0
2019-04-25 06:00:00	0	0	0
2019-04-25 07:00:00	0	0	0
2019-04-25 08:00:00	0	0	0
2019-04-25 09:00:00	0	0	0
2019-04-25 10:00:00	0	0	0
2019-04-25 11:00:00	0	0	0
2019-04-25 12:00:00	0	0	0
2019-04-25 13:00:00	0	0	0
2019-04-25 14:00:00	0	0	0
2019-04-25 15:00:00	0	0	0
2019-04-25 16:00:00	0	0	0
2019-04-25 17:00:00	0	0	0
2019-04-25 18:00:00	0	0	0
2019-04-25 19:00:00	0	0	0
2019-04-25 20:00:00	0	0	0
2019-04-25 21:00:00	0	0	0
2019-04-25 22:00:00	0	0	0
2019-04-25 23:00:00	0	0	0
2019-04-26 00:00:00	0	0	0
2019-04-26 01:00:00	0	0	0
2019-04-26 02:00:00	0	0	0
2019-04-26 03:00:00	0	0	0
2019-04-26 04:00:00	0	0	0
2019-04-26 05:00:00	0	0	0
2019-04-26 06:00:00	0	0	0
2019-04-26 07:00:00	0	0	0
2019-04-26 08:00:00	0	0	0
2019-04-26 09:00:00	0	0	0
2019-04-26 10:00:00	0	0	0
2019-04-26 11:00:00	0	0	0
2019-04-26 12:00:00	0	0	0
2019-04-26 13:00:00	0	0	0
2019-04-26 14:00:00	0	0	0
2019-04-26 15:00:00	0	0	0
2019-04-26 16:00:00	0	0	0
2019-04-26 17:00:00	0	0	0
2019-04-26 18:00:00	0	0	0
2019-04-26 19:00:00	0	0	0
2019-04-26 20:00:00	0	0	0
2019-04-26 21:00:00	0	0	0
2019-04-26 22:00:00	0	0	0
2019-04-26 23:00:00	0	0	0
2019-04-27 00:00:00	0	0	0
2019-04-27 01:00:00	0	0	0
2019-04-27 02:00:00	0	0	0
2019-04-27 03:00:00	0	0	0
2019-04-27 04:00:00	0	0	0
2019-04-27 05:00:00	0	0	0
2019-04-27 06:00:00	0	0	0
2019-04-27 07:00:00	0	0	0
2019-04-27 08:00:00	0	0	0
2019-04-27 09:00:00	0	0	0
2019-04-27 10:00:00	0	0	0
2019-04-27 11:00:00	0	0	0
2019-04-27 12:00:00	0	0	0
2019-04-27 13:00:00	0	0	0
2019-04-27 14:00:00	0	0	0
2019-04-27 15:00:00	0	0	0
2019-04-27 16:00:00	0	0	0
2019-04-27 17:00:00	0	0	0
2019-04-27 18:00:00	0	0	0
2019-04-27 19:00:00	0	0	0
2019-04-27 20:00:00	0	0	0
2019-04-27 21:00:00	0	0	0
2019-04-27 22:00:00	0	0	0
2019-04-27 23:00:00	0	0	0
2019-04-28 00:00:00	0	0	0
2019-04-28 01:00:00	0	0	0
2019-04-28 02:00:00	0	0	0
2019-04-28 03:00:00	0	0	0
2019-04-28 04:00:00	0	0	0
2019-04-28 05:00:00	0	0	0
2019-04-28 06:00:00	0	0	0
2019-04-28 07:00:00	0	0	0
2019-04-28 08:00:00	0	0	0
2019-04-28 09:00:00	0	0	0
2019-04-28 10:00:00	0	0	0
2019-04-28 11:00:00	0	0	0
2019-04-28 12:00:00	0	0	0
2019-04-28 13:00:00	0	0	0
2019-04-28 14:00:00	0	0	0
2019-04-28 15:00:00	0	0	0
2019-04-28 16:00:00	0	0	0
2019-04-28 17:00:00	0	0	0
2019-04-28 18:00:00	0	0	0
2019-04-28 19:00:00	0	0	0
2019-04-28 20:00:00	0	0	0
2019-04-28 21:00:00	0	0	0
2019-04-28 22:00:00	0	0	0
2019-04-28 23:00:00	0	0	0
2019-04-29 00:00:00	0	0	0
2019-04-29 01:00:00	0	0	0
2019-04-29 02:00:00	0	0	0
2019-04-29 03:00:00	0	0	0
2019-04-29 04:00:00	0	0	0
2019-04-29 05:00:00	0	0	0
2019-04-29 06:00:00	0	0	0
2019-04-29 07:00:00	0	0	0
2019-04-29 08:00:00	0	0	0
2019-04-29 09:00:00	0	0	0
2019-04-29 10:00:00	0	0	0
2019-04-29 11:00:00	0	0	0
2019-04-29 12:00:00	0	0	0
2019-04-29 13:00:00	0	0	0
2019-04-29 14:00:00	0	0	0
2019-04-29 15:00:00	0	0	0
2019-04-29 16:00:00	0	0	0
2019-04-29 17:00:00	0	0	0
2019-04-29 18:00:00	0	0	0
2019-04-29 19:00:00	0	0	0
2019-04-29 20:00:00	0	0	0
2019-04-29 21:00:00	0	0	0
2019-04-29 22:00:00	0	0	0
2019-04-29 23:00:00	0	0	0
2019-04-30 00:00:00	0	0	0
2019-04-30 01:00:00	0	0	0
2019-04-30 02:00:00	0	0	0
2019-04-30 03:00:00	0	0	0
2019-04-30 04:00:00	0	0	0
2019-04-30 05:00:00	0	0	0
2019-04-30 06:00:00	0	0	0
2019-04-30 07:00:00	0	0	0
2019-04-30 08:00:00	0	0	0
2019-04-30 09:00:00	0	0	0
2019-04-30 10:00:00	0	0	0
2019-04-30 11:00:00	0	0	0
2019-04-30 12:00:00	0	0	0
2019-04-30 13:00:00	0	0	0
2019-04-30 14:00:00	0	0	0
2019-04-30 15:00:00	0	0	0
2019-04-30 16:00:00	0	0	0
2019-04-30 17:00:00	0	0	0
2019-04-30 18:00:00	0	0	0
2019-04-30 19:00:00	0	0	0
2019-04-30 20:00:00	0	0	0
2019-04-30 21:00:00	0	0	0
2019-04-30 22:00:00	0	0	0
2019-04-30 23:00:00	0	0	0
2019-05-01 00:00:00	0	0	0
