# Supplementary material for: Traffic light optimization using non-dominated sorting genetic algorithm (NSGA2)
Source: Sci Rep. 2023 Sep 20;13:15550. doi: 10.1038/s41598-023-38884-2 (PMC10511403; doi:10.1038/s41598-023-38884-2)
Supplement: Supplementary file 1 — Supplementary Information. [file 41598_2023_38884_MOESM1_ESM.zip › dadosBHTrans/dados BHTrans 2019/xls/Assembl+óGÇ¥+ô+é-«ia.xls]

## Sheet: PM 06050 01
Data/Hora	Intensidade(carros/hora)	Ocupacao(%)	Carga(%)
2019-04-01 00:00:00	0	0	0
2019-04-01 01:00:00	0	0	0
2019-04-01 02:00:00	0	0	0
2019-04-01 03:00:00	0	0	0
2019-04-01 04:00:00	0	0	0
2019-04-01 05:00:00	0	0	0
2019-04-01 06:00:00	0	0	0
2019-04-01 07:00:00	0	0	0
2019-04-01 08:00:00	0	0	0
2019-04-01 09:00:00	0	0	0
2019-04-01 10:00:00	0	0	0
2019-04-01 11:00:00	0	0	0
2019-04-01 12:00:00	0	0	0
2019-04-01 13:00:00	0	0	0
2019-04-01 14:00:00	0	0	0
2019-04-01 15:00:00	0	0	0
2019-04-01 16:00:00	0	0	0
2019-04-01 17:00:00	0	0	0
2019-04-01 18:00:00	0	0	0
2019-04-01 19:00:00	0	0	0
2019-04-01 20:00:00	0	0	0
2019-04-01 21:00:00	0	0	0
2019-04-01 22:00:00	0	0	0
2019-04-01 23:00:00	0	0	0
2019-04-02 00:00:00	0	0	0
2019-04-02 01:00:00	0	0	0
2019-04-02 02:00:00	0	0	0
2019-04-02 03:00:00	0	0	0
2019-04-02 04:00:00	0	0	0
2019-04-02 05:00:00	0	0	0
2019-04-02 06:00:00	0	0	0
2019-04-02 07:00:00	0	0	0
2019-04-02 08:00:00	0	0	0
2019-04-02 09:00:00	0	0	0
2019-04-02 10:00:00	0	0	0
2019-04-02 11:00:00	0	0	0
2019-04-02 12:00:00	0	0	0
2019-04-02 13:00:00	0	0	0
2019-04-02 14:00:00	0	0	0
2019-04-02 15:00:00	0	0	0
2019-04-02 16:00:00	0	0	0
2019-04-02 17:00:00	0	0	0
2019-04-02 18:00:00	0	0	0
2019-04-02 19:00:00	0	0	0
2019-04-02 20:00:00	0	0	0
2019-04-02 21:00:00	0	0	0
2019-04-02 22:00:00	0	0	0
2019-04-02 23:00:00	0	0	0
2019-04-03 00:00:00	0	0	0
2019-04-03 01:00:00	0	0	0
2019-04-03 02:00:00	0	0	0
2019-04-03 03:00:00	0	0	0
2019-04-03 04:00:00	0	0	0
2019-04-03 05:00:00	0	0	0
2019-04-03 06:00:00	0	0	0
2019-04-03 07:00:00	0	0	0
2019-04-03 08:00:00	0	0	0
2019-04-03 09:00:00	0	0	0
2019-04-03 10:00:00	0	0	0
2019-04-03 11:00:00	0	0	0
2019-04-03 12:00:00	0	0	0
2019-04-03 13:00:00	0	0	0
2019-04-03 14:00:00	0	0	0
2019-04-03 15:00:00	0	0	0
2019-04-03 16:00:00	0	0	0
2019-04-03 17:00:00	0	0	0
2019-04-03 18:00:00	0	0	0
2019-04-03 19:00:00	0	0	0
2019-04-03 20:00:00	0	0	0
2019-04-03 21:00:00	0	0	0
2019-04-03 22:00:00	0	0	0
2019-04-03 23:00:00	0	0	0
2019-04-04 00:00:00	0	0	0
2019-04-04 01:00:00	0	0	0
2019-04-04 02:00:00	0	0	0
2019-04-04 03:00:00	0	0	0
2019-04-04 04:00:00	0	0	0
2019-04-04 05:00:00	0	0	0
2019-04-04 06:00:00	0	0	0
2019-04-04 07:00:00	0	0	0
2019-04-04 08:00:00	0	0	0
2019-04-04 09:00:00	0	0	0
2019-04-04 10:00:00	0	0	0
2019-04-04 11:00:00	0	0	0
2019-04-04 12:00:00	0	0	0
2019-04-04 13:00:00	0	0	0
2019-04-04 14:00:00	0	0	0
2019-04-04 15:00:00	0	0	0
2019-04-04 16:00:00	0	0	0
2019-04-04 17:00:00	0	0	0
2019-04-04 18:00:00	0	0	0
2019-04-04 19:00:00	0	0	0
2019-04-04 20:00:00	0	0	0
2019-04-04 21:00:00	0	0	0
2019-04-04 22:00:00	0	0	0
2019-04-04 23:00:00	0	0	0
2019-04-05 00:00:00	0	0	0
2019-04-05 01:00:00	0	0	0
2019-04-05 02:00:00	0	0	0
2019-04-05 03:00:00	0	0	0
2019-04-05 04:00:00	0	0	0
2019-04-05 05:00:00	0	0	0
2019-04-05 06:00:00	0	0	0
2019-04-05 07:00:00	0	0	0
2019-04-05 08:00:00	0	0	0
2019-04-05 09:00:00	0	0	0
2019-04-05 10:00:00	0	0	0
2019-04-05 11:00:00	0	0	0
2019-04-05 12:00:00	0	0	0
2019-04-05 13:00:00	0	0	0
2019-04-05 14:00:00	0	0	0
2019-04-05 15:00:00	0	0	0
2019-04-05 16:00:00	0	0	0
2019-04-05 17:00:00	0	0	0
2019-04-05 18:00:00	0	0	0
2019-04-05 19:00:00	0	0	0
2019-04-05 20:00:00	0	0	0
2019-04-05 21:00:00	0	0	0
2019-04-05 22:00:00	0	0	0
2019-04-05 23:00:00	0	0	0
2019-04-06 00:00:00	0	0	0
2019-04-06 01:00:00	0	0	0
2019-04-06 02:00:00	0	0	0
2019-04-06 03:00:00	0	0	0
2019-04-06 04:00:00	0	0	0
2019-04-06 05:00:00	0	0	0
2019-04-06 06:00:00	0	0	0
2019-04-06 07:00:00	0	0	0
2019-04-06 08:00:00	0	0	0
2019-04-06 09:00:00	0	0	0
2019-04-06 10:00:00	0	0	0
2019-04-06 11:00:00	0	0	0
2019-04-06 12:00:00	0	0	0
2019-04-06 13:00:00	0	0	0
2019-04-06 14:00:00	0	0	0
2019-04-06 15:00:00	0	0	0
2019-04-06 16:00:00	0	0	0
2019-04-06 17:00:00	0	0	0
2019-04-06 18:00:00	0	0	0
2019-04-06 19:00:00	0	0	0
2019-04-06 20:00:00	0	0	0
2019-04-06 21:00:00	0	0	0
2019-04-06 22:00:00	0	0	0
2019-04-06 23:00:00	0	0	0
2019-04-07 00:00:00	0	0	0
2019-04-07 01:00:00	0	0	0
2019-04-07 02:00:00	0	0	0
2019-04-07 03:00:00	0	0	0
2019-04-07 04:00:00	0	0	0
2019-04-07 05:00:00	0	0	0
2019-04-07 06:00:00	0	0	0
2019-04-07 07:00:00	0	0	0
2019-04-07 08:00:00	0	0	0
2019-04-07 09:00:00	0	0	0
2019-04-07 10:00:00	0	0	0
2019-04-07 11:00:00	0	0	0
2019-04-07 12:00:00	0	0	0
2019-04-07 13:00:00	0	0	0
2019-04-07 14:00:00	0	0	0
2019-04-07 15:00:00	0	0	0
2019-04-07 16:00:00	0	0	0
2019-04-07 17:00:00	0	0	0
2019-04-07 18:00:00	0	0	0
2019-04-07 19:00:00	0	0	0
2019-04-07 20:00:00	0	0	0
2019-04-07 21:00:00	0	0	0
2019-04-07 22:00:00	0	0	0
2019-04-07 23:00:00	0	0	0
2019-04-08 00:00:00	0	0	0
2019-04-08 01:00:00	0	0	0
2019-04-08 02:00:00	0	0	0
2019-04-08 03:00:00	0	0	0
2019-04-08 04:00:00	0	0	0
2019-04-08 05:00:00	0	0	0
2019-04-08 06:00:00	0	0	0
2019-04-08 07:00:00	0	0	0
2019-04-08 08:00:00	0	0	0
2019-04-08 09:00:00	0	0	0
2019-04-08 10:00:00	0	0	0
2019-04-08 11:00:00	0	0	0
2019-04-08 12:00:00	0	0	0
2019-04-08 13:00:00	0	0	0
2019-04-08 14:00:00	0	0	0
2019-04-08 15:00:00	0	0	0
2019-04-08 16:00:00	0	0	0
2019-04-08 17:00:00	0	0	0
2019-04-08 18:00:00	0	0	0
2019-04-08 19:00:00	0	0	0
2019-04-08 20:00:00	0	0	0
2019-04-08 21:00:00	0	0	0
2019-04-08 22:00:00	0	0	0
2019-04-08 23:00:00	0	0	0
2019-04-09 00:00:00	0	0	0
2019-04-09 01:00:00	0	0	0
2019-04-09 02:00:00	0	0	0
2019-04-09 03:00:00	0	0	0
2019-04-09 04:00:00	0	0	0
2019-04-09 05:00:00	0	0	0
2019-04-09 06:00:00	0	0	0
2019-04-09 07:00:00	0	0	0
2019-04-09 08:00:00	0	0	0
2019-04-09 09:00:00	0	0	0
2019-04-09 10:00:00	0	0	0
2019-04-09 11:00:00	0	0	0
2019-04-09 12:00:00	0	0	0
2019-04-09 13:00:00	0	0	0
2019-04-09 14:00:00	0	0	0
2019-04-09 15:00:00	0	0	0
2019-04-09 16:00:00	0	0	0
2019-04-09 17:00:00	0	0	0
2019-04-09 18:00:00	0	0	0
2019-04-09 19:00:00	0	0	0
2019-04-09 20:00:00	0	0	0
2019-04-09 21:00:00	0	0	0
2019-04-09 22:00:00	0	0	0
2019-04-09 23:00:00	0	0	0
2019-04-10 00:00:00	0	0	0
2019-04-10 01:00:00	0	0	0
2019-04-10 02:00:00	0	0	0
2019-04-10 03:00:00	0	0	0
2019-04-10 04:00:00	0	0	0
2019-04-10 05:00:00	0	0	0
2019-04-10 06:00:00	0	0	0
2019-04-10 07:00:00	0	0	0
2019-04-10 08:00:00	0	0	0
2019-04-10 09:00:00	0	0	0
2019-04-10 10:00:00	0	0	0
2019-04-10 11:00:00	0	0	0
2019-04-10 12:00:00	0	0	0
2019-04-10 13:00:00	0	0	0
2019-04-10 14:00:00	0	0	0
2019-04-10 15:00:00	0	0	0
2019-04-10 16:00:00	0	0	0
2019-04-10 17:00:00	0	0	0
2019-04-10 18:00:00	0	0	0
2019-04-10 19:00:00	0	0	0
2019-04-10 20:00:00	0	0	0
2019-04-10 21:00:00	0	0	0
2019-04-10 22:00:00	0	0	0
2019-04-10 23:00:00	0	0	0
2019-04-11 00:00:00	0	0	0
2019-04-11 01:00:00	0	0	0
2019-04-11 02:00:00	0	0	0
2019-04-11 03:00:00	0	0	0
2019-04-11 04:00:00	0	0	0
2019-04-11 05:00:00	0	0	0
2019-04-11 06:00:00	0	0	0
2019-04-11 07:00:00	0	0	0
2019-04-11 08:00:00	0	0	0
2019-04-11 09:00:00	0	0	0
2019-04-11 10:00:00	0	0	0
2019-04-11 11:00:00	0	0	0
2019-04-11 12:00:00	0	0	0
2019-04-11 13:00:00	0	0	0
2019-04-11 14:00:00	0	0	0
2019-04-11 15:00:00	0	0	0
2019-04-11 16:00:00	0	0	0
2019-04-11 17:00:00	0	0	0
2019-04-11 18:00:00	0	0	0
2019-04-11 19:00:00	0	0	0
2019-04-11 20:00:00	0	0	0
2019-04-11 21:00:00	0	0	0
2019-04-11 22:00:00	0	0	0
2019-04-11 23:00:00	0	0	0
2019-04-12 00:00:00	0	0	0
2019-04-12 01:00:00	0	0	0
2019-04-12 02:00:00	0	0	0
2019-04-12 03:00:00	0	0	0
2019-04-12 04:00:00	0	0	0
2019-04-12 05:00:00	0	0	0
2019-04-12 06:00:00	0	0	0
2019-04-12 07:00:00	0	0	0
2019-04-12 08:00:00	0	0	0
2019-04-12 09:00:00	0	0	0
2019-04-12 10:00:00	0	0	0
2019-04-12 11:00:00	0	0	0
2019-04-12 12:00:00	0	0	0
2019-04-12 13:00:00	0	0	0
2019-04-12 14:00:00	0	0	0
2019-04-12 15:00:00	0	0	0
2019-04-12 16:00:00	0	0	0
2019-04-12 17:00:00	0	0	0
2019-04-12 18:00:00	0	0	0
2019-04-12 19:00:00	0	0	0
2019-04-12 20:00:00	0	0	0
2019-04-12 21:00:00	0	0	0
2019-04-12 22:00:00	0	0	0
2019-04-12 23:00:00	0	0	0
2019-04-13 00:00:00	0	0	0
2019-04-13 01:00:00	0	0	0
2019-04-13 02:00:00	0	0	0
2019-04-13 03:00:00	0	0	0
2019-04-13 04:00:00	0	0	0
2019-04-13 05:00:00	0	0	0
2019-04-13 06:00:00	0	0	0
2019-04-13 07:00:00	0	0	0
2019-04-13 08:00:00	0	0	0
2019-04-13 09:00:00	0	0	0
2019-04-13 10:00:00	0	0	0
2019-04-13 11:00:00	0	0	0
2019-04-13 12:00:00	0	0	0
2019-04-13 13:00:00	0	0	0
2019-04-13 14:00:00	0	0	0
2019-04-13 15:00:00	0	0	0
2019-04-13 16:00:00	0	0	0
2019-04-13 17:00:00	0	0	0
2019-04-13 18:00:00	0	0	0
2019-04-13 19:00:00	0	0	0
2019-04-13 20:00:00	0	0	0
2019-04-13 21:00:00	0	0	0
2019-04-13 22:00:00	0	0	0
2019-04-13 23:00:00	0	0	0
2019-04-14 00:00:00	0	0	0
2019-04-14 01:00:00	0	0	0
2019-04-14 02:00:00	0	0	0
2019-04-14 03:00:00	0	0	0
2019-04-14 04:00:00	0	0	0
2019-04-14 05:00:00	0	0	0
2019-04-14 06:00:00	0	0	0
2019-04-14 07:00:00	0	0	0
2019-04-14 08:00:00	0	0	0
2019-04-14 09:00:00	0	0	0
2019-04-14 10:00:00	0	0	0
2019-04-14 11:00:00	0	0	0
2019-04-14 12:00:00	0	0	0
2019-04-14 13:00:00	0	0	0
2019-04-14 14:00:00	0	0	0
2019-04-14 15:00:00	0	0	0
2019-04-14 16:00:00	0	0	0
2019-04-14 17:00:00	0	0	0
2019-04-14 18:00:00	0	0	0
2019-04-14 19:00:00	0	0	0
2019-04-14 20:00:00	0	0	0
2019-04-14 21:00:00	0	0	0
2019-04-14 22:00:00	0	0	0
2019-04-14 23:00:00	0	0	0
2019-04-15 00:00:00	0	0	0
2019-04-15 01:00:00	0	0	0
2019-04-15 02:00:00	0	0	0
2019-04-15 03:00:00	0	0	0
2019-04-15 04:00:00	0	0	0
2019-04-15 05:00:00	0	0	0
2019-04-15 06:00:00	0	0	0
2019-04-15 07:00:00	0	0	0
2019-04-15 08:00:00	0	0	0
2019-04-15 09:00:00	0	0	0
2019-04-15 10:00:00	0	0	0
2019-04-15 11:00:00	0	0	0
2019-04-15 12:00:00	0	0	0
2019-04-15 13:00:00	0	0	0
2019-04-15 14:00:00	0	0	0
2019-04-15 15:00:00	0	0	0
2019-04-15 16:00:00	0	0	0
2019-04-15 17:00:00	0	0	0
2019-04-15 18:00:00	0	0	0
2019-04-15 19:00:00	0	0	0
2019-04-15 20:00:00	0	0	0
2019-04-15 21:00:00	0	0	0
2019-04-15 22:00:00	0	0	0
2019-04-15 23:00:00	0	0	0
2019-04-16 00:00:00	0	0	0
2019-04-16 01:00:00	0	0	0
2019-04-16 02:00:00	0	0	0
2019-04-16 03:00:00	0	0	0
2019-04-16 04:00:00	0	0	0
2019-04-16 05:00:00	0	0	0
2019-04-16 06:00:00	0	0	0
2019-04-16 07:00:00	0	0	0
2019-04-16 08:00:00	0	0	0
2019-04-16 09:00:00	0	0	0
2019-04-16 10:00:00	0	0	0
2019-04-16 11:00:00	0	0	0
2019-04-16 12:00:00	0	0	0
2019-04-16 13:00:00	0	0	0
2019-04-16 14:00:00	0	0	0
2019-04-16 15:00:00	0	0	0
2019-04-16 16:00:00	0	0	0
2019-04-16 17:00:00	0	0	0
2019-04-16 18:00:00	0	0	0
2019-04-16 19:00:00	0	0	0
2019-04-16 20:00:00	0	0	0
2019-04-16 21:00:00	0	0	0
2019-04-16 22:00:00	0	0	0
2019-04-16 23:00:00	0	0	0
2019-04-17 00:00:00	0	0	0
2019-04-17 01:00:00	0	0	0
2019-04-17 02:00:00	0	0	0
2019-04-17 03:00:00	0	0	0
2019-04-17 04:00:00	0	0	0
2019-04-17 05:00:00	0	0	0
2019-04-17 06:00:00	0	0	0
2019-04-17 07:00:00	0	0	0
2019-04-17 08:00:00	0	0	0
2019-04-17 09:00:00	0	0	0
2019-04-17 10:00:00	0	0	0
2019-04-17 11:00:00	0	0	0
2019-04-17 12:00:00	0	0	0
2019-04-17 13:00:00	0	0	0
2019-04-17 14:00:00	0	0	0
2019-04-17 15:00:00	0	0	0
2019-04-17 16:00:00	0	0	0
2019-04-17 17:00:00	0	0	0
2019-04-17 18:00:00	0	0	0
2019-04-17 19:00:00	0	0	0
2019-04-17 20:00:00	0	0	0
2019-04-17 21:00:00	0	0	0
2019-04-17 22:00:00	0	0	0
2019-04-17 23:00:00	0	0	0
2019-04-18 00:00:00	0	0	0
2019-04-18 01:00:00	0	0	0
2019-04-18 02:00:00	0	0	0
2019-04-18 03:00:00	0	0	0
2019-04-18 04:00:00	0	0	0
2019-04-18 05:00:00	0	0	0
2019-04-18 06:00:00	0	0	0
2019-04-18 07:00:00	0	0	0
2019-04-18 08:00:00	0	0	0
2019-04-18 09:00:00	0	0	0
2019-04-18 10:00:00	0	0	0
2019-04-18 11:00:00	0	0	0
2019-04-18 12:00:00	0	0	0
2019-04-18 13:00:00	0	0	0
2019-04-18 14:00:00	0	0	0
2019-04-18 15:00:00	0	0	0
2019-04-18 16:00:00	0	0	0
2019-04-18 17:00:00	0	0	0
2019-04-18 18:00:00	0	0	0
2019-04-18 19:00:00	0	0	0
2019-04-18 20:00:00	0	0	0
2019-04-18 21:00:00	0	0	0
2019-04-18 22:00:00	0	0	0
2019-04-18 23:00:00	0	0	0
2019-04-19 00:00:00	0	0	0
2019-04-19 01:00:00	0	0	0
2019-04-19 02:00:00	0	0	0
2019-04-19 03:00:00	0	0	0
2019-04-19 04:00:00	0	0	0
2019-04-19 05:00:00	0	0	0
2019-04-19 06:00:00	0	0	0
2019-04-19 07:00:00	0	0	0
2019-04-19 08:00:00	0	0	0
2019-04-19 09:00:00	0	0	0
2019-04-19 10:00:00	0	0	0
2019-04-19 11:00:00	0	0	0
2019-04-19 12:00:00	0	0	0
2019-04-19 13:00:00	0	0	0
2019-04-19 14:00:00	0	0	0
2019-04-19 15:00:00	0	0	0
2019-04-19 16:00:00	0	0	0
2019-04-19 17:00:00	0	0	0
2019-04-19 18:00:00	0	0	0
2019-04-19 19:00:00	0	0	0
2019-04-19 20:00:00	0	0	0
2019-04-19 21:00:00	0	0	0
2019-04-19 22:00:00	0	0	0
2019-04-19 23:00:00	0	0	0
2019-04-20 00:00:00	0	0	0
2019-04-20 01:00:00	0	0	0
2019-04-20 02:00:00	0	0	0
2019-04-20 03:00:00	0	0	0
2019-04-20 04:00:00	0	0	0
2019-04-20 05:00:00	0	0	0
2019-04-20 06:00:00	0	0	0
2019-04-20 07:00:00	0	0	0
2019-04-20 08:00:00	0	0	0
2019-04-20 09:00:00	0	0	0
2019-04-20 10:00:00	0	0	0
2019-04-20 11:00:00	0	0	0
2019-04-20 12:00:00	0	0	0
2019-04-20 13:00:00	0	0	0
2019-04-20 14:00:00	0	0	0
2019-04-20 15:00:00	0	0	0
2019-04-20 16:00:00	0	0	0
2019-04-20 17:00:00	0	0	0
2019-04-20 18:00:00	0	0	0
2019-04-20 19:00:00	0	0	0
2019-04-20 20:00:00	0	0	0
2019-04-20 21:00:00	0	0	0
2019-04-20 22:00:00	0	0	0
2019-04-20 23:00:00	0	0	0
2019-04-21 00:00:00	0	0	0
2019-04-21 01:00:00	0	0	0
2019-04-21 02:00:00	0	0	0
2019-04-21 03:00:00	0	0	0
2019-04-21 04:00:00	0	0	0
2019-04-21 05:00:00	0	0	0
2019-04-21 06:00:00	0	0	0
2019-04-21 07:00:00	0	0	0
2019-04-21 08:00:00	0	0	0
2019-04-21 09:00:00	0	0	0
2019-04-21 10:00:00	0	0	0
2019-04-21 11:00:00	0	0	0
2019-04-21 12:00:00	0	0	0
2019-04-21 13:00:00	0	0	0
2019-04-21 14:00:00	0	0	0
2019-04-21 15:00:00	0	0	0
2019-04-21 16:00:00	0	0	0
2019-04-21 17:00:00	0	0	0
2019-04-21 18:00:00	0	0	0
2019-04-21 19:00:00	0	0	0
2019-04-21 20:00:00	0	0	0
2019-04-21 21:00:00	0	0	0
2019-04-21 22:00:00	0	0	0
2019-04-21 23:00:00	0	0	0
2019-04-22 00:00:00	0	0	0
2019-04-22 01:00:00	0	0	0
2019-04-22 02:00:00	0	0	0
2019-04-22 03:00:00	0	0	0
2019-04-22 04:00:00	0	0	0
2019-04-22 05:00:00	0	0	0
2019-04-22 06:00:00	0	0	0
2019-04-22 07:00:00	0	0	0
2019-04-22 08:00:00	0	0	0
2019-04-22 09:00:00	0	0	0
2019-04-22 10:00:00	0	0	0
2019-04-22 11:00:00	0	0	0
2019-04-22 12:00:00	0	0	0
2019-04-22 13:00:00	0	0	0
2019-04-22 14:00:00	0	0	0
2019-04-22 15:00:00	0	0	0
2019-04-22 16:00:00	0	0	0
2019-04-22 17:00:00	0	0	0
2019-04-22 18:00:00	0	0	0
2019-04-22 19:00:00	0	0	0
2019-04-22 20:00:00	0	0	0
2019-04-22 21:00:00	0	0	0
2019-04-22 22:00:00	0	0	0
2019-04-22 23:00:00	0	0	0
2019-04-23 00:00:00	0	0	0
2019-04-23 01:00:00	0	0	0
2019-04-23 02:00:00	0	0	0
2019-04-23 03:00:00	0	0	0
2019-04-23 04:00:00	0	0	0
2019-04-23 05:00:00	0	0	0
2019-04-23 06:00:00	0	0	0
2019-04-23 07:00:00	0	0	0
2019-04-23 08:00:00	0	0	0
2019-04-23 09:00:00	0	0	0
2019-04-23 10:00:00	0	0	0
2019-04-23 11:00:00	0	0	0
2019-04-23 12:00:00	0	0	0
2019-04-23 13:00:00	0	0	0
2019-04-23 14:00:00	0	0	0
2019-04-23 15:00:00	0	0	0
2019-04-23 16:00:00	0	0	0
2019-04-23 17:00:00	0	0	0
2019-04-23 18:00:00	0	0	0
2019-04-23 19:00:00	0	0	0
2019-04-23 20:00:00	0	0	0
2019-04-23 21:00:00	0	0	0
2019-04-23 22:00:00	0	0	0
2019-04-23 23:00:00	0	0	0
2019-04-24 00:00:00	0	0	0
2019-04-24 01:00:00	0	0	0
2019-04-24 02:00:00	0	0	0
2019-04-24 03:00:00	0	0	0
2019-04-24 04:00:00	0	0	0
2019-04-24 05:00:00	0	0	0
2019-04-24 06:00:00	0	0	0
2019-04-24 07:00:00	0	0	0
2019-04-24 08:00:00	0	0	0
2019-04-24 09:00:00	0	0	0
2019-04-24 10:00:00	0	0	0
2019-04-24 11:00:00	0	0	0
2019-04-24 12:00:00	0	0	0
2019-04-24 13:00:00	0	0	0
2019-04-24 14:00:00	0	0	0
2019-04-24 15:00:00	0	0	0
2019-04-24 16:00:00	0	0	0
2019-04-24 17:00:00	0	0	0
2019-04-24 18:00:00	0	0	0
2019-04-24 19:00:00	0	0	0
2019-04-24 20:00:00	0	0	0
2019-04-24 21:00:00	0	0	0
2019-04-24 22:00:00	0	0	0
2019-04-24 23:00:00	0	0	0
2019-04-25 00:00:00	0	0	0
2019-04-25 01:00:00	0	0	0
2019-04-25 02:00:00	0	0	0
2019-04-25 03:00:00	0	0	0
2019-04-25 04:00:00	0	0	0
2019-04-25 05:00:00	0	0	0
2019-04-25 06:00:00	0	0	0
2019-04-25 07:00:00	0	0	0
2019-04-25 08:00:00	0	0	0
2019-04-25 09:00:00	0	0	0
2019-04-25 10:00:00	0	0	0
2019-04-25 11:00:00	0	0	0
2019-04-25 12:00:00	0	0	0
2019-04-25 13:00:00	0	0	0
2019-04-25 14:00:00	0	0	0
2019-04-25 15:00:00	0	0	0
2019-04-25 16:00:00	0	0	0
2019-04-25 17:00:00	0	0	0
2019-04-25 18:00:00	0	0	0
2019-04-25 19:00:00	0	0	0
2019-04-25 20:00:00	0	0	0
2019-04-25 21:00:00	0	0	0
2019-04-25 22:00:00	0	0	0
2019-04-25 23:00:00	0	0	0
2019-04-26 00:00:00	0	0	0
2019-04-26 01:00:00	0	0	0
2019-04-26 02:00:00	0	0	0
2019-04-26 03:00:00	0	0	0
2019-04-26 04:00:00	0	0	0
2019-04-26 05:00:00	0	0	0
2019-04-26 06:00:00	0	0	0
2019-04-26 07:00:00	0	0	0
2019-04-26 08:00:00	0	0	0
2019-04-26 09:00:00	0	0	0
2019-04-26 10:00:00	0	0	0
2019-04-26 11:00:00	0	0	0
2019-04-26 12:00:00	0	0	0
2019-04-26 13:00:00	0	0	0
2019-04-26 14:00:00	0	0	0
2019-04-26 15:00:00	0	0	0
2019-04-26 16:00:00	0	0	0
2019-04-26 17:00:00	0	0	0
2019-04-26 18:00:00	0	0	0
2019-04-26 19:00:00	0	0	0
2019-04-26 20:00:00	0	0	0
2019-04-26 21:00:00	0	0	0
2019-04-26 22:00:00	0	0	0
2019-04-26 23:00:00	0	0	0
2019-04-27 00:00:00	0	0	0
2019-04-27 01:00:00	0	0	0
2019-04-27 02:00:00	0	0	0
2019-04-27 03:00:00	0	0	0
2019-04-27 04:00:00	0	0	0
2019-04-27 05:00:00	0	0	0
2019-04-27 06:00:00	0	0	0
2019-04-27 07:00:00	0	0	0
2019-04-27 08:00:00	0	0	0
2019-04-27 09:00:00	0	0	0
2019-04-27 10:00:00	0	0	0
2019-04-27 11:00:00	0	0	0
2019-04-27 12:00:00	0	0	0
2019-04-27 13:00:00	0	0	0
2019-04-27 14:00:00	0	0	0
2019-04-27 15:00:00	0	0	0
2019-04-27 16:00:00	0	0	0
2019-04-27 17:00:00	0	0	0
2019-04-27 18:00:00	0	0	0
2019-04-27 19:00:00	0	0	0
2019-04-27 20:00:00	0	0	0
2019-04-27 21:00:00	0	0	0
2019-04-27 22:00:00	0	0	0
2019-04-27 23:00:00	0	0	0
2019-04-28 00:00:00	0	0	0
2019-04-28 01:00:00	0	0	0
2019-04-28 02:00:00	0	0	0
2019-04-28 03:00:00	0	0	0
2019-04-28 04:00:00	0	0	0
2019-04-28 05:00:00	0	0	0
2019-04-28 06:00:00	0	0	0
2019-04-28 07:00:00	0	0	0
2019-04-28 08:00:00	0	0	0
2019-04-28 09:00:00	0	0	0
2019-04-28 10:00:00	0	0	0
2019-04-28 11:00:00	0	0	0
2019-04-28 12:00:00	0	0	0
2019-04-28 13:00:00	0	0	0
2019-04-28 14:00:00	0	0	0
2019-04-28 15:00:00	0	0	0
2019-04-28 16:00:00	0	0	0
2019-04-28 17:00:00	0	0	0
2019-04-28 18:00:00	0	0	0
2019-04-28 19:00:00	0	0	0
2019-04-28 20:00:00	0	0	0
2019-04-28 21:00:00	0	0	0
2019-04-28 22:00:00	0	0	0
2019-04-28 23:00:00	0	0	0
2019-04-29 00:00:00	0	0	0
2019-04-29 01:00:00	0	0	0
2019-04-29 02:00:00	0	0	0
2019-04-29 03:00:00	0	0	0
2019-04-29 04:00:00	0	0	0
2019-04-29 05:00:00	0	0	0
2019-04-29 06:00:00	0	0	0
2019-04-29 07:00:00	0	0	0
2019-04-29 08:00:00	0	0	0
2019-04-29 09:00:00	0	0	0
2019-04-29 10:00:00	0	0	0
2019-04-29 11:00:00	0	0	0
2019-04-29 12:00:00	0	0	0
2019-04-29 13:00:00	0	0	0
2019-04-29 14:00:00	0	0	0
2019-04-29 15:00:00	0	0	0
2019-04-29 16:00:00	0	0	0
2019-04-29 17:00:00	0	0	0
2019-04-29 18:00:00	0	0	0
2019-04-29 19:00:00	0	0	0
2019-04-29 20:00:00	0	0	0
2019-04-29 21:00:00	0	0	0
2019-04-29 22:00:00	0	0	0
2019-04-29 23:00:00	0	0	0
2019-04-30 00:00:00	0	0	0
2019-04-30 01:00:00	0	0	0
2019-04-30 02:00:00	0	0	0
2019-04-30 03:00:00	0	0	0
2019-04-30 04:00:00	0	0	0
2019-04-30 05:00:00	0	0	0
2019-04-30 06:00:00	0	0	0
2019-04-30 07:00:00	0	0	0
2019-04-30 08:00:00	0	0	0
2019-04-30 09:00:00	0	0	0
2019-04-30 10:00:00	0	0	0
2019-04-30 11:00:00	0	0	0
2019-04-30 12:00:00	0	0	0
2019-04-30 13:00:00	0	0	0
2019-04-30 14:00:00	0	0	0
2019-04-30 15:00:00	0	0	0
2019-04-30 16:00:00	0	0	0
2019-04-30 17:00:00	0	0	0
2019-04-30 18:00:00	0	0	0
2019-04-30 19:00:00	0	0	0
2019-04-30 20:00:00	0	0	0
2019-04-30 21:00:00	0	0	0
2019-04-30 22:00:00	0	0	0
2019-04-30 23:00:00	0	0	0
2019-05-01 00:00:00	0	0	0

## Sheet: PM 06050 02
Data/Hora	Intensidade(carros/hora)	Ocupacao(%)	Carga(%)
2019-04-01 00:00:00	0	0	0
2019-04-01 01:00:00	0	0	0
2019-04-01 02:00:00	0	0	0
2019-04-01 03:00:00	0	0	0
2019-04-01 04:00:00	0	0	0
2019-04-01 05:00:00	0	0	0
2019-04-01 06:00:00	0	0	0
2019-04-01 07:00:00	0	0	0
2019-04-01 08:00:00	0	0	0
2019-04-01 09:00:00	0	0	0
2019-04-01 10:00:00	0	0	0
2019-04-01 11:00:00	0	0	0
2019-04-01 12:00:00	0	0	0
2019-04-01 13:00:00	0	0	0
2019-04-01 14:00:00	0	0	0
2019-04-01 15:00:00	0	0	0
2019-04-01 16:00:00	0	0	0
2019-04-01 17:00:00	0	0	0
2019-04-01 18:00:00	0	0	0
2019-04-01 19:00:00	0	0	0
2019-04-01 20:00:00	0	0	0
2019-04-01 21:00:00	0	0	0
2019-04-01 22:00:00	0	0	0
2019-04-01 23:00:00	0	0	0
2019-04-02 00:00:00	0	0	0
2019-04-02 01:00:00	0	0	0
2019-04-02 02:00:00	0	0	0
2019-04-02 03:00:00	0	0	0
2019-04-02 04:00:00	0	0	0
2019-04-02 05:00:00	0	0	0
2019-04-02 06:00:00	0	0	0
2019-04-02 07:00:00	0	0	0
2019-04-02 08:00:00	0	0	0
2019-04-02 09:00:00	0	0	0
2019-04-02 10:00:00	0	0	0
2019-04-02 11:00:00	0	0	0
2019-04-02 12:00:00	0	0	0
2019-04-02 13:00:00	0	0	0
2019-04-02 14:00:00	0	0	0
2019-04-02 15:00:00	0	0	0
2019-04-02 16:00:00	0	0	0
2019-04-02 17:00:00	0	0	0
2019-04-02 18:00:00	0	0	0
2019-04-02 19:00:00	0	0	0
2019-04-02 20:00:00	0	0	0
2019-04-02 21:00:00	0	0	0
2019-04-02 22:00:00	0	0	0
2019-04-02 23:00:00	0	0	0
2019-04-03 00:00:00	0	0	0
2019-04-03 01:00:00	0	0	0
2019-04-03 02:00:00	0	0	0
2019-04-03 03:00:00	0	0	0
2019-04-03 04:00:00	0	0	0
2019-04-03 05:00:00	0	0	0
2019-04-03 06:00:00	0	0	0
2019-04-03 07:00:00	0	0	0
2019-04-03 08:00:00	0	0	0
2019-04-03 09:00:00	0	0	0
2019-04-03 10:00:00	0	0	0
2019-04-03 11:00:00	0	0	0
2019-04-03 12:00:00	0	0	0
2019-04-03 13:00:00	0	0	0
2019-04-03 14:00:00	0	0	0
2019-04-03 15:00:00	0	0	0
2019-04-03 16:00:00	0	0	0
2019-04-03 17:00:00	0	0	0
2019-04-03 18:00:00	0	0	0
2019-04-03 19:00:00	0	0	0
2019-04-03 20:00:00	0	0	0
2019-04-03 21:00:00	0	0	0
2019-04-03 22:00:00	0	0	0
2019-04-03 23:00:00	0	0	0
2019-04-04 00:00:00	0	0	0
2019-04-04 01:00:00	0	0	0
2019-04-04 02:00:00	0	0	0
2019-04-04 03:00:00	0	0	0
2019-04-04 04:00:00	0	0	0
2019-04-04 05:00:00	0	0	0
2019-04-04 06:00:00	0	0	0
2019-04-04 07:00:00	0	0	0
2019-04-04 08:00:00	0	0	0
2019-04-04 09:00:00	0	0	0
2019-04-04 10:00:00	0	0	0
2019-04-04 11:00:00	0	0	0
2019-04-04 12:00:00	0	0	0
2019-04-04 13:00:00	0	0	0
2019-04-04 14:00:00	0	0	0
2019-04-04 15:00:00	0	0	0
2019-04-04 16:00:00	0	0	0
2019-04-04 17:00:00	0	0	0
2019-04-04 18:00:00	0	0	0
2019-04-04 19:00:00	0	0	0
2019-04-04 20:00:00	0	0	0
2019-04-04 21:00:00	0	0	0
2019-04-04 22:00:00	0	0	0
2019-04-04 23:00:00	0	0	0
2019-04-05 00:00:00	0	0	0
2019-04-05 01:00:00	0	0	0
2019-04-05 02:00:00	0	0	0
2019-04-05 03:00:00	0	0	0
2019-04-05 04:00:00	0	0	0
2019-04-05 05:00:00	0	0	0
2019-04-05 06:00:00	0	0	0
2019-04-05 07:00:00	0	0	0
2019-04-05 08:00:00	0	0	0
2019-04-05 09:00:00	0	0	0
2019-04-05 10:00:00	0	0	0
2019-04-05 11:00:00	0	0	0
2019-04-05 12:00:00	0	0	0
2019-04-05 13:00:00	0	0	0
2019-04-05 14:00:00	0	0	0
2019-04-05 15:00:00	0	0	0
2019-04-05 16:00:00	0	0	0
2019-04-05 17:00:00	0	0	0
2019-04-05 18:00:00	0	0	0
2019-04-05 19:00:00	0	0	0
2019-04-05 20:00:00	0	0	0
2019-04-05 21:00:00	0	0	0
2019-04-05 22:00:00	0	0	0
2019-04-05 23:00:00	0	0	0
2019-04-06 00:00:00	0	0	0
2019-04-06 01:00:00	0	0	0
2019-04-06 02:00:00	0	0	0
2019-04-06 03:00:00	0	0	0
2019-04-06 04:00:00	0	0	0
2019-04-06 05:00:00	0	0	0
2019-04-06 06:00:00	0	0	0
2019-04-06 07:00:00	0	0	0
2019-04-06 08:00:00	0	0	0
2019-04-06 09:00:00	0	0	0
2019-04-06 10:00:00	0	0	0
2019-04-06 11:00:00	0	0	0
2019-04-06 12:00:00	0	0	0
2019-04-06 13:00:00	0	0	0
2019-04-06 14:00:00	0	0	0
2019-04-06 15:00:00	0	0	0
2019-04-06 16:00:00	0	0	0
2019-04-06 17:00:00	0	0	0
2019-04-06 18:00:00	0	0	0
2019-04-06 19:00:00	0	0	0
2019-04-06 20:00:00	0	0	0
2019-04-06 21:00:00	0	0	0
2019-04-06 22:00:00	0	0	0
2019-04-06 23:00:00	0	0	0
2019-04-07 00:00:00	0	0	0
2019-04-07 01:00:00	0	0	0
2019-04-07 02:00:00	0	0	0
2019-04-07 03:00:00	0	0	0
2019-04-07 04:00:00	0	0	0
2019-04-07 05:00:00	0	0	0
2019-04-07 06:00:00	0	0	0
2019-04-07 07:00:00	0	0	0
2019-04-07 08:00:00	0	0	0
2019-04-07 09:00:00	0	0	0
2019-04-07 10:00:00	0	0	0
2019-04-07 11:00:00	0	0	0
2019-04-07 12:00:00	0	0	0
2019-04-07 13:00:00	0	0	0
2019-04-07 14:00:00	0	0	0
2019-04-07 15:00:00	0	0	0
2019-04-07 16:00:00	0	0	0
2019-04-07 17:00:00	0	0	0
2019-04-07 18:00:00	0	0	0
2019-04-07 19:00:00	0	0	0
2019-04-07 20:00:00	0	0	0
2019-04-07 21:00:00	0	0	0
2019-04-07 22:00:00	0	0	0
2019-04-07 23:00:00	0	0	0
2019-04-08 00:00:00	0	0	0
2019-04-08 01:00:00	0	0	0
2019-04-08 02:00:00	0	0	0
2019-04-08 03:00:00	0	0	0
2019-04-08 04:00:00	0	0	0
2019-04-08 05:00:00	0	0	0
2019-04-08 06:00:00	0	0	0
2019-04-08 07:00:00	0	0	0
2019-04-08 08:00:00	0	0	0
2019-04-08 09:00:00	0	0	0
2019-04-08 10:00:00	0	0	0
2019-04-08 11:00:00	0	0	0
2019-04-08 12:00:00	0	0	0
2019-04-08 13:00:00	0	0	0
2019-04-08 14:00:00	0	0	0
2019-04-08 15:00:00	0	0	0
2019-04-08 16:00:00	0	0	0
2019-04-08 17:00:00	0	0	0
2019-04-08 18:00:00	0	0	0
2019-04-08 19:00:00	0	0	0
2019-04-08 20:00:00	0	0	0
2019-04-08 21:00:00	0	0	0
2019-04-08 22:00:00	0	0	0
2019-04-08 23:00:00	0	0	0
2019-04-09 00:00:00	0	0	0
2019-04-09 01:00:00	0	0	0
2019-04-09 02:00:00	0	0	0
2019-04-09 03:00:00	0	0	0
2019-04-09 04:00:00	0	0	0
2019-04-09 05:00:00	0	0	0
2019-04-09 06:00:00	0	0	0
2019-04-09 07:00:00	0	0	0
2019-04-09 08:00:00	0	0	0
2019-04-09 09:00:00	0	0	0
2019-04-09 10:00:00	0	0	0
2019-04-09 11:00:00	0	0	0
2019-04-09 12:00:00	0	0	0
2019-04-09 13:00:00	0	0	0
2019-04-09 14:00:00	0	0	0
2019-04-09 15:00:00	0	0	0
2019-04-09 16:00:00	0	0	0
2019-04-09 17:00:00	0	0	0
2019-04-09 18:00:00	0	0	0
2019-04-09 19:00:00	0	0	0
2019-04-09 20:00:00	0	0	0
2019-04-09 21:00:00	0	0	0
2019-04-09 22:00:00	0	0	0
2019-04-09 23:00:00	0	0	0
2019-04-10 00:00:00	0	0	0
2019-04-10 01:00:00	0	0	0
2019-04-10 02:00:00	0	0	0
2019-04-10 03:00:00	0	0	0
2019-04-10 04:00:00	0	0	0
2019-04-10 05:00:00	0	0	0
2019-04-10 06:00:00	0	0	0
2019-04-10 07:00:00	0	0	0
2019-04-10 08:00:00	0	0	0
2019-04-10 09:00:00	0	0	0
2019-04-10 10:00:00	0	0	0
2019-04-10 11:00:00	0	0	0
2019-04-10 12:00:00	0	0	0
2019-04-10 13:00:00	0	0	0
2019-04-10 14:00:00	0	0	0
2019-04-10 15:00:00	0	0	0
2019-04-10 16:00:00	0	0	0
2019-04-10 17:00:00	0	0	0
2019-04-10 18:00:00	0	0	0
2019-04-10 19:00:00	0	0	0
2019-04-10 20:00:00	0	0	0
2019-04-10 21:00:00	0	0	0
2019-04-10 22:00:00	0	0	0
2019-04-10 23:00:00	0	0	0
2019-04-11 00:00:00	0	0	0
2019-04-11 01:00:00	0	0	0
2019-04-11 02:00:00	0	0	0
2019-04-11 03:00:00	0	0	0
2019-04-11 04:00:00	0	0	0
2019-04-11 05:00:00	0	0	0
2019-04-11 06:00:00	0	0	0
2019-04-11 07:00:00	0	0	0
2019-04-11 08:00:00	0	0	0
2019-04-11 09:00:00	0	0	0
2019-04-11 10:00:00	0	0	0
2019-04-11 11:00:00	0	0	0
2019-04-11 12:00:00	0	0	0
2019-04-11 13:00:00	0	0	0
2019-04-11 14:00:00	0	0	0
2019-04-11 15:00:00	0	0	0
2019-04-11 16:00:00	0	0	0
2019-04-11 17:00:00	0	0	0
2019-04-11 18:00:00	0	0	0
2019-04-11 19:00:00	0	0	0
2019-04-11 20:00:00	0	0	0
2019-04-11 21:00:00	0	0	0
2019-04-11 22:00:00	0	0	0
2019-04-11 23:00:00	0	0	0
2019-04-12 00:00:00	0	0	0
2019-04-12 01:00:00	0	0	0
2019-04-12 02:00:00	0	0	0
2019-04-12 03:00:00	0	0	0
2019-04-12 04:00:00	0	0	0
2019-04-12 05:00:00	0	0	0
2019-04-12 06:00:00	0	0	0
2019-04-12 07:00:00	0	0	0
2019-04-12 08:00:00	0	0	0
2019-04-12 09:00:00	0	0	0
2019-04-12 10:00:00	0	0	0
2019-04-12 11:00:00	0	0	0
2019-04-12 12:00:00	0	0	0
2019-04-12 13:00:00	0	0	0
2019-04-12 14:00:00	0	0	0
2019-04-12 15:00:00	0	0	0
2019-04-12 16:00:00	0	0	0
2019-04-12 17:00:00	0	0	0
2019-04-12 18:00:00	0	0	0
2019-04-12 19:00:00	0	0	0
2019-04-12 20:00:00	0	0	0
2019-04-12 21:00:00	0	0	0
2019-04-12 22:00:00	0	0	0
2019-04-12 23:00:00	0	0	0
2019-04-13 00:00:00	0	0	0
2019-04-13 01:00:00	0	0	0
2019-04-13 02:00:00	0	0	0
2019-04-13 03:00:00	0	0	0
2019-04-13 04:00:00	0	0	0
2019-04-13 05:00:00	0	0	0
2019-04-13 06:00:00	0	0	0
2019-04-13 07:00:00	0	0	0
2019-04-13 08:00:00	0	0	0
2019-04-13 09:00:00	0	0	0
2019-04-13 10:00:00	0	0	0
2019-04-13 11:00:00	0	0	0
2019-04-13 12:00:00	0	0	0
2019-04-13 13:00:00	0	0	0
2019-04-13 14:00:00	0	0	0
2019-04-13 15:00:00	0	0	0
2019-04-13 16:00:00	0	0	0
2019-04-13 17:00:00	0	0	0
2019-04-13 18:00:00	0	0	0
2019-04-13 19:00:00	0	0	0
2019-04-13 20:00:00	0	0	0
2019-04-13 21:00:00	0	0	0
2019-04-13 22:00:00	0	0	0
2019-04-13 23:00:00	0	0	0
2019-04-14 00:00:00	0	0	0
2019-04-14 01:00:00	0	0	0
2019-04-14 02:00:00	0	0	0
2019-04-14 03:00:00	0	0	0
2019-04-14 04:00:00	0	0	0
2019-04-14 05:00:00	0	0	0
2019-04-14 06:00:00	0	0	0
2019-04-14 07:00:00	0	0	0
2019-04-14 08:00:00	0	0	0
2019-04-14 09:00:00	0	0	0
2019-04-14 10:00:00	0	0	0
2019-04-14 11:00:00	0	0	0
2019-04-14 12:00:00	0	0	0
2019-04-14 13:00:00	0	0	0
2019-04-14 14:00:00	0	0	0
2019-04-14 15:00:00	0	0	0
2019-04-14 16:00:00	0	0	0
2019-04-14 17:00:00	0	0	0
2019-04-14 18:00:00	0	0	0
2019-04-14 19:00:00	0	0	0
2019-04-14 20:00:00	0	0	0
2019-04-14 21:00:00	0	0	0
2019-04-14 22:00:00	0	0	0
2019-04-14 23:00:00	0	0	0
2019-04-15 00:00:00	0	0	0
2019-04-15 01:00:00	0	0	0
2019-04-15 02:00:00	0	0	0
2019-04-15 03:00:00	0	0	0
2019-04-15 04:00:00	0	0	0
2019-04-15 05:00:00	0	0	0
2019-04-15 06:00:00	0	0	0
2019-04-15 07:00:00	0	0	0
2019-04-15 08:00:00	0	0	0
2019-04-15 09:00:00	0	0	0
2019-04-15 10:00:00	0	0	0
2019-04-15 11:00:00	0	0	0
2019-04-15 12:00:00	0	0	0
2019-04-15 13:00:00	0	0	0
2019-04-15 14:00:00	0	0	0
2019-04-15 15:00:00	0	0	0
2019-04-15 16:00:00	0	0	0
2019-04-15 17:00:00	0	0	0
2019-04-15 18:00:00	0	0	0
2019-04-15 19:00:00	0	0	0
2019-04-15 20:00:00	0	0	0
2019-04-15 21:00:00	0	0	0
2019-04-15 22:00:00	0	0	0
2019-04-15 23:00:00	0	0	0
2019-04-16 00:00:00	0	0	0
2019-04-16 01:00:00	0	0	0
2019-04-16 02:00:00	0	0	0
2019-04-16 03:00:00	0	0	0
2019-04-16 04:00:00	0	0	0
2019-04-16 05:00:00	0	0	0
2019-04-16 06:00:00	0	0	0
2019-04-16 07:00:00	0	0	0
2019-04-16 08:00:00	0	0	0
2019-04-16 09:00:00	0	0	0
2019-04-16 10:00:00	0	0	0
2019-04-16 11:00:00	0	0	0
2019-04-16 12:00:00	0	0	0
2019-04-16 13:00:00	0	0	0
2019-04-16 14:00:00	0	0	0
2019-04-16 15:00:00	0	0	0
2019-04-16 16:00:00	0	0	0
2019-04-16 17:00:00	0	0	0
2019-04-16 18:00:00	0	0	0
2019-04-16 19:00:00	0	0	0
2019-04-16 20:00:00	0	0	0
2019-04-16 21:00:00	0	0	0
2019-04-16 22:00:00	0	0	0
2019-04-16 23:00:00	0	0	0
2019-04-17 00:00:00	0	0	0
2019-04-17 01:00:00	0	0	0
2019-04-17 02:00:00	0	0	0
2019-04-17 03:00:00	0	0	0
2019-04-17 04:00:00	0	0	0
2019-04-17 05:00:00	0	0	0
2019-04-17 06:00:00	0	0	0
2019-04-17 07:00:00	0	0	0
2019-04-17 08:00:00	0	0	0
2019-04-17 09:00:00	0	0	0
2019-04-17 10:00:00	0	0	0
2019-04-17 11:00:00	0	0	0
2019-04-17 12:00:00	0	0	0
2019-04-17 13:00:00	0	0	0
2019-04-17 14:00:00	0	0	0
2019-04-17 15:00:00	0	0	0
2019-04-17 16:00:00	0	0	0
2019-04-17 17:00:00	0	0	0
2019-04-17 18:00:00	0	0	0
2019-04-17 19:00:00	0	0	0
2019-04-17 20:00:00	0	0	0
2019-04-17 21:00:00	0	0	0
2019-04-17 22:00:00	0	0	0
2019-04-17 23:00:00	0	0	0
2019-04-18 00:00:00	0	0	0
2019-04-18 01:00:00	0	0	0
2019-04-18 02:00:00	0	0	0
2019-04-18 03:00:00	0	0	0
2019-04-18 04:00:00	0	0	0
2019-04-18 05:00:00	0	0	0
2019-04-18 06:00:00	0	0	0
2019-04-18 07:00:00	0	0	0
2019-04-18 08:00:00	0	0	0
2019-04-18 09:00:00	0	0	0
2019-04-18 10:00:00	0	0	0
2019-04-18 11:00:00	0	0	0
2019-04-18 12:00:00	0	0	0
2019-04-18 13:00:00	0	0	0
2019-04-18 14:00:00	0	0	0
2019-04-18 15:00:00	0	0	0
2019-04-18 16:00:00	0	0	0
2019-04-18 17:00:00	0	0	0
2019-04-18 18:00:00	0	0	0
2019-04-18 19:00:00	0	0	0
2019-04-18 20:00:00	0	0	0
2019-04-18 21:00:00	0	0	0
2019-04-18 22:00:00	0	0	0
2019-04-18 23:00:00	0	0	0
2019-04-19 00:00:00	0	0	0
2019-04-19 01:00:00	0	0	0
2019-04-19 02:00:00	0	0	0
2019-04-19 03:00:00	0	0	0
2019-04-19 04:00:00	0	0	0
2019-04-19 05:00:00	0	0	0
2019-04-19 06:00:00	0	0	0
2019-04-19 07:00:00	0	0	0
2019-04-19 08:00:00	0	0	0
2019-04-19 09:00:00	0	0	0
2019-04-19 10:00:00	0	0	0
2019-04-19 11:00:00	0	0	0
2019-04-19 12:00:00	0	0	0
2019-04-19 13:00:00	0	0	0
2019-04-19 14:00:00	0	0	0
2019-04-19 15:00:00	0	0	0
2019-04-19 16:00:00	0	0	0
2019-04-19 17:00:00	0	0	0
2019-04-19 18:00:00	0	0	0
2019-04-19 19:00:00	0	0	0
2019-04-19 20:00:00	0	0	0
2019-04-19 21:00:00	0	0	0
2019-04-19 22:00:00	0	0	0
2019-04-19 23:00:00	0	0	0
2019-04-20 00:00:00	0	0	0
2019-04-20 01:00:00	0	0	0
2019-04-20 02:00:00	0	0	0
2019-04-20 03:00:00	0	0	0
2019-04-20 04:00:00	0	0	0
2019-04-20 05:00:00	0	0	0
2019-04-20 06:00:00	0	0	0
2019-04-20 07:00:00	0	0	0
2019-04-20 08:00:00	0	0	0
2019-04-20 09:00:00	0	0	0
2019-04-20 10:00:00	0	0	0
2019-04-20 11:00:00	0	0	0
2019-04-20 12:00:00	0	0	0
2019-04-20 13:00:00	0	0	0
2019-04-20 14:00:00	0	0	0
2019-04-20 15:00:00	0	0	0
2019-04-20 16:00:00	0	0	0
2019-04-20 17:00:00	0	0	0
2019-04-20 18:00:00	0	0	0
2019-04-20 19:00:00	0	0	0
2019-04-20 20:00:00	0	0	0
2019-04-20 21:00:00	0	0	0
2019-04-20 22:00:00	0	0	0
2019-04-20 23:00:00	0	0	0
2019-04-21 00:00:00	0	0	0
2019-04-21 01:00:00	0	0	0
2019-04-21 02:00:00	0	0	0
2019-04-21 03:00:00	0	0	0
2019-04-21 04:00:00	0	0	0
2019-04-21 05:00:00	0	0	0
2019-04-21 06:00:00	0	0	0
2019-04-21 07:00:00	0	0	0
2019-04-21 08:00:00	0	0	0
2019-04-21 09:00:00	0	0	0
2019-04-21 10:00:00	0	0	0
2019-04-21 11:00:00	0	0	0
2019-04-21 12:00:00	0	0	0
2019-04-21 13:00:00	0	0	0
2019-04-21 14:00:00	0	0	0
2019-04-21 15:00:00	0	0	0
2019-04-21 16:00:00	0	0	0
2019-04-21 17:00:00	0	0	0
2019-04-21 18:00:00	0	0	0
2019-04-21 19:00:00	0	0	0
2019-04-21 20:00:00	0	0	0
2019-04-21 21:00:00	0	0	0
2019-04-21 22:00:00	0	0	0
2019-04-21 23:00:00	0	0	0
2019-04-22 00:00:00	0	0	0
2019-04-22 01:00:00	0	0	0
2019-04-22 02:00:00	0	0	0
2019-04-22 03:00:00	0	0	0
2019-04-22 04:00:00	0	0	0
2019-04-22 05:00:00	0	0	0
2019-04-22 06:00:00	0	0	0
2019-04-22 07:00:00	0	0	0
2019-04-22 08:00:00	0	0	0
2019-04-22 09:00:00	0	0	0
2019-04-22 10:00:00	0	0	0
2019-04-22 11:00:00	0	0	0
2019-04-22 12:00:00	0	0	0
2019-04-22 13:00:00	0	0	0
2019-04-22 14:00:00	0	0	0
2019-04-22 15:00:00	0	0	0
2019-04-22 16:00:00	0	0	0
2019-04-22 17:00:00	0	0	0
2019-04-22 18:00:00	0	0	0
2019-04-22 19:00:00	0	0	0
2019-04-22 20:00:00	0	0	0
2019-04-22 21:00:00	0	0	0
2019-04-22 22:00:00	0	0	0
2019-04-22 23:00:00	0	0	0
2019-04-23 00:00:00	0	0	0
2019-04-23 01:00:00	0	0	0
2019-04-23 02:00:00	0	0	0
2019-04-23 03:00:00	0	0	0
2019-04-23 04:00:00	0	0	0
2019-04-23 05:00:00	0	0	0
2019-04-23 06:00:00	0	0	0
2019-04-23 07:00:00	0	0	0
2019-04-23 08:00:00	0	0	0
2019-04-23 09:00:00	0	0	0
2019-04-23 10:00:00	0	0	0
2019-04-23 11:00:00	0	0	0
2019-04-23 12:00:00	0	0	0
2019-04-23 13:00:00	0	0	0
2019-04-23 14:00:00	0	0	0
2019-04-23 15:00:00	0	0	0
2019-04-23 16:00:00	0	0	0
2019-04-23 17:00:00	0	0	0
2019-04-23 18:00:00	0	0	0
2019-04-23 19:00:00	0	0	0
2019-04-23 20:00:00	0	0	0
2019-04-23 21:00:00	0	0	0
2019-04-23 22:00:00	0	0	0
2019-04-23 23:00:00	0	0	0
2019-04-24 00:00:00	0	0	0
2019-04-24 01:00:00	0	0	0
2019-04-24 02:00:00	0	0	0
2019-04-24 03:00:00	0	0	0
2019-04-24 04:00:00	0	0	0
2019-04-24 05:00:00	0	0	0
2019-04-24 06:00:00	0	0	0
2019-04-24 07:00:00	0	0	0
2019-04-24 08:00:00	0	0	0
2019-04-24 09:00:00	0	0	0
2019-04-24 10:00:00	0	0	0
2019-04-24 11:00:00	0	0	0
2019-04-24 12:00:00	0	0	0
2019-04-24 13:00:00	0	0	0
2019-04-24 14:00:00	0	0	0
2019-04-24 15:00:00	0	0	0
2019-04-24 16:00:00	0	0	0
2019-04-24 17:00:00	0	0	0
2019-04-24 18:00:00	0	0	0
2019-04-24 19:00:00	0	0	0
2019-04-24 20:00:00	0	0	0
2019-04-24 21:00:00	0	0	0
2019-04-24 22:00:00	0	0	0
2019-04-24 23:00:00	0	0	0
2019-04-25 00:00:00	0	0	0
2019-04-25 01:00:00	0	0	0
2019-04-25 02:00:00	0	0	0
2019-04-25 03:00:00	0	0	0
2019-04-25 04:00:00	0	0	0
2019-04-25 05:00:00	0	0	0
2019-04-25 06:00:00	0	0	0
2019-04-25 07:00:00	0	0	0
2019-04-25 08:00:00	0	0	0
2019-04-25 09:00:00	0	0	0
2019-04-25 10:00:00	0	0	0
2019-04-25 11:00:00	0	0	0
2019-04-25 12:00:00	0	0	0
2019-04-25 13:00:00	0	0	0
2019-04-25 14:00:00	0	0	0
2019-04-25 15:00:00	0	0	0
2019-04-25 16:00:00	0	0	0
2019-04-25 17:00:00	0	0	0
2019-04-25 18:00:00	0	0	0
2019-04-25 19:00:00	0	0	0
2019-04-25 20:00:00	0	0	0
2019-04-25 21:00:00	0	0	0
2019-04-25 22:00:00	0	0	0
2019-04-25 23:00:00	0	0	0
2019-04-26 00:00:00	0	0	0
2019-04-26 01:00:00	0	0	0
2019-04-26 02:00:00	0	0	0
2019-04-26 03:00:00	0	0	0
2019-04-26 04:00:00	0	0	0
2019-04-26 05:00:00	0	0	0
2019-04-26 06:00:00	0	0	0
2019-04-26 07:00:00	0	0	0
2019-04-26 08:00:00	0	0	0
2019-04-26 09:00:00	0	0	0
2019-04-26 10:00:00	0	0	0
2019-04-26 11:00:00	0	0	0
2019-04-26 12:00:00	0	0	0
2019-04-26 13:00:00	0	0	0
2019-04-26 14:00:00	0	0	0
2019-04-26 15:00:00	0	0	0
2019-04-26 16:00:00	0	0	0
2019-04-26 17:00:00	0	0	0
2019-04-26 18:00:00	0	0	0
2019-04-26 19:00:00	0	0	0
2019-04-26 20:00:00	0	0	0
2019-04-26 21:00:00	0	0	0
2019-04-26 22:00:00	0	0	0
2019-04-26 23:00:00	0	0	0
2019-04-27 00:00:00	0	0	0
2019-04-27 01:00:00	0	0	0
2019-04-27 02:00:00	0	0	0
2019-04-27 03:00:00	0	0	0
2019-04-27 04:00:00	0	0	0
2019-04-27 05:00:00	0	0	0
2019-04-27 06:00:00	0	0	0
2019-04-27 07:00:00	0	0	0
2019-04-27 08:00:00	0	0	0
2019-04-27 09:00:00	0	0	0
2019-04-27 10:00:00	0	0	0
2019-04-27 11:00:00	0	0	0
2019-04-27 12:00:00	0	0	0
2019-04-27 13:00:00	0	0	0
2019-04-27 14:00:00	0	0	0
2019-04-27 15:00:00	0	0	0
2019-04-27 16:00:00	0	0	0
2019-04-27 17:00:00	0	0	0
2019-04-27 18:00:00	0	0	0
2019-04-27 19:00:00	0	0	0
2019-04-27 20:00:00	0	0	0
2019-04-27 21:00:00	0	0	0
2019-04-27 22:00:00	0	0	0
2019-04-27 23:00:00	0	0	0
2019-04-28 00:00:00	0	0	0
2019-04-28 01:00:00	0	0	0
2019-04-28 02:00:00	0	0	0
2019-04-28 03:00:00	0	0	0
2019-04-28 04:00:00	0	0	0
2019-04-28 05:00:00	0	0	0
2019-04-28 06:00:00	0	0	0
2019-04-28 07:00:00	0	0	0
2019-04-28 08:00:00	0	0	0
2019-04-28 09:00:00	0	0	0
2019-04-28 10:00:00	0	0	0
2019-04-28 11:00:00	0	0	0
2019-04-28 12:00:00	0	0	0
2019-04-28 13:00:00	0	0	0
2019-04-28 14:00:00	0	0	0
2019-04-28 15:00:00	0	0	0
2019-04-28 16:00:00	0	0	0
2019-04-28 17:00:00	0	0	0
2019-04-28 18:00:00	0	0	0
2019-04-28 19:00:00	0	0	0
2019-04-28 20:00:00	0	0	0
2019-04-28 21:00:00	0	0	0
2019-04-28 22:00:00	0	0	0
2019-04-28 23:00:00	0	0	0
2019-04-29 00:00:00	0	0	0
2019-04-29 01:00:00	0	0	0
2019-04-29 02:00:00	0	0	0
2019-04-29 03:00:00	0	0	0
2019-04-29 04:00:00	0	0	0
2019-04-29 05:00:00	0	0	0
2019-04-29 06:00:00	0	0	0
2019-04-29 07:00:00	0	0	0
2019-04-29 08:00:00	0	0	0
2019-04-29 09:00:00	0	0	0
2019-04-29 10:00:00	0	0	0
2019-04-29 11:00:00	0	0	0
2019-04-29 12:00:00	0	0	0
2019-04-29 13:00:00	0	0	0
2019-04-29 14:00:00	0	0	0
2019-04-29 15:00:00	0	0	0
2019-04-29 16:00:00	0	0	0
2019-04-29 17:00:00	0	0	0
2019-04-29 18:00:00	0	0	0
2019-04-29 19:00:00	0	0	0
2019-04-29 20:00:00	0	0	0
2019-04-29 21:00:00	0	0	0
2019-04-29 22:00:00	0	0	0
2019-04-29 23:00:00	0	0	0
2019-04-30 00:00:00	0	0	0
2019-04-30 01:00:00	0	0	0
2019-04-30 02:00:00	0	0	0
2019-04-30 03:00:00	0	0	0
2019-04-30 04:00:00	0	0	0
2019-04-30 05:00:00	0	0	0
2019-04-30 06:00:00	0	0	0
2019-04-30 07:00:00	0	0	0
2019-04-30 08:00:00	0	0	0
2019-04-30 09:00:00	0	0	0
2019-04-30 10:00:00	0	0	0
2019-04-30 11:00:00	0	0	0
2019-04-30 12:00:00	0	0	0
2019-04-30 13:00:00	0	0	0
2019-04-30 14:00:00	0	0	0
2019-04-30 15:00:00	0	0	0
2019-04-30 16:00:00	0	0	0
2019-04-30 17:00:00	0	0	0
2019-04-30 18:00:00	0	0	0
2019-04-30 19:00:00	0	0	0
2019-04-30 20:00:00	0	0	0
2019-04-30 21:00:00	0	0	0
2019-04-30 22:00:00	0	0	0
2019-04-30 23:00:00	0	0	0
2019-05-01 00:00:00	0	0	0

## Sheet: PM 06050 03
Data/Hora	Intensidade(carros/hora)	Ocupacao(%)	Carga(%)
2019-04-01 00:00:00	0	0	0
2019-04-01 01:00:00	0	0	0
2019-04-01 02:00:00	0	0	0
2019-04-01 03:00:00	0	0	0
2019-04-01 04:00:00	0	0	0
2019-04-01 05:00:00	0	0	0
2019-04-01 06:00:00	0	0	0
2019-04-01 07:00:00	0	0	0
2019-04-01 08:00:00	0	0	0
2019-04-01 09:00:00	0	0	0
2019-04-01 10:00:00	0	0	0
2019-04-01 11:00:00	0	0	0
2019-04-01 12:00:00	0	0	0
2019-04-01 13:00:00	0	0	0
2019-04-01 14:00:00	0	0	0
2019-04-01 15:00:00	0	0	0
2019-04-01 16:00:00	0	0	0
2019-04-01 17:00:00	0	0	0
2019-04-01 18:00:00	0	0	0
2019-04-01 19:00:00	0	0	0
2019-04-01 20:00:00	0	0	0
2019-04-01 21:00:00	0	0	0
2019-04-01 22:00:00	0	0	0
2019-04-01 23:00:00	0	0	0
2019-04-02 00:00:00	0	0	0
2019-04-02 01:00:00	0	0	0
2019-04-02 02:00:00	0	0	0
2019-04-02 03:00:00	0	0	0
2019-04-02 04:00:00	0	0	0
2019-04-02 05:00:00	0	0	0
2019-04-02 06:00:00	0	0	0
2019-04-02 07:00:00	0	0	0
2019-04-02 08:00:00	0	0	0
2019-04-02 09:00:00	0	0	0
2019-04-02 10:00:00	0	0	0
2019-04-02 11:00:00	0	0	0
2019-04-02 12:00:00	0	0	0
2019-04-02 13:00:00	0	0	0
2019-04-02 14:00:00	0	0	0
2019-04-02 15:00:00	0	0	0
2019-04-02 16:00:00	0	0	0
2019-04-02 17:00:00	0	0	0
2019-04-02 18:00:00	0	0	0
2019-04-02 19:00:00	0	0	0
2019-04-02 20:00:00	0	0	0
2019-04-02 21:00:00	0	0	0
2019-04-02 22:00:00	0	0	0
2019-04-02 23:00:00	0	0	0
2019-04-03 00:00:00	0	0	0
2019-04-03 01:00:00	0	0	0
2019-04-03 02:00:00	0	0	0
2019-04-03 03:00:00	0	0	0
2019-04-03 04:00:00	0	0	0
2019-04-03 05:00:00	0	0	0
2019-04-03 06:00:00	0	0	0
2019-04-03 07:00:00	0	0	0
2019-04-03 08:00:00	0	0	0
2019-04-03 09:00:00	0	0	0
2019-04-03 10:00:00	0	0	0
2019-04-03 11:00:00	0	0	0
2019-04-03 12:00:00	0	0	0
2019-04-03 13:00:00	0	0	0
2019-04-03 14:00:00	0	0	0
2019-04-03 15:00:00	0	0	0
2019-04-03 16:00:00	0	0	0
2019-04-03 17:00:00	0	0	0
2019-04-03 18:00:00	0	0	0
2019-04-03 19:00:00	0	0	0
2019-04-03 20:00:00	0	0	0
2019-04-03 21:00:00	0	0	0
2019-04-03 22:00:00	0	0	0
2019-04-03 23:00:00	0	0	0
2019-04-04 00:00:00	0	0	0
2019-04-04 01:00:00	0	0	0
2019-04-04 02:00:00	0	0	0
2019-04-04 03:00:00	0	0	0
2019-04-04 04:00:00	0	0	0
2019-04-04 05:00:00	0	0	0
2019-04-04 06:00:00	0	0	0
2019-04-04 07:00:00	0	0	0
2019-04-04 08:00:00	0	0	0
2019-04-04 09:00:00	0	0	0
2019-04-04 10:00:00	0	0	0
2019-04-04 11:00:00	0	0	0
2019-04-04 12:00:00	0	0	0
2019-04-04 13:00:00	0	0	0
2019-04-04 14:00:00	0	0	0
2019-04-04 15:00:00	0	0	0
2019-04-04 16:00:00	0	0	0
2019-04-04 17:00:00	0	0	0
2019-04-04 18:00:00	0	0	0
2019-04-04 19:00:00	0	0	0
2019-04-04 20:00:00	0	0	0
2019-04-04 21:00:00	0	0	0
2019-04-04 22:00:00	0	0	0
2019-04-04 23:00:00	0	0	0
2019-04-05 00:00:00	0	0	0
2019-04-05 01:00:00	0	0	0
2019-04-05 02:00:00	0	0	0
2019-04-05 03:00:00	0	0	0
2019-04-05 04:00:00	0	0	0
2019-04-05 05:00:00	0	0	0
2019-04-05 06:00:00	0	0	0
2019-04-05 07:00:00	0	0	0
2019-04-05 08:00:00	0	0	0
2019-04-05 09:00:00	0	0	0
2019-04-05 10:00:00	0	0	0
2019-04-05 11:00:00	0	0	0
2019-04-05 12:00:00	0	0	0
2019-04-05 13:00:00	0	0	0
2019-04-05 14:00:00	0	0	0
2019-04-05 15:00:00	0	0	0
2019-04-05 16:00:00	0	0	0
2019-04-05 17:00:00	0	0	0
2019-04-05 18:00:00	0	0	0
2019-04-05 19:00:00	0	0	0
2019-04-05 20:00:00	0	0	0
2019-04-05 21:00:00	0	0	0
2019-04-05 22:00:00	0	0	0
2019-04-05 23:00:00	0	0	0
2019-04-06 00:00:00	0	0	0
2019-04-06 01:00:00	0	0	0
2019-04-06 02:00:00	0	0	0
2019-04-06 03:00:00	0	0	0
2019-04-06 04:00:00	0	0	0
2019-04-06 05:00:00	0	0	0
2019-04-06 06:00:00	0	0	0
2019-04-06 07:00:00	0	0	0
2019-04-06 08:00:00	0	0	0
2019-04-06 09:00:00	0	0	0
2019-04-06 10:00:00	0	0	0
2019-04-06 11:00:00	0	0	0
2019-04-06 12:00:00	0	0	0
2019-04-06 13:00:00	0	0	0
2019-04-06 14:00:00	0	0	0
2019-04-06 15:00:00	0	0	0
2019-04-06 16:00:00	0	0	0
2019-04-06 17:00:00	0	0	0
2019-04-06 18:00:00	0	0	0
2019-04-06 19:00:00	0	0	0
2019-04-06 20:00:00	0	0	0
2019-04-06 21:00:00	0	0	0
2019-04-06 22:00:00	0	0	0
2019-04-06 23:00:00	0	0	0
2019-04-07 00:00:00	0	0	0
2019-04-07 01:00:00	0	0	0
2019-04-07 02:00:00	0	0	0
2019-04-07 03:00:00	0	0	0
2019-04-07 04:00:00	0	0	0
2019-04-07 05:00:00	0	0	0
2019-04-07 06:00:00	0	0	0
2019-04-07 07:00:00	0	0	0
2019-04-07 08:00:00	0	0	0
2019-04-07 09:00:00	0	0	0
2019-04-07 10:00:00	0	0	0
2019-04-07 11:00:00	0	0	0
2019-04-07 12:00:00	0	0	0
2019-04-07 13:00:00	0	0	0
2019-04-07 14:00:00	0	0	0
2019-04-07 15:00:00	0	0	0
2019-04-07 16:00:00	0	0	0
2019-04-07 17:00:00	0	0	0
2019-04-07 18:00:00	0	0	0
2019-04-07 19:00:00	0	0	0
2019-04-07 20:00:00	0	0	0
2019-04-07 21:00:00	0	0	0
2019-04-07 22:00:00	0	0	0
2019-04-07 23:00:00	0	0	0
2019-04-08 00:00:00	0	0	0
2019-04-08 01:00:00	0	0	0
2019-04-08 02:00:00	0	0	0
2019-04-08 03:00:00	0	0	0
2019-04-08 04:00:00	0	0	0
2019-04-08 05:00:00	0	0	0
2019-04-08 06:00:00	0	0	0
2019-04-08 07:00:00	0	0	0
2019-04-08 08:00:00	0	0	0
2019-04-08 09:00:00	0	0	0
2019-04-08 10:00:00	0	0	0
2019-04-08 11:00:00	0	0	0
2019-04-08 12:00:00	0	0	0
2019-04-08 13:00:00	0	0	0
2019-04-08 14:00:00	0	0	0
2019-04-08 15:00:00	0	0	0
2019-04-08 16:00:00	0	0	0
2019-04-08 17:00:00	0	0	0
2019-04-08 18:00:00	0	0	0
2019-04-08 19:00:00	0	0	0
2019-04-08 20:00:00	0	0	0
2019-04-08 21:00:00	0	0	0
2019-04-08 22:00:00	0	0	0
2019-04-08 23:00:00	0	0	0
2019-04-09 00:00:00	0	0	0
2019-04-09 01:00:00	0	0	0
2019-04-09 02:00:00	0	0	0
2019-04-09 03:00:00	0	0	0
2019-04-09 04:00:00	0	0	0
2019-04-09 05:00:00	0	0	0
2019-04-09 06:00:00	0	0	0
2019-04-09 07:00:00	0	0	0
2019-04-09 08:00:00	0	0	0
2019-04-09 09:00:00	0	0	0
2019-04-09 10:00:00	0	0	0
2019-04-09 11:00:00	0	0	0
2019-04-09 12:00:00	0	0	0
2019-04-09 13:00:00	0	0	0
2019-04-09 14:00:00	0	0	0
2019-04-09 15:00:00	0	0	0
2019-04-09 16:00:00	0	0	0
2019-04-09 17:00:00	0	0	0
2019-04-09 18:00:00	0	0	0
2019-04-09 19:00:00	0	0	0
2019-04-09 20:00:00	0	0	0
2019-04-09 21:00:00	0	0	0
2019-04-09 22:00:00	0	0	0
2019-04-09 23:00:00	0	0	0
2019-04-10 00:00:00	0	0	0
2019-04-10 01:00:00	0	0	0
2019-04-10 02:00:00	0	0	0
2019-04-10 03:00:00	0	0	0
2019-04-10 04:00:00	0	0	0
2019-04-10 05:00:00	0	0	0
2019-04-10 06:00:00	0	0	0
2019-04-10 07:00:00	0	0	0
2019-04-10 08:00:00	0	0	0
2019-04-10 09:00:00	0	0	0
2019-04-10 10:00:00	0	0	0
2019-04-10 11:00:00	0	0	0
2019-04-10 12:00:00	0	0	0
2019-04-10 13:00:00	0	0	0
2019-04-10 14:00:00	0	0	0
2019-04-10 15:00:00	0	0	0
2019-04-10 16:00:00	0	0	0
2019-04-10 17:00:00	0	0	0
2019-04-10 18:00:00	0	0	0
2019-04-10 19:00:00	0	0	0
2019-04-10 20:00:00	0	0	0
2019-04-10 21:00:00	0	0	0
2019-04-10 22:00:00	0	0	0
2019-04-10 23:00:00	0	0	0
2019-04-11 00:00:00	0	0	0
2019-04-11 01:00:00	0	0	0
2019-04-11 02:00:00	0	0	0
2019-04-11 03:00:00	0	0	0
2019-04-11 04:00:00	0	0	0
2019-04-11 05:00:00	0	0	0
2019-04-11 06:00:00	0	0	0
2019-04-11 07:00:00	0	0	0
2019-04-11 08:00:00	0	0	0
2019-04-11 09:00:00	0	0	0
2019-04-11 10:00:00	0	0	0
2019-04-11 11:00:00	0	0	0
2019-04-11 12:00:00	0	0	0
2019-04-11 13:00:00	0	0	0
2019-04-11 14:00:00	0	0	0
2019-04-11 15:00:00	0	0	0
2019-04-11 16:00:00	0	0	0
2019-04-11 17:00:00	0	0	0
2019-04-11 18:00:00	0	0	0
2019-04-11 19:00:00	0	0	0
2019-04-11 20:00:00	0	0	0
2019-04-11 21:00:00	0	0	0
2019-04-11 22:00:00	0	0	0
2019-04-11 23:00:00	0	0	0
2019-04-12 00:00:00	0	0	0
2019-04-12 01:00:00	0	0	0
2019-04-12 02:00:00	0	0	0
2019-04-12 03:00:00	0	0	0
2019-04-12 04:00:00	0	0	0
2019-04-12 05:00:00	0	0	0
2019-04-12 06:00:00	0	0	0
2019-04-12 07:00:00	0	0	0
2019-04-12 08:00:00	0	0	0
2019-04-12 09:00:00	0	0	0
2019-04-12 10:00:00	0	0	0
2019-04-12 11:00:00	0	0	0
2019-04-12 12:00:00	0	0	0
2019-04-12 13:00:00	0	0	0
2019-04-12 14:00:00	0	0	0
2019-04-12 15:00:00	0	0	0
2019-04-12 16:00:00	0	0	0
2019-04-12 17:00:00	0	0	0
2019-04-12 18:00:00	0	0	0
2019-04-12 19:00:00	0	0	0
2019-04-12 20:00:00	0	0	0
2019-04-12 21:00:00	0	0	0
2019-04-12 22:00:00	0	0	0
2019-04-12 23:00:00	0	0	0
2019-04-13 00:00:00	0	0	0
2019-04-13 01:00:00	0	0	0
2019-04-13 02:00:00	0	0	0
2019-04-13 03:00:00	0	0	0
2019-04-13 04:00:00	0	0	0
2019-04-13 05:00:00	0	0	0
2019-04-13 06:00:00	0	0	0
2019-04-13 07:00:00	0	0	0
2019-04-13 08:00:00	0	0	0
2019-04-13 09:00:00	0	0	0
2019-04-13 10:00:00	0	0	0
2019-04-13 11:00:00	0	0	0
2019-04-13 12:00:00	0	0	0
2019-04-13 13:00:00	0	0	0
2019-04-13 14:00:00	0	0	0
2019-04-13 15:00:00	0	0	0
2019-04-13 16:00:00	0	0	0
2019-04-13 17:00:00	0	0	0
2019-04-13 18:00:00	0	0	0
2019-04-13 19:00:00	0	0	0
2019-04-13 20:00:00	0	0	0
2019-04-13 21:00:00	0	0	0
2019-04-13 22:00:00	0	0	0
2019-04-13 23:00:00	0	0	0
2019-04-14 00:00:00	0	0	0
2019-04-14 01:00:00	0	0	0
2019-04-14 02:00:00	0	0	0
2019-04-14 03:00:00	0	0	0
2019-04-14 04:00:00	0	0	0
2019-04-14 05:00:00	0	0	0
2019-04-14 06:00:00	0	0	0
2019-04-14 07:00:00	0	0	0
2019-04-14 08:00:00	0	0	0
2019-04-14 09:00:00	0	0	0
2019-04-14 10:00:00	0	0	0
2019-04-14 11:00:00	0	0	0
2019-04-14 12:00:00	0	0	0
2019-04-14 13:00:00	0	0	0
2019-04-14 14:00:00	0	0	0
2019-04-14 15:00:00	0	0	0
2019-04-14 16:00:00	0	0	0
2019-04-14 17:00:00	0	0	0
2019-04-14 18:00:00	0	0	0
2019-04-14 19:00:00	0	0	0
2019-04-14 20:00:00	0	0	0
2019-04-14 21:00:00	0	0	0
2019-04-14 22:00:00	0	0	0
2019-04-14 23:00:00	0	0	0
2019-04-15 00:00:00	0	0	0
2019-04-15 01:00:00	0	0	0
2019-04-15 02:00:00	0	0	0
2019-04-15 03:00:00	0	0	0
2019-04-15 04:00:00	0	0	0
2019-04-15 05:00:00	0	0	0
2019-04-15 06:00:00	0	0	0
2019-04-15 07:00:00	0	0	0
2019-04-15 08:00:00	0	0	0
2019-04-15 09:00:00	0	0	0
2019-04-15 10:00:00	0	0	0
2019-04-15 11:00:00	0	0	0
2019-04-15 12:00:00	0	0	0
2019-04-15 13:00:00	0	0	0
2019-04-15 14:00:00	0	0	0
2019-04-15 15:00:00	0	0	0
2019-04-15 16:00:00	0	0	0
2019-04-15 17:00:00	0	0	0
2019-04-15 18:00:00	0	0	0
2019-04-15 19:00:00	0	0	0
2019-04-15 20:00:00	0	0	0
2019-04-15 21:00:00	0	0	0
2019-04-15 22:00:00	0	0	0
2019-04-15 23:00:00	0	0	0
2019-04-16 00:00:00	0	0	0
2019-04-16 01:00:00	0	0	0
2019-04-16 02:00:00	0	0	0
2019-04-16 03:00:00	0	0	0
2019-04-16 04:00:00	0	0	0
2019-04-16 05:00:00	0	0	0
2019-04-16 06:00:00	0	0	0
2019-04-16 07:00:00	0	0	0
2019-04-16 08:00:00	0	0	0
2019-04-16 09:00:00	0	0	0
2019-04-16 10:00:00	0	0	0
2019-04-16 11:00:00	0	0	0
2019-04-16 12:00:00	0	0	0
2019-04-16 13:00:00	0	0	0
2019-04-16 14:00:00	0	0	0
2019-04-16 15:00:00	0	0	0
2019-04-16 16:00:00	0	0	0
2019-04-16 17:00:00	0	0	0
2019-04-16 18:00:00	0	0	0
2019-04-16 19:00:00	0	0	0
2019-04-16 20:00:00	0	0	0
2019-04-16 21:00:00	0	0	0
2019-04-16 22:00:00	0	0	0
2019-04-16 23:00:00	0	0	0
2019-04-17 00:00:00	0	0	0
2019-04-17 01:00:00	0	0	0
2019-04-17 02:00:00	0	0	0
2019-04-17 03:00:00	0	0	0
2019-04-17 04:00:00	0	0	0
2019-04-17 05:00:00	0	0	0
2019-04-17 06:00:00	0	0	0
2019-04-17 07:00:00	0	0	0
2019-04-17 08:00:00	0	0	0
2019-04-17 09:00:00	0	0	0
2019-04-17 10:00:00	0	0	0
2019-04-17 11:00:00	0	0	0
2019-04-17 12:00:00	0	0	0
2019-04-17 13:00:00	0	0	0
2019-04-17 14:00:00	0	0	0
2019-04-17 15:00:00	0	0	0
2019-04-17 16:00:00	0	0	0
2019-04-17 17:00:00	0	0	0
2019-04-17 18:00:00	0	0	0
2019-04-17 19:00:00	0	0	0
2019-04-17 20:00:00	0	0	0
2019-04-17 21:00:00	0	0	0
2019-04-17 22:00:00	0	0	0
2019-04-17 23:00:00	0	0	0
2019-04-18 00:00:00	0	0	0
2019-04-18 01:00:00	0	0	0
2019-04-18 02:00:00	0	0	0
2019-04-18 03:00:00	0	0	0
2019-04-18 04:00:00	0	0	0
2019-04-18 05:00:00	0	0	0
2019-04-18 06:00:00	0	0	0
2019-04-18 07:00:00	0	0	0
2019-04-18 08:00:00	0	0	0
2019-04-18 09:00:00	0	0	0
2019-04-18 10:00:00	0	0	0
2019-04-18 11:00:00	0	0	0
2019-04-18 12:00:00	0	0	0
2019-04-18 13:00:00	0	0	0
2019-04-18 14:00:00	0	0	0
2019-04-18 15:00:00	0	0	0
2019-04-18 16:00:00	0	0	0
2019-04-18 17:00:00	0	0	0
2019-04-18 18:00:00	0	0	0
2019-04-18 19:00:00	0	0	0
2019-04-18 20:00:00	0	0	0
2019-04-18 21:00:00	0	0	0
2019-04-18 22:00:00	0	0	0
2019-04-18 23:00:00	0	0	0
2019-04-19 00:00:00	0	0	0
2019-04-19 01:00:00	0	0	0
2019-04-19 02:00:00	0	0	0
2019-04-19 03:00:00	0	0	0
2019-04-19 04:00:00	0	0	0
2019-04-19 05:00:00	0	0	0
2019-04-19 06:00:00	0	0	0
2019-04-19 07:00:00	0	0	0
2019-04-19 08:00:00	0	0	0
2019-04-19 09:00:00	0	0	0
2019-04-19 10:00:00	0	0	0
2019-04-19 11:00:00	0	0	0
2019-04-19 12:00:00	0	0	0
2019-04-19 13:00:00	0	0	0
2019-04-19 14:00:00	0	0	0
2019-04-19 15:00:00	0	0	0
2019-04-19 16:00:00	0	0	0
2019-04-19 17:00:00	0	0	0
2019-04-19 18:00:00	0	0	0
2019-04-19 19:00:00	0	0	0
2019-04-19 20:00:00	0	0	0
2019-04-19 21:00:00	0	0	0
2019-04-19 22:00:00	0	0	0
2019-04-19 23:00:00	0	0	0
2019-04-20 00:00:00	0	0	0
2019-04-20 01:00:00	0	0	0
2019-04-20 02:00:00	0	0	0
2019-04-20 03:00:00	0	0	0
2019-04-20 04:00:00	0	0	0
2019-04-20 05:00:00	0	0	0
2019-04-20 06:00:00	0	0	0
2019-04-20 07:00:00	0	0	0
2019-04-20 08:00:00	0	0	0
2019-04-20 09:00:00	0	0	0
2019-04-20 10:00:00	0	0	0
2019-04-20 11:00:00	0	0	0
2019-04-20 12:00:00	0	0	0
2019-04-20 13:00:00	0	0	0
2019-04-20 14:00:00	0	0	0
2019-04-20 15:00:00	0	0	0
2019-04-20 16:00:00	0	0	0
2019-04-20 17:00:00	0	0	0
2019-04-20 18:00:00	0	0	0
2019-04-20 19:00:00	0	0	0
2019-04-20 20:00:00	0	0	0
2019-04-20 21:00:00	0	0	0
2019-04-20 22:00:00	0	0	0
2019-04-20 23:00:00	0	0	0
2019-04-21 00:00:00	0	0	0
2019-04-21 01:00:00	0	0	0
2019-04-21 02:00:00	0	0	0
2019-04-21 03:00:00	0	0	0
2019-04-21 04:00:00	0	0	0
2019-04-21 05:00:00	0	0	0
2019-04-21 06:00:00	0	0	0
2019-04-21 07:00:00	0	0	0
2019-04-21 08:00:00	0	0	0
2019-04-21 09:00:00	0	0	0
2019-04-21 10:00:00	0	0	0
2019-04-21 11:00:00	0	0	0
2019-04-21 12:00:00	0	0	0
2019-04-21 13:00:00	0	0	0
2019-04-21 14:00:00	0	0	0
2019-04-21 15:00:00	0	0	0
2019-04-21 16:00:00	0	0	0
2019-04-21 17:00:00	0	0	0
2019-04-21 18:00:00	0	0	0
2019-04-21 19:00:00	0	0	0
2019-04-21 20:00:00	0	0	0
2019-04-21 21:00:00	0	0	0
2019-04-21 22:00:00	0	0	0
2019-04-21 23:00:00	0	0	0
2019-04-22 00:00:00	0	0	0
2019-04-22 01:00:00	0	0	0
2019-04-22 02:00:00	0	0	0
2019-04-22 03:00:00	0	0	0
2019-04-22 04:00:00	0	0	0
2019-04-22 05:00:00	0	0	0
2019-04-22 06:00:00	0	0	0
2019-04-22 07:00:00	0	0	0
2019-04-22 08:00:00	0	0	0
2019-04-22 09:00:00	0	0	0
2019-04-22 10:00:00	0	0	0
2019-04-22 11:00:00	0	0	0
2019-04-22 12:00:00	0	0	0
2019-04-22 13:00:00	0	0	0
2019-04-22 14:00:00	0	0	0
2019-04-22 15:00:00	0	0	0
2019-04-22 16:00:00	0	0	0
2019-04-22 17:00:00	0	0	0
2019-04-22 18:00:00	0	0	0
2019-04-22 19:00:00	0	0	0
2019-04-22 20:00:00	0	0	0
2019-04-22 21:00:00	0	0	0
2019-04-22 22:00:00	0	0	0
2019-04-22 23:00:00	0	0	0
2019-04-23 00:00:00	0	0	0
2019-04-23 01:00:00	0	0	0
2019-04-23 02:00:00	0	0	0
2019-04-23 03:00:00	0	0	0
2019-04-23 04:00:00	0	0	0
2019-04-23 05:00:00	0	0	0
2019-04-23 06:00:00	0	0	0
2019-04-23 07:00:00	0	0	0
2019-04-23 08:00:00	0	0	0
2019-04-23 09:00:00	0	0	0
2019-04-23 10:00:00	0	0	0
2019-04-23 11:00:00	0	0	0
2019-04-23 12:00:00	0	0	0
2019-04-23 13:00:00	0	0	0
2019-04-23 14:00:00	0	0	0
2019-04-23 15:00:00	0	0	0
2019-04-23 16:00:00	0	0	0
2019-04-23 17:00:00	0	0	0
2019-04-23 18:00:00	0	0	0
2019-04-23 19:00:00	0	0	0
2019-04-23 20:00:00	0	0	0
2019-04-23 21:00:00	0	0	0
2019-04-23 22:00:00	0	0	0
2019-04-23 23:00:00	0	0	0
2019-04-24 00:00:00	0	0	0
2019-04-24 01:00:00	0	0	0
2019-04-24 02:00:00	0	0	0
2019-04-24 03:00:00	0	0	0
2019-04-24 04:00:00	0	0	0
2019-04-24 05:00:00	0	0	0
2019-04-24 06:00:00	0	0	0
2019-04-24 07:00:00	0	0	0
2019-04-24 08:00:00	0	0	0
2019-04-24 09:00:00	0	0	0
2019-04-24 10:00:00	0	0	0
2019-04-24 11:00:00	0	0	0
2019-04-24 12:00:00	0	0	0
2019-04-24 13:00:00	0	0	0
2019-04-24 14:00:00	0	0	0
2019-04-24 15:00:00	0	0	0
2019-04-24 16:00:00	0	0	0
2019-04-24 17:00:00	0	0	0
2019-04-24 18:00:00	0	0	0
2019-04-24 19:00:00	0	0	0
2019-04-24 20:00:00	0	0	0
2019-04-24 21:00:00	0	0	0
2019-04-24 22:00:00	0	0	0
2019-04-24 23:00:00	0	0	0
2019-04-25 00:00:00	0	0	0
2019-04-25 01:00:00	0	0	0
2019-04-25 02:00:00	0	0	0
2019-04-25 03:00:00	0	0	0
2019-04-25 04:00:00	0	0	0
2019-04-25 05:00:00	0	0	0
2019-04-25 06:00:00	0	0	0
2019-04-25 07:00:00	0	0	0
2019-04-25 08:00:00	0	0	0
2019-04-25 09:00:00	0	0	0
2019-04-25 10:00:00	0	0	0
2019-04-25 11:00:00	0	0	0
2019-04-25 12:00:00	0	0	0
2019-04-25 13:00:00	0	0	0
2019-04-25 14:00:00	0	0	0
2019-04-25 15:00:00	0	0	0
2019-04-25 16:00:00	0	0	0
2019-04-25 17:00:00	0	0	0
2019-04-25 18:00:00	0	0	0
2019-04-25 19:00:00	0	0	0
2019-04-25 20:00:00	0	0	0
2019-04-25 21:00:00	0	0	0
2019-04-25 22:00:00	0	0	0
2019-04-25 23:00:00	0	0	0
2019-04-26 00:00:00	0	0	0
2019-04-26 01:00:00	0	0	0
2019-04-26 02:00:00	0	0	0
2019-04-26 03:00:00	0	0	0
2019-04-26 04:00:00	0	0	0
2019-04-26 05:00:00	0	0	0
2019-04-26 06:00:00	0	0	0
2019-04-26 07:00:00	0	0	0
2019-04-26 08:00:00	0	0	0
2019-04-26 09:00:00	0	0	0
2019-04-26 10:00:00	0	0	0
2019-04-26 11:00:00	0	0	0
2019-04-26 12:00:00	0	0	0
2019-04-26 13:00:00	0	0	0
2019-04-26 14:00:00	0	0	0
2019-04-26 15:00:00	0	0	0
2019-04-26 16:00:00	0	0	0
2019-04-26 17:00:00	0	0	0
2019-04-26 18:00:00	0	0	0
2019-04-26 19:00:00	0	0	0
2019-04-26 20:00:00	0	0	0
2019-04-26 21:00:00	0	0	0
2019-04-26 22:00:00	0	0	0
2019-04-26 23:00:00	0	0	0
2019-04-27 00:00:00	0	0	0
2019-04-27 01:00:00	0	0	0
2019-04-27 02:00:00	0	0	0
2019-04-27 03:00:00	0	0	0
2019-04-27 04:00:00	0	0	0
2019-04-27 05:00:00	0	0	0
2019-04-27 06:00:00	0	0	0
2019-04-27 07:00:00	0	0	0
2019-04-27 08:00:00	0	0	0
2019-04-27 09:00:00	0	0	0
2019-04-27 10:00:00	0	0	0
2019-04-27 11:00:00	0	0	0
2019-04-27 12:00:00	0	0	0
2019-04-27 13:00:00	0	0	0
2019-04-27 14:00:00	0	0	0
2019-04-27 15:00:00	0	0	0
2019-04-27 16:00:00	0	0	0
2019-04-27 17:00:00	0	0	0
2019-04-27 18:00:00	0	0	0
2019-04-27 19:00:00	0	0	0
2019-04-27 20:00:00	0	0	0
2019-04-27 21:00:00	0	0	0
2019-04-27 22:00:00	0	0	0
2019-04-27 23:00:00	0	0	0
2019-04-28 00:00:00	0	0	0
2019-04-28 01:00:00	0	0	0
2019-04-28 02:00:00	0	0	0
2019-04-28 03:00:00	0	0	0
2019-04-28 04:00:00	0	0	0
2019-04-28 05:00:00	0	0	0
2019-04-28 06:00:00	0	0	0
2019-04-28 07:00:00	0	0	0
2019-04-28 08:00:00	0	0	0
2019-04-28 09:00:00	0	0	0
2019-04-28 10:00:00	0	0	0
2019-04-28 11:00:00	0	0	0
2019-04-28 12:00:00	0	0	0
2019-04-28 13:00:00	0	0	0
2019-04-28 14:00:00	0	0	0
2019-04-28 15:00:00	0	0	0
2019-04-28 16:00:00	0	0	0
2019-04-28 17:00:00	0	0	0
2019-04-28 18:00:00	0	0	0
2019-04-28 19:00:00	0	0	0
2019-04-28 20:00:00	0	0	0
2019-04-28 21:00:00	0	0	0
2019-04-28 22:00:00	0	0	0
2019-04-28 23:00:00	0	0	0
2019-04-29 00:00:00	0	0	0
2019-04-29 01:00:00	0	0	0
2019-04-29 02:00:00	0	0	0
2019-04-29 03:00:00	0	0	0
2019-04-29 04:00:00	0	0	0
2019-04-29 05:00:00	0	0	0
2019-04-29 06:00:00	0	0	0
2019-04-29 07:00:00	0	0	0
2019-04-29 08:00:00	0	0	0
2019-04-29 09:00:00	0	0	0
2019-04-29 10:00:00	0	0	0
2019-04-29 11:00:00	0	0	0
2019-04-29 12:00:00	0	0	0
2019-04-29 13:00:00	0	0	0
2019-04-29 14:00:00	0	0	0
2019-04-29 15:00:00	0	0	0
2019-04-29 16:00:00	0	0	0
2019-04-29 17:00:00	0	0	0
2019-04-29 18:00:00	0	0	0
2019-04-29 19:00:00	0	0	0
2019-04-29 20:00:00	0	0	0
2019-04-29 21:00:00	0	0	0
2019-04-29 22:00:00	0	0	0
2019-04-29 23:00:00	0	0	0
2019-04-30 00:00:00	0	0	0
2019-04-30 01:00:00	0	0	0
2019-04-30 02:00:00	0	0	0
2019-04-30 03:00:00	0	0	0
2019-04-30 04:00:00	0	0	0
2019-04-30 05:00:00	0	0	0
2019-04-30 06:00:00	0	0	0
2019-04-30 07:00:00	0	0	0
2019-04-30 08:00:00	0	0	0
2019-04-30 09:00:00	0	0	0
2019-04-30 10:00:00	0	0	0
2019-04-30 11:00:00	0	0	0
2019-04-30 12:00:00	0	0	0
2019-04-30 13:00:00	0	0	0
2019-04-30 14:00:00	0	0	0
2019-04-30 15:00:00	0	0	0
2019-04-30 16:00:00	0	0	0
2019-04-30 17:00:00	0	0	0
2019-04-30 18:00:00	0	0	0
2019-04-30 19:00:00	0	0	0
2019-04-30 20:00:00	0	0	0
2019-04-30 21:00:00	0	0	0
2019-04-30 22:00:00	0	0	0
2019-04-30 23:00:00	0	0	0
2019-05-01 00:00:00	0	0	0

## Sheet: PM 06070 01
Data/Hora	Intensidade(carros/hora)	Ocupacao(%)	Carga(%)
2019-04-01 00:00:00	0	0	0
2019-04-01 01:00:00	0	0	0
2019-04-01 02:00:00	0	0	0
2019-04-01 03:00:00	0	0	0
2019-04-01 04:00:00	0	0	0
2019-04-01 05:00:00	0	0	0
2019-04-01 06:00:00	0	0	0
2019-04-01 07:00:00	0	0	0
2019-04-01 08:00:00	0	0	0
2019-04-01 09:00:00	0	0	0
2019-04-01 10:00:00	0	0	0
2019-04-01 11:00:00	0	0	0
2019-04-01 12:00:00	0	0	0
2019-04-01 13:00:00	0	0	0
2019-04-01 14:00:00	0	0	0
2019-04-01 15:00:00	0	0	0
2019-04-01 16:00:00	0	0	0
2019-04-01 17:00:00	0	0	0
2019-04-01 18:00:00	0	0	0
2019-04-01 19:00:00	0	0	0
2019-04-01 20:00:00	0	0	0
2019-04-01 21:00:00	0	0	0
2019-04-01 22:00:00	0	0	0
2019-04-01 23:00:00	0	0	0
2019-04-02 00:00:00	0	0	0
2019-04-02 01:00:00	0	0	0
2019-04-02 02:00:00	0	0	0
2019-04-02 03:00:00	0	0	0
2019-04-02 04:00:00	0	0	0
2019-04-02 05:00:00	0	0	0
2019-04-02 06:00:00	0	0	0
2019-04-02 07:00:00	0	0	0
2019-04-02 08:00:00	0	0	0
2019-04-02 09:00:00	0	0	0
2019-04-02 10:00:00	0	0	0
2019-04-02 11:00:00	0	0	0
2019-04-02 12:00:00	0	0	0
2019-04-02 13:00:00	0	0	0
2019-04-02 14:00:00	0	0	0
2019-04-02 15:00:00	0	0	0
2019-04-02 16:00:00	0	0	0
2019-04-02 17:00:00	0	0	0
2019-04-02 18:00:00	0	0	0
2019-04-02 19:00:00	0	0	0
2019-04-02 20:00:00	0	0	0
2019-04-02 21:00:00	0	0	0
2019-04-02 22:00:00	0	0	0
2019-04-02 23:00:00	0	0	0
2019-04-03 00:00:00	0	0	0
2019-04-03 01:00:00	0	0	0
2019-04-03 02:00:00	0	0	0
2019-04-03 03:00:00	0	0	0
2019-04-03 04:00:00	0	0	0
2019-04-03 05:00:00	0	0	0
2019-04-03 06:00:00	0	0	0
2019-04-03 07:00:00	0	0	0
2019-04-03 08:00:00	0	0	0
2019-04-03 09:00:00	0	0	0
2019-04-03 10:00:00	0	0	0
2019-04-03 11:00:00	0	0	0
2019-04-03 12:00:00	0	0	0
2019-04-03 13:00:00	0	0	0
2019-04-03 14:00:00	0	0	0
2019-04-03 15:00:00	0	0	0
2019-04-03 16:00:00	0	0	0
2019-04-03 17:00:00	0	0	0
2019-04-03 18:00:00	0	0	0
2019-04-03 19:00:00	0	0	0
2019-04-03 20:00:00	0	0	0
2019-04-03 21:00:00	0	0	0
2019-04-03 22:00:00	0	0	0
2019-04-03 23:00:00	0	0	0
2019-04-04 00:00:00	0	0	0
2019-04-04 01:00:00	0	0	0
2019-04-04 02:00:00	0	0	0
2019-04-04 03:00:00	0	0	0
2019-04-04 04:00:00	0	0	0
2019-04-04 05:00:00	0	0	0
2019-04-04 06:00:00	0	0	0
2019-04-04 07:00:00	0	0	0
2019-04-04 08:00:00	0	0	0
2019-04-04 09:00:00	0	0	0
2019-04-04 10:00:00	0	0	0
2019-04-04 11:00:00	0	0	0
2019-04-04 12:00:00	0	0	0
2019-04-04 13:00:00	0	0	0
2019-04-04 14:00:00	0	0	0
2019-04-04 15:00:00	0	0	0
2019-04-04 16:00:00	0	0	0
2019-04-04 17:00:00	0	0	0
2019-04-04 18:00:00	0	0	0
2019-04-04 19:00:00	0	0	0
2019-04-04 20:00:00	0	0	0
2019-04-04 21:00:00	0	0	0
2019-04-04 22:00:00	0	0	0
2019-04-04 23:00:00	0	0	0
2019-04-05 00:00:00	0	0	0
2019-04-05 01:00:00	0	0	0
2019-04-05 02:00:00	0	0	0
2019-04-05 03:00:00	0	0	0
2019-04-05 04:00:00	0	0	0
2019-04-05 05:00:00	0	0	0
2019-04-05 06:00:00	0	0	0
2019-04-05 07:00:00	0	0	0
2019-04-05 08:00:00	0	0	0
2019-04-05 09:00:00	0	0	0
2019-04-05 10:00:00	0	0	0
2019-04-05 11:00:00	0	0	0
2019-04-05 12:00:00	0	0	0
2019-04-05 13:00:00	0	0	0
2019-04-05 14:00:00	0	0	0
2019-04-05 15:00:00	0	0	0
2019-04-05 16:00:00	0	0	0
2019-04-05 17:00:00	0	0	0
2019-04-05 18:00:00	0	0	0
2019-04-05 19:00:00	0	0	0
2019-04-05 20:00:00	0	0	0
2019-04-05 21:00:00	0	0	0
2019-04-05 22:00:00	0	0	0
2019-04-05 23:00:00	0	0	0
2019-04-06 00:00:00	0	0	0
2019-04-06 01:00:00	0	0	0
2019-04-06 02:00:00	0	0	0
2019-04-06 03:00:00	0	0	0
2019-04-06 04:00:00	0	0	0
2019-04-06 05:00:00	0	0	0
2019-04-06 06:00:00	0	0	0
2019-04-06 07:00:00	0	0	0
2019-04-06 08:00:00	0	0	0
2019-04-06 09:00:00	0	0	0
2019-04-06 10:00:00	0	0	0
2019-04-06 11:00:00	0	0	0
2019-04-06 12:00:00	0	0	0
2019-04-06 13:00:00	0	0	0
2019-04-06 14:00:00	0	0	0
2019-04-06 15:00:00	0	0	0
2019-04-06 16:00:00	0	0	0
2019-04-06 17:00:00	0	0	0
2019-04-06 18:00:00	0	0	0
2019-04-06 19:00:00	0	0	0
2019-04-06 20:00:00	0	0	0
2019-04-06 21:00:00	0	0	0
2019-04-06 22:00:00	0	0	0
2019-04-06 23:00:00	0	0	0
2019-04-07 00:00:00	0	0	0
2019-04-07 01:00:00	0	0	0
2019-04-07 02:00:00	0	0	0
2019-04-07 03:00:00	0	0	0
2019-04-07 04:00:00	0	0	0
2019-04-07 05:00:00	0	0	0
2019-04-07 06:00:00	0	0	0
2019-04-07 07:00:00	0	0	0
2019-04-07 08:00:00	0	0	0
2019-04-07 09:00:00	0	0	0
2019-04-07 10:00:00	0	0	0
2019-04-07 11:00:00	0	0	0
2019-04-07 12:00:00	0	0	0
2019-04-07 13:00:00	0	0	0
2019-04-07 14:00:00	0	0	0
2019-04-07 15:00:00	0	0	0
2019-04-07 16:00:00	0	0	0
2019-04-07 17:00:00	0	0	0
2019-04-07 18:00:00	0	0	0
2019-04-07 19:00:00	0	0	0
2019-04-07 20:00:00	0	0	0
2019-04-07 21:00:00	0	0	0
2019-04-07 22:00:00	0	0	0
2019-04-07 23:00:00	0	0	0
2019-04-08 00:00:00	0	0	0
2019-04-08 01:00:00	0	0	0
2019-04-08 02:00:00	0	0	0
2019-04-08 03:00:00	0	0	0
2019-04-08 04:00:00	0	0	0
2019-04-08 05:00:00	0	0	0
2019-04-08 06:00:00	0	0	0
2019-04-08 07:00:00	0	0	0
2019-04-08 08:00:00	0	0	0
2019-04-08 09:00:00	0	0	0
2019-04-08 10:00:00	0	0	0
2019-04-08 11:00:00	0	0	0
2019-04-08 12:00:00	0	0	0
2019-04-08 13:00:00	0	0	0
2019-04-08 14:00:00	0	0	0
2019-04-08 15:00:00	0	0	0
2019-04-08 16:00:00	0	0	0
2019-04-08 17:00:00	0	0	0
2019-04-08 18:00:00	0	0	0
2019-04-08 19:00:00	0	0	0
2019-04-08 20:00:00	0	0	0
2019-04-08 21:00:00	0	0	0
2019-04-08 22:00:00	0	0	0
2019-04-08 23:00:00	0	0	0
2019-04-09 00:00:00	0	0	0
2019-04-09 01:00:00	0	0	0
2019-04-09 02:00:00	0	0	0
2019-04-09 03:00:00	0	0	0
2019-04-09 04:00:00	0	0	0
2019-04-09 05:00:00	0	0	0
2019-04-09 06:00:00	0	0	0
2019-04-09 07:00:00	0	0	0
2019-04-09 08:00:00	0	0	0
2019-04-09 09:00:00	0	0	0
2019-04-09 10:00:00	0	0	0
2019-04-09 11:00:00	0	0	0
2019-04-09 12:00:00	0	0	0
2019-04-09 13:00:00	0	0	0
2019-04-09 14:00:00	0	0	0
2019-04-09 15:00:00	0	0	0
2019-04-09 16:00:00	0	0	0
2019-04-09 17:00:00	0	0	0
2019-04-09 18:00:00	0	0	0
2019-04-09 19:00:00	0	0	0
2019-04-09 20:00:00	0	0	0
2019-04-09 21:00:00	0	0	0
2019-04-09 22:00:00	0	0	0
2019-04-09 23:00:00	0	0	0
2019-04-10 00:00:00	0	0	0
2019-04-10 01:00:00	0	0	0
2019-04-10 02:00:00	0	0	0
2019-04-10 03:00:00	0	0	0
2019-04-10 04:00:00	0	0	0
2019-04-10 05:00:00	0	0	0
2019-04-10 06:00:00	0	0	0
2019-04-10 07:00:00	0	0	0
2019-04-10 08:00:00	0	0	0
2019-04-10 09:00:00	0	0	0
2019-04-10 10:00:00	0	0	0
2019-04-10 11:00:00	0	0	0
2019-04-10 12:00:00	0	0	0
2019-04-10 13:00:00	0	0	0
2019-04-10 14:00:00	0	0	0
2019-04-10 15:00:00	0	0	0
2019-04-10 16:00:00	0	0	0
2019-04-10 17:00:00	0	0	0
2019-04-10 18:00:00	0	0	0
2019-04-10 19:00:00	0	0	0
2019-04-10 20:00:00	0	0	0
2019-04-10 21:00:00	0	0	0
2019-04-10 22:00:00	0	0	0
2019-04-10 23:00:00	0	0	0
2019-04-11 00:00:00	0	0	0
2019-04-11 01:00:00	0	0	0
2019-04-11 02:00:00	0	0	0
2019-04-11 03:00:00	0	0	0
2019-04-11 04:00:00	0	0	0
2019-04-11 05:00:00	0	0	0
2019-04-11 06:00:00	0	0	0
2019-04-11 07:00:00	0	0	0
2019-04-11 08:00:00	0	0	0
2019-04-11 09:00:00	0	0	0
2019-04-11 10:00:00	0	0	0
2019-04-11 11:00:00	0	0	0
2019-04-11 12:00:00	0	0	0
2019-04-11 13:00:00	0	0	0
2019-04-11 14:00:00	0	0	0
2019-04-11 15:00:00	0	0	0
2019-04-11 16:00:00	0	0	0
2019-04-11 17:00:00	0	0	0
2019-04-11 18:00:00	0	0	0
2019-04-11 19:00:00	0	0	0
2019-04-11 20:00:00	0	0	0
2019-04-11 21:00:00	0	0	0
2019-04-11 22:00:00	0	0	0
2019-04-11 23:00:00	0	0	0
2019-04-12 00:00:00	0	0	0
2019-04-12 01:00:00	0	0	0
2019-04-12 02:00:00	0	0	0
2019-04-12 03:00:00	0	0	0
2019-04-12 04:00:00	0	0	0
2019-04-12 05:00:00	0	0	0
2019-04-12 06:00:00	0	0	0
2019-04-12 07:00:00	0	0	0
2019-04-12 08:00:00	0	0	0
2019-04-12 09:00:00	0	0	0
2019-04-12 10:00:00	0	0	0
2019-04-12 11:00:00	0	0	0
2019-04-12 12:00:00	0	0	0
2019-04-12 13:00:00	0	0	0
2019-04-12 14:00:00	0	0	0
2019-04-12 15:00:00	0	0	0
2019-04-12 16:00:00	0	0	0
2019-04-12 17:00:00	0	0	0
2019-04-12 18:00:00	0	0	0
2019-04-12 19:00:00	0	0	0
2019-04-12 20:00:00	0	0	0
2019-04-12 21:00:00	0	0	0
2019-04-12 22:00:00	0	0	0
2019-04-12 23:00:00	0	0	0
2019-04-13 00:00:00	0	0	0
2019-04-13 01:00:00	0	0	0
2019-04-13 02:00:00	0	0	0
2019-04-13 03:00:00	0	0	0
2019-04-13 04:00:00	0	0	0
2019-04-13 05:00:00	0	0	0
2019-04-13 06:00:00	0	0	0
2019-04-13 07:00:00	0	0	0
2019-04-13 08:00:00	0	0	0
2019-04-13 09:00:00	0	0	0
2019-04-13 10:00:00	0	0	0
2019-04-13 11:00:00	0	0	0
2019-04-13 12:00:00	0	0	0
2019-04-13 13:00:00	0	0	0
2019-04-13 14:00:00	0	0	0
2019-04-13 15:00:00	0	0	0
2019-04-13 16:00:00	0	0	0
2019-04-13 17:00:00	0	0	0
2019-04-13 18:00:00	0	0	0
2019-04-13 19:00:00	0	0	0
2019-04-13 20:00:00	0	0	0
2019-04-13 21:00:00	0	0	0
2019-04-13 22:00:00	0	0	0
2019-04-13 23:00:00	0	0	0
2019-04-14 00:00:00	0	0	0
2019-04-14 01:00:00	0	0	0
2019-04-14 02:00:00	0	0	0
2019-04-14 03:00:00	0	0	0
2019-04-14 04:00:00	0	0	0
2019-04-14 05:00:00	0	0	0
2019-04-14 06:00:00	0	0	0
2019-04-14 07:00:00	0	0	0
2019-04-14 08:00:00	0	0	0
2019-04-14 09:00:00	0	0	0
2019-04-14 10:00:00	0	0	0
2019-04-14 11:00:00	0	0	0
2019-04-14 12:00:00	0	0	0
2019-04-14 13:00:00	0	0	0
2019-04-14 14:00:00	0	0	0
2019-04-14 15:00:00	0	0	0
2019-04-14 16:00:00	0	0	0
2019-04-14 17:00:00	0	0	0
2019-04-14 18:00:00	0	0	0
2019-04-14 19:00:00	0	0	0
2019-04-14 20:00:00	0	0	0
2019-04-14 21:00:00	0	0	0
2019-04-14 22:00:00	0	0	0
2019-04-14 23:00:00	0	0	0
2019-04-15 00:00:00	0	0	0
2019-04-15 01:00:00	0	0	0
2019-04-15 02:00:00	0	0	0
2019-04-15 03:00:00	0	0	0
2019-04-15 04:00:00	0	0	0
2019-04-15 05:00:00	0	0	0
2019-04-15 06:00:00	0	0	0
2019-04-15 07:00:00	0	0	0
2019-04-15 08:00:00	0	0	0
2019-04-15 09:00:00	0	0	0
2019-04-15 10:00:00	0	0	0
2019-04-15 11:00:00	0	0	0
2019-04-15 12:00:00	0	0	0
2019-04-15 13:00:00	0	0	0
2019-04-15 14:00:00	0	0	0
2019-04-15 15:00:00	0	0	0
2019-04-15 16:00:00	0	0	0
2019-04-15 17:00:00	0	0	0
2019-04-15 18:00:00	0	0	0
2019-04-15 19:00:00	0	0	0
2019-04-15 20:00:00	0	0	0
2019-04-15 21:00:00	0	0	0
2019-04-15 22:00:00	0	0	0
2019-04-15 23:00:00	0	0	0
2019-04-16 00:00:00	0	0	0
2019-04-16 01:00:00	0	0	0
2019-04-16 02:00:00	0	0	0
2019-04-16 03:00:00	0	0	0
2019-04-16 04:00:00	0	0	0
2019-04-16 05:00:00	0	0	0
2019-04-16 06:00:00	0	0	0
2019-04-16 07:00:00	0	0	0
2019-04-16 08:00:00	0	0	0
2019-04-16 09:00:00	0	0	0
2019-04-16 10:00:00	0	0	0
2019-04-16 11:00:00	0	0	0
2019-04-16 12:00:00	0	0	0
2019-04-16 13:00:00	0	0	0
2019-04-16 14:00:00	0	0	0
2019-04-16 15:00:00	0	0	0
2019-04-16 16:00:00	0	0	0
2019-04-16 17:00:00	0	0	0
2019-04-16 18:00:00	0	0	0
2019-04-16 19:00:00	0	0	0
2019-04-16 20:00:00	0	0	0
2019-04-16 21:00:00	0	0	0
2019-04-16 22:00:00	0	0	0
2019-04-16 23:00:00	0	0	0
2019-04-17 00:00:00	0	0	0
2019-04-17 01:00:00	0	0	0
2019-04-17 02:00:00	0	0	0
2019-04-17 03:00:00	0	0	0
2019-04-17 04:00:00	0	0	0
2019-04-17 05:00:00	0	0	0
2019-04-17 06:00:00	0	0	0
2019-04-17 07:00:00	0	0	0
2019-04-17 08:00:00	0	0	0
2019-04-17 09:00:00	0	0	0
2019-04-17 10:00:00	0	0	0
2019-04-17 11:00:00	0	0	0
2019-04-17 12:00:00	0	0	0
2019-04-17 13:00:00	0	0	0
2019-04-17 14:00:00	0	0	0
2019-04-17 15:00:00	0	0	0
2019-04-17 16:00:00	0	0	0
2019-04-17 17:00:00	0	0	0
2019-04-17 18:00:00	0	0	0
2019-04-17 19:00:00	0	0	0
2019-04-17 20:00:00	0	0	0
2019-04-17 21:00:00	0	0	0
2019-04-17 22:00:00	0	0	0
2019-04-17 23:00:00	0	0	0
2019-04-18 00:00:00	0	0	0
2019-04-18 01:00:00	0	0	0
2019-04-18 02:00:00	0	0	0
2019-04-18 03:00:00	0	0	0
2019-04-18 04:00:00	0	0	0
2019-04-18 05:00:00	0	0	0
2019-04-18 06:00:00	0	0	0
2019-04-18 07:00:00	0	0	0
2019-04-18 08:00:00	0	0	0
2019-04-18 09:00:00	0	0	0
2019-04-18 10:00:00	0	0	0
2019-04-18 11:00:00	0	0	0
2019-04-18 12:00:00	0	0	0
2019-04-18 13:00:00	0	0	0
2019-04-18 14:00:00	0	0	0
2019-04-18 15:00:00	0	0	0
2019-04-18 16:00:00	0	0	0
2019-04-18 17:00:00	0	0	0
2019-04-18 18:00:00	0	0	0
2019-04-18 19:00:00	0	0	0
2019-04-18 20:00:00	0	0	0
2019-04-18 21:00:00	0	0	0
2019-04-18 22:00:00	0	0	0
2019-04-18 23:00:00	0	0	0
2019-04-19 00:00:00	0	0	0
2019-04-19 01:00:00	0	0	0
2019-04-19 02:00:00	0	0	0
2019-04-19 03:00:00	0	0	0
2019-04-19 04:00:00	0	0	0
2019-04-19 05:00:00	0	0	0
2019-04-19 06:00:00	0	0	0
2019-04-19 07:00:00	0	0	0
2019-04-19 08:00:00	0	0	0
2019-04-19 09:00:00	0	0	0
2019-04-19 10:00:00	0	0	0
2019-04-19 11:00:00	0	0	0
2019-04-19 12:00:00	0	0	0
2019-04-19 13:00:00	0	0	0
2019-04-19 14:00:00	0	0	0
2019-04-19 15:00:00	0	0	0
2019-04-19 16:00:00	0	0	0
2019-04-19 17:00:00	0	0	0
2019-04-19 18:00:00	0	0	0
2019-04-19 19:00:00	0	0	0
2019-04-19 20:00:00	0	0	0
2019-04-19 21:00:00	0	0	0
2019-04-19 22:00:00	0	0	0
2019-04-19 23:00:00	0	0	0
2019-04-20 00:00:00	0	0	0
2019-04-20 01:00:00	0	0	0
2019-04-20 02:00:00	0	0	0
2019-04-20 03:00:00	0	0	0
2019-04-20 04:00:00	0	0	0
2019-04-20 05:00:00	0	0	0
2019-04-20 06:00:00	0	0	0
2019-04-20 07:00:00	0	0	0
2019-04-20 08:00:00	0	0	0
2019-04-20 09:00:00	0	0	0
2019-04-20 10:00:00	0	0	0
2019-04-20 11:00:00	0	0	0
2019-04-20 12:00:00	0	0	0
2019-04-20 13:00:00	0	0	0
2019-04-20 14:00:00	0	0	0
2019-04-20 15:00:00	0	0	0
2019-04-20 16:00:00	0	0	0
2019-04-20 17:00:00	0	0	0
2019-04-20 18:00:00	0	0	0
2019-04-20 19:00:00	0	0	0
2019-04-20 20:00:00	0	0	0
2019-04-20 21:00:00	0	0	0
2019-04-20 22:00:00	0	0	0
2019-04-20 23:00:00	0	0	0
2019-04-21 00:00:00	0	0	0
2019-04-21 01:00:00	0	0	0
2019-04-21 02:00:00	0	0	0
2019-04-21 03:00:00	0	0	0
2019-04-21 04:00:00	0	0	0
2019-04-21 05:00:00	0	0	0
2019-04-21 06:00:00	0	0	0
2019-04-21 07:00:00	0	0	0
2019-04-21 08:00:00	0	0	0
2019-04-21 09:00:00	0	0	0
2019-04-21 10:00:00	0	0	0
2019-04-21 11:00:00	0	0	0
2019-04-21 12:00:00	0	0	0
2019-04-21 13:00:00	0	0	0
2019-04-21 14:00:00	0	0	0
2019-04-21 15:00:00	0	0	0
2019-04-21 16:00:00	0	0	0
2019-04-21 17:00:00	0	0	0
2019-04-21 18:00:00	0	0	0
2019-04-21 19:00:00	0	0	0
2019-04-21 20:00:00	0	0	0
2019-04-21 21:00:00	0	0	0
2019-04-21 22:00:00	0	0	0
2019-04-21 23:00:00	0	0	0
2019-04-22 00:00:00	0	0	0
2019-04-22 01:00:00	0	0	0
2019-04-22 02:00:00	0	0	0
2019-04-22 03:00:00	0	0	0
2019-04-22 04:00:00	0	0	0
2019-04-22 05:00:00	0	0	0
2019-04-22 06:00:00	0	0	0
2019-04-22 07:00:00	0	0	0
2019-04-22 08:00:00	0	0	0
2019-04-22 09:00:00	0	0	0
2019-04-22 10:00:00	0	0	0
2019-04-22 11:00:00	0	0	0
2019-04-22 12:00:00	0	0	0
2019-04-22 13:00:00	0	0	0
2019-04-22 14:00:00	0	0	0
2019-04-22 15:00:00	0	0	0
2019-04-22 16:00:00	0	0	0
2019-04-22 17:00:00	0	0	0
2019-04-22 18:00:00	0	0	0
2019-04-22 19:00:00	0	0	0
2019-04-22 20:00:00	0	0	0
2019-04-22 21:00:00	0	0	0
2019-04-22 22:00:00	0	0	0
2019-04-22 23:00:00	0	0	0
2019-04-23 00:00:00	0	0	0
2019-04-23 01:00:00	0	0	0
2019-04-23 02:00:00	0	0	0
2019-04-23 03:00:00	0	0	0
2019-04-23 04:00:00	0	0	0
2019-04-23 05:00:00	0	0	0
2019-04-23 06:00:00	0	0	0
2019-04-23 07:00:00	0	0	0
2019-04-23 08:00:00	0	0	0
2019-04-23 09:00:00	0	0	0
2019-04-23 10:00:00	0	0	0
2019-04-23 11:00:00	0	0	0
2019-04-23 12:00:00	0	0	0
2019-04-23 13:00:00	0	0	0
2019-04-23 14:00:00	0	0	0
2019-04-23 15:00:00	0	0	0
2019-04-23 16:00:00	0	0	0
2019-04-23 17:00:00	0	0	0
2019-04-23 18:00:00	0	0	0
2019-04-23 19:00:00	0	0	0
2019-04-23 20:00:00	0	0	0
2019-04-23 21:00:00	0	0	0
2019-04-23 22:00:00	0	0	0
2019-04-23 23:00:00	0	0	0
2019-04-24 00:00:00	0	0	0
2019-04-24 01:00:00	0	0	0
2019-04-24 02:00:00	0	0	0
2019-04-24 03:00:00	0	0	0
2019-04-24 04:00:00	0	0	0
2019-04-24 05:00:00	0	0	0
2019-04-24 06:00:00	0	0	0
2019-04-24 07:00:00	0	0	0
2019-04-24 08:00:00	0	0	0
2019-04-24 09:00:00	0	0	0
2019-04-24 10:00:00	0	0	0
2019-04-24 11:00:00	0	0	0
2019-04-24 12:00:00	0	0	0
2019-04-24 13:00:00	0	0	0
2019-04-24 14:00:00	0	0	0
2019-04-24 15:00:00	0	0	0
2019-04-24 16:00:00	0	0	0
2019-04-24 17:00:00	0	0	0
2019-04-24 18:00:00	0	0	0
2019-04-24 19:00:00	0	0	0
2019-04-24 20:00:00	0	0	0
2019-04-24 21:00:00	0	0	0
2019-04-24 22:00:00	0	0	0
2019-04-24 23:00:00	0	0	0
2019-04-25 00:00:00	0	0	0
2019-04-25 01:00:00	0	0	0
2019-04-25 02:00:00	0	0	0
2019-04-25 03:00:00	0	0	0
2019-04-25 04:00:00	0	0	0
2019-04-25 05:00:00	0	0	0
2019-04-25 06:00:00	0	0	0
2019-04-25 07:00:00	0	0	0
2019-04-25 08:00:00	0	0	0
2019-04-25 09:00:00	0	0	0
2019-04-25 10:00:00	0	0	0
2019-04-25 11:00:00	0	0	0
2019-04-25 12:00:00	0	0	0
2019-04-25 13:00:00	0	0	0
2019-04-25 14:00:00	0	0	0
2019-04-25 15:00:00	0	0	0
2019-04-25 16:00:00	0	0	0
2019-04-25 17:00:00	0	0	0
2019-04-25 18:00:00	0	0	0
2019-04-25 19:00:00	0	0	0
2019-04-25 20:00:00	0	0	0
2019-04-25 21:00:00	0	0	0
2019-04-25 22:00:00	0	0	0
2019-04-25 23:00:00	0	0	0
2019-04-26 00:00:00	0	0	0
2019-04-26 01:00:00	0	0	0
2019-04-26 02:00:00	0	0	0
2019-04-26 03:00:00	0	0	0
2019-04-26 04:00:00	0	0	0
2019-04-26 05:00:00	0	0	0
2019-04-26 06:00:00	0	0	0
2019-04-26 07:00:00	0	0	0
2019-04-26 08:00:00	0	0	0
2019-04-26 09:00:00	0	0	0
2019-04-26 10:00:00	0	0	0
2019-04-26 11:00:00	0	0	0
2019-04-26 12:00:00	0	0	0
2019-04-26 13:00:00	0	0	0
2019-04-26 14:00:00	0	0	0
2019-04-26 15:00:00	0	0	0
2019-04-26 16:00:00	0	0	0
2019-04-26 17:00:00	0	0	0
2019-04-26 18:00:00	0	0	0
2019-04-26 19:00:00	0	0	0
2019-04-26 20:00:00	0	0	0
2019-04-26 21:00:00	0	0	0
2019-04-26 22:00:00	0	0	0
2019-04-26 23:00:00	0	0	0
2019-04-27 00:00:00	0	0	0
2019-04-27 01:00:00	0	0	0
2019-04-27 02:00:00	0	0	0
2019-04-27 03:00:00	0	0	0
2019-04-27 04:00:00	0	0	0
2019-04-27 05:00:00	0	0	0
2019-04-27 06:00:00	0	0	0
2019-04-27 07:00:00	0	0	0
2019-04-27 08:00:00	0	0	0
2019-04-27 09:00:00	0	0	0
2019-04-27 10:00:00	0	0	0
2019-04-27 11:00:00	0	0	0
2019-04-27 12:00:00	0	0	0
2019-04-27 13:00:00	0	0	0
2019-04-27 14:00:00	0	0	0
2019-04-27 15:00:00	0	0	0
2019-04-27 16:00:00	0	0	0
2019-04-27 17:00:00	0	0	0
2019-04-27 18:00:00	0	0	0
2019-04-27 19:00:00	0	0	0
2019-04-27 20:00:00	0	0	0
2019-04-27 21:00:00	0	0	0
2019-04-27 22:00:00	0	0	0
2019-04-27 23:00:00	0	0	0
2019-04-28 00:00:00	0	0	0
2019-04-28 01:00:00	0	0	0
2019-04-28 02:00:00	0	0	0
2019-04-28 03:00:00	0	0	0
2019-04-28 04:00:00	0	0	0
2019-04-28 05:00:00	0	0	0
2019-04-28 06:00:00	0	0	0
2019-04-28 07:00:00	0	0	0
2019-04-28 08:00:00	0	0	0
2019-04-28 09:00:00	0	0	0
2019-04-28 10:00:00	0	0	0
2019-04-28 11:00:00	0	0	0
2019-04-28 12:00:00	0	0	0
2019-04-28 13:00:00	0	0	0
2019-04-28 14:00:00	0	0	0
2019-04-28 15:00:00	0	0	0
2019-04-28 16:00:00	0	0	0
2019-04-28 17:00:00	0	0	0
2019-04-28 18:00:00	0	0	0
2019-04-28 19:00:00	0	0	0
2019-04-28 20:00:00	0	0	0
2019-04-28 21:00:00	0	0	0
2019-04-28 22:00:00	0	0	0
2019-04-28 23:00:00	0	0	0
2019-04-29 00:00:00	0	0	0
2019-04-29 01:00:00	0	0	0
2019-04-29 02:00:00	0	0	0
2019-04-29 03:00:00	0	0	0
2019-04-29 04:00:00	0	0	0
2019-04-29 05:00:00	0	0	0
2019-04-29 06:00:00	0	0	0
2019-04-29 07:00:00	0	0	0
2019-04-29 08:00:00	0	0	0
2019-04-29 09:00:00	0	0	0
2019-04-29 10:00:00	0	0	0
2019-04-29 11:00:00	0	0	0
2019-04-29 12:00:00	0	0	0
2019-04-29 13:00:00	0	0	0
2019-04-29 14:00:00	0	0	0
2019-04-29 15:00:00	0	0	0
2019-04-29 16:00:00	0	0	0
2019-04-29 17:00:00	0	0	0
2019-04-29 18:00:00	0	0	0
2019-04-29 19:00:00	0	0	0
2019-04-29 20:00:00	0	0	0
2019-04-29 21:00:00	0	0	0
2019-04-29 22:00:00	0	0	0
2019-04-29 23:00:00	0	0	0
2019-04-30 00:00:00	0	0	0
2019-04-30 01:00:00	0	0	0
2019-04-30 02:00:00	0	0	0
2019-04-30 03:00:00	0	0	0
2019-04-30 04:00:00	0	0	0
2019-04-30 05:00:00	0	0	0
2019-04-30 06:00:00	0	0	0
2019-04-30 07:00:00	0	0	0
2019-04-30 08:00:00	0	0	0
2019-04-30 09:00:00	0	0	0
2019-04-30 10:00:00	0	0	0
2019-04-30 11:00:00	0	0	0
2019-04-30 12:00:00	0	0	0
2019-04-30 13:00:00	0	0	0
2019-04-30 14:00:00	0	0	0
2019-04-30 15:00:00	0	0	0
2019-04-30 16:00:00	0	0	0
2019-04-30 17:00:00	0	0	0
2019-04-30 18:00:00	0	0	0
2019-04-30 19:00:00	0	0	0
2019-04-30 20:00:00	0	0	0
2019-04-30 21:00:00	0	0	0
2019-04-30 22:00:00	0	0	0
2019-04-30 23:00:00	0	0	0
2019-05-01 00:00:00	0	0	0

## Sheet: PM 06070 021
Data/Hora	Intensidade(carros/hora)	Ocupacao(%)	Carga(%)
2019-04-01 00:00:00	72	0	2.33
2019-04-01 01:00:00	39	0	0.92
2019-04-01 02:00:00	25	0	0.08
2019-04-01 03:00:00	23	0	0.33
2019-04-01 04:00:00	22	0	0.08
2019-04-01 05:00:00	80	0	2.58
2019-04-01 06:00:00	357	1.5	14.42
2019-04-01 07:00:00	584	2.5	28.92
2019-04-01 08:00:00	664	3.17	31.83
2019-04-01 09:00:00	642	3.34	30.42
2019-04-01 10:00:00	610	3.25	29.67
2019-04-01 11:00:00	590	3.08	28.08
2019-04-01 12:00:00	743	4.83	35.25
2019-04-01 13:00:00	677	3.92	32.83
2019-04-01 14:00:00	791	5.08	38.5
2019-04-01 15:00:00	727	4.75	35.25
2019-04-01 16:00:00	751	4.67	35.67
2019-04-01 17:00:00	781	4.59	38.42
2019-04-01 18:00:00	773	4.25	37.92
2019-04-01 19:00:00	727	4.33	34.83
2019-04-01 20:00:00	418	1.84	20.92
2019-04-01 21:00:00	275	0.92	13
2019-04-01 22:00:00	219	0.42	10.08
2019-04-01 23:00:00	120	0	5.17
2019-04-02 00:00:00	64	0	2
2019-04-02 01:00:00	25	0	0.33
2019-04-02 02:00:00	13	0	0.08
2019-04-02 03:00:00	8	0	0.17
2019-04-02 04:00:00	27	0	0.33
2019-04-02 05:00:00	52	0	1.5
2019-04-02 06:00:00	379	1.75	15.67
2019-04-02 07:00:00	576	2.25	28.08
2019-04-02 08:00:00	573	2.5	27.67
2019-04-02 09:00:00	650	3.17	30.5
2019-04-02 10:00:00	624	3.42	30.5
2019-04-02 11:00:00	675	4.83	31.92
2019-04-02 12:00:00	743	6.34	36.83
2019-04-02 13:00:00	675	4	32.5
2019-04-02 14:00:00	806	6.33	39.08
2019-04-02 15:00:00	791	5.34	39
2019-04-02 16:00:00	757	4.25	36
2019-04-02 17:00:00	809	4.58	39.75
2019-04-02 18:00:00	730	3.92	35
2019-04-02 19:00:00	759	5.42	37.59
2019-04-02 20:00:00	488	3.34	24.5
2019-04-02 21:00:00	336	1.67	15.75
2019-04-02 22:00:00	269	0.67	12.75
2019-04-02 23:00:00	133	0.08	5.59
2019-04-03 00:00:00	81	0	3.11
2019-04-03 01:00:00	36	0	0.92
2019-04-03 02:00:00	17	0	0.17
2019-04-03 03:00:00	16	0	0.67
2019-04-03 04:00:00	28	0	0.67
2019-04-03 05:00:00	60	0	1.5
2019-04-03 06:00:00	381	1.58	15.75
2019-04-03 07:00:00	566	2.42	27.58
2019-04-03 08:00:00	653	3.17	31.58
2019-04-03 09:00:00	531	1.59	24.83
2019-04-03 10:00:00	656	3.92	31.5
2019-04-03 11:00:00	645	4.09	31
2019-04-03 12:00:00	801	11.83	40.92
2019-04-03 13:00:00	746	4.67	36
2019-04-03 14:00:00	784	7.34	38.42
2019-04-03 15:00:00	771	5.58	37.92
2019-04-03 16:00:00	763	5.08	36.42
2019-04-03 17:00:00	823	5.17	41.42
2019-04-03 18:00:00	797	4.5	37.67
2019-04-03 19:00:00	729	4.5	35.92
2019-04-03 20:00:00	442	2.25	21.92
2019-04-03 21:00:00	301	1	14.33
2019-04-03 22:00:00	245	0.67	11.5
2019-04-03 23:00:00	131	0	5.42
2019-04-04 00:00:00	104	0	4.34
2019-04-04 01:00:00	45	0	1.08
2019-04-04 02:00:00	21	0	0.58
2019-04-04 03:00:00	27	0	0.5
2019-04-04 04:00:00	14	0	0.25
2019-04-04 05:00:00	62	0	1.75
2019-04-04 06:00:00	382	1.42	15.33
2019-04-04 07:00:00	551	2.25	27.58
2019-04-04 08:00:00	642	3.08	30.25
2019-04-04 09:00:00	622	3.17	29.42
2019-04-04 10:00:00	630	4.08	30.67
2019-04-04 11:00:00	643	4.08	30.5
2019-04-04 12:00:00	722	8.17	35.5
2019-04-04 13:00:00	706	4.92	34.84
2019-04-04 14:00:00	770	5.92	37.17
2019-04-04 15:00:00	779	5.75	37.75
2019-04-04 16:00:00	815	10.5	41.17
2019-04-04 17:00:00	831	5	40.42
2019-04-04 18:00:00	763	4.58	38
2019-04-04 19:00:00	766	5.33	37.58
2019-04-04 20:00:00	518	2.75	25.59
2019-04-04 21:00:00	360	1.5	17.17
2019-04-04 22:00:00	316	1	14.67
2019-04-04 23:00:00	176	0.33	7.92
2019-04-05 00:00:00	112	0	4.56
2019-04-05 01:00:00	59	0	2
2019-04-05 02:00:00	26	0	0.67
2019-04-05 03:00:00	47	0	1.17
2019-04-05 04:00:00	36	0	0.75
2019-04-05 05:00:00	68	0	2
2019-04-05 06:00:00	356	1.5	14.75
2019-04-05 07:00:00	621	2.67	30.42
2019-04-05 08:00:00	666	2.84	31.5
2019-04-05 09:00:00	642	3.5	31.09
2019-04-05 10:00:00	638	4.09	30.75
2019-04-05 11:00:00	691	5.09	33.42
2019-04-05 12:00:00	912	17.17	46.83
2019-04-05 13:00:00	817	6.09	40.5
2019-04-05 14:00:00	814	8.25	40.84
2019-04-05 15:00:00	839	6.75	40.33
2019-04-05 16:00:00	848	8	42.5
2019-04-05 17:00:00	813	4.75	39.33
2019-04-05 18:00:00	812	5.5	39.75
2019-04-05 19:00:00	810	6.83	40.42
2019-04-05 20:00:00	622	5	30.92
2019-04-05 21:00:00	428	2.58	20.84
2019-04-05 22:00:00	335	1.5	15.83
2019-04-05 23:00:00	255	0.58	11.67
2019-04-06 00:00:00	192	0.33	8.67
2019-04-06 01:00:00	150	0.17	6.5
2019-04-06 02:00:00	137	0	5.92
2019-04-06 03:00:00	90	0	3.42
2019-04-06 04:00:00	80	0	2.75
2019-04-06 05:00:00	80	0	2.75
2019-04-06 06:00:00	144	0.17	5.59
2019-04-06 07:00:00	284	0.75	12.59
2019-04-06 08:00:00	398	1.5	18.59
2019-04-06 09:00:00	513	2	24.25
2019-04-06 10:00:00	590	3.08	27.75
2019-04-06 11:00:00	623	3.33	29.58
2019-04-06 12:00:00	710	6.17	34.42
2019-04-06 13:00:00	700	7.92	35
2019-04-06 14:00:00	549	3.25	26.75
2019-04-06 15:00:00	565	3.67	27.67
2019-04-06 16:00:00	589	3.5	27.75
2019-04-06 17:00:00	509	2.83	24.84
2019-04-06 18:00:00	447	2.08	21.5
2019-04-06 19:00:00	450	2.84	21.5
2019-04-06 20:00:00	422	4.42	20.67
2019-04-06 21:00:00	326	1.5	15.25
2019-04-06 22:00:00	320	1.5	15.25
2019-04-06 23:00:00	273	0.92	12.58
2019-04-07 00:00:00	277	0.67	12.89
2019-04-07 01:00:00	183	0.17	8.17
2019-04-07 02:00:00	129	0	5.33
2019-04-07 03:00:00	85	0	2.84
2019-04-07 04:00:00	96	0	3.75
2019-04-07 05:00:00	85	0	3.09
2019-04-07 06:00:00	149	0.17	5.67
2019-04-07 07:00:00	196	0.17	9.08
2019-04-07 08:00:00	218	0.42	9.58
2019-04-07 09:00:00	318	1.08	14.75
2019-04-07 10:00:00	338	1.08	15.42
2019-04-07 11:00:00	379	2	18.17
2019-04-07 12:00:00	506	3.92	24.34
2019-04-07 13:00:00	489	3.58	23.67
2019-04-07 14:00:00	387	3.5	18.67
2019-04-07 15:00:00	344	1.58	16.25
2019-04-07 16:00:00	322	1.33	14.92
2019-04-07 17:00:00	356	1.25	16.5
2019-04-07 18:00:00	368	1.5	17.59
2019-04-07 19:00:00	347	1.84	17.08
2019-04-07 20:00:00	333	1.5	15.25
2019-04-07 21:00:00	239	0.58	11.34
2019-04-07 22:00:00	167	0.08	7.34
2019-04-07 23:00:00	82	0.08	3.42
2019-04-08 00:00:00	83	0	2.78
2019-04-08 01:00:00	51	0	1.75
2019-04-08 02:00:00	26	0	0.33
2019-04-08 03:00:00	21	0	0.17
2019-04-08 04:00:00	38	0	0.75
2019-04-08 05:00:00	74	0	2.5
2019-04-08 06:00:00	343	1.33	13.75
2019-04-08 07:00:00	549	2.25	27
2019-04-08 08:00:00	623	3	30.08
2019-04-08 09:00:00	640	3.08	30.25
2019-04-08 10:00:00	589	3	28.42
2019-04-08 11:00:00	664	4.17	31.25
2019-04-08 12:00:00	697	4.42	33.67
2019-04-08 13:00:00	696	3.92	33.67
2019-04-08 14:00:00	765	22.84	42.42
2019-04-08 15:00:00	709	4.67	34.08
2019-04-08 16:00:00	761	4.67	37.09
2019-04-08 17:00:00	862	5.09	41.33
2019-04-08 18:00:00	808	4.75	39.58
2019-04-08 19:00:00	712	4.42	35.09
2019-04-08 20:00:00	395	1.83	19.67
2019-04-08 21:00:00	288	1	13.25
2019-04-08 22:00:00	247	0.42	11.84
2019-04-08 23:00:00	105	0	4.25
2019-04-09 00:00:00	52	0	1.89
2019-04-09 01:00:00	24	0	0.17
2019-04-09 02:00:00	13	0	0
2019-04-09 03:00:00	9	0	0.25
2019-04-09 04:00:00	30	0	0.42
2019-04-09 05:00:00	60	0	1.5
2019-04-09 06:00:00	394	1.75	16.5
2019-04-09 07:00:00	584	2.67	28.58
2019-04-09 08:00:00	617	3	29.33
2019-04-09 09:00:00	639	3.67	30.75
2019-04-09 10:00:00	633	3.75	30.42
2019-04-09 11:00:00	667	4.25	31.33
2019-04-09 12:00:00	783	7.17	38.58
2019-04-09 13:00:00	674	3.83	32.67
2019-04-09 14:00:00	748	4.58	35.92
2019-04-09 15:00:00	727	6.17	35.59
2019-04-09 16:00:00	780	6.59	38.08
2019-04-09 17:00:00	826	5.09	40.17
2019-04-09 18:00:00	765	4.42	37
2019-04-09 19:00:00	724	7.5	36.59
2019-04-09 20:00:00	504	2.75	24.25
2019-04-09 21:00:00	317	1.25	15.09
2019-04-09 22:00:00	268	0.75	12.59
2019-04-09 23:00:00	151	0.08	6.75
2019-04-10 00:00:00	85	0	3
2019-04-10 01:00:00	32	0	0.58
2019-04-10 02:00:00	20	0	0
2019-04-10 03:00:00	14	0	0.08
2019-04-10 04:00:00	31	0	0.42
2019-04-10 05:00:00	59	0	1.67
2019-04-10 06:00:00	368	1.42	15
2019-04-10 07:00:00	563	2.17	27.25
2019-04-10 08:00:00	638	2.59	30.75
2019-04-10 09:00:00	660	3.09	31.42
2019-04-10 10:00:00	651	4	31.25
2019-04-10 11:00:00	632	4.17	30.25
2019-04-10 12:00:00	752	5.5	36.83
2019-04-10 13:00:00	731	5.25	35.17
2019-04-10 14:00:00	779	5.42	38.17
2019-04-10 15:00:00	836	6.17	40.67
2019-04-10 16:00:00	864	6.58	42.59
2019-04-10 17:00:00	874	5.59	43
2019-04-10 18:00:00	785	4.92	37.83
2019-04-10 19:00:00	752	4.67	37.25
2019-04-10 20:00:00	451	2.5	22.34
2019-04-10 21:00:00	288	1	13.75
2019-04-10 22:00:00	310	1.08	14.42
2019-04-10 23:00:00	155	0	7.09
2019-04-11 00:00:00	99	0	4.11
2019-04-11 01:00:00	53	0	1.75
2019-04-11 02:00:00	20	0	0.25
2019-04-11 03:00:00	12	0	0.25
2019-04-11 04:00:00	31	0	0.5
2019-04-11 05:00:00	57	0	1.58
2019-04-11 06:00:00	366	1.58	14.75
2019-04-11 07:00:00	607	2.67	30.08
2019-04-11 08:00:00	660	3.25	31.5
2019-04-11 09:00:00	646	3.42	30.59
2019-04-11 10:00:00	673	4.25	32.58
2019-04-11 11:00:00	684	6.67	33.42
2019-04-11 12:00:00	800	8.67	40
2019-04-11 13:00:00	724	4.84	35.08
2019-04-11 14:00:00	750	5.42	36.25
2019-04-11 15:00:00	841	7.17	41.17
2019-04-11 16:00:00	855	6.34	42.59
2019-04-11 17:00:00	849	5.33	41.34
2019-04-11 18:00:00	777	4.84	37.34
2019-04-11 19:00:00	803	5.92	39.92
2019-04-11 20:00:00	569	3.33	28.17
2019-04-11 21:00:00	394	1.75	19.17
2019-04-11 22:00:00	294	1	13.58
2019-04-11 23:00:00	172	0.08	7.84
2019-04-12 00:00:00	133	0	5.33
2019-04-12 01:00:00	66	0	2.17
2019-04-12 02:00:00	48	0	1.25
2019-04-12 03:00:00	34	0	0.58
2019-04-12 04:00:00	58	0	1.83
2019-04-12 05:00:00	77	0.08	2.42
2019-04-12 06:00:00	292	1.42	12.17
2019-04-12 07:00:00	580	2.58	28
2019-04-12 08:00:00	625	3.5	30.34
2019-04-12 09:00:00	648	3.58	31
2019-04-12 10:00:00	692	4.5	33.09
2019-04-12 11:00:00	684	5.09	33.33
2019-04-12 12:00:00	780	19.92	41.17
2019-04-12 13:00:00	779	9.17	40.08
2019-04-12 14:00:00	727	14.92	36.92
2019-04-12 15:00:00	857	11.25	44.33
2019-04-12 16:00:00	879	9	43.83
2019-04-12 17:00:00	880	8.33	43.42
2019-04-12 18:00:00	751	4.17	36.67
2019-04-12 19:00:00	804	5.92	38.58
2019-04-12 20:00:00	581	3.75	29.09
2019-04-12 21:00:00	472	2.42	22.67
2019-04-12 22:00:00	313	1.25	15.17
2019-04-12 23:00:00	274	0.92	12.75
2019-04-13 00:00:00	257	0.56	11.56
2019-04-13 01:00:00	140	0	5.92
2019-04-13 02:00:00	120	0	4.84
2019-04-13 03:00:00	68	0	2.33
2019-04-13 04:00:00	75	0	2.67
2019-04-13 05:00:00	74	0	2.33
2019-04-13 06:00:00	133	0.17	4.75
2019-04-13 07:00:00	311	0.84	14
2019-04-13 08:00:00	407	1.5	18.92
2019-04-13 09:00:00	509	2.33	24.08
2019-04-13 10:00:00	578	2.75	27.5
2019-04-13 11:00:00	603	3.33	28.08
2019-04-13 12:00:00	668	4.75	31.83
2019-04-13 13:00:00	616	4.5	30.08
2019-04-13 14:00:00	457	2.92	22.67
2019-04-13 15:00:00	446	2.08	20.83
2019-04-13 16:00:00	486	3.08	23.25
2019-04-13 17:00:00	511	2.83	24.17
2019-04-13 18:00:00	513	2.92	24.58
2019-04-13 19:00:00	471	2.75	22.58
2019-04-13 20:00:00	409	3.09	20.25
2019-04-13 21:00:00	354	2.17	16.58
2019-04-13 22:00:00	337	1.75	16.08
2019-04-13 23:00:00	292	1	13.83
2019-04-14 00:00:00	339	1.22	15.67
2019-04-14 01:00:00	193	0.25	8.83
2019-04-14 02:00:00	115	0	4.5
2019-04-14 03:00:00	108	0	4.42
2019-04-14 04:00:00	89	0	3.17
2019-04-14 05:00:00	76	0	2.58
2019-04-14 06:00:00	134	0.08	4.92
2019-04-14 07:00:00	162	0	7.17
2019-04-14 08:00:00	235	0.42	10.17
2019-04-14 09:00:00	272	0.75	12.5
2019-04-14 10:00:00	337	1.08	15.58
2019-04-14 11:00:00	405	2	18.92
2019-04-14 12:00:00	484	3.34	22.67
2019-04-14 13:00:00	513	5.42	25.58
2019-04-14 14:00:00	413	2.17	19.75
2019-04-14 15:00:00	365	1.75	17.58
2019-04-14 16:00:00	295	1.75	14.34
2019-04-14 17:00:00	276	0.67	12.58
2019-04-14 18:00:00	372	1.5	17.08
2019-04-14 19:00:00	356	2.67	17.25
2019-04-14 20:00:00	307	1.33	14.42
2019-04-14 21:00:00	246	0.75	11.58
2019-04-14 22:00:00	151	0.33	7
2019-04-14 23:00:00	121	0.08	5.08
2019-04-15 00:00:00	43	0	1.11
2019-04-15 01:00:00	40	0	1.09
2019-04-15 02:00:00	29	0	0.42
2019-04-15 03:00:00	23	0	0.25
2019-04-15 04:00:00	34	0	0.92
2019-04-15 05:00:00	62	0	1.67
2019-04-15 06:00:00	388	1.42	15.92
2019-04-15 07:00:00	612	2.5	30
2019-04-15 08:00:00	658	3.09	31.67
2019-04-15 09:00:00	636	3.33	30.58
2019-04-15 10:00:00	689	3.58	32.33
2019-04-15 11:00:00	595	3.5	29
2019-04-15 12:00:00	756	5.25	36.5
2019-04-15 13:00:00	699	4	34.09
2019-04-15 14:00:00	740	4.59	35.25
2019-04-15 15:00:00	760	4.83	37.08
2019-04-15 16:00:00	747	4.75	36.5
2019-04-15 17:00:00	744	4.33	35.5
2019-04-15 18:00:00	717	3.92	34.92
2019-04-15 19:00:00	729	5.5	35.92
2019-04-15 20:00:00	475	2.92	23.25
2019-04-15 21:00:00	288	1.08	14.09
2019-04-15 22:00:00	242	0.92	11.5
2019-04-15 23:00:00	99	0	4.08
2019-04-16 00:00:00	51	0	1.33
2019-04-16 01:00:00	33	0	0.67
2019-04-16 02:00:00	15	0	0.08
2019-04-16 03:00:00	12	0	0.17
2019-04-16 04:00:00	15	0	0.5
2019-04-16 05:00:00	49	0	1.09
2019-04-16 06:00:00	359	1.5	14.58
2019-04-16 07:00:00	590	2.5	28.42
2019-04-16 08:00:00	659	3.09	31.83
2019-04-16 09:00:00	658	3.83	31.09
2019-04-16 10:00:00	602	3.5	29.08
2019-04-16 11:00:00	692	4.92	33.25
2019-04-16 12:00:00	803	6.5	39.34
2019-04-16 13:00:00	740	4.75	36.17
2019-04-16 14:00:00	805	5.75	38.58
2019-04-16 15:00:00	793	6.5	39.25
2019-04-16 16:00:00	898	6.17	43.5
2019-04-16 17:00:00	822	5.5	40.17
2019-04-16 18:00:00	765	7.09	38.42
2019-04-16 19:00:00	763	6.5	37.17
2019-04-16 20:00:00	516	2.59	25.84
2019-04-16 21:00:00	320	1.34	14.92
2019-04-16 22:00:00	312	1.17	14.67
2019-04-16 23:00:00	141	0.25	6.67
2019-04-17 00:00:00	73	0	3.11
2019-04-17 01:00:00	42	0	1.09
2019-04-17 02:00:00	20	0	0.25
2019-04-17 03:00:00	15	0	0
2019-04-17 04:00:00	27	0	0.25
2019-04-17 05:00:00	54	0	1.5
2019-04-17 06:00:00	362	1.42	14.42
2019-04-17 07:00:00	578	2.5	28.25
2019-04-17 08:00:00	648	3.08	31.67
2019-04-17 09:00:00	573	1.08	27.33
2019-04-17 10:00:00	597	1.5	28.5
2019-04-17 11:00:00	659	4.83	31.83
2019-04-17 12:00:00	732	6.17	35.75
2019-04-17 13:00:00	734	5.33	35.75
2019-04-17 14:00:00	746	5.5	36.5
2019-04-17 15:00:00	826	7.33	40.92
2019-04-17 16:00:00	818	5.67	39.92
2019-04-17 17:00:00	900	6	43.84
2019-04-17 18:00:00	810	4.75	39.5
2019-04-17 19:00:00	765	6.34	38.25
2019-04-17 20:00:00	530	4.58	25.92
2019-04-17 21:00:00	344	1.59	17.09
2019-04-17 22:00:00	294	1.17	13.67
2019-04-17 23:00:00	171	0.25	7.42
2019-04-18 00:00:00	153	0	7
2019-04-18 01:00:00	74	0	2.67
2019-04-18 02:00:00	30	0	0.58
2019-04-18 03:00:00	32	0	0.67
2019-04-18 04:00:00	34	0	0.42
2019-04-18 05:00:00	62	0	1.67
2019-04-18 06:00:00	206	0.5	8.34
2019-04-18 07:00:00	438	1.58	20.59
2019-04-18 08:00:00	592	2.75	28.33
2019-04-18 09:00:00	627	2.92	29.17
2019-04-18 10:00:00	632	3.17	30.5
2019-04-18 11:00:00	640	4.25	30.58
2019-04-18 12:00:00	690	5.17	33.75
2019-04-18 13:00:00	675	4.92	32.5
2019-04-18 14:00:00	745	5.75	36.25
2019-04-18 15:00:00	763	5.42	36.92
2019-04-18 16:00:00	875	13.75	45.17
2019-04-18 17:00:00	789	4.84	38
2019-04-18 18:00:00	742	4.67	36.67
2019-04-18 19:00:00	647	3.42	31.58
2019-04-18 20:00:00	460	3	22.58
2019-04-18 21:00:00	328	1.67	15.67
2019-04-18 22:00:00	247	0.83	11.67
2019-04-18 23:00:00	191	0.5	8.75
2019-04-19 00:00:00	157	0.11	6.78
2019-04-19 01:00:00	117	0	4.58
2019-04-19 02:00:00	77	0	2.75
2019-04-19 03:00:00	70	0	2.33
2019-04-19 04:00:00	78	0	2.42
2019-04-19 05:00:00	76	0	2.59
2019-04-19 06:00:00	86	0	3
2019-04-19 07:00:00	263	0.08	11.83
2019-04-19 08:00:00	280	0.33	12.17
2019-04-19 09:00:00	321	0.33	14.92
2019-04-19 10:00:00	377	1	17.25
2019-04-19 11:00:00	336	1.33	15.5
2019-04-19 12:00:00	324	1.92	15.09
2019-04-19 13:00:00	274	1	13
2019-04-19 14:00:00	286	1.25	13.25
2019-04-19 15:00:00	354	2.34	16.75
2019-04-19 16:00:00	270	0.58	12.25
2019-04-19 17:00:00	282	0.83	12.59
2019-04-19 18:00:00	349	1.17	16.33
2019-04-19 19:00:00	295	0.92	13.92
2019-04-19 20:00:00	282	1.08	12.67
2019-04-19 21:00:00	249	0.83	12.25
2019-04-19 22:00:00	167	0	7.25
2019-04-19 23:00:00	178	0.08	7.75
2019-04-20 00:00:00	127	0	5.11
2019-04-20 01:00:00	87	0	3.34
2019-04-20 02:00:00	67	0	2.17
2019-04-20 03:00:00	44	0	1.34
2019-04-20 04:00:00	52	0	1.33
2019-04-20 05:00:00	45	0	1.25
2019-04-20 06:00:00	67	0	2.09
2019-04-20 07:00:00	176	0.33	7.17
2019-04-20 08:00:00	263	0.5	11.58
2019-04-20 09:00:00	356	1	16.67
2019-04-20 10:00:00	427	1.84	20.25
2019-04-20 11:00:00	452	1.67	21
2019-04-20 12:00:00	453	2.83	22.25
2019-04-20 13:00:00	413	3.25	20.17
2019-04-20 14:00:00	381	1.5	17.67
2019-04-20 15:00:00	340	1.5	16.25
2019-04-20 16:00:00	329	1.08	15.42
2019-04-20 17:00:00	269	0.83	12.75
2019-04-20 18:00:00	313	1.17	13.67
2019-04-20 19:00:00	299	1.08	14.08
2019-04-20 20:00:00	297	1.34	14.42
2019-04-20 21:00:00	283	1	12.75
2019-04-20 22:00:00	207	0.42	9.5
2019-04-20 23:00:00	178	0.25	8
2019-04-21 00:00:00	163	0.11	6.78
2019-04-21 01:00:00	116	0	4.5
2019-04-21 02:00:00	86	0	3.09
2019-04-21 03:00:00	55	0	1.92
2019-04-21 04:00:00	66	0	2.08
2019-04-21 05:00:00	62	0	1.92
2019-04-21 06:00:00	122	0.17	4.33
2019-04-21 07:00:00	158	0.08	7
2019-04-21 08:00:00	206	0.17	8.59
2019-04-21 09:00:00	267	0.5	12.17
2019-04-21 10:00:00	266	0.5	12.33
2019-04-21 11:00:00	340	1.42	15.42
2019-04-21 12:00:00	432	3.92	21.09
2019-04-21 13:00:00	391	4.25	19.09
2019-04-21 14:00:00	287	1.58	13.42
2019-04-21 15:00:00	292	0.92	13.75
2019-04-21 16:00:00	285	1.25	13.09
2019-04-21 17:00:00	319	1.25	14.75
2019-04-21 18:00:00	306	1	14.83
2019-04-21 19:00:00	319	2.34	15.84
2019-04-21 20:00:00	314	1.33	14.5
2019-04-21 21:00:00	246	0.92	11.42
2019-04-21 22:00:00	162	0.58	7.75
2019-04-21 23:00:00	138	0.08	5.75
2019-04-22 00:00:00	99	0	3.78
2019-04-22 01:00:00	41	0	1.17
2019-04-22 02:00:00	22	0	0.25
2019-04-22 03:00:00	34	0	0.75
2019-04-22 04:00:00	38	0	0.83
2019-04-22 05:00:00	85	0	2.67
2019-04-22 06:00:00	373	1.42	15.25
2019-04-22 07:00:00	594	2.34	29
2019-04-22 08:00:00	690	3.17	32.92
2019-04-22 09:00:00	646	2.75	30.67
2019-04-22 10:00:00	652	3.42	31.83
2019-04-22 11:00:00	642	3.42	30.17
2019-04-22 12:00:00	652	3.75	31.42
2019-04-22 13:00:00	661	3.83	31.67
2019-04-22 14:00:00	813	6.58	39.84
2019-04-22 15:00:00	664	4.42	32.58
2019-04-22 16:00:00	764	5.17	36.42
2019-04-22 17:00:00	816	4.58	39.67
2019-04-22 18:00:00	813	5.59	39.92
2019-04-22 19:00:00	693	3.84	34
2019-04-22 20:00:00	400	1.5	19.25
2019-04-22 21:00:00	274	0.84	13
2019-04-22 22:00:00	201	0.33	9.17
2019-04-22 23:00:00	95	0	3.92
2019-04-23 00:00:00	51	0	1.67
2019-04-23 01:00:00	32	0	0.75
2019-04-23 02:00:00	13	0	0.08
2019-04-23 03:00:00	14	0	0.08
2019-04-23 04:00:00	17	0	0.08
2019-04-23 05:00:00	56	0	1.5
2019-04-23 06:00:00	394	1.58	16.25
2019-04-23 07:00:00	587	2.58	28.92
2019-04-23 08:00:00	669	3	31.67
2019-04-23 09:00:00	667	3.58	32
2019-04-23 10:00:00	676	3.83	32.59
2019-04-23 11:00:00	655	4.34	31.83
2019-04-23 12:00:00	787	6.58	38.25
2019-04-23 13:00:00	711	4.83	34.5
2019-04-23 14:00:00	742	4.83	36.34
2019-04-23 15:00:00	725	5.34	34.59
2019-04-23 16:00:00	806	6.33	40.08
2019-04-23 17:00:00	811	4.67	39.17
2019-04-23 18:00:00	757	4.5	36.33
2019-04-23 19:00:00	759	4.42	37.67
2019-04-23 20:00:00	458	2.17	22.5
2019-04-23 21:00:00	312	1	14.75
2019-04-23 22:00:00	212	0.5	10.08
2019-04-23 23:00:00	166	0.17	7.25
2019-04-24 00:00:00	85	0	3.56
2019-04-24 01:00:00	40	0	1
2019-04-24 02:00:00	16	0	0.33
2019-04-24 03:00:00	25	0	0.25
2019-04-24 04:00:00	28	0	0.42
2019-04-24 05:00:00	58	0	1.42
2019-04-24 06:00:00	333	1.17	14
2019-04-24 07:00:00	633	2.75	29.75
2019-04-24 08:00:00	649	3	31.34
2019-04-24 09:00:00	608	2.92	29.33
2019-04-24 10:00:00	652	3.67	31.09
2019-04-24 11:00:00	659	4	31.83
2019-04-24 12:00:00	823	8.17	40.33
2019-04-24 13:00:00	746	4.83	37
2019-04-24 14:00:00	772	5.5	37.42
2019-04-24 15:00:00	774	5.75	37.84
2019-04-24 16:00:00	743	5.17	36.58
2019-04-24 17:00:00	856	5.92	42
2019-04-24 18:00:00	793	5.17	38.67
2019-04-24 19:00:00	807	6.67	39.5
2019-04-24 20:00:00	501	2.42	24.75
2019-04-24 21:00:00	341	1.17	16
2019-04-24 22:00:00	311	1.09	14.84
2019-04-24 23:00:00	184	0.25	8.42
2019-04-25 00:00:00	93	0	3.78
2019-04-25 01:00:00	63	0	1.92
2019-04-25 02:00:00	24	0	0.25
2019-04-25 03:00:00	56	0	1.59
2019-04-25 04:00:00	24	0	0.08
2019-04-25 05:00:00	50	0	1.25
2019-04-25 06:00:00	387	1.5	16.08
2019-04-25 07:00:00	593	2.67	29.17
2019-04-25 08:00:00	598	2.67	29
2019-04-25 09:00:00	650	3.42	30.92
2019-04-25 10:00:00	652	4.42	31.92
2019-04-25 11:00:00	655	8.83	32.17
2019-04-25 12:00:00	762	15.25	40.25
2019-04-25 13:00:00	664	5.17	32.92
2019-04-25 14:00:00	756	9	37.17
2019-04-25 15:00:00	764	8.08	38.17
2019-04-25 16:00:00	800	10.84	40.67
2019-04-25 17:00:00	814	5	40.34
2019-04-25 18:00:00	761	4.5	35.92
2019-04-25 19:00:00	773	5.67	37.58
2019-04-25 20:00:00	568	3.25	28.58
2019-04-25 21:00:00	426	2.25	20.42
2019-04-25 22:00:00	282	1	13.25
2019-04-25 23:00:00	202	0.33	9.5
2019-04-26 00:00:00	133	0.11	6
2019-04-26 01:00:00	83	0	3.17
2019-04-26 02:00:00	39	0	1
2019-04-26 03:00:00	36	0	0.58
2019-04-26 04:00:00	54	0	1.5
2019-04-26 05:00:00	59	0	1.83
2019-04-26 06:00:00	368	1.59	15
2019-04-26 07:00:00	537	2.17	26.17
2019-04-26 08:00:00	668	3.17	31.67
2019-04-26 09:00:00	605	3.08	29.42
2019-04-26 10:00:00	644	4.42	30.83
2019-04-26 11:00:00	668	5.09	31.67
2019-04-26 12:00:00	799	11	41.33
2019-04-26 13:00:00	790	5.92	37.92
2019-04-26 14:00:00	826	8.42	40.42
2019-04-26 15:00:00	806	7.67	40.75
2019-04-26 16:00:00	864	16.84	44.5
2019-04-26 17:00:00	806	8	41.17
2019-04-26 18:00:00	769	6	37.25
2019-04-26 19:00:00	803	8.75	40.08
2019-04-26 20:00:00	601	3.75	29.58
2019-04-26 21:00:00	407	3	20.42
2019-04-26 22:00:00	278	1.08	13.08
2019-04-26 23:00:00	252	1	11.34
2019-04-27 00:00:00	275	0.56	12.78
2019-04-27 01:00:00	170	0	7.33
2019-04-27 02:00:00	116	0	4.92
2019-04-27 03:00:00	96	0	3.42
2019-04-27 04:00:00	70	0	2.5
2019-04-27 05:00:00	71	0	2.25
2019-04-27 06:00:00	146	0.17	5.67
2019-04-27 07:00:00	293	0.83	13.09
2019-04-27 08:00:00	365	1.58	16.83
2019-04-27 09:00:00	490	2.33	23.08
2019-04-27 10:00:00	555	3	26.42
2019-04-27 11:00:00	616	3.92	29.58
2019-04-27 12:00:00	637	5.33	30.67
2019-04-27 13:00:00	672	5.84	33.09
2019-04-27 14:00:00	538	4	25.84
2019-04-27 15:00:00	488	2.5	23.59
2019-04-27 16:00:00	503	2.67	24
2019-04-27 17:00:00	560	3.08	26.17
2019-04-27 18:00:00	506	2.83	24.5
2019-04-27 19:00:00	491	2.75	24
2019-04-27 20:00:00	429	2.83	21.25
2019-04-27 21:00:00	343	3.17	16
2019-04-27 22:00:00	286	1.08	13.92
2019-04-27 23:00:00	277	1	12.92
2019-04-28 00:00:00	259	0.44	11.78
2019-04-28 01:00:00	213	0.25	9.58
2019-04-28 02:00:00	128	0	5.25
2019-04-28 03:00:00	95	0	3.67
2019-04-28 04:00:00	76	0	2.83
2019-04-28 05:00:00	66	0	1.92
2019-04-28 06:00:00	122	0	4.59
2019-04-28 07:00:00	163	0.08	6.92
2019-04-28 08:00:00	197	0.17	8.42
2019-04-28 09:00:00	318	0.92	14.59
2019-04-28 10:00:00	322	1	14.92
2019-04-28 11:00:00	370	1.5	17.25
2019-04-28 12:00:00	508	4.34	23.67
2019-04-28 13:00:00	459	6.75	23.25
2019-04-28 14:00:00	363	1.67	17.67
2019-04-28 15:00:00	323	1.58	14.92
2019-04-28 16:00:00	340	1.09	16.17
2019-04-28 17:00:00	375	1.42	17.42
2019-04-28 18:00:00	401	1.67	19.08
2019-04-28 19:00:00	330	2.5	16.09
2019-04-28 20:00:00	357	1.67	16.67
2019-04-28 21:00:00	248	0.5	11.25
2019-04-28 22:00:00	139	0.08	6.33
2019-04-28 23:00:00	143	0	5.92
2019-04-29 00:00:00	81	0	3.33
2019-04-29 01:00:00	46	0	1.33
2019-04-29 02:00:00	32	0	0.42
2019-04-29 03:00:00	29	0	0.58
2019-04-29 04:00:00	34	0	0.58
2019-04-29 05:00:00	68	0	2
2019-04-29 06:00:00	362	1.42	14.67
2019-04-29 07:00:00	591	2.5	28.92
2019-04-29 08:00:00	642	2.84	30.67
2019-04-29 09:00:00	670	3.42	31.92
2019-04-29 10:00:00	631	3.5	30.25
2019-04-29 11:00:00	643	4.09	30.42
2019-04-29 12:00:00	745	5.25	35.84
2019-04-29 13:00:00	675	4.09	33.25
2019-04-29 14:00:00	791	5.67	36.92
2019-04-29 15:00:00	724	4.75	36.33
2019-04-29 16:00:00	715	4.84	35
2019-04-29 17:00:00	700	3.58	34
2019-04-29 18:00:00	743	4.25	35.08
2019-04-29 19:00:00	755	5.67	37.75
2019-04-29 20:00:00	455	2	22.58
2019-04-29 21:00:00	280	0.92	13.08
2019-04-29 22:00:00	234	0.58	11.17
2019-04-29 23:00:00	116	0.08	5
2019-04-30 00:00:00	56	0	1.55
2019-04-30 01:00:00	27	0	0.42
2019-04-30 02:00:00	13	0	0.08
2019-04-30 03:00:00	13	0	0.08
2019-04-30 04:00:00	16	0	0.17
2019-04-30 05:00:00	59	0	1.58
2019-04-30 06:00:00	346	1.25	13.84
2019-04-30 07:00:00	635	2.5	31
2019-04-30 08:00:00	647	3.08	30.83
2019-04-30 09:00:00	656	3.34	30.92
2019-04-30 10:00:00	657	3.75	31.42
2019-04-30 11:00:00	721	5.09	34.75
2019-04-30 12:00:00	775	11.58	38.67
2019-04-30 13:00:00	799	8.59	40.75
2019-04-30 14:00:00	748	4.84	36.58
2019-04-30 15:00:00	767	5.92	37.17
2019-04-30 16:00:00	874	6.25	43.17
2019-04-30 17:00:00	891	6	43
2019-04-30 18:00:00	739	4.25	36.42
2019-04-30 19:00:00	752	5.25	36.75
2019-04-30 20:00:00	594	3.75	29.5
2019-04-30 21:00:00	414	2.75	19.92
2019-04-30 22:00:00	359	1.67	17.5
2019-04-30 23:00:00	199	0.33	9
2019-05-01 00:00:00	229	0.33	9.89

## Sheet: PM 06070 022
Data/Hora	Intensidade(carros/hora)	Ocupacao(%)	Carga(%)
2019-04-01 00:00:00	29	0	3.22
2019-04-01 01:00:00	9	0	1.5
2019-04-01 02:00:00	7	0	1.08
2019-04-01 03:00:00	8	0	1.42
2019-04-01 04:00:00	8	0	1.58
2019-04-01 05:00:00	38	0	4.33
2019-04-01 06:00:00	258	2.25	35.08
2019-04-01 07:00:00	405	3.67	61.83
2019-04-01 08:00:00	400	4	61
2019-04-01 09:00:00	415	4.58	62.67
2019-04-01 10:00:00	409	4.67	62
2019-04-01 11:00:00	415	5.92	63
2019-04-01 12:00:00	475	9.67	72.84
2019-04-01 13:00:00	430	7.58	65.92
2019-04-01 14:00:00	413	14.58	64.67
2019-04-01 15:00:00	404	8.33	61.59
2019-04-01 16:00:00	396	11.25	60.75
2019-04-01 17:00:00	371	7.5	58.5
2019-04-01 18:00:00	362	4.59	54.25
2019-04-01 19:00:00	382	8.92	58.33
2019-04-01 20:00:00	276	3.25	43.67
2019-04-01 21:00:00	183	1.25	28
2019-04-01 22:00:00	138	0.67	20.67
2019-04-01 23:00:00	69	0.08	9.58
2019-04-02 00:00:00	32	0.11	4.56
2019-04-02 01:00:00	7	0	1.25
2019-04-02 02:00:00	3	0	1.08
2019-04-02 03:00:00	8	0	1.5
2019-04-02 04:00:00	6	0	1.42
2019-04-02 05:00:00	30	0	3.67
2019-04-02 06:00:00	249	2.83	32.83
2019-04-02 07:00:00	415	3.75	64.17
2019-04-02 08:00:00	398	3.75	60.08
2019-04-02 09:00:00	425	5.58	64.58
2019-04-02 10:00:00	427	5.58	65
2019-04-02 11:00:00	436	7.17	66.25
2019-04-02 12:00:00	425	16	67.75
2019-04-02 13:00:00	446	7.33	66.67
2019-04-02 14:00:00	416	16.34	65.17
2019-04-02 15:00:00	371	19.5	60.25
2019-04-02 16:00:00	387	5.92	59
2019-04-02 17:00:00	379	4.59	58.09
2019-04-02 18:00:00	336	4.25	50.67
2019-04-02 19:00:00	359	9.42	56
2019-04-02 20:00:00	278	2.75	42.92
2019-04-02 21:00:00	227	1.83	33.42
2019-04-02 22:00:00	150	0.83	23.25
2019-04-02 23:00:00	64	0.17	9.33
2019-04-03 00:00:00	23	0	3.33
2019-04-03 01:00:00	7	0	1.58
2019-04-03 02:00:00	7	0	1.58
2019-04-03 03:00:00	4	0	1.25
2019-04-03 04:00:00	4	0	1
2019-04-03 05:00:00	22	0	3.67
2019-04-03 06:00:00	242	2.75	31.83
2019-04-03 07:00:00	426	4.25	64.33
2019-04-03 08:00:00	431	4.33	65.83
2019-04-03 09:00:00	456	5.5	69
2019-04-03 10:00:00	443	7.25	68.08
2019-04-03 11:00:00	431	7.75	65.5
2019-04-03 12:00:00	418	26.5	67.5
2019-04-03 13:00:00	458	8.25	69.92
2019-04-03 14:00:00	405	26.25	66.5
2019-04-03 15:00:00	366	18.92	59.08
2019-04-03 16:00:00	406	8.5	61.25
2019-04-03 17:00:00	390	10.58	61.5
2019-04-03 18:00:00	368	4.58	55.67
2019-04-03 19:00:00	370	8.25	56.75
2019-04-03 20:00:00	285	2.92	43.75
2019-04-03 21:00:00	189	1.5	29
2019-04-03 22:00:00	190	1.5	28.67
2019-04-03 23:00:00	76	0.08	11.42
2019-04-04 00:00:00	43	0	5.78
2019-04-04 01:00:00	15	0	1.84
2019-04-04 02:00:00	3	0	1.09
2019-04-04 03:00:00	10	0	1.92
2019-04-04 04:00:00	5	0	1.17
2019-04-04 05:00:00	34	0.08	3.17
2019-04-04 06:00:00	251	2.59	32.42
2019-04-04 07:00:00	396	3.59	62.25
2019-04-04 08:00:00	442	4.58	66.5
2019-04-04 09:00:00	392	4	59.92
2019-04-04 10:00:00	430	5.25	64.5
2019-04-04 11:00:00	444	7.75	67.5
2019-04-04 12:00:00	434	17.75	67.83
2019-04-04 13:00:00	446	7.42	69.5
2019-04-04 14:00:00	408	18.5	63.42
2019-04-04 15:00:00	408	15.84	64.17
2019-04-04 16:00:00	382	16.42	60.67
2019-04-04 17:00:00	392	8.33	60.42
2019-04-04 18:00:00	349	5.83	53.75
2019-04-04 19:00:00	368	8.67	56.83
2019-04-04 20:00:00	326	3.42	49
2019-04-04 21:00:00	230	2.09	35.75
2019-04-04 22:00:00	199	1.5	30.25
2019-04-04 23:00:00	104	0.42	15.59
2019-04-05 00:00:00	44	0	5.78
2019-04-05 01:00:00	24	0	2.67
2019-04-05 02:00:00	16	0	3.5
2019-04-05 03:00:00	12	0	1.17
2019-04-05 04:00:00	9	0	1.67
2019-04-05 05:00:00	30	0	3
2019-04-05 06:00:00	243	2.59	32.5
2019-04-05 07:00:00	413	3.92	62.42
2019-04-05 08:00:00	476	4.75	71.33
2019-04-05 09:00:00	431	5.59	66.75
2019-04-05 10:00:00	438	5.75	67.42
2019-04-05 11:00:00	459	9.5	70.33
2019-04-05 12:00:00	331	53.33	62.25
2019-04-05 13:00:00	424	20.5	66.75
2019-04-05 14:00:00	397	18.08	63.92
2019-04-05 15:00:00	397	22.25	63.25
2019-04-05 16:00:00	385	15.67	60.42
2019-04-05 17:00:00	395	11.5	61.17
2019-04-05 18:00:00	365	7.92	56.5
2019-04-05 19:00:00	379	12.67	59
2019-04-05 20:00:00	367	7.58	57.33
2019-04-05 21:00:00	269	2.75	41.17
2019-04-05 22:00:00	197	1.58	30.5
2019-04-05 23:00:00	153	0.92	22.59
2019-04-06 00:00:00	121	0.22	17.22
2019-04-06 01:00:00	69	0	10.5
2019-04-06 02:00:00	43	0	5.42
2019-04-06 03:00:00	21	0	1.84
2019-04-06 04:00:00	23	0	2.25
2019-04-06 05:00:00	25	0	2.75
2019-04-06 06:00:00	106	0.67	13.42
2019-04-06 07:00:00	215	1.59	31.92
2019-04-06 08:00:00	285	2.75	41.83
2019-04-06 09:00:00	337	3.33	51.08
2019-04-06 10:00:00	416	4.5	61.5
2019-04-06 11:00:00	470	5.58	71.84
2019-04-06 12:00:00	411	25.83	68
2019-04-06 13:00:00	362	26.08	59.75
2019-04-06 14:00:00	364	16.17	57.17
2019-04-06 15:00:00	355	13.58	55.84
2019-04-06 16:00:00	372	7.09	57
2019-04-06 17:00:00	374	5.17	56.92
2019-04-06 18:00:00	345	4.92	52.83
2019-04-06 19:00:00	310	3.75	47
2019-04-06 20:00:00	302	3.33	46.17
2019-04-06 21:00:00	258	2.42	39.25
2019-04-06 22:00:00	231	2.17	34.08
2019-04-06 23:00:00	137	0.67	21.17
2019-04-07 00:00:00	175	1.22	25.33
2019-04-07 01:00:00	113	0.42	16.83
2019-04-07 02:00:00	70	0.08	9.92
2019-04-07 03:00:00	38	0.08	4.75
2019-04-07 04:00:00	37	0	4.42
2019-04-07 05:00:00	30	0	3.5
2019-04-07 06:00:00	64	0	7.84
2019-04-07 07:00:00	77	0.17	10.92
2019-04-07 08:00:00	122	0.5	16.92
2019-04-07 09:00:00	201	1.34	28.5
2019-04-07 10:00:00	260	2.58	39.67
2019-04-07 11:00:00	274	3	40.67
2019-04-07 12:00:00	366	5.84	55
2019-04-07 13:00:00	377	6	58.58
2019-04-07 14:00:00	310	3.59	46.92
2019-04-07 15:00:00	303	3.25	45.08
2019-04-07 16:00:00	318	4.33	48.42
2019-04-07 17:00:00	290	3	43
2019-04-07 18:00:00	304	3.75	46.25
2019-04-07 19:00:00	286	2.92	44.58
2019-04-07 20:00:00	223	2.17	33.33
2019-04-07 21:00:00	170	1.25	25.67
2019-04-07 22:00:00	93	0.33	14
2019-04-07 23:00:00	56	0	7.83
2019-04-08 00:00:00	32	0	4.56
2019-04-08 01:00:00	11	0	0.83
2019-04-08 02:00:00	8	0	1.58
2019-04-08 03:00:00	5	0	1.09
2019-04-08 04:00:00	9	0	1.09
2019-04-08 05:00:00	36	0.08	5.33
2019-04-08 06:00:00	280	2.5	36.67
2019-04-08 07:00:00	392	3.5	62.17
2019-04-08 08:00:00	437	4.25	66.08
2019-04-08 09:00:00	396	4.25	59.59
2019-04-08 10:00:00	397	4.92	61
2019-04-08 11:00:00	423	8.58	64.67
2019-04-08 12:00:00	453	10.17	68.92
2019-04-08 13:00:00	450	8.67	68.5
2019-04-08 14:00:00	306	26.92	53.67
2019-04-08 15:00:00	395	9.58	60.42
2019-04-08 16:00:00	396	8.84	60.84
2019-04-08 17:00:00	410	7.17	62.08
2019-04-08 18:00:00	359	5.75	55.09
2019-04-08 19:00:00	388	6.42	59.17
2019-04-08 20:00:00	262	2.92	40.5
2019-04-08 21:00:00	201	1.75	30.42
2019-04-08 22:00:00	150	0.92	22.67
2019-04-08 23:00:00	62	0	8.42
2019-04-09 00:00:00	33	0	4.56
2019-04-09 01:00:00	13	0	1.67
2019-04-09 02:00:00	8	0	1.33
2019-04-09 03:00:00	4	0	1.5
2019-04-09 04:00:00	8	0	1.67
2019-04-09 05:00:00	32	0	3.75
2019-04-09 06:00:00	273	3.33	36.67
2019-04-09 07:00:00	421	4	64.92
2019-04-09 08:00:00	432	4.09	64.92
2019-04-09 09:00:00	428	5	65.42
2019-04-09 10:00:00	433	5.92	65.83
2019-04-09 11:00:00	452	7.17	68
2019-04-09 12:00:00	402	21.5	65.17
2019-04-09 13:00:00	453	9	68.59
2019-04-09 14:00:00	429	10.42	67.84
2019-04-09 15:00:00	415	11.5	62.92
2019-04-09 16:00:00	409	9.33	62.42
2019-04-09 17:00:00	409	6.84	63.25
2019-04-09 18:00:00	359	5.42	54.67
2019-04-09 19:00:00	354	12.75	56
2019-04-09 20:00:00	265	2.42	41.08
2019-04-09 21:00:00	198	1.5	29.75
2019-04-09 22:00:00	170	1.25	25.67
2019-04-09 23:00:00	79	0.08	12.17
2019-04-10 00:00:00	41	0	5.11
2019-04-10 01:00:00	15	0	2.5
2019-04-10 02:00:00	5	0	1.33
2019-04-10 03:00:00	4	0	1.58
2019-04-10 04:00:00	8	0	2.5
2019-04-10 05:00:00	28	0	3.08
2019-04-10 06:00:00	248	2.75	33.25
2019-04-10 07:00:00	406	3.59	61.59
2019-04-10 08:00:00	427	4.17	64.75
2019-04-10 09:00:00	451	5.58	68.75
2019-04-10 10:00:00	448	6	68.17
2019-04-10 11:00:00	461	10.5	71.42
2019-04-10 12:00:00	445	10.09	67.92
2019-04-10 13:00:00	445	8.34	68.5
2019-04-10 14:00:00	420	8.59	64.17
2019-04-10 15:00:00	390	13.84	61.67
2019-04-10 16:00:00	394	14.17	61.17
2019-04-10 17:00:00	405	7.33	61.75
2019-04-10 18:00:00	391	7	59.58
2019-04-10 19:00:00	367	7.08	57.08
2019-04-10 20:00:00	283	2.67	43.67
2019-04-10 21:00:00	210	1.58	31.5
2019-04-10 22:00:00	198	1.42	29.75
2019-04-10 23:00:00	102	0.42	15.34
2019-04-11 00:00:00	63	0	8.89
2019-04-11 01:00:00	24	0	2.33
2019-04-11 02:00:00	10	0	1.42
2019-04-11 03:00:00	6	0	0.67
2019-04-11 04:00:00	11	0	1.84
2019-04-11 05:00:00	26	0	2.5
2019-04-11 06:00:00	245	2.42	32.92
2019-04-11 07:00:00	430	3.92	65.08
2019-04-11 08:00:00	435	4.25	65.83
2019-04-11 09:00:00	431	4.5	66.17
2019-04-11 10:00:00	436	5.5	65.67
2019-04-11 11:00:00	436	11.83	67.42
2019-04-11 12:00:00	419	21.59	66.67
2019-04-11 13:00:00	442	7.75	67.5
2019-04-11 14:00:00	430	8.83	67
2019-04-11 15:00:00	384	14.75	59.5
2019-04-11 16:00:00	375	18.75	59.5
2019-04-11 17:00:00	366	16.92	58.84
2019-04-11 18:00:00	355	8.59	54.42
2019-04-11 19:00:00	351	19.67	56.75
2019-04-11 20:00:00	344	5.5	53.92
2019-04-11 21:00:00	253	2.42	38.58
2019-04-11 22:00:00	185	1.33	27.75
2019-04-11 23:00:00	99	0.42	15.09
2019-04-12 00:00:00	68	0	9.11
2019-04-12 01:00:00	27	0	2.83
2019-04-12 02:00:00	13	0	1.75
2019-04-12 03:00:00	7	0	1.42
2019-04-12 04:00:00	13	0	3
2019-04-12 05:00:00	32	0.08	3.25
2019-04-12 06:00:00	241	3.84	32.83
2019-04-12 07:00:00	430	3.92	64.75
2019-04-12 08:00:00	458	5.09	69.92
2019-04-12 09:00:00	426	4.59	66.42
2019-04-12 10:00:00	422	6.67	63.84
2019-04-12 11:00:00	450	10.42	68.5
2019-04-12 12:00:00	373	24.75	62.92
2019-04-12 13:00:00	423	22.5	67.17
2019-04-12 14:00:00	345	24	57.25
2019-04-12 15:00:00	343	25.17	57
2019-04-12 16:00:00	357	25	59.17
2019-04-12 17:00:00	390	15	61
2019-04-12 18:00:00	365	5.25	55.75
2019-04-12 19:00:00	369	19.67	58.25
2019-04-12 20:00:00	334	11.42	53.17
2019-04-12 21:00:00	291	3.5	44.08
2019-04-12 22:00:00	201	1.67	31.42
2019-04-12 23:00:00	170	1	24.75
2019-04-13 00:00:00	123	0.56	18.56
2019-04-13 01:00:00	82	0.08	12.34
2019-04-13 02:00:00	49	0	6.75
2019-04-13 03:00:00	28	0.08	3
2019-04-13 04:00:00	25	0	2.33
2019-04-13 05:00:00	40	0	4.42
2019-04-13 06:00:00	70	0.17	8.67
2019-04-13 07:00:00	224	1.42	32.42
2019-04-13 08:00:00	260	2.17	38.67
2019-04-13 09:00:00	337	3.42	49.42
2019-04-13 10:00:00	430	4.92	65.33
2019-04-13 11:00:00	431	6.17	65.25
2019-04-13 12:00:00	406	16.08	64.84
2019-04-13 13:00:00	387	10.58	59.5
2019-04-13 14:00:00	375	5.75	57.58
2019-04-13 15:00:00	373	4.84	56.25
2019-04-13 16:00:00	351	5.33	53.75
2019-04-13 17:00:00	383	5.83	57.67
2019-04-13 18:00:00	330	4.25	51.33
2019-04-13 19:00:00	335	4.33	49.67
2019-04-13 20:00:00	302	3.59	46.67
2019-04-13 21:00:00	249	2.42	37.17
2019-04-13 22:00:00	207	1.83	31.42
2019-04-13 23:00:00	160	1	24.83
2019-04-14 00:00:00	179	1	24.33
2019-04-14 01:00:00	96	0.08	13.59
2019-04-14 02:00:00	42	0	5.84
2019-04-14 03:00:00	43	0	5
2019-04-14 04:00:00	30	0.08	3.5
2019-04-14 05:00:00	27	0	2.67
2019-04-14 06:00:00	52	0.08	6.75
2019-04-14 07:00:00	86	0.17	11.17
2019-04-14 08:00:00	134	0.58	18.75
2019-04-14 09:00:00	181	1.25	26.25
2019-04-14 10:00:00	254	2.17	38.42
2019-04-14 11:00:00	277	2.67	41
2019-04-14 12:00:00	365	5.42	55.58
2019-04-14 13:00:00	358	5.83	53.92
2019-04-14 14:00:00	315	4.67	48.92
2019-04-14 15:00:00	299	3	45
2019-04-14 16:00:00	283	3.17	43.25
2019-04-14 17:00:00	256	2.34	38
2019-04-14 18:00:00	279	2.92	41.5
2019-04-14 19:00:00	259	2.34	40.17
2019-04-14 20:00:00	222	1.83	33.33
2019-04-14 21:00:00	133	0.5	20.42
2019-04-14 22:00:00	85	0.08	12.42
2019-04-14 23:00:00	73	0	10.17
2019-04-15 00:00:00	29	0	3.44
2019-04-15 01:00:00	17	0	1.25
2019-04-15 02:00:00	14	0	2.5
2019-04-15 03:00:00	6	0	1.5
2019-04-15 04:00:00	8	0	0.83
2019-04-15 05:00:00	31	0	3.08
2019-04-15 06:00:00	256	2.59	33.5
2019-04-15 07:00:00	401	3.67	62.58
2019-04-15 08:00:00	400	3.67	60.67
2019-04-15 09:00:00	434	4.59	64.83
2019-04-15 10:00:00	418	5.08	64
2019-04-15 11:00:00	442	7.5	67.08
2019-04-15 12:00:00	452	13.83	70
2019-04-15 13:00:00	454	7.5	70.34
2019-04-15 14:00:00	432	10.42	66.25
2019-04-15 15:00:00	425	11.17	65
2019-04-15 16:00:00	388	10.5	60.42
2019-04-15 17:00:00	370	9.67	58.17
2019-04-15 18:00:00	314	9.42	48.42
2019-04-15 19:00:00	318	17.83	51.42
2019-04-15 20:00:00	300	5.67	47
2019-04-15 21:00:00	190	1.42	29.25
2019-04-15 22:00:00	147	0.92	21.84
2019-04-15 23:00:00	57	0.08	8.75
2019-04-16 00:00:00	20	0	1.67
2019-04-16 01:00:00	3	0	0.25
2019-04-16 02:00:00	0	0	0
2019-04-16 03:00:00	4	0	1.5
2019-04-16 04:00:00	5	0	1.25
2019-04-16 05:00:00	18	0	2.58
2019-04-16 06:00:00	250	2.34	32.42
2019-04-16 07:00:00	424	4	65
2019-04-16 08:00:00	438	4.67	67.42
2019-04-16 09:00:00	401	4.83	60.58
2019-04-16 10:00:00	444	5.92	67.5
2019-04-16 11:00:00	450	13.08	69.67
2019-04-16 12:00:00	418	19.75	66.5
2019-04-16 13:00:00	432	12	66.75
2019-04-16 14:00:00	432	14.92	67.92
2019-04-16 15:00:00	354	18.25	57.42
2019-04-16 16:00:00	387	14.92	59.92
2019-04-16 17:00:00	375	14.17	58.92
2019-04-16 18:00:00	343	14.42	54.75
2019-04-16 19:00:00	352	8.42	54.25
2019-04-16 20:00:00	302	3.42	46.25
2019-04-16 21:00:00	207	1.58	31.67
2019-04-16 22:00:00	176	1.25	25.92
2019-04-16 23:00:00	88	0.34	13.83
2019-04-17 00:00:00	31	0	4.22
2019-04-17 01:00:00	15	0	1.42
2019-04-17 02:00:00	4	0	1.58
2019-04-17 03:00:00	4	0.08	1.25
2019-04-17 04:00:00	9	0	1.25
2019-04-17 05:00:00	15	0	1.67
2019-04-17 06:00:00	246	2.58	32.75
2019-04-17 07:00:00	417	4	62.67
2019-04-17 08:00:00	446	4.5	68.09
2019-04-17 09:00:00	444	4.92	67.92
2019-04-17 10:00:00	458	6.25	70
2019-04-17 11:00:00	429	16.67	67.17
2019-04-17 12:00:00	419	14.58	65.75
2019-04-17 13:00:00	437	8.25	66.75
2019-04-17 14:00:00	425	9.08	64.5
2019-04-17 15:00:00	312	34	55.83
2019-04-17 16:00:00	400	13.67	61.59
2019-04-17 17:00:00	371	11.5	58.58
2019-04-17 18:00:00	377	7.92	57.25
2019-04-17 19:00:00	365	20	59.42
2019-04-17 20:00:00	318	3.5	49
2019-04-17 21:00:00	221	1.92	34.5
2019-04-17 22:00:00	185	1.25	27.58
2019-04-17 23:00:00	99	0.33	14.17
2019-04-18 00:00:00	73	0	11
2019-04-18 01:00:00	25	0	2.58
2019-04-18 02:00:00	11	0	1.58
2019-04-18 03:00:00	20	0	2.59
2019-04-18 04:00:00	11	0	2.42
2019-04-18 05:00:00	26	0	2.42
2019-04-18 06:00:00	119	0.5	15.34
2019-04-18 07:00:00	306	2.5	45
2019-04-18 08:00:00	360	3.25	54.09
2019-04-18 09:00:00	400	4.09	59.83
2019-04-18 10:00:00	412	4.83	62.75
2019-04-18 11:00:00	441	11.42	67.5
2019-04-18 12:00:00	406	16.92	64.17
2019-04-18 13:00:00	434	10.84	66.5
2019-04-18 14:00:00	395	24.75	65.42
2019-04-18 15:00:00	394	10.92	60.42
2019-04-18 16:00:00	297	32	53.59
2019-04-18 17:00:00	381	12.92	58.67
2019-04-18 18:00:00	373	7.75	57.5
2019-04-18 19:00:00	338	4.17	51.67
2019-04-18 20:00:00	321	3.25	48.25
2019-04-18 21:00:00	235	2.17	37.33
2019-04-18 22:00:00	169	1.17	24.92
2019-04-18 23:00:00	115	0.58	17.42
2019-04-19 00:00:00	92	0.22	12.33
2019-04-19 01:00:00	46	0	6.25
2019-04-19 02:00:00	24	0	2.34
2019-04-19 03:00:00	27	0	2.84
2019-04-19 04:00:00	23	0	2.17
2019-04-19 05:00:00	25	0	2.58
2019-04-19 06:00:00	76	0.08	9.67
2019-04-19 07:00:00	142	0.58	20.83
2019-04-19 08:00:00	154	0.5	21.42
2019-04-19 09:00:00	197	1.34	28.25
2019-04-19 10:00:00	197	1.58	29.83
2019-04-19 11:00:00	201	1.75	30.33
2019-04-19 12:00:00	206	1.84	30.25
2019-04-19 13:00:00	214	3.08	32.92
2019-04-19 14:00:00	208	2.25	29.92
2019-04-19 15:00:00	213	3.92	33.34
2019-04-19 16:00:00	224	2.5	33.25
2019-04-19 17:00:00	218	1.75	32.59
2019-04-19 18:00:00	206	1.67	30.67
2019-04-19 19:00:00	198	2.42	30.42
2019-04-19 20:00:00	174	1.92	26.34
2019-04-19 21:00:00	154	0.92	22.84
2019-04-19 22:00:00	112	0.17	16.33
2019-04-19 23:00:00	69	0	9.83
2019-04-20 00:00:00	61	0	8.67
2019-04-20 01:00:00	45	0	5.34
2019-04-20 02:00:00	22	0	4.42
2019-04-20 03:00:00	18	0	2.09
2019-04-20 04:00:00	15	0	2.42
2019-04-20 05:00:00	7	0	0.92
2019-04-20 06:00:00	36	0	3.58
2019-04-20 07:00:00	111	0.17	15
2019-04-20 08:00:00	154	0.83	22.75
2019-04-20 09:00:00	247	1.92	34.83
2019-04-20 10:00:00	301	2.92	45.42
2019-04-20 11:00:00	372	4	55.33
2019-04-20 12:00:00	347	4.59	52.83
2019-04-20 13:00:00	295	3	44.75
2019-04-20 14:00:00	292	2.67	44.83
2019-04-20 15:00:00	291	2.75	43.34
2019-04-20 16:00:00	273	2.25	41.42
2019-04-20 17:00:00	226	1.92	34.75
2019-04-20 18:00:00	233	2.17	33.42
2019-04-20 19:00:00	259	2.75	39.42
2019-04-20 20:00:00	200	1.58	30.5
2019-04-20 21:00:00	185	1.34	27.75
2019-04-20 22:00:00	141	0.58	20.84
2019-04-20 23:00:00	83	0.25	12.5
2019-04-21 00:00:00	92	0.22	12.56
2019-04-21 01:00:00	70	0	9.92
2019-04-21 02:00:00	26	0	2.83
2019-04-21 03:00:00	17	0	1.75
2019-04-21 04:00:00	20	0	1.92
2019-04-21 05:00:00	20	0	3.33
2019-04-21 06:00:00	60	0.08	7.84
2019-04-21 07:00:00	68	0	9.42
2019-04-21 08:00:00	114	0.33	15.58
2019-04-21 09:00:00	139	0.59	19.58
2019-04-21 10:00:00	213	1.33	31.25
2019-04-21 11:00:00	221	1.84	32.42
2019-04-21 12:00:00	300	3.58	45.25
2019-04-21 13:00:00	294	3.33	43.58
2019-04-21 14:00:00	242	2.09	37.17
2019-04-21 15:00:00	247	2.08	37
2019-04-21 16:00:00	229	1.75	35
2019-04-21 17:00:00	269	2.58	38.83
2019-04-21 18:00:00	250	2.42	38.58
2019-04-21 19:00:00	246	2.33	37.25
2019-04-21 20:00:00	221	1.92	32.33
2019-04-21 21:00:00	149	1.08	23.34
2019-04-21 22:00:00	100	0.42	14.75
2019-04-21 23:00:00	65	0.08	9.25
2019-04-22 00:00:00	17	0	1.78
2019-04-22 01:00:00	18	0	2
2019-04-22 02:00:00	11	0	1.33
2019-04-22 03:00:00	15	0	2.17
2019-04-22 04:00:00	13	0	1.58
2019-04-22 05:00:00	41	0.08	4.08
2019-04-22 06:00:00	245	2.42	32.67
2019-04-22 07:00:00	383	3.42	59.58
2019-04-22 08:00:00	399	3.75	60.33
2019-04-22 09:00:00	420	4.59	62.67
2019-04-22 10:00:00	430	5.75	65.59
2019-04-22 11:00:00	422	6.5	64.42
2019-04-22 12:00:00	434	6.33	66.09
2019-04-22 13:00:00	443	6.08	67
2019-04-22 14:00:00	461	10.17	70.25
2019-04-22 15:00:00	404	6.59	62.25
2019-04-22 16:00:00	403	9.92	61.58
2019-04-22 17:00:00	384	7.92	59.34
2019-04-22 18:00:00	369	12.75	57.42
2019-04-22 19:00:00	361	5.08	54.67
2019-04-22 20:00:00	265	2.25	41.58
2019-04-22 21:00:00	188	1.08	28.67
2019-04-22 22:00:00	147	0.5	21.75
2019-04-22 23:00:00	56	0	8.75
2019-04-23 00:00:00	29	0	3
2019-04-23 01:00:00	10	0	1.33
2019-04-23 02:00:00	2	0	0.58
2019-04-23 03:00:00	11	0.08	2.67
2019-04-23 04:00:00	11	0	1.58
2019-04-23 05:00:00	36	0.08	3.83
2019-04-23 06:00:00	236	2.84	32
2019-04-23 07:00:00	420	3.84	63
2019-04-23 08:00:00	424	4.25	63.75
2019-04-23 09:00:00	409	5.08	63.09
2019-04-23 10:00:00	429	5.25	65.33
2019-04-23 11:00:00	421	11.67	65.75
2019-04-23 12:00:00	448	12.92	68.75
2019-04-23 13:00:00	445	8.42	67.83
2019-04-23 14:00:00	433	8.25	66.75
2019-04-23 15:00:00	376	10.92	58
2019-04-23 16:00:00	353	17.25	57.17
2019-04-23 17:00:00	402	7	60.67
2019-04-23 18:00:00	351	8.5	53.83
2019-04-23 19:00:00	365	5.84	56.17
2019-04-23 20:00:00	281	2.75	43
2019-04-23 21:00:00	226	1.83	34.08
2019-04-23 22:00:00	160	0.75	23.92
2019-04-23 23:00:00	78	0	12
2019-04-24 00:00:00	45	0	6.11
2019-04-24 01:00:00	19	0	2
2019-04-24 02:00:00	3	0	1.67
2019-04-24 03:00:00	6	0	2.33
2019-04-24 04:00:00	7	0	1
2019-04-24 05:00:00	32	0	3.92
2019-04-24 06:00:00	265	2.17	35.92
2019-04-24 07:00:00	421	3.83	62.67
2019-04-24 08:00:00	424	4.08	65.25
2019-04-24 09:00:00	469	5.17	70.92
2019-04-24 10:00:00	374	13.33	59.75
2019-04-24 11:00:00	419	9	63.5
2019-04-24 12:00:00	429	21.17	68.33
2019-04-24 13:00:00	444	7.25	67.09
2019-04-24 14:00:00	436	9.67	66.67
2019-04-24 15:00:00	393	13.92	61.42
2019-04-24 16:00:00	379	12.75	60
2019-04-24 17:00:00	393	9.75	60.5
2019-04-24 18:00:00	354	6.17	54.75
2019-04-24 19:00:00	362	14.34	56.59
2019-04-24 20:00:00	314	3.17	48.17
2019-04-24 21:00:00	223	1.84	33.67
2019-04-24 22:00:00	199	1.5	30.17
2019-04-24 23:00:00	97	0.33	14.67
2019-04-25 00:00:00	49	0	6.78
2019-04-25 01:00:00	12	0	1.17
2019-04-25 02:00:00	10	0	1.67
2019-04-25 03:00:00	22	0.08	2.25
2019-04-25 04:00:00	16	0	2.42
2019-04-25 05:00:00	43	0.08	4.58
2019-04-25 06:00:00	285	3.08	38.67
2019-04-25 07:00:00	428	3.83	66.17
2019-04-25 08:00:00	433	4.42	65.92
2019-04-25 09:00:00	412	4.17	62.17
2019-04-25 10:00:00	451	6.17	68.33
2019-04-25 11:00:00	437	16.08	68.17
2019-04-25 12:00:00	420	34.42	70
2019-04-25 13:00:00	446	10.58	68.17
2019-04-25 14:00:00	435	23.5	69.25
2019-04-25 15:00:00	393	23.25	63.84
2019-04-25 16:00:00	397	21.92	63.92
2019-04-25 17:00:00	371	14.08	58.33
2019-04-25 18:00:00	355	6.25	54.25
2019-04-25 19:00:00	382	16.75	59.92
2019-04-25 20:00:00	342	6.33	52.92
2019-04-25 21:00:00	263	2.92	40.5
2019-04-25 22:00:00	183	1.33	27.25
2019-04-25 23:00:00	123	0.5	18.67
2019-04-26 00:00:00	83	0	12.22
2019-04-26 01:00:00	22	0	2.25
2019-04-26 02:00:00	12	0	1.58
2019-04-26 03:00:00	16	0	2.42
2019-04-26 04:00:00	15	0.08	2.25
2019-04-26 05:00:00	24	0	2.83
2019-04-26 06:00:00	225	2.33	29.59
2019-04-26 07:00:00	411	3.75	62.33
2019-04-26 08:00:00	427	4.17	64.83
2019-04-26 09:00:00	428	4.84	64.5
2019-04-26 10:00:00	434	5.92	66.58
2019-04-26 11:00:00	435	14.17	67.83
2019-04-26 12:00:00	397	26.67	65
2019-04-26 13:00:00	412	19.83	65.75
2019-04-26 14:00:00	367	33.75	62.59
2019-04-26 15:00:00	320	28.42	55.5
2019-04-26 16:00:00	324	43.33	59.17
2019-04-26 17:00:00	374	18.08	59.67
2019-04-26 18:00:00	358	7.5	56.09
2019-04-26 19:00:00	374	25.25	60.58
2019-04-26 20:00:00	368	6	56
2019-04-26 21:00:00	281	5.75	44.33
2019-04-26 22:00:00	200	1.67	31.08
2019-04-26 23:00:00	175	1.42	25.58
2019-04-27 00:00:00	179	1.11	26.45
2019-04-27 01:00:00	79	0.17	11.84
2019-04-27 02:00:00	45	0.08	5.67
2019-04-27 03:00:00	37	0.08	4.25
2019-04-27 04:00:00	26	0	2.92
2019-04-27 05:00:00	34	0	3.83
2019-04-27 06:00:00	94	0.59	11.5
2019-04-27 07:00:00	215	1.59	32
2019-04-27 08:00:00	299	2.58	43.67
2019-04-27 09:00:00	358	3.58	52.92
2019-04-27 10:00:00	426	4.92	64.92
2019-04-27 11:00:00	450	5.5	68.08
2019-04-27 12:00:00	435	14.75	68.67
2019-04-27 13:00:00	364	13	57.08
2019-04-27 14:00:00	394	11.25	60.42
2019-04-27 15:00:00	360	7	55.58
2019-04-27 16:00:00	350	4.67	52.58
2019-04-27 17:00:00	370	5.33	56.75
2019-04-27 18:00:00	346	4.5	51.83
2019-04-27 19:00:00	333	4.42	51.67
2019-04-27 20:00:00	319	3.84	47.42
2019-04-27 21:00:00	262	2.67	40.34
2019-04-27 22:00:00	205	1.92	30.92
2019-04-27 23:00:00	189	1.33	28
2019-04-28 00:00:00	148	0.89	22.67
2019-04-28 01:00:00	90	0.34	13.34
2019-04-28 02:00:00	68	0.08	9.09
2019-04-28 03:00:00	36	0.17	4.5
2019-04-28 04:00:00	28	0	3.33
2019-04-28 05:00:00	31	0	3.17
2019-04-28 06:00:00	48	0	5.92
2019-04-28 07:00:00	88	0.25	11.67
2019-04-28 08:00:00	131	0.75	18.58
2019-04-28 09:00:00	184	1.33	27
2019-04-28 10:00:00	241	2.25	36.17
2019-04-28 11:00:00	275	2.67	40
2019-04-28 12:00:00	358	5.58	53.67
2019-04-28 13:00:00	377	7.92	58.34
2019-04-28 14:00:00	272	2.58	41.75
2019-04-28 15:00:00	295	2.92	44
2019-04-28 16:00:00	320	3.67	48.17
2019-04-28 17:00:00	320	3.58	47.75
2019-04-28 18:00:00	315	3.75	48.67
2019-04-28 19:00:00	261	2.58	40.33
2019-04-28 20:00:00	216	1.83	31.75
2019-04-28 21:00:00	154	0.84	23.59
2019-04-28 22:00:00	93	0.17	13.92
2019-04-28 23:00:00	56	0	7.5
2019-04-29 00:00:00	25	0	3
2019-04-29 01:00:00	15	0	1.08
2019-04-29 02:00:00	9	0	1.5
2019-04-29 03:00:00	6	0	1.33
2019-04-29 04:00:00	6	0	1.17
2019-04-29 05:00:00	24	0	2.42
2019-04-29 06:00:00	256	2.25	32.83
2019-04-29 07:00:00	413	3.75	64.33
2019-04-29 08:00:00	421	3.83	63.34
2019-04-29 09:00:00	407	4.17	61
2019-04-29 10:00:00	411	4.42	62.08
2019-04-29 11:00:00	437	8.75	67.17
2019-04-29 12:00:00	436	11.67	67.92
2019-04-29 13:00:00	469	8.5	71
2019-04-29 14:00:00	388	11.17	60.92
2019-04-29 15:00:00	390	9.25	59.5
2019-04-29 16:00:00	385	9.25	59.5
2019-04-29 17:00:00	353	6.83	54.92
2019-04-29 18:00:00	328	11.25	50.33
2019-04-29 19:00:00	358	10.25	55.67
2019-04-29 20:00:00	297	3.17	45.92
2019-04-29 21:00:00	183	1.25	28.75
2019-04-29 22:00:00	143	0.67	21.42
2019-04-29 23:00:00	58	0.08	8.17
2019-04-30 00:00:00	31	0	4
2019-04-30 01:00:00	9	0	1.84
2019-04-30 02:00:00	7	0	1.17
2019-04-30 03:00:00	5	0	2.25
2019-04-30 04:00:00	10	0	1.75
2019-04-30 05:00:00	25	0	2.25
2019-04-30 06:00:00	243	2.42	32.17
2019-04-30 07:00:00	435	4.17	66.08
2019-04-30 08:00:00	429	4.33	64.25
2019-04-30 09:00:00	434	4.92	67.08
2019-04-30 10:00:00	428	6	65
2019-04-30 11:00:00	437	16.17	68.42
2019-04-30 12:00:00	390	24.75	64.83
2019-04-30 13:00:00	395	25.58	63.67
2019-04-30 14:00:00	405	12.58	63.75
2019-04-30 15:00:00	390	16.67	60.92
2019-04-30 16:00:00	389	12.42	61.17
2019-04-30 17:00:00	369	12.58	57.25
2019-04-30 18:00:00	328	5.42	50.08
2019-04-30 19:00:00	372	12.5	57.75
2019-04-30 20:00:00	360	5.17	55.59
2019-04-30 21:00:00	292	3.33	44.25
2019-04-30 22:00:00	230	2.08	35.25
2019-04-30 23:00:00	141	0.83	21.33
2019-05-01 00:00:00	93	0.22	13.44

## Sheet: PM 06070 04
Data/Hora	Intensidade(carros/hora)	Ocupacao(%)	Carga(%)
2019-04-01 00:00:00	1	2.33	0.33
2019-04-01 01:00:00	2	7.92	2.92
2019-04-01 02:00:00	0	6.84	2.17
2019-04-01 03:00:00	0	4.92	0.67
2019-04-01 04:00:00	1	4.67	0.25
2019-04-01 05:00:00	3	0.59	0.67
2019-04-01 06:00:00	23	3.17	4.92
2019-04-01 07:00:00	16	2.92	5.09
2019-04-01 08:00:00	14	2	8.75
2019-04-01 09:00:00	17	3.17	6.08
2019-04-01 10:00:00	9	2.67	3.17
2019-04-01 11:00:00	40	8.42	10.08
2019-04-01 12:00:00	11	7.84	5.92
2019-04-01 13:00:00	40	11.25	8.75
2019-04-01 14:00:00	21	11.84	12
2019-04-01 15:00:00	19	11.17	8.17
2019-04-01 16:00:00	27	12.75	11.84
2019-04-01 17:00:00	15	12.25	10.08
2019-04-01 18:00:00	31	10.75	10.92
2019-04-01 19:00:00	12	10.25	7.42
2019-04-01 20:00:00	20	9.92	7.33
2019-04-01 21:00:00	22	9	9
2019-04-01 22:00:00	10	6.67	5.75
2019-04-01 23:00:00	1	6.17	1.67
2019-04-02 00:00:00	1	5.78	2.33
2019-04-02 01:00:00	0	3.75	0
2019-04-02 02:00:00	2	3.17	0.83
2019-04-02 03:00:00	0	3	0.08
2019-04-02 04:00:00	0	1	0
2019-04-02 05:00:00	16	0.33	0.67
2019-04-02 06:00:00	41	4	10.67
2019-04-02 07:00:00	15	1.83	3.83
2019-04-02 08:00:00	21	2.33	6.58
2019-04-02 09:00:00	35	7.17	8.42
2019-04-02 10:00:00	44	5.58	7.25
2019-04-02 11:00:00	39	8.59	8.42
2019-04-02 12:00:00	17	7.92	8.25
2019-04-02 13:00:00	31	9.17	10.58
2019-04-02 14:00:00	11	12.5	8.42
2019-04-02 15:00:00	8	12.17	7.75
2019-04-02 16:00:00	31	13.59	13.75
2019-04-02 17:00:00	23	11.92	13.67
2019-04-02 18:00:00	16	13.92	10.5
2019-04-02 19:00:00	24	12.5	11.75
2019-04-02 20:00:00	14	9.75	8.83
2019-04-02 21:00:00	10	8.25	5.33
2019-04-02 22:00:00	26	8.34	5.33
2019-04-02 23:00:00	3	5.92	2.92
2019-04-03 00:00:00	0	8.11	2.89
2019-04-03 01:00:00	0	5.42	1.67
2019-04-03 02:00:00	1	5.84	2.25
2019-04-03 03:00:00	1	4.67	3.08
2019-04-03 04:00:00	0	2.84	0.75
2019-04-03 05:00:00	3	2.08	3.5
2019-04-03 06:00:00	14	2.75	6.75
2019-04-03 07:00:00	15	2.09	6.42
2019-04-03 08:00:00	17	3.25	6.67
2019-04-03 09:00:00	2	3.75	3.5
2019-04-03 10:00:00	51	11.42	10.5
2019-04-03 11:00:00	42	10.67	8.33
2019-04-03 12:00:00	11	10.58	7.5
2019-04-03 13:00:00	20	10.42	8.17
2019-04-03 14:00:00	11	11.92	10.34
2019-04-03 15:00:00	19	11.75	10.58
2019-04-03 16:00:00	25	13.25	12.5
2019-04-03 17:00:00	10	13.25	9.33
2019-04-03 18:00:00	29	14.58	12.17
2019-04-03 19:00:00	10	12.58	10.42
2019-04-03 20:00:00	12	11.34	8.58
2019-04-03 21:00:00	10	12	7.84
2019-04-03 22:00:00	13	11.59	9.17
2019-04-03 23:00:00	6	9.92	5.67
2019-04-04 00:00:00	3	8.56	4
2019-04-04 01:00:00	0	3.42	2.25
2019-04-04 02:00:00	0	7.33	2.33
2019-04-04 03:00:00	0	5.84	1.92
2019-04-04 04:00:00	1	2.75	2.33
2019-04-04 05:00:00	1	2.75	3.5
2019-04-04 06:00:00	14	2.34	5.33
2019-04-04 07:00:00	29	3.17	7.83
2019-04-04 08:00:00	14	2.25	8
2019-04-04 09:00:00	16	3.42	5.67
2019-04-04 10:00:00	44	7.84	7.42
2019-04-04 11:00:00	18	4.59	5.5
2019-04-04 12:00:00	45	6.42	7.75
2019-04-04 13:00:00	64	13.42	13.59
2019-04-04 14:00:00	22	11.92	12
2019-04-04 15:00:00	23	15.25	9.58
2019-04-04 16:00:00	8	16.75	9.92
2019-04-04 17:00:00	15	15.34	11
2019-04-04 18:00:00	18	14.09	10.75
2019-04-04 19:00:00	18	12.34	10.92
2019-04-04 20:00:00	23	13.92	11.17
2019-04-04 21:00:00	13	11.25	9.09
2019-04-04 22:00:00	11	11.34	8.25
2019-04-04 23:00:00	11	10.5	7.25
2019-04-05 00:00:00	4	6.11	3.33
2019-04-05 01:00:00	4	10	3.92
2019-04-05 02:00:00	1	6.58	2.92
2019-04-05 03:00:00	0	4.42	1.25
2019-04-05 04:00:00	0	4.08	1.17
2019-04-05 05:00:00	0	2.83	3.75
2019-04-05 06:00:00	15	4.58	4.84
2019-04-05 07:00:00	16	2.17	7.67
2019-04-05 08:00:00	10	2.92	3
2019-04-05 09:00:00	27	5.42	8.75
2019-04-05 10:00:00	20	4.17	6.08
2019-04-05 11:00:00	34	6.17	6.42
2019-04-05 12:00:00	22	11.34	7.92
2019-04-05 13:00:00	17	15	12
2019-04-05 14:00:00	15	12.83	8.42
2019-04-05 15:00:00	16	11.59	11.5
2019-04-05 16:00:00	41	15.08	12.17
2019-04-05 17:00:00	44	17.59	13.58
2019-04-05 18:00:00	19	14.25	12.08
2019-04-05 19:00:00	19	12.5	11.17
2019-04-05 20:00:00	14	14	9.92
2019-04-05 21:00:00	9	12	7.84
2019-04-05 22:00:00	24	11.5	11.17
2019-04-05 23:00:00	6	9.34	6.42
2019-04-06 00:00:00	8	9.56	6.33
2019-04-06 01:00:00	4	8.09	5.33
2019-04-06 02:00:00	2	3.5	1.25
2019-04-06 03:00:00	1	6.84	2.09
2019-04-06 04:00:00	0	5.17	1.84
2019-04-06 05:00:00	2	2.17	2.17
2019-04-06 06:00:00	4	2.83	3.08
2019-04-06 07:00:00	9	2.25	3.09
2019-04-06 08:00:00	9	5.25	3.25
2019-04-06 09:00:00	9	5.25	4.5
2019-04-06 10:00:00	17	4.58	5.33
2019-04-06 11:00:00	17	5.75	6.75
2019-04-06 12:00:00	15	6.84	7.08
2019-04-06 13:00:00	28	9.17	9.5
2019-04-06 14:00:00	15	10.42	9.5
2019-04-06 15:00:00	30	13.42	9.08
2019-04-06 16:00:00	9	12.09	8.09
2019-04-06 17:00:00	10	13.59	8.42
2019-04-06 18:00:00	9	14.67	8.67
2019-04-06 19:00:00	8	12.5	7.67
2019-04-06 20:00:00	17	12.67	9.42
2019-04-06 21:00:00	8	11.5	8.17
2019-04-06 22:00:00	7	10.33	6.5
2019-04-06 23:00:00	15	9.09	7.75
2019-04-07 00:00:00	16	6.11	4
2019-04-07 01:00:00	8	7.92	5
2019-04-07 02:00:00	0	7.5	3
2019-04-07 03:00:00	2	6.59	2.75
2019-04-07 04:00:00	2	6.67	3
2019-04-07 05:00:00	0	2	0.5
2019-04-07 06:00:00	7	2.5	5.17
2019-04-07 07:00:00	3	1.67	4.25
2019-04-07 08:00:00	6	3	3.09
2019-04-07 09:00:00	4	3.42	4.25
2019-04-07 10:00:00	5	2.75	2
2019-04-07 11:00:00	13	7	5.75
2019-04-07 12:00:00	13	7.17	7.25
2019-04-07 13:00:00	24	9.25	8.25
2019-04-07 14:00:00	40	11.5	8.83
2019-04-07 15:00:00	9	10.08	6.33
2019-04-07 16:00:00	26	13.42	9.67
2019-04-07 17:00:00	6	12	6.75
2019-04-07 18:00:00	18	13.67	9.75
2019-04-07 19:00:00	9	12	8.83
2019-04-07 20:00:00	10	11.34	8.17
2019-04-07 21:00:00	15	11.92	8.25
2019-04-07 22:00:00	7	8.75	6.08
2019-04-07 23:00:00	2	7	3
2019-04-08 00:00:00	1	2.56	1.11
2019-04-08 01:00:00	1	7.67	2.83
2019-04-08 02:00:00	1	7.67	3.08
2019-04-08 03:00:00	0	6.5	2.34
2019-04-08 04:00:00	0	7.09	2.5
2019-04-08 05:00:00	3	2	4.08
2019-04-08 06:00:00	4	2.92	4.59
2019-04-08 07:00:00	24	3.08	7.83
2019-04-08 08:00:00	5	2	3.58
2019-04-08 09:00:00	21	3.58	5.17
2019-04-08 10:00:00	14	3.42	4.67
2019-04-08 11:00:00	14	4.75	5.58
2019-04-08 12:00:00	47	11.5	8.33
2019-04-08 13:00:00	20	8.67	7.34
2019-04-08 14:00:00	28	13.58	12.67
2019-04-08 15:00:00	75	14.5	11.59
2019-04-08 16:00:00	20	11.92	11.33
2019-04-08 17:00:00	16	14	8.92
2019-04-08 18:00:00	12	11.84	8.83
2019-04-08 19:00:00	26	11.5	13.25
2019-04-08 20:00:00	25	9.67	8.5
2019-04-08 21:00:00	7	8.59	4.42
2019-04-08 22:00:00	14	6.09	5.75
2019-04-08 23:00:00	3	4.92	1.67
2019-04-09 00:00:00	3	4.44	1.33
2019-04-09 01:00:00	1	2.25	0.58
2019-04-09 02:00:00	0	2.67	0.25
2019-04-09 03:00:00	0	0.75	0
2019-04-09 04:00:00	2	3.92	2.92
2019-04-09 05:00:00	0	1.83	1.83
2019-04-09 06:00:00	4	3.92	3.25
2019-04-09 07:00:00	7	1.17	2.42
2019-04-09 08:00:00	46	3.84	7.17
2019-04-09 09:00:00	16	4	7.67
2019-04-09 10:00:00	23	4	8
2019-04-09 11:00:00	35	9	7.42
2019-04-09 12:00:00	34	10.17	7.5
2019-04-09 13:00:00	28	8.33	9.08
2019-04-09 14:00:00	70	14.67	13.58
2019-04-09 15:00:00	22	12.25	12.25
2019-04-09 16:00:00	29	13.75	10.5
2019-04-09 17:00:00	18	11.84	9.08
2019-04-09 18:00:00	16	14.67	10.83
2019-04-09 19:00:00	20	10.92	10.17
2019-04-09 20:00:00	30	11.17	7.08
2019-04-09 21:00:00	13	9.59	5.75
2019-04-09 22:00:00	2	5.33	2
2019-04-09 23:00:00	5	6	3
2019-04-10 00:00:00	1	5.34	1.22
2019-04-10 01:00:00	1	3.92	0.67
2019-04-10 02:00:00	1	7.09	2
2019-04-10 03:00:00	0	4.83	1.34
2019-04-10 04:00:00	0	1	0.17
2019-04-10 05:00:00	1	0.5	0.17
2019-04-10 06:00:00	36	2.25	5.83
2019-04-10 07:00:00	18	2.08	4.09
2019-04-10 08:00:00	20	3.25	6.58
2019-04-10 09:00:00	27	3.08	5.34
2019-04-10 10:00:00	31	8.92	10.33
2019-04-10 11:00:00	11	7.17	5.75
2019-04-10 12:00:00	13	8.83	6.83
2019-04-10 13:00:00	56	13.84	11.92
2019-04-10 14:00:00	15	10.42	9.09
2019-04-10 15:00:00	47	14.25	12.17
2019-04-10 16:00:00	14	13.33	11.17
2019-04-10 17:00:00	16	12.34	10.17
2019-04-10 18:00:00	38	15.92	12.17
2019-04-10 19:00:00	45	14	10.42
2019-04-10 20:00:00	8	12.09	7.17
2019-04-10 21:00:00	12	11.42	8.92
2019-04-10 22:00:00	27	10.42	6.33
2019-04-10 23:00:00	10	8.58	5.67
2019-04-11 00:00:00	3	7.33	2.89
2019-04-11 01:00:00	2	1.42	0.58
2019-04-11 02:00:00	0	5	1.33
2019-04-11 03:00:00	0	4.42	0.5
2019-04-11 04:00:00	1	1.83	0.84
2019-04-11 05:00:00	5	2.09	1
2019-04-11 06:00:00	5	2.83	1.75
2019-04-11 07:00:00	17	2.25	6
2019-04-11 08:00:00	10	2.42	4.75
2019-04-11 09:00:00	13	3.75	4.67
2019-04-11 10:00:00	22	5.84	8.75
2019-04-11 11:00:00	29	3.25	6.5
2019-04-11 12:00:00	18	5.67	7.67
2019-04-11 13:00:00	21	9.75	7.67
2019-04-11 14:00:00	74	15.42	11.83
2019-04-11 15:00:00	14	13.42	10.08
2019-04-11 16:00:00	111	18.34	19.92
2019-04-11 17:00:00	15	14.75	11
2019-04-11 18:00:00	15	13.34	10
2019-04-11 19:00:00	19	13.83	11.25
2019-04-11 20:00:00	13	12.5	9.59
2019-04-11 21:00:00	15	12.09	9.42
2019-04-11 22:00:00	14	9.5	7.83
2019-04-11 23:00:00	6	8.58	4.42
2019-04-12 00:00:00	16	8.89	4
2019-04-12 01:00:00	0	8.17	3
2019-04-12 02:00:00	0	7.67	2.59
2019-04-12 03:00:00	1	5.5	2.09
2019-04-12 04:00:00	1	2.58	3.75
2019-04-12 05:00:00	0	3.92	3.83
2019-04-12 06:00:00	8	3.42	3.25
2019-04-12 07:00:00	13	2.92	5.08
2019-04-12 08:00:00	15	2.75	7.08
2019-04-12 09:00:00	14	4.33	3.25
2019-04-12 10:00:00	30	5	10.34
2019-04-12 11:00:00	32	8.09	5.08
2019-04-12 12:00:00	17	10.75	8.59
2019-04-12 13:00:00	50	16.5	11.84
2019-04-12 14:00:00	10	13.5	8.75
2019-04-12 15:00:00	25	13.17	12.84
2019-04-12 16:00:00	23	14.84	10.25
2019-04-12 17:00:00	42	16.59	14.75
2019-04-12 18:00:00	12	13.67	10.34
2019-04-12 19:00:00	16	13	10.08
2019-04-12 20:00:00	15	13.84	10.08
2019-04-12 21:00:00	7	12.17	7.33
2019-04-12 22:00:00	15	10.84	9
2019-04-12 23:00:00	12	9.5	7.25
2019-04-13 00:00:00	11	10.44	6.22
2019-04-13 01:00:00	9	8.34	5.42
2019-04-13 02:00:00	3	3.5	1.84
2019-04-13 03:00:00	3	5.58	2.58
2019-04-13 04:00:00	0	6.25	3.59
2019-04-13 05:00:00	0	2.17	1.92
2019-04-13 06:00:00	5	2.92	3.08
2019-04-13 07:00:00	7	2.17	4.08
2019-04-13 08:00:00	11	4.5	4.58
2019-04-13 09:00:00	15	6.42	6.42
2019-04-13 10:00:00	7	3.67	3.09
2019-04-13 11:00:00	18	7	6.59
2019-04-13 12:00:00	16	5.75	7.42
2019-04-13 13:00:00	14	6.75	6.58
2019-04-13 14:00:00	35	10.34	7.83
2019-04-13 15:00:00	40	14.34	9.08
2019-04-13 16:00:00	15	12.75	9.25
2019-04-13 17:00:00	13	13.34	9.92
2019-04-13 18:00:00	15	14.34	10.92
2019-04-13 19:00:00	14	12.67	9.25
2019-04-13 20:00:00	14	11.92	9.67
2019-04-13 21:00:00	9	12.25	7.5
2019-04-13 22:00:00	12	11.25	9
2019-04-13 23:00:00	0	9	3.92
2019-04-14 00:00:00	8	5.11	3.67
2019-04-14 01:00:00	7	7.25	4.83
2019-04-14 02:00:00	1	7.83	3.25
2019-04-14 03:00:00	1	6.92	3.08
2019-04-14 04:00:00	0	6.34	2.5
2019-04-14 05:00:00	2	2.92	1
2019-04-14 06:00:00	2	1.83	2.25
2019-04-14 07:00:00	7	2.5	4.42
2019-04-14 08:00:00	9	3.42	4.34
2019-04-14 09:00:00	6	2.42	2.08
2019-04-14 10:00:00	8	3.42	2.75
2019-04-14 11:00:00	7	6.17	4
2019-04-14 12:00:00	16	7.83	7.17
2019-04-14 13:00:00	7	7.92	5.58
2019-04-14 14:00:00	6	10.92	5.92
2019-04-14 15:00:00	9	11.92	7.58
2019-04-14 16:00:00	8	11.67	7.42
2019-04-14 17:00:00	11	12.67	8.17
2019-04-14 18:00:00	7	12.67	7.75
2019-04-14 19:00:00	12	11.75	8.59
2019-04-14 20:00:00	11	12.09	8.34
2019-04-14 21:00:00	4	10.84	6
2019-04-14 22:00:00	5	10.34	5.5
2019-04-14 23:00:00	2	6.67	2.92
2019-04-15 00:00:00	1	4.33	1.67
2019-04-15 01:00:00	0	7.83	2.58
2019-04-15 02:00:00	0	7.17	3
2019-04-15 03:00:00	1	6.67	2.59
2019-04-15 04:00:00	0	7.17	2.58
2019-04-15 05:00:00	0	3	2.17
2019-04-15 06:00:00	4	3.33	1.67
2019-04-15 07:00:00	22	3.25	6.83
2019-04-15 08:00:00	14	2.25	4.83
2019-04-15 09:00:00	17	3.25	5.5
2019-04-15 10:00:00	18	3.17	6.75
2019-04-15 11:00:00	38	8.84	9.34
2019-04-15 12:00:00	29	10.17	9.42
2019-04-15 13:00:00	18	9.42	9.84
2019-04-15 14:00:00	38	12.08	9.67
2019-04-15 15:00:00	85	16.92	13.58
2019-04-15 16:00:00	20	13.33	10.92
2019-04-15 17:00:00	30	13.33	12.92
2019-04-15 18:00:00	22	12.67	12.84
2019-04-15 19:00:00	17	12.75	8.33
2019-04-15 20:00:00	10	10.34	8.75
2019-04-15 21:00:00	9	9.42	6.75
2019-04-15 22:00:00	10	8.25	6.17
2019-04-15 23:00:00	3	4.59	2.17
2019-04-16 00:00:00	3	3.89	0.89
2019-04-16 01:00:00	1	4.83	3.09
2019-04-16 02:00:00	0	2.84	2.17
2019-04-16 03:00:00	0	2.58	4.5
2019-04-16 04:00:00	1	3.09	3
2019-04-16 05:00:00	0	1.92	0.34
2019-04-16 06:00:00	9	3.67	4.5
2019-04-16 07:00:00	17	2.17	5.83
2019-04-16 08:00:00	19	0.92	4.83
2019-04-16 09:00:00	33	7	5.92
2019-04-16 10:00:00	20	4.67	7.42
2019-04-16 11:00:00	31	8.58	8.25
2019-04-16 12:00:00	15	10	6.25
2019-04-16 13:00:00	16	8.59	8
2019-04-16 14:00:00	54	13.83	12.25
2019-04-16 15:00:00	19	11.34	9
2019-04-16 16:00:00	48	15.25	12.25
2019-04-16 17:00:00	19	11.84	11.33
2019-04-16 18:00:00	13	15.25	10
2019-04-16 19:00:00	29	12.67	11.92
2019-04-16 20:00:00	6	10.83	6.83
2019-04-16 21:00:00	13	10.5	7.5
2019-04-16 22:00:00	7	6.5	4.83
2019-04-16 23:00:00	4	6.25	3.25
2019-04-17 00:00:00	3	6.33	2.34
2019-04-17 01:00:00	0	2.92	0.17
2019-04-17 02:00:00	0	4.33	0.42
2019-04-17 03:00:00	0	3.75	0
2019-04-17 04:00:00	1	0.84	0.17
2019-04-17 05:00:00	3	3.58	4.58
2019-04-17 06:00:00	14	1.75	6.33
2019-04-17 07:00:00	10	2.75	3.67
2019-04-17 08:00:00	13	3.25	5.83
2019-04-17 09:00:00	22	2.92	7.75
2019-04-17 10:00:00	17	7.75	5
2019-04-17 11:00:00	14	8.08	8.33
2019-04-17 12:00:00	12	9.42	7.58
2019-04-17 13:00:00	47	17.17	12.92
2019-04-17 14:00:00	11	10.08	7.33
2019-04-17 15:00:00	20	11.92	10.92
2019-04-17 16:00:00	22	13.67	11.67
2019-04-17 17:00:00	16	12.33	10.33
2019-04-17 18:00:00	34	15.75	12.83
2019-04-17 19:00:00	15	14	10.5
2019-04-17 20:00:00	18	11.42	9.5
2019-04-17 21:00:00	9	12.09	8.59
2019-04-17 22:00:00	14	11.59	9.34
2019-04-17 23:00:00	10	10.09	6.92
2019-04-18 00:00:00	3	8	4.56
2019-04-18 01:00:00	0	2.08	1.75
2019-04-18 02:00:00	1	6.59	2.17
2019-04-18 03:00:00	1	6	2.42
2019-04-18 04:00:00	1	2.92	2.34
2019-04-18 05:00:00	1	2.5	3.84
2019-04-18 06:00:00	3	2.67	1.25
2019-04-18 07:00:00	18	2.92	5.42
2019-04-18 08:00:00	9	2.67	3.92
2019-04-18 09:00:00	18	3.25	6.42
2019-04-18 10:00:00	14	6.17	6.17
2019-04-18 11:00:00	6	4.92	3.25
2019-04-18 12:00:00	55	8.42	10.25
2019-04-18 13:00:00	34	11.17	9.67
2019-04-18 14:00:00	22	13.67	12.34
2019-04-18 15:00:00	110	18.75	18.25
2019-04-18 16:00:00	48	17.75	11.17
2019-04-18 17:00:00	18	15.34	10.84
2019-04-18 18:00:00	17	13.5	11.75
2019-04-18 19:00:00	17	12.5	10.67
2019-04-18 20:00:00	13	11.75	8.17
2019-04-18 21:00:00	4	9.67	4.33
2019-04-18 22:00:00	4	8.5	3.08
2019-04-18 23:00:00	1	7.42	2.83
2019-04-19 00:00:00	4	6.78	2.56
2019-04-19 01:00:00	4	6.42	2.5
2019-04-19 02:00:00	1	5.08	1.08
2019-04-19 03:00:00	1	4.33	0.42
2019-04-19 04:00:00	1	0.75	0.17
2019-04-19 05:00:00	3	3.92	1
2019-04-19 06:00:00	1	1.67	0.17
2019-04-19 07:00:00	16	2.5	2.09
2019-04-19 08:00:00	7	2.42	2.42
2019-04-19 09:00:00	11	4.84	4.08
2019-04-19 10:00:00	25	5.17	4.09
2019-04-19 11:00:00	27	9.09	5.75
2019-04-19 12:00:00	7	7.92	4.17
2019-04-19 13:00:00	9	12.75	6.75
2019-04-19 14:00:00	31	14	8.33
2019-04-19 15:00:00	8	9.83	5
2019-04-19 16:00:00	39	15.58	8.42
2019-04-19 17:00:00	9	16.5	9.58
2019-04-19 18:00:00	3	14.5	7.67
2019-04-19 19:00:00	5	12.58	6.59
2019-04-19 20:00:00	4	13.59	6.42
2019-04-19 21:00:00	5	11.75	6.5
2019-04-19 22:00:00	5	11.42	5.75
2019-04-19 23:00:00	2	9.67	4.92
2019-04-20 00:00:00	1	8.11	2.89
2019-04-20 01:00:00	6	5.83	3.17
2019-04-20 02:00:00	0	2.42	0.25
2019-04-20 03:00:00	0	3.92	0.17
2019-04-20 04:00:00	2	6.58	1.92
2019-04-20 05:00:00	0	2.42	0.5
2019-04-20 06:00:00	4	3.08	2.92
2019-04-20 07:00:00	3	2	2.75
2019-04-20 08:00:00	5	3.58	1.75
2019-04-20 09:00:00	9	7.17	4.92
2019-04-20 10:00:00	10	2.83	5.17
2019-04-20 11:00:00	10	6.08	4.25
2019-04-20 12:00:00	11	4.34	4.58
2019-04-20 13:00:00	20	7.75	5.67
2019-04-20 14:00:00	13	10.84	6.58
2019-04-20 15:00:00	4	9.25	4.08
2019-04-20 16:00:00	41	14.59	9.25
2019-04-20 17:00:00	6	11.92	7
2019-04-20 18:00:00	7	15.17	7.58
2019-04-20 19:00:00	6	11.75	7.17
2019-04-20 20:00:00	4	12	6.25
2019-04-20 21:00:00	9	12.17	7.67
2019-04-20 22:00:00	4	11.25	6.08
2019-04-20 23:00:00	10	8.67	6.08
2019-04-21 00:00:00	0	4.11	1.22
2019-04-21 01:00:00	1	5.25	1.67
2019-04-21 02:00:00	2	5.25	1.25
2019-04-21 03:00:00	0	5.17	0.92
2019-04-21 04:00:00	0	5	0.5
2019-04-21 05:00:00	1	3	2.33
2019-04-21 06:00:00	4	2.83	2.67
2019-04-21 07:00:00	3	1.67	2.92
2019-04-21 08:00:00	6	3.5	2.25
2019-04-21 09:00:00	7	3.42	2.5
2019-04-21 10:00:00	22	3.08	3.67
2019-04-21 11:00:00	22	6.5	6.84
2019-04-21 12:00:00	8	5.25	4
2019-04-21 13:00:00	30	9.5	5.92
2019-04-21 14:00:00	39	12.25	10.42
2019-04-21 15:00:00	29	12.59	8.25
2019-04-21 16:00:00	51	15.25	9.83
2019-04-21 17:00:00	40	13.17	9.67
2019-04-21 18:00:00	7	12.42	7.17
2019-04-21 19:00:00	6	12.42	6.75
2019-04-21 20:00:00	11	12	7.09
2019-04-21 21:00:00	5	11.25	6.42
2019-04-21 22:00:00	5	10.42	5.5
2019-04-21 23:00:00	0	6	2
2019-04-22 00:00:00	4	3.34	1.45
2019-04-22 01:00:00	1	4.25	0.83
2019-04-22 02:00:00	1	5.67	1.83
2019-04-22 03:00:00	0	5	0.92
2019-04-22 04:00:00	0	4.92	0.92
2019-04-22 05:00:00	1	1.75	0.34
2019-04-22 06:00:00	14	0.92	4.84
2019-04-22 07:00:00	11	0.59	3.09
2019-04-22 08:00:00	32	3.75	7.5
2019-04-22 09:00:00	17	2.25	6
2019-04-22 10:00:00	23	3.67	5.17
2019-04-22 11:00:00	42	7.75	8.67
2019-04-22 12:00:00	56	12.92	10.5
2019-04-22 13:00:00	21	10.33	8
2019-04-22 14:00:00	63	12.25	20.09
2019-04-22 15:00:00	52	13.75	9.75
2019-04-22 16:00:00	73	17.67	14.92
2019-04-22 17:00:00	27	12.25	10.34
2019-04-22 18:00:00	23	13.25	11.75
2019-04-22 19:00:00	21	11.83	12.33
2019-04-22 20:00:00	14	10.75	7.58
2019-04-22 21:00:00	9	10.33	6.75
2019-04-22 22:00:00	5	6.67	4
2019-04-22 23:00:00	10	5.42	3
2019-04-23 00:00:00	1	5.34	3
2019-04-23 01:00:00	0	3.34	2.33
2019-04-23 02:00:00	0	3.67	2.42
2019-04-23 03:00:00	1	2	2.17
2019-04-23 04:00:00	1	3.34	1
2019-04-23 05:00:00	0	2.09	0.67
2019-04-23 06:00:00	6	2.58	2.34
2019-04-23 07:00:00	9	2.92	3.25
2019-04-23 08:00:00	22	1.83	7.42
2019-04-23 09:00:00	28	5.34	7.17
2019-04-23 10:00:00	25	5.5	12.75
2019-04-23 11:00:00	13	5.92	4.5
2019-04-23 12:00:00	12	9	6.42
2019-04-23 13:00:00	82	13	14.34
2019-04-23 14:00:00	35	14.84	12.17
2019-04-23 15:00:00	49	14	10.5
2019-04-23 16:00:00	46	15.17	13.75
2019-04-23 17:00:00	39	13	10.42
2019-04-23 18:00:00	24	15.42	11.34
2019-04-23 19:00:00	18	12	9.42
2019-04-23 20:00:00	12	11.59	8.67
2019-04-23 21:00:00	17	11.25	9.67
2019-04-23 22:00:00	7	6.67	4.59
2019-04-23 23:00:00	7	7.67	4.42
2019-04-24 00:00:00	1	6	2.78
2019-04-24 01:00:00	0	4.17	1.17
2019-04-24 02:00:00	1	6.17	2.25
2019-04-24 03:00:00	1	3.84	1.09
2019-04-24 04:00:00	1	2.83	2.67
2019-04-24 05:00:00	3	2.42	2.34
2019-04-24 06:00:00	8	1.83	2.75
2019-04-24 07:00:00	32	4.5	7.42
2019-04-24 08:00:00	21	3.08	5.33
2019-04-24 09:00:00	16	2.84	5.58
2019-04-24 10:00:00	19	8	7.42
2019-04-24 11:00:00	19	7	7.75
2019-04-24 12:00:00	13	8.34	6.58
2019-04-24 13:00:00	20	13.25	10.75
2019-04-24 14:00:00	72	11.92	11.09
2019-04-24 15:00:00	110	18.25	15.83
2019-04-24 16:00:00	72	16.75	13
2019-04-24 17:00:00	14	12.09	9.5
2019-04-24 18:00:00	27	15	11.92
2019-04-24 19:00:00	21	14.25	12.5
2019-04-24 20:00:00	12	12	8.92
2019-04-24 21:00:00	21	12.09	10.42
2019-04-24 22:00:00	5	10.08	7
2019-04-24 23:00:00	6	9.17	4.17
2019-04-25 00:00:00	0	8.34	3.33
2019-04-25 01:00:00	1	2.59	0.92
2019-04-25 02:00:00	1	4.84	1.42
2019-04-25 03:00:00	1	6.75	2.59
2019-04-25 04:00:00	1	4.34	1.59
2019-04-25 05:00:00	0	2	3.34
2019-04-25 06:00:00	16	3.42	4.59
2019-04-25 07:00:00	6	2.08	3.09
2019-04-25 08:00:00	8	2.67	2.67
2019-04-25 09:00:00	24	4	7.25
2019-04-25 10:00:00	20	4.83	5.83
2019-04-25 11:00:00	23	6.17	8
2019-04-25 12:00:00	40	9.25	10.08
2019-04-25 13:00:00	37	10.92	6.17
2019-04-25 14:00:00	14	12	9
2019-04-25 15:00:00	91	15.84	13.84
2019-04-25 16:00:00	14	18.42	10.92
2019-04-25 17:00:00	30	15.33	15.25
2019-04-25 18:00:00	16	13.67	8.83
2019-04-25 19:00:00	22	13.08	11.75
2019-04-25 20:00:00	25	12.75	10.5
2019-04-25 21:00:00	5	11.42	5.75
2019-04-25 22:00:00	7	9.17	6.17
2019-04-25 23:00:00	1	8.75	3.83
2019-04-26 00:00:00	3	7.44	3.44
2019-04-26 01:00:00	1	7	3
2019-04-26 02:00:00	0	7	2.25
2019-04-26 03:00:00	0	5.84	2.17
2019-04-26 04:00:00	2	2.08	2.34
2019-04-26 05:00:00	2	4.09	2.83
2019-04-26 06:00:00	5	2.08	3.08
2019-04-26 07:00:00	20	2.58	6.67
2019-04-26 08:00:00	13	3.33	7.75
2019-04-26 09:00:00	36	7.42	6.5
2019-04-26 10:00:00	28	3.34	7.42
2019-04-26 11:00:00	34	8.83	6.33
2019-04-26 12:00:00	15	10.25	7.58
2019-04-26 13:00:00	32	15.59	10.67
2019-04-26 14:00:00	27	12.67	8.67
2019-04-26 15:00:00	44	12.42	10.67
2019-04-26 16:00:00	107	18.84	15.33
2019-04-26 17:00:00	32	17.42	12.83
2019-04-26 18:00:00	28	15.34	12.83
2019-04-26 19:00:00	19	12.75	11.5
2019-04-26 20:00:00	17	12.75	10.33
2019-04-26 21:00:00	14	12.25	9.5
2019-04-26 22:00:00	14	11.67	7.92
2019-04-26 23:00:00	5	10.34	6.42
2019-04-27 00:00:00	17	9.22	6.67
2019-04-27 01:00:00	8	7.33	4.25
2019-04-27 02:00:00	0	4.17	3.33
2019-04-27 03:00:00	0	4.42	2.5
2019-04-27 04:00:00	5	6.59	3.67
2019-04-27 05:00:00	1	2.5	2.25
2019-04-27 06:00:00	56	2.84	3.75
2019-04-27 07:00:00	5	2	6
2019-04-27 08:00:00	5	3.17	2.08
2019-04-27 09:00:00	17	7.59	7.67
2019-04-27 10:00:00	13	3.25	5.33
2019-04-27 11:00:00	20	4.92	5.5
2019-04-27 12:00:00	20	3.42	8.33
2019-04-27 13:00:00	45	7.75	8.08
2019-04-27 14:00:00	62	12	10.5
2019-04-27 15:00:00	65	14.5	9.17
2019-04-27 16:00:00	56	15.09	11.25
2019-04-27 17:00:00	21	13.75	10.5
2019-04-27 18:00:00	16	14.09	11.33
2019-04-27 19:00:00	14	12.33	8.08
2019-04-27 20:00:00	12	11.92	10
2019-04-27 21:00:00	7	11.67	7.08
2019-04-27 22:00:00	12	12	7.83
2019-04-27 23:00:00	13	9.42	8.67
2019-04-28 00:00:00	9	5.22	4.22
2019-04-28 01:00:00	4	7.25	3.09
2019-04-28 02:00:00	2	6.42	2.67
2019-04-28 03:00:00	3	4.75	1.59
2019-04-28 04:00:00	8	7.09	3
2019-04-28 05:00:00	1	1.92	3.75
2019-04-28 06:00:00	1	3.17	2.34
2019-04-28 07:00:00	7	2.67	4.83
2019-04-28 08:00:00	8	3.84	3.92
2019-04-28 09:00:00	11	2.92	3.17
2019-04-28 10:00:00	12	2.34	6
2019-04-28 11:00:00	9	5.84	4.92
2019-04-28 12:00:00	11	4.75	4.42
2019-04-28 13:00:00	9	7	4.42
2019-04-28 14:00:00	35	11.67	8.75
2019-04-28 15:00:00	69	17.83	12.09
2019-04-28 16:00:00	21	14.42	7.25
2019-04-28 17:00:00	102	13.83	12.25
2019-04-28 18:00:00	9	11.92	8.59
2019-04-28 19:00:00	3	11.5	6
2019-04-28 20:00:00	5	12.17	6.5
2019-04-28 21:00:00	1	11.25	5.25
2019-04-28 22:00:00	7	9.83	6.25
2019-04-28 23:00:00	2	7.59	3.25
2019-04-29 00:00:00	0	4.78	1.33
2019-04-29 01:00:00	1	5.67	3.42
2019-04-29 02:00:00	1	6.67	2.67
2019-04-29 03:00:00	2	7.17	2.83
2019-04-29 04:00:00	2	6.75	2.75
2019-04-29 05:00:00	0	2.83	3.84
2019-04-29 06:00:00	3	1.83	2.5
2019-04-29 07:00:00	12	2.67	5.42
2019-04-29 08:00:00	10	3.09	4.17
2019-04-29 09:00:00	9	2	3
2019-04-29 10:00:00	24	4.83	7.75
2019-04-29 11:00:00	15	4.67	6.59
2019-04-29 12:00:00	12	8.09	5.67
2019-04-29 13:00:00	27	8.83	11.17
2019-04-29 14:00:00	104	16.42	12.92
2019-04-29 15:00:00	101	16.58	11.92
2019-04-29 16:00:00	15	16.83	12.08
2019-04-29 17:00:00	14	12.34	9.59
2019-04-29 18:00:00	59	14.92	11.83
2019-04-29 19:00:00	21	11.75	11.67
2019-04-29 20:00:00	17	12.17	9.84
2019-04-29 21:00:00	9	9.25	7.08
2019-04-29 22:00:00	14	7.59	7.25
2019-04-29 23:00:00	3	4	1.59
2019-04-30 00:00:00	4	4	1
2019-04-30 01:00:00	0	1.67	0
2019-04-30 02:00:00	1	1.33	0.25
2019-04-30 03:00:00	0	0.25	0
2019-04-30 04:00:00	0	1.25	0.08
2019-04-30 05:00:00	1	0.34	0.08
2019-04-30 06:00:00	20	1	4.08
2019-04-30 07:00:00	15	0.42	5.08
2019-04-30 08:00:00	102	3.42	9.25
2019-04-30 09:00:00	31	6.42	6.17
2019-04-30 10:00:00	9	4.5	4.75
2019-04-30 11:00:00	24	5.92	7
2019-04-30 12:00:00	38	11.25	9.25
2019-04-30 13:00:00	26	10.84	6.5
2019-04-30 14:00:00	25	16.92	12.09
2019-04-30 15:00:00	19	13.67	11.75
2019-04-30 16:00:00	45	16.83	11.92
2019-04-30 17:00:00	28	15.33	13.25
2019-04-30 18:00:00	19	14	10.42
2019-04-30 19:00:00	20	13.08	10.17
2019-04-30 20:00:00	14	10.17	10.34
2019-04-30 21:00:00	10	8.75	6.17
2019-04-30 22:00:00	13	5.5	5.5
2019-04-30 23:00:00	5	5.17	2.09
2019-05-01 00:00:00	8	4.78	2.78

## Sheet: PM 06100 01
Data/Hora	Intensidade(carros/hora)	Ocupacao(%)	Carga(%)
2019-04-01 00:00:00	12	1.44	1.78
2019-04-01 01:00:00	8	1	1.25
2019-04-01 02:00:00	3	1.5	2.83
2019-04-01 03:00:00	3	1	1.84
2019-04-01 04:00:00	3	1	2
2019-04-01 05:00:00	41	1.58	1.67
2019-04-01 06:00:00	433	2.5	9.75
2019-04-01 07:00:00	676	4.33	18.17
2019-04-01 08:00:00	628	4.08	16.67
2019-04-01 09:00:00	575	3.42	15.25
2019-04-01 10:00:00	506	3.42	13.42
2019-04-01 11:00:00	417	3.17	10.83
2019-04-01 12:00:00	470	3.09	11.67
2019-04-01 13:00:00	514	3.83	13.67
2019-04-01 14:00:00	413	5.25	11.83
2019-04-01 15:00:00	472	4	12.58
2019-04-01 16:00:00	373	3.42	10.92
2019-04-01 17:00:00	410	3	10.42
2019-04-01 18:00:00	544	3.92	14.34
2019-04-01 19:00:00	280	2.09	7.42
2019-04-01 20:00:00	137	2.83	4.5
2019-04-01 21:00:00	85	3.67	2.75
2019-04-01 22:00:00	136	2.08	3.92
2019-04-01 23:00:00	19	7.58	4
2019-04-02 00:00:00	15	1.67	2
2019-04-02 01:00:00	3	1	1.84
2019-04-02 02:00:00	2	1.5	2
2019-04-02 03:00:00	3	1	2.67
2019-04-02 04:00:00	3	1	2.09
2019-04-02 05:00:00	22	1.5	2.83
2019-04-02 06:00:00	494	2.67	12.67
2019-04-02 07:00:00	759	4.08	20.08
2019-04-02 08:00:00	643	4.67	17
2019-04-02 09:00:00	565	3.75	15
2019-04-02 10:00:00	434	3.92	12.25
2019-04-02 11:00:00	368	3	10.17
2019-04-02 12:00:00	429	2.75	10.83
2019-04-02 13:00:00	512	4.08	13.34
2019-04-02 14:00:00	441	4.42	12.42
2019-04-02 15:00:00	424	3.5	11.83
2019-04-02 16:00:00	428	4.42	11.5
2019-04-02 17:00:00	508	3.42	13.25
2019-04-02 18:00:00	560	3.42	15.42
2019-04-02 19:00:00	283	2.42	7.5
2019-04-02 20:00:00	147	2	4.42
2019-04-02 21:00:00	128	2.25	3.33
2019-04-02 22:00:00	109	2.67	5.75
2019-04-02 23:00:00	21	4.59	1.92
2019-04-03 00:00:00	5	1.44	2.44
2019-04-03 01:00:00	3	1	2.17
2019-04-03 02:00:00	2	1	1.84
2019-04-03 03:00:00	1	1.5	2.58
2019-04-03 04:00:00	3	1	2.08
2019-04-03 05:00:00	40	1.75	2.75
2019-04-03 06:00:00	512	2.75	13.42
2019-04-03 07:00:00	822	4.17	22
2019-04-03 08:00:00	671	5.17	18.08
2019-04-03 09:00:00	587	4.5	15.5
2019-04-03 10:00:00	479	4.58	12.83
2019-04-03 11:00:00	366	3.42	9.83
2019-04-03 12:00:00	410	3	10.09
2019-04-03 13:00:00	532	4.25	13.92
2019-04-03 14:00:00	493	4.92	13.33
2019-04-03 15:00:00	424	4.25	11.5
2019-04-03 16:00:00	409	4	10.75
2019-04-03 17:00:00	405	3.09	10.34
2019-04-03 18:00:00	423	4	11.67
2019-04-03 19:00:00	240	1.92	7.5
2019-04-03 20:00:00	142	2	3.58
2019-04-03 21:00:00	71	2.67	3.33
2019-04-03 22:00:00	146	2.25	4.75
2019-04-03 23:00:00	27	4.25	2.67
2019-04-04 00:00:00	1	2.78	2.11
2019-04-04 01:00:00	10	1	1.92
2019-04-04 02:00:00	1	1.5	2.75
2019-04-04 03:00:00	1	1	2.17
2019-04-04 04:00:00	3	1	1.83
2019-04-04 05:00:00	26	1.5	3
2019-04-04 06:00:00	485	2.58	12.75
2019-04-04 07:00:00	827	5	22.25
2019-04-04 08:00:00	748	4.59	19.58
2019-04-04 09:00:00	597	4.42	16
2019-04-04 10:00:00	432	4.42	11.92
2019-04-04 11:00:00	377	3.33	9.67
2019-04-04 12:00:00	461	2.92	12.67
2019-04-04 13:00:00	534	4.08	14.25
2019-04-04 14:00:00	508	3.75	13.58
2019-04-04 15:00:00	360	4.09	9.67
2019-04-04 16:00:00	463	2.83	12
2019-04-04 17:00:00	460	3.17	12.67
2019-04-04 18:00:00	539	4.33	14.42
2019-04-04 19:00:00	284	2	8
2019-04-04 20:00:00	177	2.17	4.42
2019-04-04 21:00:00	115	1.67	3
2019-04-04 22:00:00	202	1.75	5.5
2019-04-04 23:00:00	49	3.25	2.67
2019-04-05 00:00:00	16	1.33	1.67
2019-04-05 01:00:00	6	1.5	2.33
2019-04-05 02:00:00	2	1	2.5
2019-04-05 03:00:00	2	1	1.83
2019-04-05 04:00:00	1	1.5	2.75
2019-04-05 05:00:00	27	1.08	2.58
2019-04-05 06:00:00	392	2.83	9
2019-04-05 07:00:00	748	4.33	19.5
2019-04-05 08:00:00	715	4.25	18.75
2019-04-05 09:00:00	566	5.09	15.58
2019-04-05 10:00:00	483	4	12.33
2019-04-05 11:00:00	339	2.83	9.17
2019-04-05 12:00:00	454	3.67	11.75
2019-04-05 13:00:00	510	3.67	13
2019-04-05 14:00:00	396	4.08	10.67
2019-04-05 15:00:00	413	3.17	11.5
2019-04-05 16:00:00	424	3	11.08
2019-04-05 17:00:00	511	4.17	14.17
2019-04-05 18:00:00	554	3.17	14.5
2019-04-05 19:00:00	319	2.17	9.08
2019-04-05 20:00:00	263	2.58	7.59
2019-04-05 21:00:00	166	1.75	5.59
2019-04-05 22:00:00	166	2.34	5
2019-04-05 23:00:00	174	2.25	4.83
2019-04-06 00:00:00	32	1.44	1.56
2019-04-06 01:00:00	31	1.5	3.25
2019-04-06 02:00:00	3	1	1.92
2019-04-06 03:00:00	2	1.5	2.67
2019-04-06 04:00:00	3	1.17	2.25
2019-04-06 05:00:00	15	1	2
2019-04-06 06:00:00	72	1.58	4.17
2019-04-06 07:00:00	123	2	3.08
2019-04-06 08:00:00	216	2.75	6.34
2019-04-06 09:00:00	190	3.25	5.5
2019-04-06 10:00:00	148	3.25	3.67
2019-04-06 11:00:00	219	2.25	7.17
2019-04-06 12:00:00	296	1.92	8.33
2019-04-06 13:00:00	284	2.34	7.92
2019-04-06 14:00:00	213	1.34	6.42
2019-04-06 15:00:00	189	2.09	6.34
2019-04-06 16:00:00	244	1.67	6.83
2019-04-06 17:00:00	238	2.25	5.83
2019-04-06 18:00:00	233	2.5	5.92
2019-04-06 19:00:00	241	1.5	6.83
2019-04-06 20:00:00	225	1.92	6.5
2019-04-06 21:00:00	159	2.09	4
2019-04-06 22:00:00	140	1.67	4.09
2019-04-06 23:00:00	89	2.75	4.33
2019-04-07 00:00:00	53	1.33	1.89
2019-04-07 01:00:00	24	1.5	2.75
2019-04-07 02:00:00	8	1	2.33
2019-04-07 03:00:00	14	1	2
2019-04-07 04:00:00	9	1.5	2.92
2019-04-07 05:00:00	12	1	2.08
2019-04-07 06:00:00	48	1.58	3.5
2019-04-07 07:00:00	85	2.5	2.92
2019-04-07 08:00:00	87	2.75	3.42
2019-04-07 09:00:00	132	1.75	3.83
2019-04-07 10:00:00	102	2.17	2.75
2019-04-07 11:00:00	166	2.17	5.5
2019-04-07 12:00:00	227	1.42	5.5
2019-04-07 13:00:00	249	2.17	6
2019-04-07 14:00:00	175	1.5	5.33
2019-04-07 15:00:00	179	1.33	5.17
2019-04-07 16:00:00	136	2.08	3.17
2019-04-07 17:00:00	181	1.75	5.25
2019-04-07 18:00:00	244	2.34	7.75
2019-04-07 19:00:00	270	1.75	7.42
2019-04-07 20:00:00	180	1.67	4.67
2019-04-07 21:00:00	106	2.92	3.67
2019-04-07 22:00:00	94	2.42	2.75
2019-04-07 23:00:00	13	5.67	1.67
2019-04-08 00:00:00	15	1.44	1.67
2019-04-08 01:00:00	4	1	1.92
2019-04-08 02:00:00	7	1.5	3
2019-04-08 03:00:00	1	1	2
2019-04-08 04:00:00	10	1.5	2.83
2019-04-08 05:00:00	44	1	1.75
2019-04-08 06:00:00	532	2.84	12.08
2019-04-08 07:00:00	727	4.25	20.25
2019-04-08 08:00:00	672	4.42	17.67
2019-04-08 09:00:00	537	3.92	14.5
2019-04-08 10:00:00	477	3.25	12.67
2019-04-08 11:00:00	458	2.67	12.42
2019-04-08 12:00:00	471	3.92	11.92
2019-04-08 13:00:00	508	3.42	13.17
2019-04-08 14:00:00	421	3.75	11.67
2019-04-08 15:00:00	466	3.67	12.09
2019-04-08 16:00:00	465	3.5	12.5
2019-04-08 17:00:00	458	4.09	11.92
2019-04-08 18:00:00	515	3.67	13.67
2019-04-08 19:00:00	285	2.17	7.67
2019-04-08 20:00:00	109	2.08	2.92
2019-04-08 21:00:00	75	2.67	3
2019-04-08 22:00:00	124	3	4.08
2019-04-08 23:00:00	23	6.34	3.83
2019-04-09 00:00:00	39	1.67	3.11
2019-04-09 01:00:00	8	1.5	2.42
2019-04-09 02:00:00	2	1	1.84
2019-04-09 03:00:00	1	1.5	2.17
2019-04-09 04:00:00	4	1	2.67
2019-04-09 05:00:00	30	1	2.25
2019-04-09 06:00:00	445	3.08	10.67
2019-04-09 07:00:00	823	4.33	21.75
2019-04-09 08:00:00	737	5.25	20.58
2019-04-09 09:00:00	542	4.5	15.5
2019-04-09 10:00:00	488	3.92	12.92
2019-04-09 11:00:00	458	3.5	12
2019-04-09 12:00:00	503	3.09	12.59
2019-04-09 13:00:00	531	4.08	13.92
2019-04-09 14:00:00	461	3.92	12.58
2019-04-09 15:00:00	429	3.33	11.5
2019-04-09 16:00:00	341	3.84	9
2019-04-09 17:00:00	431	3.08	10.75
2019-04-09 18:00:00	520	3.83	15
2019-04-09 19:00:00	270	2.34	7.09
2019-04-09 20:00:00	134	1.25	3.17
2019-04-09 21:00:00	76	2.75	3.08
2019-04-09 22:00:00	158	1.42	3.84
2019-04-09 23:00:00	26	3.75	2.33
2019-04-10 00:00:00	15	1.67	1.78
2019-04-10 01:00:00	5	1	1.92
2019-04-10 02:00:00	1	1	1.17
2019-04-10 03:00:00	3	1.5	3
2019-04-10 04:00:00	3	1	2
2019-04-10 05:00:00	26	1.5	2.92
2019-04-10 06:00:00	507	2.83	12.08
2019-04-10 07:00:00	782	4.75	21.09
2019-04-10 08:00:00	689	4.25	18.58
2019-04-10 09:00:00	581	3.92	15.42
2019-04-10 10:00:00	481	4.67	12.58
2019-04-10 11:00:00	390	2.92	10.33
2019-04-10 12:00:00	484	3.42	12.5
2019-04-10 13:00:00	546	4.84	14.67
2019-04-10 14:00:00	441	3.84	11.92
2019-04-10 15:00:00	361	3.75	9.58
2019-04-10 16:00:00	445	3.67	11.25
2019-04-10 17:00:00	422	3.17	10.67
2019-04-10 18:00:00	481	3.25	12.42
2019-04-10 19:00:00	278	2.42	7.67
2019-04-10 20:00:00	136	1.75	5.58
2019-04-10 21:00:00	109	1.42	3.59
2019-04-10 22:00:00	168	1.5	5.08
2019-04-10 23:00:00	7	5.34	1.67
2019-04-11 00:00:00	0	5.44	1.78
2019-04-11 01:00:00	2	1.84	0.92
2019-04-11 02:00:00	6	1	2.25
2019-04-11 03:00:00	3	1	2
2019-04-11 04:00:00	2	1.5	3
2019-04-11 05:00:00	48	1	1.84
2019-04-11 06:00:00	426	2.67	9.92
2019-04-11 07:00:00	782	4.42	20.84
2019-04-11 08:00:00	726	5	18.92
2019-04-11 09:00:00	577	5	15.84
2019-04-11 10:00:00	543	4.17	14.5
2019-04-11 11:00:00	458	3.75	12.59
2019-04-11 12:00:00	484	3.58	12.5
2019-04-11 13:00:00	503	3.75	13.25
2019-04-11 14:00:00	491	3.75	12.75
2019-04-11 15:00:00	488	3.5	13.84
2019-04-11 16:00:00	394	3.42	11.42
2019-04-11 17:00:00	480	3.09	12
2019-04-11 18:00:00	548	3.42	15
2019-04-11 19:00:00	406	3.17	11.08
2019-04-11 20:00:00	251	2.09	7.08
2019-04-11 21:00:00	154	2.25	4.17
2019-04-11 22:00:00	134	1.34	2.92
2019-04-11 23:00:00	37	1.83	2.08
2019-04-12 00:00:00	25	1.44	1.67
2019-04-12 01:00:00	10	1	2
2019-04-12 02:00:00	2	1.5	2.92
2019-04-12 03:00:00	1	1	2.17
2019-04-12 04:00:00	1	1	2
2019-04-12 05:00:00	27	1.5	3.17
2019-04-12 06:00:00	423	2.17	10.75
2019-04-12 07:00:00	731	4.42	19.17
2019-04-12 08:00:00	707	4.25	18.5
2019-04-12 09:00:00	593	4.17	15.92
2019-04-12 10:00:00	457	4	13
2019-04-12 11:00:00	380	3.42	11.17
2019-04-12 12:00:00	482	3.83	12.17
2019-04-12 13:00:00	479	3.83	13.17
2019-04-12 14:00:00	481	3.92	12.58
2019-04-12 15:00:00	486	4.17	12.67
2019-04-12 16:00:00	413	2.92	10.92
2019-04-12 17:00:00	409	3.42	11.08
2019-04-12 18:00:00	420	4.67	11.67
2019-04-12 19:00:00	284	2	8.25
2019-04-12 20:00:00	265	2.33	6.25
2019-04-12 21:00:00	163	1.42	7.09
2019-04-12 22:00:00	155	1.5	4.5
2019-04-12 23:00:00	90	1.92	3.33
2019-04-13 00:00:00	29	1.33	2.55
2019-04-13 01:00:00	14	1.5	2.92
2019-04-13 02:00:00	3	1	2.17
2019-04-13 03:00:00	1	1	2
2019-04-13 04:00:00	6	1.5	3.25
2019-04-13 05:00:00	16	1	2.17
2019-04-13 06:00:00	90	1.5	3.5
2019-04-13 07:00:00	198	1.5	5.67
2019-04-13 08:00:00	272	1.92	6.75
2019-04-13 09:00:00	256	2.5	7.5
2019-04-13 10:00:00	222	2.17	6.58
2019-04-13 11:00:00	290	2.58	8.5
2019-04-13 12:00:00	323	2.17	8.92
2019-04-13 13:00:00	232	1.5	6.84
2019-04-13 14:00:00	242	2.17	7.09
2019-04-13 15:00:00	214	1.58	5.17
2019-04-13 16:00:00	260	2.08	6.42
2019-04-13 17:00:00	307	1.83	8.33
2019-04-13 18:00:00	397	2.25	10.75
2019-04-13 19:00:00	250	2.25	6.42
2019-04-13 20:00:00	234	1.67	6.09
2019-04-13 21:00:00	142	2.25	4.42
2019-04-13 22:00:00	99	1.25	3
2019-04-13 23:00:00	68	1.42	1.83
2019-04-14 00:00:00	44	1.33	3.45
2019-04-14 01:00:00	28	1	1.08
2019-04-14 02:00:00	15	1.5	2.83
2019-04-14 03:00:00	6	1	2.25
2019-04-14 04:00:00	10	1	1.92
2019-04-14 05:00:00	6	1.5	2.83
2019-04-14 06:00:00	58	1.08	1.83
2019-04-14 07:00:00	38	2.33	2.25
2019-04-14 08:00:00	65	2	2.42
2019-04-14 09:00:00	94	1.83	2.08
2019-04-14 10:00:00	110	1.67	4.33
2019-04-14 11:00:00	170	1.33	5
2019-04-14 12:00:00	255	2	6.84
2019-04-14 13:00:00	180	1.17	5.42
2019-04-14 14:00:00	145	1.5	5.08
2019-04-14 15:00:00	175	1.67	4.83
2019-04-14 16:00:00	102	1	4.08
2019-04-14 17:00:00	164	2.08	6
2019-04-14 18:00:00	240	1.75	6.34
2019-04-14 19:00:00	266	1.59	6.75
2019-04-14 20:00:00	190	2.17	5.75
2019-04-14 21:00:00	79	1.42	2.5
2019-04-14 22:00:00	27	3.42	2.67
2019-04-14 23:00:00	21	3.58	1.75
2019-04-15 00:00:00	13	1.33	3
2019-04-15 01:00:00	1	1.5	3
2019-04-15 02:00:00	1	1	2
2019-04-15 03:00:00	1	1.08	2
2019-04-15 04:00:00	3	1.5	2.83
2019-04-15 05:00:00	34	1	2.17
2019-04-15 06:00:00	469	3.09	11.59
2019-04-15 07:00:00	758	5.08	20.67
2019-04-15 08:00:00	747	4.75	19.58
2019-04-15 09:00:00	541	4.25	14.75
2019-04-15 10:00:00	494	3.5	12.34
2019-04-15 11:00:00	412	3.09	12.09
2019-04-15 12:00:00	467	4.17	11.92
2019-04-15 13:00:00	467	3.5	12.33
2019-04-15 14:00:00	451	4.08	12.17
2019-04-15 15:00:00	436	3.5	11.59
2019-04-15 16:00:00	344	3.09	8.84
2019-04-15 17:00:00	419	4.25	10.42
2019-04-15 18:00:00	450	2.75	11.92
2019-04-15 19:00:00	260	2.42	6.75
2019-04-15 20:00:00	111	1.5	2.75
2019-04-15 21:00:00	90	1.33	2
2019-04-15 22:00:00	90	2.17	2.75
2019-04-15 23:00:00	28	3.33	1.42
2019-04-16 00:00:00	8	1.33	2.78
2019-04-16 01:00:00	3	1.5	3
2019-04-16 02:00:00	0	1	2
2019-04-16 03:00:00	0	1.5	2.83
2019-04-16 04:00:00	3	1	2.17
2019-04-16 05:00:00	21	1	2.17
2019-04-16 06:00:00	449	3	10.83
2019-04-16 07:00:00	776	4.33	20.67
2019-04-16 08:00:00	696	5	18.75
2019-04-16 09:00:00	549	4.92	15.92
2019-04-16 10:00:00	561	4.92	14.83
2019-04-16 11:00:00	390	3.67	10.92
2019-04-16 12:00:00	418	3.17	11.17
2019-04-16 13:00:00	521	4.75	13.59
2019-04-16 14:00:00	478	4.33	13.33
2019-04-16 15:00:00	440	3.75	11.33
2019-04-16 16:00:00	404	3.84	11.58
2019-04-16 17:00:00	483	3.67	12.5
2019-04-16 18:00:00	561	3.67	14.92
2019-04-16 19:00:00	302	2.92	10.08
2019-04-16 20:00:00	153	1.25	4.75
2019-04-16 21:00:00	121	1.92	4.17
2019-04-16 22:00:00	97	1.33	2.83
2019-04-16 23:00:00	21	1.92	1.33
2019-04-17 00:00:00	4	1.56	1.56
2019-04-17 01:00:00	3	1	1.83
2019-04-17 02:00:00	1	1.5	2.17
2019-04-17 03:00:00	4	1	1.33
2019-04-17 04:00:00	1	1	1.92
2019-04-17 05:00:00	19	1.58	3
2019-04-17 06:00:00	396	2.33	9.25
2019-04-17 07:00:00	758	4.25	20
2019-04-17 08:00:00	639	4.59	16.92
2019-04-17 09:00:00	543	4.25	14.59
2019-04-17 10:00:00	444	3.75	11.83
2019-04-17 11:00:00	381	2.67	10.67
2019-04-17 12:00:00	409	2.92	10.17
2019-04-17 13:00:00	447	3.92	11.92
2019-04-17 14:00:00	409	3.33	11
2019-04-17 15:00:00	369	3.92	9.67
2019-04-17 16:00:00	456	3.5	11.92
2019-04-17 17:00:00	416	2.75	10.75
2019-04-17 18:00:00	417	3.42	10.92
2019-04-17 19:00:00	253	2.84	7
2019-04-17 20:00:00	137	2	5.08
2019-04-17 21:00:00	106	1.25	4.34
2019-04-17 22:00:00	103	1.59	3.83
2019-04-17 23:00:00	19	3.42	1.09
2019-04-18 00:00:00	9	2.89	1.45
2019-04-18 01:00:00	7	1	2
2019-04-18 02:00:00	2	1.5	2.75
2019-04-18 03:00:00	8	1	1.92
2019-04-18 04:00:00	6	1.5	2.17
2019-04-18 05:00:00	21	1	3
2019-04-18 06:00:00	325	2.08	7.92
2019-04-18 07:00:00	602	3.58	16.5
2019-04-18 08:00:00	516	3	13.67
2019-04-18 09:00:00	372	2.5	9.5
2019-04-18 10:00:00	353	3.25	11.08
2019-04-18 11:00:00	316	2.17	8.08
2019-04-18 12:00:00	326	2.67	8.17
2019-04-18 13:00:00	355	2.58	9.08
2019-04-18 14:00:00	340	2.42	8.42
2019-04-18 15:00:00	308	3.5	8.42
2019-04-18 16:00:00	322	2.17	7.75
2019-04-18 17:00:00	325	2.67	8.75
2019-04-18 18:00:00	275	1.92	7.67
2019-04-18 19:00:00	230	1.5	6.58
2019-04-18 20:00:00	210	2.34	5.33
2019-04-18 21:00:00	170	1.42	4.08
2019-04-18 22:00:00	123	2.17	3.08
2019-04-18 23:00:00	67	1.25	3.25
2019-04-19 00:00:00	25	1.44	2.22
2019-04-19 01:00:00	12	1.5	2.84
2019-04-19 02:00:00	4	1	2.08
2019-04-19 03:00:00	4	1	1.67
2019-04-19 04:00:00	1	1.5	2.59
2019-04-19 05:00:00	8	1	1.84
2019-04-19 06:00:00	52	1.5	2.83
2019-04-19 07:00:00	360	2.42	9.83
2019-04-19 08:00:00	368	3.17	8.83
2019-04-19 09:00:00	326	3.92	9.17
2019-04-19 10:00:00	234	2.08	5.92
2019-04-19 11:00:00	182	2.25	4.75
2019-04-19 12:00:00	215	1.92	5.34
2019-04-19 13:00:00	184	1.5	6.09
2019-04-19 14:00:00	193	1.75	4.92
2019-04-19 15:00:00	234	2.42	6.58
2019-04-19 16:00:00	219	2.33	6.5
2019-04-19 17:00:00	203	2.25	5.75
2019-04-19 18:00:00	202	2	5.08
2019-04-19 19:00:00	158	1.08	3.83
2019-04-19 20:00:00	125	1.75	4.83
2019-04-19 21:00:00	81	1.5	2
2019-04-19 22:00:00	43	1.92	2.5
2019-04-19 23:00:00	78	1.5	2.58
2019-04-20 00:00:00	20	1.33	2.55
2019-04-20 01:00:00	6	1.5	3
2019-04-20 02:00:00	3	1	2.08
2019-04-20 03:00:00	4	1.5	2.75
2019-04-20 04:00:00	1	1	2.25
2019-04-20 05:00:00	3	1	1.92
2019-04-20 06:00:00	56	1.58	2.09
2019-04-20 07:00:00	77	1.17	3.25
2019-04-20 08:00:00	150	1.17	5.25
2019-04-20 09:00:00	173	1.83	6.08
2019-04-20 10:00:00	162	2.09	4
2019-04-20 11:00:00	172	2	6.25
2019-04-20 12:00:00	225	1.5	5.42
2019-04-20 13:00:00	191	1.83	5.84
2019-04-20 14:00:00	157	1.08	6
2019-04-20 15:00:00	139	1.17	4.08
2019-04-20 16:00:00	156	1.67	6.5
2019-04-20 17:00:00	140	1.17	4.17
2019-04-20 18:00:00	204	2.09	5.83
2019-04-20 19:00:00	242	1.67	6.5
2019-04-20 20:00:00	155	1.08	4
2019-04-20 21:00:00	96	1.83	4.17
2019-04-20 22:00:00	66	1.08	2.33
2019-04-20 23:00:00	51	1.92	2.08
2019-04-21 00:00:00	24	0.78	1.67
2019-04-21 01:00:00	17	1.08	2
2019-04-21 02:00:00	8	1.5	3
2019-04-21 03:00:00	5	1	2
2019-04-21 04:00:00	3	1.5	3.08
2019-04-21 05:00:00	7	1	2.33
2019-04-21 06:00:00	39	1.5	2.67
2019-04-21 07:00:00	17	1.33	1.25
2019-04-21 08:00:00	38	1.42	1.5
2019-04-21 09:00:00	58	1.75	1.17
2019-04-21 10:00:00	117	1.17	4.17
2019-04-21 11:00:00	137	1.83	3
2019-04-21 12:00:00	185	1.25	4.84
2019-04-21 13:00:00	159	1.17	3.75
2019-04-21 14:00:00	130	1.92	4.08
2019-04-21 15:00:00	97	1.17	4
2019-04-21 16:00:00	152	1.75	4.42
2019-04-21 17:00:00	232	1.67	5.42
2019-04-21 18:00:00	206	1.58	5.92
2019-04-21 19:00:00	216	2.25	5.34
2019-04-21 20:00:00	181	1.83	6.42
2019-04-21 21:00:00	102	1.25	4.17
2019-04-21 22:00:00	48	2.17	2.92
2019-04-21 23:00:00	20	3.33	1.08
2019-04-22 00:00:00	21	1.33	1.44
2019-04-22 01:00:00	7	1	2.09
2019-04-22 02:00:00	2	1	2
2019-04-22 03:00:00	2	1.5	3
2019-04-22 04:00:00	2	1	2
2019-04-22 05:00:00	42	1.5	3.5
2019-04-22 06:00:00	461	2.58	10.92
2019-04-22 07:00:00	749	4.17	19.67
2019-04-22 08:00:00	587	4.25	16.42
2019-04-22 09:00:00	436	4.75	11.75
2019-04-22 10:00:00	397	3.84	10.17
2019-04-22 11:00:00	298	3	8.67
2019-04-22 12:00:00	506	3	12.67
2019-04-22 13:00:00	536	4.25	15
2019-04-22 14:00:00	412	3.67	11.25
2019-04-22 15:00:00	406	3	10.34
2019-04-22 16:00:00	380	4.17	10
2019-04-22 17:00:00	431	3	11
2019-04-22 18:00:00	464	3.5	12.5
2019-04-22 19:00:00	254	1.92	7.42
2019-04-22 20:00:00	154	1.84	4.33
2019-04-22 21:00:00	133	1.92	5.83
2019-04-22 22:00:00	121	1.92	3.08
2019-04-22 23:00:00	16	3.84	1.09
2019-04-23 00:00:00	5	2.22	2
2019-04-23 01:00:00	3	1.08	1.17
2019-04-23 02:00:00	2	1.5	2.67
2019-04-23 03:00:00	3	1	1.92
2019-04-23 04:00:00	1	1.5	2.08
2019-04-23 05:00:00	29	1	3.08
2019-04-23 06:00:00	466	2.67	11.08
2019-04-23 07:00:00	717	4.5	19.83
2019-04-23 08:00:00	695	4.58	18.42
2019-04-23 09:00:00	633	4.42	17
2019-04-23 10:00:00	416	3.67	11.09
2019-04-23 11:00:00	433	2.75	11.25
2019-04-23 12:00:00	425	4.08	11.25
2019-04-23 13:00:00	514	4.17	13.25
2019-04-23 14:00:00	391	3.42	11.42
2019-04-23 15:00:00	400	2.92	11.42
2019-04-23 16:00:00	354	3	9.33
2019-04-23 17:00:00	462	3.58	11.58
2019-04-23 18:00:00	429	3.67	13.5
2019-04-23 19:00:00	237	2.09	7.17
2019-04-23 20:00:00	106	1.17	4.33
2019-04-23 21:00:00	102	2.09	4.09
2019-04-23 22:00:00	104	1.5	3.25
2019-04-23 23:00:00	21	2.33	0.5
2019-04-24 00:00:00	20	0.67	1.56
2019-04-24 01:00:00	4	1	1.83
2019-04-24 02:00:00	2	1.5	2.67
2019-04-24 03:00:00	3	1	1.84
2019-04-24 04:00:00	2	1.5	2.25
2019-04-24 05:00:00	27	1	2.58
2019-04-24 06:00:00	464	2.42	12.17
2019-04-24 07:00:00	775	5.34	20.58
2019-04-24 08:00:00	671	4.5	18.5
2019-04-24 09:00:00	538	3.67	14.08
2019-04-24 10:00:00	441	4.83	12
2019-04-24 11:00:00	306	2.67	9
2019-04-24 12:00:00	409	4.17	10.58
2019-04-24 13:00:00	423	4.33	11.42
2019-04-24 14:00:00	406	3.25	10.67
2019-04-24 15:00:00	370	3.09	9.67
2019-04-24 16:00:00	394	3.42	10.5
2019-04-24 17:00:00	419	3	11.58
2019-04-24 18:00:00	527	3.67	14.08
2019-04-24 19:00:00	343	2.25	9.08
2019-04-24 20:00:00	167	1.75	4.83
2019-04-24 21:00:00	74	1.75	2.92
2019-04-24 22:00:00	138	1.42	4.75
2019-04-24 23:00:00	22	2.25	2.83
2019-04-25 00:00:00	19	1.33	2.67
2019-04-25 01:00:00	5	1	1.92
2019-04-25 02:00:00	6	1.5	1.83
2019-04-25 03:00:00	2	1	1.83
2019-04-25 04:00:00	2	1	1.92
2019-04-25 05:00:00	39	1.08	2.42
2019-04-25 06:00:00	518	3.34	12.75
2019-04-25 07:00:00	810	4.33	22.58
2019-04-25 08:00:00	755	4.67	19.5
2019-04-25 09:00:00	600	4.75	16.5
2019-04-25 10:00:00	443	3.5	11.92
2019-04-25 11:00:00	423	3.42	11
2019-04-25 12:00:00	474	3.34	11.84
2019-04-25 13:00:00	439	3.25	11.42
2019-04-25 14:00:00	396	4	10.75
2019-04-25 15:00:00	436	4.25	11.67
2019-04-25 16:00:00	395	3.25	10.33
2019-04-25 17:00:00	466	3.67	12.25
2019-04-25 18:00:00	550	3.25	14.17
2019-04-25 19:00:00	335	2.92	9.83
2019-04-25 20:00:00	189	1.25	5.58
2019-04-25 21:00:00	101	2.08	3.17
2019-04-25 22:00:00	170	1.67	5.92
2019-04-25 23:00:00	61	1.08	2.17
2019-04-26 00:00:00	8	1.33	2.56
2019-04-26 01:00:00	10	1	2
2019-04-26 02:00:00	3	1.5	2.42
2019-04-26 03:00:00	3	1	2.34
2019-04-26 04:00:00	4	1	1.92
2019-04-26 05:00:00	27	1.58	2.34
2019-04-26 06:00:00	435	2.25	10.09
2019-04-26 07:00:00	738	4.58	19.58
2019-04-26 08:00:00	658	4.33	18.34
2019-04-26 09:00:00	551	3.92	14.5
2019-04-26 10:00:00	455	4	11.83
2019-04-26 11:00:00	423	3.17	11.67
2019-04-26 12:00:00	465	3.59	12.17
2019-04-26 13:00:00	479	3.5	12.42
2019-04-26 14:00:00	459	3.67	12.25
2019-04-26 15:00:00	388	5.17	11.58
2019-04-26 16:00:00	457	4.42	11.75
2019-04-26 17:00:00	460	3.42	12.92
2019-04-26 18:00:00	504	3.59	13.67
2019-04-26 19:00:00	265	2	6.67
2019-04-26 20:00:00	191	2.17	6.83
2019-04-26 21:00:00	142	1.59	4.25
2019-04-26 22:00:00	213	2.17	5.33
2019-04-26 23:00:00	41	1.08	1.92
2019-04-27 00:00:00	44	1.44	2.44
2019-04-27 01:00:00	22	1.58	1.83
2019-04-27 02:00:00	3	1	2.17
2019-04-27 03:00:00	5	1.08	1.83
2019-04-27 04:00:00	5	1.5	2.67
2019-04-27 05:00:00	9	1	1.92
2019-04-27 06:00:00	82	1.5	3.92
2019-04-27 07:00:00	207	1.67	4.84
2019-04-27 08:00:00	277	2.42	7.92
2019-04-27 09:00:00	279	2.42	7.58
2019-04-27 10:00:00	250	1.67	6.08
2019-04-27 11:00:00	253	2.58	7.33
2019-04-27 12:00:00	342	2	9.42
2019-04-27 13:00:00	237	1.5	6
2019-04-27 14:00:00	203	2.17	5.92
2019-04-27 15:00:00	163	1.83	5.75
2019-04-27 16:00:00	249	1.5	7.92
2019-04-27 17:00:00	219	2.59	7.58
2019-04-27 18:00:00	274	1.67	7
2019-04-27 19:00:00	328	2.5	8.92
2019-04-27 20:00:00	219	1.58	5.75
2019-04-27 21:00:00	167	1.17	4.92
2019-04-27 22:00:00	104	1.75	2.67
2019-04-27 23:00:00	111	1.25	3
2019-04-28 00:00:00	48	1.55	1.67
2019-04-28 01:00:00	27	1.5	2.42
2019-04-28 02:00:00	14	1.5	3
2019-04-28 03:00:00	5	1	2
2019-04-28 04:00:00	6	1.5	2.5
2019-04-28 05:00:00	15	1	2.42
2019-04-28 06:00:00	62	1.08	2
2019-04-28 07:00:00	82	1.83	3.67
2019-04-28 08:00:00	85	1.25	3.67
2019-04-28 09:00:00	132	1.75	3.5
2019-04-28 10:00:00	110	1.08	3.58
2019-04-28 11:00:00	156	1.25	4.34
2019-04-28 12:00:00	255	2.09	6.25
2019-04-28 13:00:00	216	1.58	7.17
2019-04-28 14:00:00	166	1.25	4.75
2019-04-28 15:00:00	161	1.75	4.75
2019-04-28 16:00:00	144	1.25	4.09
2019-04-28 17:00:00	185	1.75	4.25
2019-04-28 18:00:00	230	1.58	6.5
2019-04-28 19:00:00	213	1.5	6.92
2019-04-28 20:00:00	180	1.83	6
2019-04-28 21:00:00	95	1.17	3.17
2019-04-28 22:00:00	31	1.5	1.67
2019-04-28 23:00:00	8	3.17	0.84
2019-04-29 00:00:00	7	1.33	2
2019-04-29 01:00:00	5	1.5	1.67
2019-04-29 02:00:00	0	1	2.08
2019-04-29 03:00:00	2	1	1.83
2019-04-29 04:00:00	4	1.5	2.67
2019-04-29 05:00:00	37	1	1.58
2019-04-29 06:00:00	473	2.58	11.92
2019-04-29 07:00:00	743	4.75	19.42
2019-04-29 08:00:00	723	4.25	19.75
2019-04-29 09:00:00	530	4.17	14
2019-04-29 10:00:00	401	3.5	10.92
2019-04-29 11:00:00	441	2.84	10.5
2019-04-29 12:00:00	465	3.42	12.5
2019-04-29 13:00:00	528	5.08	15.09
2019-04-29 14:00:00	421	3.33	11.5
2019-04-29 15:00:00	407	4.25	10.58
2019-04-29 16:00:00	369	3.09	9.5
2019-04-29 17:00:00	460	3.09	11.75
2019-04-29 18:00:00	516	4.25	14.33
2019-04-29 19:00:00	275	2.42	6.84
2019-04-29 20:00:00	150	2.25	5.42
2019-04-29 21:00:00	97	1.17	3
2019-04-29 22:00:00	94	1.42	2.84
2019-04-29 23:00:00	8	3.25	1.92
2019-04-30 00:00:00	5	1.33	2.44
2019-04-30 01:00:00	5	1.5	2.83
2019-04-30 02:00:00	2	1	2.25
2019-04-30 03:00:00	2	1	2
2019-04-30 04:00:00	2	1.5	2.08
2019-04-30 05:00:00	36	1.08	2.25
2019-04-30 06:00:00	472	3	12
2019-04-30 07:00:00	878	4.59	24.17
2019-04-30 08:00:00	692	4.42	18.17
2019-04-30 09:00:00	561	5.25	15.5
2019-04-30 10:00:00	472	4.42	13.33
2019-04-30 11:00:00	359	3.25	9.67
2019-04-30 12:00:00	456	3	11.5
2019-04-30 13:00:00	441	2.92	11.92
2019-04-30 14:00:00	464	4.34	11.92
2019-04-30 15:00:00	405	3	11
2019-04-30 16:00:00	347	2.5	8.92
2019-04-30 17:00:00	471	4.08	13.09
2019-04-30 18:00:00	651	4.75	17.25
2019-04-30 19:00:00	322	2.75	9.75
2019-04-30 20:00:00	247	1.67	7.17
2019-04-30 21:00:00	218	1.58	5.42
2019-04-30 22:00:00	179	2	5.42
2019-04-30 23:00:00	45	1.17	3.25
2019-05-01 00:00:00	25	1.33	1.45

## Sheet: PM 06100 03
Data/Hora	Intensidade(carros/hora)	Ocupacao(%)	Carga(%)
2019-04-01 00:00:00	23	0	0.11
2019-04-01 01:00:00	13	0	0.08
2019-04-01 02:00:00	5	0	0.08
2019-04-01 03:00:00	3	0	0.17
2019-04-01 04:00:00	15	0	0.17
2019-04-01 05:00:00	32	0	0.25
2019-04-01 06:00:00	330	0.83	10.09
2019-04-01 07:00:00	574	1.67	22.5
2019-04-01 08:00:00	503	1.5	18.75
2019-04-01 09:00:00	445	1.25	17.42
2019-04-01 10:00:00	457	1.33	16.83
2019-04-01 11:00:00	526	1.59	20
2019-04-01 12:00:00	627	1.75	23.92
2019-04-01 13:00:00	543	1.58	20.75
2019-04-01 14:00:00	459	1.25	17.67
2019-04-01 15:00:00	465	1.25	17.67
2019-04-01 16:00:00	592	1.83	22.17
2019-04-01 17:00:00	656	2.58	25.42
2019-04-01 18:00:00	663	2.83	25.08
2019-04-01 19:00:00	508	1.84	19.67
2019-04-01 20:00:00	283	1	11
2019-04-01 21:00:00	258	3.33	9.83
2019-04-01 22:00:00	175	1.92	7.17
2019-04-01 23:00:00	70	0	1.92
2019-04-02 00:00:00	24	0	0.22
2019-04-02 01:00:00	6	0	0
2019-04-02 02:00:00	5	0	0.17
2019-04-02 03:00:00	5	0	0
2019-04-02 04:00:00	17	0	0.08
2019-04-02 05:00:00	38	0	0.58
2019-04-02 06:00:00	355	1	11.42
2019-04-02 07:00:00	582	1.58	22.5
2019-04-02 08:00:00	601	2.83	23.08
2019-04-02 09:00:00	533	1.67	20.83
2019-04-02 10:00:00	551	2.17	20.92
2019-04-02 11:00:00	540	2	20.25
2019-04-02 12:00:00	649	2.09	25.17
2019-04-02 13:00:00	529	1.5	20.25
2019-04-02 14:00:00	521	1.92	19.83
2019-04-02 15:00:00	463	1.08	17.67
2019-04-02 16:00:00	490	1.25	18.42
2019-04-02 17:00:00	659	2.42	24.5
2019-04-02 18:00:00	579	2.5	23.25
2019-04-02 19:00:00	459	2.25	17.83
2019-04-02 20:00:00	325	1	12.5
2019-04-02 21:00:00	283	1.59	10.08
2019-04-02 22:00:00	192	0.5	6.84
2019-04-02 23:00:00	62	0	2
2019-04-03 00:00:00	35	0	0.56
2019-04-03 01:00:00	10	0	0.33
2019-04-03 02:00:00	6	0	0
2019-04-03 03:00:00	10	0	0.08
2019-04-03 04:00:00	14	0	0.17
2019-04-03 05:00:00	38	0	0.5
2019-04-03 06:00:00	326	1	10.58
2019-04-03 07:00:00	398	0.67	15.5
2019-04-03 08:00:00	408	0.5	14.75
2019-04-03 09:00:00	557	1.67	21.5
2019-04-03 10:00:00	516	1.67	19
2019-04-03 11:00:00	525	1.5	20.34
2019-04-03 12:00:00	885	4.42	33.92
2019-04-03 13:00:00	749	3.08	29.67
2019-04-03 14:00:00	585	1.92	22.25
2019-04-03 15:00:00	596	1.92	23.09
2019-04-03 16:00:00	627	2.25	24.08
2019-04-03 17:00:00	644	2.25	24.92
2019-04-03 18:00:00	585	1.92	22.5
2019-04-03 19:00:00	427	1.58	16.33
2019-04-03 20:00:00	338	1.58	12.92
2019-04-03 21:00:00	277	3.08	10.17
2019-04-03 22:00:00	200	0.58	8.17
2019-04-03 23:00:00	95	0	3
2019-04-04 00:00:00	36	0	0.44
2019-04-04 01:00:00	15	0	0.08
2019-04-04 02:00:00	5	0	0
2019-04-04 03:00:00	9	0	0.17
2019-04-04 04:00:00	13	0	0.08
2019-04-04 05:00:00	35	0	0.75
2019-04-04 06:00:00	324	0.67	10.17
2019-04-04 07:00:00	481	1.08	18.42
2019-04-04 08:00:00	536	1.42	20.5
2019-04-04 09:00:00	525	1.42	20
2019-04-04 10:00:00	569	2.25	21.42
2019-04-04 11:00:00	568	3.17	22.08
2019-04-04 12:00:00	667	2.42	25.17
2019-04-04 13:00:00	551	1.75	21.42
2019-04-04 14:00:00	524	1.42	19.92
2019-04-04 15:00:00	598	2.34	23
2019-04-04 16:00:00	707	2.75	27.17
2019-04-04 17:00:00	865	3.75	33.67
2019-04-04 18:00:00	890	5.33	35
2019-04-04 19:00:00	522	1.92	20.75
2019-04-04 20:00:00	347	1.08	13.34
2019-04-04 21:00:00	302	1.92	11.17
2019-04-04 22:00:00	195	0.5	7.34
2019-04-04 23:00:00	114	0	3.5
2019-04-05 00:00:00	52	0	1.11
2019-04-05 01:00:00	20	0	0
2019-04-05 02:00:00	11	0	0
2019-04-05 03:00:00	6	0	0.25
2019-04-05 04:00:00	11	0	0.25
2019-04-05 05:00:00	31	0	0.67
2019-04-05 06:00:00	347	0.92	11.08
2019-04-05 07:00:00	456	1.17	17.84
2019-04-05 08:00:00	549	1.67	20.83
2019-04-05 09:00:00	584	1.75	22
2019-04-05 10:00:00	543	2.17	20.92
2019-04-05 11:00:00	574	2.09	21.5
2019-04-05 12:00:00	554	5.17	22.59
2019-04-05 13:00:00	585	2.08	22.17
2019-04-05 14:00:00	524	1.92	19.92
2019-04-05 15:00:00	494	1.42	18.83
2019-04-05 16:00:00	607	1.83	22.42
2019-04-05 17:00:00	678	2.75	26.25
2019-04-05 18:00:00	592	1.75	22.75
2019-04-05 19:00:00	462	1.84	17.67
2019-04-05 20:00:00	333	1.09	12.42
2019-04-05 21:00:00	322	5.33	13.84
2019-04-05 22:00:00	213	1	8.67
2019-04-05 23:00:00	134	0.08	4.5
2019-04-06 00:00:00	108	0	3.22
2019-04-06 01:00:00	79	0	2.09
2019-04-06 02:00:00	34	0	0.42
2019-04-06 03:00:00	11	0	0
2019-04-06 04:00:00	25	0	0.08
2019-04-06 05:00:00	31	0	0.25
2019-04-06 06:00:00	120	0.08	3.17
2019-04-06 07:00:00	252	0.5	8.83
2019-04-06 08:00:00	357	1.33	13
2019-04-06 09:00:00	357	0.83	13.25
2019-04-06 10:00:00	410	1.17	15.25
2019-04-06 11:00:00	408	1.17	15.25
2019-04-06 12:00:00	373	0.75	13.84
2019-04-06 13:00:00	390	0.92	14.83
2019-04-06 14:00:00	295	0.25	10.75
2019-04-06 15:00:00	284	0.42	10.92
2019-04-06 16:00:00	312	0.42	11.08
2019-04-06 17:00:00	329	0.75	12.08
2019-04-06 18:00:00	310	0.67	11.59
2019-04-06 19:00:00	311	0.42	11.34
2019-04-06 20:00:00	234	0.25	8.25
2019-04-06 21:00:00	194	0	6.92
2019-04-06 22:00:00	157	0.08	5.25
2019-04-06 23:00:00	136	0.08	4.59
2019-04-07 00:00:00	112	0	3.66
2019-04-07 01:00:00	71	0	1.83
2019-04-07 02:00:00	43	0	0.92
2019-04-07 03:00:00	42	0	0.67
2019-04-07 04:00:00	30	0	0.25
2019-04-07 05:00:00	27	0.33	0.5
2019-04-07 06:00:00	60	0	1.25
2019-04-07 07:00:00	97	0	2.75
2019-04-07 08:00:00	105	0	3.59
2019-04-07 09:00:00	221	0.17	6.92
2019-04-07 10:00:00	274	0.42	10.17
2019-04-07 11:00:00	267	0.17	9.58
2019-04-07 12:00:00	296	0.33	10.75
2019-04-07 13:00:00	327	0.59	11.83
2019-04-07 14:00:00	240	0.08	8.58
2019-04-07 15:00:00	268	0.33	9.92
2019-04-07 16:00:00	277	0.33	9.58
2019-04-07 17:00:00	290	0.33	10.92
2019-04-07 18:00:00	335	0.5	12.25
2019-04-07 19:00:00	280	0.42	10.33
2019-04-07 20:00:00	208	0.25	7.58
2019-04-07 21:00:00	93	0	2.92
2019-04-07 22:00:00	59	0	1.42
2019-04-07 23:00:00	35	0	0.5
2019-04-08 00:00:00	27	0	0.11
2019-04-08 01:00:00	10	0	0.25
2019-04-08 02:00:00	6	0	0.17
2019-04-08 03:00:00	5	0	0.08
2019-04-08 04:00:00	9	0	0.17
2019-04-08 05:00:00	30	0	0.58
2019-04-08 06:00:00	323	0.67	10.17
2019-04-08 07:00:00	478	1	18.25
2019-04-08 08:00:00	507	1.58	18.84
2019-04-08 09:00:00	487	1.25	18.58
2019-04-08 10:00:00	463	1.83	18.08
2019-04-08 11:00:00	525	1.83	19.58
2019-04-08 12:00:00	630	2.5	24.08
2019-04-08 13:00:00	531	1.67	20
2019-04-08 14:00:00	465	1.25	18
2019-04-08 15:00:00	535	1.75	20.34
2019-04-08 16:00:00	527	1.33	19.67
2019-04-08 17:00:00	620	3.17	23.83
2019-04-08 18:00:00	662	2.75	25.25
2019-04-08 19:00:00	456	2.33	18.58
2019-04-08 20:00:00	302	1.25	11.42
2019-04-08 21:00:00	263	3.25	10.08
2019-04-08 22:00:00	204	1	8.08
2019-04-08 23:00:00	40	0	0.75
2019-04-09 00:00:00	28	0.44	1.11
2019-04-09 01:00:00	8	0	0
2019-04-09 02:00:00	4	0	0
2019-04-09 03:00:00	7	0	0.17
2019-04-09 04:00:00	13	0	0.08
2019-04-09 05:00:00	27	0	0.33
2019-04-09 06:00:00	360	1	11.5
2019-04-09 07:00:00	455	1	17.58
2019-04-09 08:00:00	536	2.25	20.67
2019-04-09 09:00:00	498	1.08	18.92
2019-04-09 10:00:00	473	1.42	18.17
2019-04-09 11:00:00	565	2.5	21.33
2019-04-09 12:00:00	639	4	24.92
2019-04-09 13:00:00	595	1.84	22.92
2019-04-09 14:00:00	543	1.5	21.25
2019-04-09 15:00:00	596	3.5	23.75
2019-04-09 16:00:00	504	1.17	19.17
2019-04-09 17:00:00	669	3.58	25.5
2019-04-09 18:00:00	622	2.08	24.17
2019-04-09 19:00:00	508	2.17	19.33
2019-04-09 20:00:00	311	2.17	12.92
2019-04-09 21:00:00	294	2.67	11
2019-04-09 22:00:00	203	0.75	7.92
2019-04-09 23:00:00	97	0	3.17
2019-04-10 00:00:00	35	0	0.55
2019-04-10 01:00:00	12	0	0.08
2019-04-10 02:00:00	5	0	0.08
2019-04-10 03:00:00	6	0	0.08
2019-04-10 04:00:00	14	0	0
2019-04-10 05:00:00	34	0	0.42
2019-04-10 06:00:00	338	1	10.5
2019-04-10 07:00:00	455	1.08	17.5
2019-04-10 08:00:00	526	1.67	20.09
2019-04-10 09:00:00	521	1.33	19.92
2019-04-10 10:00:00	476	1.67	18
2019-04-10 11:00:00	496	1.5	18.34
2019-04-10 12:00:00	658	2.33	24.67
2019-04-10 13:00:00	589	1.83	23.09
2019-04-10 14:00:00	622	1.83	23.84
2019-04-10 15:00:00	534	1.75	20.34
2019-04-10 16:00:00	575	1.67	21.42
2019-04-10 17:00:00	593	4.09	23.84
2019-04-10 18:00:00	611	1.92	23.08
2019-04-10 19:00:00	436	1.58	16.92
2019-04-10 20:00:00	309	1	11.58
2019-04-10 21:00:00	266	1	9.09
2019-04-10 22:00:00	177	0.58	6.67
2019-04-10 23:00:00	106	0	3.25
2019-04-11 00:00:00	47	0	0.78
2019-04-11 01:00:00	17	0	0
2019-04-11 02:00:00	5	0	0.17
2019-04-11 03:00:00	8	0	0.08
2019-04-11 04:00:00	23	0	0
2019-04-11 05:00:00	40	0	0.83
2019-04-11 06:00:00	315	0.83	9.92
2019-04-11 07:00:00	555	1.59	21.67
2019-04-11 08:00:00	506	1.33	18.75
2019-04-11 09:00:00	543	1.5	20.58
2019-04-11 10:00:00	516	1.67	19.5
2019-04-11 11:00:00	553	2.09	20.25
2019-04-11 12:00:00	752	3	29.17
2019-04-11 13:00:00	596	1.92	23
2019-04-11 14:00:00	554	1.5	21.09
2019-04-11 15:00:00	612	2.5	23.25
2019-04-11 16:00:00	569	1.92	21.58
2019-04-11 17:00:00	631	2.17	24.42
2019-04-11 18:00:00	697	2.58	26.84
2019-04-11 19:00:00	566	2.33	22.08
2019-04-11 20:00:00	373	1.5	14.08
2019-04-11 21:00:00	350	5	13.92
2019-04-11 22:00:00	229	1.25	8.92
2019-04-11 23:00:00	90	0	2.75
2019-04-12 00:00:00	47	0	1.11
2019-04-12 01:00:00	31	0	0.42
2019-04-12 02:00:00	11	0	0.08
2019-04-12 03:00:00	8	0	0
2019-04-12 04:00:00	20	0	0.17
2019-04-12 05:00:00	46	0	0.67
2019-04-12 06:00:00	315	1	10
2019-04-12 07:00:00	620	1.75	23.75
2019-04-12 08:00:00	782	3.25	30.5
2019-04-12 09:00:00	702	3.08	26.92
2019-04-12 10:00:00	698	2.92	27.5
2019-04-12 11:00:00	832	4.09	32.83
2019-04-12 12:00:00	962	4.5	37.58
2019-04-12 13:00:00	867	7.75	34.92
2019-04-12 14:00:00	772	3.08	30.58
2019-04-12 15:00:00	937	5.17	37
2019-04-12 16:00:00	612	2.09	24.17
2019-04-12 17:00:00	608	3.67	23.75
2019-04-12 18:00:00	597	2	22.67
2019-04-12 19:00:00	460	1.67	17.67
2019-04-12 20:00:00	404	1.25	14.92
2019-04-12 21:00:00	315	2.25	12.25
2019-04-12 22:00:00	231	1.09	8.67
2019-04-12 23:00:00	140	0.25	5.08
2019-04-13 00:00:00	128	0.11	4.33
2019-04-13 01:00:00	79	0	2.34
2019-04-13 02:00:00	39	0	0.42
2019-04-13 03:00:00	20	0	0.17
2019-04-13 04:00:00	27	0	0.08
2019-04-13 05:00:00	29	0	0.25
2019-04-13 06:00:00	131	0.08	3.42
2019-04-13 07:00:00	263	0.42	9.58
2019-04-13 08:00:00	294	0.5	10.58
2019-04-13 09:00:00	362	0.84	13.25
2019-04-13 10:00:00	375	0.84	13.92
2019-04-13 11:00:00	412	0.92	15.25
2019-04-13 12:00:00	367	1	13.84
2019-04-13 13:00:00	350	0.5	13.25
2019-04-13 14:00:00	304	0.25	10.75
2019-04-13 15:00:00	267	0.25	9.92
2019-04-13 16:00:00	272	0.17	9.5
2019-04-13 17:00:00	324	0.59	11.75
2019-04-13 18:00:00	334	0.58	12.33
2019-04-13 19:00:00	324	0.58	11.5
2019-04-13 20:00:00	286	0.33	10.92
2019-04-13 21:00:00	236	0.25	8.42
2019-04-13 22:00:00	167	0.08	5.92
2019-04-13 23:00:00	148	0	5.08
2019-04-14 00:00:00	119	0	3.66
2019-04-14 01:00:00	57	0	1.5
2019-04-14 02:00:00	39	0.25	0.92
2019-04-14 03:00:00	32	0	0.33
2019-04-14 04:00:00	30	0	0.25
2019-04-14 05:00:00	21	0	0
2019-04-14 06:00:00	39	0	0.33
2019-04-14 07:00:00	97	0	2.75
2019-04-14 08:00:00	140	0	4.42
2019-04-14 09:00:00	206	0.08	7
2019-04-14 10:00:00	202	0.17	7.17
2019-04-14 11:00:00	218	0.17	7.5
2019-04-14 12:00:00	330	0.58	11.58
2019-04-14 13:00:00	332	0.33	12.42
2019-04-14 14:00:00	277	0.42	9.83
2019-04-14 15:00:00	291	0.25	10.75
2019-04-14 16:00:00	214	0.17	7.92
2019-04-14 17:00:00	269	0.58	9.59
2019-04-14 18:00:00	305	0.67	11.25
2019-04-14 19:00:00	248	0.33	8.75
2019-04-14 20:00:00	207	0.17	7.92
2019-04-14 21:00:00	121	0	3.75
2019-04-14 22:00:00	83	0	2.33
2019-04-14 23:00:00	69	0.08	1.83
2019-04-15 00:00:00	17	0	0
2019-04-15 01:00:00	14	0	0.08
2019-04-15 02:00:00	9	0	0.17
2019-04-15 03:00:00	9	0	0.17
2019-04-15 04:00:00	14	0	0.08
2019-04-15 05:00:00	38	0	0.34
2019-04-15 06:00:00	342	1.5	10.92
2019-04-15 07:00:00	590	2.17	23.25
2019-04-15 08:00:00	492	1.42	18.83
2019-04-15 09:00:00	528	2	20.09
2019-04-15 10:00:00	505	1.33	18.92
2019-04-15 11:00:00	542	2.17	20.75
2019-04-15 12:00:00	625	2	23.42
2019-04-15 13:00:00	511	1.5	19.75
2019-04-15 14:00:00	533	1.67	20.33
2019-04-15 15:00:00	539	1.75	20.59
2019-04-15 16:00:00	523	1.75	19.5
2019-04-15 17:00:00	657	4	25.67
2019-04-15 18:00:00	624	2.42	24.08
2019-04-15 19:00:00	511	1.92	19.75
2019-04-15 20:00:00	344	1.58	13
2019-04-15 21:00:00	243	1.67	9.33
2019-04-15 22:00:00	181	0.5	6.58
2019-04-15 23:00:00	48	0	1.25
2019-04-16 00:00:00	24	0	0.22
2019-04-16 01:00:00	12	0	0.33
2019-04-16 02:00:00	9	0	0.33
2019-04-16 03:00:00	8	0	0.08
2019-04-16 04:00:00	11	0	0.17
2019-04-16 05:00:00	28	0	0.34
2019-04-16 06:00:00	343	1.33	10.75
2019-04-16 07:00:00	492	1.17	18.92
2019-04-16 08:00:00	547	1.75	20.58
2019-04-16 09:00:00	574	1.92	21.58
2019-04-16 10:00:00	508	1.84	19.83
2019-04-16 11:00:00	530	2.17	19.92
2019-04-16 12:00:00	617	2.17	23.09
2019-04-16 13:00:00	617	3.59	23.67
2019-04-16 14:00:00	636	2.75	25.08
2019-04-16 15:00:00	506	1.5	19.5
2019-04-16 16:00:00	562	1.5	21.17
2019-04-16 17:00:00	605	2.84	23
2019-04-16 18:00:00	661	3.17	25.84
2019-04-16 19:00:00	483	1.83	19
2019-04-16 20:00:00	319	1.42	12.17
2019-04-16 21:00:00	334	2.5	12.42
2019-04-16 22:00:00	159	1.25	6.5
2019-04-16 23:00:00	74	0	1.92
2019-04-17 00:00:00	47	0	1.22
2019-04-17 01:00:00	12	0	0
2019-04-17 02:00:00	7	0	0
2019-04-17 03:00:00	6	0	0.08
2019-04-17 04:00:00	12	0	0.33
2019-04-17 05:00:00	28	0	0.25
2019-04-17 06:00:00	316	0.92	10.08
2019-04-17 07:00:00	492	1.67	19.59
2019-04-17 08:00:00	547	1.84	20.83
2019-04-17 09:00:00	555	1.59	21.08
2019-04-17 10:00:00	550	2.17	20.83
2019-04-17 11:00:00	597	2.58	23
2019-04-17 12:00:00	617	1.75	23.25
2019-04-17 13:00:00	577	1.58	22.08
2019-04-17 14:00:00	492	2	18.84
2019-04-17 15:00:00	518	1.42	19.17
2019-04-17 16:00:00	574	1.84	21.84
2019-04-17 17:00:00	618	2.58	23.75
2019-04-17 18:00:00	590	1.83	22.25
2019-04-17 19:00:00	493	1.75	18.75
2019-04-17 20:00:00	370	1.67	14.17
2019-04-17 21:00:00	291	1.58	11.25
2019-04-17 22:00:00	192	0.33	6.92
2019-04-17 23:00:00	140	0.08	4.83
2019-04-18 00:00:00	80	0	2
2019-04-18 01:00:00	30	0	0.58
2019-04-18 02:00:00	20	0	0
2019-04-18 03:00:00	14	0	0
2019-04-18 04:00:00	20	0	0.17
2019-04-18 05:00:00	36	0	0.42
2019-04-18 06:00:00	129	0.42	3.84
2019-04-18 07:00:00	346	0.83	12.33
2019-04-18 08:00:00	492	1.58	18.42
2019-04-18 09:00:00	539	1.92	20.5
2019-04-18 10:00:00	596	2.17	22.75
2019-04-18 11:00:00	499	1.75	19.08
2019-04-18 12:00:00	455	1.17	17.09
2019-04-18 13:00:00	406	0.92	15.17
2019-04-18 14:00:00	433	0.92	16.5
2019-04-18 15:00:00	405	0.75	15.17
2019-04-18 16:00:00	418	0.75	15.59
2019-04-18 17:00:00	406	0.84	15.25
2019-04-18 18:00:00	468	1.09	17.33
2019-04-18 19:00:00	378	0.75	14.42
2019-04-18 20:00:00	285	0.33	10.42
2019-04-18 21:00:00	208	0.42	7.25
2019-04-18 22:00:00	146	0.08	5.17
2019-04-18 23:00:00	94	0	2.92
2019-04-19 00:00:00	65	0	1.67
2019-04-19 01:00:00	34	0	0.25
2019-04-19 02:00:00	16	0	0.17
2019-04-19 03:00:00	22	0	0.08
2019-04-19 04:00:00	25	0	0.5
2019-04-19 05:00:00	20	0	0
2019-04-19 06:00:00	55	0	0.83
2019-04-19 07:00:00	156	0	4.84
2019-04-19 08:00:00	125	0	3.83
2019-04-19 09:00:00	120	0	3.59
2019-04-19 10:00:00	181	0	5.92
2019-04-19 11:00:00	178	0.08	6
2019-04-19 12:00:00	198	0.08	6.84
2019-04-19 13:00:00	187	0.08	6.42
2019-04-19 14:00:00	158	0.17	5.33
2019-04-19 15:00:00	187	0.25	6.17
2019-04-19 16:00:00	186	0.08	6.25
2019-04-19 17:00:00	160	0.92	7.33
2019-04-19 18:00:00	188	0.17	6.42
2019-04-19 19:00:00	152	0	5.42
2019-04-19 20:00:00	144	0.08	4.67
2019-04-19 21:00:00	111	0	3.75
2019-04-19 22:00:00	77	0	2.17
2019-04-19 23:00:00	59	0	1.42
2019-04-20 00:00:00	49	0	1.11
2019-04-20 01:00:00	23	0	0.42
2019-04-20 02:00:00	12	0	0.17
2019-04-20 03:00:00	8	0	0
2019-04-20 04:00:00	10	0	0.42
2019-04-20 05:00:00	19	0	0
2019-04-20 06:00:00	28	0	0.5
2019-04-20 07:00:00	106	0	2.92
2019-04-20 08:00:00	146	0.08	4.83
2019-04-20 09:00:00	147	0	5
2019-04-20 10:00:00	255	1.92	9.25
2019-04-20 11:00:00	265	0.25	9.67
2019-04-20 12:00:00	202	0.08	6.92
2019-04-20 13:00:00	234	0.25	8.17
2019-04-20 14:00:00	190	0.33	7
2019-04-20 15:00:00	192	0	6.58
2019-04-20 16:00:00	179	0.25	6.67
2019-04-20 17:00:00	165	0.17	5.33
2019-04-20 18:00:00	221	0.17	7.75
2019-04-20 19:00:00	198	0.17	7.08
2019-04-20 20:00:00	202	0.08	7.17
2019-04-20 21:00:00	148	0.08	5
2019-04-20 22:00:00	107	0	3.33
2019-04-20 23:00:00	92	0	2.58
2019-04-21 00:00:00	60	0	1.55
2019-04-21 01:00:00	30	0	0.42
2019-04-21 02:00:00	26	0	0.08
2019-04-21 03:00:00	13	0	0.08
2019-04-21 04:00:00	14	0	0.25
2019-04-21 05:00:00	20	0	0.08
2019-04-21 06:00:00	53	0	1
2019-04-21 07:00:00	65	0	1.83
2019-04-21 08:00:00	105	0.08	2.84
2019-04-21 09:00:00	161	0.17	5.08
2019-04-21 10:00:00	177	0	6.08
2019-04-21 11:00:00	171	0	5.67
2019-04-21 12:00:00	262	0.17	9.17
2019-04-21 13:00:00	292	0.42	10.42
2019-04-21 14:00:00	238	0.08	9
2019-04-21 15:00:00	253	0.17	8.84
2019-04-21 16:00:00	227	0.17	8.17
2019-04-21 17:00:00	265	0.5	9
2019-04-21 18:00:00	326	0.42	12.09
2019-04-21 19:00:00	214	0.33	7.67
2019-04-21 20:00:00	212	0.17	7.5
2019-04-21 21:00:00	166	0.17	5.67
2019-04-21 22:00:00	96	0.25	3.34
2019-04-21 23:00:00	67	0	1.84
2019-04-22 00:00:00	37	0	0.45
2019-04-22 01:00:00	11	0	0
2019-04-22 02:00:00	4	0	0.08
2019-04-22 03:00:00	7	0	0.08
2019-04-22 04:00:00	16	0	0.33
2019-04-22 05:00:00	34	0	0.42
2019-04-22 06:00:00	318	0.75	10.09
2019-04-22 07:00:00	444	1.08	17.25
2019-04-22 08:00:00	462	0.83	17.42
2019-04-22 09:00:00	575	2.08	21.25
2019-04-22 10:00:00	462	1.33	17.75
2019-04-22 11:00:00	528	1.33	20.17
2019-04-22 12:00:00	572	2.58	21.83
2019-04-22 13:00:00	537	1.42	20.75
2019-04-22 14:00:00	531	1.25	20
2019-04-22 15:00:00	499	1.42	18.92
2019-04-22 16:00:00	470	1.25	17.67
2019-04-22 17:00:00	604	1.83	23.25
2019-04-22 18:00:00	630	1.84	24
2019-04-22 19:00:00	535	2.42	20.83
2019-04-22 20:00:00	297	0.75	11.58
2019-04-22 21:00:00	268	1	9.58
2019-04-22 22:00:00	169	0.75	6.25
2019-04-22 23:00:00	72	0	2
2019-04-23 00:00:00	17	0	0.22
2019-04-23 01:00:00	7	0	0.08
2019-04-23 02:00:00	7	0	0.17
2019-04-23 03:00:00	16	0	0.17
2019-04-23 04:00:00	12	0	0.08
2019-04-23 05:00:00	32	0	0.33
2019-04-23 06:00:00	347	0.92	11.17
2019-04-23 07:00:00	584	1.83	22.83
2019-04-23 08:00:00	505	1.5	19.17
2019-04-23 09:00:00	545	1.75	20.5
2019-04-23 10:00:00	513	1.5	19.67
2019-04-23 11:00:00	525	1.84	19.83
2019-04-23 12:00:00	591	1.92	22.33
2019-04-23 13:00:00	525	1.84	20
2019-04-23 14:00:00	448	1.17	17.5
2019-04-23 15:00:00	484	1.42	18.08
2019-04-23 16:00:00	535	1.42	20
2019-04-23 17:00:00	614	1.92	23.33
2019-04-23 18:00:00	593	2.08	22.92
2019-04-23 19:00:00	441	1.92	17.33
2019-04-23 20:00:00	311	0.83	11.58
2019-04-23 21:00:00	267	1.25	9.58
2019-04-23 22:00:00	161	0.5	6
2019-04-23 23:00:00	74	0	2
2019-04-24 00:00:00	29	0	0.33
2019-04-24 01:00:00	17	0	0.33
2019-04-24 02:00:00	3	0	0.08
2019-04-24 03:00:00	6	0	0.17
2019-04-24 04:00:00	13	0	0.17
2019-04-24 05:00:00	34	0	0.5
2019-04-24 06:00:00	349	0.92	11.17
2019-04-24 07:00:00	438	1.42	17.17
2019-04-24 08:00:00	506	1.25	19
2019-04-24 09:00:00	539	1.58	20.83
2019-04-24 10:00:00	494	1.67	18.33
2019-04-24 11:00:00	594	2.75	23
2019-04-24 12:00:00	706	3.67	26.92
2019-04-24 13:00:00	627	3	24.75
2019-04-24 14:00:00	453	1.33	16.92
2019-04-24 15:00:00	478	1.5	18.17
2019-04-24 16:00:00	479	1.33	18
2019-04-24 17:00:00	639	3.75	24.5
2019-04-24 18:00:00	606	2.25	23.25
2019-04-24 19:00:00	458	1.42	17.75
2019-04-24 20:00:00	363	1.42	14.08
2019-04-24 21:00:00	215	0.75	8.08
2019-04-24 22:00:00	233	0.5	8.33
2019-04-24 23:00:00	117	0	4
2019-04-25 00:00:00	45	0	0.89
2019-04-25 01:00:00	13	0	0.08
2019-04-25 02:00:00	11	0	0
2019-04-25 03:00:00	18	0	0.17
2019-04-25 04:00:00	28	0	0.08
2019-04-25 05:00:00	40	0	0.5
2019-04-25 06:00:00	307	0.75	9.58
2019-04-25 07:00:00	437	0.92	17.08
2019-04-25 08:00:00	536	1.42	19.5
2019-04-25 09:00:00	575	1.67	22.08
2019-04-25 10:00:00	494	1.5	19.08
2019-04-25 11:00:00	548	1.75	20.67
2019-04-25 12:00:00	655	2.25	24.75
2019-04-25 13:00:00	552	1.42	21.5
2019-04-25 14:00:00	493	1.34	18.33
2019-04-25 15:00:00	517	1.42	19.67
2019-04-25 16:00:00	464	1.08	17.25
2019-04-25 17:00:00	589	1.75	22.33
2019-04-25 18:00:00	646	2	24.59
2019-04-25 19:00:00	569	1.83	22.33
2019-04-25 20:00:00	383	1.17	14.42
2019-04-25 21:00:00	251	0.5	9.17
2019-04-25 22:00:00	186	0.08	6.67
2019-04-25 23:00:00	96	0.08	3.08
2019-04-26 00:00:00	71	0	1.67
2019-04-26 01:00:00	44	0	0.83
2019-04-26 02:00:00	14	0	0.08
2019-04-26 03:00:00	14	0	0.25
2019-04-26 04:00:00	19	0	0
2019-04-26 05:00:00	35	0	0.33
2019-04-26 06:00:00	306	0.67	9.25
2019-04-26 07:00:00	541	1.59	21
2019-04-26 08:00:00	619	2.08	22.84
2019-04-26 09:00:00	666	2.5	26
2019-04-26 10:00:00	625	2.42	24.33
2019-04-26 11:00:00	706	3.84	27.34
2019-04-26 12:00:00	889	4	33.75
2019-04-26 13:00:00	770	3.33	30.92
2019-04-26 14:00:00	628	3	24.75
2019-04-26 15:00:00	651	2.25	24.92
2019-04-26 16:00:00	678	2.34	25.75
2019-04-26 17:00:00	759	2.83	29.25
2019-04-26 18:00:00	602	2.92	24.33
2019-04-26 19:00:00	473	1.84	18.33
2019-04-26 20:00:00	384	1.42	14.42
2019-04-26 21:00:00	318	1.33	12.09
2019-04-26 22:00:00	212	0.58	8.08
2019-04-26 23:00:00	128	0.08	4.33
2019-04-27 00:00:00	119	0	3.55
2019-04-27 01:00:00	54	0	1.17
2019-04-27 02:00:00	37	0	0.42
2019-04-27 03:00:00	23	0	0.17
2019-04-27 04:00:00	26	0	0.17
2019-04-27 05:00:00	28	0	0.08
2019-04-27 06:00:00	122	0.08	3.33
2019-04-27 07:00:00	215	0.25	7
2019-04-27 08:00:00	327	0.67	12.09
2019-04-27 09:00:00	322	0.67	11.92
2019-04-27 10:00:00	350	0.83	13.08
2019-04-27 11:00:00	335	0.67	12.09
2019-04-27 12:00:00	371	0.67	13.58
2019-04-27 13:00:00	360	0.58	13.84
2019-04-27 14:00:00	261	0.17	9.25
2019-04-27 15:00:00	265	0.5	9.5
2019-04-27 16:00:00	286	0.25	10.33
2019-04-27 17:00:00	287	0.42	10.59
2019-04-27 18:00:00	356	0.84	13.08
2019-04-27 19:00:00	371	1.75	14.09
2019-04-27 20:00:00	305	0.42	11.34
2019-04-27 21:00:00	222	0.33	8.5
2019-04-27 22:00:00	166	0.17	5.58
2019-04-27 23:00:00	148	0.08	4.84
2019-04-28 00:00:00	100	0	3.11
2019-04-28 01:00:00	69	0	1.58
2019-04-28 02:00:00	57	0	1.34
2019-04-28 03:00:00	17	0	0.08
2019-04-28 04:00:00	21	0	0.17
2019-04-28 05:00:00	18	0	0.08
2019-04-28 06:00:00	58	0	1.09
2019-04-28 07:00:00	102	0	3
2019-04-28 08:00:00	102	0	3.17
2019-04-28 09:00:00	240	0.25	7.92
2019-04-28 10:00:00	220	0.17	8.17
2019-04-28 11:00:00	282	0.58	9.59
2019-04-28 12:00:00	261	0.25	9.84
2019-04-28 13:00:00	293	0.17	10.83
2019-04-28 14:00:00	246	0.34	8.75
2019-04-28 15:00:00	216	0.08	7.67
2019-04-28 16:00:00	233	0.25	7.92
2019-04-28 17:00:00	337	0.5	12.33
2019-04-28 18:00:00	316	0.58	11.75
2019-04-28 19:00:00	302	0.5	10.92
2019-04-28 20:00:00	193	0.08	6.92
2019-04-28 21:00:00	147	0.25	5
2019-04-28 22:00:00	73	0	2.25
2019-04-28 23:00:00	58	0	1.34
2019-04-29 00:00:00	32	0	0.44
2019-04-29 01:00:00	11	0	0
2019-04-29 02:00:00	6	0	0.08
2019-04-29 03:00:00	5	0	0.17
2019-04-29 04:00:00	9	0	0.08
2019-04-29 05:00:00	35	0	0.25
2019-04-29 06:00:00	335	1.33	11.08
2019-04-29 07:00:00	575	1.58	21.67
2019-04-29 08:00:00	543	1.42	20.83
2019-04-29 09:00:00	494	1.17	19.08
2019-04-29 10:00:00	456	1.25	17
2019-04-29 11:00:00	508	1.92	18.92
2019-04-29 12:00:00	650	2	24.42
2019-04-29 13:00:00	506	1.25	19.67
2019-04-29 14:00:00	539	1.92	20.5
2019-04-29 15:00:00	511	1.42	19.33
2019-04-29 16:00:00	496	1.33	18.75
2019-04-29 17:00:00	621	2	23.75
2019-04-29 18:00:00	620	3.25	24.59
2019-04-29 19:00:00	499	1.92	19.17
2019-04-29 20:00:00	329	1.25	12.83
2019-04-29 21:00:00	287	2.92	10.33
2019-04-29 22:00:00	191	1.83	8.33
2019-04-29 23:00:00	53	0	1.5
2019-04-30 00:00:00	35	0	0.45
2019-04-30 01:00:00	13	0	0.17
2019-04-30 02:00:00	7	0	0
2019-04-30 03:00:00	11	0	0.17
2019-04-30 04:00:00	17	0	0.08
2019-04-30 05:00:00	44	0	0.83
2019-04-30 06:00:00	332	0.75	10.59
2019-04-30 07:00:00	515	1.25	19.5
2019-04-30 08:00:00	575	1.67	22.58
2019-04-30 09:00:00	589	1.92	22.17
2019-04-30 10:00:00	560	1.83	21.33
2019-04-30 11:00:00	524	2.5	20.17
2019-04-30 12:00:00	704	2.84	27.08
2019-04-30 13:00:00	610	2.58	23.75
2019-04-30 14:00:00	574	1.83	22.08
2019-04-30 15:00:00	537	1.67	20.25
2019-04-30 16:00:00	584	1.58	22.08
2019-04-30 17:00:00	599	3.83	23.75
2019-04-30 18:00:00	595	1.83	22.5
2019-04-30 19:00:00	539	2.42	21.08
2019-04-30 20:00:00	360	1.17	13.67
2019-04-30 21:00:00	375	1.83	14
2019-04-30 22:00:00	202	0.5	7.83
2019-04-30 23:00:00	173	0.42	6.5
2019-05-01 00:00:00	103	0	3.11

## Sheet: PM 06110 03
Data/Hora	Intensidade(carros/hora)	Ocupacao(%)	Carga(%)
2019-04-01 00:00:00	0	9.11	4.11
2019-04-01 01:00:00	0	11.08	3.59
2019-04-01 02:00:00	0	13.33	5.33
2019-04-01 03:00:00	0	12.42	5.42
2019-04-01 04:00:00	0	13.5	5.5
2019-04-01 05:00:00	0	9.5	3.67
2019-04-01 06:00:00	0	8.67	3.17
2019-04-01 07:00:00	0	13.09	4.5
2019-04-01 08:00:00	0	18.5	8.59
2019-04-01 09:00:00	0	23.33	10.17
2019-04-01 10:00:00	16	22.92	11.5
2019-04-01 11:00:00	57	21.17	12.42
2019-04-01 12:00:00	59	20.25	12.42
2019-04-01 13:00:00	114	18.17	14.58
2019-04-01 14:00:00	88	18.75	14.17
2019-04-01 15:00:00	100	16.83	13.83
2019-04-01 16:00:00	58	16.5	10.33
2019-04-01 17:00:00	72	20.92	13.67
2019-04-01 18:00:00	72	22.5	13.83
2019-04-01 19:00:00	101	23.5	17.17
2019-04-01 20:00:00	58	19.09	11.92
2019-04-01 21:00:00	42	15.75	9.33
2019-04-01 22:00:00	0	13.5	5.92
2019-04-01 23:00:00	0	12	5.25
2019-04-02 00:00:00	0	11.55	4.33
2019-04-02 01:00:00	0	9.84	3.83
2019-04-02 02:00:00	0	12.5	4.75
2019-04-02 03:00:00	0	12.67	5.59
2019-04-02 04:00:00	0	11.92	5
2019-04-02 05:00:00	0	11.84	4.67
2019-04-02 06:00:00	0	9.67	3.83
2019-04-02 07:00:00	0	15	5.92
2019-04-02 08:00:00	16	20	9.42
2019-04-02 09:00:00	58	20.67	12.33
2019-04-02 10:00:00	57	22.25	13.08
2019-04-02 11:00:00	58	18.42	11.92
2019-04-02 12:00:00	177	20.17	19.25
2019-04-02 13:00:00	241	19.5	23.92
2019-04-02 14:00:00	173	19.34	19.83
2019-04-02 15:00:00	101	16.17	13.67
2019-04-02 16:00:00	58	16.59	10.08
2019-04-02 17:00:00	86	19.17	12.92
2019-04-02 18:00:00	102	20.42	15.33
2019-04-02 19:00:00	113	21.34	16.42
2019-04-02 20:00:00	58	17.34	11.25
2019-04-02 21:00:00	58	12.25	8.34
2019-04-02 22:00:00	27	12.67	6.33
2019-04-02 23:00:00	0	11.5	4.25
2019-04-03 00:00:00	0	12.67	5.67
2019-04-03 01:00:00	0	11	5.09
2019-04-03 02:00:00	0	5.67	1.75
2019-04-03 03:00:00	0	14.75	5.58
2019-04-03 04:00:00	0	11.75	4.5
2019-04-03 05:00:00	0	12.42	4.42
2019-04-03 06:00:00	0	11.34	5
2019-04-03 07:00:00	30	20.25	10.17
2019-04-03 08:00:00	58	22.5	12.83
2019-04-03 09:00:00	116	22	16.42
2019-04-03 10:00:00	116	20.5	16
2019-04-03 11:00:00	114	19.58	15.84
2019-04-03 12:00:00	116	22.58	16.75
2019-04-03 13:00:00	128	25.42	18.34
2019-04-03 14:00:00	102	21.5	16.5
2019-04-03 15:00:00	100	18.84	14.75
2019-04-03 16:00:00	86	19.08	13.58
2019-04-03 17:00:00	88	23.67	16
2019-04-03 18:00:00	134	26.5	19.67
2019-04-03 19:00:00	262	18.67	24.92
2019-04-03 20:00:00	184	7.75	15.5
2019-04-03 21:00:00	180	5.09	12.58
2019-04-03 22:00:00	153	3.5	12.83
2019-04-03 23:00:00	6	16.83	7.84
2019-04-04 00:00:00	0	14.78	6.22
2019-04-04 01:00:00	0	13.08	5.5
2019-04-04 02:00:00	0	13.08	5.42
2019-04-04 03:00:00	0	13.75	6
2019-04-04 04:00:00	0	12	5.17
2019-04-04 05:00:00	0	15.25	6.5
2019-04-04 06:00:00	0	12.84	5.67
2019-04-04 07:00:00	15	18.42	8.33
2019-04-04 08:00:00	58	19.59	12.25
2019-04-04 09:00:00	88	24	15.92
2019-04-04 10:00:00	114	22.33	16.92
2019-04-04 11:00:00	116	22.17	17.33
2019-04-04 12:00:00	102	23.33	16.5
2019-04-04 13:00:00	114	23.67	17.5
2019-04-04 14:00:00	116	21.58	16.58
2019-04-04 15:00:00	99	23.42	16.25
2019-04-04 16:00:00	72	21.83	14
2019-04-04 17:00:00	59	29	16.17
2019-04-04 18:00:00	114	31.84	20.75
2019-04-04 19:00:00	115	26.42	18.67
2019-04-04 20:00:00	56	26.59	15.34
2019-04-04 21:00:00	14	16.25	8.75
2019-04-04 22:00:00	0	12.67	5.67
2019-04-04 23:00:00	0	14.5	6.25
2019-04-05 00:00:00	0	15.67	5.67
2019-04-05 01:00:00	0	17.17	7.34
2019-04-05 02:00:00	0	13.5	6.09
2019-04-05 03:00:00	0	18.75	7.58
2019-04-05 04:00:00	0	14.17	5.33
2019-04-05 05:00:00	0	15.92	6.58
2019-04-05 06:00:00	0	20.75	8.75
2019-04-05 07:00:00	15	19.17	9.08
2019-04-05 08:00:00	58	21.59	12.92
2019-04-05 09:00:00	86	24.33	15.25
2019-04-05 10:00:00	115	23.17	17.83
2019-04-05 11:00:00	88	24.25	15.84
2019-04-05 12:00:00	114	23.58	16.92
2019-04-05 13:00:00	117	25.17	18.17
2019-04-05 14:00:00	226	25.17	24.5
2019-04-05 15:00:00	115	24	18.58
2019-04-05 16:00:00	59	26	15.25
2019-04-05 17:00:00	70	29.67	16.92
2019-04-05 18:00:00	102	33.75	20.75
2019-04-05 19:00:00	116	31.25	21.25
2019-04-05 20:00:00	114	19.5	16.25
2019-04-05 21:00:00	88	10.67	9.84
2019-04-05 22:00:00	85	11.09	9.75
2019-04-05 23:00:00	0	10.33	4.17
2019-04-06 00:00:00	0	10.44	3.89
2019-04-06 01:00:00	0	9.34	4.09
2019-04-06 02:00:00	0	8.33	2.59
2019-04-06 03:00:00	0	11.75	4.25
2019-04-06 04:00:00	0	8.25	2.92
2019-04-06 05:00:00	0	11.25	4
2019-04-06 06:00:00	2	9.42	4.33
2019-04-06 07:00:00	72	11	8.75
2019-04-06 08:00:00	71	15.75	10.58
2019-04-06 09:00:00	87	17.92	12.83
2019-04-06 10:00:00	57	31.75	17.25
2019-04-06 11:00:00	118	21.83	17.08
2019-04-06 12:00:00	144	16.09	15.83
2019-04-06 13:00:00	170	17.42	18.25
2019-04-06 14:00:00	116	10.84	12.17
2019-04-06 15:00:00	114	10.92	12
2019-04-06 16:00:00	116	13.92	13.25
2019-04-06 17:00:00	102	14.42	12.59
2019-04-06 18:00:00	129	12.5	13.58
2019-04-06 19:00:00	130	16.5	15.59
2019-04-06 20:00:00	85	16.25	12.42
2019-04-06 21:00:00	58	9.67	7.25
2019-04-06 22:00:00	42	9.17	6.25
2019-04-06 23:00:00	0	12	4.75
2019-04-07 00:00:00	0	11.22	4.34
2019-04-07 01:00:00	0	11.75	4.17
2019-04-07 02:00:00	0	11.92	4.83
2019-04-07 03:00:00	0	11.5	3.92
2019-04-07 04:00:00	0	8.67	3.92
2019-04-07 05:00:00	0	10.33	3.92
2019-04-07 06:00:00	0	12.5	4.92
2019-04-07 07:00:00	0	19.25	8.17
2019-04-07 08:00:00	29	13.17	6.92
2019-04-07 09:00:00	45	8.75	6.25
2019-04-07 10:00:00	86	14.08	11.25
2019-04-07 11:00:00	71	14.25	10
2019-04-07 12:00:00	58	14.59	9.5
2019-04-07 13:00:00	57	16.42	9.75
2019-04-07 14:00:00	58	15.59	10.25
2019-04-07 15:00:00	58	16.17	10.34
2019-04-07 16:00:00	71	12.5	8.75
2019-04-07 17:00:00	58	18.25	10.83
2019-04-07 18:00:00	57	23.58	13.08
2019-04-07 19:00:00	58	24	14.25
2019-04-07 20:00:00	28	22.92	12.25
2019-04-07 21:00:00	0	16.92	7.34
2019-04-07 22:00:00	0	13.42	5.34
2019-04-07 23:00:00	0	16.08	6.59
2019-04-08 00:00:00	0	10.78	4.56
2019-04-08 01:00:00	0	11.34	4.17
2019-04-08 02:00:00	0	14.75	6.34
2019-04-08 03:00:00	0	13.75	5.75
2019-04-08 04:00:00	0	16	6.34
2019-04-08 05:00:00	0	10.17	4.5
2019-04-08 06:00:00	3	14	5.83
2019-04-08 07:00:00	0	13	4.83
2019-04-08 08:00:00	0	18.75	7.75
2019-04-08 09:00:00	0	23.42	10.17
2019-04-08 10:00:00	1	24.75	11.59
2019-04-08 11:00:00	58	20.5	12.58
2019-04-08 12:00:00	57	23.59	13.58
2019-04-08 13:00:00	73	17.08	11.92
2019-04-08 14:00:00	70	20.67	13.08
2019-04-08 15:00:00	73	19.08	13.17
2019-04-08 16:00:00	58	15.33	10.25
2019-04-08 17:00:00	57	22.09	13
2019-04-08 18:00:00	58	22	13.33
2019-04-08 19:00:00	73	24.09	15.34
2019-04-08 20:00:00	43	22.33	12.5
2019-04-08 21:00:00	14	15.92	8.25
2019-04-08 22:00:00	0	15.42	6
2019-04-08 23:00:00	0	14	6.25
2019-04-09 00:00:00	0	13.33	5.67
2019-04-09 01:00:00	0	12.75	5.09
2019-04-09 02:00:00	0	12.33	5.25
2019-04-09 03:00:00	0	14.67	5.92
2019-04-09 04:00:00	0	13.25	6.09
2019-04-09 05:00:00	0	11.59	4.84
2019-04-09 06:00:00	0	11.58	4.83
2019-04-09 07:00:00	0	16.09	6.92
2019-04-09 08:00:00	0	19.42	7.92
2019-04-09 09:00:00	15	21.58	10.75
2019-04-09 10:00:00	58	22.75	13.75
2019-04-09 11:00:00	57	19.75	12
2019-04-09 12:00:00	147	21.75	17.75
2019-04-09 13:00:00	213	21.92	23.33
2019-04-09 14:00:00	172	19.08	19.67
2019-04-09 15:00:00	72	18.5	12.5
2019-04-09 16:00:00	57	17	9.75
2019-04-09 17:00:00	72	18.75	12.09
2019-04-09 18:00:00	59	21.17	12.83
2019-04-09 19:00:00	85	21.58	14.5
2019-04-09 20:00:00	57	18.83	11.5
2019-04-09 21:00:00	15	15.25	7.25
2019-04-09 22:00:00	14	12.17	5.84
2019-04-09 23:00:00	0	12.67	5
2019-04-10 00:00:00	0	14.11	6.33
2019-04-10 01:00:00	0	12.5	5.25
2019-04-10 02:00:00	0	7.25	2.59
2019-04-10 03:00:00	0	15.09	5.83
2019-04-10 04:00:00	0	11.92	4.92
2019-04-10 05:00:00	0	13.42	5.34
2019-04-10 06:00:00	0	12.5	5.5
2019-04-10 07:00:00	0	21.33	8.42
2019-04-10 08:00:00	58	22.5	13.92
2019-04-10 09:00:00	101	22.25	15.92
2019-04-10 10:00:00	87	23.17	15.42
2019-04-10 11:00:00	87	19.5	13.92
2019-04-10 12:00:00	102	23	16.25
2019-04-10 13:00:00	114	26.08	18.17
2019-04-10 14:00:00	72	22.67	14.83
2019-04-10 15:00:00	72	21.83	13.83
2019-04-10 16:00:00	73	18.58	12.83
2019-04-10 17:00:00	73	23.5	14.67
2019-04-10 18:00:00	101	29.25	19
2019-04-10 19:00:00	173	21.67	20.42
2019-04-10 20:00:00	114	18.25	15.58
2019-04-10 21:00:00	59	8.34	6.92
2019-04-10 22:00:00	70	9.59	8.33
2019-04-10 23:00:00	0	16.08	6.42
2019-04-11 00:00:00	0	18.67	7.22
2019-04-11 01:00:00	0	16.17	6.5
2019-04-11 02:00:00	0	12.75	5.75
2019-04-11 03:00:00	0	14	6.08
2019-04-11 04:00:00	0	14.92	6.42
2019-04-11 05:00:00	2	12.67	5.92
2019-04-11 06:00:00	218	12.17	16.42
2019-04-11 07:00:00	306	17.84	27.92
2019-04-11 08:00:00	331	20.59	30.17
2019-04-11 09:00:00	372	18.5	31.84
2019-04-11 10:00:00	296	13.58	25.67
2019-04-11 11:00:00	361	19.25	31
2019-04-11 12:00:00	440	23.75	38.08
2019-04-11 13:00:00	354	17.92	31.59
2019-04-11 14:00:00	358	18.83	30.58
2019-04-11 15:00:00	347	15.75	29.17
2019-04-11 16:00:00	357	20.58	31.25
2019-04-11 17:00:00	399	25	36.17
2019-04-11 18:00:00	376	26.33	35.58
2019-04-11 19:00:00	343	26.42	33.58
2019-04-11 20:00:00	196	11.17	17.83
2019-04-11 21:00:00	215	4.83	15.75
2019-04-11 22:00:00	136	3.17	10.84
2019-04-11 23:00:00	48	1.5	3.67
2019-04-12 00:00:00	24	0.11	1.22
2019-04-12 01:00:00	20	0.08	0.92
2019-04-12 02:00:00	6	0.08	0.42
2019-04-12 03:00:00	5	0	0.42
2019-04-12 04:00:00	9	0	0.5
2019-04-12 05:00:00	27	0.17	1
2019-04-12 06:00:00	205	14	16.33
2019-04-12 07:00:00	309	18.33	27.92
2019-04-12 08:00:00	377	25.92	35.67
2019-04-12 09:00:00	392	19	33.67
2019-04-12 10:00:00	352	15.58	30.17
2019-04-12 11:00:00	371	15	30.83
2019-04-12 12:00:00	440	23.5	37.58
2019-04-12 13:00:00	384	26.25	36.5
2019-04-12 14:00:00	317	40.59	36.59
2019-04-12 15:00:00	454	35.42	42.83
2019-04-12 16:00:00	123	34.25	24
2019-04-12 17:00:00	57	29.09	15.75
2019-04-12 18:00:00	59	34.25	19.17
2019-04-12 19:00:00	116	33	22
2019-04-12 20:00:00	99	21.75	16
2019-04-12 21:00:00	59	12.5	8.84
2019-04-12 22:00:00	84	10.25	9.75
2019-04-12 23:00:00	0	12.92	5
2019-04-13 00:00:00	0	12	4.56
2019-04-13 01:00:00	0	12.33	4.67
2019-04-13 02:00:00	0	9	3.58
2019-04-13 03:00:00	0	11.25	4.59
2019-04-13 04:00:00	0	9.84	3.75
2019-04-13 05:00:00	0	11.34	4.34
2019-04-13 06:00:00	1	12.5	4.67
2019-04-13 07:00:00	58	12.59	9
2019-04-13 08:00:00	58	14.5	9.42
2019-04-13 09:00:00	72	19.5	12.25
2019-04-13 10:00:00	58	31.33	17.25
2019-04-13 11:00:00	86	25.25	16.5
2019-04-13 12:00:00	116	17.17	14.92
2019-04-13 13:00:00	131	17.08	15.67
2019-04-13 14:00:00	114	13.58	13.25
2019-04-13 15:00:00	116	10.5	11.92
2019-04-13 16:00:00	114	15.42	13.67
2019-04-13 17:00:00	73	16.09	11.5
2019-04-13 18:00:00	116	11.08	12.25
2019-04-13 19:00:00	99	17.67	13.67
2019-04-13 20:00:00	72	16.42	12
2019-04-13 21:00:00	56	12.42	8
2019-04-13 22:00:00	29	10.84	6.5
2019-04-13 23:00:00	0	11	4.92
2019-04-14 00:00:00	0	11.89	4.78
2019-04-14 01:00:00	0	11	4.5
2019-04-14 02:00:00	0	13.58	5.5
2019-04-14 03:00:00	0	10.5	4.67
2019-04-14 04:00:00	0	9	3.5
2019-04-14 05:00:00	0	12.75	4.83
2019-04-14 06:00:00	0	11.5	4.92
2019-04-14 07:00:00	0	20.67	8.5
2019-04-14 08:00:00	15	13.92	7.25
2019-04-14 09:00:00	30	9.58	5.75
2019-04-14 10:00:00	71	16.5	11.08
2019-04-14 11:00:00	58	13.58	9.33
2019-04-14 12:00:00	57	17	10.17
2019-04-14 13:00:00	58	15.75	10.25
2019-04-14 14:00:00	58	15.83	10.34
2019-04-14 15:00:00	43	19.09	10.42
2019-04-14 16:00:00	58	11.17	8
2019-04-14 17:00:00	57	18.58	10.5
2019-04-14 18:00:00	58	22.33	13.25
2019-04-14 19:00:00	57	24.59	14.5
2019-04-14 20:00:00	14	24.42	12.17
2019-04-14 21:00:00	0	17.09	7.67
2019-04-14 22:00:00	0	16.33	6.5
2019-04-14 23:00:00	0	14.58	6.09
2019-04-15 00:00:00	0	14	5.67
2019-04-15 01:00:00	0	12.92	4.92
2019-04-15 02:00:00	0	15.08	6.33
2019-04-15 03:00:00	0	14.92	6.17
2019-04-15 04:00:00	0	17.92	7.08
2019-04-15 05:00:00	0	12	5.33
2019-04-15 06:00:00	0	13.58	5.34
2019-04-15 07:00:00	0	13.75	5.42
2019-04-15 08:00:00	0	19.67	8.25
2019-04-15 09:00:00	0	23.67	9.83
2019-04-15 10:00:00	0	25.67	11.92
2019-04-15 11:00:00	30	22.17	11.83
2019-04-15 12:00:00	57	23.42	13.33
2019-04-15 13:00:00	255	16.08	22.67
2019-04-15 14:00:00	335	12.42	27.75
2019-04-15 15:00:00	320	24.25	29.92
2019-04-15 16:00:00	340	23.09	31.09
2019-04-15 17:00:00	350	33.08	36.92
2019-04-15 18:00:00	394	30.92	38
2019-04-15 19:00:00	300	21	28.75
2019-04-15 20:00:00	163	7.92	14
2019-04-15 21:00:00	175	5.67	13.75
2019-04-15 22:00:00	115	3.33	9.58
2019-04-15 23:00:00	24	4.92	3.25
2019-04-16 00:00:00	1	18.11	7.78
2019-04-16 01:00:00	0	13.67	5.59
2019-04-16 02:00:00	0	12.75	5.42
2019-04-16 03:00:00	0	15.42	6.25
2019-04-16 04:00:00	0	14	5.84
2019-04-16 05:00:00	0	13.09	5.84
2019-04-16 06:00:00	0	12.5	5.34
2019-04-16 07:00:00	0	16	6.17
2019-04-16 08:00:00	0	19.83	8.25
2019-04-16 09:00:00	0	22.08	10.33
2019-04-16 10:00:00	15	23.17	11.5
2019-04-16 11:00:00	57	20.67	12.34
2019-04-16 12:00:00	104	21.58	15
2019-04-16 13:00:00	216	21.83	23.42
2019-04-16 14:00:00	155	21.75	19.34
2019-04-16 15:00:00	58	19.5	11.83
2019-04-16 16:00:00	57	17.67	10.25
2019-04-16 17:00:00	58	18.5	10.83
2019-04-16 18:00:00	58	22.42	13
2019-04-16 19:00:00	57	22.58	13.08
2019-04-16 20:00:00	28	20	10.25
2019-04-16 21:00:00	0	16	6.5
2019-04-16 22:00:00	1	18	8
2019-04-16 23:00:00	0	13.33	5.33
2019-04-17 00:00:00	0	14.78	6.33
2019-04-17 01:00:00	0	14.25	6.17
2019-04-17 02:00:00	0	11	3.75
2019-04-17 03:00:00	0	13.83	5.92
2019-04-17 04:00:00	0	12.84	5.42
2019-04-17 05:00:00	0	14.17	5.75
2019-04-17 06:00:00	0	12.92	5.5
2019-04-17 07:00:00	0	19.34	7.83
2019-04-17 08:00:00	30	24.42	12.92
2019-04-17 09:00:00	73	22.67	14.42
2019-04-17 10:00:00	71	23.17	14.17
2019-04-17 11:00:00	58	21.08	13.09
2019-04-17 12:00:00	59	23.42	13.5
2019-04-17 13:00:00	114	25.75	17.84
2019-04-17 14:00:00	72	24.17	15.42
2019-04-17 15:00:00	58	21.5	12.67
2019-04-17 16:00:00	57	20.34	12.25
2019-04-17 17:00:00	58	24.42	14.25
2019-04-17 18:00:00	86	29.17	17.58
2019-04-17 19:00:00	145	23.92	19.92
2019-04-17 20:00:00	99	19.59	14.84
2019-04-17 21:00:00	58	9.5	7.59
2019-04-17 22:00:00	56	10.75	7.42
2019-04-17 23:00:00	0	16	6
2019-04-18 00:00:00	0	15.45	6.67
2019-04-18 01:00:00	0	15.09	6.5
2019-04-18 02:00:00	0	14.75	6.5
2019-04-18 03:00:00	0	15.17	6.5
2019-04-18 04:00:00	0	15.25	6.17
2019-04-18 05:00:00	0	14.67	6.75
2019-04-18 06:00:00	33	10.92	6.75
2019-04-18 07:00:00	128	20.09	16.58
2019-04-18 08:00:00	174	22.25	20.92
2019-04-18 09:00:00	204	22.42	22.75
2019-04-18 10:00:00	199	20.84	22.17
2019-04-18 11:00:00	188	20.09	20.92
2019-04-18 12:00:00	216	24.83	23.92
2019-04-18 13:00:00	232	22.84	24.92
2019-04-18 14:00:00	202	20.17	21.67
2019-04-18 15:00:00	185	21.25	21.25
2019-04-18 16:00:00	188	21.17	20.84
2019-04-18 17:00:00	199	27.33	23.75
2019-04-18 18:00:00	218	30.25	26.92
2019-04-18 19:00:00	230	29.42	27.83
2019-04-18 20:00:00	85	22.17	15.5
2019-04-18 21:00:00	101	12.67	12.17
2019-04-18 22:00:00	43	11.75	6.83
2019-04-18 23:00:00	0	8.5	3.58
2019-04-19 00:00:00	0	9.67	3.33
2019-04-19 01:00:00	0	11.08	4.08
2019-04-19 02:00:00	0	8.33	3.33
2019-04-19 03:00:00	0	10.17	3.75
2019-04-19 04:00:00	0	9.92	3.67
2019-04-19 05:00:00	0	8.83	3.42
2019-04-19 06:00:00	15	13.84	5.58
2019-04-19 07:00:00	131	21.75	17.58
2019-04-19 08:00:00	189	24.25	21.67
2019-04-19 09:00:00	186	23.33	21.75
2019-04-19 10:00:00	205	24.58	24
2019-04-19 11:00:00	204	20.42	21.84
2019-04-19 12:00:00	229	22.33	24.42
2019-04-19 13:00:00	220	31.33	27.34
2019-04-19 14:00:00	218	32.75	27.5
2019-04-19 15:00:00	257	28.75	28.42
2019-04-19 16:00:00	128	31.75	22.75
2019-04-19 17:00:00	57	29.5	16.34
2019-04-19 18:00:00	58	33.67	18.67
2019-04-19 19:00:00	103	34.33	21.59
2019-04-19 20:00:00	99	24	17.17
2019-04-19 21:00:00	56	18.17	11.25
2019-04-19 22:00:00	85	13.84	10.58
2019-04-19 23:00:00	0	11.83	5.08
2019-04-20 00:00:00	24	56.34	23.89
2019-04-20 01:00:00	38	53.25	29.59
2019-04-20 02:00:00	7	4.17	2.42
2019-04-20 03:00:00	7	0	0.34
2019-04-20 04:00:00	4	0	0.42
2019-04-20 05:00:00	11	9.83	7.09
2019-04-20 06:00:00	0	13.5	5.5
2019-04-20 07:00:00	40	6.84	5.67
2019-04-20 08:00:00	72	1.67	5.25
2019-04-20 09:00:00	95	2.34	7.25
2019-04-20 10:00:00	151	3.25	10.84
2019-04-20 11:00:00	142	3	10.33
2019-04-20 12:00:00	115	13.58	12.75
2019-04-20 13:00:00	114	20.5	15.84
2019-04-20 14:00:00	116	13.33	13.67
2019-04-20 15:00:00	112	10.75	12
2019-04-20 16:00:00	95	1.59	6.59
2019-04-20 17:00:00	86	1.67	5.92
2019-04-20 18:00:00	114	2.09	7.92
2019-04-20 19:00:00	91	13.67	11.58
2019-04-20 20:00:00	58	17.92	11.42
2019-04-20 21:00:00	42	13.75	8.5
2019-04-20 22:00:00	14	10.92	5.92
2019-04-20 23:00:00	0	14.5	6
2019-04-21 00:00:00	0	12.45	5.45
2019-04-21 01:00:00	0	11.67	4.84
2019-04-21 02:00:00	0	15	6.34
2019-04-21 03:00:00	0	11.42	4.59
2019-04-21 04:00:00	0	12.75	5
2019-04-21 05:00:00	0	11	4
2019-04-21 06:00:00	0	14.08	5.5
2019-04-21 07:00:00	0	19.33	8.5
2019-04-21 08:00:00	0	15.08	7
2019-04-21 09:00:00	15	13.34	6.17
2019-04-21 10:00:00	58	14.58	9.42
2019-04-21 11:00:00	57	16.42	9.75
2019-04-21 12:00:00	58	15.42	10.17
2019-04-21 13:00:00	58	15.83	10.33
2019-04-21 14:00:00	57	18.17	10.92
2019-04-21 15:00:00	43	18.25	10.83
2019-04-21 16:00:00	44	14.42	8.5
2019-04-21 17:00:00	29	16.42	8.92
2019-04-21 18:00:00	45	22.17	12.58
2019-04-21 19:00:00	56	27.25	15.58
2019-04-21 20:00:00	0	24.67	11.42
2019-04-21 21:00:00	0	18.92	8.75
2019-04-21 22:00:00	0	16.92	6.58
2019-04-21 23:00:00	0	15.17	6.25
2019-04-22 00:00:00	0	13.78	6
2019-04-22 01:00:00	0	11.5	4.83
2019-04-22 02:00:00	0	16.67	6.92
2019-04-22 03:00:00	0	16.5	6.58
2019-04-22 04:00:00	0	15.67	6.75
2019-04-22 05:00:00	0	16.17	6.83
2019-04-22 06:00:00	0	13	5.34
2019-04-22 07:00:00	0	12.75	5.42
2019-04-22 08:00:00	0	21.09	9.17
2019-04-22 09:00:00	0	22.42	10.17
2019-04-22 10:00:00	0	27.09	12.09
2019-04-22 11:00:00	1	23.75	10.84
2019-04-22 12:00:00	30	22.75	12.17
2019-04-22 13:00:00	115	20.67	15.75
2019-04-22 14:00:00	173	17.34	21.84
2019-04-22 15:00:00	175	19.75	19.67
2019-04-22 16:00:00	158	20.75	19.25
2019-04-22 17:00:00	188	27.83	23.59
2019-04-22 18:00:00	159	30	23
2019-04-22 19:00:00	201	24.83	23.92
2019-04-22 20:00:00	86	16.17	13
2019-04-22 21:00:00	71	14.17	9.92
2019-04-22 22:00:00	42	9.84	6.92
2019-04-22 23:00:00	0	11.33	4.17
2019-04-23 00:00:00	0	14.33	6.45
2019-04-23 01:00:00	0	12.67	5.67
2019-04-23 02:00:00	0	16.08	6.67
2019-04-23 03:00:00	0	14.83	6.34
2019-04-23 04:00:00	0	15.92	6.25
2019-04-23 05:00:00	0	13.83	6.34
2019-04-23 06:00:00	0	12.08	5.25
2019-04-23 07:00:00	0	17.08	7
2019-04-23 08:00:00	0	19.42	8.75
2019-04-23 09:00:00	0	23.5	10.42
2019-04-23 10:00:00	0	23.92	11.08
2019-04-23 11:00:00	15	20.58	10.33
2019-04-23 12:00:00	75	22.08	13.58
2019-04-23 13:00:00	186	25.09	22.42
2019-04-23 14:00:00	143	20.67	18.17
2019-04-23 15:00:00	58	21	12.58
2019-04-23 16:00:00	43	18.17	10.17
2019-04-23 17:00:00	58	18	11.17
2019-04-23 18:00:00	57	24.25	13.67
2019-04-23 19:00:00	58	22	13.42
2019-04-23 20:00:00	28	21.92	11.25
2019-04-23 21:00:00	0	17.17	7.25
2019-04-23 22:00:00	0	15.92	6.59
2019-04-23 23:00:00	0	15.5	5.83
2019-04-24 00:00:00	0	15.34	7
2019-04-24 01:00:00	0	15.58	6.5
2019-04-24 02:00:00	0	11.83	4.67
2019-04-24 03:00:00	0	13.08	5.17
2019-04-24 04:00:00	0	15.42	5.75
2019-04-24 05:00:00	0	13.75	6.17
2019-04-24 06:00:00	0	14.17	5.92
2019-04-24 07:00:00	0	21.92	8.5
2019-04-24 08:00:00	15	24.75	12.08
2019-04-24 09:00:00	58	24.25	14.25
2019-04-24 10:00:00	57	23.67	13.5
2019-04-24 11:00:00	58	22.5	13.75
2019-04-24 12:00:00	58	23.25	13.92
2019-04-24 13:00:00	85	25.67	15.75
2019-04-24 14:00:00	58	24.92	14.75
2019-04-24 15:00:00	58	21.92	12.83
2019-04-24 16:00:00	56	21.33	12.75
2019-04-24 17:00:00	44	25.17	13.42
2019-04-24 18:00:00	72	28.42	16.34
2019-04-24 19:00:00	131	24.92	19.42
2019-04-24 20:00:00	100	19.75	15.58
2019-04-24 21:00:00	57	13.33	8.75
2019-04-24 22:00:00	43	12.42	7.84
2019-04-24 23:00:00	0	14.5	5.67
2019-04-25 00:00:00	0	18	7.67
2019-04-25 01:00:00	0	16.84	7.42
2019-04-25 02:00:00	0	15.5	6
2019-04-25 03:00:00	0	15.75	7.17
2019-04-25 04:00:00	0	15.17	6.58
2019-04-25 05:00:00	0	15.08	6.58
2019-04-25 06:00:00	16	13.17	6.17
2019-04-25 07:00:00	116	18.42	14.84
2019-04-25 08:00:00	161	22.42	19.75
2019-04-25 09:00:00	186	24.84	22.25
2019-04-25 10:00:00	187	20.58	21.33
2019-04-25 11:00:00	150	25.92	20.58
2019-04-25 12:00:00	204	22.5	22.42
2019-04-25 13:00:00	217	25.09	24.92
2019-04-25 14:00:00	169	23.75	21.08
2019-04-25 15:00:00	166	25.5	22
2019-04-25 16:00:00	283	19.5	25.59
2019-04-25 17:00:00	359	35.67	37.75
2019-04-25 18:00:00	368	31.25	36.17
2019-04-25 19:00:00	330	20.92	31.25
2019-04-25 20:00:00	197	7.92	16.25
2019-04-25 21:00:00	140	3	10.17
2019-04-25 22:00:00	56	13.17	9
2019-04-25 23:00:00	0	10	3.92
2019-04-26 00:00:00	0	10.22	3.89
2019-04-26 01:00:00	0	9.92	4.08
2019-04-26 02:00:00	0	10.42	3.67
2019-04-26 03:00:00	0	11.08	4.92
2019-04-26 04:00:00	0	8.67	3.75
2019-04-26 05:00:00	0	12.17	4.58
2019-04-26 06:00:00	2	12.75	5.42
2019-04-26 07:00:00	114	23.09	16.58
2019-04-26 08:00:00	160	23.92	20.58
2019-04-26 09:00:00	175	23.5	21.67
2019-04-26 10:00:00	198	24.5	23.58
2019-04-26 11:00:00	161	21.84	19.92
2019-04-26 12:00:00	213	22.58	23.25
2019-04-26 13:00:00	203	29.75	25.75
2019-04-26 14:00:00	192	35.17	26.92
2019-04-26 15:00:00	242	31.25	28.67
2019-04-26 16:00:00	128	32.84	23.25
2019-04-26 17:00:00	57	30	16.67
2019-04-26 18:00:00	58	33.5	18.92
2019-04-26 19:00:00	73	34.92	20.08
2019-04-26 20:00:00	99	25.75	18
2019-04-26 21:00:00	58	17.59	11
2019-04-26 22:00:00	70	13.84	9.92
2019-04-26 23:00:00	0	13.67	6.09
2019-04-27 00:00:00	0	23.33	9
2019-04-27 01:00:00	0	36.75	17
2019-04-27 02:00:00	0	12.33	5.92
2019-04-27 03:00:00	0	7	2.17
2019-04-27 04:00:00	0	7.17	2.25
2019-04-27 05:00:00	0	11.33	4.17
2019-04-27 06:00:00	0	14.17	6.17
2019-04-27 07:00:00	1	11.58	5.25
2019-04-27 08:00:00	58	8.75	6.92
2019-04-27 09:00:00	57	11.67	7.92
2019-04-27 10:00:00	73	18	11.75
2019-04-27 11:00:00	85	17	12.17
2019-04-27 12:00:00	102	14.5	13
2019-04-27 13:00:00	116	19.34	15.75
2019-04-27 14:00:00	100	20.5	14.84
2019-04-27 15:00:00	99	14.33	12.75
2019-04-27 16:00:00	58	9.25	7.17
2019-04-27 17:00:00	57	10.5	7.5
2019-04-27 18:00:00	74	8.5	7.75
2019-04-27 19:00:00	94	20.17	13.84
2019-04-27 20:00:00	97	16.09	13.42
2019-04-27 21:00:00	30	16.17	9.09
2019-04-27 22:00:00	0	14	5.58
2019-04-27 23:00:00	0	12.33	5.33
2019-04-28 00:00:00	0	15.67	6.11
2019-04-28 01:00:00	0	14.09	5.75
2019-04-28 02:00:00	0	16.33	6.58
2019-04-28 03:00:00	0	12.34	4.84
2019-04-28 04:00:00	0	13.67	5.25
2019-04-28 05:00:00	0	11.84	4.83
2019-04-28 06:00:00	0	13.5	5.75
2019-04-28 07:00:00	0	20.67	8.58
2019-04-28 08:00:00	0	18	8.33
2019-04-28 09:00:00	10	18.08	7.75
2019-04-28 10:00:00	58	15.83	11.42
2019-04-28 11:00:00	58	16.08	10.42
2019-04-28 12:00:00	131	7.84	11
2019-04-28 13:00:00	64	15	12.34
2019-04-28 14:00:00	58	16.5	10.75
2019-04-28 15:00:00	42	20.58	11.67
2019-04-28 16:00:00	30	15	8.42
2019-04-28 17:00:00	13	17.17	8.5
2019-04-28 18:00:00	30	23	12.42
2019-04-28 19:00:00	57	26.09	15.5
2019-04-28 20:00:00	0	26.08	11.83
2019-04-28 21:00:00	28	13.17	8.5
2019-04-28 22:00:00	45	2.17	3.59
2019-04-28 23:00:00	21	14.08	7.5
2019-04-29 00:00:00	0	16.33	7.11
2019-04-29 01:00:00	1	16.25	6.17
2019-04-29 02:00:00	0	17.83	8.75
2019-04-29 03:00:00	0	15.67	6.92
2019-04-29 04:00:00	0	18.25	7.5
2019-04-29 05:00:00	0	15.67	6.58
2019-04-29 06:00:00	0	12.84	5.42
2019-04-29 07:00:00	0	15.92	6.58
2019-04-29 08:00:00	0	18.5	7.75
2019-04-29 09:00:00	0	22.58	10
2019-04-29 10:00:00	0	28.42	12.42
2019-04-29 11:00:00	0	23.17	10.58
2019-04-29 12:00:00	1	23.75	10.42
2019-04-29 13:00:00	88	21.67	14.75
2019-04-29 14:00:00	173	17.67	18.75
2019-04-29 15:00:00	143	20.83	17.25
2019-04-29 16:00:00	160	20.42	19.34
2019-04-29 17:00:00	174	27.92	22.75
2019-04-29 18:00:00	157	29.92	22.83
2019-04-29 19:00:00	187	26.17	23.5
2019-04-29 20:00:00	70	19.92	13.42
2019-04-29 21:00:00	58	13.84	9.17
2019-04-29 22:00:00	42	11.25	7.25
2019-04-29 23:00:00	0	11.83	4.25
2019-04-30 00:00:00	0	16.67	6.78
2019-04-30 01:00:00	0	16	6.75
2019-04-30 02:00:00	0	14.83	6.42
2019-04-30 03:00:00	0	15.75	6.58
2019-04-30 04:00:00	0	16.17	6.58
2019-04-30 05:00:00	0	14.5	6.25
2019-04-30 06:00:00	0	14.92	6.08
2019-04-30 07:00:00	0	15.25	6.67
2019-04-30 08:00:00	0	18.92	8.5
2019-04-30 09:00:00	0	24.5	10.92
2019-04-30 10:00:00	0	24.17	11.17
2019-04-30 11:00:00	0	23.34	10.08
2019-04-30 12:00:00	45	22.5	12.75
2019-04-30 13:00:00	160	24.75	20.92
2019-04-30 14:00:00	141	22.08	18.67
2019-04-30 15:00:00	58	21.67	13.17
2019-04-30 16:00:00	29	17.5	9.83
2019-04-30 17:00:00	43	20.75	11.58
2019-04-30 18:00:00	58	23.83	14.08
2019-04-30 19:00:00	57	24.17	13.83
2019-04-30 20:00:00	28	22.34	11.83
2019-04-30 21:00:00	0	15.67	7.25
2019-04-30 22:00:00	0	18.83	7.92
2019-04-30 23:00:00	0	14.08	5.92
2019-05-01 00:00:00	0	16.67	7.11

[truncated: 23 more sheets: PM 06110 05, PM 06110 06, PM 06120 01, PM 06120 04, PM 06130 02, PM 06130 04, PM 06140 01, PM 06140 021, PM 06140 022, PM 06140 08, PM 06150 01, PM 06150 03, PM 06161 02, PM 06161 03, PM 06180 03, PM 06180 07, PM 06180 072, PM 06190 01, PM 06190 02, PM 06190 03 …]
