# Supplementary material for: Traffic light optimization using non-dominated sorting genetic algorithm (NSGA2)
Source: Sci Rep. 2023 Sep 20;13:15550. doi: 10.1038/s41598-023-38884-2 (PMC10511403; doi:10.1038/s41598-023-38884-2)
Supplement: Supplementary file 1 — Supplementary Information. [file 41598_2023_38884_MOESM1_ESM.zip › dadosBHTrans/dados BHTrans 2019/xls/ASSEMBLEIA_II.xls]

## Sheet: PM 06241 07
Data/Hora	Intensidade(carros/hora)	Ocupacao(%)	Carga(%)
2019-04-01 00:00:00	95	0	4.89
2019-04-01 01:00:00	54	0	2.33
2019-04-01 02:00:00	37	0	1.25
2019-04-01 03:00:00	16	0	0.33
2019-04-01 04:00:00	21	0	0.67
2019-04-01 05:00:00	88	0	3.67
2019-04-01 06:00:00	559	5.42	29.92
2019-04-01 07:00:00	860	12.67	53.92
2019-04-01 08:00:00	923	17.58	58.34
2019-04-01 09:00:00	948	23.5	61.34
2019-04-01 10:00:00	927	21.83	59.75
2019-04-01 11:00:00	847	15.25	54.5
2019-04-01 12:00:00	920	22.09	58.17
2019-04-01 13:00:00	960	20.5	61.33
2019-04-01 14:00:00	895	17.84	57.25
2019-04-01 15:00:00	879	24.42	57.5
2019-04-01 16:00:00	860	23.92	56.33
2019-04-01 17:00:00	836	19.75	54.08
2019-04-01 18:00:00	788	19.92	52.08
2019-04-01 19:00:00	726	17.92	46.84
2019-04-01 20:00:00	468	4.59	30.17
2019-04-01 21:00:00	369	1.83	21.09
2019-04-01 22:00:00	303	1.17	18.58
2019-04-01 23:00:00	136	0	7.33
2019-04-02 00:00:00	60	0	2.89
2019-04-02 01:00:00	27	0	0.75
2019-04-02 02:00:00	12	0	0.17
2019-04-02 03:00:00	15	0	0.33
2019-04-02 04:00:00	22	0	0.33
2019-04-02 05:00:00	65	0	2.58
2019-04-02 06:00:00	584	7.34	31.67
2019-04-02 07:00:00	873	13.83	55
2019-04-02 08:00:00	945	15.75	59.67
2019-04-02 09:00:00	912	21.34	59.17
2019-04-02 10:00:00	889	18.5	56.58
2019-04-02 11:00:00	882	18.58	56.58
2019-04-02 12:00:00	910	22.42	58.08
2019-04-02 13:00:00	973	23.58	62.5
2019-04-02 14:00:00	923	20.5	59.17
2019-04-02 15:00:00	906	22.83	58.67
2019-04-02 16:00:00	932	25.08	60.5
2019-04-02 17:00:00	882	19.59	57.09
2019-04-02 18:00:00	839	24	55.17
2019-04-02 19:00:00	767	19.83	50.5
2019-04-02 20:00:00	495	4.75	30.92
2019-04-02 21:00:00	437	2.75	26.25
2019-04-02 22:00:00	377	1.75	22.5
2019-04-02 23:00:00	141	0.08	8.17
2019-04-03 00:00:00	77	0	4
2019-04-03 01:00:00	29	0	0.92
2019-04-03 02:00:00	9	0	0.25
2019-04-03 03:00:00	13	0	0.08
2019-04-03 04:00:00	26	0	0.67
2019-04-03 05:00:00	57	0	2.08
2019-04-03 06:00:00	561	5	29.67
2019-04-03 07:00:00	852	12.92	53.75
2019-04-03 08:00:00	958	21.33	61.75
2019-04-03 09:00:00	946	25.84	61
2019-04-03 10:00:00	909	24.83	59.58
2019-04-03 11:00:00	843	17.09	54.67
2019-04-03 12:00:00	948	25.34	60.5
2019-04-03 13:00:00	925	21.58	59.58
2019-04-03 14:00:00	875	29.08	58.58
2019-04-03 15:00:00	828	24.08	55.17
2019-04-03 16:00:00	927	30.17	60.75
2019-04-03 17:00:00	896	22.75	57.92
2019-04-03 18:00:00	861	30.67	58.84
2019-04-03 19:00:00	727	14.08	47.17
2019-04-03 20:00:00	519	6.17	32.09
2019-04-03 21:00:00	428	2.17	24.75
2019-04-03 22:00:00	347	1.58	21
2019-04-03 23:00:00	168	0.25	9.92
2019-04-04 00:00:00	99	0	5.22
2019-04-04 01:00:00	41	0	1.58
2019-04-04 02:00:00	19	0	0.42
2019-04-04 03:00:00	10	0	0.42
2019-04-04 04:00:00	12	0	0.5
2019-04-04 05:00:00	64	0	2.67
2019-04-04 06:00:00	551	6.67	30
2019-04-04 07:00:00	870	12.83	54.58
2019-04-04 08:00:00	957	19.5	60.42
2019-04-04 09:00:00	900	23.08	59.08
2019-04-04 10:00:00	913	22.83	59.17
2019-04-04 11:00:00	871	17.17	55.42
2019-04-04 12:00:00	950	22.08	60
2019-04-04 13:00:00	971	28.09	63.59
2019-04-04 14:00:00	910	26.09	59.75
2019-04-04 15:00:00	830	19	53.25
2019-04-04 16:00:00	893	28.33	59.08
2019-04-04 17:00:00	909	25.17	59.25
2019-04-04 18:00:00	854	28.58	56.84
2019-04-04 19:00:00	797	20.58	53
2019-04-04 20:00:00	558	5.92	34.75
2019-04-04 21:00:00	433	2.08	26.08
2019-04-04 22:00:00	427	2.5	25.33
2019-04-04 23:00:00	227	0.42	13.42
2019-04-05 00:00:00	156	0.22	8.89
2019-04-05 01:00:00	71	0	3.25
2019-04-05 02:00:00	44	0	1.58
2019-04-05 03:00:00	38	0	1.25
2019-04-05 04:00:00	42	0	1.25
2019-04-05 05:00:00	90	0.08	3.84
2019-04-05 06:00:00	543	6	28.83
2019-04-05 07:00:00	846	14.42	54.09
2019-04-05 08:00:00	948	19.42	60.67
2019-04-05 09:00:00	942	23.09	60.5
2019-04-05 10:00:00	951	30.42	63
2019-04-05 11:00:00	890	27.67	59.09
2019-04-05 12:00:00	945	34.75	63
2019-04-05 13:00:00	976	26.84	63.67
2019-04-05 14:00:00	931	24.58	60.5
2019-04-05 15:00:00	861	20.34	56
2019-04-05 16:00:00	893	21.33	57.17
2019-04-05 17:00:00	874	21.58	56.92
2019-04-05 18:00:00	809	24.42	53.42
2019-04-05 19:00:00	760	19.67	50.58
2019-04-05 20:00:00	659	9.5	41.08
2019-04-05 21:00:00	474	2.83	29
2019-04-05 22:00:00	430	2.17	25.42
2019-04-05 23:00:00	293	1.08	17.67
2019-04-06 00:00:00	265	0.78	15
2019-04-06 01:00:00	149	0	8.08
2019-04-06 02:00:00	83	0	4.17
2019-04-06 03:00:00	70	0	3.25
2019-04-06 04:00:00	64	0	2.59
2019-04-06 05:00:00	79	0	3.5
2019-04-06 06:00:00	211	0.42	10.67
2019-04-06 07:00:00	374	1.5	21.5
2019-04-06 08:00:00	509	2.75	29.59
2019-04-06 09:00:00	552	3	32.34
2019-04-06 10:00:00	658	5.17	39.5
2019-04-06 11:00:00	668	5.83	40.83
2019-04-06 12:00:00	726	10.25	44.33
2019-04-06 13:00:00	596	9.25	38.09
2019-04-06 14:00:00	527	8.92	33
2019-04-06 15:00:00	487	4.42	29.83
2019-04-06 16:00:00	552	3.34	32.09
2019-04-06 17:00:00	587	3.58	34.84
2019-04-06 18:00:00	566	4.08	34.09
2019-04-06 19:00:00	542	3.25	32.83
2019-04-06 20:00:00	481	3.08	28.5
2019-04-06 21:00:00	405	1.92	24
2019-04-06 22:00:00	369	1.92	21.83
2019-04-06 23:00:00	314	1.33	18.84
2019-04-07 00:00:00	291	0.89	16.67
2019-04-07 01:00:00	201	0.17	11.33
2019-04-07 02:00:00	143	0	7.92
2019-04-07 03:00:00	122	0	6.59
2019-04-07 04:00:00	131	0	6.58
2019-04-07 05:00:00	128	0	6.58
2019-04-07 06:00:00	172	0.25	9.17
2019-04-07 07:00:00	230	0.33	12.75
2019-04-07 08:00:00	321	1.34	18.25
2019-04-07 09:00:00	365	1.58	21.25
2019-04-07 10:00:00	415	2.17	24.58
2019-04-07 11:00:00	461	2.5	26.42
2019-04-07 12:00:00	644	4.83	38.42
2019-04-07 13:00:00	484	2.75	29.5
2019-04-07 14:00:00	370	1.42	21.67
2019-04-07 15:00:00	422	2	24.59
2019-04-07 16:00:00	442	2.25	25.67
2019-04-07 17:00:00	481	2.5	28
2019-04-07 18:00:00	524	3.33	31.25
2019-04-07 19:00:00	484	3.08	29.67
2019-04-07 20:00:00	401	2.17	23.83
2019-04-07 21:00:00	295	1.33	17.67
2019-04-07 22:00:00	220	0.5	12.58
2019-04-07 23:00:00	160	0.08	8.67
2019-04-08 00:00:00	124	0.33	6.78
2019-04-08 01:00:00	57	0	2.42
2019-04-08 02:00:00	44	0	1.5
2019-04-08 03:00:00	18	0	0.42
2019-04-08 04:00:00	30	0	0.75
2019-04-08 05:00:00	83	0	3.5
2019-04-08 06:00:00	574	7.92	31.25
2019-04-08 07:00:00	876	12.58	55.33
2019-04-08 08:00:00	926	18.25	58.33
2019-04-08 09:00:00	945	25.42	61.58
2019-04-08 10:00:00	811	18.58	53.83
2019-04-08 11:00:00	724	12.84	44.92
2019-04-08 12:00:00	825	14.75	51.34
2019-04-08 13:00:00	918	16.75	57.5
2019-04-08 14:00:00	888	21.75	57.92
2019-04-08 15:00:00	859	17.09	54.34
2019-04-08 16:00:00	887	21.33	56.92
2019-04-08 17:00:00	908	20.08	58.67
2019-04-08 18:00:00	826	20.75	53.59
2019-04-08 19:00:00	807	17.25	52.25
2019-04-08 20:00:00	456	5.25	29.17
2019-04-08 21:00:00	358	1.58	21.25
2019-04-08 22:00:00	293	1.08	17.42
2019-04-08 23:00:00	111	0.08	5.75
2019-04-09 00:00:00	56	0	2.78
2019-04-09 01:00:00	19	0	0.42
2019-04-09 02:00:00	9	0	0.42
2019-04-09 03:00:00	14	0	0.25
2019-04-09 04:00:00	21	0	0.25
2019-04-09 05:00:00	72	0	2.83
2019-04-09 06:00:00	559	6.08	30.67
2019-04-09 07:00:00	906	13.83	56.75
2019-04-09 08:00:00	972	20.17	62.42
2019-04-09 09:00:00	920	21.92	59.17
2019-04-09 10:00:00	915	26.5	59.75
2019-04-09 11:00:00	856	17.58	55.25
2019-04-09 12:00:00	866	21.17	55.34
2019-04-09 13:00:00	961	23.75	61.67
2019-04-09 14:00:00	936	24.33	61
2019-04-09 15:00:00	873	22.67	57.08
2019-04-09 16:00:00	890	23.75	57.75
2019-04-09 17:00:00	867	20.34	56.5
2019-04-09 18:00:00	813	18.33	51.59
2019-04-09 19:00:00	837	22.5	55.25
2019-04-09 20:00:00	523	5.67	33.58
2019-04-09 21:00:00	392	1.84	22.5
2019-04-09 22:00:00	361	1.75	21.83
2019-04-09 23:00:00	171	0.17	10.09
2019-04-10 00:00:00	83	0	4.11
2019-04-10 01:00:00	30	0	0.75
2019-04-10 02:00:00	13	0	0.25
2019-04-10 03:00:00	8	0	0.25
2019-04-10 04:00:00	17	0	0.17
2019-04-10 05:00:00	74	0	3
2019-04-10 06:00:00	573	6.33	30.83
2019-04-10 07:00:00	843	11.75	53.25
2019-04-10 08:00:00	960	20.42	60.34
2019-04-10 09:00:00	908	19.42	58.92
2019-04-10 10:00:00	908	23.67	59.25
2019-04-10 11:00:00	896	19.42	57.09
2019-04-10 12:00:00	903	23.83	58.58
2019-04-10 13:00:00	920	24.67	59.75
2019-04-10 14:00:00	992	37.25	66.08
2019-04-10 15:00:00	863	20.83	56.25
2019-04-10 16:00:00	897	21.59	57.92
2019-04-10 17:00:00	851	21.08	55.58
2019-04-10 18:00:00	827	20.59	53.42
2019-04-10 19:00:00	765	18.92	50.25
2019-04-10 20:00:00	477	5	30.17
2019-04-10 21:00:00	416	2.08	23.92
2019-04-10 22:00:00	368	1.83	22.25
2019-04-10 23:00:00	170	0.08	9.75
2019-04-11 00:00:00	100	0.11	5.33
2019-04-11 01:00:00	38	0	1.5
2019-04-11 02:00:00	12	0	0.25
2019-04-11 03:00:00	19	0	0.42
2019-04-11 04:00:00	25	0	0.42
2019-04-11 05:00:00	66	0.08	2.42
2019-04-11 06:00:00	561	7.17	30.75
2019-04-11 07:00:00	884	13.58	55.17
2019-04-11 08:00:00	929	21.84	60
2019-04-11 09:00:00	901	19.75	58.34
2019-04-11 10:00:00	926	28.42	61.08
2019-04-11 11:00:00	881	20.83	56.33
2019-04-11 12:00:00	907	29.75	59.5
2019-04-11 13:00:00	862	36.34	60
2019-04-11 14:00:00	848	49.75	61.92
2019-04-11 15:00:00	822	25.92	55.33
2019-04-11 16:00:00	812	41.09	57.67
2019-04-11 17:00:00	750	51.75	57.84
2019-04-11 18:00:00	815	18.67	53
2019-04-11 19:00:00	836	23.17	54.58
2019-04-11 20:00:00	624	9	40.42
2019-04-11 21:00:00	490	2.84	29
2019-04-11 22:00:00	388	2	23.33
2019-04-11 23:00:00	239	0.67	13.84
2019-04-12 00:00:00	137	0.11	7.78
2019-04-12 01:00:00	58	0	2.58
2019-04-12 02:00:00	41	0	1.25
2019-04-12 03:00:00	48	0	1.59
2019-04-12 04:00:00	31	0	1.17
2019-04-12 05:00:00	78	0	3.42
2019-04-12 06:00:00	562	5.58	30
2019-04-12 07:00:00	851	13.5	54.17
2019-04-12 08:00:00	938	25.42	61.67
2019-04-12 09:00:00	860	30.92	58.42
2019-04-12 10:00:00	884	31.42	59
2019-04-12 11:00:00	836	24.59	55.67
2019-04-12 12:00:00	898	35.33	61
2019-04-12 13:00:00	1003	29.5	64.58
2019-04-12 14:00:00	866	40.92	61.25
2019-04-12 15:00:00	871	32.58	58.92
2019-04-12 16:00:00	905	29.42	60.17
2019-04-12 17:00:00	820	24.59	54.75
2019-04-12 18:00:00	811	19.5	52.5
2019-04-12 19:00:00	801	20.67	52.67
2019-04-12 20:00:00	673	8.83	41.5
2019-04-12 21:00:00	470	2.83	29.34
2019-04-12 22:00:00	445	2.5	25.92
2019-04-12 23:00:00	302	1	17.83
2019-04-13 00:00:00	247	0.89	14.33
2019-04-13 01:00:00	144	0.17	8
2019-04-13 02:00:00	120	0.17	6.33
2019-04-13 03:00:00	87	0.08	4.42
2019-04-13 04:00:00	69	0	3.09
2019-04-13 05:00:00	98	0	4.25
2019-04-13 06:00:00	213	0.42	11.17
2019-04-13 07:00:00	441	1.84	25.25
2019-04-13 08:00:00	563	3.25	33
2019-04-13 09:00:00	626	4.33	37.17
2019-04-13 10:00:00	723	6.59	44.08
2019-04-13 11:00:00	668	5.08	40.33
2019-04-13 12:00:00	724	9.58	44
2019-04-13 13:00:00	609	11.42	39.84
2019-04-13 14:00:00	533	6.92	32.59
2019-04-13 15:00:00	513	5	31.09
2019-04-13 16:00:00	550	2.92	32.58
2019-04-13 17:00:00	574	3.42	34.34
2019-04-13 18:00:00	582	4.17	34.83
2019-04-13 19:00:00	587	4.67	35.17
2019-04-13 20:00:00	444	2.42	27.17
2019-04-13 21:00:00	422	2.08	25.09
2019-04-13 22:00:00	425	2.33	25
2019-04-13 23:00:00	411	2.25	24.34
2019-04-14 00:00:00	424	2.11	25.44
2019-04-14 01:00:00	198	0.17	11.33
2019-04-14 02:00:00	151	0.08	8.34
2019-04-14 03:00:00	125	0	6.33
2019-04-14 04:00:00	107	0	5.5
2019-04-14 05:00:00	60	0	2.75
2019-04-14 06:00:00	143	0.17	6.92
2019-04-14 07:00:00	226	0.34	13
2019-04-14 08:00:00	276	1	15.58
2019-04-14 09:00:00	324	0.83	18.5
2019-04-14 10:00:00	342	0.42	21
2019-04-14 11:00:00	378	0.5	22.33
2019-04-14 12:00:00	486	2.34	29.67
2019-04-14 13:00:00	434	0.67	27.42
2019-04-14 14:00:00	348	0.17	21
2019-04-14 15:00:00	442	2.33	25.33
2019-04-14 16:00:00	415	2	25.5
2019-04-14 17:00:00	403	2.09	23.84
2019-04-14 18:00:00	487	2.75	28.08
2019-04-14 19:00:00	468	2.67	28.17
2019-04-14 20:00:00	373	1.83	22.25
2019-04-14 21:00:00	343	1.67	20.17
2019-04-14 22:00:00	191	0.42	11
2019-04-14 23:00:00	161	0.08	8.83
2019-04-15 00:00:00	111	0	5.67
2019-04-15 01:00:00	53	0	2.25
2019-04-15 02:00:00	30	0	0.67
2019-04-15 03:00:00	12	0	0.42
2019-04-15 04:00:00	30	0	0.67
2019-04-15 05:00:00	86	0	3.33
2019-04-15 06:00:00	513	5	27.92
2019-04-15 07:00:00	912	9.5	56.08
2019-04-15 08:00:00	946	19.25	59.83
2019-04-15 09:00:00	957	24	62.25
2019-04-15 10:00:00	885	19.67	56.92
2019-04-15 11:00:00	806	13.67	51.33
2019-04-15 12:00:00	938	26.17	59.75
2019-04-15 13:00:00	929	20.42	60.25
2019-04-15 14:00:00	891	20.08	57.5
2019-04-15 15:00:00	891	23	57.67
2019-04-15 16:00:00	827	20.58	53.42
2019-04-15 17:00:00	809	34.67	56.67
2019-04-15 18:00:00	723	23.59	48.5
2019-04-15 19:00:00	859	28.83	56.92
2019-04-15 20:00:00	538	7.92	35.34
2019-04-15 21:00:00	376	1.83	22.58
2019-04-15 22:00:00	310	1.17	18.5
2019-04-15 23:00:00	119	0	6.33
2019-04-16 00:00:00	71	0	3.22
2019-04-16 01:00:00	20	0	0.25
2019-04-16 02:00:00	16	0	0.25
2019-04-16 03:00:00	14	0	0.5
2019-04-16 04:00:00	23	0	0.75
2019-04-16 05:00:00	54	0	2
2019-04-16 06:00:00	524	4.75	27.92
2019-04-16 07:00:00	883	12.92	54.75
2019-04-16 08:00:00	940	20.25	60.34
2019-04-16 09:00:00	881	18	56.67
2019-04-16 10:00:00	880	23	56.75
2019-04-16 11:00:00	843	17	54.09
2019-04-16 12:00:00	914	25.67	59.17
2019-04-16 13:00:00	936	26	61.08
2019-04-16 14:00:00	964	26.67	63.34
2019-04-16 15:00:00	909	30.67	60.08
2019-04-16 16:00:00	903	23.42	58.58
2019-04-16 17:00:00	900	22.17	58.58
2019-04-16 18:00:00	828	32.25	56.75
2019-04-16 19:00:00	735	18.33	47.75
2019-04-16 20:00:00	575	7.92	37.25
2019-04-16 21:00:00	406	2	23.92
2019-04-16 22:00:00	364	1.5	21.08
2019-04-16 23:00:00	165	0.25	10.5
2019-04-17 00:00:00	75	0	4
2019-04-17 01:00:00	40	0	1.5
2019-04-17 02:00:00	24	0	0.42
2019-04-17 03:00:00	18	0	0.42
2019-04-17 04:00:00	16	0	0.5
2019-04-17 05:00:00	54	0	1.92
2019-04-17 06:00:00	541	7.75	28.58
2019-04-17 07:00:00	823	10.17	52.67
2019-04-17 08:00:00	883	14.25	54.92
2019-04-17 09:00:00	920	20.17	59.09
2019-04-17 10:00:00	865	18	56.08
2019-04-17 11:00:00	816	18	52
2019-04-17 12:00:00	892	18.42	55.75
2019-04-17 13:00:00	951	20.59	60.92
2019-04-17 14:00:00	872	20.09	56.33
2019-04-17 15:00:00	799	21.67	52.58
2019-04-17 16:00:00	901	20.59	58.08
2019-04-17 17:00:00	824	19.84	53.58
2019-04-17 18:00:00	810	26.34	54.09
2019-04-17 19:00:00	786	20.59	51.67
2019-04-17 20:00:00	591	8.75	37.75
2019-04-17 21:00:00	433	2.34	25.92
2019-04-17 22:00:00	320	1.33	18.75
2019-04-17 23:00:00	248	0.75	14.67
2019-04-18 00:00:00	141	0	7.89
2019-04-18 01:00:00	68	0	2.92
2019-04-18 02:00:00	32	0	1.17
2019-04-18 03:00:00	22	0	0.5
2019-04-18 04:00:00	28	0	0.5
2019-04-18 05:00:00	60	0	2.17
2019-04-18 06:00:00	333	1.33	18
2019-04-18 07:00:00	614	5	36
2019-04-18 08:00:00	792	9.42	48.83
2019-04-18 09:00:00	792	14	49.84
2019-04-18 10:00:00	832	16.25	52.5
2019-04-18 11:00:00	817	17.75	52.33
2019-04-18 12:00:00	736	8.67	46.5
2019-04-18 13:00:00	760	8.17	46.33
2019-04-18 14:00:00	777	11.59	48.75
2019-04-18 15:00:00	770	20.5	49.42
2019-04-18 16:00:00	858	20.25	55.67
2019-04-18 17:00:00	867	21.08	55.92
2019-04-18 18:00:00	787	16.92	51.58
2019-04-18 19:00:00	627	10.34	39.58
2019-04-18 20:00:00	485	4.67	29.83
2019-04-18 21:00:00	380	2.09	22.92
2019-04-18 22:00:00	333	1.42	19.17
2019-04-18 23:00:00	272	1.17	16.17
2019-04-19 00:00:00	183	0.11	10.89
2019-04-19 01:00:00	91	0	4.75
2019-04-19 02:00:00	89	0	4.17
2019-04-19 03:00:00	85	0	4
2019-04-19 04:00:00	86	0	4.17
2019-04-19 05:00:00	84	0	3.83
2019-04-19 06:00:00	197	0.58	9.5
2019-04-19 07:00:00	292	2	18.25
2019-04-19 08:00:00	255	1.59	15.42
2019-04-19 09:00:00	323	2.42	19.58
2019-04-19 10:00:00	343	1.75	20.17
2019-04-19 11:00:00	335	1.33	19.67
2019-04-19 12:00:00	382	1.83	21.92
2019-04-19 13:00:00	329	1.75	19.92
2019-04-19 14:00:00	267	0.83	15.25
2019-04-19 15:00:00	273	1	15.67
2019-04-19 16:00:00	324	1.67	18.17
2019-04-19 17:00:00	284	1.33	16.42
2019-04-19 18:00:00	334	2.33	19.5
2019-04-19 19:00:00	326	2.75	19.67
2019-04-19 20:00:00	248	0.67	14.67
2019-04-19 21:00:00	248	0.84	14.5
2019-04-19 22:00:00	194	0.58	10.75
2019-04-19 23:00:00	146	0	7.84
2019-04-20 00:00:00	109	0	5.55
2019-04-20 01:00:00	64	0	2.84
2019-04-20 02:00:00	46	0	1.92
2019-04-20 03:00:00	29	0	0.67
2019-04-20 04:00:00	35	0	0.92
2019-04-20 05:00:00	52	0	1.83
2019-04-20 06:00:00	113	0.08	5.5
2019-04-20 07:00:00	202	0.17	11
2019-04-20 08:00:00	262	0.58	14.75
2019-04-20 09:00:00	394	1.58	22.58
2019-04-20 10:00:00	445	2.33	25.84
2019-04-20 11:00:00	449	2	26.33
2019-04-20 12:00:00	481	4.08	28.5
2019-04-20 13:00:00	433	3.67	26.17
2019-04-20 14:00:00	377	2.67	22.67
2019-04-20 15:00:00	464	2.84	26.59
2019-04-20 16:00:00	374	1.5	22.83
2019-04-20 17:00:00	300	1.17	17.75
2019-04-20 18:00:00	326	1.34	18.67
2019-04-20 19:00:00	406	2.09	23.92
2019-04-20 20:00:00	337	1.42	20.08
2019-04-20 21:00:00	287	1.08	16.83
2019-04-20 22:00:00	261	0.83	15.67
2019-04-20 23:00:00	202	0.5	11.58
2019-04-21 00:00:00	173	0.22	9.78
2019-04-21 01:00:00	120	0	6.33
2019-04-21 02:00:00	89	0	4.42
2019-04-21 03:00:00	56	0	2.5
2019-04-21 04:00:00	86	0	3.92
2019-04-21 05:00:00	91	0	4.5
2019-04-21 06:00:00	125	0.17	6.08
2019-04-21 07:00:00	209	0.33	10.75
2019-04-21 08:00:00	270	1.75	16.25
2019-04-21 09:00:00	280	0.75	15.67
2019-04-21 10:00:00	357	1.42	21
2019-04-21 11:00:00	402	2	23.08
2019-04-21 12:00:00	543	3.84	32.42
2019-04-21 13:00:00	451	2.25	27
2019-04-21 14:00:00	343	1.33	20.42
2019-04-21 15:00:00	401	1.92	22.75
2019-04-21 16:00:00	440	2.33	25.83
2019-04-21 17:00:00	462	2.59	27.58
2019-04-21 18:00:00	512	3.17	29.58
2019-04-21 19:00:00	458	2.92	28.25
2019-04-21 20:00:00	390	2.25	22.92
2019-04-21 21:00:00	308	1.25	18.59
2019-04-21 22:00:00	179	0.33	10.25
2019-04-21 23:00:00	162	0.17	8.92
2019-04-22 00:00:00	77	0	4.11
2019-04-22 01:00:00	60	0	2.67
2019-04-22 02:00:00	33	0	1
2019-04-22 03:00:00	14	0	0.25
2019-04-22 04:00:00	28	0	0.5
2019-04-22 05:00:00	74	0	3.08
2019-04-22 06:00:00	552	5.5	29.67
2019-04-22 07:00:00	862	11.5	54.25
2019-04-22 08:00:00	888	16.75	56.25
2019-04-22 09:00:00	906	21.59	58.17
2019-04-22 10:00:00	898	19.92	57.75
2019-04-22 11:00:00	755	11	47.92
2019-04-22 12:00:00	937	23.59	59.34
2019-04-22 13:00:00	920	19.33	58.75
2019-04-22 14:00:00	997	18.92	63
2019-04-22 15:00:00	816	19	53.08
2019-04-22 16:00:00	875	19.67	56.08
2019-04-22 17:00:00	938	23.5	60.58
2019-04-22 18:00:00	852	21.42	55.25
2019-04-22 19:00:00	738	15.75	48.67
2019-04-22 20:00:00	497	5.08	30.84
2019-04-22 21:00:00	375	1.67	22.5
2019-04-22 22:00:00	303	1	17.92
2019-04-22 23:00:00	108	0	6.17
2019-04-23 00:00:00	55	0	2.33
2019-04-23 01:00:00	23	0	0.42
2019-04-23 02:00:00	12	0	0.25
2019-04-23 03:00:00	12	0	0.08
2019-04-23 04:00:00	15	0	0.25
2019-04-23 05:00:00	83	0.08	3.42
2019-04-23 06:00:00	560	7.08	30.17
2019-04-23 07:00:00	870	14.83	55.58
2019-04-23 08:00:00	941	20	59.83
2019-04-23 09:00:00	914	21.67	58.67
2019-04-23 10:00:00	861	20	56
2019-04-23 11:00:00	780	11.17	49.5
2019-04-23 12:00:00	907	26	57.84
2019-04-23 13:00:00	919	22.67	59.17
2019-04-23 14:00:00	910	27.08	60.25
2019-04-23 15:00:00	890	24	57.83
2019-04-23 16:00:00	913	28.67	60.33
2019-04-23 17:00:00	891	23.17	58.17
2019-04-23 18:00:00	818	16.25	52.75
2019-04-23 19:00:00	756	15	48.42
2019-04-23 20:00:00	496	5.5	31
2019-04-23 21:00:00	417	2.09	25.25
2019-04-23 22:00:00	343	1.67	20.25
2019-04-23 23:00:00	141	0.08	8.09
2019-04-24 00:00:00	113	0	5.78
2019-04-24 01:00:00	40	0	1.33
2019-04-24 02:00:00	17	0	0.42
2019-04-24 03:00:00	18	0	0.33
2019-04-24 04:00:00	24	0	0.5
2019-04-24 05:00:00	82	0.08	3.33
2019-04-24 06:00:00	553	5.5	30.25
2019-04-24 07:00:00	847	14	53.58
2019-04-24 08:00:00	917	14.5	56.83
2019-04-24 09:00:00	933	21.75	60.17
2019-04-24 10:00:00	890	23.5	58.25
2019-04-24 11:00:00	795	13.75	50.67
2019-04-24 12:00:00	895	23.33	57.92
2019-04-24 13:00:00	912	18.92	58.5
2019-04-24 14:00:00	908	26.17	59
2019-04-24 15:00:00	882	30.08	59.33
2019-04-24 16:00:00	878	24.83	57.42
2019-04-24 17:00:00	877	23	57.42
2019-04-24 18:00:00	776	22	51.58
2019-04-24 19:00:00	770	22	50.67
2019-04-24 20:00:00	532	6.08	34.09
2019-04-24 21:00:00	420	2.25	24.75
2019-04-24 22:00:00	362	1.67	21.5
2019-04-24 23:00:00	187	0.17	10.83
2019-04-25 00:00:00	92	0	4.89
2019-04-25 01:00:00	37	0	1.42
2019-04-25 02:00:00	15	0	0.42
2019-04-25 03:00:00	39	0	1.17
2019-04-25 04:00:00	25	0	0.5
2019-04-25 05:00:00	93	0	4.09
2019-04-25 06:00:00	560	5.42	30
2019-04-25 07:00:00	903	15.5	57.08
2019-04-25 08:00:00	973	20.84	62.17
2019-04-25 09:00:00	924	22.17	60.42
2019-04-25 10:00:00	960	33.08	63.25
2019-04-25 11:00:00	845	19.25	54.59
2019-04-25 12:00:00	919	25.08	59.17
2019-04-25 13:00:00	916	27.83	60.17
2019-04-25 14:00:00	888	26.92	59.42
2019-04-25 15:00:00	842	24.59	55
2019-04-25 16:00:00	882	19.58	56.59
2019-04-25 17:00:00	850	21.59	55.59
2019-04-25 18:00:00	836	29.42	56.08
2019-04-25 19:00:00	802	21.83	53.17
2019-04-25 20:00:00	615	7.75	39.33
2019-04-25 21:00:00	418	2.25	24.83
2019-04-25 22:00:00	389	1.84	22.92
2019-04-25 23:00:00	215	0.25	12.58
2019-04-26 00:00:00	149	0.11	7.89
2019-04-26 01:00:00	63	0	2.83
2019-04-26 02:00:00	33	0	1.17
2019-04-26 03:00:00	26	0	0.5
2019-04-26 04:00:00	41	0	1.17
2019-04-26 05:00:00	94	0	4.33
2019-04-26 06:00:00	555	6.58	29.42
2019-04-26 07:00:00	828	12.08	53.42
2019-04-26 08:00:00	935	17.92	58.5
2019-04-26 09:00:00	933	20.83	59.92
2019-04-26 10:00:00	940	22.25	61
2019-04-26 11:00:00	863	18.92	55.17
2019-04-26 12:00:00	963	37.92	64.5
2019-04-26 13:00:00	959	25	62.33
2019-04-26 14:00:00	859	22.08	56.17
2019-04-26 15:00:00	827	31.75	56.25
2019-04-26 16:00:00	869	31.25	58.58
2019-04-26 17:00:00	869	23.25	57.33
2019-04-26 18:00:00	831	41.17	58.58
2019-04-26 19:00:00	780	18.25	50.42
2019-04-26 20:00:00	620	7.42	39.59
2019-04-26 21:00:00	473	2.5	28.17
2019-04-26 22:00:00	409	2.67	24.67
2019-04-26 23:00:00	260	0.75	15.33
2019-04-27 00:00:00	240	0.33	13.11
2019-04-27 01:00:00	170	0.33	9.5
2019-04-27 02:00:00	96	0	4.84
2019-04-27 03:00:00	90	0	4.33
2019-04-27 04:00:00	74	0	3.59
2019-04-27 05:00:00	69	0	2.92
2019-04-27 06:00:00	209	0.42	10.5
2019-04-27 07:00:00	436	2	25.17
2019-04-27 08:00:00	543	3.25	32
2019-04-27 09:00:00	583	4.09	34.92
2019-04-27 10:00:00	607	4	36.25
2019-04-27 11:00:00	644	4.25	38.83
2019-04-27 12:00:00	716	9.58	43.92
2019-04-27 13:00:00	607	11.17	39
2019-04-27 14:00:00	502	6	30.83
2019-04-27 15:00:00	541	4	32
2019-04-27 16:00:00	567	3.42	33.42
2019-04-27 17:00:00	537	3.34	32.08
2019-04-27 18:00:00	558	4.34	33.92
2019-04-27 19:00:00	546	3.25	32.33
2019-04-27 20:00:00	453	2.67	27.09
2019-04-27 21:00:00	342	1.58	19.92
2019-04-27 22:00:00	347	1.42	20.92
2019-04-27 23:00:00	314	1.33	18.09
2019-04-28 00:00:00	243	0.78	14.44
2019-04-28 01:00:00	205	0.25	11.42
2019-04-28 02:00:00	166	0.08	9.25
2019-04-28 03:00:00	112	0	5.92
2019-04-28 04:00:00	84	0	4
2019-04-28 05:00:00	71	0	3.25
2019-04-28 06:00:00	115	0.17	5.34
2019-04-28 07:00:00	207	0.5	11.5
2019-04-28 08:00:00	289	0.75	16.17
2019-04-28 09:00:00	371	1.75	21.58
2019-04-28 10:00:00	452	2.75	26.17
2019-04-28 11:00:00	436	2.25	25.67
2019-04-28 12:00:00	578	3.92	34
2019-04-28 13:00:00	513	3.42	31.17
2019-04-28 14:00:00	427	2.17	26
2019-04-28 15:00:00	450	2	26.08
2019-04-28 16:00:00	507	3.25	30
2019-04-28 17:00:00	520	3.17	31
2019-04-28 18:00:00	597	4.58	35.42
2019-04-28 19:00:00	487	3.09	29.92
2019-04-28 20:00:00	385	2	23.08
2019-04-28 21:00:00	304	1.42	18.34
2019-04-28 22:00:00	221	0.75	12.67
2019-04-28 23:00:00	149	0.17	8.09
2019-04-29 00:00:00	141	0.22	7.33
2019-04-29 01:00:00	54	0	2.25
2019-04-29 02:00:00	25	0	0.84
2019-04-29 03:00:00	22	0	0.42
2019-04-29 04:00:00	22	0	0.5
2019-04-29 05:00:00	83	0	3.58
2019-04-29 06:00:00	561	5.75	30.42
2019-04-29 07:00:00	879	12.42	55.5
2019-04-29 08:00:00	933	20.75	58.25
2019-04-29 09:00:00	916	22.17	60.42
2019-04-29 10:00:00	904	20.5	57.92
2019-04-29 11:00:00	830	14.83	52.75
2019-04-29 12:00:00	867	20.08	55.17
2019-04-29 13:00:00	899	17.92	57.25
2019-04-29 14:00:00	881	21.25	56.58
2019-04-29 15:00:00	832	18.25	54
2019-04-29 16:00:00	938	22.5	59.75
2019-04-29 17:00:00	828	19.33	54.42
2019-04-29 18:00:00	837	17.83	53.17
2019-04-29 19:00:00	752	16.5	49.34
2019-04-29 20:00:00	490	5.92	31
2019-04-29 21:00:00	402	2	23.92
2019-04-29 22:00:00	313	1.5	18.75
2019-04-29 23:00:00	123	0	6.83
2019-04-30 00:00:00	64	0	3.11
2019-04-30 01:00:00	25	0	1.17
2019-04-30 02:00:00	16	0	0.17
2019-04-30 03:00:00	10	0	0.33
2019-04-30 04:00:00	16	0	0.17
2019-04-30 05:00:00	61	0	2.42
2019-04-30 06:00:00	579	7.17	31.42
2019-04-30 07:00:00	901	14.75	56.75
2019-04-30 08:00:00	952	24.17	62.33
2019-04-30 09:00:00	937	25	60.67
2019-04-30 10:00:00	932	26.42	61.34
2019-04-30 11:00:00	865	22.34	56.17
2019-04-30 12:00:00	932	23.42	60.09
2019-04-30 13:00:00	936	23	60.5
2019-04-30 14:00:00	931	22.75	59.5
2019-04-30 15:00:00	896	32	60.42
2019-04-30 16:00:00	925	27.17	60.58
2019-04-30 17:00:00	884	21.83	57.25
2019-04-30 18:00:00	750	15.75	48.34
2019-04-30 19:00:00	675	12.92	43.25
2019-04-30 20:00:00	647	8.42	40.33
2019-04-30 21:00:00	518	3.17	30.84
2019-04-30 22:00:00	402	2	24.83
2019-04-30 23:00:00	287	1	16.67
2019-05-01 00:00:00	217	1.11	12.34

## Sheet: PM 06241 08
Data/Hora	Intensidade(carros/hora)	Ocupacao(%)	Carga(%)
2019-04-01 00:00:00	87	0	1.56
2019-04-01 01:00:00	33	0	0.08
2019-04-01 02:00:00	36	0	0.08
2019-04-01 03:00:00	14	0	0
2019-04-01 04:00:00	28	0	0
2019-04-01 05:00:00	81	0.25	1.25
2019-04-01 06:00:00	501	2.34	11.67
2019-04-01 07:00:00	922	5.58	24.33
2019-04-01 08:00:00	905	5.17	24
2019-04-01 09:00:00	1038	6.33	27.25
2019-04-01 10:00:00	978	6.92	26.5
2019-04-01 11:00:00	1062	7.83	28.34
2019-04-01 12:00:00	1351	9.58	36.34
2019-04-01 13:00:00	1241	9.5	34.58
2019-04-01 14:00:00	1189	10.17	33.17
2019-04-01 15:00:00	1160	7.92	31.92
2019-04-01 16:00:00	1200	7.08	32.42
2019-04-01 17:00:00	1442	23.17	42
2019-04-01 18:00:00	1359	43.25	48
2019-04-01 19:00:00	1053	17	33.34
2019-04-01 20:00:00	599	4.84	16.5
2019-04-01 21:00:00	470	1.83	11.5
2019-04-01 22:00:00	329	1	8.34
2019-04-01 23:00:00	151	0.5	3.5
2019-04-02 00:00:00	81	0	1.33
2019-04-02 01:00:00	31	0	0.25
2019-04-02 02:00:00	14	0	0
2019-04-02 03:00:00	14	0	0.08
2019-04-02 04:00:00	21	0	0
2019-04-02 05:00:00	77	0.42	1.33
2019-04-02 06:00:00	483	2.42	10.83
2019-04-02 07:00:00	976	5.59	26.08
2019-04-02 08:00:00	1009	6.25	26.34
2019-04-02 09:00:00	1011	8	27.5
2019-04-02 10:00:00	1005	9	28
2019-04-02 11:00:00	1166	10.25	31.92
2019-04-02 12:00:00	1259	8.67	34.42
2019-04-02 13:00:00	1319	9.17	36.33
2019-04-02 14:00:00	1157	8.42	31.25
2019-04-02 15:00:00	1224	11.17	34.42
2019-04-02 16:00:00	1206	9.5	33.25
2019-04-02 17:00:00	1554	16.42	43.58
2019-04-02 18:00:00	1449	30.92	45.92
2019-04-02 19:00:00	1141	9.33	32.92
2019-04-02 20:00:00	707	3.84	18.84
2019-04-02 21:00:00	551	2.33	14
2019-04-02 22:00:00	363	1.42	9.5
2019-04-02 23:00:00	190	0.5	4.5
2019-04-03 00:00:00	76	0	1.11
2019-04-03 01:00:00	46	0	0.42
2019-04-03 02:00:00	22	0	0
2019-04-03 03:00:00	14	0	0
2019-04-03 04:00:00	19	0	0
2019-04-03 05:00:00	68	0.08	1.17
2019-04-03 06:00:00	475	2.75	11.09
2019-04-03 07:00:00	877	5.5	23
2019-04-03 08:00:00	1033	5.92	26.75
2019-04-03 09:00:00	1043	7.84	28.59
2019-04-03 10:00:00	1110	7.59	29.83
2019-04-03 11:00:00	1180	8.83	31.59
2019-04-03 12:00:00	1347	11.75	37.58
2019-04-03 13:00:00	1322	9.42	36.33
2019-04-03 14:00:00	1193	9.67	33.25
2019-04-03 15:00:00	1576	15.5	44.09
2019-04-03 16:00:00	1651	15.25	46.67
2019-04-03 17:00:00	1777	34.58	54.08
2019-04-03 18:00:00	1657	41.08	54.34
2019-04-03 19:00:00	1379	17.08	41
2019-04-03 20:00:00	946	10.83	28.09
2019-04-03 21:00:00	803	5.67	20.83
2019-04-03 22:00:00	708	5	19.33
2019-04-03 23:00:00	168	0.25	4
2019-04-04 00:00:00	108	0	2
2019-04-04 01:00:00	44	0	0.25
2019-04-04 02:00:00	22	0	0
2019-04-04 03:00:00	15	0	0
2019-04-04 04:00:00	27	0	0
2019-04-04 05:00:00	72	0.17	1.25
2019-04-04 06:00:00	495	2.42	11
2019-04-04 07:00:00	981	5.59	26.08
2019-04-04 08:00:00	1032	6.08	27
2019-04-04 09:00:00	1058	8.75	29.25
2019-04-04 10:00:00	1073	9.33	29.33
2019-04-04 11:00:00	1171	8.42	31.5
2019-04-04 12:00:00	1338	8.75	36.5
2019-04-04 13:00:00	1276	9.75	35.67
2019-04-04 14:00:00	1171	10.08	32.25
2019-04-04 15:00:00	1257	13.84	36
2019-04-04 16:00:00	1353	9.42	36.92
2019-04-04 17:00:00	1591	15.33	44.84
2019-04-04 18:00:00	1485	21	43.75
2019-04-04 19:00:00	1216	15.58	36.59
2019-04-04 20:00:00	739	5.67	20.5
2019-04-04 21:00:00	519	2.25	13.17
2019-04-04 22:00:00	441	1.59	11.33
2019-04-04 23:00:00	258	0.75	6.08
2019-04-05 00:00:00	167	0.33	3.89
2019-04-05 01:00:00	67	0	1.08
2019-04-05 02:00:00	42	0	0.25
2019-04-05 03:00:00	36	0	0.17
2019-04-05 04:00:00	33	0	0.08
2019-04-05 05:00:00	84	0.5	1.84
2019-04-05 06:00:00	495	2.75	11.25
2019-04-05 07:00:00	927	5.25	24.67
2019-04-05 08:00:00	976	6.75	25.75
2019-04-05 09:00:00	1032	7.09	27.5
2019-04-05 10:00:00	1149	7.42	30.75
2019-04-05 11:00:00	1198	8.58	33.08
2019-04-05 12:00:00	1351	10.42	36.83
2019-04-05 13:00:00	1305	10.67	36.58
2019-04-05 14:00:00	1210	8.67	33.5
2019-04-05 15:00:00	1209	9.33	33.08
2019-04-05 16:00:00	1320	8.92	35.92
2019-04-05 17:00:00	1524	12	42.25
2019-04-05 18:00:00	1521	33.84	47.92
2019-04-05 19:00:00	1111	9.25	32.08
2019-04-05 20:00:00	767	5.09	20.42
2019-04-05 21:00:00	570	2.67	14.75
2019-04-05 22:00:00	485	4.42	12.92
2019-04-05 23:00:00	290	1.83	7.08
2019-04-06 00:00:00	303	1	7.22
2019-04-06 01:00:00	202	0.33	4.92
2019-04-06 02:00:00	111	0	2.17
2019-04-06 03:00:00	67	0	0.83
2019-04-06 04:00:00	61	0	0.75
2019-04-06 05:00:00	78	0	1.33
2019-04-06 06:00:00	190	0.75	3.84
2019-04-06 07:00:00	338	1.25	8.25
2019-04-06 08:00:00	502	3.59	12.58
2019-04-06 09:00:00	589	2.5	14.92
2019-04-06 10:00:00	682	2.92	17.42
2019-04-06 11:00:00	815	3.92	20.42
2019-04-06 12:00:00	848	4.58	22.67
2019-04-06 13:00:00	716	3.75	18.42
2019-04-06 14:00:00	625	2.92	16.17
2019-04-06 15:00:00	617	3.08	15.75
2019-04-06 16:00:00	624	2.84	15.92
2019-04-06 17:00:00	643	2.67	16.25
2019-04-06 18:00:00	601	2.67	15.25
2019-04-06 19:00:00	502	2.33	12.75
2019-04-06 20:00:00	485	2.33	12
2019-04-06 21:00:00	414	1.84	10.34
2019-04-06 22:00:00	450	2	11.17
2019-04-06 23:00:00	340	1.25	8.42
2019-04-07 00:00:00	284	1.22	7
2019-04-07 01:00:00	209	0.5	4.67
2019-04-07 02:00:00	143	0.08	3.08
2019-04-07 03:00:00	98	0.08	1.84
2019-04-07 04:00:00	83	0	1.34
2019-04-07 05:00:00	89	0	1.5
2019-04-07 06:00:00	143	0.08	2.75
2019-04-07 07:00:00	161	0.17	3.34
2019-04-07 08:00:00	234	0.67	5.25
2019-04-07 09:00:00	365	1.34	8.5
2019-04-07 10:00:00	423	1.33	10.17
2019-04-07 11:00:00	589	2.33	14.34
2019-04-07 12:00:00	646	3.5	16.83
2019-04-07 13:00:00	601	2.5	15
2019-04-07 14:00:00	418	1.67	10.5
2019-04-07 15:00:00	460	1.75	11.33
2019-04-07 16:00:00	471	1.58	11.75
2019-04-07 17:00:00	466	1.84	11.59
2019-04-07 18:00:00	535	2.42	13.25
2019-04-07 19:00:00	512	3.08	13.08
2019-04-07 20:00:00	468	2.42	11.92
2019-04-07 21:00:00	299	1	7.67
2019-04-07 22:00:00	251	0.84	5.92
2019-04-07 23:00:00	142	0.17	3.08
2019-04-08 00:00:00	93	0	1.67
2019-04-08 01:00:00	32	0	0.08
2019-04-08 02:00:00	23	0	0
2019-04-08 03:00:00	21	0	0.17
2019-04-08 04:00:00	30	0	0
2019-04-08 05:00:00	92	0.25	1.67
2019-04-08 06:00:00	506	2.58	12
2019-04-08 07:00:00	1007	6	26.25
2019-04-08 08:00:00	908	5.33	24
2019-04-08 09:00:00	1078	6.84	28.42
2019-04-08 10:00:00	997	7.25	26.5
2019-04-08 11:00:00	1042	48.58	41.75
2019-04-08 12:00:00	1356	16.59	39.92
2019-04-08 13:00:00	1220	9.33	33.67
2019-04-08 14:00:00	1150	8.58	31.67
2019-04-08 15:00:00	1125	7.83	30.75
2019-04-08 16:00:00	1280	8.25	34.42
2019-04-08 17:00:00	1555	22.17	45.33
2019-04-08 18:00:00	1444	47.42	50.67
2019-04-08 19:00:00	1168	11.5	34.42
2019-04-08 20:00:00	695	4.33	18.42
2019-04-08 21:00:00	502	2.25	12.75
2019-04-08 22:00:00	372	2.5	9.34
2019-04-08 23:00:00	137	0.08	3.42
2019-04-09 00:00:00	67	0	0.78
2019-04-09 01:00:00	33	0	0.17
2019-04-09 02:00:00	22	0	0
2019-04-09 03:00:00	14	0	0
2019-04-09 04:00:00	19	0	0.08
2019-04-09 05:00:00	83	0.17	1.42
2019-04-09 06:00:00	507	2.5	11.75
2019-04-09 07:00:00	982	6.83	26.92
2019-04-09 08:00:00	950	5.75	24.92
2019-04-09 09:00:00	1112	7	29.59
2019-04-09 10:00:00	1153	11.17	32.17
2019-04-09 11:00:00	1149	9.08	31.08
2019-04-09 12:00:00	1291	11	36.17
2019-04-09 13:00:00	1303	11.33	36
2019-04-09 14:00:00	1180	7.67	32.33
2019-04-09 15:00:00	1236	9.42	34.17
2019-04-09 16:00:00	1238	7.5	33.42
2019-04-09 17:00:00	1537	12.34	42.17
2019-04-09 18:00:00	1456	11.83	41
2019-04-09 19:00:00	1044	7.17	29.25
2019-04-09 20:00:00	638	3.42	17.08
2019-04-09 21:00:00	473	2.17	12
2019-04-09 22:00:00	435	1.83	10.92
2019-04-09 23:00:00	200	0.5	4.84
2019-04-10 00:00:00	100	0	2
2019-04-10 01:00:00	40	0	0.42
2019-04-10 02:00:00	22	0	0.17
2019-04-10 03:00:00	20	0	0
2019-04-10 04:00:00	22	0.42	0.17
2019-04-10 05:00:00	75	0.5	1.17
2019-04-10 06:00:00	475	2.67	11.42
2019-04-10 07:00:00	1037	6.08	27.09
2019-04-10 08:00:00	1047	7.08	27.58
2019-04-10 09:00:00	1154	9.67	31.25
2019-04-10 10:00:00	1156	8.17	31.67
2019-04-10 11:00:00	1211	9.34	33.08
2019-04-10 12:00:00	1331	9	36.25
2019-04-10 13:00:00	1356	9.5	37.09
2019-04-10 14:00:00	1225	11.5	35.5
2019-04-10 15:00:00	1587	22.84	45.83
2019-04-10 16:00:00	1660	17.33	47.42
2019-04-10 17:00:00	1798	30.42	53.92
2019-04-10 18:00:00	1740	40.17	54.58
2019-04-10 19:00:00	1431	18.25	43.58
2019-04-10 20:00:00	935	8.83	26.42
2019-04-10 21:00:00	780	4.67	20.33
2019-04-10 22:00:00	623	3.67	16.42
2019-04-10 23:00:00	220	0.84	5.75
2019-04-11 00:00:00	128	0.11	2.55
2019-04-11 01:00:00	35	0	0.25
2019-04-11 02:00:00	19	0	0.33
2019-04-11 03:00:00	14	0	0
2019-04-11 04:00:00	24	0	0
2019-04-11 05:00:00	83	0.67	1.67
2019-04-11 06:00:00	448	2.25	10.25
2019-04-11 07:00:00	939	5.33	24.5
2019-04-11 08:00:00	958	5.67	25.42
2019-04-11 09:00:00	1140	9.5	30.67
2019-04-11 10:00:00	1086	8	30.08
2019-04-11 11:00:00	1221	8	32.42
2019-04-11 12:00:00	1282	8.42	34.92
2019-04-11 13:00:00	1236	13.34	35.42
2019-04-11 14:00:00	1125	11.08	31.83
2019-04-11 15:00:00	1257	9.17	34.17
2019-04-11 16:00:00	1306	10.67	36.42
2019-04-11 17:00:00	1566	18.25	44.25
2019-04-11 18:00:00	1514	26.92	46.58
2019-04-11 19:00:00	1334	17.25	40.25
2019-04-11 20:00:00	805	4.67	21.84
2019-04-11 21:00:00	585	2.58	14.67
2019-04-11 22:00:00	437	1.58	11.08
2019-04-11 23:00:00	225	0.42	5.17
2019-04-12 00:00:00	163	0.22	3.56
2019-04-12 01:00:00	72	0	1.25
2019-04-12 02:00:00	34	0	0
2019-04-12 03:00:00	45	0	0.17
2019-04-12 04:00:00	27	0	0.08
2019-04-12 05:00:00	99	0.33	1.75
2019-04-12 06:00:00	492	2.59	11.34
2019-04-12 07:00:00	956	5.83	25.84
2019-04-12 08:00:00	943	7.42	25.25
2019-04-12 09:00:00	1060	8.58	29
2019-04-12 10:00:00	1161	8.5	31.67
2019-04-12 11:00:00	1133	7.5	30.17
2019-04-12 12:00:00	1301	9.42	35.83
2019-04-12 13:00:00	1330	10.5	36.83
2019-04-12 14:00:00	1041	11.5	29.42
2019-04-12 15:00:00	1218	12.58	34.92
2019-04-12 16:00:00	1389	8.42	37.25
2019-04-12 17:00:00	1491	34.33	47.17
2019-04-12 18:00:00	1480	37	48.33
2019-04-12 19:00:00	1208	27.33	40.08
2019-04-12 20:00:00	779	5.09	21.08
2019-04-12 21:00:00	562	2.92	14.17
2019-04-12 22:00:00	470	2.09	12.08
2019-04-12 23:00:00	298	1.17	7.09
2019-04-13 00:00:00	300	1	7.11
2019-04-13 01:00:00	211	0.58	5.25
2019-04-13 02:00:00	91	0	1.58
2019-04-13 03:00:00	76	0	1.17
2019-04-13 04:00:00	64	0	0.92
2019-04-13 05:00:00	57	0	0.42
2019-04-13 06:00:00	190	0.5	3.59
2019-04-13 07:00:00	299	1	7.42
2019-04-13 08:00:00	474	2	11.59
2019-04-13 09:00:00	596	2.58	15.08
2019-04-13 10:00:00	680	3.25	17.58
2019-04-13 11:00:00	797	3.67	20.5
2019-04-13 12:00:00	868	4.33	22.58
2019-04-13 13:00:00	779	4.08	20.75
2019-04-13 14:00:00	640	2.92	16.42
2019-04-13 15:00:00	579	2.58	14.75
2019-04-13 16:00:00	583	2.42	14.59
2019-04-13 17:00:00	656	2.84	16.34
2019-04-13 18:00:00	625	2.83	16
2019-04-13 19:00:00	519	2	13.17
2019-04-13 20:00:00	453	1.75	11.5
2019-04-13 21:00:00	415	1.75	10.58
2019-04-13 22:00:00	406	1.67	9.92
2019-04-13 23:00:00	331	1.33	8.08
2019-04-14 00:00:00	281	0.78	6.56
2019-04-14 01:00:00	167	0.25	3.5
2019-04-14 02:00:00	123	0.17	2.58
2019-04-14 03:00:00	104	0	1.75
2019-04-14 04:00:00	93	0	1.5
2019-04-14 05:00:00	49	0	0.5
2019-04-14 06:00:00	112	0.17	2.09
2019-04-14 07:00:00	133	0.25	2.67
2019-04-14 08:00:00	176	0.17	3.92
2019-04-14 09:00:00	362	1.17	8.5
2019-04-14 10:00:00	421	1.33	10.25
2019-04-14 11:00:00	558	2.08	13.5
2019-04-14 12:00:00	630	2.58	16.08
2019-04-14 13:00:00	539	2	13.58
2019-04-14 14:00:00	480	1.92	12.08
2019-04-14 15:00:00	505	3.34	12.92
2019-04-14 16:00:00	446	1.67	11.17
2019-04-14 17:00:00	376	1.5	9.25
2019-04-14 18:00:00	483	2	11.67
2019-04-14 19:00:00	472	3	12.33
2019-04-14 20:00:00	445	1.58	11
2019-04-14 21:00:00	294	1.08	7.09
2019-04-14 22:00:00	184	0.5	4.5
2019-04-14 23:00:00	149	0.17	3.08
2019-04-15 00:00:00	71	0	1.22
2019-04-15 01:00:00	33	0	0
2019-04-15 02:00:00	26	0	0
2019-04-15 03:00:00	19	0	0
2019-04-15 04:00:00	30	0	0
2019-04-15 05:00:00	102	0.25	1.83
2019-04-15 06:00:00	462	2.34	10.59
2019-04-15 07:00:00	980	7.08	26
2019-04-15 08:00:00	936	5.58	25.25
2019-04-15 09:00:00	1020	6.75	27
2019-04-15 10:00:00	1020	8.17	28
2019-04-15 11:00:00	1103	6.83	29.25
2019-04-15 12:00:00	1269	8.83	34.58
2019-04-15 13:00:00	1191	8.92	32.58
2019-04-15 14:00:00	1116	8.67	30.75
2019-04-15 15:00:00	1233	9.17	33.84
2019-04-15 16:00:00	1286	12.58	36.25
2019-04-15 17:00:00	1447	23.67	43.58
2019-04-15 18:00:00	1430	37.17	47.59
2019-04-15 19:00:00	1332	10.08	37.75
2019-04-15 20:00:00	725	4.59	19.67
2019-04-15 21:00:00	451	1.67	11.5
2019-04-15 22:00:00	312	1	7.75
2019-04-15 23:00:00	157	0.34	3.67
2019-04-16 00:00:00	69	0	1.11
2019-04-16 01:00:00	28	0	0.08
2019-04-16 02:00:00	17	0	0.08
2019-04-16 03:00:00	16	0	0.08
2019-04-16 04:00:00	19	0	0
2019-04-16 05:00:00	70	0.08	1
2019-04-16 06:00:00	445	2.33	9.92
2019-04-16 07:00:00	936	5.17	25.17
2019-04-16 08:00:00	979	6.08	25.42
2019-04-16 09:00:00	1076	10.33	30.25
2019-04-16 10:00:00	1031	7.83	27.67
2019-04-16 11:00:00	1128	7.75	30.17
2019-04-16 12:00:00	1275	10.92	35
2019-04-16 13:00:00	1356	9.67	37.33
2019-04-16 14:00:00	1169	7.83	32.59
2019-04-16 15:00:00	1221	12.17	34.17
2019-04-16 16:00:00	1318	8.5	35.83
2019-04-16 17:00:00	1533	11.75	42.25
2019-04-16 18:00:00	1498	29.92	46.17
2019-04-16 19:00:00	1125	26.34	38.42
2019-04-16 20:00:00	773	4.5	20.67
2019-04-16 21:00:00	514	3.58	13.5
2019-04-16 22:00:00	369	1.42	9.42
2019-04-16 23:00:00	184	0.42	4.34
2019-04-17 00:00:00	117	0.11	2.33
2019-04-17 01:00:00	54	0	0.67
2019-04-17 02:00:00	22	0	0
2019-04-17 03:00:00	26	0	0
2019-04-17 04:00:00	27	0	0
2019-04-17 05:00:00	59	0.25	0.92
2019-04-17 06:00:00	436	2.42	10.17
2019-04-17 07:00:00	932	5.34	24.42
2019-04-17 08:00:00	889	4.92	22.75
2019-04-17 09:00:00	961	5.42	25.25
2019-04-17 10:00:00	926	6.25	25.25
2019-04-17 11:00:00	1030	7.08	26.92
2019-04-17 12:00:00	1261	8.75	34
2019-04-17 13:00:00	1266	8.08	34.34
2019-04-17 14:00:00	1086	6.42	29.42
2019-04-17 15:00:00	1113	7.25	29.67
2019-04-17 16:00:00	1573	12.67	42.84
2019-04-17 17:00:00	1673	32.33	51.83
2019-04-17 18:00:00	1505	45.67	51.92
2019-04-17 19:00:00	1397	19.59	42.09
2019-04-17 20:00:00	1040	9.84	29.58
2019-04-17 21:00:00	819	5.92	22.25
2019-04-17 22:00:00	406	1.92	10.83
2019-04-17 23:00:00	218	0.58	5.08
2019-04-18 00:00:00	140	0.22	3
2019-04-18 01:00:00	87	0	1.5
2019-04-18 02:00:00	34	0	0.08
2019-04-18 03:00:00	32	0	0.08
2019-04-18 04:00:00	32	0	0.08
2019-04-18 05:00:00	94	0.17	1.59
2019-04-18 06:00:00	350	1.75	8.08
2019-04-18 07:00:00	579	2.92	14.5
2019-04-18 08:00:00	670	3.42	17.17
2019-04-18 09:00:00	790	4.67	20.42
2019-04-18 10:00:00	776	4.08	19.67
2019-04-18 11:00:00	867	6.17	23.75
2019-04-18 12:00:00	937	5.67	24.42
2019-04-18 13:00:00	932	5.42	24.92
2019-04-18 14:00:00	960	5.25	25.67
2019-04-18 15:00:00	940	5.67	25
2019-04-18 16:00:00	1020	5.75	26.83
2019-04-18 17:00:00	1191	7.5	31.83
2019-04-18 18:00:00	1027	6.17	28.08
2019-04-18 19:00:00	744	3.83	19.75
2019-04-18 20:00:00	540	2.92	13.75
2019-04-18 21:00:00	443	1.75	11.33
2019-04-18 22:00:00	297	1	7.25
2019-04-18 23:00:00	251	0.92	6
2019-04-19 00:00:00	217	0.44	5.33
2019-04-19 01:00:00	102	0.08	1.75
2019-04-19 02:00:00	72	0	1
2019-04-19 03:00:00	67	0	0.92
2019-04-19 04:00:00	55	0	0.67
2019-04-19 05:00:00	72	0	0.92
2019-04-19 06:00:00	118	0	2.08
2019-04-19 07:00:00	156	0.17	3.42
2019-04-19 08:00:00	195	0.42	4.33
2019-04-19 09:00:00	224	0.5	5.17
2019-04-19 10:00:00	321	1	7.75
2019-04-19 11:00:00	385	1.33	9.08
2019-04-19 12:00:00	388	1.92	9.84
2019-04-19 13:00:00	320	1	7.83
2019-04-19 14:00:00	315	1.09	7.75
2019-04-19 15:00:00	269	0.84	6.34
2019-04-19 16:00:00	294	1.25	7.17
2019-04-19 17:00:00	347	1.17	8.25
2019-04-19 18:00:00	355	1.25	8.42
2019-04-19 19:00:00	333	1.08	8.25
2019-04-19 20:00:00	262	0.92	6.34
2019-04-19 21:00:00	197	0.58	4.75
2019-04-19 22:00:00	192	0.5	4
2019-04-19 23:00:00	150	0.42	3
2019-04-20 00:00:00	132	0.11	2.44
2019-04-20 01:00:00	86	0.17	1.83
2019-04-20 02:00:00	60	0	0.75
2019-04-20 03:00:00	29	0	0.25
2019-04-20 04:00:00	37	0	0
2019-04-20 05:00:00	54	0	0.5
2019-04-20 06:00:00	127	0.08	2.25
2019-04-20 07:00:00	180	0.34	4.08
2019-04-20 08:00:00	211	0.67	4.67
2019-04-20 09:00:00	361	1.17	8.58
2019-04-20 10:00:00	489	3.33	12.58
2019-04-20 11:00:00	509	2.25	12.83
2019-04-20 12:00:00	507	2.17	13
2019-04-20 13:00:00	425	1.58	11
2019-04-20 14:00:00	441	1.75	11
2019-04-20 15:00:00	421	1.59	10.5
2019-04-20 16:00:00	363	1	8.75
2019-04-20 17:00:00	293	1	7.08
2019-04-20 18:00:00	338	1	7.92
2019-04-20 19:00:00	375	1.59	8.92
2019-04-20 20:00:00	335	1.17	8
2019-04-20 21:00:00	241	0.75	5.92
2019-04-20 22:00:00	239	0.58	5.67
2019-04-20 23:00:00	228	0.5	5.17
2019-04-21 00:00:00	163	0.11	3.67
2019-04-21 01:00:00	97	0	1.84
2019-04-21 02:00:00	74	0.17	1.34
2019-04-21 03:00:00	55	0	0.58
2019-04-21 04:00:00	54	0	0.58
2019-04-21 05:00:00	50	0	0.25
2019-04-21 06:00:00	101	0.08	1.67
2019-04-21 07:00:00	110	0.08	2.08
2019-04-21 08:00:00	204	0.5	4.42
2019-04-21 09:00:00	273	0.84	6.5
2019-04-21 10:00:00	335	0.92	7.75
2019-04-21 11:00:00	442	1.67	10.75
2019-04-21 12:00:00	466	3	11.67
2019-04-21 13:00:00	390	1.5	9.83
2019-04-21 14:00:00	343	1.17	8.42
2019-04-21 15:00:00	362	1.42	8.92
2019-04-21 16:00:00	402	1.25	9.92
2019-04-21 17:00:00	407	1.59	10
2019-04-21 18:00:00	450	1.75	10.92
2019-04-21 19:00:00	447	1.92	11.33
2019-04-21 20:00:00	428	2	10.59
2019-04-21 21:00:00	324	1.84	8.34
2019-04-21 22:00:00	179	0.42	4.08
2019-04-21 23:00:00	150	0.25	3.34
2019-04-22 00:00:00	83	0	1
2019-04-22 01:00:00	48	0	0.42
2019-04-22 02:00:00	27	0	0
2019-04-22 03:00:00	13	0	0.25
2019-04-22 04:00:00	26	0	0
2019-04-22 05:00:00	101	0.83	2.34
2019-04-22 06:00:00	451	2.67	10.5
2019-04-22 07:00:00	945	5	24.67
2019-04-22 08:00:00	882	4.92	22.92
2019-04-22 09:00:00	994	5.58	25.92
2019-04-22 10:00:00	885	4.92	23.42
2019-04-22 11:00:00	1033	6.33	27.33
2019-04-22 12:00:00	1220	8.92	33.09
2019-04-22 13:00:00	1196	7.25	32.17
2019-04-22 14:00:00	1144	8.5	32.34
2019-04-22 15:00:00	1111	6.33	30
2019-04-22 16:00:00	1176	8.17	31.67
2019-04-22 17:00:00	1553	13.5	43.09
2019-04-22 18:00:00	1511	21.25	44.92
2019-04-22 19:00:00	1210	8.42	34.08
2019-04-22 20:00:00	707	4.33	19.67
2019-04-22 21:00:00	447	1.83	11.67
2019-04-22 22:00:00	325	1.17	8.17
2019-04-22 23:00:00	123	0.08	2.58
2019-04-23 00:00:00	56	0	0.67
2019-04-23 01:00:00	36	0	0.25
2019-04-23 02:00:00	22	0	0.08
2019-04-23 03:00:00	11	0	0.08
2019-04-23 04:00:00	19	0	0.17
2019-04-23 05:00:00	78	0.42	1.42
2019-04-23 06:00:00	475	2.58	10.75
2019-04-23 07:00:00	1004	6.67	27.34
2019-04-23 08:00:00	936	5	24.25
2019-04-23 09:00:00	1172	7.75	31.33
2019-04-23 10:00:00	1071	6.25	28.34
2019-04-23 11:00:00	1099	7.08	30.25
2019-04-23 12:00:00	1305	11.67	35.67
2019-04-23 13:00:00	1250	9	34.33
2019-04-23 14:00:00	1168	8.83	32.83
2019-04-23 15:00:00	1174	8.17	31.75
2019-04-23 16:00:00	1296	10.92	35.75
2019-04-23 17:00:00	1442	13.75	40.34
2019-04-23 18:00:00	1404	13.83	40.17
2019-04-23 19:00:00	1077	8.42	30.59
2019-04-23 20:00:00	631	4.92	17.42
2019-04-23 21:00:00	479	3.09	12.42
2019-04-23 22:00:00	359	1.25	9.08
2019-04-23 23:00:00	184	0.34	4.08
2019-04-24 00:00:00	131	0.22	2.67
2019-04-24 01:00:00	41	0	0.5
2019-04-24 02:00:00	19	0	0
2019-04-24 03:00:00	21	0	0
2019-04-24 04:00:00	24	0	0
2019-04-24 05:00:00	63	0.42	1.34
2019-04-24 06:00:00	392	2.25	9.67
2019-04-24 07:00:00	963	5.58	24.92
2019-04-24 08:00:00	961	6.08	25.09
2019-04-24 09:00:00	1092	7.17	29.08
2019-04-24 10:00:00	972	7.83	26.75
2019-04-24 11:00:00	1070	9.17	29.33
2019-04-24 12:00:00	1304	12.08	35.84
2019-04-24 13:00:00	1317	9.17	36.58
2019-04-24 14:00:00	1228	8.92	33.58
2019-04-24 15:00:00	1445	15.92	40.58
2019-04-24 16:00:00	1672	19.17	48.25
2019-04-24 17:00:00	1827	27.75	53.42
2019-04-24 18:00:00	1726	24.92	51.75
2019-04-24 19:00:00	1507	19.92	45.33
2019-04-24 20:00:00	1083	9.75	30.5
2019-04-24 21:00:00	781	5.67	21.25
2019-04-24 22:00:00	645	4.5	17.67
2019-04-24 23:00:00	222	0.67	5.42
2019-04-25 00:00:00	123	0.11	2.44
2019-04-25 01:00:00	60	0	0.67
2019-04-25 02:00:00	21	0	0
2019-04-25 03:00:00	48	0	0.33
2019-04-25 04:00:00	16	0	0.08
2019-04-25 05:00:00	64	0.5	1.33
2019-04-25 06:00:00	465	2.25	10.58
2019-04-25 07:00:00	934	5	24.33
2019-04-25 08:00:00	961	6.17	25.67
2019-04-25 09:00:00	1114	8.58	30
2019-04-25 10:00:00	1009	9.5	28.42
2019-04-25 11:00:00	1176	7.92	31.59
2019-04-25 12:00:00	1308	10.58	36
2019-04-25 13:00:00	1334	11.58	37.5
2019-04-25 14:00:00	1191	8.25	33.17
2019-04-25 15:00:00	1258	9.42	34
2019-04-25 16:00:00	1209	7.5	32.59
2019-04-25 17:00:00	1568	23.5	46.08
2019-04-25 18:00:00	1518	16.42	43.33
2019-04-25 19:00:00	1107	7.58	31.5
2019-04-25 20:00:00	776	4.42	20.25
2019-04-25 21:00:00	566	2.58	15.33
2019-04-25 22:00:00	437	2.67	10.92
2019-04-25 23:00:00	257	1.75	6.58
2019-04-26 00:00:00	172	0.22	4.11
2019-04-26 01:00:00	73	0	1.17
2019-04-26 02:00:00	28	0	0
2019-04-26 03:00:00	23	0	0
2019-04-26 04:00:00	28	0	0
2019-04-26 05:00:00	73	0.25	1.75
2019-04-26 06:00:00	492	2.75	11.5
2019-04-26 07:00:00	960	5.42	25.42
2019-04-26 08:00:00	998	7.08	26.42
2019-04-26 09:00:00	1058	7.08	28.25
2019-04-26 10:00:00	1069	7.09	28.92
2019-04-26 11:00:00	1169	9.25	31.67
2019-04-26 12:00:00	1332	9.09	36
2019-04-26 13:00:00	1346	13.75	38.42
2019-04-26 14:00:00	1217	10.75	34.59
2019-04-26 15:00:00	1323	13.33	37
2019-04-26 16:00:00	1398	11.33	39.17
2019-04-26 17:00:00	1619	13.42	44.42
2019-04-26 18:00:00	1607	33.33	50.5
2019-04-26 19:00:00	1159	11.5	33.83
2019-04-26 20:00:00	746	4.58	20.33
2019-04-26 21:00:00	558	2.67	14.25
2019-04-26 22:00:00	457	1.75	11.5
2019-04-26 23:00:00	266	0.92	6.42
2019-04-27 00:00:00	345	1.33	8.22
2019-04-27 01:00:00	159	0.5	3.67
2019-04-27 02:00:00	91	0	1.5
2019-04-27 03:00:00	80	0	1.33
2019-04-27 04:00:00	63	0	0.83
2019-04-27 05:00:00	77	0	1.09
2019-04-27 06:00:00	184	0.5	3.58
2019-04-27 07:00:00	324	1.08	8
2019-04-27 08:00:00	464	1.92	11.42
2019-04-27 09:00:00	555	2.42	14.17
2019-04-27 10:00:00	645	3	16
2019-04-27 11:00:00	764	4	19.67
2019-04-27 12:00:00	831	4.34	21.83
2019-04-27 13:00:00	695	3.33	17.75
2019-04-27 14:00:00	585	2.67	15.33
2019-04-27 15:00:00	566	5.09	15.59
2019-04-27 16:00:00	583	2.75	14.58
2019-04-27 17:00:00	610	2.58	15.67
2019-04-27 18:00:00	665	3.17	16.75
2019-04-27 19:00:00	563	2.5	14.25
2019-04-27 20:00:00	437	2.34	11
2019-04-27 21:00:00	433	1.92	11.08
2019-04-27 22:00:00	337	1.08	8.17
2019-04-27 23:00:00	280	1	6.67
2019-04-28 00:00:00	301	1.44	7.22
2019-04-28 01:00:00	209	0.5	4.75
2019-04-28 02:00:00	151	0.33	3.17
2019-04-28 03:00:00	108	0	2.08
2019-04-28 04:00:00	57	0	0.67
2019-04-28 05:00:00	65	0	0.83
2019-04-28 06:00:00	117	0.17	2.17
2019-04-28 07:00:00	147	0.25	2.92
2019-04-28 08:00:00	234	0.59	5.25
2019-04-28 09:00:00	347	1.25	8.25
2019-04-28 10:00:00	396	1.33	9.5
2019-04-28 11:00:00	536	2.33	13.09
2019-04-28 12:00:00	604	3	15.08
2019-04-28 13:00:00	506	2.25	12.92
2019-04-28 14:00:00	443	3.25	11.08
2019-04-28 15:00:00	422	1.5	10.84
2019-04-28 16:00:00	453	1.75	11.08
2019-04-28 17:00:00	483	2	12
2019-04-28 18:00:00	512	2.92	12.83
2019-04-28 19:00:00	497	4.17	12.92
2019-04-28 20:00:00	445	6	12.58
2019-04-28 21:00:00	339	1.34	8.5
2019-04-28 22:00:00	212	0.58	5.33
2019-04-28 23:00:00	149	0.17	3.42
2019-04-29 00:00:00	84	0	1.33
2019-04-29 01:00:00	38	0	0.08
2019-04-29 02:00:00	32	0	0
2019-04-29 03:00:00	21	0	0
2019-04-29 04:00:00	19	0	0
2019-04-29 05:00:00	87	0.75	1.75
2019-04-29 06:00:00	441	2	10.25
2019-04-29 07:00:00	944	5.5	24.42
2019-04-29 08:00:00	974	6.17	25.67
2019-04-29 09:00:00	1044	7.25	28.17
2019-04-29 10:00:00	1015	6.33	26.92
2019-04-29 11:00:00	1067	7.09	28.25
2019-04-29 12:00:00	1300	9.25	35.34
2019-04-29 13:00:00	1181	8.25	32.5
2019-04-29 14:00:00	1098	7.33	29.92
2019-04-29 15:00:00	1177	8.33	32.5
2019-04-29 16:00:00	1255	7.75	33.42
2019-04-29 17:00:00	1545	16.17	43.84
2019-04-29 18:00:00	1443	42.34	48.83
2019-04-29 19:00:00	1116	12.92	33.75
2019-04-29 20:00:00	719	5	19.5
2019-04-29 21:00:00	511	2.58	12.92
2019-04-29 22:00:00	349	1.17	8.75
2019-04-29 23:00:00	172	0.33	4
2019-04-30 00:00:00	93	0	1.67
2019-04-30 01:00:00	34	0	0.08
2019-04-30 02:00:00	24	0	0.08
2019-04-30 03:00:00	10	0	0
2019-04-30 04:00:00	22	0	0
2019-04-30 05:00:00	68	0.17	1.08
2019-04-30 06:00:00	461	2.25	10.33
2019-04-30 07:00:00	1016	6.08	27.17
2019-04-30 08:00:00	1108	9.25	29.75
2019-04-30 09:00:00	1136	11.59	31.67
2019-04-30 10:00:00	1149	9.83	32.42
2019-04-30 11:00:00	1265	9.83	34.5
2019-04-30 12:00:00	1329	9.42	36.25
2019-04-30 13:00:00	1251	9.08	34.25
2019-04-30 14:00:00	1229	9.34	34.25
2019-04-30 15:00:00	1258	11.17	34.92
2019-04-30 16:00:00	1278	8.58	34.75
2019-04-30 17:00:00	1556	13.84	43.42
2019-04-30 18:00:00	1497	32.83	47.75
2019-04-30 19:00:00	1188	8.17	33.83
2019-04-30 20:00:00	815	4.58	21.5
2019-04-30 21:00:00	614	2.75	15.58
2019-04-30 22:00:00	535	2.25	13.58
2019-04-30 23:00:00	317	1.25	7.92
2019-05-01 00:00:00	324	1.33	8

## Sheet: PM 06241 081
Data/Hora	Intensidade(carros/hora)	Ocupacao(%)	Carga(%)
2019-04-01 00:00:00	65	0	2
2019-04-01 01:00:00	31	0	0.42
2019-04-01 02:00:00	33	0	0.42
2019-04-01 03:00:00	13	0	0.25
2019-04-01 04:00:00	27	0	0.17
2019-04-01 05:00:00	66	0.08	1.75
2019-04-01 06:00:00	385	2.5	14.08
2019-04-01 07:00:00	708	5.5	28.59
2019-04-01 08:00:00	648	5	26.17
2019-04-01 09:00:00	719	5.75	29.17
2019-04-01 10:00:00	753	6	30.75
2019-04-01 11:00:00	931	9.5	38.33
2019-04-01 12:00:00	1025	10.17	42.83
2019-04-01 13:00:00	951	10.17	40.92
2019-04-01 14:00:00	882	8.33	36.92
2019-04-01 15:00:00	918	8	38.58
2019-04-01 16:00:00	893	7.25	37
2019-04-01 17:00:00	1045	25.33	47.42
2019-04-01 18:00:00	899	48	50.17
2019-04-01 19:00:00	800	20	38.83
2019-04-01 20:00:00	469	3.67	19.59
2019-04-01 21:00:00	399	2.25	15.25
2019-04-01 22:00:00	274	1.42	10.84
2019-04-01 23:00:00	129	0.42	4.84
2019-04-02 00:00:00	75	0.11	2.45
2019-04-02 01:00:00	28	0	0.58
2019-04-02 02:00:00	14	0	0.08
2019-04-02 03:00:00	13	0	0.34
2019-04-02 04:00:00	21	0	0
2019-04-02 05:00:00	62	0.17	1.67
2019-04-02 06:00:00	359	2.25	12.67
2019-04-02 07:00:00	705	5.5	29
2019-04-02 08:00:00	693	5.42	27.67
2019-04-02 09:00:00	961	10.83	39.84
2019-04-02 10:00:00	889	11.83	38.09
2019-04-02 11:00:00	949	9.58	40
2019-04-02 12:00:00	986	9.42	41.92
2019-04-02 13:00:00	952	8.83	40.42
2019-04-02 14:00:00	853	7.5	34.92
2019-04-02 15:00:00	995	10.17	42.17
2019-04-02 16:00:00	948	8.33	39.58
2019-04-02 17:00:00	1152	16.92	49.33
2019-04-02 18:00:00	982	33.75	48.25
2019-04-02 19:00:00	831	9.17	36.67
2019-04-02 20:00:00	579	4.42	23.75
2019-04-02 21:00:00	447	2.92	17.75
2019-04-02 22:00:00	307	1.83	12.92
2019-04-02 23:00:00	161	0.58	6.25
2019-04-03 00:00:00	72	0	2
2019-04-03 01:00:00	39	0	0.75
2019-04-03 02:00:00	21	0	0.17
2019-04-03 03:00:00	13	0	0.17
2019-04-03 04:00:00	16	0	0
2019-04-03 05:00:00	61	0.25	1.83
2019-04-03 06:00:00	363	3.09	13.25
2019-04-03 07:00:00	666	5.33	27.33
2019-04-03 08:00:00	706	5.42	27.92
2019-04-03 09:00:00	727	5.92	30.17
2019-04-03 10:00:00	828	7	33.92
2019-04-03 11:00:00	986	9.67	40.59
2019-04-03 12:00:00	1095	11	46.5
2019-04-03 13:00:00	1053	9.75	44.25
2019-04-03 14:00:00	925	9.17	38.67
2019-04-03 15:00:00	1292	17.92	55.59
2019-04-03 16:00:00	1242	16.84	53.42
2019-04-03 17:00:00	1258	37	58.83
2019-04-03 18:00:00	1168	46.08	58.59
2019-04-03 19:00:00	1080	20.17	48.75
2019-04-03 20:00:00	801	11.08	35.83
2019-04-03 21:00:00	676	7.17	28
2019-04-03 22:00:00	608	6.33	26
2019-04-03 23:00:00	152	0.33	6
2019-04-04 00:00:00	99	0.11	3.33
2019-04-04 01:00:00	42	0	1
2019-04-04 02:00:00	19	0	0
2019-04-04 03:00:00	14	0	0.08
2019-04-04 04:00:00	25	0	0.25
2019-04-04 05:00:00	61	0.25	1.42
2019-04-04 06:00:00	361	2.25	13
2019-04-04 07:00:00	697	5.42	28.17
2019-04-04 08:00:00	705	5.34	28.5
2019-04-04 09:00:00	744	6.58	30.5
2019-04-04 10:00:00	940	9.08	38.25
2019-04-04 11:00:00	948	9.67	40.42
2019-04-04 12:00:00	990	9.08	41.42
2019-04-04 13:00:00	893	8.17	37.75
2019-04-04 14:00:00	885	8.58	36.75
2019-04-04 15:00:00	1045	12.17	44.84
2019-04-04 16:00:00	1043	9.84	43.5
2019-04-04 17:00:00	1170	15.92	50.17
2019-04-04 18:00:00	1043	24.09	47.67
2019-04-04 19:00:00	904	16.08	41.58
2019-04-04 20:00:00	607	4.92	25.42
2019-04-04 21:00:00	431	2.92	17.08
2019-04-04 22:00:00	371	1.92	14.92
2019-04-04 23:00:00	231	0.92	8.67
2019-04-05 00:00:00	149	0.22	5.44
2019-04-05 01:00:00	60	0	1.75
2019-04-05 02:00:00	35	0	0.5
2019-04-05 03:00:00	34	0	0.42
2019-04-05 04:00:00	30	0	0.33
2019-04-05 05:00:00	74	0.17	2
2019-04-05 06:00:00	367	2.83	13.42
2019-04-05 07:00:00	669	5.09	27.67
2019-04-05 08:00:00	675	5.25	27.17
2019-04-05 09:00:00	708	5.67	28.58
2019-04-05 10:00:00	845	7.17	34.09
2019-04-05 11:00:00	904	8.83	38.25
2019-04-05 12:00:00	978	9.92	40.92
2019-04-05 13:00:00	974	9.17	40.59
2019-04-05 14:00:00	1046	11	44.92
2019-04-05 15:00:00	993	9.25	41.42
2019-04-05 16:00:00	1074	9.75	45.17
2019-04-05 17:00:00	1157	12.58	49.25
2019-04-05 18:00:00	1080	40.08	53.17
2019-04-05 19:00:00	836	9.17	36.75
2019-04-05 20:00:00	636	5.5	26.67
2019-04-05 21:00:00	487	3.42	19.58
2019-04-05 22:00:00	426	3.5	17
2019-04-05 23:00:00	246	1.33	9.59
2019-04-06 00:00:00	251	1.11	9.55
2019-04-06 01:00:00	173	0.58	6.75
2019-04-06 02:00:00	101	0	3.09
2019-04-06 03:00:00	62	0.08	1.58
2019-04-06 04:00:00	59	0	1.5
2019-04-06 05:00:00	71	0	2.08
2019-04-06 06:00:00	156	0.83	5.42
2019-04-06 07:00:00	279	1.59	10.58
2019-04-06 08:00:00	398	2.42	15.33
2019-04-06 09:00:00	419	2.42	16.83
2019-04-06 10:00:00	530	3.42	21
2019-04-06 11:00:00	619	4.5	24.84
2019-04-06 12:00:00	685	5.25	28.5
2019-04-06 13:00:00	558	3.84	22.5
2019-04-06 14:00:00	488	3.17	19.92
2019-04-06 15:00:00	489	3.25	19.17
2019-04-06 16:00:00	514	3.5	20.59
2019-04-06 17:00:00	527	3.5	21
2019-04-06 18:00:00	504	3.25	19.92
2019-04-06 19:00:00	417	2.75	16.83
2019-04-06 20:00:00	421	2.75	16.58
2019-04-06 21:00:00	331	2.25	13.25
2019-04-06 22:00:00	377	2.58	14.84
2019-04-06 23:00:00	290	1.58	11.5
2019-04-07 00:00:00	229	1.22	9
2019-04-07 01:00:00	171	0.58	6.42
2019-04-07 02:00:00	122	0.08	4.09
2019-04-07 03:00:00	84	0	2.75
2019-04-07 04:00:00	74	0	2.08
2019-04-07 05:00:00	75	0	2.25
2019-04-07 06:00:00	123	0.25	4.09
2019-04-07 07:00:00	140	0.42	4.83
2019-04-07 08:00:00	203	0.67	7.75
2019-04-07 09:00:00	320	1.75	12
2019-04-07 10:00:00	333	2	13
2019-04-07 11:00:00	484	3.08	18.58
2019-04-07 12:00:00	537	3.42	22.09
2019-04-07 13:00:00	483	3	19.08
2019-04-07 14:00:00	360	2.25	14.25
2019-04-07 15:00:00	382	2.25	15.08
2019-04-07 16:00:00	375	1.92	14.5
2019-04-07 17:00:00	377	2.17	15
2019-04-07 18:00:00	428	2.84	16.92
2019-04-07 19:00:00	423	2.83	16.84
2019-04-07 20:00:00	385	2.83	15.5
2019-04-07 21:00:00	249	1.33	9.67
2019-04-07 22:00:00	206	0.92	7.92
2019-04-07 23:00:00	110	0.08	3.92
2019-04-08 00:00:00	83	0	2.56
2019-04-08 01:00:00	27	0	0.25
2019-04-08 02:00:00	20	0	0.17
2019-04-08 03:00:00	18	0	0.25
2019-04-08 04:00:00	27	0	0.25
2019-04-08 05:00:00	72	0.08	1.92
2019-04-08 06:00:00	387	2.5	14.25
2019-04-08 07:00:00	733	5.84	29.75
2019-04-08 08:00:00	615	4.42	25.09
2019-04-08 09:00:00	751	6.5	30.5
2019-04-08 10:00:00	748	7.92	31.25
2019-04-08 11:00:00	678	51.17	43
2019-04-08 12:00:00	985	15	43.5
2019-04-08 13:00:00	915	8.67	38.67
2019-04-08 14:00:00	967	9.42	39.92
2019-04-08 15:00:00	951	9.67	41.17
2019-04-08 16:00:00	1045	9.75	43.17
2019-04-08 17:00:00	1127	23.33	50.59
2019-04-08 18:00:00	911	53.25	51.84
2019-04-08 19:00:00	867	11.92	38.75
2019-04-08 20:00:00	559	4.67	23.17
2019-04-08 21:00:00	424	2.84	17
2019-04-08 22:00:00	305	1.92	12.09
2019-04-08 23:00:00	122	0.17	4.67
2019-04-09 00:00:00	61	0	1.56
2019-04-09 01:00:00	27	0	0.33
2019-04-09 02:00:00	20	0	0.08
2019-04-09 03:00:00	13	0	0.17
2019-04-09 04:00:00	18	0	0.17
2019-04-09 05:00:00	70	0.17	1.75
2019-04-09 06:00:00	375	2.42	13.42
2019-04-09 07:00:00	790	8.08	33.75
2019-04-09 08:00:00	643	4.92	25.58
2019-04-09 09:00:00	747	6.08	30.42
2019-04-09 10:00:00	942	9.58	38.58
2019-04-09 11:00:00	902	9.5	38.25
2019-04-09 12:00:00	939	9.08	39.59
2019-04-09 13:00:00	955	9.08	40.08
2019-04-09 14:00:00	874	7.5	36.59
2019-04-09 15:00:00	995	9.42	41.59
2019-04-09 16:00:00	893	7.42	37.75
2019-04-09 17:00:00	1148	10.58	47.5
2019-04-09 18:00:00	1077	12.58	46.42
2019-04-09 19:00:00	783	7.17	33.59
2019-04-09 20:00:00	501	3.75	20.67
2019-04-09 21:00:00	384	2.67	15.34
2019-04-09 22:00:00	359	2.09	14.25
2019-04-09 23:00:00	165	0.67	6.33
2019-04-10 00:00:00	83	0.11	2.67
2019-04-10 01:00:00	37	0	0.67
2019-04-10 02:00:00	19	0	0.25
2019-04-10 03:00:00	18	0	0.08
2019-04-10 04:00:00	17	0	0.17
2019-04-10 05:00:00	57	0.08	1.17
2019-04-10 06:00:00	358	3	13.67
2019-04-10 07:00:00	756	5.83	30.5
2019-04-10 08:00:00	741	6.25	29.92
2019-04-10 09:00:00	944	8.75	38.5
2019-04-10 10:00:00	1076	11.75	45.5
2019-04-10 11:00:00	976	9.25	41.42
2019-04-10 12:00:00	983	9	41.08
2019-04-10 13:00:00	936	8.17	38.5
2019-04-10 14:00:00	1003	10.59	43.75
2019-04-10 15:00:00	1284	21.5	55.17
2019-04-10 16:00:00	1237	20.67	54.08
2019-04-10 17:00:00	1269	33.92	58.34
2019-04-10 18:00:00	1210	46.5	59.17
2019-04-10 19:00:00	1106	21.33	51
2019-04-10 20:00:00	775	10.17	33.92
2019-04-10 21:00:00	672	6.25	27.5
2019-04-10 22:00:00	538	4.92	22.34
2019-04-10 23:00:00	187	0.84	8
2019-04-11 00:00:00	113	0.11	3.89
2019-04-11 01:00:00	33	0	0.75
2019-04-11 02:00:00	18	0	0.5
2019-04-11 03:00:00	14	0	0.08
2019-04-11 04:00:00	24	0	0.08
2019-04-11 05:00:00	65	0.08	1.67
2019-04-11 06:00:00	343	2.34	12.17
2019-04-11 07:00:00	669	5.25	27.42
2019-04-11 08:00:00	663	4.92	27.34
2019-04-11 09:00:00	770	6.75	31
2019-04-11 10:00:00	849	7.84	35.59
2019-04-11 11:00:00	888	8.25	36.67
2019-04-11 12:00:00	958	8.58	39.92
2019-04-11 13:00:00	897	9.67	38.17
2019-04-11 14:00:00	888	9.58	37.25
2019-04-11 15:00:00	977	9.5	41
2019-04-11 16:00:00	1013	9.42	42.42
2019-04-11 17:00:00	1172	16.42	49.67
2019-04-11 18:00:00	1032	29.25	49.5
2019-04-11 19:00:00	959	19.17	44.17
2019-04-11 20:00:00	632	5.25	26.42
2019-04-11 21:00:00	488	3.25	19.25
2019-04-11 22:00:00	367	2.09	14.67
2019-04-11 23:00:00	192	0.84	7.34
2019-04-12 00:00:00	144	0.33	5.11
2019-04-12 01:00:00	66	0.08	1.92
2019-04-12 02:00:00	30	0	0.17
2019-04-12 03:00:00	40	0	0.58
2019-04-12 04:00:00	21	0	0.25
2019-04-12 05:00:00	80	0.25	2.08
2019-04-12 06:00:00	364	2.42	13.42
2019-04-12 07:00:00	748	6.25	31.58
2019-04-12 08:00:00	686	6	27.75
2019-04-12 09:00:00	773	7.42	32.08
2019-04-12 10:00:00	849	7.83	35.25
2019-04-12 11:00:00	825	7.5	34
2019-04-12 12:00:00	917	8.25	38.5
2019-04-12 13:00:00	1010	10.5	42.59
2019-04-12 14:00:00	882	10.25	36.59
2019-04-12 15:00:00	1047	10.67	44.92
2019-04-12 16:00:00	1067	8.92	44.5
2019-04-12 17:00:00	1019	39.58	51.09
2019-04-12 18:00:00	991	39.33	50.33
2019-04-12 19:00:00	851	29.08	43.5
2019-04-12 20:00:00	613	5	25.5
2019-04-12 21:00:00	461	2.92	18.25
2019-04-12 22:00:00	387	2.75	15.92
2019-04-12 23:00:00	248	1.33	9.67
2019-04-13 00:00:00	268	1.67	10.11
2019-04-13 01:00:00	184	0.59	7.5
2019-04-13 02:00:00	79	0	2.25
2019-04-13 03:00:00	69	0	1.83
2019-04-13 04:00:00	57	0	1.25
2019-04-13 05:00:00	51	0	1.25
2019-04-13 06:00:00	162	0.75	5.34
2019-04-13 07:00:00	241	1.33	9.59
2019-04-13 08:00:00	381	2.34	14.5
2019-04-13 09:00:00	449	2.75	17.67
2019-04-13 10:00:00	530	3.5	21.25
2019-04-13 11:00:00	599	3.92	24
2019-04-13 12:00:00	685	4.75	27.17
2019-04-13 13:00:00	608	4.75	25.17
2019-04-13 14:00:00	482	3.09	19.58
2019-04-13 15:00:00	463	3	18.08
2019-04-13 16:00:00	472	3.08	18.67
2019-04-13 17:00:00	535	3.5	21
2019-04-13 18:00:00	520	3.5	21
2019-04-13 19:00:00	434	2.67	17.5
2019-04-13 20:00:00	373	2.33	14.67
2019-04-13 21:00:00	347	2.25	13.92
2019-04-13 22:00:00	334	2	13.17
2019-04-13 23:00:00	277	1.67	10.58
2019-04-14 00:00:00	236	1	8.78
2019-04-14 01:00:00	141	0.25	5
2019-04-14 02:00:00	103	0.17	3.58
2019-04-14 03:00:00	87	0.08	2.5
2019-04-14 04:00:00	79	0.08	2.25
2019-04-14 05:00:00	43	0	0.84
2019-04-14 06:00:00	93	0.08	2.67
2019-04-14 07:00:00	121	0.42	4.25
2019-04-14 08:00:00	156	0.25	5.59
2019-04-14 09:00:00	309	1.42	11.84
2019-04-14 10:00:00	349	1.83	13.75
2019-04-14 11:00:00	446	2.67	17.33
2019-04-14 12:00:00	509	3.42	20.33
2019-04-14 13:00:00	445	2.84	17.25
2019-04-14 14:00:00	392	2.33	15.5
2019-04-14 15:00:00	432	2.75	17.08
2019-04-14 16:00:00	348	2.33	14
2019-04-14 17:00:00	314	1.83	12.25
2019-04-14 18:00:00	408	2.84	15.59
2019-04-14 19:00:00	389	2.67	15.75
2019-04-14 20:00:00	375	2.5	14.83
2019-04-14 21:00:00	245	1.17	9.75
2019-04-14 22:00:00	155	0.58	5.92
2019-04-14 23:00:00	124	0.25	4.25
2019-04-15 00:00:00	57	0	1.44
2019-04-15 01:00:00	29	0	0.33
2019-04-15 02:00:00	23	0	0.08
2019-04-15 03:00:00	18	0	0
2019-04-15 04:00:00	29	0	0.25
2019-04-15 05:00:00	83	0.08	2.25
2019-04-15 06:00:00	357	2.25	13.08
2019-04-15 07:00:00	698	5.67	28.08
2019-04-15 08:00:00	683	5.34	27.83
2019-04-15 09:00:00	698	5.58	28.33
2019-04-15 10:00:00	940	9.25	38.5
2019-04-15 11:00:00	899	8.33	37.67
2019-04-15 12:00:00	904	8.5	37.92
2019-04-15 13:00:00	922	8.5	38.17
2019-04-15 14:00:00	833	7.25	35.25
2019-04-15 15:00:00	987	9.08	41.17
2019-04-15 16:00:00	1023	9.75	43.17
2019-04-15 17:00:00	1049	26.25	48.5
2019-04-15 18:00:00	932	41.17	49.34
2019-04-15 19:00:00	1009	9.42	43.5
2019-04-15 20:00:00	597	5.08	24.84
2019-04-15 21:00:00	377	2.17	15.33
2019-04-15 22:00:00	267	1.5	10.67
2019-04-15 23:00:00	129	0.33	4.75
2019-04-16 00:00:00	60	0	1.67
2019-04-16 01:00:00	25	0	0.25
2019-04-16 02:00:00	16	0	0.33
2019-04-16 03:00:00	15	0	0.17
2019-04-16 04:00:00	18	0	0.17
2019-04-16 05:00:00	59	0.17	1.34
2019-04-16 06:00:00	326	2.25	11.25
2019-04-16 07:00:00	661	4.67	27.17
2019-04-16 08:00:00	705	5.84	27.83
2019-04-16 09:00:00	808	8.58	33.5
2019-04-16 10:00:00	870	8.25	36.42
2019-04-16 11:00:00	840	8.08	35
2019-04-16 12:00:00	1048	11.33	44.25
2019-04-16 13:00:00	962	8.42	40.08
2019-04-16 14:00:00	835	7.17	35.5
2019-04-16 15:00:00	989	10	41.25
2019-04-16 16:00:00	982	8.75	41
2019-04-16 17:00:00	1140	11.25	47.58
2019-04-16 18:00:00	1090	35.17	51.92
2019-04-16 19:00:00	812	30.17	43.42
2019-04-16 20:00:00	596	4.5	24.67
2019-04-16 21:00:00	425	2.83	17.17
2019-04-16 22:00:00	307	1.67	12.42
2019-04-16 23:00:00	156	0.58	6.09
2019-04-17 00:00:00	97	0.11	3.45
2019-04-17 01:00:00	48	0	1.08
2019-04-17 02:00:00	19	0	0
2019-04-17 03:00:00	22	0	0.17
2019-04-17 04:00:00	24	0	0.08
2019-04-17 05:00:00	52	0.17	1.42
2019-04-17 06:00:00	328	2.33	12.09
2019-04-17 07:00:00	686	5.08	27.42
2019-04-17 08:00:00	591	4.58	23.42
2019-04-17 09:00:00	691	5.17	27.84
2019-04-17 10:00:00	761	7.09	31.42
2019-04-17 11:00:00	842	8.83	34.67
2019-04-17 12:00:00	911	8.25	38.08
2019-04-17 13:00:00	905	7.83	38.34
2019-04-17 14:00:00	805	6.59	33.25
2019-04-17 15:00:00	822	6.58	33.58
2019-04-17 16:00:00	1229	15	51.17
2019-04-17 17:00:00	1211	38.17	58.42
2019-04-17 18:00:00	1051	51.42	56.09
2019-04-17 19:00:00	1058	22	48.08
2019-04-17 20:00:00	846	12.42	37.5
2019-04-17 21:00:00	696	7.83	29.58
2019-04-17 22:00:00	339	2.33	14.42
2019-04-17 23:00:00	180	0.84	6.83
2019-04-18 00:00:00	113	0.22	4.22
2019-04-18 01:00:00	75	0	2.42
2019-04-18 02:00:00	29	0	0.25
2019-04-18 03:00:00	26	0	0.25
2019-04-18 04:00:00	27	0	0.5
2019-04-18 05:00:00	77	0.33	2
2019-04-18 06:00:00	290	2.17	10.75
2019-04-18 07:00:00	445	3.08	17.84
2019-04-18 08:00:00	492	3.42	20
2019-04-18 09:00:00	574	4.17	22.75
2019-04-18 10:00:00	614	4.75	23.92
2019-04-18 11:00:00	715	5.84	29.75
2019-04-18 12:00:00	688	5.42	27.75
2019-04-18 13:00:00	751	6.25	30.5
2019-04-18 14:00:00	714	5.5	29.92
2019-04-18 15:00:00	722	5.58	29.58
2019-04-18 16:00:00	767	6	31.25
2019-04-18 17:00:00	926	7.58	37.67
2019-04-18 18:00:00	793	6.33	33.58
2019-04-18 19:00:00	568	4.09	23.42
2019-04-18 20:00:00	427	2.84	17.17
2019-04-18 21:00:00	366	2.25	14.67
2019-04-18 22:00:00	249	1.33	9.84
2019-04-18 23:00:00	206	0.92	7.75
2019-04-19 00:00:00	188	0.44	7.11
2019-04-19 01:00:00	93	0.08	3
2019-04-19 02:00:00	64	0	1.5
2019-04-19 03:00:00	61	0	1.83
2019-04-19 04:00:00	45	0	0.92
2019-04-19 05:00:00	61	0	1.34
2019-04-19 06:00:00	102	0	3.25
2019-04-19 07:00:00	139	0.25	4.92
2019-04-19 08:00:00	160	0.5	5.75
2019-04-19 09:00:00	189	0.83	6.83
2019-04-19 10:00:00	267	1.25	10.33
2019-04-19 11:00:00	305	1.58	11.75
2019-04-19 12:00:00	309	1.5	12.25
2019-04-19 13:00:00	262	1.42	10.42
2019-04-19 14:00:00	261	1.33	10.08
2019-04-19 15:00:00	218	1.17	8.33
2019-04-19 16:00:00	240	1.17	9.09
2019-04-19 17:00:00	283	1.5	11.09
2019-04-19 18:00:00	285	1.34	11
2019-04-19 19:00:00	261	1	9.92
2019-04-19 20:00:00	211	1.17	8.17
2019-04-19 21:00:00	161	0.42	6.08
2019-04-19 22:00:00	164	0.5	5.83
2019-04-19 23:00:00	128	0.17	4.42
2019-04-20 00:00:00	119	0.22	3.89
2019-04-20 01:00:00	76	0.08	2.58
2019-04-20 02:00:00	52	0	1.08
2019-04-20 03:00:00	26	0	0.33
2019-04-20 04:00:00	30	0	0.42
2019-04-20 05:00:00	48	0	1
2019-04-20 06:00:00	103	0.5	3.25
2019-04-20 07:00:00	150	0.58	5.67
2019-04-20 08:00:00	179	0.83	6.42
2019-04-20 09:00:00	288	1.5	10.75
2019-04-20 10:00:00	403	2.42	16.08
2019-04-20 11:00:00	408	2.75	16.34
2019-04-20 12:00:00	403	2.25	16.08
2019-04-20 13:00:00	340	1.84	13.67
2019-04-20 14:00:00	345	2.08	13.83
2019-04-20 15:00:00	333	1.84	13.25
2019-04-20 16:00:00	304	1.5	11.92
2019-04-20 17:00:00	243	1.17	9.33
2019-04-20 18:00:00	279	1.5	10.25
2019-04-20 19:00:00	307	1.67	12.17
2019-04-20 20:00:00	280	1.59	10.67
2019-04-20 21:00:00	195	0.84	7.67
2019-04-20 22:00:00	193	0.67	7.08
2019-04-20 23:00:00	182	0.59	6.5
2019-04-21 00:00:00	147	0.22	5.33
2019-04-21 01:00:00	89	0.08	2.75
2019-04-21 02:00:00	63	0.08	1.75
2019-04-21 03:00:00	51	0	1.08
2019-04-21 04:00:00	49	0	1.08
2019-04-21 05:00:00	46	0	0.92
2019-04-21 06:00:00	82	0.08	2.5
2019-04-21 07:00:00	97	0.25	3.17
2019-04-21 08:00:00	180	0.58	6.42
2019-04-21 09:00:00	232	0.92	8.67
2019-04-21 10:00:00	282	1.34	10.67
2019-04-21 11:00:00	363	2	14.09
2019-04-21 12:00:00	388	2.5	15
2019-04-21 13:00:00	327	1.84	13.17
2019-04-21 14:00:00	288	1.5	11.25
2019-04-21 15:00:00	306	1.67	11.75
2019-04-21 16:00:00	335	1.75	13.17
2019-04-21 17:00:00	340	1.92	13.25
2019-04-21 18:00:00	369	2.17	14.42
2019-04-21 19:00:00	345	2.17	13.59
2019-04-21 20:00:00	334	2.08	13
2019-04-21 21:00:00	260	1.25	10.34
2019-04-21 22:00:00	148	0.42	5.25
2019-04-21 23:00:00	128	0.33	4.5
2019-04-22 00:00:00	73	0	2.22
2019-04-22 01:00:00	41	0	0.67
2019-04-22 02:00:00	26	0	0.42
2019-04-22 03:00:00	12	0	0.25
2019-04-22 04:00:00	24	0	0.08
2019-04-22 05:00:00	90	0.08	2.58
2019-04-22 06:00:00	341	2.25	12.34
2019-04-22 07:00:00	710	5.25	28.92
2019-04-22 08:00:00	633	4.92	25.58
2019-04-22 09:00:00	734	5.75	29.34
2019-04-22 10:00:00	668	5.25	27.92
2019-04-22 11:00:00	806	7	32.09
2019-04-22 12:00:00	967	9.5	40.83
2019-04-22 13:00:00	806	6.33	33.25
2019-04-22 14:00:00	815	7.17	35
2019-04-22 15:00:00	816	6.92	34.42
2019-04-22 16:00:00	985	8.75	41
2019-04-22 17:00:00	1143	12.42	48.17
2019-04-22 18:00:00	1065	23.25	48.67
2019-04-22 19:00:00	940	8.58	40.17
2019-04-22 20:00:00	589	5	25.08
2019-04-22 21:00:00	368	2.25	15.08
2019-04-22 22:00:00	277	1.5	10.92
2019-04-22 23:00:00	104	0.17	3.75
2019-04-23 00:00:00	52	0	1.22
2019-04-23 01:00:00	33	0	0.42
2019-04-23 02:00:00	18	0	0.08
2019-04-23 03:00:00	11	0	0.33
2019-04-23 04:00:00	18	0	0.25
2019-04-23 05:00:00	64	0.08	2
2019-04-23 06:00:00	364	2.42	12.58
2019-04-23 07:00:00	735	6.34	30.5
2019-04-23 08:00:00	665	4.92	26.58
2019-04-23 09:00:00	880	7.5	35.92
2019-04-23 10:00:00	787	6.42	32.42
2019-04-23 11:00:00	807	7.42	33.75
2019-04-23 12:00:00	997	10.25	40.75
2019-04-23 13:00:00	920	8.92	39.33
2019-04-23 14:00:00	859	8.17	36.34
2019-04-23 15:00:00	937	8.42	39.09
2019-04-23 16:00:00	1127	11.67	46.59
2019-04-23 17:00:00	1442	20.92	61.92
2019-04-23 18:00:00	1217	17.75	54.08
2019-04-23 19:00:00	837	7.25	35.92
2019-04-23 20:00:00	496	3.92	20.92
2019-04-23 21:00:00	403	2.58	15.92
2019-04-23 22:00:00	301	1.83	12.08
2019-04-23 23:00:00	153	0.42	5.67
2019-04-24 00:00:00	112	0.22	4
2019-04-24 01:00:00	38	0	0.75
2019-04-24 02:00:00	18	0	0
2019-04-24 03:00:00	18	0	0.17
2019-04-24 04:00:00	22	0	0.17
2019-04-24 05:00:00	46	0.08	0.84
2019-04-24 06:00:00	303	2.33	11.75
2019-04-24 07:00:00	714	5.58	28.83
2019-04-24 08:00:00	635	5	25.5
2019-04-24 09:00:00	759	6.25	30.92
2019-04-24 10:00:00	884	8.92	36.75
2019-04-24 11:00:00	964	10.5	41.17
2019-04-24 12:00:00	1007	9.92	41.42
2019-04-24 13:00:00	934	8.34	39.67
2019-04-24 14:00:00	941	8.42	38.92
2019-04-24 15:00:00	1204	16.42	51.33
2019-04-24 16:00:00	1298	18.92	56.59
2019-04-24 17:00:00	1357	29.58	60.17
2019-04-24 18:00:00	1303	26.92	59
2019-04-24 19:00:00	1160	23.08	52.83
2019-04-24 20:00:00	892	11.83	38.34
2019-04-24 21:00:00	666	6	28
2019-04-24 22:00:00	557	6.34	24.09
2019-04-24 23:00:00	190	0.83	7.5
2019-04-25 00:00:00	108	0.11	3.89
2019-04-25 01:00:00	54	0	1.34
2019-04-25 02:00:00	20	0	0.08
2019-04-25 03:00:00	43	0	0.92
2019-04-25 04:00:00	16	0	0.42
2019-04-25 05:00:00	52	0.08	1.08
2019-04-25 06:00:00	356	2.42	12.67
2019-04-25 07:00:00	678	5	27.17
2019-04-25 08:00:00	645	4.92	26.42
2019-04-25 09:00:00	772	7.5	31.42
2019-04-25 10:00:00	745	7.25	31.17
2019-04-25 11:00:00	894	8.08	36.42
2019-04-25 12:00:00	1061	10.17	43.67
2019-04-25 13:00:00	1084	12.92	47.58
2019-04-25 14:00:00	911	8.34	38.5
2019-04-25 15:00:00	1020	9.42	42.25
2019-04-25 16:00:00	950	8.33	39.83
2019-04-25 17:00:00	1134	26.33	51.67
2019-04-25 18:00:00	1128	17.09	48.92
2019-04-25 19:00:00	912	9.17	39.67
2019-04-25 20:00:00	601	4.75	24.67
2019-04-25 21:00:00	469	3.09	19.42
2019-04-25 22:00:00	386	2.5	14.92
2019-04-25 23:00:00	229	1.08	9.33
2019-04-26 00:00:00	139	0.33	5.22
2019-04-26 01:00:00	62	0	1.84
2019-04-26 02:00:00	26	0	0.17
2019-04-26 03:00:00	21	0	0
2019-04-26 04:00:00	25	0	0.17
2019-04-26 05:00:00	62	0.17	1.5
2019-04-26 06:00:00	357	2.42	12.83
2019-04-26 07:00:00	704	5.42	28.67
2019-04-26 08:00:00	696	5.75	28.17
2019-04-26 09:00:00	800	7.08	32.58
2019-04-26 10:00:00	771	6.17	32.42
2019-04-26 11:00:00	905	8.84	37.34
2019-04-26 12:00:00	1035	9.92	43.09
2019-04-26 13:00:00	1003	11.84	42.92
2019-04-26 14:00:00	890	8	38
2019-04-26 15:00:00	1030	12.42	43.17
2019-04-26 16:00:00	1008	9.42	42.58
2019-04-26 17:00:00	1156	12.33	48.25
2019-04-26 18:00:00	1140	35.33	55.08
2019-04-26 19:00:00	877	10.67	37.92
2019-04-26 20:00:00	607	5.09	26
2019-04-26 21:00:00	460	3.09	18.75
2019-04-26 22:00:00	395	2.58	15.58
2019-04-26 23:00:00	246	1.17	9.58
2019-04-27 00:00:00	289	1.78	11.33
2019-04-27 01:00:00	132	0.42	5.08
2019-04-27 02:00:00	79	0	2.33
2019-04-27 03:00:00	71	0	1.92
2019-04-27 04:00:00	57	0	1.34
2019-04-27 05:00:00	67	0	1.92
2019-04-27 06:00:00	151	0.58	5.17
2019-04-27 07:00:00	276	1.59	10.75
2019-04-27 08:00:00	352	2.09	13.67
2019-04-27 09:00:00	429	2.67	16.92
2019-04-27 10:00:00	514	3.5	20
2019-04-27 11:00:00	587	4.17	23.08
2019-04-27 12:00:00	631	4.75	26.08
2019-04-27 13:00:00	521	3.59	20.84
2019-04-27 14:00:00	445	3	17.92
2019-04-27 15:00:00	484	3.5	19.58
2019-04-27 16:00:00	466	3.08	18.08
2019-04-27 17:00:00	503	3.34	20.33
2019-04-27 18:00:00	539	3.67	21.42
2019-04-27 19:00:00	459	2.83	18.33
2019-04-27 20:00:00	353	1.92	14.25
2019-04-27 21:00:00	368	2.25	14.75
2019-04-27 22:00:00	290	1.5	11
2019-04-27 23:00:00	228	0.92	8.75
2019-04-28 00:00:00	235	1.11	9
2019-04-28 01:00:00	175	0.58	6.5
2019-04-28 02:00:00	131	0.33	4.59
2019-04-28 03:00:00	98	0	3
2019-04-28 04:00:00	53	0	1.33
2019-04-28 05:00:00	59	0	1.42
2019-04-28 06:00:00	97	0.08	3.08
2019-04-28 07:00:00	126	0.25	4.17
2019-04-28 08:00:00	203	0.5	7.17
2019-04-28 09:00:00	296	1.5	11.34
2019-04-28 10:00:00	325	1.75	12.67
2019-04-28 11:00:00	443	2.58	17.25
2019-04-28 12:00:00	512	3.33	20.08
2019-04-28 13:00:00	419	2.67	16.83
2019-04-28 14:00:00	373	2.42	14.67
2019-04-28 15:00:00	358	2	14.17
2019-04-28 16:00:00	375	2.09	14.25
2019-04-28 17:00:00	379	2.25	15.08
2019-04-28 18:00:00	406	2.84	16.08
2019-04-28 19:00:00	413	3.09	16.25
2019-04-28 20:00:00	376	2.92	14.83
2019-04-28 21:00:00	267	1.33	10.75
2019-04-28 22:00:00	173	0.58	6.5
2019-04-28 23:00:00	121	0.25	4.42
2019-04-29 00:00:00	75	0	2.22
2019-04-29 01:00:00	35	0	0.5
2019-04-29 02:00:00	29	0	0.5
2019-04-29 03:00:00	20	0	0.08
2019-04-29 04:00:00	19	0	0.17
2019-04-29 05:00:00	71	0.17	1.83
2019-04-29 06:00:00	338	2.42	12.42
2019-04-29 07:00:00	677	5	27.08
2019-04-29 08:00:00	666	5.42	27.17
2019-04-29 09:00:00	714	5.84	29.42
2019-04-29 10:00:00	743	5.83	30.42
2019-04-29 11:00:00	824	7.5	33.67
2019-04-29 12:00:00	1031	10	43.08
2019-04-29 13:00:00	853	7.58	35.92
2019-04-29 14:00:00	834	7.34	34.67
2019-04-29 15:00:00	943	8.42	39.67
2019-04-29 16:00:00	1022	9	42.59
2019-04-29 17:00:00	1159	17.5	50.08
2019-04-29 18:00:00	962	45.58	51.17
2019-04-29 19:00:00	914	12.92	40.83
2019-04-29 20:00:00	556	4.67	23.58
2019-04-29 21:00:00	435	2.84	17.17
2019-04-29 22:00:00	302	1.59	12.25
2019-04-29 23:00:00	147	0.33	5.25
2019-04-30 00:00:00	81	0	2.78
2019-04-30 01:00:00	30	0	0.33
2019-04-30 02:00:00	19	0	0.17
2019-04-30 03:00:00	10	0	0.08
2019-04-30 04:00:00	21	0	0
2019-04-30 05:00:00	55	0.17	1.25
2019-04-30 06:00:00	357	2.58	12.84
2019-04-30 07:00:00	747	6.17	30.83
2019-04-30 08:00:00	798	7.75	32.33
2019-04-30 09:00:00	1069	13.42	44.5
2019-04-30 10:00:00	846	8.25	36.92
2019-04-30 11:00:00	983	10.08	40.83
2019-04-30 12:00:00	1030	9.83	42.83
2019-04-30 13:00:00	994	10.17	41.42
2019-04-30 14:00:00	954	9.34	41.17
2019-04-30 15:00:00	1161	14.08	49.17
2019-04-30 16:00:00	1044	9.75	44.42
2019-04-30 17:00:00	1127	13.84	47.75
2019-04-30 18:00:00	1054	35.75	51.67
2019-04-30 19:00:00	897	8.33	39.25
2019-04-30 20:00:00	626	5.17	25.75
2019-04-30 21:00:00	501	3.25	20.09
2019-04-30 22:00:00	447	2.83	17.92
2019-04-30 23:00:00	257	1.42	10.17
2019-05-01 00:00:00	271	1.33	10.34

## Sheet: PM 06242 04
Data/Hora	Intensidade(carros/hora)	Ocupacao(%)	Carga(%)
2019-04-01 00:00:00	3	1.89	0.67
2019-04-01 01:00:00	1	2.17	0.42
2019-04-01 02:00:00	3	2.5	4.75
2019-04-01 03:00:00	0	1.67	3.59
2019-04-01 04:00:00	0	1.83	3.34
2019-04-01 05:00:00	2	2.92	3.34
2019-04-01 06:00:00	4	2.25	2.34
2019-04-01 07:00:00	138	6.42	4.92
2019-04-01 08:00:00	250	6.67	8.75
2019-04-01 09:00:00	253	6.92	8.67
2019-04-01 10:00:00	252	6.58	8.58
2019-04-01 11:00:00	256	7.33	8.84
2019-04-01 12:00:00	249	7.25	8.75
2019-04-01 13:00:00	431	8.09	13.42
2019-04-01 14:00:00	477	7.59	15.33
2019-04-01 15:00:00	366	7.17	12.25
2019-04-01 16:00:00	480	7.67	14.75
2019-04-01 17:00:00	479	7.5	15.17
2019-04-01 18:00:00	478	8.67	15.5
2019-04-01 19:00:00	358	11.84	13.58
2019-04-01 20:00:00	248	6.92	8.75
2019-04-01 21:00:00	185	5.67	6.59
2019-04-01 22:00:00	6	2.75	2.67
2019-04-01 23:00:00	1	2.17	0.5
2019-04-02 00:00:00	3	2.22	4.45
2019-04-02 01:00:00	0	2	2.09
2019-04-02 02:00:00	0	2.58	0.75
2019-04-02 03:00:00	0	1.83	1.67
2019-04-02 04:00:00	0	1.83	1.84
2019-04-02 05:00:00	1	3	0.59
2019-04-02 06:00:00	14	2.08	1.92
2019-04-02 07:00:00	142	6.08	6.17
2019-04-02 08:00:00	246	6.92	8.5
2019-04-02 09:00:00	257	6.75	8.67
2019-04-02 10:00:00	373	7.59	11.67
2019-04-02 11:00:00	303	6.67	10.42
2019-04-02 12:00:00	238	6.67	8.67
2019-04-02 13:00:00	150	6.92	6.5
2019-04-02 14:00:00	254	6.92	8.92
2019-04-02 15:00:00	248	7	8.75
2019-04-02 16:00:00	267	8	9.34
2019-04-02 17:00:00	253	6.92	8.92
2019-04-02 18:00:00	249	7.59	9
2019-04-02 19:00:00	250	9.17	9.17
2019-04-02 20:00:00	21	7.92	5.67
2019-04-02 21:00:00	11	7.09	3.25
2019-04-02 22:00:00	12	5.59	2.84
2019-04-02 23:00:00	3	2.25	2
2019-04-03 00:00:00	1	2.44	4.44
2019-04-03 01:00:00	3	2	3.67
2019-04-03 02:00:00	0	2.25	1.92
2019-04-03 03:00:00	1	2.83	3.42
2019-04-03 04:00:00	0	2.17	2.17
2019-04-03 05:00:00	3	2.08	3.42
2019-04-03 06:00:00	4	2.75	2.33
2019-04-03 07:00:00	14	3.17	2.08
2019-04-03 08:00:00	32	3.5	5.67
2019-04-03 09:00:00	21	6.92	4.5
2019-04-03 10:00:00	20	6	3.08
2019-04-03 11:00:00	31	7.5	5.34
2019-04-03 12:00:00	23	6.17	4.84
2019-04-03 13:00:00	29	7	5
2019-04-03 14:00:00	83	8	7.17
2019-04-03 15:00:00	25	7.42	4.67
2019-04-03 16:00:00	27	8.42	6.25
2019-04-03 17:00:00	21	8.83	6.08
2019-04-03 18:00:00	29	9.25	4.67
2019-04-03 19:00:00	14	11.34	6.75
2019-04-03 20:00:00	13	9.25	5.34
2019-04-03 21:00:00	19	7.5	4.58
2019-04-03 22:00:00	1	6.5	2.59
2019-04-03 23:00:00	3	3.84	1.42
2019-04-04 00:00:00	1	2.55	4.33
2019-04-04 01:00:00	1	2	1.84
2019-04-04 02:00:00	0	3.08	1.25
2019-04-04 03:00:00	0	2.17	1
2019-04-04 04:00:00	0	2.08	3.17
2019-04-04 05:00:00	2	2.75	2.25
2019-04-04 06:00:00	3	2.25	0.67
2019-04-04 07:00:00	14	3.58	3.84
2019-04-04 08:00:00	21	2.58	3.25
2019-04-04 09:00:00	19	6.92	4.42
2019-04-04 10:00:00	21	7.42	3.83
2019-04-04 11:00:00	23	7.17	4.75
2019-04-04 12:00:00	26	7	5.59
2019-04-04 13:00:00	32	7.59	4.92
2019-04-04 14:00:00	199	8.09	7.59
2019-04-04 15:00:00	146	8.75	7.5
2019-04-04 16:00:00	21	10.42	7.5
2019-04-04 17:00:00	21	11.59	5.83
2019-04-04 18:00:00	32	12.17	8.17
2019-04-04 19:00:00	77	11.92	7.92
2019-04-04 20:00:00	27	13.59	8.17
2019-04-04 21:00:00	3	8	3.84
2019-04-04 22:00:00	4	7	3
2019-04-04 23:00:00	2	4.58	2.67
2019-04-05 00:00:00	4	5.56	2.11
2019-04-05 01:00:00	0	3.08	2
2019-04-05 02:00:00	0	2	2
2019-04-05 03:00:00	0	2.17	0.42
2019-04-05 04:00:00	0	2.83	2.08
2019-04-05 05:00:00	1	2	1.92
2019-04-05 06:00:00	13	3.75	1.42
2019-04-05 07:00:00	22	2.25	3.17
2019-04-05 08:00:00	21	5.83	4
2019-04-05 09:00:00	27	7.67	5.17
2019-04-05 10:00:00	30	6.92	4.92
2019-04-05 11:00:00	27	7.09	5.83
2019-04-05 12:00:00	29	7.84	4.33
2019-04-05 13:00:00	28	7.17	4.59
2019-04-05 14:00:00	143	8.58	6.83
2019-04-05 15:00:00	188	9.75	9.17
2019-04-05 16:00:00	24	10.75	5.67
2019-04-05 17:00:00	36	12.5	7.83
2019-04-05 18:00:00	22	11.75	6.09
2019-04-05 19:00:00	77	11.75	7.17
2019-04-05 20:00:00	20	14.59	8.17
2019-04-05 21:00:00	8	10.17	5.25
2019-04-05 22:00:00	6	7.58	3.17
2019-04-05 23:00:00	7	5.59	2.5
2019-04-06 00:00:00	7	5.56	2.11
2019-04-06 01:00:00	10	2.83	4.42
2019-04-06 02:00:00	3	2.17	0.58
2019-04-06 03:00:00	2	2.83	2.08
2019-04-06 04:00:00	3	2	2
2019-04-06 05:00:00	2	3.42	1.08
2019-04-06 06:00:00	5	3.92	2.92
2019-04-06 07:00:00	5	2.67	0.75
2019-04-06 08:00:00	14	6.17	2.83
2019-04-06 09:00:00	12	6.25	3.25
2019-04-06 10:00:00	24	7.67	4.42
2019-04-06 11:00:00	18	6.92	5.25
2019-04-06 12:00:00	8	7	3.5
2019-04-06 13:00:00	20	7.92	4.83
2019-04-06 14:00:00	76	7.25	5.5
2019-04-06 15:00:00	186	8.92	8.17
2019-04-06 16:00:00	10	8.42	4.58
2019-04-06 17:00:00	7	8.67	4.5
2019-04-06 18:00:00	17	12	6.75
2019-04-06 19:00:00	20	10.84	7.17
2019-04-06 20:00:00	19	12.42	6.33
2019-04-06 21:00:00	5	9.67	4.92
2019-04-06 22:00:00	7	6.75	3.42
2019-04-06 23:00:00	3	6.34	2.25
2019-04-07 00:00:00	9	3.11	1.44
2019-04-07 01:00:00	2	3.5	1.92
2019-04-07 02:00:00	3	2.17	1.25
2019-04-07 03:00:00	3	2.08	1.92
2019-04-07 04:00:00	1	3.17	0.75
2019-04-07 05:00:00	2	2.67	0.75
2019-04-07 06:00:00	4	3.75	1.17
2019-04-07 07:00:00	3	3	1.08
2019-04-07 08:00:00	5	5.58	2
2019-04-07 09:00:00	11	6.59	3.59
2019-04-07 10:00:00	4	6.84	2.92
2019-04-07 11:00:00	10	7.42	3.33
2019-04-07 12:00:00	9	6.17	3
2019-04-07 13:00:00	8	7.59	3.34
2019-04-07 14:00:00	12	6.84	4
2019-04-07 15:00:00	128	7.09	5.67
2019-04-07 16:00:00	191	6.92	6.59
2019-04-07 17:00:00	237	6.84	8.33
2019-04-07 18:00:00	241	7	7.83
2019-04-07 19:00:00	237	6.09	7.67
2019-04-07 20:00:00	239	6.84	8.34
2019-04-07 21:00:00	7	7.34	3.17
2019-04-07 22:00:00	3	4.17	1.42
2019-04-07 23:00:00	4	3	3.75
2019-04-08 00:00:00	4	1.56	2.44
2019-04-08 01:00:00	1	2.25	1.83
2019-04-08 02:00:00	0	2.67	3.33
2019-04-08 03:00:00	0	2	1.75
2019-04-08 04:00:00	2	3	2.09
2019-04-08 05:00:00	1	2	1.83
2019-04-08 06:00:00	3	2.25	0.58
2019-04-08 07:00:00	83	6.17	7.17
2019-04-08 08:00:00	253	6.92	8.67
2019-04-08 09:00:00	254	7.67	8.83
2019-04-08 10:00:00	258	6.92	8.75
2019-04-08 11:00:00	245	6.92	8.5
2019-04-08 12:00:00	252	8	9.17
2019-04-08 13:00:00	377	7.08	11.75
2019-04-08 14:00:00	440	8.42	14.09
2019-04-08 15:00:00	368	7.09	12.42
2019-04-08 16:00:00	437	7	13.5
2019-04-08 17:00:00	493	8.5	15.75
2019-04-08 18:00:00	478	8.08	15.42
2019-04-08 19:00:00	411	10.83	15
2019-04-08 20:00:00	248	8.75	9.5
2019-04-08 21:00:00	173	5.92	6.83
2019-04-08 22:00:00	7	2.59	1.42
2019-04-08 23:00:00	3	2.92	2.33
2019-04-09 00:00:00	1	2.89	0.67
2019-04-09 01:00:00	0	2.67	4.84
2019-04-09 02:00:00	0	2	2.17
2019-04-09 03:00:00	0	2.83	2.34
2019-04-09 04:00:00	0	2	3.17
2019-04-09 05:00:00	1	2.08	3.5
2019-04-09 06:00:00	11	2.83	1.67
2019-04-09 07:00:00	81	6	5.25
2019-04-09 08:00:00	251	7.42	8.67
2019-04-09 09:00:00	256	7.25	9.25
2019-04-09 10:00:00	315	6.75	10
2019-04-09 11:00:00	315	7.42	11
2019-04-09 12:00:00	197	6.75	7.42
2019-04-09 13:00:00	100	6.25	6.09
2019-04-09 14:00:00	254	7.67	9.17
2019-04-09 15:00:00	258	7.17	8.83
2019-04-09 16:00:00	251	7.67	8.75
2019-04-09 17:00:00	250	7	8.83
2019-04-09 18:00:00	256	7.75	9
2019-04-09 19:00:00	251	9.17	9.75
2019-04-09 20:00:00	10	8.34	4.42
2019-04-09 21:00:00	11	7.92	3.59
2019-04-09 22:00:00	7	5.5	2.75
2019-04-09 23:00:00	2	2.75	0.58
2019-04-10 00:00:00	1	2.55	2.56
2019-04-10 01:00:00	1	2.33	1.83
2019-04-10 02:00:00	1	2.42	0.42
2019-04-10 03:00:00	0	3.17	1.92
2019-04-10 04:00:00	0	2	1.83
2019-04-10 05:00:00	1	3	2.17
2019-04-10 06:00:00	8	2.08	2.58
2019-04-10 07:00:00	22	3.92	2.08
2019-04-10 08:00:00	18	2.75	3.5
2019-04-10 09:00:00	18	6.33	3.92
2019-04-10 10:00:00	21	6.92	4.25
2019-04-10 11:00:00	16	6.92	4.75
2019-04-10 12:00:00	25	6.25	5.08
2019-04-10 13:00:00	36	8	6
2019-04-10 14:00:00	22	7	4.09
2019-04-10 15:00:00	84	8	5.17
2019-04-10 16:00:00	15	7.5	5.08
2019-04-10 17:00:00	26	8.42	4.92
2019-04-10 18:00:00	34	10.34	6.84
2019-04-10 19:00:00	28	10.67	6.42
2019-04-10 20:00:00	15	9.92	5.34
2019-04-10 21:00:00	12	7.17	4.25
2019-04-10 22:00:00	4	6.75	2.92
2019-04-10 23:00:00	4	5.59	2.08
2019-04-11 00:00:00	8	4.11	1.45
2019-04-11 01:00:00	1	2.92	0.59
2019-04-11 02:00:00	0	1.92	0.34
2019-04-11 03:00:00	0	1.92	0.34
2019-04-11 04:00:00	1	3	0.59
2019-04-11 05:00:00	1	2	0.42
2019-04-11 06:00:00	15	2.92	2
2019-04-11 07:00:00	14	2.67	2.33
2019-04-11 08:00:00	23	2.83	3.17
2019-04-11 09:00:00	33	7.83	4.42
2019-04-11 10:00:00	14	7	4.17
2019-04-11 11:00:00	23	7.75	5
2019-04-11 12:00:00	30	7.25	5.34
2019-04-11 13:00:00	31	7.75	4.67
2019-04-11 14:00:00	140	7.58	7.5
2019-04-11 15:00:00	136	7.75	6.75
2019-04-11 16:00:00	35	11.75	8.25
2019-04-11 17:00:00	22	11.84	7.58
2019-04-11 18:00:00	25	11.59	6.58
2019-04-11 19:00:00	27	12.59	8.17
2019-04-11 20:00:00	11	12.59	6.75
2019-04-11 21:00:00	11	9.75	5.09
2019-04-11 22:00:00	6	7.09	3.42
2019-04-11 23:00:00	4	4.42	1.67
2019-04-12 00:00:00	8	4.89	2
2019-04-12 01:00:00	1	2.17	1.92
2019-04-12 02:00:00	1	3.08	2.5
2019-04-12 03:00:00	2	2.25	2.09
2019-04-12 04:00:00	0	2.08	3.25
2019-04-12 05:00:00	3	2.75	3.59
2019-04-12 06:00:00	10	3	1.67
2019-04-12 07:00:00	25	3.08	4.08
2019-04-12 08:00:00	17	5.17	3.92
2019-04-12 09:00:00	12	7.17	3.58
2019-04-12 10:00:00	27	7.67	5.84
2019-04-12 11:00:00	13	7.09	4.25
2019-04-12 12:00:00	33	7.67	5.33
2019-04-12 13:00:00	20	7.17	5.17
2019-04-12 14:00:00	81	8.08	5.67
2019-04-12 15:00:00	205	10.59	9.67
2019-04-12 16:00:00	21	10	5
2019-04-12 17:00:00	36	12.42	7.75
2019-04-12 18:00:00	22	12	8.25
2019-04-12 19:00:00	18	11.75	7.08
2019-04-12 20:00:00	16	14.25	7.42
2019-04-12 21:00:00	14	10.67	6.42
2019-04-12 22:00:00	9	6.92	3.67
2019-04-12 23:00:00	10	6.84	3.25
2019-04-13 00:00:00	12	6.56	3
2019-04-13 01:00:00	2	2.83	3.17
2019-04-13 02:00:00	1	2.25	2.17
2019-04-13 03:00:00	1	2.08	3.25
2019-04-13 04:00:00	2	2.75	3.58
2019-04-13 05:00:00	0	3.34	0.75
2019-04-13 06:00:00	6	4.08	2.75
2019-04-13 07:00:00	6	3	1.25
2019-04-13 08:00:00	6	5	2.17
2019-04-13 09:00:00	15	6.92	3.92
2019-04-13 10:00:00	12	7.09	4.17
2019-04-13 11:00:00	18	7.67	4.5
2019-04-13 12:00:00	12	7.09	3.92
2019-04-13 13:00:00	11	6.92	3.75
2019-04-13 14:00:00	15	7.92	4.09
2019-04-13 15:00:00	176	7.92	7.67
2019-04-13 16:00:00	12	7.83	4.08
2019-04-13 17:00:00	10	8.75	4.92
2019-04-13 18:00:00	11	10.5	5.75
2019-04-13 19:00:00	13	11.92	6.58
2019-04-13 20:00:00	7	11.09	5.5
2019-04-13 21:00:00	11	11.08	5.67
2019-04-13 22:00:00	8	6.83	3.58
2019-04-13 23:00:00	4	5.59	2.25
2019-04-14 00:00:00	9	2.78	3.44
2019-04-14 01:00:00	2	2.58	0.5
2019-04-14 02:00:00	6	2.75	1.83
2019-04-14 03:00:00	2	2.09	1.17
2019-04-14 04:00:00	0	2.42	1.75
2019-04-14 05:00:00	1	3.75	0.84
2019-04-14 06:00:00	2	2.92	0.83
2019-04-14 07:00:00	2	3.75	0.92
2019-04-14 08:00:00	2	5.08	1.25
2019-04-14 09:00:00	5	6.42	2.75
2019-04-14 10:00:00	15	7.84	4.42
2019-04-14 11:00:00	13	6.67	3.92
2019-04-14 12:00:00	21	7.42	4.5
2019-04-14 13:00:00	15	6.92	4.58
2019-04-14 14:00:00	9	6.75	3.67
2019-04-14 15:00:00	78	7.84	4.83
2019-04-14 16:00:00	130	6.75	6
2019-04-14 17:00:00	240	7.84	8.75
2019-04-14 18:00:00	241	6.25	8.17
2019-04-14 19:00:00	183	6.17	6.5
2019-04-14 20:00:00	237	7.84	8.92
2019-04-14 21:00:00	11	6.92	4
2019-04-14 22:00:00	6	5.67	2.42
2019-04-14 23:00:00	1	2.08	0.42
2019-04-15 00:00:00	0	2.67	0.45
2019-04-15 01:00:00	0	3.08	0.5
2019-04-15 02:00:00	0	2.08	0.34
2019-04-15 03:00:00	1	2.17	0.42
2019-04-15 04:00:00	1	2.92	2.17
2019-04-15 05:00:00	2	2	0.5
2019-04-15 06:00:00	6	3	0.84
2019-04-15 07:00:00	34	5.42	6.59
2019-04-15 08:00:00	255	7.17	8.67
2019-04-15 09:00:00	248	7.67	8.67
2019-04-15 10:00:00	251	6.92	8.83
2019-04-15 11:00:00	242	6.84	8.42
2019-04-15 12:00:00	255	7.75	8.83
2019-04-15 13:00:00	315	7.25	10.17
2019-04-15 14:00:00	367	8.42	12.33
2019-04-15 15:00:00	425	7.17	13.67
2019-04-15 16:00:00	370	7.17	11.58
2019-04-15 17:00:00	493	8.08	15.5
2019-04-15 18:00:00	481	8.17	15.5
2019-04-15 19:00:00	362	10.83	13.09
2019-04-15 20:00:00	243	9	10
2019-04-15 21:00:00	169	6.59	6.83
2019-04-15 22:00:00	6	3.58	2.5
2019-04-15 23:00:00	1	2	1.92
2019-04-16 00:00:00	1	2.67	0.67
2019-04-16 01:00:00	1	2.83	2.17
2019-04-16 02:00:00	1	2	1.84
2019-04-16 03:00:00	0	2.83	3.42
2019-04-16 04:00:00	0	1.83	3.17
2019-04-16 05:00:00	0	2.17	0.34
2019-04-16 06:00:00	11	2.92	3.08
2019-04-16 07:00:00	16	5.42	2.92
2019-04-16 08:00:00	245	7.67	8.09
2019-04-16 09:00:00	253	6.84	9
2019-04-16 10:00:00	255	7.17	8.83
2019-04-16 11:00:00	309	7.5	10.17
2019-04-16 12:00:00	198	7	7.67
2019-04-16 13:00:00	29	6.34	3.92
2019-04-16 14:00:00	261	7.75	9.25
2019-04-16 15:00:00	258	7.17	9
2019-04-16 16:00:00	256	7.84	8.84
2019-04-16 17:00:00	255	6.84	8.75
2019-04-16 18:00:00	263	7.84	9
2019-04-16 19:00:00	255	8.42	9.59
2019-04-16 20:00:00	67	8.92	5.67
2019-04-16 21:00:00	19	7.67	4
2019-04-16 22:00:00	7	6.34	3.33
2019-04-16 23:00:00	5	3	1.08
2019-04-17 00:00:00	3	2.55	2.56
2019-04-17 01:00:00	1	2	1.83
2019-04-17 02:00:00	1	3.17	2
2019-04-17 03:00:00	1	2.08	0.58
2019-04-17 04:00:00	1	2.58	0.5
2019-04-17 05:00:00	3	3.08	2.25
2019-04-17 06:00:00	4	2.42	4.58
2019-04-17 07:00:00	13	3.17	2
2019-04-17 08:00:00	26	3.58	3.58
2019-04-17 09:00:00	18	6	2.58
2019-04-17 10:00:00	24	7	4.42
2019-04-17 11:00:00	17	6.92	4.75
2019-04-17 12:00:00	30	6.92	4.84
2019-04-17 13:00:00	40	7.75	6
2019-04-17 14:00:00	14	7	3.42
2019-04-17 15:00:00	19	6.92	4.5
2019-04-17 16:00:00	27	8.67	5.67
2019-04-17 17:00:00	25	8.83	5.33
2019-04-17 18:00:00	29	9.75	6.33
2019-04-17 19:00:00	13	10.42	5.42
2019-04-17 20:00:00	26	10.5	6.25
2019-04-17 21:00:00	8	6.75	3.92
2019-04-17 22:00:00	4	6.84	2.84
2019-04-17 23:00:00	4	6.17	2.42
2019-04-18 00:00:00	3	1.67	2.33
2019-04-18 01:00:00	0	2.08	3.17
2019-04-18 02:00:00	0	3.25	2.67
2019-04-18 03:00:00	0	2.17	2.25
2019-04-18 04:00:00	2	2	1.92
2019-04-18 05:00:00	3	2.92	0.83
2019-04-18 06:00:00	1	2	0.5
2019-04-18 07:00:00	12	3.5	1.58
2019-04-18 08:00:00	10	2.67	1.58
2019-04-18 09:00:00	20	6.09	3.75
2019-04-18 10:00:00	21	7.84	5.25
2019-04-18 11:00:00	17	6.92	4.58
2019-04-18 12:00:00	23	7.59	4.92
2019-04-18 13:00:00	12	7.09	4.42
2019-04-18 14:00:00	86	7.25	5.67
2019-04-18 15:00:00	129	8.25	7.33
2019-04-18 16:00:00	15	10.84	6.17
2019-04-18 17:00:00	18	12.5	6.92
2019-04-18 18:00:00	16	11.67	7.08
2019-04-18 19:00:00	10	11.84	6.08
2019-04-18 20:00:00	21	12.92	7.33
2019-04-18 21:00:00	11	9.84	5.58
2019-04-18 22:00:00	11	6.67	3.17
2019-04-18 23:00:00	3	5.34	2.33
2019-04-19 00:00:00	3	4.89	1
2019-04-19 01:00:00	2	3.25	0.67
2019-04-19 02:00:00	3	2.25	0.58
2019-04-19 03:00:00	0	2.67	0.42
2019-04-19 04:00:00	3	3	0.75
2019-04-19 05:00:00	1	2.33	0.5
2019-04-19 06:00:00	2	3.67	0.75
2019-04-19 07:00:00	5	2.42	1
2019-04-19 08:00:00	1	4.08	1.08
2019-04-19 09:00:00	3	7.75	3.09
2019-04-19 10:00:00	2	7.09	3.17
2019-04-19 11:00:00	4	7.25	3.25
2019-04-19 12:00:00	12	7.75	3.75
2019-04-19 13:00:00	2	6.84	2.67
2019-04-19 14:00:00	7	7.92	3.25
2019-04-19 15:00:00	175	11	8.67
2019-04-19 16:00:00	11	9.84	5
2019-04-19 17:00:00	16	12.34	6.5
2019-04-19 18:00:00	5	11.67	6
2019-04-19 19:00:00	3	11.83	5.42
2019-04-19 20:00:00	13	14	7.08
2019-04-19 21:00:00	5	11	5.25
2019-04-19 22:00:00	2	7.84	2.75
2019-04-19 23:00:00	2	6	2.42
2019-04-20 00:00:00	20	7.11	4.22
2019-04-20 01:00:00	2	3.08	3.33
2019-04-20 02:00:00	0	2.25	1.92
2019-04-20 03:00:00	1	3	2
2019-04-20 04:00:00	16	2.42	3.84
2019-04-20 05:00:00	2	3.25	0.75
2019-04-20 06:00:00	5	4.17	1.08
2019-04-20 07:00:00	4	2.67	2.42
2019-04-20 08:00:00	9	5.17	2.33
2019-04-20 09:00:00	16	7.75	4.42
2019-04-20 10:00:00	4	7	2.92
2019-04-20 11:00:00	13	7.67	3.75
2019-04-20 12:00:00	12	6.84	3.75
2019-04-20 13:00:00	9	7.84	3.34
2019-04-20 14:00:00	9	7.58	4.08
2019-04-20 15:00:00	123	7.92	6.33
2019-04-20 16:00:00	11	7.92	3.59
2019-04-20 17:00:00	4	8.25	3.92
2019-04-20 18:00:00	4	11.5	4.83
2019-04-20 19:00:00	8	11.34	5.92
2019-04-20 20:00:00	4	10.92	5.08
2019-04-20 21:00:00	10	11.34	5.92
2019-04-20 22:00:00	7	6.67	3.25
2019-04-20 23:00:00	8	7.42	3.25
2019-04-21 00:00:00	1	3.22	1.11
2019-04-21 01:00:00	2	2.42	0.5
2019-04-21 02:00:00	9	2.92	2.84
2019-04-21 03:00:00	0	2	1.92
2019-04-21 04:00:00	1	3.25	0.75
2019-04-21 05:00:00	0	2.67	0.5
2019-04-21 06:00:00	2	3.5	0.58
2019-04-21 07:00:00	3	3	0.92
2019-04-21 08:00:00	4	4.5	1.25
2019-04-21 09:00:00	3	7.25	2.58
2019-04-21 10:00:00	3	6.92	3
2019-04-21 11:00:00	9	7.84	3.25
2019-04-21 12:00:00	5	7	3.42
2019-04-21 13:00:00	4	6.84	2.67
2019-04-21 14:00:00	5	7.75	3.33
2019-04-21 15:00:00	12	6.92	3.42
2019-04-21 16:00:00	61	7.84	4.34
2019-04-21 17:00:00	127	6.84	5.5
2019-04-21 18:00:00	236	5.92	7.5
2019-04-21 19:00:00	71	6.75	4.34
2019-04-21 20:00:00	239	7.59	8.67
2019-04-21 21:00:00	4	7.09	2.92
2019-04-21 22:00:00	4	6.09	2.5
2019-04-21 23:00:00	2	2	1.92
2019-04-22 00:00:00	0	2.44	4.22
2019-04-22 01:00:00	1	2	1.83
2019-04-22 02:00:00	0	2.25	1.84
2019-04-22 03:00:00	1	2.75	2
2019-04-22 04:00:00	1	2	0.42
2019-04-22 05:00:00	1	3.08	0.59
2019-04-22 06:00:00	5	2.42	1.09
2019-04-22 07:00:00	14	4.59	4.25
2019-04-22 08:00:00	200	7.84	7.92
2019-04-22 09:00:00	240	6.92	8.58
2019-04-22 10:00:00	258	7.67	9.25
2019-04-22 11:00:00	248	8	9.17
2019-04-22 12:00:00	246	7	8.83
2019-04-22 13:00:00	269	8	9.33
2019-04-22 14:00:00	354	6.67	11.83
2019-04-22 15:00:00	356	6.09	11.25
2019-04-22 16:00:00	316	8.08	10.5
2019-04-22 17:00:00	494	7.08	15.42
2019-04-22 18:00:00	477	8.67	15.25
2019-04-22 19:00:00	365	8.83	12.92
2019-04-22 20:00:00	235	9.58	9.75
2019-04-22 21:00:00	116	7.84	6.17
2019-04-22 22:00:00	3	3.42	2.58
2019-04-22 23:00:00	2	2.75	1
2019-04-23 00:00:00	0	1.22	1.89
2019-04-23 01:00:00	1	2	2
2019-04-23 02:00:00	0	2.92	2.25
2019-04-23 03:00:00	0	2.08	2
2019-04-23 04:00:00	0	2.67	0.92
2019-04-23 05:00:00	3	2.09	1.92
2019-04-23 06:00:00	4	2.08	2.25
2019-04-23 07:00:00	26	5.92	3.75
2019-04-23 08:00:00	199	6.92	7.17
2019-04-23 09:00:00	255	7.75	8.92
2019-04-23 10:00:00	241	7	9
2019-04-23 11:00:00	239	7.34	8.59
2019-04-23 12:00:00	189	6.92	7.5
2019-04-23 13:00:00	29	8.17	6
2019-04-23 14:00:00	193	6.92	7.17
2019-04-23 15:00:00	245	8	9
2019-04-23 16:00:00	250	7.92	8.75
2019-04-23 17:00:00	249	6.92	8.67
2019-04-23 18:00:00	253	8	9
2019-04-23 19:00:00	249	7.5	9.42
2019-04-23 20:00:00	64	9.25	5.5
2019-04-23 21:00:00	26	7.75	5.5
2019-04-23 22:00:00	11	6.84	3.67
2019-04-23 23:00:00	5	4.67	1.67
2019-04-24 00:00:00	0	1.67	0.22
2019-04-24 01:00:00	0	2.25	0.34
2019-04-24 02:00:00	0	2.83	1.83
2019-04-24 03:00:00	0	2.08	0.25
2019-04-24 04:00:00	2	2.92	0.59
2019-04-24 05:00:00	1	1.92	0.58
2019-04-24 06:00:00	3	2.5	0.83
2019-04-24 07:00:00	24	4.5	3
2019-04-24 08:00:00	22	3.58	4.58
2019-04-24 09:00:00	18	5.34	3.42
2019-04-24 10:00:00	28	7.5	5
2019-04-24 11:00:00	13	6.84	4.75
2019-04-24 12:00:00	19	7.17	4.67
2019-04-24 13:00:00	26	7.75	5.17
2019-04-24 14:00:00	27	7.17	4.75
2019-04-24 15:00:00	15	7.25	4.25
2019-04-24 16:00:00	19	8.42	4.75
2019-04-24 17:00:00	19	9.25	5.42
2019-04-24 18:00:00	31	9.42	5.75
2019-04-24 19:00:00	11	10.75	5.34
2019-04-24 20:00:00	6	10.17	5.08
2019-04-24 21:00:00	17	7.92	4.42
2019-04-24 22:00:00	9	6.84	3.5
2019-04-24 23:00:00	5	6.5	2.75
2019-04-25 00:00:00	0	3.22	2.89
2019-04-25 01:00:00	0	2.09	0.5
2019-04-25 02:00:00	0	2.83	3.42
2019-04-25 03:00:00	0	2	3.42
2019-04-25 04:00:00	0	2.09	0.42
2019-04-25 05:00:00	0	2	1.84
2019-04-25 06:00:00	14	3.17	1.83
2019-04-25 07:00:00	18	2.42	2.67
2019-04-25 08:00:00	15	3	1.17
2019-04-25 09:00:00	20	7	4
2019-04-25 10:00:00	9	7.25	3.67
2019-04-25 11:00:00	22	8.25	5.25
2019-04-25 12:00:00	15	6.92	4.25
2019-04-25 13:00:00	18	7.08	4.67
2019-04-25 14:00:00	39	8.5	5.5
2019-04-25 15:00:00	130	7.58	6.5
2019-04-25 16:00:00	17	10.42	6.09
2019-04-25 17:00:00	24	12.75	7.84
2019-04-25 18:00:00	19	11.5	6.42
2019-04-25 19:00:00	29	12.5	7.83
2019-04-25 20:00:00	18	11.67	6.67
2019-04-25 21:00:00	16	11.08	6.08
2019-04-25 22:00:00	6	7.25	3.75
2019-04-25 23:00:00	5	5.59	2.42
2019-04-26 00:00:00	4	4.33	1.44
2019-04-26 01:00:00	14	2.5	2.59
2019-04-26 02:00:00	0	2.75	1.25
2019-04-26 03:00:00	0	2.09	1.34
2019-04-26 04:00:00	0	2	1.92
2019-04-26 05:00:00	2	2.75	3.42
2019-04-26 06:00:00	6	3	1.25
2019-04-26 07:00:00	24	2.92	3.75
2019-04-26 08:00:00	10	4.08	2.75
2019-04-26 09:00:00	15	6.92	4.08
2019-04-26 10:00:00	14	8.5	4.33
2019-04-26 11:00:00	13	7.75	4.25
2019-04-26 12:00:00	39	8.83	6.42
2019-04-26 13:00:00	42	7.5	6.25
2019-04-26 14:00:00	12	8	4.09
2019-04-26 15:00:00	134	11.33	7.58
2019-04-26 16:00:00	9	10.25	5
2019-04-26 17:00:00	26	13.25	7.67
2019-04-26 18:00:00	17	12.34	7.58
2019-04-26 19:00:00	21	12	7.5
2019-04-26 20:00:00	14	13.5	6.5
2019-04-26 21:00:00	8	11.67	5.92
2019-04-26 22:00:00	15	8.25	4.33
2019-04-26 23:00:00	9	6.75	3.75
2019-04-27 00:00:00	7	7.22	2.55
2019-04-27 01:00:00	6	3.08	1.83
2019-04-27 02:00:00	0	2.17	2.5
2019-04-27 03:00:00	0	2.08	3.17
2019-04-27 04:00:00	13	3.08	5
2019-04-27 05:00:00	2	3.92	1
2019-04-27 06:00:00	17	4.08	3.42
2019-04-27 07:00:00	8	3.59	4.5
2019-04-27 08:00:00	15	4.92	3.09
2019-04-27 09:00:00	17	8	3.58
2019-04-27 10:00:00	12	7.09	3.83
2019-04-27 11:00:00	15	6.92	3.92
2019-04-27 12:00:00	8	8.42	4
2019-04-27 13:00:00	9	7.17	3.58
2019-04-27 14:00:00	15	7.5	4.25
2019-04-27 15:00:00	71	8.92	5.34
2019-04-27 16:00:00	14	7.17	4.17
2019-04-27 17:00:00	16	9	5.08
2019-04-27 18:00:00	9	10.42	5.08
2019-04-27 19:00:00	19	12.25	6.75
2019-04-27 20:00:00	5	10.92	5.59
2019-04-27 21:00:00	13	10.75	6.33
2019-04-27 22:00:00	11	8.09	3.92
2019-04-27 23:00:00	49	7.25	5.75
2019-04-28 00:00:00	3	5.11	1.56
2019-04-28 01:00:00	6	3.25	0.83
2019-04-28 02:00:00	23	3.42	6.75
2019-04-28 03:00:00	1	2.25	1.75
2019-04-28 04:00:00	1	2.92	3.33
2019-04-28 05:00:00	0	2.67	3.67
2019-04-28 06:00:00	0	2.75	2.09
2019-04-28 07:00:00	14	4.92	2.42
2019-04-28 08:00:00	4	4.84	3
2019-04-28 09:00:00	9	7.5	2.92
2019-04-28 10:00:00	5	7.34	3.67
2019-04-28 11:00:00	5	7.25	3.09
2019-04-28 12:00:00	13	8.33	4.08
2019-04-28 13:00:00	7	7.09	3.25
2019-04-28 14:00:00	7	6.84	3.09
2019-04-28 15:00:00	10	8.42	3.92
2019-04-28 16:00:00	14	7.09	4.08
2019-04-28 17:00:00	13	7.67	3.59
2019-04-28 18:00:00	68	6.34	4.58
2019-04-28 19:00:00	65	6.17	4.5
2019-04-28 20:00:00	193	8.09	8.25
2019-04-28 21:00:00	5	7	3.33
2019-04-28 22:00:00	2	5.59	2.17
2019-04-28 23:00:00	2	3.5	2.42
2019-04-29 00:00:00	3	2.67	1.67
2019-04-29 01:00:00	0	2.75	1.09
2019-04-29 02:00:00	0	2.09	1.34
2019-04-29 03:00:00	0	2	2
2019-04-29 04:00:00	0	3	2.25
2019-04-29 05:00:00	4	1.92	0.67
2019-04-29 06:00:00	6	2.33	0.92
2019-04-29 07:00:00	19	4.42	2.67
2019-04-29 08:00:00	138	7.33	6.5
2019-04-29 09:00:00	191	6.92	7.17
2019-04-29 10:00:00	249	8.5	9.17
2019-04-29 11:00:00	245	6.92	8.67
2019-04-29 12:00:00	260	7.17	9.09
2019-04-29 13:00:00	255	7.75	8.92
2019-04-29 14:00:00	368	7.17	12
2019-04-29 15:00:00	246	7.67	8.67
2019-04-29 16:00:00	257	7	8.92
2019-04-29 17:00:00	484	7.42	14.83
2019-04-29 18:00:00	428	8.33	13.58
2019-04-29 19:00:00	356	8.42	12.83
2019-04-29 20:00:00	187	10.67	9.08
2019-04-29 21:00:00	73	6.92	4.75
2019-04-29 22:00:00	5	3.75	1.5
2019-04-29 23:00:00	5	2.92	2.42
2019-04-30 00:00:00	1	3	0.56
2019-04-30 01:00:00	0	3	1.92
2019-04-30 02:00:00	0	1.92	0.34
2019-04-30 03:00:00	0	1.92	0.34
2019-04-30 04:00:00	1	3	0.59
2019-04-30 05:00:00	2	2	0.5
2019-04-30 06:00:00	7	3.08	1.09
2019-04-30 07:00:00	22	3.92	3
2019-04-30 08:00:00	136	7	6.5
2019-04-30 09:00:00	260	8.17	9.34
2019-04-30 10:00:00	256	7.25	9.33
2019-04-30 11:00:00	262	6.92	8.83
2019-04-30 12:00:00	247	8	9.34
2019-04-30 13:00:00	25	7.17	5
2019-04-30 14:00:00	140	7.75	5.92
2019-04-30 15:00:00	252	7.67	9.25
2019-04-30 16:00:00	244	6.92	8.75
2019-04-30 17:00:00	250	8	9.09
2019-04-30 18:00:00	254	7.25	9
2019-04-30 19:00:00	255	8.08	9.33
2019-04-30 20:00:00	65	9.17	6.09
2019-04-30 21:00:00	16	6.92	4.42
2019-04-30 22:00:00	8	7.75	3.75
2019-04-30 23:00:00	6	4.34	1.92
2019-05-01 00:00:00	5	2.33	2.89

## Sheet: PM 06242 041
Data/Hora	Intensidade(carros/hora)	Ocupacao(%)	Carga(%)
2019-04-01 00:00:00	0	3	0.78
2019-04-01 01:00:00	0	3.83	1
2019-04-01 02:00:00	0	5	7.84
2019-04-01 03:00:00	0	3.34	7.17
2019-04-01 04:00:00	0	3.5	4
2019-04-01 05:00:00	0	5.34	7.08
2019-04-01 06:00:00	0	3.92	4.5
2019-04-01 07:00:00	58	8.75	5.75
2019-04-01 08:00:00	116	8.33	9.08
2019-04-01 09:00:00	116	8.5	9
2019-04-01 10:00:00	116	8.17	8.84
2019-04-01 11:00:00	114	9.75	9.25
2019-04-01 12:00:00	116	8.75	9.34
2019-04-01 13:00:00	202	10.17	14.08
2019-04-01 14:00:00	232	9.09	16.17
2019-04-01 15:00:00	174	8.67	12.83
2019-04-01 16:00:00	224	10.08	15.33
2019-04-01 17:00:00	230	8.92	15.83
2019-04-01 18:00:00	224	10.5	15.92
2019-04-01 19:00:00	172	13.33	14.17
2019-04-01 20:00:00	116	8.5	9.17
2019-04-01 21:00:00	84	8.08	7.25
2019-04-01 22:00:00	0	4.42	4.5
2019-04-01 23:00:00	0	3.83	1
2019-04-02 00:00:00	0	4.45	9.78
2019-04-02 01:00:00	0	3.75	1
2019-04-02 02:00:00	0	5.09	1.83
2019-04-02 03:00:00	0	3.5	3.83
2019-04-02 04:00:00	0	3.59	4.08
2019-04-02 05:00:00	0	5.58	1.33
2019-04-02 06:00:00	0	3.67	1.17
2019-04-02 07:00:00	60	7.67	5.58
2019-04-02 08:00:00	110	9.42	8.92
2019-04-02 09:00:00	116	8.25	8.92
2019-04-02 10:00:00	168	9.92	11.92
2019-04-02 11:00:00	144	8.33	11.25
2019-04-02 12:00:00	112	8.25	9.17
2019-04-02 13:00:00	58	9.33	5.75
2019-04-02 14:00:00	116	8.42	9.17
2019-04-02 15:00:00	116	8.5	9
2019-04-02 16:00:00	114	10.33	9.5
2019-04-02 17:00:00	116	8.5	9.17
2019-04-02 18:00:00	116	9.25	9.17
2019-04-02 19:00:00	112	11.58	9.83
2019-04-02 20:00:00	0	9.5	4.09
2019-04-02 21:00:00	0	8.75	3.33
2019-04-02 22:00:00	0	8.08	2.58
2019-04-02 23:00:00	0	3.92	4
2019-04-03 00:00:00	0	4.67	9.44
2019-04-03 01:00:00	0	3.67	7.42
2019-04-03 02:00:00	0	3.92	4.17
2019-04-03 03:00:00	0	5.34	7
2019-04-03 04:00:00	0	3.84	4.75
2019-04-03 05:00:00	0	3.75	7.17
2019-04-03 06:00:00	0	5.25	4.42
2019-04-03 07:00:00	0	4.67	1.5
2019-04-03 08:00:00	0	5.75	4.5
2019-04-03 09:00:00	0	8.5	3.42
2019-04-03 10:00:00	0	7.5	2.5
2019-04-03 11:00:00	0	9.83	3.5
2019-04-03 12:00:00	0	7.75	2.84
2019-04-03 13:00:00	0	8.5	3.42
2019-04-03 14:00:00	28	10.17	5.5
2019-04-03 15:00:00	0	8.92	3.67
2019-04-03 16:00:00	0	10.58	4.25
2019-04-03 17:00:00	0	10.34	4.5
2019-04-03 18:00:00	0	10.5	4.5
2019-04-03 19:00:00	0	13.67	5.59
2019-04-03 20:00:00	0	10.84	4.67
2019-04-03 21:00:00	0	9.92	3.75
2019-04-03 22:00:00	0	8.25	3.25
2019-04-03 23:00:00	0	5.59	1.67
2019-04-04 00:00:00	0	4.78	9.89
2019-04-04 01:00:00	0	3.75	4.17
2019-04-04 02:00:00	0	5.67	1.33
2019-04-04 03:00:00	0	3.83	1.17
2019-04-04 04:00:00	0	3.75	7.33
2019-04-04 05:00:00	0	5.25	4.83
2019-04-04 06:00:00	0	3.92	1
2019-04-04 07:00:00	0	5.58	4.25
2019-04-04 08:00:00	0	4.25	1.5
2019-04-04 09:00:00	0	8.5	2.75
2019-04-04 10:00:00	0	9.92	3.42
2019-04-04 11:00:00	0	8.75	3.84
2019-04-04 12:00:00	0	8.58	3.34
2019-04-04 13:00:00	0	10.08	3.92
2019-04-04 14:00:00	88	9.67	8
2019-04-04 15:00:00	56	11	7.25
2019-04-04 16:00:00	0	12	5.42
2019-04-04 17:00:00	0	13.17	5.25
2019-04-04 18:00:00	2	14.67	6.33
2019-04-04 19:00:00	28	13.42	7.59
2019-04-04 20:00:00	0	15.84	6.25
2019-04-04 21:00:00	0	9.67	4.42
2019-04-04 22:00:00	0	8.67	3.34
2019-04-04 23:00:00	0	7.17	2.34
2019-04-05 00:00:00	0	7.78	2.22
2019-04-05 01:00:00	0	5.59	4.25
2019-04-05 02:00:00	0	3.67	4.33
2019-04-05 03:00:00	0	3.83	1.08
2019-04-05 04:00:00	0	5.33	4.58
2019-04-05 05:00:00	0	3.67	4.08
2019-04-05 06:00:00	0	6.17	1.42
2019-04-05 07:00:00	0	3.67	4.25
2019-04-05 08:00:00	0	7.33	2.58
2019-04-05 09:00:00	0	10.17	3.67
2019-04-05 10:00:00	0	8.5	3.42
2019-04-05 11:00:00	0	8.67	3.34
2019-04-05 12:00:00	0	10.08	3.92
2019-04-05 13:00:00	0	8.67	3.34
2019-04-05 14:00:00	58	10.83	6.83
2019-04-05 15:00:00	86	11.34	9.67
2019-04-05 16:00:00	0	12.17	4.75
2019-04-05 17:00:00	0	14.67	6.25
2019-04-05 18:00:00	0	13.17	5.92
2019-04-05 19:00:00	30	13.42	7.67
2019-04-05 20:00:00	0	17	7.34
2019-04-05 21:00:00	0	11.84	5.25
2019-04-05 22:00:00	0	10.08	3.83
2019-04-05 23:00:00	0	7.25	2.75
2019-04-06 00:00:00	0	7.78	2.33
2019-04-06 01:00:00	0	5.34	7.67
2019-04-06 02:00:00	0	3.83	1.17
2019-04-06 03:00:00	0	5.33	4.58
2019-04-06 04:00:00	0	3.67	4.17
2019-04-06 05:00:00	0	5	1.67
2019-04-06 06:00:00	0	6.5	5.25
2019-04-06 07:00:00	0	4.33	1.17
2019-04-06 08:00:00	0	8.67	2.58
2019-04-06 09:00:00	0	7.83	2.67
2019-04-06 10:00:00	0	10.08	3.42
2019-04-06 11:00:00	0	8.5	3.58
2019-04-06 12:00:00	0	8.58	3.25
2019-04-06 13:00:00	0	10.33	3.92
2019-04-06 14:00:00	32	8.75	5.25
2019-04-06 15:00:00	84	11.42	8.58
2019-04-06 16:00:00	0	10.08	4.5
2019-04-06 17:00:00	0	10.34	4.58
2019-04-06 18:00:00	0	14.5	6.25
2019-04-06 19:00:00	0	12.42	5.75
2019-04-06 20:00:00	0	14.92	6.17
2019-04-06 21:00:00	0	11.34	5.08
2019-04-06 22:00:00	0	8.42	3.34
2019-04-06 23:00:00	0	9	3.17
2019-04-07 00:00:00	0	5.33	1.22
2019-04-07 01:00:00	0	6	3.59
2019-04-07 02:00:00	0	3.83	2.42
2019-04-07 03:00:00	0	3.83	4.25
2019-04-07 04:00:00	0	5.67	1.83
2019-04-07 05:00:00	0	4.42	1.42
2019-04-07 06:00:00	0	6.25	1.75
2019-04-07 07:00:00	0	4.58	1.33
2019-04-07 08:00:00	0	7.34	2.58
2019-04-07 09:00:00	0	9.17	3.42
2019-04-07 10:00:00	0	8.5	3.25
2019-04-07 11:00:00	0	9.92	3.5
2019-04-07 12:00:00	0	7.83	2.67
2019-04-07 13:00:00	0	10.08	3.42
2019-04-07 14:00:00	0	8.5	3.59
2019-04-07 15:00:00	60	8.75	6.58
2019-04-07 16:00:00	84	9.42	7.17
2019-04-07 17:00:00	114	8.5	8.92
2019-04-07 18:00:00	112	9.5	8.84
2019-04-07 19:00:00	116	7.75	8.84
2019-04-07 20:00:00	114	8.5	9
2019-04-07 21:00:00	0	9.92	3.84
2019-04-07 22:00:00	0	5.84	1.92
2019-04-07 23:00:00	0	5.5	4.67
2019-04-08 00:00:00	0	2.67	5
2019-04-08 01:00:00	0	3.92	1
2019-04-08 02:00:00	0	5.17	7.59
2019-04-08 03:00:00	0	3.67	4.42
2019-04-08 04:00:00	0	5.59	4.59
2019-04-08 05:00:00	0	3.67	4.33
2019-04-08 06:00:00	0	3.83	1.08
2019-04-08 07:00:00	28	8.33	7.42
2019-04-08 08:00:00	116	8.5	9
2019-04-08 09:00:00	114	9.92	9.09
2019-04-08 10:00:00	114	8.25	8.92
2019-04-08 11:00:00	114	8.33	8.75
2019-04-08 12:00:00	114	10.33	9.67
2019-04-08 13:00:00	174	8.5	11.83
2019-04-08 14:00:00	200	10.67	14.59
2019-04-08 15:00:00	172	8.59	12.92
2019-04-08 16:00:00	206	8.5	13.83
2019-04-08 17:00:00	228	10.42	16.17
2019-04-08 18:00:00	228	8.92	15.5
2019-04-08 19:00:00	196	12.5	15.58
2019-04-08 20:00:00	112	11.17	10.08
2019-04-08 21:00:00	84	7.58	7.25
2019-04-08 22:00:00	0	4.33	1.25
2019-04-08 23:00:00	0	5.42	1.67
2019-04-09 00:00:00	0	5.33	1.33
2019-04-09 01:00:00	0	5.17	10.25
2019-04-09 02:00:00	0	3.67	4.75
2019-04-09 03:00:00	0	5.34	4.92
2019-04-09 04:00:00	0	3.67	6.84
2019-04-09 05:00:00	0	3.75	7.34
2019-04-09 06:00:00	0	5.25	1.5
2019-04-09 07:00:00	32	7.67	4.42
2019-04-09 08:00:00	114	9.75	9.17
2019-04-09 09:00:00	116	8.67	9.58
2019-04-09 10:00:00	148	8.42	10.25
2019-04-09 11:00:00	140	9.83	11.34
2019-04-09 12:00:00	86	8.42	8
2019-04-09 13:00:00	32	7.75	4.5
2019-04-09 14:00:00	114	10.08	9.59
2019-04-09 15:00:00	116	8.67	9.25
2019-04-09 16:00:00	114	10.08	9.34
2019-04-09 17:00:00	116	8.5	9.25
2019-04-09 18:00:00	112	9.33	9.17
2019-04-09 19:00:00	112	11.5	10.17
2019-04-09 20:00:00	0	9.92	4.42
2019-04-09 21:00:00	0	10.33	3.75
2019-04-09 22:00:00	0	7.08	2.67
2019-04-09 23:00:00	0	4.42	1
2019-04-10 00:00:00	0	4.78	5.44
2019-04-10 01:00:00	0	4	4.17
2019-04-10 02:00:00	0	4.08	1
2019-04-10 03:00:00	0	5.75	4.67
2019-04-10 04:00:00	0	3.67	4.17
2019-04-10 05:00:00	0	5.5	4.67
2019-04-10 06:00:00	0	3.67	4.17
2019-04-10 07:00:00	0	6.25	1.5
2019-04-10 08:00:00	0	4.17	1.33
2019-04-10 09:00:00	0	7.83	2.5
2019-04-10 10:00:00	0	9.25	3
2019-04-10 11:00:00	0	8.58	3.33
2019-04-10 12:00:00	0	7.75	2.84
2019-04-10 13:00:00	0	10.33	3.92
2019-04-10 14:00:00	2	8.58	3.5
2019-04-10 15:00:00	24	10.33	5.34
2019-04-10 16:00:00	0	9	4.17
2019-04-10 17:00:00	0	9.92	4.08
2019-04-10 18:00:00	0	12.5	4.92
2019-04-10 19:00:00	0	12	5.25
2019-04-10 20:00:00	0	12.34	5.09
2019-04-10 21:00:00	0	8.83	3.75
2019-04-10 22:00:00	0	8.42	3.34
2019-04-10 23:00:00	0	8.17	2.75
2019-04-11 00:00:00	0	7.33	2
2019-04-11 01:00:00	0	5.42	1.42
2019-04-11 02:00:00	0	3.58	1.08
2019-04-11 03:00:00	0	3.58	1
2019-04-11 04:00:00	0	5.5	1.5
2019-04-11 05:00:00	0	3.84	1
2019-04-11 06:00:00	0	5.33	1.42
2019-04-11 07:00:00	0	4.17	1.08
2019-04-11 08:00:00	0	4.17	1
2019-04-11 09:00:00	0	10.17	3.75
2019-04-11 10:00:00	0	8.58	3.34
2019-04-11 11:00:00	0	9.92	3.75
2019-04-11 12:00:00	0	8.67	3.58
2019-04-11 13:00:00	0	10.08	3.5
2019-04-11 14:00:00	60	9.17	7
2019-04-11 15:00:00	56	9.25	6.92
2019-04-11 16:00:00	0	13.92	5.75
2019-04-11 17:00:00	0	13.17	5.84
2019-04-11 18:00:00	0	13.17	5.92
2019-04-11 19:00:00	0	14.92	6.5
2019-04-11 20:00:00	0	14.17	6.17
2019-04-11 21:00:00	0	12.25	5
2019-04-11 22:00:00	0	8.75	3.67
2019-04-11 23:00:00	0	6.17	2
2019-04-12 00:00:00	0	7.11	2
2019-04-12 01:00:00	0	3.84	4.25
2019-04-12 02:00:00	0	5.34	6.67
2019-04-12 03:00:00	0	3.92	5.5
2019-04-12 04:00:00	0	3.75	7.42
2019-04-12 05:00:00	0	5.25	7.67
2019-04-12 06:00:00	0	4.5	1.42
2019-04-12 07:00:00	0	5.42	5.67
2019-04-12 08:00:00	0	6.67	4.59
2019-04-12 09:00:00	0	8.58	3.42
2019-04-12 10:00:00	0	10	3.83
2019-04-12 11:00:00	0	8.67	3.58
2019-04-12 12:00:00	0	10.08	3.42
2019-04-12 13:00:00	0	8.75	3.92
2019-04-12 14:00:00	32	9.58	5.67
2019-04-12 15:00:00	84	12.84	9.67
2019-04-12 16:00:00	0	11.59	4.42
2019-04-12 17:00:00	0	14.67	5.92
2019-04-12 18:00:00	0	13.59	6.17
2019-04-12 19:00:00	0	13.42	5.92
2019-04-12 20:00:00	0	16.67	6.58
2019-04-12 21:00:00	0	12.34	5.75
2019-04-12 22:00:00	0	8.5	3.34
2019-04-12 23:00:00	0	9.25	3.33
2019-04-13 00:00:00	0	8.67	3
2019-04-13 01:00:00	0	5.34	7
2019-04-13 02:00:00	0	3.92	5.17
2019-04-13 03:00:00	0	3.75	7.42
2019-04-13 04:00:00	0	5.25	7.75
2019-04-13 05:00:00	0	5	1.58
2019-04-13 06:00:00	0	6.59	5
2019-04-13 07:00:00	0	4.58	1.5
2019-04-13 08:00:00	0	6.67	2.17
2019-04-13 09:00:00	0	9.42	3.33
2019-04-13 10:00:00	0	8.75	3.58
2019-04-13 11:00:00	0	10.08	3.75
2019-04-13 12:00:00	0	8.67	3.75
2019-04-13 13:00:00	0	8.58	3.42
2019-04-13 14:00:00	2	10.25	4.17
2019-04-13 15:00:00	84	9.5	8.59
2019-04-13 16:00:00	0	10.25	4.09
2019-04-13 17:00:00	0	10.34	4.67
2019-04-13 18:00:00	0	12.17	5.42
2019-04-13 19:00:00	0	14.42	6.5
2019-04-13 20:00:00	0	12.75	5.58
2019-04-13 21:00:00	0	13.5	5.75
2019-04-13 22:00:00	0	8.5	3.67
2019-04-13 23:00:00	0	7.25	2.67
2019-04-14 00:00:00	0	4.89	5.67
2019-04-14 01:00:00	0	4.25	1
2019-04-14 02:00:00	0	5.25	3
2019-04-14 03:00:00	0	3.75	2.67
2019-04-14 04:00:00	0	4.09	4.17
2019-04-14 05:00:00	0	6.25	1.75
2019-04-14 06:00:00	0	4.59	1.25
2019-04-14 07:00:00	0	6.25	1.58
2019-04-14 08:00:00	0	6.84	2.5
2019-04-14 09:00:00	0	8.17	3
2019-04-14 10:00:00	0	10.17	4.08
2019-04-14 11:00:00	0	8.25	3.08
2019-04-14 12:00:00	0	9.83	3.42
2019-04-14 13:00:00	0	8.58	3.59
2019-04-14 14:00:00	0	8.42	3.33
2019-04-14 15:00:00	30	10.25	5.58
2019-04-14 16:00:00	60	8.33	6.58
2019-04-14 17:00:00	110	10.33	9.5
2019-04-14 18:00:00	114	7.92	8.67
2019-04-14 19:00:00	86	7.92	7
2019-04-14 20:00:00	108	10.33	9.5
2019-04-14 21:00:00	0	8.58	3.75
2019-04-14 22:00:00	0	8.25	2.75
2019-04-14 23:00:00	0	3.75	1.08
2019-04-15 00:00:00	0	5	1.33
2019-04-15 01:00:00	0	5.67	1.5
2019-04-15 02:00:00	0	3.75	1
2019-04-15 03:00:00	0	3.84	1
2019-04-15 04:00:00	0	5.42	4.58
2019-04-15 05:00:00	0	3.67	1
2019-04-15 06:00:00	0	5.42	1.59
2019-04-15 07:00:00	2	7.67	5.75
2019-04-15 08:00:00	116	8.67	9.34
2019-04-15 09:00:00	110	10.08	9.17
2019-04-15 10:00:00	116	8.5	9.25
2019-04-15 11:00:00	112	8.5	9
2019-04-15 12:00:00	112	10.25	9.25
2019-04-15 13:00:00	148	8.75	10.59
2019-04-15 14:00:00	170	10.75	13.17
2019-04-15 15:00:00	200	8.75	14.42
2019-04-15 16:00:00	176	8.67	12.25
2019-04-15 17:00:00	228	10.33	16
2019-04-15 18:00:00	232	9.67	15.75
2019-04-15 19:00:00	168	13.08	13.59
2019-04-15 20:00:00	114	10.67	10.34
2019-04-15 21:00:00	82	8.25	7.33
2019-04-15 22:00:00	0	6.09	1.75
2019-04-15 23:00:00	0	3.67	4.17
2019-04-16 00:00:00	0	4.89	1.44
2019-04-16 01:00:00	0	5.33	4.67
2019-04-16 02:00:00	0	3.75	4.08
2019-04-16 03:00:00	0	5.42	4.5
2019-04-16 04:00:00	0	3.5	1.08
2019-04-16 05:00:00	0	3.92	1
2019-04-16 06:00:00	0	5.33	4.67
2019-04-16 07:00:00	2	6.83	2.17
2019-04-16 08:00:00	110	10.17	9.17
2019-04-16 09:00:00	116	8.5	9.25
2019-04-16 10:00:00	118	8.67	9
2019-04-16 11:00:00	140	10	10.83
2019-04-16 12:00:00	86	8.5	7.84
2019-04-16 13:00:00	2	7.83	2.75
2019-04-16 14:00:00	114	10.08	9.42
2019-04-16 15:00:00	116	8.67	9.25
2019-04-16 16:00:00	114	10.08	9.25
2019-04-16 17:00:00	116	8.5	9.25
2019-04-16 18:00:00	114	9.25	9.17
2019-04-16 19:00:00	112	10.67	9.92
2019-04-16 20:00:00	28	10.5	5.92
2019-04-16 21:00:00	0	10.08	3.5
2019-04-16 22:00:00	0	8	3.33
2019-04-16 23:00:00	0	4.67	1.33
2019-04-17 00:00:00	0	4.78	5.33
2019-04-17 01:00:00	0	3.67	4
2019-04-17 02:00:00	0	5.67	1.17
2019-04-17 03:00:00	0	3.75	1.33
2019-04-17 04:00:00	0	3.92	1
2019-04-17 05:00:00	0	5.33	4.58
2019-04-17 06:00:00	0	3.67	7.17
2019-04-17 07:00:00	0	4.58	1.33
2019-04-17 08:00:00	0	5.83	1.58
2019-04-17 09:00:00	0	7.5	2.42
2019-04-17 10:00:00	0	9.42	3.08
2019-04-17 11:00:00	0	8.5	3.42
2019-04-17 12:00:00	0	8.5	3.17
2019-04-17 13:00:00	0	10.17	3.67
2019-04-17 14:00:00	0	8.67	3.58
2019-04-17 15:00:00	0	8.58	3.42
2019-04-17 16:00:00	0	10.5	4.5
2019-04-17 17:00:00	0	10.42	4.5
2019-04-17 18:00:00	0	12	4.67
2019-04-17 19:00:00	0	12	4.67
2019-04-17 20:00:00	0	12.92	4.92
2019-04-17 21:00:00	0	8.5	3.75
2019-04-17 22:00:00	0	8.58	3.42
2019-04-17 23:00:00	0	8.67	2.92
2019-04-18 00:00:00	0	2.78	5
2019-04-18 01:00:00	0	3.75	1
2019-04-18 02:00:00	0	5.34	1.5
2019-04-18 03:00:00	0	3.84	4.25
2019-04-18 04:00:00	0	3.75	1
2019-04-18 05:00:00	0	5.42	1.67
2019-04-18 06:00:00	0	3.75	1.09
2019-04-18 07:00:00	0	5.75	1.67
2019-04-18 08:00:00	0	4.25	1.17
2019-04-18 09:00:00	0	7.75	2.92
2019-04-18 10:00:00	0	10.33	4
2019-04-18 11:00:00	0	8.5	3.25
2019-04-18 12:00:00	0	10	3.67
2019-04-18 13:00:00	0	8.67	3.75
2019-04-18 14:00:00	32	8.83	5.33
2019-04-18 15:00:00	54	10.58	7.42
2019-04-18 16:00:00	0	12.5	5.58
2019-04-18 17:00:00	0	14.58	6.25
2019-04-18 18:00:00	0	13.17	6.25
2019-04-18 19:00:00	0	13.42	5.83
2019-04-18 20:00:00	0	15.33	6.25
2019-04-18 21:00:00	0	11.42	5.08
2019-04-18 22:00:00	0	8.34	3.34
2019-04-18 23:00:00	0	7.75	2.83
2019-04-19 00:00:00	0	7.11	1.67
2019-04-19 01:00:00	0	5.75	1.33
2019-04-19 02:00:00	0	3.92	1.17
2019-04-19 03:00:00	0	3.92	1
2019-04-19 04:00:00	0	5.5	1.5
2019-04-19 05:00:00	0	4.09	1
2019-04-19 06:00:00	0	6.17	1.34
2019-04-19 07:00:00	0	4	1.33
2019-04-19 08:00:00	0	5.84	1.58
2019-04-19 09:00:00	0	10.25	3.83
2019-04-19 10:00:00	0	8.75	3.58
2019-04-19 11:00:00	0	8.92	3.67
2019-04-19 12:00:00	0	10.17	3.67
2019-04-19 13:00:00	0	8.5	3.34
2019-04-19 14:00:00	2	9.58	4.08
2019-04-19 15:00:00	84	13.42	9.92
2019-04-19 16:00:00	0	11.42	4.59
2019-04-19 17:00:00	0	14.92	6.25
2019-04-19 18:00:00	0	13.34	6.25
2019-04-19 19:00:00	0	13.5	6
2019-04-19 20:00:00	0	16.67	6.92
2019-04-19 21:00:00	0	12.59	5.58
2019-04-19 22:00:00	0	10.33	3.59
2019-04-19 23:00:00	0	7.67	3.08
2019-04-20 00:00:00	0	9.11	3
2019-04-20 01:00:00	0	5.58	4.67
2019-04-20 02:00:00	0	3.92	4.17
2019-04-20 03:00:00	0	5.5	4.59
2019-04-20 04:00:00	0	3.92	4.08
2019-04-20 05:00:00	0	5	1.33
2019-04-20 06:00:00	0	6.5	4.5
2019-04-20 07:00:00	0	4.34	4.5
2019-04-20 08:00:00	0	6.75	2.25
2019-04-20 09:00:00	0	9.75	3.67
2019-04-20 10:00:00	0	8.67	3.42
2019-04-20 11:00:00	0	10.08	3.83
2019-04-20 12:00:00	0	8.58	3.42
2019-04-20 13:00:00	0	10.33	3.5
2019-04-20 14:00:00	0	8.75	3.83
2019-04-20 15:00:00	56	9.58	7.08
2019-04-20 16:00:00	0	10.33	4
2019-04-20 17:00:00	0	9.92	4.5
2019-04-20 18:00:00	0	13.58	5.75
2019-04-20 19:00:00	0	13	6.17
2019-04-20 20:00:00	0	12.59	5.5
2019-04-20 21:00:00	0	13.84	6.17
2019-04-20 22:00:00	0	8.33	3.17
2019-04-20 23:00:00	0	9.92	3.83
2019-04-21 00:00:00	0	4.33	1.44
2019-04-21 01:00:00	0	4.08	1.17
2019-04-21 02:00:00	0	5.33	4.67
2019-04-21 03:00:00	0	3.67	4.08
2019-04-21 04:00:00	0	5.75	1.67
2019-04-21 05:00:00	0	4.42	1.42
2019-04-21 06:00:00	0	6	1.17
2019-04-21 07:00:00	0	4.58	1.42
2019-04-21 08:00:00	0	6.17	1.67
2019-04-21 09:00:00	0	9.75	3.5
2019-04-21 10:00:00	0	8.58	3.42
2019-04-21 11:00:00	0	10.25	3.58
2019-04-21 12:00:00	0	8.25	3.42
2019-04-21 13:00:00	0	8.58	3.17
2019-04-21 14:00:00	0	10.25	3.92
2019-04-21 15:00:00	2	8.58	3.42
2019-04-21 16:00:00	24	10.25	5.17
2019-04-21 17:00:00	60	8.42	6.67
2019-04-21 18:00:00	114	7.67	7.92
2019-04-21 19:00:00	26	9.33	4.84
2019-04-21 20:00:00	110	10	9.83
2019-04-21 21:00:00	0	8.75	3.42
2019-04-21 22:00:00	0	8.58	3.08
2019-04-21 23:00:00	0	3.67	4.17
2019-04-22 00:00:00	0	4.67	5.55
2019-04-22 01:00:00	0	3.67	1.17
2019-04-22 02:00:00	0	3.92	1
2019-04-22 03:00:00	0	5.25	4.67
2019-04-22 04:00:00	0	3.75	1
2019-04-22 05:00:00	0	5.67	1.42
2019-04-22 06:00:00	0	4.08	1.42
2019-04-22 07:00:00	0	6	4.92
2019-04-22 08:00:00	88	10.25	8.75
2019-04-22 09:00:00	114	8.58	9
2019-04-22 10:00:00	114	9.92	9.59
2019-04-22 11:00:00	112	10.25	9.67
2019-04-22 12:00:00	116	8.58	9.25
2019-04-22 13:00:00	114	10.33	9.5
2019-04-22 14:00:00	170	7.33	12.25
2019-04-22 15:00:00	172	7	12
2019-04-22 16:00:00	144	10.25	11
2019-04-22 17:00:00	230	8.58	15.67
2019-04-22 18:00:00	222	10.83	15.75
2019-04-22 19:00:00	172	10.33	13.42
2019-04-22 20:00:00	114	11.34	10.5
2019-04-22 21:00:00	50	10.33	6.92
2019-04-22 22:00:00	0	5.08	1.5
2019-04-22 23:00:00	0	5.25	1.83
2019-04-23 00:00:00	0	2.33	4.33
2019-04-23 01:00:00	0	3.67	4.33
2019-04-23 02:00:00	0	5.5	4.75
2019-04-23 03:00:00	0	3.75	4.25
2019-04-23 04:00:00	0	5.25	1.83
2019-04-23 05:00:00	0	3.75	4
2019-04-23 06:00:00	0	3.75	4.25
2019-04-23 07:00:00	0	8	2.5
2019-04-23 08:00:00	86	8.5	7.75
2019-04-23 09:00:00	112	10	9.08
2019-04-23 10:00:00	116	8.67	9.67
2019-04-23 11:00:00	114	8.5	9
2019-04-23 12:00:00	82	8.5	7.59
2019-04-23 13:00:00	0	10.17	3.92
2019-04-23 14:00:00	88	8.5	7.75
2019-04-23 15:00:00	112	8.83	8.84
2019-04-23 16:00:00	110	10.25	9.08
2019-04-23 17:00:00	116	8.5	9
2019-04-23 18:00:00	112	10.33	9.34
2019-04-23 19:00:00	116	9	9.75
2019-04-23 20:00:00	26	10.84	5.92
2019-04-23 21:00:00	0	10.08	3.67
2019-04-23 22:00:00	0	8.5	3.17
2019-04-23 23:00:00	0	7.17	2.08
2019-04-24 00:00:00	0	2.78	0.89
2019-04-24 01:00:00	0	3.92	1
2019-04-24 02:00:00	0	5.42	4.5
2019-04-24 03:00:00	0	3.75	1
2019-04-24 04:00:00	0	5.42	1.25
2019-04-24 05:00:00	0	3.58	1.25
2019-04-24 06:00:00	0	4.17	1.25
2019-04-24 07:00:00	0	7.67	2.33
2019-04-24 08:00:00	0	5.58	4.59
2019-04-24 09:00:00	0	6.75	2.17
2019-04-24 10:00:00	0	9.92	3.34
2019-04-24 11:00:00	0	8.5	3.67
2019-04-24 12:00:00	0	8.67	3.34
2019-04-24 13:00:00	0	10.08	3.92
2019-04-24 14:00:00	0	8.5	3.42
2019-04-24 15:00:00	0	8.75	3.5
2019-04-24 16:00:00	0	10.33	4.17
2019-04-24 17:00:00	0	10.84	4.25
2019-04-24 18:00:00	0	11.75	4.08
2019-04-24 19:00:00	0	12.42	5.67
2019-04-24 20:00:00	0	11.84	5.34
2019-04-24 21:00:00	0	10.33	3.84
2019-04-24 22:00:00	0	8.5	3.59
2019-04-24 23:00:00	0	8.25	3.25
2019-04-25 00:00:00	0	5.56	6.11
2019-04-25 01:00:00	0	3.83	1.33
2019-04-25 02:00:00	0	5.34	7.34
2019-04-25 03:00:00	0	3.67	4.17
2019-04-25 04:00:00	0	3.83	1.33
2019-04-25 05:00:00	0	3.67	4.25
2019-04-25 06:00:00	0	5.42	1.42
2019-04-25 07:00:00	0	3.92	1.08
2019-04-25 08:00:00	0	4.17	1
2019-04-25 09:00:00	0	9	2.5
2019-04-25 10:00:00	0	8.58	3.33
2019-04-25 11:00:00	0	10.25	3.75
2019-04-25 12:00:00	0	8.42	3.42
2019-04-25 13:00:00	0	8.42	3.25
2019-04-25 14:00:00	2	10.58	4.33
2019-04-25 15:00:00	54	9.08	6.92
2019-04-25 16:00:00	0	12	4.92
2019-04-25 17:00:00	0	14.58	6.25
2019-04-25 18:00:00	0	13	5.83
2019-04-25 19:00:00	0	14.92	6.25
2019-04-25 20:00:00	0	13.25	5.83
2019-04-25 21:00:00	0	13.42	5.42
2019-04-25 22:00:00	0	8.59	3.92
2019-04-25 23:00:00	0	7.25	2.75
2019-04-26 00:00:00	0	6.55	1.89
2019-04-26 01:00:00	0	3.92	1.42
2019-04-26 02:00:00	0	5.25	2.5
2019-04-26 03:00:00	0	3.75	3.33
2019-04-26 04:00:00	0	3.75	1
2019-04-26 05:00:00	0	5.25	7.5
2019-04-26 06:00:00	0	4.67	1.58
2019-04-26 07:00:00	0	5.34	6.58
2019-04-26 08:00:00	0	5.67	3
2019-04-26 09:00:00	0	8.58	3.42
2019-04-26 10:00:00	0	10.08	3.84
2019-04-26 11:00:00	0	8.67	3.59
2019-04-26 12:00:00	0	10.17	3.59
2019-04-26 13:00:00	0	8.5	3.67
2019-04-26 14:00:00	0	8.75	3.33
2019-04-26 15:00:00	56	12.92	7.92
2019-04-26 16:00:00	0	11.42	4.84
2019-04-26 17:00:00	0	14.84	6.25
2019-04-26 18:00:00	0	13.34	6.25
2019-04-26 19:00:00	0	13.42	6
2019-04-26 20:00:00	0	15.59	6.5
2019-04-26 21:00:00	0	13.34	6
2019-04-26 22:00:00	0	10.67	3.92
2019-04-26 23:00:00	0	8	3.34
2019-04-27 00:00:00	0	9.44	2.78
2019-04-27 01:00:00	0	5.58	3
2019-04-27 02:00:00	0	3.84	5.83
2019-04-27 03:00:00	0	3.75	7.33
2019-04-27 04:00:00	0	5.25	4.08
2019-04-27 05:00:00	0	5.58	1.83
2019-04-27 06:00:00	0	6.17	4.42
2019-04-27 07:00:00	0	4.84	4.75
2019-04-27 08:00:00	0	6.25	2
2019-04-27 09:00:00	0	10.17	3.67
2019-04-27 10:00:00	0	8.75	3.34
2019-04-27 11:00:00	0	8.58	3.17
2019-04-27 12:00:00	0	10	3.75
2019-04-27 13:00:00	0	8.75	3.33
2019-04-27 14:00:00	0	10	3.75
2019-04-27 15:00:00	30	11.42	6.59
2019-04-27 16:00:00	0	8.75	3.67
2019-04-27 17:00:00	0	11.08	4.58
2019-04-27 18:00:00	0	11.67	4.75
2019-04-27 19:00:00	0	14.58	6.25
2019-04-27 20:00:00	0	12.59	5.83
2019-04-27 21:00:00	0	12.42	5.58
2019-04-27 22:00:00	0	10.58	3.92
2019-04-27 23:00:00	0	8.25	3.33
2019-04-28 00:00:00	0	6.78	1.89
2019-04-28 01:00:00	0	5.75	1.5
2019-04-28 02:00:00	0	5.34	7.59
2019-04-28 03:00:00	0	3.92	4.42
2019-04-28 04:00:00	0	5.42	7.58
2019-04-28 05:00:00	0	4.34	1.5
2019-04-28 06:00:00	0	4.42	4.25
2019-04-28 07:00:00	0	6.67	1.75
2019-04-28 08:00:00	0	6.17	5.17
2019-04-28 09:00:00	0	9.58	2.84
2019-04-28 10:00:00	0	8.67	3.84
2019-04-28 11:00:00	0	8.5	3.17
2019-04-28 12:00:00	0	10.08	3.84
2019-04-28 13:00:00	0	8.75	3.59
2019-04-28 14:00:00	0	8.58	3.42
2019-04-28 15:00:00	0	10.08	3.92
2019-04-28 16:00:00	0	8.75	3.67
2019-04-28 17:00:00	0	10.17	3.59
2019-04-28 18:00:00	28	8	4.83
2019-04-28 19:00:00	28	7.83	4.5
2019-04-28 20:00:00	86	10.5	8.5
2019-04-28 21:00:00	0	8.67	3.67
2019-04-28 22:00:00	0	7.25	2.59
2019-04-28 23:00:00	0	6	4.92
2019-04-29 00:00:00	0	4.89	3.33
2019-04-29 01:00:00	0	5.33	2.5
2019-04-29 02:00:00	0	3.75	3.33
2019-04-29 03:00:00	0	3.75	4.33
2019-04-29 04:00:00	0	5.5	4.75
2019-04-29 05:00:00	0	3.58	1.17
2019-04-29 06:00:00	0	3.92	1.08
2019-04-29 07:00:00	0	6.83	1.67
2019-04-29 08:00:00	58	8.75	6.5
2019-04-29 09:00:00	88	8.42	7.67
2019-04-29 10:00:00	112	10.75	9.5
2019-04-29 11:00:00	112	8.58	9
2019-04-29 12:00:00	116	8.67	9
2019-04-29 13:00:00	114	10.17	9.34
2019-04-29 14:00:00	172	8.75	12.42
2019-04-29 15:00:00	114	10	9.17
2019-04-29 16:00:00	118	8.5	9.25
2019-04-29 17:00:00	232	8.67	15.25
2019-04-29 18:00:00	198	10.67	14.17
2019-04-29 19:00:00	172	10	13.25
2019-04-29 20:00:00	86	13	9.58
2019-04-29 21:00:00	28	8.5	4.75
2019-04-29 22:00:00	0	5.42	1.67
2019-04-29 23:00:00	0	5.42	4.58
2019-04-30 00:00:00	0	5.22	1.22
2019-04-30 01:00:00	0	5.59	1.33
2019-04-30 02:00:00	0	3.67	1.17
2019-04-30 03:00:00	0	3.75	1
2019-04-30 04:00:00	0	5.59	1.5
2019-04-30 05:00:00	0	3.75	1
2019-04-30 06:00:00	0	5.67	1.25
2019-04-30 07:00:00	0	5.33	1.75
2019-04-30 08:00:00	58	8.5	6.33
2019-04-30 09:00:00	110	10.42	9.5
2019-04-30 10:00:00	116	8.75	9.42
2019-04-30 11:00:00	114	8.5	9.17
2019-04-30 12:00:00	108	10.33	9.42
2019-04-30 13:00:00	0	8.58	3.59
2019-04-30 14:00:00	56	9.92	6.25
2019-04-30 15:00:00	112	9.17	9.42
2019-04-30 16:00:00	114	8.58	9.08
2019-04-30 17:00:00	112	10.25	9.67
2019-04-30 18:00:00	116	8.5	9
2019-04-30 19:00:00	114	10.25	9.58
2019-04-30 20:00:00	28	10.75	6.25
2019-04-30 21:00:00	0	8.5	3.5
2019-04-30 22:00:00	0	10.17	4.08
2019-04-30 23:00:00	0	6	2
2019-05-01 00:00:00	0	4.56	5.55

## Sheet: PM 06242 07
Data/Hora	Intensidade(carros/hora)	Ocupacao(%)	Carga(%)
2019-04-01 00:00:00	0	42.11	20.33
2019-04-01 01:00:00	0	43.5	20.83
2019-04-01 02:00:00	0	43.34	20.75
2019-04-01 03:00:00	0	42.34	20.5
2019-04-01 04:00:00	0	42.5	20.42
2019-04-01 05:00:00	0	43.59	20.67
2019-04-01 06:00:00	0	43.67	20.75
2019-04-01 07:00:00	0	43.34	20.67
2019-04-01 08:00:00	0	42.59	20.58
2019-04-01 09:00:00	0	44.67	21.25
2019-04-01 10:00:00	0	45.17	21.5
2019-04-01 11:00:00	0	44.67	21.25
2019-04-01 12:00:00	0	44.75	21.42
2019-04-01 13:00:00	0	44.17	20.83
2019-04-01 14:00:00	0	42.84	20.67
2019-04-01 15:00:00	0	43	20.75
2019-04-01 16:00:00	0	43.5	20.75
2019-04-01 17:00:00	0	43.92	20.92
2019-04-01 18:00:00	0	46.83	22.25
2019-04-01 19:00:00	0	45.25	21.67
2019-04-01 20:00:00	0	44.34	20.92
2019-04-01 21:00:00	0	44.42	21.08
2019-04-01 22:00:00	0	42.5	20.5
2019-04-01 23:00:00	0	42.33	20.5
2019-04-02 00:00:00	0	43	20.56
2019-04-02 01:00:00	0	43.59	20.92
2019-04-02 02:00:00	0	43.92	20.83
2019-04-02 03:00:00	0	42.83	20.92
2019-04-02 04:00:00	0	42.34	20.5
2019-04-02 05:00:00	0	43.42	20.75
2019-04-02 06:00:00	0	43	20.58
2019-04-02 07:00:00	0	42.25	20.42
2019-04-02 08:00:00	0	43.42	20.67
2019-04-02 09:00:00	0	44.5	21.42
2019-04-02 10:00:00	0	46.17	21.75
2019-04-02 11:00:00	0	44.42	21.58
2019-04-02 12:00:00	0	42.59	20.5
2019-04-02 13:00:00	0	44.17	20.67
2019-04-02 14:00:00	0	42.75	20.84
2019-04-02 15:00:00	0	43.75	20.92
2019-04-02 16:00:00	0	43.5	20.75
2019-04-02 17:00:00	0	43.59	20.67
2019-04-02 18:00:00	0	46.92	22.17
2019-04-02 19:00:00	0	44.67	20.75
2019-04-02 20:00:00	0	44.17	21
2019-04-02 21:00:00	0	44.67	21
2019-04-02 22:00:00	0	43.34	20.67
2019-04-02 23:00:00	0	42.5	20.5
2019-04-03 00:00:00	0	42.89	20.67
2019-04-03 01:00:00	0	42.34	20.58
2019-04-03 02:00:00	0	46	21.84
2019-04-03 03:00:00	0	43.92	21
2019-04-03 04:00:00	0	43.17	20.75
2019-04-03 05:00:00	0	43.34	20.58
2019-04-03 06:00:00	0	43.09	20.92
2019-04-03 07:00:00	0	42.5	20.5
2019-04-03 08:00:00	0	43.33	20.75
2019-04-03 09:00:00	0	44.09	20.83
2019-04-03 10:00:00	0	46.25	22
2019-04-03 11:00:00	0	45.92	22
2019-04-03 12:00:00	0	42.58	20.5
2019-04-03 13:00:00	0	45.67	21.58
2019-04-03 14:00:00	0	43.59	21.17
2019-04-03 15:00:00	0	43.59	20.92
2019-04-03 16:00:00	0	43.17	20.75
2019-04-03 17:00:00	0	42.5	20.5
2019-04-03 18:00:00	0	46.17	21.83
2019-04-03 19:00:00	0	45.67	22.17
2019-04-03 20:00:00	0	43.59	21
2019-04-03 21:00:00	0	44	21
2019-04-03 22:00:00	0	42.42	20.5
2019-04-03 23:00:00	0	42.33	20.5
2019-04-04 00:00:00	0	43	20.67
2019-04-04 01:00:00	0	42.33	20.5
2019-04-04 02:00:00	0	45.75	21.58
2019-04-04 03:00:00	0	44.08	21.25
2019-04-04 04:00:00	0	43.09	20.67
2019-04-04 05:00:00	0	43.75	20.75
2019-04-04 06:00:00	0	42.75	20.5
2019-04-04 07:00:00	0	43.59	20.58
2019-04-04 08:00:00	0	43.25	20.92
2019-04-04 09:00:00	0	43.92	21
2019-04-04 10:00:00	0	47.92	22.67
2019-04-04 11:00:00	0	47.09	22.84
2019-04-04 12:00:00	0	43.84	21
2019-04-04 13:00:00	0	44.75	21.17
2019-04-04 14:00:00	0	43.67	20.75
2019-04-04 15:00:00	0	43.59	20.67
2019-04-04 16:00:00	0	42.34	20.58
2019-04-04 17:00:00	0	42.59	20.5
2019-04-04 18:00:00	0	44.75	21.25
2019-04-04 19:00:00	0	44.34	21.25
2019-04-04 20:00:00	0	45.67	21.5
2019-04-04 21:00:00	0	42.59	20.58
2019-04-04 22:00:00	0	42.5	20.5
2019-04-04 23:00:00	0	43.34	20.75
2019-04-05 00:00:00	0	43.11	20.44
2019-04-05 01:00:00	0	43.5	20.67
2019-04-05 02:00:00	0	43.75	20.92
2019-04-05 03:00:00	0	45.67	21.42
2019-04-05 04:00:00	0	44.09	20.83
2019-04-05 05:00:00	0	43.5	20.75
2019-04-05 06:00:00	0	43.5	20.58
2019-04-05 07:00:00	0	42.34	20.67
2019-04-05 08:00:00	0	42.5	20.5
2019-04-05 09:00:00	0	43.84	20.83
2019-04-05 10:00:00	0	46.5	22.25
2019-04-05 11:00:00	0	47.17	22.5
2019-04-05 12:00:00	0	45.42	21.5
2019-04-05 13:00:00	0	44	20.92
2019-04-05 14:00:00	0	44.17	20.92
2019-04-05 15:00:00	0	42.34	20.58
2019-04-05 16:00:00	0	42.59	20.5
2019-04-05 17:00:00	0	45.67	21.17
2019-04-05 18:00:00	0	43.75	21
2019-04-05 19:00:00	0	44.25	20.75
2019-04-05 20:00:00	0	45.42	21.67
2019-04-05 21:00:00	0	42.5	20.5
2019-04-05 22:00:00	0	43.33	20.75
2019-04-05 23:00:00	0	42.59	20.5
2019-04-06 00:00:00	0	43.11	20.67
2019-04-06 01:00:00	0	43.34	20.75
2019-04-06 02:00:00	0	42.59	20.5
2019-04-06 03:00:00	0	45.17	21
2019-04-06 04:00:00	0	42.34	20.5
2019-04-06 05:00:00	0	44.17	20.83
2019-04-06 06:00:00	0	43.34	20.75
2019-04-06 07:00:00	0	42.84	20.5
2019-04-06 08:00:00	0	44.5	20.83
2019-04-06 09:00:00	0	43	20.75
2019-04-06 10:00:00	0	46.67	21.92
2019-04-06 11:00:00	0	44.84	21.42
2019-04-06 12:00:00	0	45.42	21.67
2019-04-06 13:00:00	0	43.42	20.75
2019-04-06 14:00:00	0	43.59	21
2019-04-06 15:00:00	0	44.17	20.75
2019-04-06 16:00:00	0	43	20.67
2019-04-06 17:00:00	0	44.25	20.92
2019-04-06 18:00:00	0	45.67	21.75
2019-04-06 19:00:00	0	44.92	21.5
2019-04-06 20:00:00	0	46.08	21.67
2019-04-06 21:00:00	0	42.5	20.58
2019-04-06 22:00:00	0	42.25	20.5
2019-04-06 23:00:00	0	43.5	20.75
2019-04-07 00:00:00	0	43.11	20.67
2019-04-07 01:00:00	0	43.5	20.75
2019-04-07 02:00:00	0	42.5	20.5
2019-04-07 03:00:00	0	43.5	20.58
2019-04-07 04:00:00	0	42.75	20.67
2019-04-07 05:00:00	0	43.17	20.75
2019-04-07 06:00:00	0	43.75	20.75
2019-04-07 07:00:00	0	42.42	20.5
2019-04-07 08:00:00	0	44.33	21.08
2019-04-07 09:00:00	0	43.75	21.17
2019-04-07 10:00:00	0	44.84	21.5
2019-04-07 11:00:00	0	45.09	21.5
2019-04-07 12:00:00	0	46.25	22.17
2019-04-07 13:00:00	0	44.17	20.92
2019-04-07 14:00:00	0	43	20.75
2019-04-07 15:00:00	0	44.17	21
2019-04-07 16:00:00	0	43.34	20.59
2019-04-07 17:00:00	0	44.84	21.09
2019-04-07 18:00:00	0	47.42	22.42
2019-04-07 19:00:00	0	45.84	21.75
2019-04-07 20:00:00	0	44.09	20.75
2019-04-07 21:00:00	0	43.5	20.75
2019-04-07 22:00:00	0	42.5	20.5
2019-04-07 23:00:00	0	43.34	20.75
2019-04-08 00:00:00	0	41.78	20.22
2019-04-08 01:00:00	0	43.75	20.5
2019-04-08 02:00:00	0	43.5	20.75
2019-04-08 03:00:00	0	42.34	20.5
2019-04-08 04:00:00	0	43.5	20.75
2019-04-08 05:00:00	0	42.59	20.5
2019-04-08 06:00:00	0	43.67	20.58
2019-04-08 07:00:00	0	43.25	20.75
2019-04-08 08:00:00	0	42.34	20.42
2019-04-08 09:00:00	0	45.67	21.42
2019-04-08 10:00:00	0	44.84	21.33
2019-04-08 11:00:00	0	44.75	21.5
2019-04-08 12:00:00	0	45.75	21.67
2019-04-08 13:00:00	0	43.67	21
2019-04-08 14:00:00	0	43.59	20.67
2019-04-08 15:00:00	0	43.17	20.67
2019-04-08 16:00:00	0	42.67	20.5
2019-04-08 17:00:00	0	44.75	20.83
2019-04-08 18:00:00	0	46.84	22.5
2019-04-08 19:00:00	0	44.67	21.25
2019-04-08 20:00:00	0	46.17	21.59
2019-04-08 21:00:00	0	44.5	21.5
2019-04-08 22:00:00	0	43.17	20.58
2019-04-08 23:00:00	0	42.5	20.67
2019-04-09 00:00:00	0	43.33	20.67
2019-04-09 01:00:00	0	44	20.83
2019-04-09 02:00:00	0	43	20.75
2019-04-09 03:00:00	0	43.92	20.83
2019-04-09 04:00:00	0	42.5	20.67
2019-04-09 05:00:00	0	42.42	20.5
2019-04-09 06:00:00	0	43.5	20.75
2019-04-09 07:00:00	0	42.5	20.5
2019-04-09 08:00:00	0	43.33	20.67
2019-04-09 09:00:00	0	44.75	21.25
2019-04-09 10:00:00	0	44.75	21.5
2019-04-09 11:00:00	0	46	22.08
2019-04-09 12:00:00	0	42.59	20.5
2019-04-09 13:00:00	0	44.17	20.83
2019-04-09 14:00:00	0	42.59	20.67
2019-04-09 15:00:00	0	44.67	20.75
2019-04-09 16:00:00	0	43.5	20.75
2019-04-09 17:00:00	0	43	20.5
2019-04-09 18:00:00	0	47.17	22.25
2019-04-09 19:00:00	0	45.25	21.42
2019-04-09 20:00:00	0	44.25	20.75
2019-04-09 21:00:00	0	45.92	21.58
2019-04-09 22:00:00	0	42.34	20.5
2019-04-09 23:00:00	0	42.5	20.5
2019-04-10 00:00:00	0	42.89	20.67
2019-04-10 01:00:00	0	42.34	20.5
2019-04-10 02:00:00	0	46.25	22
2019-04-10 03:00:00	0	44.75	21.25
2019-04-10 04:00:00	0	43.25	20.5
2019-04-10 05:00:00	0	43.5	20.75
2019-04-10 06:00:00	0	42.84	20.5
2019-04-10 07:00:00	0	43.42	20.58
2019-04-10 08:00:00	0	42.25	20.67
2019-04-10 09:00:00	0	43.59	20.83
2019-04-10 10:00:00	0	47.42	22.17
2019-04-10 11:00:00	0	45.75	22.08
2019-04-10 12:00:00	0	42.25	20.5
2019-04-10 13:00:00	0	46.17	21.75
2019-04-10 14:00:00	0	43.84	20.92
2019-04-10 15:00:00	0	43.92	20.75
2019-04-10 16:00:00	0	42.92	20.75
2019-04-10 17:00:00	0	42.25	20.42
2019-04-10 18:00:00	0	46.17	21.75
2019-04-10 19:00:00	0	45.75	21.92
2019-04-10 20:00:00	0	44.67	21.25
2019-04-10 21:00:00	0	42.84	20.5
2019-04-10 22:00:00	0	42.25	20.5
2019-04-10 23:00:00	0	43.5	20.75
2019-04-11 00:00:00	0	44.67	21.11
2019-04-11 01:00:00	0	43.42	20.75
2019-04-11 02:00:00	0	43.84	20.83
2019-04-11 03:00:00	0	44.67	21.58
2019-04-11 04:00:00	0	43.92	20.92
2019-04-11 05:00:00	0	42.59	20.5
2019-04-11 06:00:00	0	43.75	20.75
2019-04-11 07:00:00	0	42.59	20.5
2019-04-11 08:00:00	0	43.25	20.58
2019-04-11 09:00:00	0	44.75	21
2019-04-11 10:00:00	0	46.92	22.58
2019-04-11 11:00:00	0	47.92	22.92
2019-04-11 12:00:00	0	44.17	21.25
2019-04-11 13:00:00	0	44.75	21
2019-04-11 14:00:00	0	44.17	21.42
2019-04-11 15:00:00	0	42.33	20.5
2019-04-11 16:00:00	0	43.17	20.75
2019-04-11 17:00:00	0	42.5	20.5
2019-04-11 18:00:00	0	43.67	20.5
2019-04-11 19:00:00	0	45.17	21.17
2019-04-11 20:00:00	0	44.25	21.17
2019-04-11 21:00:00	0	43.17	20.75
2019-04-11 22:00:00	0	42.42	20.5
2019-04-11 23:00:00	0	42.33	20.5
2019-04-12 00:00:00	0	42.89	20.67
2019-04-12 01:00:00	0	42.58	20.5
2019-04-12 02:00:00	0	44.75	21.17
2019-04-12 03:00:00	0	46.75	22.42
2019-04-12 04:00:00	0	42.92	20.5
2019-04-12 05:00:00	0	45.17	21.33
2019-04-12 06:00:00	0	42.5	20.5
2019-04-12 07:00:00	0	43.33	20.67
2019-04-12 08:00:00	0	42.5	20.58
2019-04-12 09:00:00	0	42.92	20.5
2019-04-12 10:00:00	0	47.92	22.67
2019-04-12 11:00:00	0	47.09	22.59
2019-04-12 12:00:00	0	46.09	21.92
2019-04-12 13:00:00	0	43.59	21
2019-04-12 14:00:00	0	44.17	21
2019-04-12 15:00:00	0	43.25	20.75
2019-04-12 16:00:00	0	42.75	20.5
2019-04-12 17:00:00	0	46.09	21.67
2019-04-12 18:00:00	0	43.67	21.17
2019-04-12 19:00:00	0	43.84	21
2019-04-12 20:00:00	0	46.17	21.67
2019-04-12 21:00:00	0	42.75	20.5
2019-04-12 22:00:00	0	42.67	20.5
2019-04-12 23:00:00	0	43.25	20.75
2019-04-13 00:00:00	0	43.11	20.67
2019-04-13 01:00:00	0	43.33	20.75
2019-04-13 02:00:00	0	42.5	20.5
2019-04-13 03:00:00	0	44.09	21.25
2019-04-13 04:00:00	0	43.25	20.83
2019-04-13 05:00:00	0	44.75	21.08
2019-04-13 06:00:00	0	43.5	20.75
2019-04-13 07:00:00	0	42.75	20.5
2019-04-13 08:00:00	0	43.59	20.92
2019-04-13 09:00:00	0	44.42	21
2019-04-13 10:00:00	0	46	21.75
2019-04-13 11:00:00	0	46.17	21.75
2019-04-13 12:00:00	0	46.92	22.67
2019-04-13 13:00:00	0	42.5	20.5
2019-04-13 14:00:00	0	45.17	21.5
2019-04-13 15:00:00	0	43.25	20.67
2019-04-13 16:00:00	0	43.5	20.75
2019-04-13 17:00:00	0	44.17	21.08
2019-04-13 18:00:00	0	45.25	21.75
2019-04-13 19:00:00	0	46.42	21.92
2019-04-13 20:00:00	0	44.33	21.25
2019-04-13 21:00:00	0	44.17	21.17
2019-04-13 22:00:00	0	42.42	20.58
2019-04-13 23:00:00	0	42.33	20.5
2019-04-14 00:00:00	0	43.22	20.67
2019-04-14 01:00:00	0	42.58	20.5
2019-04-14 02:00:00	0	43.5	20.67
2019-04-14 03:00:00	0	42.75	20.58
2019-04-14 04:00:00	0	42.67	20.5
2019-04-14 05:00:00	0	43.92	20.83
2019-04-14 06:00:00	0	42.84	20.5
2019-04-14 07:00:00	0	43.5	20.75
2019-04-14 08:00:00	0	43.25	20.58
2019-04-14 09:00:00	0	44	21.17
2019-04-14 10:00:00	0	45.84	21.67
2019-04-14 11:00:00	0	45.33	21.67
2019-04-14 12:00:00	0	46.75	22.17
2019-04-14 13:00:00	0	43.75	21.08
2019-04-14 14:00:00	0	43	20.5
2019-04-14 15:00:00	0	45.08	21.17
2019-04-14 16:00:00	0	42.34	20.42
2019-04-14 17:00:00	0	45.08	21.17
2019-04-14 18:00:00	0	46.92	22.58
2019-04-14 19:00:00	0	46.17	22.17
2019-04-14 20:00:00	0	45.08	21.25
2019-04-14 21:00:00	0	43	20.83
2019-04-14 22:00:00	0	43.42	20.75
2019-04-14 23:00:00	0	42.25	20.5
2019-04-15 00:00:00	0	43	20.67
2019-04-15 01:00:00	0	43.92	20.92
2019-04-15 02:00:00	0	42.59	20.5
2019-04-15 03:00:00	0	42.42	20.5
2019-04-15 04:00:00	0	43.34	20.75
2019-04-15 05:00:00	0	42.34	20.5
2019-04-15 06:00:00	0	45.09	21.42
2019-04-15 07:00:00	0	43.34	20.67
2019-04-15 08:00:00	0	42.59	20.5
2019-04-15 09:00:00	0	46.09	21.17
2019-04-15 10:00:00	0	44.25	20.75
2019-04-15 11:00:00	0	45.17	21.5
2019-04-15 12:00:00	0	45.34	21.25
2019-04-15 13:00:00	0	44.17	21.17
2019-04-15 14:00:00	0	43.59	20.59
2019-04-15 15:00:00	0	43.09	20.67
2019-04-15 16:00:00	0	42.84	20.5
2019-04-15 17:00:00	0	43.84	20.75
2019-04-15 18:00:00	0	47.09	22.17
2019-04-15 19:00:00	0	45.59	21.17
2019-04-15 20:00:00	0	44.67	21.42
2019-04-15 21:00:00	0	45.67	21.5
2019-04-15 22:00:00	0	43.34	20.75
2019-04-15 23:00:00	0	42.34	20.5
2019-04-16 00:00:00	0	43.45	20.67
2019-04-16 01:00:00	0	43.84	20.92
2019-04-16 02:00:00	0	43.5	20.83
2019-04-16 03:00:00	0	44.17	20.75
2019-04-16 04:00:00	0	42.34	20.5
2019-04-16 05:00:00	0	42.59	20.5
2019-04-16 06:00:00	0	43.5	20.75
2019-04-16 07:00:00	0	42.5	20.5
2019-04-16 08:00:00	0	43.34	20.59
2019-04-16 09:00:00	0	44.09	20.75
2019-04-16 10:00:00	0	45.75	22
2019-04-16 11:00:00	0	46.34	22.09
2019-04-16 12:00:00	0	42.59	20.5
2019-04-16 13:00:00	0	43.17	20.75
2019-04-16 14:00:00	0	43.34	20.75
2019-04-16 15:00:00	0	44.67	21.08
2019-04-16 16:00:00	0	43.5	20.59
2019-04-16 17:00:00	0	43	20.58
2019-04-16 18:00:00	0	47	22
2019-04-16 19:00:00	0	46.09	22
2019-04-16 20:00:00	0	45.17	21.17
2019-04-16 21:00:00	0	45.42	21.17
2019-04-16 22:00:00	0	42.34	20.42
2019-04-16 23:00:00	0	42.5	20.42
2019-04-17 00:00:00	0	43.11	20.56
2019-04-17 01:00:00	0	42.34	20.5
2019-04-17 02:00:00	0	47.42	22.25
2019-04-17 03:00:00	0	44.5	21.5
2019-04-17 04:00:00	0	43.25	20.5
2019-04-17 05:00:00	0	43.34	20.75
2019-04-17 06:00:00	0	43	20.5
2019-04-17 07:00:00	0	42.5	20.5
2019-04-17 08:00:00	0	43.34	20.75
2019-04-17 09:00:00	0	44	21
2019-04-17 10:00:00	0	47.42	22.09
2019-04-17 11:00:00	0	46	22.25
2019-04-17 12:00:00	0	42.5	20.5
2019-04-17 13:00:00	0	46.09	21.75
2019-04-17 14:00:00	0	45.17	21.25
2019-04-17 15:00:00	0	42.92	20.5
2019-04-17 16:00:00	0	44.42	21.08
2019-04-17 17:00:00	0	42.5	20.5
2019-04-17 18:00:00	0	46.09	21.67
2019-04-17 19:00:00	0	46.25	22
2019-04-17 20:00:00	0	45.67	21.58
2019-04-17 21:00:00	0	42.84	20.67
2019-04-17 22:00:00	0	42.5	20.5
2019-04-17 23:00:00	0	43.33	20.75
2019-04-18 00:00:00	0	41.89	20.33
2019-04-18 01:00:00	0	42.42	20.5
2019-04-18 02:00:00	0	43.84	20.75
2019-04-18 03:00:00	0	44.84	21.17
2019-04-18 04:00:00	0	43.59	20.58
2019-04-18 05:00:00	0	43.17	20.92
2019-04-18 06:00:00	0	42.67	20.5
2019-04-18 07:00:00	0	43.42	20.75
2019-04-18 08:00:00	0	43.25	20.75
2019-04-18 09:00:00	0	42.84	20.5
2019-04-18 10:00:00	0	48.09	23
2019-04-18 11:00:00	0	47.09	22.75
2019-04-18 12:00:00	0	45.58	21.75
2019-04-18 13:00:00	0	43.75	20.83
2019-04-18 14:00:00	0	43.83	20.92
2019-04-18 15:00:00	0	43.5	20.75
2019-04-18 16:00:00	0	42.58	20.5
2019-04-18 17:00:00	0	43.42	20.67
2019-04-18 18:00:00	0	43	20.75
2019-04-18 19:00:00	0	44.75	21.25
2019-04-18 20:00:00	0	46.09	21.75
2019-04-18 21:00:00	0	42.58	20.5
2019-04-18 22:00:00	0	43.5	20.58
2019-04-18 23:00:00	0	42.84	20.67
2019-04-19 00:00:00	0	43.45	20.56
2019-04-19 01:00:00	0	43.75	20.67
2019-04-19 02:00:00	0	43.75	20.83
2019-04-19 03:00:00	0	46.34	22.25
2019-04-19 04:00:00	0	44.42	21.08
2019-04-19 05:00:00	0	44.75	21.5
2019-04-19 06:00:00	0	43.75	20.58
2019-04-19 07:00:00	0	42.59	20.67
2019-04-19 08:00:00	0	42.59	20.5
2019-04-19 09:00:00	0	44	20.83
2019-04-19 10:00:00	0	46.5	22.17
2019-04-19 11:00:00	0	47.17	22.75
2019-04-19 12:00:00	0	46.58	22.33
2019-04-19 13:00:00	0	43	20.5
2019-04-19 14:00:00	0	44.75	20.92
2019-04-19 15:00:00	0	43.5	20.75
2019-04-19 16:00:00	0	42.5	20.5
2019-04-19 17:00:00	0	45.5	21.09
2019-04-19 18:00:00	0	43.75	21.08
2019-04-19 19:00:00	0	44.17	20.75
2019-04-19 20:00:00	0	46.67	21.75
2019-04-19 21:00:00	0	42.59	20.5
2019-04-19 22:00:00	0	43.5	20.67
2019-04-19 23:00:00	0	42.59	20.58
2019-04-20 00:00:00	0	43.45	20.67
2019-04-20 01:00:00	0	43.59	20.67
2019-04-20 02:00:00	0	42.59	20.5
2019-04-20 03:00:00	0	45.09	20.75
2019-04-20 04:00:00	0	42.59	20.5
2019-04-20 05:00:00	0	45.17	21.33
2019-04-20 06:00:00	0	43.75	20.75
2019-04-20 07:00:00	0	42.59	20.5
2019-04-20 08:00:00	0	43.84	20.75
2019-04-20 09:00:00	0	44.92	21.33
2019-04-20 10:00:00	0	45.84	21.58
2019-04-20 11:00:00	0	46.67	21.92
2019-04-20 12:00:00	0	46.84	22.5
2019-04-20 13:00:00	0	44.42	21.17
2019-04-20 14:00:00	0	43.59	21.08
2019-04-20 15:00:00	0	43.67	20.83
2019-04-20 16:00:00	0	43.34	20.67
2019-04-20 17:00:00	0	43.25	20.75
2019-04-20 18:00:00	0	47.67	22.25
2019-04-20 19:00:00	0	45.34	21.42
2019-04-20 20:00:00	0	45.25	21.42
2019-04-20 21:00:00	0	44.83	21.42
2019-04-20 22:00:00	0	42.34	20.5
2019-04-20 23:00:00	0	43.5	20.75
2019-04-21 00:00:00	0	42.22	20.33
2019-04-21 01:00:00	0	42.84	20.5
2019-04-21 02:00:00	0	43.5	20.75
2019-04-21 03:00:00	0	42.59	20.5
2019-04-21 04:00:00	0	43.75	20.75
2019-04-21 05:00:00	0	42.59	20.5
2019-04-21 06:00:00	0	44.17	20.67
2019-04-21 07:00:00	0	42.5	20.67
2019-04-21 08:00:00	0	43.25	20.58
2019-04-21 09:00:00	0	44.59	21
2019-04-21 10:00:00	0	44.09	20.92
2019-04-21 11:00:00	0	47.17	22.33
2019-04-21 12:00:00	0	45.92	21.83
2019-04-21 13:00:00	0	44.25	21.17
2019-04-21 14:00:00	0	44.17	20.83
2019-04-21 15:00:00	0	44.84	21.42
2019-04-21 16:00:00	0	43.42	20.67
2019-04-21 17:00:00	0	43.59	20.83
2019-04-21 18:00:00	0	47.17	22.5
2019-04-21 19:00:00	0	47.25	22.42
2019-04-21 20:00:00	0	44.67	21.42
2019-04-21 21:00:00	0	43.67	20.58
2019-04-21 22:00:00	0	43.34	20.59
2019-04-21 23:00:00	0	42.34	20.34
2019-04-22 00:00:00	0	42.89	20.56
2019-04-22 01:00:00	0	42.59	20.5
2019-04-22 02:00:00	0	43.25	20.5
2019-04-22 03:00:00	0	43.25	20.75
2019-04-22 04:00:00	0	42.34	20.5
2019-04-22 05:00:00	0	43.42	20.75
2019-04-22 06:00:00	0	43.92	20.83
2019-04-22 07:00:00	0	42.33	20.5
2019-04-22 08:00:00	0	43.42	20.75
2019-04-22 09:00:00	0	44.59	21.42
2019-04-22 10:00:00	0	45.42	21.67
2019-04-22 11:00:00	0	46.83	22.17
2019-04-22 12:00:00	0	43.59	20.75
2019-04-22 13:00:00	0	46.25	21.84
2019-04-22 14:00:00	0	41.33	20.33
2019-04-22 15:00:00	0	42	20.33
2019-04-22 16:00:00	0	43.42	20.67
2019-04-22 17:00:00	0	42.59	20.5
2019-04-22 18:00:00	0	48.08	22.75
2019-04-22 19:00:00	0	45.25	21.5
2019-04-22 20:00:00	0	45.17	21.58
2019-04-22 21:00:00	0	47.67	22.58
2019-04-22 22:00:00	0	42.33	20.5
2019-04-22 23:00:00	0	43.17	20.67
2019-04-23 00:00:00	0	41.78	20.44
2019-04-23 01:00:00	0	42.67	20.5
2019-04-23 02:00:00	0	45.08	21.34
2019-04-23 03:00:00	0	43	20.67
2019-04-23 04:00:00	0	43.17	20.58
2019-04-23 05:00:00	0	42.42	20.67
2019-04-23 06:00:00	0	42.33	20.5
2019-04-23 07:00:00	0	43.42	20.75
2019-04-23 08:00:00	0	42.33	20.5
2019-04-23 09:00:00	0	44.42	21
2019-04-23 10:00:00	0	46.42	22.5
2019-04-23 11:00:00	0	45.84	21.92
2019-04-23 12:00:00	0	42.25	20.5
2019-04-23 13:00:00	0	44.17	20.83
2019-04-23 14:00:00	0	42.34	20.42
2019-04-23 15:00:00	0	44.75	21.08
2019-04-23 16:00:00	0	43.5	20.75
2019-04-23 17:00:00	0	43.09	20.5
2019-04-23 18:00:00	0	47.59	22
2019-04-23 19:00:00	0	45.75	22.08
2019-04-23 20:00:00	0	46.17	21.58
2019-04-23 21:00:00	0	46.09	21.58
2019-04-23 22:00:00	0	42.34	20.42
2019-04-23 23:00:00	0	43.5	20.75
2019-04-24 00:00:00	0	42.11	20.33
2019-04-24 01:00:00	0	42.59	20.42
2019-04-24 02:00:00	0	46.84	21.75
2019-04-24 03:00:00	0	45.17	21.59
2019-04-24 04:00:00	0	44.67	21
2019-04-24 05:00:00	0	42.25	20.58
2019-04-24 06:00:00	0	43	20.58
2019-04-24 07:00:00	0	44.5	21
2019-04-24 08:00:00	0	43.34	20.67
2019-04-24 09:00:00	0	44	20.84
2019-04-24 10:00:00	0	47.42	22.42
2019-04-24 11:00:00	0	46.59	22.59
2019-04-24 12:00:00	0	42.5	20.5
2019-04-24 13:00:00	0	46.09	21.67
2019-04-24 14:00:00	0	44.67	21.25
2019-04-24 15:00:00	0	43.09	20.5
2019-04-24 16:00:00	0	44.92	21.33
2019-04-24 17:00:00	0	42.5	20.5
2019-04-24 18:00:00	0	45.59	21.17
2019-04-24 19:00:00	0	46.5	22.09
2019-04-24 20:00:00	0	44.75	21.5
2019-04-24 21:00:00	0	43.5	20.67
2019-04-24 22:00:00	0	42.5	20.58
2019-04-24 23:00:00	0	42.42	20.5
2019-04-25 00:00:00	0	43.11	20.67
2019-04-25 01:00:00	0	43	20.75
2019-04-25 02:00:00	0	43.75	20.58
2019-04-25 03:00:00	0	45.75	22.08
2019-04-25 04:00:00	0	42.5	20.5
2019-04-25 05:00:00	0	43	20.75
2019-04-25 06:00:00	0	43.42	20.75
2019-04-25 07:00:00	0	42.25	20.5
2019-04-25 08:00:00	0	42.84	20.5
2019-04-25 09:00:00	0	44.17	20.92
2019-04-25 10:00:00	0	46.25	22.08
2019-04-25 11:00:00	0	48.17	22.92
2019-04-25 12:00:00	0	45.17	21.75
2019-04-25 13:00:00	0	42.84	20.5
2019-04-25 14:00:00	0	45.58	21.42
2019-04-25 15:00:00	0	42.84	20.5
2019-04-25 16:00:00	0	42.59	20.5
2019-04-25 17:00:00	0	43.42	20.75
2019-04-25 18:00:00	0	42.84	20.5
2019-04-25 19:00:00	0	46.67	22
2019-04-25 20:00:00	0	45.25	21.58
2019-04-25 21:00:00	0	43.17	20.58
2019-04-25 22:00:00	0	42.42	20.67
2019-04-25 23:00:00	0	42.33	20.5
2019-04-26 00:00:00	0	43	20.67
2019-04-26 01:00:00	0	42.33	20.5
2019-04-26 02:00:00	0	43.84	20.67
2019-04-26 03:00:00	0	46.92	22.5
2019-04-26 04:00:00	0	43.75	21
2019-04-26 05:00:00	0	46.5	22
2019-04-26 06:00:00	0	42.5	20.5
2019-04-26 07:00:00	0	43.33	20.75
2019-04-26 08:00:00	0	42.42	20.5
2019-04-26 09:00:00	0	42.92	20.42
2019-04-26 10:00:00	0	47.42	22.42
2019-04-26 11:00:00	0	47.34	22.92
2019-04-26 12:00:00	0	46.92	22.34
2019-04-26 13:00:00	0	43.5	21
2019-04-26 14:00:00	0	44.84	21.25
2019-04-26 15:00:00	0	43.34	20.75
2019-04-26 16:00:00	0	42.5	20.5
2019-04-26 17:00:00	0	45	20.84
2019-04-26 18:00:00	0	44	21.17
2019-04-26 19:00:00	0	44.67	21.17
2019-04-26 20:00:00	0	46.75	21.67
2019-04-26 21:00:00	0	43.5	20.84
2019-04-26 22:00:00	0	43.34	20.67
2019-04-26 23:00:00	0	42.34	20.58
2019-04-27 00:00:00	0	43.11	20.56
2019-04-27 01:00:00	0	43.33	20.59
2019-04-27 02:00:00	0	42.5	20.5
2019-04-27 03:00:00	0	43.59	20.92
2019-04-27 04:00:00	0	44.25	21
2019-04-27 05:00:00	0	45.17	21.09
2019-04-27 06:00:00	0	43.5	20.59
2019-04-27 07:00:00	0	42.34	20.58
2019-04-27 08:00:00	0	43.75	21
2019-04-27 09:00:00	0	45.5	21.09
2019-04-27 10:00:00	0	45.42	21.25
2019-04-27 11:00:00	0	47.17	22.08
2019-04-27 12:00:00	0	47.17	22.92
2019-04-27 13:00:00	0	44.59	21.42
2019-04-27 14:00:00	0	43.92	21
2019-04-27 15:00:00	0	45.5	21.75
2019-04-27 16:00:00	0	42.42	20.42
2019-04-27 17:00:00	0	44.17	20.92
2019-04-27 18:00:00	0	46	21.83
2019-04-27 19:00:00	0	46.67	21.92
2019-04-27 20:00:00	0	45.75	21.83
2019-04-27 21:00:00	0	44.42	21.5
2019-04-27 22:00:00	0	43.42	20.67
2019-04-27 23:00:00	0	42.25	20.58
2019-04-28 00:00:00	0	43.45	20.56
2019-04-28 01:00:00	0	43.42	20.75
2019-04-28 02:00:00	0	43.34	20.75
2019-04-28 03:00:00	0	42.5	20.5
2019-04-28 04:00:00	0	43.34	20.5
2019-04-28 05:00:00	0	42.34	20.42
2019-04-28 06:00:00	0	43.67	20.75
2019-04-28 07:00:00	0	43.34	20.75
2019-04-28 08:00:00	0	43.5	20.75
2019-04-28 09:00:00	0	44.67	20.83
2019-04-28 10:00:00	0	44.09	21.34
2019-04-28 11:00:00	0	46.75	22.5
2019-04-28 12:00:00	0	46.25	21.58
2019-04-28 13:00:00	0	45.42	21.92
2019-04-28 14:00:00	0	42.84	20.5
2019-04-28 15:00:00	0	45.17	21.34
2019-04-28 16:00:00	0	42.58	20.5
2019-04-28 17:00:00	0	43.42	20.58
2019-04-28 18:00:00	0	47.25	22.92
2019-04-28 19:00:00	0	46.5	22.33
2019-04-28 20:00:00	0	45.59	21.67
2019-04-28 21:00:00	0	44.67	21.5
2019-04-28 22:00:00	0	42.33	20.5
2019-04-28 23:00:00	0	43.5	20.75
2019-04-29 00:00:00	0	43.11	20.56
2019-04-29 01:00:00	0	43.17	20.67
2019-04-29 02:00:00	0	43.67	21.08
2019-04-29 03:00:00	0	42.33	20.5
2019-04-29 04:00:00	0	43.42	20.75
2019-04-29 05:00:00	0	42.25	20.5
2019-04-29 06:00:00	0	44.33	21.17
2019-04-29 07:00:00	0	43.67	20.75
2019-04-29 08:00:00	0	42.59	20.5
2019-04-29 09:00:00	0	44.25	20.83
2019-04-29 10:00:00	0	46.67	21.83
2019-04-29 11:00:00	0	45.34	21.75
2019-04-29 12:00:00	0	44.09	20.75
2019-04-29 13:00:00	0	46.58	21.92
2019-04-29 14:00:00	0	42.34	20.42
2019-04-29 15:00:00	0	43.92	20.67
2019-04-29 16:00:00	0	42.59	20.58
2019-04-29 17:00:00	0	42.59	20.42
2019-04-29 18:00:00	0	47.08	22
2019-04-29 19:00:00	0	45.25	21.58
2019-04-29 20:00:00	0	47.17	22.17
2019-04-29 21:00:00	0	45.92	21.67
2019-04-29 22:00:00	0	42.92	20.75
2019-04-29 23:00:00	0	43.34	20.75
2019-04-30 00:00:00	0	43.45	20.67
2019-04-30 01:00:00	0	43.5	20.75
2019-04-30 02:00:00	0	44	20.92
2019-04-30 03:00:00	0	43.17	20.58
2019-04-30 04:00:00	0	43.25	20.75
2019-04-30 05:00:00	0	42.34	20.42
2019-04-30 06:00:00	0	43.42	20.67
2019-04-30 07:00:00	0	42.25	20.5
2019-04-30 08:00:00	0	42.25	20.42
2019-04-30 09:00:00	0	44.75	20.83
2019-04-30 10:00:00	0	46.34	22.33
2019-04-30 11:00:00	0	47.34	22.17
2019-04-30 12:00:00	0	42.5	20.67
2019-04-30 13:00:00	0	43.59	20.92
2019-04-30 14:00:00	0	43.17	20.67
2019-04-30 15:00:00	0	44.67	21.42
2019-04-30 16:00:00	0	43	20.84
2019-04-30 17:00:00	0	44.42	21.17
2019-04-30 18:00:00	0	46.09	22
2019-04-30 19:00:00	0	47	22.34
2019-04-30 20:00:00	0	45.67	21.75
2019-04-30 21:00:00	0	45.25	21.58
2019-04-30 22:00:00	0	43.92	21
2019-04-30 23:00:00	0	42.25	20.5
2019-05-01 00:00:00	0	43.11	20.56

## Sheet: PM 06242 08
Data/Hora	Intensidade(carros/hora)	Ocupacao(%)	Carga(%)
2019-04-01 00:00:00	5	0	0.22
2019-04-01 00:00:00	5	0	0.22
2019-04-01 01:00:00	2	0	0.08
2019-04-01 01:00:00	2	0	0.08
2019-04-01 02:00:00	5	0	0.17
2019-04-01 02:00:00	5	0	0.17
2019-04-01 03:00:00	1	0	0
2019-04-01 03:00:00	1	0	0
2019-04-01 04:00:00	4	0	0
2019-04-01 04:00:00	4	0	0
2019-04-01 05:00:00	1	0	0.08
2019-04-01 05:00:00	1	0	0.08
2019-04-01 06:00:00	56	0	1.25
2019-04-01 06:00:00	56	0	1.25
2019-04-01 07:00:00	125	0.17	4.33
2019-04-01 07:00:00	125	0.17	4.33
2019-04-01 08:00:00	111	0	3.5
2019-04-01 08:00:00	111	0	3.5
2019-04-01 09:00:00	174	0.5	6
2019-04-01 09:00:00	174	0.5	6
2019-04-01 10:00:00	184	0.67	7
2019-04-01 10:00:00	184	0.67	7
2019-04-01 11:00:00	187	0.83	6.75
2019-04-01 11:00:00	187	0.83	6.75
2019-04-01 12:00:00	229	0.92	8.84
2019-04-01 12:00:00	229	0.92	8.84
2019-04-01 13:00:00	221	1	8.42
2019-04-01 13:00:00	221	1	8.42
2019-04-01 14:00:00	222	1.08	8.67
2019-04-01 14:00:00	222	1.08	8.67
2019-04-01 15:00:00	177	1.67	7.09
2019-04-01 15:00:00	177	1.67	7.09
2019-04-01 16:00:00	193	1	7.42
2019-04-01 16:00:00	193	1	7.42
2019-04-01 17:00:00	271	1.42	10.25
2019-04-01 17:00:00	271	1.42	10.25
2019-04-01 18:00:00	336	1.83	13.17
2019-04-01 18:00:00	336	1.83	13.17
2019-04-01 19:00:00	178	0.5	7
2019-04-01 19:00:00	178	0.5	7
2019-04-01 20:00:00	30	0	0.67
2019-04-01 20:00:00	30	0	0.67
2019-04-01 21:00:00	29	0	0.25
2019-04-01 21:00:00	29	0	0.25
2019-04-01 22:00:00	15	0	0.25
2019-04-01 22:00:00	15	0	0.25
2019-04-01 23:00:00	0	0	0
2019-04-01 23:00:00	0	0	0
2019-04-02 00:00:00	3	0	0.11
2019-04-02 00:00:00	3	0	0.11
2019-04-02 01:00:00	3	0	0
2019-04-02 01:00:00	3	0	0
2019-04-02 02:00:00	2	0	0.08
2019-04-02 02:00:00	2	0	0.08
2019-04-02 03:00:00	1	0	0
2019-04-02 03:00:00	1	0	0
2019-04-02 04:00:00	0	0	0
2019-04-02 04:00:00	0	0	0
2019-04-02 05:00:00	6	0	0.08
2019-04-02 05:00:00	6	0	0.08
2019-04-02 06:00:00	66	0	1.58
2019-04-02 06:00:00	66	0	1.58
2019-04-02 07:00:00	188	0.5	6.83
2019-04-02 07:00:00	188	0.5	6.83
2019-04-02 08:00:00	190	0.83	6.92
2019-04-02 08:00:00	190	0.83	6.92
2019-04-02 09:00:00	199	1.08	7.59
2019-04-02 09:00:00	199	1.08	7.59
2019-04-02 10:00:00	216	1.08	8.5
2019-04-02 10:00:00	216	1.08	8.5
2019-04-02 11:00:00	238	1.42	9.25
2019-04-02 11:00:00	238	1.42	9.25
2019-04-02 12:00:00	229	1.17	8.5
2019-04-02 12:00:00	229	1.17	8.5
2019-04-02 13:00:00	230	1.17	8.59
2019-04-02 13:00:00	230	1.17	8.59
2019-04-02 14:00:00	226	1.17	9.25
2019-04-02 14:00:00	226	1.17	9.25
2019-04-02 15:00:00	217	0.84	8
2019-04-02 15:00:00	217	0.84	8
2019-04-02 16:00:00	206	1.42	7.92
2019-04-02 16:00:00	206	1.42	7.92
2019-04-02 17:00:00	321	2	12.25
2019-04-02 17:00:00	321	2	12.25
2019-04-02 18:00:00	331	2	13.25
2019-04-02 18:00:00	331	2	13.25
2019-04-02 19:00:00	196	0.5	8.08
2019-04-02 19:00:00	196	0.5	8.08
2019-04-02 20:00:00	66	0.08	1.84
2019-04-02 20:00:00	66	0.08	1.84
2019-04-02 21:00:00	35	0	0.75
2019-04-02 21:00:00	35	0	0.75
2019-04-02 22:00:00	31	0	0.58
2019-04-02 22:00:00	31	0	0.58
2019-04-02 23:00:00	8	0	0.33
2019-04-02 23:00:00	8	0	0.33
2019-04-03 00:00:00	0	0	0
2019-04-03 00:00:00	0	0	0
2019-04-03 01:00:00	6	0	0.17
2019-04-03 01:00:00	6	0	0.17
2019-04-03 02:00:00	0	0	0
2019-04-03 02:00:00	0	0	0
2019-04-03 03:00:00	0	0	0
2019-04-03 03:00:00	0	0	0
2019-04-03 04:00:00	3	0	0.08
2019-04-03 04:00:00	3	0	0.08
2019-04-03 05:00:00	6	0	0.17
2019-04-03 05:00:00	6	0	0.17
2019-04-03 06:00:00	59	0	1.33
2019-04-03 06:00:00	59	0	1.33
2019-04-03 07:00:00	132	0.42	4.84
2019-04-03 07:00:00	132	0.42	4.84
2019-04-03 08:00:00	163	0.75	6.17
2019-04-03 08:00:00	163	0.75	6.17
2019-04-03 09:00:00	185	0.59	6.75
2019-04-03 09:00:00	185	0.59	6.75
2019-04-03 10:00:00	245	1.33	9
2019-04-03 10:00:00	245	1.33	9
2019-04-03 11:00:00	229	0.83	8.67
2019-04-03 11:00:00	229	0.83	8.67
2019-04-03 12:00:00	247	1.25	9.75
2019-04-03 12:00:00	247	1.25	9.75
2019-04-03 13:00:00	244	1.5	9.58
2019-04-03 13:00:00	244	1.5	9.58
2019-04-03 14:00:00	228	0.92	8.84
2019-04-03 14:00:00	228	0.92	8.84
2019-04-03 15:00:00	516	3.17	19.67
2019-04-03 15:00:00	516	3.17	19.67
2019-04-03 16:00:00	551	3.75	22.5
2019-04-03 16:00:00	551	3.75	22.5
2019-04-03 17:00:00	600	4.83	24.75
2019-04-03 17:00:00	600	4.83	24.75
2019-04-03 18:00:00	528	7.25	22.58
2019-04-03 18:00:00	528	7.25	22.58
2019-04-03 19:00:00	447	2.83	18.17
2019-04-03 19:00:00	447	2.83	18.17
2019-04-03 20:00:00	343	1.5	13.92
2019-04-03 20:00:00	343	1.5	13.92
2019-04-03 21:00:00	292	1.08	11.17
2019-04-03 21:00:00	292	1.08	11.17
2019-04-03 22:00:00	283	1.34	11.42
2019-04-03 22:00:00	283	1.34	11.42
2019-04-03 23:00:00	26	0	1.08
2019-04-03 23:00:00	26	0	1.08
2019-04-04 00:00:00	5	0	0
2019-04-04 00:00:00	5	0	0
2019-04-04 01:00:00	1	0	0
2019-04-04 01:00:00	1	0	0
2019-04-04 02:00:00	4	0	0
2019-04-04 02:00:00	4	0	0
2019-04-04 03:00:00	1	0	0
2019-04-04 03:00:00	1	0	0
2019-04-04 04:00:00	2	0	0.08
2019-04-04 04:00:00	2	0	0.08
2019-04-04 05:00:00	5	0	0.08
2019-04-04 05:00:00	5	0	0.08
2019-04-04 06:00:00	50	0	1.17
2019-04-04 06:00:00	50	0	1.17
2019-04-04 07:00:00	170	0.58	6.25
2019-04-04 07:00:00	170	0.58	6.25
2019-04-04 08:00:00	184	1.09	6.59
2019-04-04 08:00:00	184	1.09	6.59
2019-04-04 09:00:00	169	0.25	6.34
2019-04-04 09:00:00	169	0.25	6.34
2019-04-04 10:00:00	225	1.58	8.75
2019-04-04 10:00:00	225	1.58	8.75
2019-04-04 11:00:00	230	1.25	8.67
2019-04-04 11:00:00	230	1.25	8.67
2019-04-04 12:00:00	219	1	8.5
2019-04-04 12:00:00	219	1	8.5
2019-04-04 13:00:00	242	1.17	9.67
2019-04-04 13:00:00	242	1.17	9.67
2019-04-04 14:00:00	269	2.5	10.67
2019-04-04 14:00:00	269	2.5	10.67
2019-04-04 15:00:00	240	1.17	9.17
2019-04-04 15:00:00	240	1.17	9.17
2019-04-04 16:00:00	229	1.67	9.25
2019-04-04 16:00:00	229	1.67	9.25
2019-04-04 17:00:00	286	1.58	11.17
2019-04-04 17:00:00	286	1.58	11.17
2019-04-04 18:00:00	347	2.09	13.42
2019-04-04 18:00:00	347	2.09	13.42
2019-04-04 19:00:00	222	0.92	9
2019-04-04 19:00:00	222	0.92	9
2019-04-04 20:00:00	94	0	3.17
2019-04-04 20:00:00	94	0	3.17
2019-04-04 21:00:00	34	0	0.58
2019-04-04 21:00:00	34	0	0.58
2019-04-04 22:00:00	23	0	0.25
2019-04-04 22:00:00	23	0	0.25
2019-04-04 23:00:00	11	0	0.08
2019-04-04 23:00:00	11	0	0.08
2019-04-05 00:00:00	13	0	0.11
2019-04-05 00:00:00	13	0	0.11
2019-04-05 01:00:00	9	0	0.08
2019-04-05 01:00:00	9	0	0.08
2019-04-05 02:00:00	3	0	0.08
2019-04-05 02:00:00	3	0	0.08
2019-04-05 03:00:00	6	0	0.08
2019-04-05 03:00:00	6	0	0.08
2019-04-05 04:00:00	1	0	0
2019-04-05 04:00:00	1	0	0
2019-04-05 05:00:00	9	0	0.17
2019-04-05 05:00:00	9	0	0.17
2019-04-05 06:00:00	49	0	0.83
2019-04-05 06:00:00	49	0	0.83
2019-04-05 07:00:00	133	0.25	4.58
2019-04-05 07:00:00	133	0.25	4.58
2019-04-05 08:00:00	150	0.33	5.25
2019-04-05 08:00:00	150	0.33	5.25
2019-04-05 09:00:00	185	1.08	7.25
2019-04-05 09:00:00	185	1.08	7.25
2019-04-05 10:00:00	188	0.75	6.75
2019-04-05 10:00:00	188	0.75	6.75
2019-04-05 11:00:00	223	1.17	8.92
2019-04-05 11:00:00	223	1.17	8.92
2019-04-05 12:00:00	245	1.42	9.33
2019-04-05 12:00:00	245	1.42	9.33
2019-04-05 13:00:00	230	0.75	8.92
2019-04-05 13:00:00	230	0.75	8.92
2019-04-05 14:00:00	251	2.83	10.17
2019-04-05 14:00:00	251	2.83	10.17
2019-04-05 15:00:00	198	0.58	7.25
2019-04-05 15:00:00	198	0.58	7.25
2019-04-05 16:00:00	194	0.59	7.5
2019-04-05 16:00:00	194	0.59	7.5
2019-04-05 17:00:00	350	2.09	13.42
2019-04-05 17:00:00	350	2.09	13.42
2019-04-05 18:00:00	356	2.84	14
2019-04-05 18:00:00	356	2.84	14
2019-04-05 19:00:00	177	0.5	7.17
2019-04-05 19:00:00	177	0.5	7.17
2019-04-05 20:00:00	93	0	2.75
2019-04-05 20:00:00	93	0	2.75
2019-04-05 21:00:00	61	0	1.58
2019-04-05 21:00:00	61	0	1.58
2019-04-05 22:00:00	46	0	0.84
2019-04-05 22:00:00	46	0	0.84
2019-04-05 23:00:00	27	0	0.33
2019-04-05 23:00:00	27	0	0.33
2019-04-06 00:00:00	33	0	0.67
2019-04-06 00:00:00	33	0	0.67
2019-04-06 01:00:00	15	0	0.17
2019-04-06 01:00:00	15	0	0.17
2019-04-06 02:00:00	14	0	0.08
2019-04-06 02:00:00	14	0	0.08
2019-04-06 03:00:00	6	0	0.17
2019-04-06 03:00:00	6	0	0.17
2019-04-06 04:00:00	3	0	0
2019-04-06 04:00:00	3	0	0
2019-04-06 05:00:00	6	0	0.08
2019-04-06 05:00:00	6	0	0.08
2019-04-06 06:00:00	8	0	0
2019-04-06 06:00:00	8	0	0
2019-04-06 07:00:00	20	0.17	0.75
2019-04-06 07:00:00	20	0.17	0.75
2019-04-06 08:00:00	74	0	2
2019-04-06 08:00:00	74	0	2
2019-04-06 09:00:00	73	0.08	2.42
2019-04-06 09:00:00	73	0.08	2.42
2019-04-06 10:00:00	84	0	2.58
2019-04-06 10:00:00	84	0	2.58
2019-04-06 11:00:00	91	0	2.59
2019-04-06 11:00:00	91	0	2.59
2019-04-06 12:00:00	85	0	2.42
2019-04-06 12:00:00	85	0	2.42
2019-04-06 13:00:00	57	0	1.67
2019-04-06 13:00:00	57	0	1.67
2019-04-06 14:00:00	34	0	0.5
2019-04-06 14:00:00	34	0	0.5
2019-04-06 15:00:00	58	0	1.58
2019-04-06 15:00:00	58	0	1.58
2019-04-06 16:00:00	63	0.42	1.59
2019-04-06 16:00:00	63	0.42	1.59
2019-04-06 17:00:00	52	0	1.25
2019-04-06 17:00:00	52	0	1.25
2019-04-06 18:00:00	58	0.08	1.42
2019-04-06 18:00:00	58	0.08	1.42
2019-04-06 19:00:00	30	0	0.67
2019-04-06 19:00:00	30	0	0.67
2019-04-06 20:00:00	36	0	0.67
2019-04-06 20:00:00	36	0	0.67
2019-04-06 21:00:00	29	0	0.33
2019-04-06 21:00:00	29	0	0.33
2019-04-06 22:00:00	27	0	0.58
2019-04-06 22:00:00	27	0	0.58
2019-04-06 23:00:00	21	0	0.08
2019-04-06 23:00:00	21	0	0.08
2019-04-07 00:00:00	19	0	0
2019-04-07 00:00:00	19	0	0
2019-04-07 01:00:00	24	0	0
2019-04-07 01:00:00	24	0	0
2019-04-07 02:00:00	11	0	0.17
2019-04-07 02:00:00	11	0	0.17
2019-04-07 03:00:00	15	0	0.08
2019-04-07 03:00:00	15	0	0.08
2019-04-07 04:00:00	13	0	0.17
2019-04-07 04:00:00	13	0	0.17
2019-04-07 05:00:00	6	0	0.17
2019-04-07 05:00:00	6	0	0.17
2019-04-07 06:00:00	2	0	0
2019-04-07 06:00:00	2	0	0
2019-04-07 07:00:00	4	0	0.25
2019-04-07 07:00:00	4	0	0.25
2019-04-07 08:00:00	9	0	0.25
2019-04-07 08:00:00	9	0	0.25
2019-04-07 09:00:00	31	0	0.83
2019-04-07 09:00:00	31	0	0.83
2019-04-07 10:00:00	57	0	1.42
2019-04-07 10:00:00	57	0	1.42
2019-04-07 11:00:00	91	0.08	2.83
2019-04-07 11:00:00	91	0.08	2.83
2019-04-07 12:00:00	70	0	1.92
2019-04-07 12:00:00	70	0	1.92
2019-04-07 13:00:00	45	0	0.92
2019-04-07 13:00:00	45	0	0.92
2019-04-07 14:00:00	13	0	0.17
2019-04-07 14:00:00	13	0	0.17
2019-04-07 15:00:00	34	0	0.25
2019-04-07 15:00:00	34	0	0.25
2019-04-07 16:00:00	42	0.08	0.67
2019-04-07 16:00:00	42	0.08	0.67
2019-04-07 17:00:00	42	0.5	1.34
2019-04-07 17:00:00	42	0.5	1.34
2019-04-07 18:00:00	59	0.08	1.25
2019-04-07 18:00:00	59	0.08	1.25
2019-04-07 19:00:00	63	0.08	1.67
2019-04-07 19:00:00	63	0.08	1.67
2019-04-07 20:00:00	66	0	1.83
2019-04-07 20:00:00	66	0	1.83
2019-04-07 21:00:00	30	0	0.42
2019-04-07 21:00:00	30	0	0.42
2019-04-07 22:00:00	20	0	0.33
2019-04-07 22:00:00	20	0	0.33
2019-04-07 23:00:00	6	0	0.17
2019-04-07 23:00:00	6	0	0.17
2019-04-08 00:00:00	20	0	0
2019-04-08 00:00:00	20	0	0
2019-04-08 01:00:00	6	0	0.17
2019-04-08 01:00:00	6	0	0.17
2019-04-08 02:00:00	4	0	0
2019-04-08 02:00:00	4	0	0
2019-04-08 03:00:00	3	0	0
2019-04-08 03:00:00	3	0	0
2019-04-08 04:00:00	4	0	0.17
2019-04-08 04:00:00	4	0	0.17
2019-04-08 05:00:00	8	0	0
2019-04-08 05:00:00	8	0	0
2019-04-08 06:00:00	54	0	1.42
2019-04-08 06:00:00	54	0	1.42
2019-04-08 07:00:00	212	0.83	7.84
2019-04-08 07:00:00	212	0.83	7.84
2019-04-08 08:00:00	149	0.34	5.25
2019-04-08 08:00:00	149	0.34	5.25
2019-04-08 09:00:00	177	0.67	6.75
2019-04-08 09:00:00	177	0.67	6.75
2019-04-08 10:00:00	201	0.92	7.42
2019-04-08 10:00:00	201	0.92	7.42
2019-04-08 11:00:00	353	2.75	13.34
2019-04-08 11:00:00	353	2.75	13.34
2019-04-08 12:00:00	356	2.17	14.92
2019-04-08 12:00:00	356	2.17	14.92
2019-04-08 13:00:00	204	1.25	7.58
2019-04-08 13:00:00	204	1.25	7.58
2019-04-08 14:00:00	230	1.58	8.75
2019-04-08 14:00:00	230	1.58	8.75
2019-04-08 15:00:00	214	1.58	8.5
2019-04-08 15:00:00	214	1.58	8.5
2019-04-08 16:00:00	216	1.33	8.17
2019-04-08 16:00:00	216	1.33	8.17
2019-04-08 17:00:00	338	2.5	13.09
2019-04-08 17:00:00	338	2.5	13.09
2019-04-08 18:00:00	329	2	13
2019-04-08 18:00:00	329	2	13
2019-04-08 19:00:00	223	0.92	9.17
2019-04-08 19:00:00	223	0.92	9.17
2019-04-08 20:00:00	58	0	1.75
2019-04-08 20:00:00	58	0	1.75
2019-04-08 21:00:00	39	0	0.67
2019-04-08 21:00:00	39	0	0.67
2019-04-08 22:00:00	19	0	0.25
2019-04-08 22:00:00	19	0	0.25
2019-04-08 23:00:00	3	0	0.33
2019-04-08 23:00:00	3	0	0.33
2019-04-09 00:00:00	0	0	0
2019-04-09 00:00:00	0	0	0
2019-04-09 01:00:00	7	0	0.08
2019-04-09 01:00:00	7	0	0.08
2019-04-09 02:00:00	1	0	0
2019-04-09 02:00:00	1	0	0
2019-04-09 03:00:00	0	0	0
2019-04-09 03:00:00	0	0	0
2019-04-09 04:00:00	2	0	0.08
2019-04-09 04:00:00	2	0	0.08
2019-04-09 05:00:00	7	0	0.08
2019-04-09 05:00:00	7	0	0.08
2019-04-09 06:00:00	46	0	0.92
2019-04-09 06:00:00	46	0	0.92
2019-04-09 07:00:00	215	0.83	8.17
2019-04-09 07:00:00	215	0.83	8.17
2019-04-09 08:00:00	151	0.33	5.42
2019-04-09 08:00:00	151	0.33	5.42
2019-04-09 09:00:00	178	0.59	6.67
2019-04-09 09:00:00	178	0.59	6.67
2019-04-09 10:00:00	196	0.67	7.08
2019-04-09 10:00:00	196	0.67	7.08
2019-04-09 11:00:00	213	1	8.08
2019-04-09 11:00:00	213	1	8.08
2019-04-09 12:00:00	229	1.25	8.92
2019-04-09 12:00:00	229	1.25	8.92
2019-04-09 13:00:00	274	1.92	10.58
2019-04-09 13:00:00	274	1.92	10.58
2019-04-09 14:00:00	223	1.33	8.83
2019-04-09 14:00:00	223	1.33	8.83
2019-04-09 15:00:00	213	0.75	8.08
2019-04-09 15:00:00	213	0.75	8.08
2019-04-09 16:00:00	189	0.33	6.67
2019-04-09 16:00:00	189	0.33	6.67
2019-04-09 17:00:00	245	1	9.25
2019-04-09 17:00:00	245	1	9.25
2019-04-09 18:00:00	286	1.42	11.17
2019-04-09 18:00:00	286	1.42	11.17
2019-04-09 19:00:00	170	0.33	6.5
2019-04-09 19:00:00	170	0.33	6.5
2019-04-09 20:00:00	45	0	1.09
2019-04-09 20:00:00	45	0	1.09
2019-04-09 21:00:00	31	0	0.67
2019-04-09 21:00:00	31	0	0.67
2019-04-09 22:00:00	21	0	0.5
2019-04-09 22:00:00	21	0	0.5
2019-04-09 23:00:00	20	0	0.75
2019-04-09 23:00:00	20	0	0.75
2019-04-10 00:00:00	3	0	0
2019-04-10 00:00:00	3	0	0
2019-04-10 01:00:00	1	0	0
2019-04-10 01:00:00	1	0	0
2019-04-10 02:00:00	2	0	0.08
2019-04-10 02:00:00	2	0	0.08
2019-04-10 03:00:00	2	0	0
2019-04-10 03:00:00	2	0	0
2019-04-10 04:00:00	1	0	0
2019-04-10 04:00:00	1	0	0
2019-04-10 05:00:00	3	0	0.08
2019-04-10 05:00:00	3	0	0.08
2019-04-10 06:00:00	52	0	1.25
2019-04-10 06:00:00	52	0	1.25
2019-04-10 07:00:00	213	0.67	7.84
2019-04-10 07:00:00	213	0.67	7.84
2019-04-10 08:00:00	164	0.33	6
2019-04-10 08:00:00	164	0.33	6
2019-04-10 09:00:00	197	0.75	7.42
2019-04-10 09:00:00	197	0.75	7.42
2019-04-10 10:00:00	226	0.92	8.58
2019-04-10 10:00:00	226	0.92	8.58
2019-04-10 11:00:00	210	1.17	8.5
2019-04-10 11:00:00	210	1.17	8.5
2019-04-10 12:00:00	250	1	9.75
2019-04-10 12:00:00	250	1	9.75
2019-04-10 13:00:00	250	1.33	9.33
2019-04-10 13:00:00	250	1.33	9.33
2019-04-10 14:00:00	262	1.33	10.5
2019-04-10 14:00:00	262	1.33	10.5
2019-04-10 15:00:00	535	3.67	20.67
2019-04-10 15:00:00	535	3.67	20.67
2019-04-10 16:00:00	576	3.75	23.5
2019-04-10 16:00:00	576	3.75	23.5
2019-04-10 17:00:00	598	4.59	24.42
2019-04-10 17:00:00	598	4.59	24.42
2019-04-10 18:00:00	553	5.09	22.42
2019-04-10 18:00:00	553	5.09	22.42
2019-04-10 19:00:00	487	4	21.08
2019-04-10 19:00:00	487	4	21.08
2019-04-10 20:00:00	364	1.67	14.67
2019-04-10 20:00:00	364	1.67	14.67
2019-04-10 21:00:00	258	0.92	9.67
2019-04-10 21:00:00	258	0.92	9.67
2019-04-10 22:00:00	233	0.92	8.92
2019-04-10 22:00:00	233	0.92	8.92
2019-04-10 23:00:00	32	0	1.42
2019-04-10 23:00:00	32	0	1.42
2019-04-11 00:00:00	8	0	0.11
2019-04-11 00:00:00	8	0	0.11
2019-04-11 01:00:00	3	0	0.25
2019-04-11 01:00:00	3	0	0.25
2019-04-11 02:00:00	0	0	0
2019-04-11 02:00:00	0	0	0
2019-04-11 03:00:00	1	0	0
2019-04-11 03:00:00	1	0	0
2019-04-11 04:00:00	2	0	0.08
2019-04-11 04:00:00	2	0	0.08
2019-04-11 05:00:00	9	0	0.17
2019-04-11 05:00:00	9	0	0.17
2019-04-11 06:00:00	43	0	0.67
2019-04-11 06:00:00	43	0	0.67
2019-04-11 07:00:00	158	0.25	5.59
2019-04-11 07:00:00	158	0.25	5.59
2019-04-11 08:00:00	176	0.42	6.08
2019-04-11 08:00:00	176	0.42	6.08
2019-04-11 09:00:00	205	0.92	7.92
2019-04-11 09:00:00	205	0.92	7.92
2019-04-11 10:00:00	212	1.42	8
2019-04-11 10:00:00	212	1.42	8
2019-04-11 11:00:00	251	1.42	9.5
2019-04-11 11:00:00	251	1.42	9.5
2019-04-11 12:00:00	233	1.33	9
2019-04-11 12:00:00	233	1.33	9
2019-04-11 13:00:00	229	1.25	9.25
2019-04-11 13:00:00	229	1.25	9.25
2019-04-11 14:00:00	224	1.17	8.67
2019-04-11 14:00:00	224	1.17	8.67
2019-04-11 15:00:00	235	1.33	9
2019-04-11 15:00:00	235	1.33	9
2019-04-11 16:00:00	212	1	8
2019-04-11 16:00:00	212	1	8
2019-04-11 17:00:00	297	2.08	11.42
2019-04-11 17:00:00	297	2.08	11.42
2019-04-11 18:00:00	320	1.92	12.5
2019-04-11 18:00:00	320	1.92	12.5
2019-04-11 19:00:00	291	1.59	12
2019-04-11 19:00:00	291	1.59	12
2019-04-11 20:00:00	101	0	3.83
2019-04-11 20:00:00	101	0	3.83
2019-04-11 21:00:00	40	0	0.75
2019-04-11 21:00:00	40	0	0.75
2019-04-11 22:00:00	29	0	0.25
2019-04-11 22:00:00	29	0	0.25
2019-04-11 23:00:00	6	0	0.08
2019-04-11 23:00:00	6	0	0.08
2019-04-12 00:00:00	7	0	0.22
2019-04-12 00:00:00	7	0	0.22
2019-04-12 01:00:00	6	0	0.08
2019-04-12 01:00:00	6	0	0.08
2019-04-12 02:00:00	1	0	0
2019-04-12 02:00:00	1	0	0
2019-04-12 03:00:00	8	0	0.25
2019-04-12 03:00:00	8	0	0.25
2019-04-12 04:00:00	1	0	0.08
2019-04-12 04:00:00	1	0	0.08
2019-04-12 05:00:00	10	0	0.08
2019-04-12 05:00:00	10	0	0.08
2019-04-12 06:00:00	55	0	1.25
2019-04-12 06:00:00	55	0	1.25
2019-04-12 07:00:00	160	0.42	5.67
2019-04-12 07:00:00	160	0.42	5.67
2019-04-12 08:00:00	151	0.5	5.5
2019-04-12 08:00:00	151	0.5	5.5
2019-04-12 09:00:00	166	0.75	6.17
2019-04-12 09:00:00	166	0.75	6.17
2019-04-12 10:00:00	217	1.08	8.25
2019-04-12 10:00:00	217	1.08	8.25
2019-04-12 11:00:00	207	0.92	7.75
2019-04-12 11:00:00	207	0.92	7.75
2019-04-12 12:00:00	231	1	8.75
2019-04-12 12:00:00	231	1	8.75
2019-04-12 13:00:00	200	2.59	8.25
2019-04-12 13:00:00	200	2.59	8.25
2019-04-12 14:00:00	230	0.58	8.59
2019-04-12 14:00:00	230	0.58	8.59
2019-04-12 15:00:00	209	0.84	7.84
2019-04-12 15:00:00	209	0.84	7.84
2019-04-12 16:00:00	213	0.83	8.58
2019-04-12 16:00:00	213	0.83	8.58
2019-04-12 17:00:00	326	1.67	12.84
2019-04-12 17:00:00	326	1.67	12.84
2019-04-12 18:00:00	287	1.75	11.5
2019-04-12 18:00:00	287	1.75	11.5
2019-04-12 19:00:00	236	1.08	9.17
2019-04-12 19:00:00	236	1.08	9.17
2019-04-12 20:00:00	100	0.08	3.33
2019-04-12 20:00:00	100	0.08	3.33
2019-04-12 21:00:00	61	0	1.59
2019-04-12 21:00:00	61	0	1.59
2019-04-12 22:00:00	31	0	0.5
2019-04-12 22:00:00	31	0	0.5
2019-04-12 23:00:00	15	0	0.17
2019-04-12 23:00:00	15	0	0.17
2019-04-13 00:00:00	20	0	0.11
2019-04-13 00:00:00	20	0	0.11
2019-04-13 01:00:00	15	0	0.08
2019-04-13 01:00:00	15	0	0.08
2019-04-13 02:00:00	7	0	0
2019-04-13 02:00:00	7	0	0
2019-04-13 03:00:00	9	0	0
2019-04-13 03:00:00	9	0	0
2019-04-13 04:00:00	6	0	0
2019-04-13 04:00:00	6	0	0
2019-04-13 05:00:00	5	0	0.08
2019-04-13 05:00:00	5	0	0.08
2019-04-13 06:00:00	11	0	0.08
2019-04-13 06:00:00	11	0	0.08
2019-04-13 07:00:00	7	0	0.08
2019-04-13 07:00:00	7	0	0.08
2019-04-13 08:00:00	50	0	1.42
2019-04-13 08:00:00	50	0	1.42
2019-04-13 09:00:00	57	0	1.17
2019-04-13 09:00:00	57	0	1.17
2019-04-13 10:00:00	70	0	1.75
2019-04-13 10:00:00	70	0	1.75
2019-04-13 11:00:00	66	0	1.92
2019-04-13 11:00:00	66	0	1.92
2019-04-13 12:00:00	64	0.08	1.42
2019-04-13 12:00:00	64	0.08	1.42
2019-04-13 13:00:00	69	0	2.33
2019-04-13 13:00:00	69	0	2.33
2019-04-13 14:00:00	38	0	0.67
2019-04-13 14:00:00	38	0	0.67
2019-04-13 15:00:00	34	0	0.42
2019-04-13 15:00:00	34	0	0.42
2019-04-13 16:00:00	51	0	1.33
2019-04-13 16:00:00	51	0	1.33
2019-04-13 17:00:00	74	0	2.09
2019-04-13 17:00:00	74	0	2.09
2019-04-13 18:00:00	76	0.08	2.33
2019-04-13 18:00:00	76	0.08	2.33
2019-04-13 19:00:00	35	0	0.33
2019-04-13 19:00:00	35	0	0.33
2019-04-13 20:00:00	48	0	0.84
2019-04-13 20:00:00	48	0	0.84
2019-04-13 21:00:00	30	0	0.33
2019-04-13 21:00:00	30	0	0.33
2019-04-13 22:00:00	42	0	0.75
2019-04-13 22:00:00	42	0	0.75
2019-04-13 23:00:00	20	0	0.75
2019-04-13 23:00:00	20	0	0.75
2019-04-14 00:00:00	41	0	0.56
2019-04-14 00:00:00	41	0	0.56
2019-04-14 01:00:00	19	0	0.25
2019-04-14 01:00:00	19	0	0.25
2019-04-14 02:00:00	15	0	0.25
2019-04-14 02:00:00	15	0	0.25
2019-04-14 03:00:00	15	0	0.08
2019-04-14 03:00:00	15	0	0.08
2019-04-14 04:00:00	8	0	0.17
2019-04-14 04:00:00	8	0	0.17
2019-04-14 05:00:00	2	0	0
2019-04-14 05:00:00	2	0	0
2019-04-14 06:00:00	7	0	0
2019-04-14 06:00:00	7	0	0
2019-04-14 07:00:00	0	0	0
2019-04-14 07:00:00	0	0	0
2019-04-14 08:00:00	1	0	0
2019-04-14 08:00:00	1	0	0
2019-04-14 09:00:00	29	0	0.5
2019-04-14 09:00:00	29	0	0.5
2019-04-14 10:00:00	37	0	0.58
2019-04-14 10:00:00	37	0	0.58
2019-04-14 11:00:00	69	0.17	2.09
2019-04-14 11:00:00	69	0.17	2.09
2019-04-14 12:00:00	65	0	1.5
2019-04-14 12:00:00	65	0	1.5
2019-04-14 13:00:00	46	0	1.08
2019-04-14 13:00:00	46	0	1.08
2019-04-14 14:00:00	52	0	1
2019-04-14 14:00:00	52	0	1
2019-04-14 15:00:00	45	0	0.67
2019-04-14 15:00:00	45	0	0.67
2019-04-14 16:00:00	55	0.08	1.42
2019-04-14 16:00:00	55	0.08	1.42
2019-04-14 17:00:00	16	0	0.17
2019-04-14 17:00:00	16	0	0.17
2019-04-14 18:00:00	43	0	0.75
2019-04-14 18:00:00	43	0	0.75
2019-04-14 19:00:00	57	0.17	1.58
2019-04-14 19:00:00	57	0.17	1.58
2019-04-14 20:00:00	60	0.08	1.34
2019-04-14 20:00:00	60	0.08	1.34
2019-04-14 21:00:00	12	0	0.08
2019-04-14 21:00:00	12	0	0.08
2019-04-14 22:00:00	9	0	0.33
2019-04-14 22:00:00	9	0	0.33
2019-04-14 23:00:00	5	0	0.33
2019-04-14 23:00:00	5	0	0.33
2019-04-15 00:00:00	13	0	0.22
2019-04-15 00:00:00	13	0	0.22
2019-04-15 01:00:00	4	0	0.25
2019-04-15 01:00:00	4	0	0.25
2019-04-15 02:00:00	2	0	0.08
2019-04-15 02:00:00	2	0	0.08
2019-04-15 03:00:00	1	0	0
2019-04-15 03:00:00	1	0	0
2019-04-15 04:00:00	4	0	0.25
2019-04-15 04:00:00	4	0	0.25
2019-04-15 05:00:00	3	0	0.08
2019-04-15 05:00:00	3	0	0.08
2019-04-15 06:00:00	47	0	1.25
2019-04-15 06:00:00	47	0	1.25
2019-04-15 07:00:00	144	0.25	5.17
2019-04-15 07:00:00	144	0.25	5.17
2019-04-15 08:00:00	138	0	4.5
2019-04-15 08:00:00	138	0	4.5
2019-04-15 09:00:00	184	0.92	7.17
2019-04-15 09:00:00	184	0.92	7.17
2019-04-15 10:00:00	180	0.67	6.67
2019-04-15 10:00:00	180	0.67	6.67
2019-04-15 11:00:00	189	0.42	7
2019-04-15 11:00:00	189	0.42	7
2019-04-15 12:00:00	218	0.59	8.09
2019-04-15 12:00:00	218	0.59	8.09
2019-04-15 13:00:00	194	0.92	7
2019-04-15 13:00:00	194	0.92	7
2019-04-15 14:00:00	182	0.5	6.67
2019-04-15 14:00:00	182	0.5	6.67
2019-04-15 15:00:00	218	0.92	8.42
2019-04-15 15:00:00	218	0.92	8.42
2019-04-15 16:00:00	197	0.67	7.17
2019-04-15 16:00:00	197	0.67	7.17
2019-04-15 17:00:00	299	1.67	11.33
2019-04-15 17:00:00	299	1.67	11.33
2019-04-15 18:00:00	334	1.92	13.25
2019-04-15 18:00:00	334	1.92	13.25
2019-04-15 19:00:00	211	0.92	8.42
2019-04-15 19:00:00	211	0.92	8.42
2019-04-15 20:00:00	71	0	2.25
2019-04-15 20:00:00	71	0	2.25
2019-04-15 21:00:00	27	0	0.67
2019-04-15 21:00:00	27	0	0.67
2019-04-15 22:00:00	21	0	0.25
2019-04-15 22:00:00	21	0	0.25
2019-04-15 23:00:00	4	0	0.17
2019-04-15 23:00:00	4	0	0.17
2019-04-16 00:00:00	5	0	0.11
2019-04-16 00:00:00	5	0	0.11
2019-04-16 01:00:00	2	0	0
2019-04-16 01:00:00	2	0	0
2019-04-16 02:00:00	2	0	0.17
2019-04-16 02:00:00	2	0	0.17
2019-04-16 03:00:00	3	0	0.17
2019-04-16 03:00:00	3	0	0.17
2019-04-16 04:00:00	4	0	0.08
2019-04-16 04:00:00	4	0	0.08
2019-04-16 05:00:00	5	0	0
2019-04-16 05:00:00	5	0	0
2019-04-16 06:00:00	49	0	1.08
2019-04-16 06:00:00	49	0	1.08
2019-04-16 07:00:00	162	0.33	5.67
2019-04-16 07:00:00	162	0.33	5.67
2019-04-16 08:00:00	174	0.42	6.17
2019-04-16 08:00:00	174	0.42	6.17
2019-04-16 09:00:00	204	0.75	7.84
2019-04-16 09:00:00	204	0.75	7.84
2019-04-16 10:00:00	174	0.33	6.25
2019-04-16 10:00:00	174	0.33	6.25
2019-04-16 11:00:00	228	1.34	8.42
2019-04-16 11:00:00	228	1.34	8.42
2019-04-16 12:00:00	242	1.09	9.75
2019-04-16 12:00:00	242	1.09	9.75
2019-04-16 13:00:00	221	0.83	8.5
2019-04-16 13:00:00	221	0.83	8.5
2019-04-16 14:00:00	222	0.84	8.58
2019-04-16 14:00:00	222	0.84	8.58
2019-04-16 15:00:00	239	1.08	8.84
2019-04-16 15:00:00	239	1.08	8.84
2019-04-16 16:00:00	221	0.75	8.42
2019-04-16 16:00:00	221	0.75	8.42
2019-04-16 17:00:00	287	1.58	10.92
2019-04-16 17:00:00	287	1.58	10.92
2019-04-16 18:00:00	352	2.08	13.83
2019-04-16 18:00:00	352	2.08	13.83
2019-04-16 19:00:00	227	0.92	9.25
2019-04-16 19:00:00	227	0.92	9.25
2019-04-16 20:00:00	85	0	2.58
2019-04-16 20:00:00	85	0	2.58
2019-04-16 21:00:00	41	0	0.92
2019-04-16 21:00:00	41	0	0.92
2019-04-16 22:00:00	22	0	0.25
2019-04-16 22:00:00	22	0	0.25
2019-04-16 23:00:00	3	0	0.17
2019-04-16 23:00:00	3	0	0.17
2019-04-17 00:00:00	5	0	0.11
2019-04-17 00:00:00	5	0	0.11
2019-04-17 01:00:00	5	0	0.17
2019-04-17 01:00:00	5	0	0.17
2019-04-17 02:00:00	4	0	0.17
2019-04-17 02:00:00	4	0	0.17
2019-04-17 03:00:00	2	0	0
2019-04-17 03:00:00	2	0	0
2019-04-17 04:00:00	2	0	0.08
2019-04-17 04:00:00	2	0	0.08
2019-04-17 05:00:00	4	0	0.17
2019-04-17 05:00:00	4	0	0.17
2019-04-17 06:00:00	37	0	0.58
2019-04-17 06:00:00	37	0	0.58
2019-04-17 07:00:00	167	0.34	6
2019-04-17 07:00:00	167	0.34	6
2019-04-17 08:00:00	121	0.08	3.92
2019-04-17 08:00:00	121	0.08	3.92
2019-04-17 09:00:00	163	0.42	5.92
2019-04-17 09:00:00	163	0.42	5.92
2019-04-17 10:00:00	168	0.42	6.17
2019-04-17 10:00:00	168	0.42	6.17
2019-04-17 11:00:00	190	0.75	7.17
2019-04-17 11:00:00	190	0.75	7.17
2019-04-17 12:00:00	221	1.17	8.42
2019-04-17 12:00:00	221	1.17	8.42
2019-04-17 13:00:00	195	0.92	7.5
2019-04-17 13:00:00	195	0.92	7.5
2019-04-17 14:00:00	201	1	7.58
2019-04-17 14:00:00	201	1	7.58
2019-04-17 15:00:00	190	0.92	7.08
2019-04-17 15:00:00	190	0.92	7.08
2019-04-17 16:00:00	477	2.92	18.17
2019-04-17 16:00:00	477	2.92	18.17
2019-04-17 17:00:00	558	4.17	23.34
2019-04-17 17:00:00	558	4.17	23.34
2019-04-17 18:00:00	538	6.5	22.58
2019-04-17 18:00:00	538	6.5	22.58
2019-04-17 19:00:00	452	2.83	18.58
2019-04-17 19:00:00	452	2.83	18.58
2019-04-17 20:00:00	381	2.08	15.17
2019-04-17 20:00:00	381	2.08	15.17
2019-04-17 21:00:00	334	2	13.67
2019-04-17 21:00:00	334	2	13.67
2019-04-17 22:00:00	180	0.08	6.5
2019-04-17 22:00:00	180	0.08	6.5
2019-04-17 23:00:00	29	0	1.25
2019-04-17 23:00:00	29	0	1.25
2019-04-18 00:00:00	8	0	0.11
2019-04-18 00:00:00	8	0	0.11
2019-04-18 01:00:00	13	0	0
2019-04-18 01:00:00	13	0	0
2019-04-18 02:00:00	1	0	0.08
2019-04-18 02:00:00	1	0	0.08
2019-04-18 03:00:00	6	0	0.08
2019-04-18 03:00:00	6	0	0.08
2019-04-18 04:00:00	3	0	0.17
2019-04-18 04:00:00	3	0	0.17
2019-04-18 05:00:00	4	0	0.25
2019-04-18 05:00:00	4	0	0.25
2019-04-18 06:00:00	26	0	0.25
2019-04-18 06:00:00	26	0	0.25
2019-04-18 07:00:00	93	0	2.67
2019-04-18 07:00:00	93	0	2.67
2019-04-18 08:00:00	108	0	3.42
2019-04-18 08:00:00	108	0	3.42
2019-04-18 09:00:00	103	0	3.33
2019-04-18 09:00:00	103	0	3.33
2019-04-18 10:00:00	112	0.42	3.75
2019-04-18 10:00:00	112	0.42	3.75
2019-04-18 11:00:00	109	0.17	3.58
2019-04-18 11:00:00	109	0.17	3.58
2019-04-18 12:00:00	122	0.08	3.84
2019-04-18 12:00:00	122	0.08	3.84
2019-04-18 13:00:00	116	0.08	3.75
2019-04-18 13:00:00	116	0.08	3.75
2019-04-18 14:00:00	113	0	3.83
2019-04-18 14:00:00	113	0	3.83
2019-04-18 15:00:00	105	0	3.42
2019-04-18 15:00:00	105	0	3.42
2019-04-18 16:00:00	106	0	3.25
2019-04-18 16:00:00	106	0	3.25
2019-04-18 17:00:00	117	0	4.17
2019-04-18 17:00:00	117	0	4.17
2019-04-18 18:00:00	148	0.08	4.92
2019-04-18 18:00:00	148	0.08	4.92
2019-04-18 19:00:00	116	0	3.75
2019-04-18 19:00:00	116	0	3.75
2019-04-18 20:00:00	65	0	1.75
2019-04-18 20:00:00	65	0	1.75
2019-04-18 21:00:00	26	0	0.5
2019-04-18 21:00:00	26	0	0.5
2019-04-18 22:00:00	3	0	0.17
2019-04-18 22:00:00	3	0	0.17
2019-04-18 23:00:00	14	0	0.17
2019-04-18 23:00:00	14	0	0.17
2019-04-19 00:00:00	11	0	0
2019-04-19 00:00:00	11	0	0
2019-04-19 01:00:00	5	0	0.17
2019-04-19 01:00:00	5	0	0.17
2019-04-19 02:00:00	7	0	0.08
2019-04-19 02:00:00	7	0	0.08
2019-04-19 03:00:00	3	0	0.08
2019-04-19 03:00:00	3	0	0.08
2019-04-19 04:00:00	8	0	0
2019-04-19 04:00:00	8	0	0
2019-04-19 05:00:00	4	0	0.08
2019-04-19 05:00:00	4	0	0.08
2019-04-19 06:00:00	5	0	0.25
2019-04-19 06:00:00	5	0	0.25
2019-04-19 07:00:00	62	0	1.67
2019-04-19 07:00:00	62	0	1.67
2019-04-19 08:00:00	113	0	3.75
2019-04-19 08:00:00	113	0	3.75
2019-04-19 09:00:00	114	0	3.84
2019-04-19 09:00:00	114	0	3.84
2019-04-19 10:00:00	96	0	3
2019-04-19 10:00:00	96	0	3
2019-04-19 11:00:00	94	0.08	3
2019-04-19 11:00:00	94	0.08	3
2019-04-19 12:00:00	121	0	3.58
2019-04-19 12:00:00	121	0	3.58
2019-04-19 13:00:00	95	0.33	3.17
2019-04-19 13:00:00	95	0.33	3.17
2019-04-19 14:00:00	159	0	5.5
2019-04-19 14:00:00	159	0	5.5
2019-04-19 15:00:00	95	0	3.17
2019-04-19 15:00:00	95	0	3.17
2019-04-19 16:00:00	88	0.08	2.58
2019-04-19 16:00:00	88	0.08	2.58
2019-04-19 17:00:00	141	0.17	4.67
2019-04-19 17:00:00	141	0.17	4.67
2019-04-19 18:00:00	155	0	5.67
2019-04-19 18:00:00	155	0	5.67
2019-04-19 19:00:00	126	0	4.42
2019-04-19 19:00:00	126	0	4.42
2019-04-19 20:00:00	51	0	1.5
2019-04-19 20:00:00	51	0	1.5
2019-04-19 21:00:00	10	0	0.25
2019-04-19 21:00:00	10	0	0.25
2019-04-19 22:00:00	10	0	0.25
2019-04-19 22:00:00	10	0	0.25
2019-04-19 23:00:00	12	0	0.25
2019-04-19 23:00:00	12	0	0.25
2019-04-20 00:00:00	8	0	0.11
2019-04-20 00:00:00	8	0	0.11
2019-04-20 01:00:00	5	0	0.08
2019-04-20 01:00:00	5	0	0.08
2019-04-20 02:00:00	6	0	0.08
2019-04-20 02:00:00	6	0	0.08
2019-04-20 03:00:00	2	0	0.08
2019-04-20 03:00:00	2	0	0.08
2019-04-20 04:00:00	2	0	0.08
2019-04-20 04:00:00	2	0	0.08
2019-04-20 05:00:00	4	0	0
2019-04-20 05:00:00	4	0	0
2019-04-20 06:00:00	7	0	0.42
2019-04-20 06:00:00	7	0	0.42
2019-04-20 07:00:00	0	0	0
2019-04-20 07:00:00	0	0	0
2019-04-20 08:00:00	4	0	0.17
2019-04-20 08:00:00	4	0	0.17
2019-04-20 09:00:00	21	0	0.25
2019-04-20 09:00:00	21	0	0.25
2019-04-20 10:00:00	46	0.17	1.17
2019-04-20 10:00:00	46	0.17	1.17
2019-04-20 11:00:00	33	0	0.58
2019-04-20 11:00:00	33	0	0.58
2019-04-20 12:00:00	49	0	0.92
2019-04-20 12:00:00	49	0	0.92
2019-04-20 13:00:00	23	0	0.25
2019-04-20 13:00:00	23	0	0.25
2019-04-20 14:00:00	18	0	0.59
2019-04-20 14:00:00	18	0	0.59
2019-04-20 15:00:00	19	0	0.5
2019-04-20 15:00:00	19	0	0.5
2019-04-20 16:00:00	37	0	0.75
2019-04-20 16:00:00	37	0	0.75
2019-04-20 17:00:00	25	0	0.33
2019-04-20 17:00:00	25	0	0.33
2019-04-20 18:00:00	29	0	0.5
2019-04-20 18:00:00	29	0	0.5
2019-04-20 19:00:00	46	0	0.75
2019-04-20 19:00:00	46	0	0.75
2019-04-20 20:00:00	32	0	0.42
2019-04-20 20:00:00	32	0	0.42
2019-04-20 21:00:00	15	0	0.5
2019-04-20 21:00:00	15	0	0.5
2019-04-20 22:00:00	13	0	0.17
2019-04-20 22:00:00	13	0	0.17
2019-04-20 23:00:00	10	0	0.25
2019-04-20 23:00:00	10	0	0.25
2019-04-21 00:00:00	4	0	0.11
2019-04-21 00:00:00	4	0	0.11
2019-04-21 01:00:00	6	0	0.08
2019-04-21 01:00:00	6	0	0.08
2019-04-21 02:00:00	3	0	0.08
2019-04-21 02:00:00	3	0	0.08
2019-04-21 03:00:00	5	0	0.08
2019-04-21 03:00:00	5	0	0.08
2019-04-21 04:00:00	9	0	0.08
2019-04-21 04:00:00	9	0	0.08
2019-04-21 05:00:00	0	0	0
2019-04-21 05:00:00	0	0	0
2019-04-21 06:00:00	8	0	0.08
2019-04-21 06:00:00	8	0	0.08
2019-04-21 07:00:00	0	0	0
2019-04-21 07:00:00	0	0	0
2019-04-21 08:00:00	10	0	0.25
2019-04-21 08:00:00	10	0	0.25
2019-04-21 09:00:00	27	0	0.34
2019-04-21 09:00:00	27	0	0.34
2019-04-21 10:00:00	35	0	0.5
2019-04-21 10:00:00	35	0	0.5
2019-04-21 11:00:00	42	0	1.25
2019-04-21 11:00:00	42	0	1.25
2019-04-21 12:00:00	56	0.5	1.67
2019-04-21 12:00:00	56	0.5	1.67
2019-04-21 13:00:00	27	0	0.42
2019-04-21 13:00:00	27	0	0.42
2019-04-21 14:00:00	22	0	0.08
2019-04-21 14:00:00	22	0	0.08
2019-04-21 15:00:00	22	0	0.83
2019-04-21 15:00:00	22	0	0.83
2019-04-21 16:00:00	30	0.08	0.75
2019-04-21 16:00:00	30	0.08	0.75
2019-04-21 17:00:00	34	0	0.67
2019-04-21 17:00:00	34	0	0.67
2019-04-21 18:00:00	63	0	1.34
2019-04-21 18:00:00	63	0	1.34
2019-04-21 19:00:00	52	0.25	1.92
2019-04-21 19:00:00	52	0.25	1.92
2019-04-21 20:00:00	66	0	1.59
2019-04-21 20:00:00	66	0	1.59
2019-04-21 21:00:00	36	0	0.67
2019-04-21 21:00:00	36	0	0.67
2019-04-21 22:00:00	6	0	0
2019-04-21 22:00:00	6	0	0
2019-04-21 23:00:00	5	0	0.25
2019-04-21 23:00:00	5	0	0.25
2019-04-22 00:00:00	3	0	0.11
2019-04-22 00:00:00	3	0	0.11
2019-04-22 01:00:00	5	0	0.08
2019-04-22 01:00:00	5	0	0.08
2019-04-22 02:00:00	2	0	0
2019-04-22 02:00:00	2	0	0
2019-04-22 03:00:00	0	0	0
2019-04-22 03:00:00	0	0	0
2019-04-22 04:00:00	3	0	0.17
2019-04-22 04:00:00	3	0	0.17
2019-04-22 05:00:00	5	0	0.08
2019-04-22 05:00:00	5	0	0.08
2019-04-22 06:00:00	43	0	0.83
2019-04-22 06:00:00	43	0	0.83
2019-04-22 07:00:00	146	0.08	4.83
2019-04-22 07:00:00	146	0.08	4.83
2019-04-22 08:00:00	140	0.25	4.83
2019-04-22 08:00:00	140	0.25	4.83
2019-04-22 09:00:00	133	0.33	4.67
2019-04-22 09:00:00	133	0.33	4.67
2019-04-22 10:00:00	141	0.25	5.17
2019-04-22 10:00:00	141	0.25	5.17
2019-04-22 11:00:00	188	0.75	6.92
2019-04-22 11:00:00	188	0.75	6.92
2019-04-22 12:00:00	210	1.25	7.83
2019-04-22 12:00:00	210	1.25	7.83
2019-04-22 13:00:00	183	0.42	7
2019-04-22 13:00:00	183	0.42	7
2019-04-22 14:00:00	154	0.33	5.75
2019-04-22 14:00:00	154	0.33	5.75
2019-04-22 15:00:00	157	0.42	5.58
2019-04-22 15:00:00	157	0.42	5.58
2019-04-22 16:00:00	183	0.58	6.83
2019-04-22 16:00:00	183	0.58	6.83
2019-04-22 17:00:00	285	1.25	11.08
2019-04-22 17:00:00	285	1.25	11.08
2019-04-22 18:00:00	298	1.92	11.58
2019-04-22 18:00:00	298	1.92	11.58
2019-04-22 19:00:00	176	0.42	6.67
2019-04-22 19:00:00	176	0.42	6.67
2019-04-22 20:00:00	53	0	1.42
2019-04-22 20:00:00	53	0	1.42
2019-04-22 21:00:00	41	0	0.75
2019-04-22 21:00:00	41	0	0.75
2019-04-22 22:00:00	7	0	0.33
2019-04-22 22:00:00	7	0	0.33
2019-04-22 23:00:00	7	0	0.08
2019-04-22 23:00:00	7	0	0.08
2019-04-23 00:00:00	0	0	0
2019-04-23 00:00:00	0	0	0
2019-04-23 01:00:00	3	0	0.08
2019-04-23 01:00:00	3	0	0.08
2019-04-23 02:00:00	6	0	0.17
2019-04-23 02:00:00	6	0	0.17
2019-04-23 03:00:00	0	0	0
2019-04-23 03:00:00	0	0	0
2019-04-23 04:00:00	1	0	0.08
2019-04-23 04:00:00	1	0	0.08
2019-04-23 05:00:00	2	0	0
2019-04-23 05:00:00	2	0	0
2019-04-23 06:00:00	48	0	1
2019-04-23 06:00:00	48	0	1
2019-04-23 07:00:00	200	0.84	7.59
2019-04-23 07:00:00	200	0.84	7.59
2019-04-23 08:00:00	153	0.33	5.42
2019-04-23 08:00:00	153	0.33	5.42
2019-04-23 09:00:00	191	0.84	7.17
2019-04-23 09:00:00	191	0.84	7.17
2019-04-23 10:00:00	189	0.75	6.83
2019-04-23 10:00:00	189	0.75	6.83
2019-04-23 11:00:00	206	0.75	7.92
2019-04-23 11:00:00	206	0.75	7.92
2019-04-23 12:00:00	204	1.09	7.92
2019-04-23 12:00:00	204	1.09	7.92
2019-04-23 13:00:00	200	0.58	7.09
2019-04-23 13:00:00	200	0.58	7.09
2019-04-23 14:00:00	191	0.67	7.17
2019-04-23 14:00:00	191	0.67	7.17
2019-04-23 15:00:00	230	1.58	8.83
2019-04-23 15:00:00	230	1.58	8.83
2019-04-23 16:00:00	217	1.5	8.59
2019-04-23 16:00:00	217	1.5	8.59
2019-04-23 17:00:00	275	1.42	10.5
2019-04-23 17:00:00	275	1.42	10.5
2019-04-23 18:00:00	300	1.84	11.75
2019-04-23 18:00:00	300	1.84	11.75
2019-04-23 19:00:00	161	0.17	6.17
2019-04-23 19:00:00	161	0.17	6.17
2019-04-23 20:00:00	69	0	2.17
2019-04-23 20:00:00	69	0	2.17
2019-04-23 21:00:00	30	0	0.17
2019-04-23 21:00:00	30	0	0.17
2019-04-23 22:00:00	22	0	0.5
2019-04-23 22:00:00	22	0	0.5
2019-04-23 23:00:00	13	0	0.25
2019-04-23 23:00:00	13	0	0.25
2019-04-24 00:00:00	19	0	0
2019-04-24 00:00:00	19	0	0
2019-04-24 01:00:00	5	0	0.08
2019-04-24 01:00:00	5	0	0.08
2019-04-24 02:00:00	3	0	0.08
2019-04-24 02:00:00	3	0	0.08
2019-04-24 03:00:00	4	0	0.08
2019-04-24 03:00:00	4	0	0.08
2019-04-24 04:00:00	2	0	0.17
2019-04-24 04:00:00	2	0	0.17
2019-04-24 05:00:00	6	0	0.08
2019-04-24 05:00:00	6	0	0.08
2019-04-24 06:00:00	39	0	0.92
2019-04-24 06:00:00	39	0	0.92
2019-04-24 07:00:00	165	0.42	5.75
2019-04-24 07:00:00	165	0.42	5.75
2019-04-24 08:00:00	147	0.08	5.34
2019-04-24 08:00:00	147	0.08	5.34
2019-04-24 09:00:00	177	0.75	6.5
2019-04-24 09:00:00	177	0.75	6.5
2019-04-24 10:00:00	195	1	7.08
2019-04-24 10:00:00	195	1	7.08
2019-04-24 11:00:00	185	1.67	7.34
2019-04-24 11:00:00	185	1.67	7.34
2019-04-24 12:00:00	226	1.17	8.92
2019-04-24 12:00:00	226	1.17	8.92
2019-04-24 13:00:00	218	0.92	8.5
2019-04-24 13:00:00	218	0.92	8.5
2019-04-24 14:00:00	294	2.67	11.25
2019-04-24 14:00:00	294	2.67	11.25
2019-04-24 15:00:00	452	3.17	17.67
2019-04-24 15:00:00	452	3.17	17.67
2019-04-24 16:00:00	553	3.67	22.33
2019-04-24 16:00:00	553	3.67	22.33
2019-04-24 17:00:00	600	4.59	24.42
2019-04-24 17:00:00	600	4.59	24.42
2019-04-24 18:00:00	548	4.17	22
2019-04-24 18:00:00	548	4.17	22
2019-04-24 19:00:00	481	2.92	20.25
2019-04-24 19:00:00	481	2.92	20.25
2019-04-24 20:00:00	401	2.33	15.83
2019-04-24 20:00:00	401	2.33	15.83
2019-04-24 21:00:00	294	1.17	11.92
2019-04-24 21:00:00	294	1.17	11.92
2019-04-24 22:00:00	261	1.08	10.25
2019-04-24 22:00:00	261	1.08	10.25
2019-04-24 23:00:00	26	0	0.92
2019-04-24 23:00:00	26	0	0.92
2019-04-25 00:00:00	7	0	0.22
2019-04-25 00:00:00	7	0	0.22
2019-04-25 01:00:00	10	0	0.17
2019-04-25 01:00:00	10	0	0.17
2019-04-25 02:00:00	3	0	0
2019-04-25 02:00:00	3	0	0
2019-04-25 03:00:00	7	0	0.17
2019-04-25 03:00:00	7	0	0.17
2019-04-25 04:00:00	1	0	0
2019-04-25 04:00:00	1	0	0
2019-04-25 05:00:00	5	0	0.17
2019-04-25 05:00:00	5	0	0.17
2019-04-25 06:00:00	54	0	0.92
2019-04-25 06:00:00	54	0	0.92
2019-04-25 07:00:00	148	0.17	5.25
2019-04-25 07:00:00	148	0.17	5.25
2019-04-25 08:00:00	140	0.08	4.92
2019-04-25 08:00:00	140	0.08	4.92
2019-04-25 09:00:00	174	0.75	6.59
2019-04-25 09:00:00	174	0.75	6.59
2019-04-25 10:00:00	187	1.08	7.75
2019-04-25 10:00:00	187	1.08	7.75
2019-04-25 11:00:00	235	1.5	8.92
2019-04-25 11:00:00	235	1.5	8.92
2019-04-25 12:00:00	251	2.08	10.08
2019-04-25 12:00:00	251	2.08	10.08
2019-04-25 13:00:00	222	0.75	8.5
2019-04-25 13:00:00	222	0.75	8.5
2019-04-25 14:00:00	188	0.59	7
2019-04-25 14:00:00	188	0.59	7
2019-04-25 15:00:00	246	1.17	9.33
2019-04-25 15:00:00	246	1.17	9.33
2019-04-25 16:00:00	189	0.58	7.08
2019-04-25 16:00:00	189	0.58	7.08
2019-04-25 17:00:00	351	2	13.42
2019-04-25 17:00:00	351	2	13.42
2019-04-25 18:00:00	316	2	12.75
2019-04-25 18:00:00	316	2	12.75
2019-04-25 19:00:00	221	1	9.17
2019-04-25 19:00:00	221	1	9.17
2019-04-25 20:00:00	93	0	2.92
2019-04-25 20:00:00	93	0	2.92
2019-04-25 21:00:00	42	0	1
2019-04-25 21:00:00	42	0	1
2019-04-25 22:00:00	29	0	0.67
2019-04-25 22:00:00	29	0	0.67
2019-04-25 23:00:00	6	0	0.08
2019-04-25 23:00:00	6	0	0.08
2019-04-26 00:00:00	15	0	0.22
2019-04-26 00:00:00	15	0	0.22
2019-04-26 01:00:00	7	0	0.08
2019-04-26 01:00:00	7	0	0.08
2019-04-26 02:00:00	3	0	0.08
2019-04-26 02:00:00	3	0	0.08
2019-04-26 03:00:00	1	0	0
2019-04-26 03:00:00	1	0	0
2019-04-26 04:00:00	4	0	0
2019-04-26 04:00:00	4	0	0
2019-04-26 05:00:00	5	0	0.17
2019-04-26 05:00:00	5	0	0.17
2019-04-26 06:00:00	52	0.08	1.17
2019-04-26 06:00:00	52	0.08	1.17
2019-04-26 07:00:00	135	0.08	4.58
2019-04-26 07:00:00	135	0.08	4.58
2019-04-26 08:00:00	161	0.42	5.58
2019-04-26 08:00:00	161	0.42	5.58
2019-04-26 09:00:00	163	0.17	5.75
2019-04-26 09:00:00	163	0.17	5.75
2019-04-26 10:00:00	168	0.25	6.17
2019-04-26 10:00:00	168	0.25	6.17
2019-04-26 11:00:00	210	0.84	7.59
2019-04-26 11:00:00	210	0.84	7.59
2019-04-26 12:00:00	223	0.67	8.84
2019-04-26 12:00:00	223	0.67	8.84
2019-04-26 13:00:00	230	0.92	8.58
2019-04-26 13:00:00	230	0.92	8.58
2019-04-26 14:00:00	227	0.67	8.83
2019-04-26 14:00:00	227	0.67	8.83
2019-04-26 15:00:00	303	2	11.75
2019-04-26 15:00:00	303	2	11.75
2019-04-26 16:00:00	266	1.17	10.17
2019-04-26 16:00:00	266	1.17	10.17
2019-04-26 17:00:00	326	1.75	12.75
2019-04-26 17:00:00	326	1.75	12.75
2019-04-26 18:00:00	366	2.5	14.5
2019-04-26 18:00:00	366	2.5	14.5
2019-04-26 19:00:00	171	1.08	8.59
2019-04-26 19:00:00	171	1.08	8.59
2019-04-26 20:00:00	99	0	3.42
2019-04-26 20:00:00	99	0	3.42
2019-04-26 21:00:00	51	0	1.25
2019-04-26 21:00:00	51	0	1.25
2019-04-26 22:00:00	36	0	0.67
2019-04-26 22:00:00	36	0	0.67
2019-04-26 23:00:00	7	0	0
2019-04-26 23:00:00	7	0	0
2019-04-27 00:00:00	25	0	0.44
2019-04-27 00:00:00	25	0	0.44
2019-04-27 01:00:00	19	0	0.25
2019-04-27 01:00:00	19	0	0.25
2019-04-27 02:00:00	7	0	0.08
2019-04-27 02:00:00	7	0	0.08
2019-04-27 03:00:00	7	0	0
2019-04-27 03:00:00	7	0	0
2019-04-27 04:00:00	4	0	0.08
2019-04-27 04:00:00	4	0	0.08
2019-04-27 05:00:00	6	0	0
2019-04-27 05:00:00	6	0	0
2019-04-27 06:00:00	9	0	0.33
2019-04-27 06:00:00	9	0	0.33
2019-04-27 07:00:00	12	0.08	0.25
2019-04-27 07:00:00	12	0.08	0.25
2019-04-27 08:00:00	55	0.08	1.25
2019-04-27 08:00:00	55	0.08	1.25
2019-04-27 09:00:00	57	0	1.42
2019-04-27 09:00:00	57	0	1.42
2019-04-27 10:00:00	55	0	1.42
2019-04-27 10:00:00	55	0	1.42
2019-04-27 11:00:00	72	0	2.08
2019-04-27 11:00:00	72	0	2.08
2019-04-27 12:00:00	82	0	2.17
2019-04-27 12:00:00	82	0	2.17
2019-04-27 13:00:00	60	0	1.5
2019-04-27 13:00:00	60	0	1.5
2019-04-27 14:00:00	19	0	0.58
2019-04-27 14:00:00	19	0	0.58
2019-04-27 15:00:00	39	0	0.58
2019-04-27 15:00:00	39	0	0.58
2019-04-27 16:00:00	70	0.08	1.92
2019-04-27 16:00:00	70	0.08	1.92
2019-04-27 17:00:00	52	0.5	2.25
2019-04-27 17:00:00	52	0.5	2.25
2019-04-27 18:00:00	72	0.25	2.34
2019-04-27 18:00:00	72	0.25	2.34
2019-04-27 19:00:00	41	0	0.59
2019-04-27 19:00:00	41	0	0.59
2019-04-27 20:00:00	22	0	0.08
2019-04-27 20:00:00	22	0	0.08
2019-04-27 21:00:00	21	0	0.75
2019-04-27 21:00:00	21	0	0.75
2019-04-27 22:00:00	8	0	0.17
2019-04-27 22:00:00	8	0	0.17
2019-04-27 23:00:00	19	0	0.33
2019-04-27 23:00:00	19	0	0.33
2019-04-28 00:00:00	24	0	0.33
2019-04-28 00:00:00	24	0	0.33
2019-04-28 01:00:00	20	0	0.17
2019-04-28 01:00:00	20	0	0.17
2019-04-28 02:00:00	21	0	0.08
2019-04-28 02:00:00	21	0	0.08
2019-04-28 03:00:00	12	0	0.25
2019-04-28 03:00:00	12	0	0.25
2019-04-28 04:00:00	5	0	0.25
2019-04-28 04:00:00	5	0	0.25
2019-04-28 05:00:00	8	0	0.08
2019-04-28 05:00:00	8	0	0.08
2019-04-28 06:00:00	6	0	0.08
2019-04-28 06:00:00	6	0	0.08
2019-04-28 07:00:00	1	0	0
2019-04-28 07:00:00	1	0	0
2019-04-28 08:00:00	3	0	0
2019-04-28 08:00:00	3	0	0
2019-04-28 09:00:00	40	0	0.92
2019-04-28 09:00:00	40	0	0.92
2019-04-28 10:00:00	68	0.33	2
2019-04-28 10:00:00	68	0.33	2
2019-04-28 11:00:00	46	0	1.08
2019-04-28 11:00:00	46	0	1.08
2019-04-28 12:00:00	50	0.08	1.17
2019-04-28 12:00:00	50	0.08	1.17
2019-04-28 13:00:00	15	0	0.17
2019-04-28 13:00:00	15	0	0.17
2019-04-28 14:00:00	14	0	0.5
2019-04-28 14:00:00	14	0	0.5
2019-04-28 15:00:00	14	0	0.42
2019-04-28 15:00:00	14	0	0.42
2019-04-28 16:00:00	38	0.5	1.17
2019-04-28 16:00:00	38	0.5	1.17
2019-04-28 17:00:00	53	0.33	1.75
2019-04-28 17:00:00	53	0.33	1.75
2019-04-28 18:00:00	34	0	0.75
2019-04-28 18:00:00	34	0	0.75
2019-04-28 19:00:00	63	0	1.42
2019-04-28 19:00:00	63	0	1.42
2019-04-28 20:00:00	58	0	1.5
2019-04-28 20:00:00	58	0	1.5
2019-04-28 21:00:00	27	0	0.25
2019-04-28 21:00:00	27	0	0.25
2019-04-28 22:00:00	12	0	0.33
2019-04-28 22:00:00	12	0	0.33
2019-04-28 23:00:00	9	0	0.25
2019-04-28 23:00:00	9	0	0.25
2019-04-29 00:00:00	8	0	0.11
2019-04-29 00:00:00	8	0	0.11
2019-04-29 01:00:00	3	0	0.08
2019-04-29 01:00:00	3	0	0.08
2019-04-29 02:00:00	6	0	0.17
2019-04-29 02:00:00	6	0	0.17
2019-04-29 03:00:00	3	0	0.08
2019-04-29 03:00:00	3	0	0.08
2019-04-29 04:00:00	1	0	0
2019-04-29 04:00:00	1	0	0
2019-04-29 05:00:00	3	0	0.08
2019-04-29 05:00:00	3	0	0.08
2019-04-29 06:00:00	43	0	0.84
2019-04-29 06:00:00	43	0	0.84
2019-04-29 07:00:00	144	0.25	4.92
2019-04-29 07:00:00	144	0.25	4.92
2019-04-29 08:00:00	179	0.5	6.25
2019-04-29 08:00:00	179	0.5	6.25
2019-04-29 09:00:00	207	0.83	7.92
2019-04-29 09:00:00	207	0.83	7.92
2019-04-29 10:00:00	181	0.67	6.83
2019-04-29 10:00:00	181	0.67	6.83
2019-04-29 11:00:00	170	0.92	6
2019-04-29 11:00:00	170	0.92	6
2019-04-29 12:00:00	219	1	8.67
2019-04-29 12:00:00	219	1	8.67
2019-04-29 13:00:00	207	0.84	7.75
2019-04-29 13:00:00	207	0.84	7.75
2019-04-29 14:00:00	197	0.67	7.42
2019-04-29 14:00:00	197	0.67	7.42
2019-04-29 15:00:00	179	0.58	6.67
2019-04-29 15:00:00	179	0.58	6.67
2019-04-29 16:00:00	189	0.34	6.75
2019-04-29 16:00:00	189	0.34	6.75
2019-04-29 17:00:00	307	1.58	11.5
2019-04-29 17:00:00	307	1.58	11.5
2019-04-29 18:00:00	371	2.42	14.92
2019-04-29 18:00:00	371	2.42	14.92
2019-04-29 19:00:00	196	0.83	7.58
2019-04-29 19:00:00	196	0.83	7.58
2019-04-29 20:00:00	70	0	2.42
2019-04-29 20:00:00	70	0	2.42
2019-04-29 21:00:00	52	0	0.92
2019-04-29 21:00:00	52	0	0.92
2019-04-29 22:00:00	29	0	0.42
2019-04-29 22:00:00	29	0	0.42
2019-04-29 23:00:00	5	0	0.17
2019-04-29 23:00:00	5	0	0.17
2019-04-30 00:00:00	7	0	0.11
2019-04-30 00:00:00	7	0	0.11
2019-04-30 01:00:00	6	0	0.08
2019-04-30 01:00:00	6	0	0.08
2019-04-30 02:00:00	3	0	0
2019-04-30 02:00:00	3	0	0
2019-04-30 03:00:00	0	0	0
2019-04-30 03:00:00	0	0	0
2019-04-30 04:00:00	1	0	0.08
2019-04-30 04:00:00	1	0	0.08
2019-04-30 05:00:00	3	0	0.08
2019-04-30 05:00:00	3	0	0.08
2019-04-30 06:00:00	55	0	1.25
2019-04-30 06:00:00	55	0	1.25
2019-04-30 07:00:00	205	0.67	7.5
2019-04-30 07:00:00	205	0.67	7.5
2019-04-30 08:00:00	236	1.42	8.92
2019-04-30 08:00:00	236	1.42	8.92
2019-04-30 09:00:00	201	0.92	7.75
2019-04-30 09:00:00	201	0.92	7.75
2019-04-30 10:00:00	263	1.42	10.25
2019-04-30 10:00:00	263	1.42	10.25
2019-04-30 11:00:00	263	1.83	10
2019-04-30 11:00:00	263	1.83	10
2019-04-30 12:00:00	255	1.34	9.92
2019-04-30 12:00:00	255	1.34	9.92
2019-04-30 13:00:00	243	1	9.25
2019-04-30 13:00:00	243	1	9.25
2019-04-30 14:00:00	255	1.42	10.09
2019-04-30 14:00:00	255	1.42	10.09
2019-04-30 15:00:00	234	1.17	9.42
2019-04-30 15:00:00	234	1.17	9.42
2019-04-30 16:00:00	223	1.08	8.5
2019-04-30 16:00:00	223	1.08	8.5
2019-04-30 17:00:00	293	1.5	11.17
2019-04-30 17:00:00	293	1.5	11.17
2019-04-30 18:00:00	353	2.17	13.92
2019-04-30 18:00:00	353	2.17	13.92
2019-04-30 19:00:00	166	1.08	7.5
2019-04-30 19:00:00	166	1.08	7.5
2019-04-30 20:00:00	80	0.08	2.42
2019-04-30 20:00:00	80	0.08	2.42
2019-04-30 21:00:00	10	0	0.58
2019-04-30 21:00:00	10	0	0.58
2019-04-30 22:00:00	8	0	0
2019-04-30 22:00:00	8	0	0
2019-04-30 23:00:00	10	0	0.58
2019-04-30 23:00:00	10	0	0.58
2019-05-01 00:00:00	39	0	1.11
2019-05-01 00:00:00	39	0	1.11

## Sheet: PM 06250 03
Data/Hora	Intensidade(carros/hora)	Ocupacao(%)	Carga(%)
2019-04-01 00:00:00	32	0	0.67
2019-04-01 01:00:00	21	0	0.33
2019-04-01 02:00:00	10	0	0.08
2019-04-01 03:00:00	11	0	0.17
2019-04-01 04:00:00	20	0	0
2019-04-01 05:00:00	54	0.08	1.42
2019-04-01 06:00:00	522	3.5	19.92
2019-04-01 07:00:00	1000	14.08	45.33
2019-04-01 08:00:00	966	8.5	43.17
2019-04-01 09:00:00	886	9.5	38.92
2019-04-01 10:00:00	699	6.25	31.09
2019-04-01 11:00:00	521	3.33	22.33
2019-04-01 12:00:00	600	3.92	25.25
2019-04-01 13:00:00	722	6.83	31.5
2019-04-01 14:00:00	599	6.5	26.67
2019-04-01 15:00:00	573	5.92	24.75
2019-04-01 16:00:00	551	5.17	24.42
2019-04-01 17:00:00	563	4.33	23.58
2019-04-01 18:00:00	630	6.33	28.33
2019-04-01 19:00:00	439	4.5	19.25
2019-04-01 20:00:00	298	1.17	12.5
2019-04-01 21:00:00	211	0	8.75
2019-04-01 22:00:00	152	0.5	6.17
2019-04-01 23:00:00	95	0	3.42
2019-04-02 00:00:00	29	0	0.56
2019-04-02 01:00:00	17	0.58	0.92
2019-04-02 02:00:00	8	0	0.08
2019-04-02 03:00:00	9	0	0.5
2019-04-02 04:00:00	12	0	0.17
2019-04-02 05:00:00	61	0	1.33
2019-04-02 06:00:00	556	4	21.67
2019-04-02 07:00:00	1047	12.58	46.67
2019-04-02 08:00:00	1027	11	46
2019-04-02 09:00:00	748	5.75	33.5
2019-04-02 10:00:00	530	3.42	23
2019-04-02 11:00:00	468	3.75	20.5
2019-04-02 12:00:00	541	2.92	22.5
2019-04-02 13:00:00	625	6.92	27.67
2019-04-02 14:00:00	572	4.5	24.42
2019-04-02 15:00:00	487	7.58	22.08
2019-04-02 16:00:00	462	2.67	19.5
2019-04-02 17:00:00	536	3.67	21.58
2019-04-02 18:00:00	592	5.67	26.33
2019-04-02 19:00:00	438	2.92	18.92
2019-04-02 20:00:00	312	1.42	13
2019-04-02 21:00:00	269	1.09	11.42
2019-04-02 22:00:00	199	2.75	10.33
2019-04-02 23:00:00	114	0	4.09
2019-04-03 00:00:00	1	0	0.11
2019-04-03 01:00:00	1	0	0
2019-04-03 02:00:00	0	0	0
2019-04-03 03:00:00	1	0	0
2019-04-03 04:00:00	0	0	0
2019-04-03 05:00:00	4	0	0.08
2019-04-03 06:00:00	243	0.17	8.09
2019-04-03 07:00:00	956	18.42	42.92
2019-04-03 08:00:00	1154	24	54.92
2019-04-03 09:00:00	903	16.75	42.58
2019-04-03 10:00:00	606	4.84	27.08
2019-04-03 11:00:00	567	3.58	23.59
2019-04-03 12:00:00	632	4.92	26.75
2019-04-03 13:00:00	751	10.09	33.83
2019-04-03 14:00:00	597	6.42	26.42
2019-04-03 15:00:00	577	4.83	25.59
2019-04-03 16:00:00	500	3.25	21.5
2019-04-03 17:00:00	526	5	22.58
2019-04-03 18:00:00	562	4.75	24.25
2019-04-03 19:00:00	467	5	20.67
2019-04-03 20:00:00	338	2	14.42
2019-04-03 21:00:00	245	2.75	10.92
2019-04-03 22:00:00	124	1.33	5.34
2019-04-03 23:00:00	94	0	3.67
2019-04-04 00:00:00	9	0	1.33
2019-04-04 01:00:00	1	0	0
2019-04-04 02:00:00	3	0	0.25
2019-04-04 03:00:00	0	0	0.08
2019-04-04 04:00:00	2	0	0
2019-04-04 05:00:00	3	0	0.33
2019-04-04 06:00:00	111	0.08	3.67
2019-04-04 07:00:00	863	10.33	36.75
2019-04-04 08:00:00	961	14.42	44.33
2019-04-04 09:00:00	883	11.75	40.5
2019-04-04 10:00:00	670	5.83	29.75
2019-04-04 11:00:00	614	4.5	26.25
2019-04-04 12:00:00	705	6.83	30.58
2019-04-04 13:00:00	730	6.33	31.67
2019-04-04 14:00:00	624	4.58	27
2019-04-04 15:00:00	541	7.25	24.25
2019-04-04 16:00:00	551	6.92	24.33
2019-04-04 17:00:00	648	6.09	27.92
2019-04-04 18:00:00	596	5.58	26.33
2019-04-04 19:00:00	474	5.08	20.92
2019-04-04 20:00:00	359	1.5	15
2019-04-04 21:00:00	274	0.84	11.33
2019-04-04 22:00:00	239	1.25	9.92
2019-04-04 23:00:00	143	0.5	5.58
2019-04-05 00:00:00	68	0	2.33
2019-04-05 01:00:00	45	0	1.09
2019-04-05 02:00:00	35	0	0.75
2019-04-05 03:00:00	13	0	0.08
2019-04-05 04:00:00	19	2.25	2.33
2019-04-05 05:00:00	70	0.08	1.67
2019-04-05 06:00:00	589	4.67	22.92
2019-04-05 07:00:00	1080	24.58	50.92
2019-04-05 08:00:00	1009	11.42	46.25
2019-04-05 09:00:00	704	5.58	31.25
2019-04-05 10:00:00	752	8.17	33.25
2019-04-05 11:00:00	607	4.25	26.5
2019-04-05 12:00:00	674	5.92	28.25
2019-04-05 13:00:00	718	8.75	32.67
2019-04-05 14:00:00	685	6.17	29.83
2019-04-05 15:00:00	567	5.67	25.17
2019-04-05 16:00:00	488	8.67	22.5
2019-04-05 17:00:00	581	5.25	25
2019-04-05 18:00:00	626	8.59	28.67
2019-04-05 19:00:00	500	3.08	20.92
2019-04-05 20:00:00	396	4.17	17.92
2019-04-05 21:00:00	246	0.08	10.17
2019-04-05 22:00:00	302	2.5	12.17
2019-04-05 23:00:00	129	1.09	6.17
2019-04-06 00:00:00	133	0	5.33
2019-04-06 01:00:00	36	0	1.25
2019-04-06 02:00:00	3	0.67	0.42
2019-04-06 03:00:00	7	0	0.83
2019-04-06 04:00:00	1	0	0.25
2019-04-06 05:00:00	2	0	0.17
2019-04-06 06:00:00	9	0	1.25
2019-04-06 07:00:00	147	0.08	4.84
2019-04-06 08:00:00	247	0	9.42
2019-04-06 09:00:00	365	0.08	14.58
2019-04-06 10:00:00	388	0.08	15.84
2019-04-06 11:00:00	408	2.92	16.33
2019-04-06 12:00:00	528	2.83	22
2019-04-06 13:00:00	383	2.5	16.34
2019-04-06 14:00:00	391	1.42	15.92
2019-04-06 15:00:00	458	2.75	19.17
2019-04-06 16:00:00	364	1.92	15.92
2019-04-06 17:00:00	307	0	12.75
2019-04-06 18:00:00	352	0.17	14
2019-04-06 19:00:00	309	0.58	13
2019-04-06 20:00:00	362	1.92	14.42
2019-04-06 21:00:00	270	0.58	11.5
2019-04-06 22:00:00	255	1.84	10.58
2019-04-06 23:00:00	218	2.58	9.42
2019-04-07 00:00:00	209	0.33	8
2019-04-07 01:00:00	143	0	5
2019-04-07 02:00:00	101	0	3.25
2019-04-07 03:00:00	90	0	2.75
2019-04-07 04:00:00	61	0	1.83
2019-04-07 05:00:00	50	0	1.17
2019-04-07 06:00:00	64	0	1.58
2019-04-07 07:00:00	113	0	3.75
2019-04-07 08:00:00	175	0.25	6.58
2019-04-07 09:00:00	255	0.75	9.83
2019-04-07 10:00:00	313	1.17	12.67
2019-04-07 11:00:00	329	1.08	13.58
2019-04-07 12:00:00	398	1.59	16.42
2019-04-07 13:00:00	369	1.5	15.33
2019-04-07 14:00:00	324	1.42	13.17
2019-04-07 15:00:00	351	1.58	14.84
2019-04-07 16:00:00	325	1	13.58
2019-04-07 17:00:00	340	1.42	13.75
2019-04-07 18:00:00	323	0.92	13.59
2019-04-07 19:00:00	299	2.58	13.42
2019-04-07 20:00:00	304	1.08	12.58
2019-04-07 21:00:00	231	2.92	10.5
2019-04-07 22:00:00	120	0.17	4.33
2019-04-07 23:00:00	29	0	1.17
2019-04-08 00:00:00	1	0	0
2019-04-08 01:00:00	0	0	0
2019-04-08 02:00:00	1	0	0.08
2019-04-08 03:00:00	0	0	0
2019-04-08 04:00:00	0	0	0
2019-04-08 05:00:00	3	0	0.42
2019-04-08 06:00:00	486	3.75	19.34
2019-04-08 07:00:00	883	11.5	40
2019-04-08 08:00:00	973	12.59	43.67
2019-04-08 09:00:00	864	9	38.58
2019-04-08 10:00:00	599	5	26.83
2019-04-08 11:00:00	576	5.17	24.67
2019-04-08 12:00:00	608	16.92	30.25
2019-04-08 13:00:00	736	9.17	33.09
2019-04-08 14:00:00	699	7.25	30.25
2019-04-08 15:00:00	494	4.17	22.5
2019-04-08 16:00:00	505	3.5	20.92
2019-04-08 17:00:00	587	4.75	24.58
2019-04-08 18:00:00	659	7.34	29.59
2019-04-08 19:00:00	409	1.59	17.25
2019-04-08 20:00:00	315	1.09	13.08
2019-04-08 21:00:00	243	0.67	10.09
2019-04-08 22:00:00	200	2.67	10.17
2019-04-08 23:00:00	56	0	2
2019-04-09 00:00:00	0	0	0
2019-04-09 01:00:00	2	0	0.25
2019-04-09 02:00:00	1	0	0
2019-04-09 03:00:00	0	0	0
2019-04-09 04:00:00	0	0	0
2019-04-09 05:00:00	2	0	0.25
2019-04-09 06:00:00	225	0.42	7.58
2019-04-09 07:00:00	901	13	39.92
2019-04-09 08:00:00	1011	16.09	46.09
2019-04-09 09:00:00	807	8.17	36.42
2019-04-09 10:00:00	629	4.75	27.75
2019-04-09 11:00:00	513	2.75	21.58
2019-04-09 12:00:00	594	4	25.25
2019-04-09 13:00:00	734	7.17	31.5
2019-04-09 14:00:00	606	5	26.83
2019-04-09 15:00:00	571	7	25.5
2019-04-09 16:00:00	468	2.75	20
2019-04-09 17:00:00	553	4.42	23.42
2019-04-09 18:00:00	622	5.92	26.92
2019-04-09 19:00:00	458	2.75	19.5
2019-04-09 20:00:00	322	1.33	13.84
2019-04-09 21:00:00	241	0.67	9.92
2019-04-09 22:00:00	205	0.34	8.17
2019-04-09 23:00:00	105	0	3.67
2019-04-10 00:00:00	68	0	1.78
2019-04-10 01:00:00	21	0	0.08
2019-04-10 02:00:00	18	0	0.17
2019-04-10 03:00:00	11	0	0.08
2019-04-10 04:00:00	21	0	0.42
2019-04-10 05:00:00	57	0	1.34
2019-04-10 06:00:00	553	3.75	21.17
2019-04-10 07:00:00	1069	23.17	50.58
2019-04-10 08:00:00	1011	14.42	46.67
2019-04-10 09:00:00	865	20.75	41.92
2019-04-10 10:00:00	580	3.92	25.59
2019-04-10 11:00:00	558	3.75	23.75
2019-04-10 12:00:00	683	6.92	30
2019-04-10 13:00:00	722	6.67	30.67
2019-04-10 14:00:00	632	5.67	27.84
2019-04-10 15:00:00	553	6.59	24.42
2019-04-10 16:00:00	539	4.67	22.92
2019-04-10 17:00:00	527	3.84	22.58
2019-04-10 18:00:00	589	4.67	25.25
2019-04-10 19:00:00	485	2.58	20.59
2019-04-10 20:00:00	380	3.5	16.59
2019-04-10 21:00:00	244	0.84	9.92
2019-04-10 22:00:00	181	2.84	9.42
2019-04-10 23:00:00	113	0	3.83
2019-04-11 00:00:00	8	0	1.11
2019-04-11 01:00:00	3	0	0.25
2019-04-11 02:00:00	1	0	0.08
2019-04-11 03:00:00	0	0	0
2019-04-11 04:00:00	2	0	0.17
2019-04-11 05:00:00	2	0	0.17
2019-04-11 06:00:00	60	0.17	3.42
2019-04-11 07:00:00	730	7.75	30.25
2019-04-11 08:00:00	961	12.67	43.5
2019-04-11 09:00:00	794	10.25	36.08
2019-04-11 10:00:00	559	4.5	25.42
2019-04-11 11:00:00	506	8.17	23.17
2019-04-11 12:00:00	622	5.67	26
2019-04-11 13:00:00	712	7.67	31.67
2019-04-11 14:00:00	584	4.08	25.25
2019-04-11 15:00:00	515	3.75	22.08
2019-04-11 16:00:00	529	3.5	22.83
2019-04-11 17:00:00	579	4.67	24.67
2019-04-11 18:00:00	577	4.5	25.33
2019-04-11 19:00:00	462	2.75	19.33
2019-04-11 20:00:00	422	4.59	19.17
2019-04-11 21:00:00	315	1.08	12.75
2019-04-11 22:00:00	227	3.58	10.58
2019-04-11 23:00:00	120	0	4.58
2019-04-12 00:00:00	39	0	1.33
2019-04-12 01:00:00	1	0	0.08
2019-04-12 02:00:00	0	0	0
2019-04-12 03:00:00	0	0	0
2019-04-12 04:00:00	0	0.67	0.25
2019-04-12 05:00:00	7	0	1.08
2019-04-12 06:00:00	265	0.92	9.42
2019-04-12 07:00:00	943	16.92	42.67
2019-04-12 08:00:00	972	15.42	45
2019-04-12 09:00:00	872	9.17	38.75
2019-04-12 10:00:00	791	8.58	35.84
2019-04-12 11:00:00	581	3.42	25.17
2019-04-12 12:00:00	702	6.67	30.17
2019-04-12 13:00:00	690	6.17	30
2019-04-12 14:00:00	552	4.17	24
2019-04-12 15:00:00	609	7.84	26.92
2019-04-12 16:00:00	484	2.84	20.75
2019-04-12 17:00:00	570	4.75	23.92
2019-04-12 18:00:00	579	5.34	25.42
2019-04-12 19:00:00	546	3.25	22.92
2019-04-12 20:00:00	480	3.33	20.84
2019-04-12 21:00:00	383	1.58	16.25
2019-04-12 22:00:00	282	1.5	12
2019-04-12 23:00:00	198	1.09	7.83
2019-04-13 00:00:00	163	3.33	9
2019-04-13 01:00:00	7	0	0.67
2019-04-13 02:00:00	4	0.17	0.34
2019-04-13 03:00:00	5	0	0.59
2019-04-13 04:00:00	4	0	0.33
2019-04-13 05:00:00	4	0	0.34
2019-04-13 06:00:00	10	0	1.33
2019-04-13 07:00:00	258	0.84	9.59
2019-04-13 08:00:00	281	2.42	12.5
2019-04-13 09:00:00	369	1.33	15.09
2019-04-13 10:00:00	501	2.75	21.34
2019-04-13 11:00:00	508	4.17	21.59
2019-04-13 12:00:00	552	3	23.17
2019-04-13 13:00:00	430	2.25	18.5
2019-04-13 14:00:00	382	3.25	16.92
2019-04-13 15:00:00	388	1.33	15.84
2019-04-13 16:00:00	401	2	16.92
2019-04-13 17:00:00	385	2.83	16.25
2019-04-13 18:00:00	322	3.08	14.25
2019-04-13 19:00:00	308	0.17	12.92
2019-04-13 20:00:00	273	0	11
2019-04-13 21:00:00	282	1.92	11.83
2019-04-13 22:00:00	213	0	8.67
2019-04-13 23:00:00	121	0.92	5.17
2019-04-14 00:00:00	132	0.11	5.11
2019-04-14 01:00:00	134	0	4.58
2019-04-14 02:00:00	105	0	3.42
2019-04-14 03:00:00	75	0	2.25
2019-04-14 04:00:00	47	0	1
2019-04-14 05:00:00	45	0	1.17
2019-04-14 06:00:00	76	0	1.92
2019-04-14 07:00:00	125	0.08	4.25
2019-04-14 08:00:00	158	0.17	5.75
2019-04-14 09:00:00	228	0.42	8.84
2019-04-14 10:00:00	286	2.42	12.08
2019-04-14 11:00:00	321	2.92	13.25
2019-04-14 12:00:00	349	5.83	15.08
2019-04-14 13:00:00	355	1.25	15.75
2019-04-14 14:00:00	288	3.34	12.67
2019-04-14 15:00:00	318	2.58	13.33
2019-04-14 16:00:00	292	1.5	12.17
2019-04-14 17:00:00	273	0.83	10.92
2019-04-14 18:00:00	305	3.25	13.08
2019-04-14 19:00:00	252	0.33	10.17
2019-04-14 20:00:00	257	0.59	10.42
2019-04-14 21:00:00	211	0.33	8.67
2019-04-14 22:00:00	115	0	4.17
2019-04-14 23:00:00	98	0.08	3.42
2019-04-15 00:00:00	37	0	0.56
2019-04-15 01:00:00	28	0	0.33
2019-04-15 02:00:00	12	0	0.08
2019-04-15 03:00:00	16	0	0
2019-04-15 04:00:00	27	0	0.17
2019-04-15 05:00:00	55	0	1
2019-04-15 06:00:00	490	3.5	18.34
2019-04-15 07:00:00	943	13.17	43.25
2019-04-15 08:00:00	1011	12.67	45.75
2019-04-15 09:00:00	838	7.83	37.42
2019-04-15 10:00:00	518	2.92	22.58
2019-04-15 11:00:00	521	3.25	21.5
2019-04-15 12:00:00	606	6.5	26.33
2019-04-15 13:00:00	703	7	30.58
2019-04-15 14:00:00	577	3.58	24.42
2019-04-15 15:00:00	522	3.92	22.5
2019-04-15 16:00:00	472	6.09	21.42
2019-04-15 17:00:00	524	3.75	21.67
2019-04-15 18:00:00	579	8.42	26.17
2019-04-15 19:00:00	417	6	19.67
2019-04-15 20:00:00	325	4	14.67
2019-04-15 21:00:00	232	3.25	10.92
2019-04-15 22:00:00	188	0.25	7.75
2019-04-15 23:00:00	88	0	2.92
2019-04-16 00:00:00	40	0	0.67
2019-04-16 01:00:00	17	0.25	0.83
2019-04-16 02:00:00	7	0	0.08
2019-04-16 03:00:00	10	0	0.08
2019-04-16 04:00:00	15	0	0.17
2019-04-16 05:00:00	51	0	1.33
2019-04-16 06:00:00	528	3.67	19.92
2019-04-16 07:00:00	985	9.08	43.67
2019-04-16 08:00:00	950	10.17	42.5
2019-04-16 09:00:00	779	9.92	35.59
2019-04-16 10:00:00	723	8.75	32.09
2019-04-16 11:00:00	564	3.92	24.67
2019-04-16 12:00:00	723	6.42	30.42
2019-04-16 13:00:00	755	7.67	34
2019-04-16 14:00:00	616	5.25	26.84
2019-04-16 15:00:00	520	3.58	22.09
2019-04-16 16:00:00	464	2.75	19.75
2019-04-16 17:00:00	512	3.42	21.17
2019-04-16 18:00:00	602	8.09	27.33
2019-04-16 19:00:00	418	3.58	18.42
2019-04-16 20:00:00	297	0.42	12.5
2019-04-16 21:00:00	239	0	9.42
2019-04-16 22:00:00	185	0.17	7.25
2019-04-16 23:00:00	91	0	3.75
2019-04-17 00:00:00	9	0	1.56
2019-04-17 01:00:00	1	0	0
2019-04-17 02:00:00	1	0	0
2019-04-17 03:00:00	1	0	0
2019-04-17 04:00:00	2	0	0.17
2019-04-17 05:00:00	3	0	0.25
2019-04-17 06:00:00	232	0.25	8.17
2019-04-17 07:00:00	919	11.75	39.67
2019-04-17 08:00:00	998	14.92	46
2019-04-17 09:00:00	831	8.83	37.42
2019-04-17 10:00:00	600	6.5	27.25
2019-04-17 11:00:00	555	3.67	23.25
2019-04-17 12:00:00	667	4.75	28.08
2019-04-17 13:00:00	685	6.58	29.75
2019-04-17 14:00:00	629	4.92	27.17
2019-04-17 15:00:00	538	4.33	23
2019-04-17 16:00:00	505	3.75	21.5
2019-04-17 17:00:00	576	4.34	24.42
2019-04-17 18:00:00	576	5	25.25
2019-04-17 19:00:00	440	3.25	18.92
2019-04-17 20:00:00	365	2.92	15.67
2019-04-17 21:00:00	288	1.42	12.25
2019-04-17 22:00:00	207	0.58	8.58
2019-04-17 23:00:00	152	0	5.58
2019-04-18 00:00:00	157	0.89	6.67
2019-04-18 01:00:00	51	0	1.5
2019-04-18 02:00:00	42	0	0.75
2019-04-18 03:00:00	36	0	0.67
2019-04-18 04:00:00	29	0	0.34
2019-04-18 05:00:00	57	0	1.42
2019-04-18 06:00:00	310	1.5	11.58
2019-04-18 07:00:00	611	3.58	25.42
2019-04-18 08:00:00	778	5.5	33.5
2019-04-18 09:00:00	643	4.5	27.75
2019-04-18 10:00:00	577	3.58	25.09
2019-04-18 11:00:00	531	3.25	22.34
2019-04-18 12:00:00	523	2.5	22.25
2019-04-18 13:00:00	508	3.34	21.92
2019-04-18 14:00:00	548	3.09	23.17
2019-04-18 15:00:00	504	3.42	21.25
2019-04-18 16:00:00	452	2.33	19.17
2019-04-18 17:00:00	484	3.17	20.67
2019-04-18 18:00:00	496	6	21.92
2019-04-18 19:00:00	413	2.5	18
2019-04-18 20:00:00	368	3.34	15.34
2019-04-18 21:00:00	243	0	10.17
2019-04-18 22:00:00	223	0.42	9
2019-04-18 23:00:00	159	1	6.5
2019-04-19 00:00:00	127	0	5.11
2019-04-19 01:00:00	102	0	3.25
2019-04-19 02:00:00	64	0.25	1.84
2019-04-19 03:00:00	59	0	1.75
2019-04-19 04:00:00	35	0	0.5
2019-04-19 05:00:00	41	0	0.83
2019-04-19 06:00:00	57	0	1.42
2019-04-19 07:00:00	326	3.75	14.33
2019-04-19 08:00:00	375	2.92	15.33
2019-04-19 09:00:00	306	2.17	14
2019-04-19 10:00:00	453	4.83	18.75
2019-04-19 11:00:00	483	2.08	21.17
2019-04-19 12:00:00	320	1	13.25
2019-04-19 13:00:00	367	2	14.42
2019-04-19 14:00:00	514	3.67	22.09
2019-04-19 15:00:00	421	4.58	18.25
2019-04-19 16:00:00	243	0.75	9.67
2019-04-19 17:00:00	283	1.25	11.58
2019-04-19 18:00:00	271	1.17	11.09
2019-04-19 19:00:00	267	1.08	10.75
2019-04-19 20:00:00	233	0.75	9.83
2019-04-19 21:00:00	202	0.25	7.84
2019-04-19 22:00:00	171	2.83	8.17
2019-04-19 23:00:00	142	0.08	5.08
2019-04-20 00:00:00	80	0	2.45
2019-04-20 01:00:00	64	0	1.67
2019-04-20 02:00:00	41	0	0.75
2019-04-20 03:00:00	29	0	0.33
2019-04-20 04:00:00	30	0	0.25
2019-04-20 05:00:00	27	0	0.5
2019-04-20 06:00:00	65	0	1.75
2019-04-20 07:00:00	136	0.08	4.5
2019-04-20 08:00:00	189	0.25	7.17
2019-04-20 09:00:00	290	2.92	12.25
2019-04-20 10:00:00	421	2.17	17.67
2019-04-20 11:00:00	407	3.67	17.33
2019-04-20 12:00:00	418	2.67	17.5
2019-04-20 13:00:00	349	1.42	14.5
2019-04-20 14:00:00	289	1.34	12.08
2019-04-20 15:00:00	351	2	14.75
2019-04-20 16:00:00	357	0.25	14.5
2019-04-20 17:00:00	318	0	13.09
2019-04-20 18:00:00	271	1.25	10.75
2019-04-20 19:00:00	337	0.33	14
2019-04-20 20:00:00	288	0.83	11.75
2019-04-20 21:00:00	236	2.83	10.09
2019-04-20 22:00:00	180	0.17	7.25
2019-04-20 23:00:00	142	0.17	5.33
2019-04-21 00:00:00	120	0	4
2019-04-21 01:00:00	3	0	0.08
2019-04-21 02:00:00	3	0	0.25
2019-04-21 03:00:00	0	0	0
2019-04-21 04:00:00	3	0	0.25
2019-04-21 05:00:00	1	0	0
2019-04-21 06:00:00	4	0	0.08
2019-04-21 07:00:00	5	0	0.58
2019-04-21 08:00:00	122	0	4.08
2019-04-21 09:00:00	154	0	5.59
2019-04-21 10:00:00	230	0.67	9.17
2019-04-21 11:00:00	235	0.67	9.17
2019-04-21 12:00:00	263	1.33	11.09
2019-04-21 13:00:00	352	0.83	14.42
2019-04-21 14:00:00	229	1.17	9.17
2019-04-21 15:00:00	239	0.75	9.67
2019-04-21 16:00:00	227	0	8.75
2019-04-21 17:00:00	234	0	8.67
2019-04-21 18:00:00	235	1.25	9.5
2019-04-21 19:00:00	266	0.42	10.58
2019-04-21 20:00:00	278	0.67	10.92
2019-04-21 21:00:00	206	0.33	8.5
2019-04-21 22:00:00	117	0	4.08
2019-04-21 23:00:00	95	0.08	3.75
2019-04-22 00:00:00	45	0	1.11
2019-04-22 01:00:00	23	0	0.08
2019-04-22 02:00:00	14	0	0.08
2019-04-22 03:00:00	14	0	0
2019-04-22 04:00:00	20	0	0
2019-04-22 05:00:00	54	0	1.17
2019-04-22 06:00:00	480	4.58	18.34
2019-04-22 07:00:00	998	14	45.33
2019-04-22 08:00:00	1055	12.75	47.34
2019-04-22 09:00:00	946	16.75	44.08
2019-04-22 10:00:00	661	5.25	29.75
2019-04-22 11:00:00	530	2.92	21.92
2019-04-22 12:00:00	622	5.92	26.75
2019-04-22 13:00:00	722	10.17	33.42
2019-04-22 14:00:00	661	6.92	28.75
2019-04-22 15:00:00	555	4.75	24.25
2019-04-22 16:00:00	497	6.58	22.34
2019-04-22 17:00:00	520	5.92	22.83
2019-04-22 18:00:00	589	5.67	25.5
2019-04-22 19:00:00	395	3.92	19
2019-04-22 20:00:00	332	2.84	14
2019-04-22 21:00:00	258	0.67	10.75
2019-04-22 22:00:00	149	1.83	7
2019-04-22 23:00:00	58	0	2.08
2019-04-23 00:00:00	0	0	0
2019-04-23 01:00:00	0	0	0
2019-04-23 02:00:00	0	0	0
2019-04-23 03:00:00	1	0	0
2019-04-23 04:00:00	2	0	0
2019-04-23 05:00:00	6	0	0.75
2019-04-23 06:00:00	166	0.33	5.67
2019-04-23 07:00:00	935	10.42	40.58
2019-04-23 08:00:00	1044	11.67	46.92
2019-04-23 09:00:00	852	8.42	38.09
2019-04-23 10:00:00	660	4.92	28.5
2019-04-23 11:00:00	565	3.5	24.59
2019-04-23 12:00:00	639	4.09	27.09
2019-04-23 13:00:00	714	6.33	30.83
2019-04-23 14:00:00	626	6.75	27.83
2019-04-23 15:00:00	529	3.17	22.33
2019-04-23 16:00:00	493	3	20.59
2019-04-23 17:00:00	571	4.92	24.59
2019-04-23 18:00:00	593	5	25.67
2019-04-23 19:00:00	453	2.75	19.17
2019-04-23 20:00:00	317	1.58	13.92
2019-04-23 21:00:00	239	2.59	10.09
2019-04-23 22:00:00	151	0	5.83
2019-04-23 23:00:00	128	0	4.58
2019-04-24 00:00:00	72	0.11	2.11
2019-04-24 01:00:00	27	0	0.5
2019-04-24 02:00:00	17	0	0.17
2019-04-24 03:00:00	15	0	0
2019-04-24 04:00:00	15	0	0.08
2019-04-24 05:00:00	57	0.08	1.33
2019-04-24 06:00:00	547	3.33	20.67
2019-04-24 07:00:00	1063	16.84	48.59
2019-04-24 08:00:00	1038	12.83	47.92
2019-04-24 09:00:00	844	7.92	37.09
2019-04-24 10:00:00	629	4.25	27.17
2019-04-24 11:00:00	537	3.25	22.92
2019-04-24 12:00:00	582	3.84	24.5
2019-04-24 13:00:00	722	8	31.42
2019-04-24 14:00:00	579	4.75	25.33
2019-04-24 15:00:00	578	5.09	25.25
2019-04-24 16:00:00	551	3.75	22.83
2019-04-24 17:00:00	596	4.75	25.58
2019-04-24 18:00:00	643	9.92	29.33
2019-04-24 19:00:00	496	4.59	21.17
2019-04-24 20:00:00	329	2.59	14.58
2019-04-24 21:00:00	261	1.5	11.67
2019-04-24 22:00:00	235	0.75	9.59
2019-04-24 23:00:00	128	2.42	7.33
2019-04-25 00:00:00	4	0	0.11
2019-04-25 01:00:00	2	0	0
2019-04-25 02:00:00	0	0	0
2019-04-25 03:00:00	0	0	0
2019-04-25 04:00:00	2	0	0.25
2019-04-25 05:00:00	3	0	0.25
2019-04-25 06:00:00	63	0.17	4.17
2019-04-25 07:00:00	637	10.08	25.75
2019-04-25 08:00:00	991	27.42	49.42
2019-04-25 09:00:00	842	20.83	41.08
2019-04-25 10:00:00	669	5.25	29.67
2019-04-25 11:00:00	574	3.67	24.08
2019-04-25 12:00:00	663	7.67	29.25
2019-04-25 13:00:00	740	7.42	32.58
2019-04-25 14:00:00	637	5.84	27.5
2019-04-25 15:00:00	523	3.67	22.92
2019-04-25 16:00:00	508	3	21.42
2019-04-25 17:00:00	563	4	23.92
2019-04-25 18:00:00	716	9.58	32.17
2019-04-25 19:00:00	509	4.17	22.34
2019-04-25 20:00:00	429	2.25	18.42
2019-04-25 21:00:00	273	0.84	11.33
2019-04-25 22:00:00	251	0.83	10.42
2019-04-25 23:00:00	149	0.58	5.83
2019-04-26 00:00:00	85	0	3
2019-04-26 01:00:00	52	0	1.5
2019-04-26 02:00:00	30	0	0.25
2019-04-26 03:00:00	23	0	0.25
2019-04-26 04:00:00	19	0	0.08
2019-04-26 05:00:00	59	0	1.33
2019-04-26 06:00:00	534	3.5	20.25
2019-04-26 07:00:00	1007	12.84	45.58
2019-04-26 08:00:00	979	35.59	50.75
2019-04-26 09:00:00	875	9.67	39.17
2019-04-26 10:00:00	620	4.58	27.84
2019-04-26 11:00:00	537	3.33	22.58
2019-04-26 12:00:00	654	5.25	27.59
2019-04-26 13:00:00	711	5.75	31.25
2019-04-26 14:00:00	596	6.83	26.5
2019-04-26 15:00:00	543	3.67	23
2019-04-26 16:00:00	526	4.92	22.5
2019-04-26 17:00:00	559	3.83	23.67
2019-04-26 18:00:00	621	7.5	27.84
2019-04-26 19:00:00	458	3.17	19.75
2019-04-26 20:00:00	442	2.67	18.42
2019-04-26 21:00:00	346	1.42	14
2019-04-26 22:00:00	289	1.08	12.17
2019-04-26 23:00:00	125	2	6.25
2019-04-27 00:00:00	80	0	2.67
2019-04-27 01:00:00	7	0	0.75
2019-04-27 02:00:00	35	0	1.17
2019-04-27 03:00:00	60	0	1.5
2019-04-27 04:00:00	39	1.42	1.5
2019-04-27 05:00:00	56	0	1.33
2019-04-27 06:00:00	112	0	3.5
2019-04-27 07:00:00	346	1.5	13.25
2019-04-27 08:00:00	427	2.75	18.09
2019-04-27 09:00:00	506	3.08	21.42
2019-04-27 10:00:00	465	4.08	20.42
2019-04-27 11:00:00	448	5.09	19.5
2019-04-27 12:00:00	380	0.42	15.75
2019-04-27 13:00:00	363	0.84	15.17
2019-04-27 14:00:00	301	0.33	12.5
2019-04-27 15:00:00	324	0.75	12.92
2019-04-27 16:00:00	366	0.08	15.17
2019-04-27 17:00:00	415	1.5	16.84
2019-04-27 18:00:00	411	2.25	17.67
2019-04-27 19:00:00	418	5	18.42
2019-04-27 20:00:00	353	1.67	14.42
2019-04-27 21:00:00	301	1	12.33
2019-04-27 22:00:00	230	0.58	9.42
2019-04-27 23:00:00	201	0.59	8
2019-04-28 00:00:00	123	0	5
2019-04-28 01:00:00	153	0.08	5.75
2019-04-28 02:00:00	114	0.67	5.25
2019-04-28 03:00:00	89	0	3
2019-04-28 04:00:00	56	0	1.42
2019-04-28 05:00:00	46	0	1.25
2019-04-28 06:00:00	75	0	1.92
2019-04-28 07:00:00	86	0	2.75
2019-04-28 08:00:00	175	0.08	6.17
2019-04-28 09:00:00	231	0.58	9.42
2019-04-28 10:00:00	299	1.5	11.75
2019-04-28 11:00:00	320	1	12.83
2019-04-28 12:00:00	430	2	17.92
2019-04-28 13:00:00	365	2.5	15.58
2019-04-28 14:00:00	243	3.25	10.92
2019-04-28 15:00:00	250	0.33	9.75
2019-04-28 16:00:00	242	0.17	9.5
2019-04-28 17:00:00	244	0.17	9.25
2019-04-28 18:00:00	252	0.5	10.33
2019-04-28 19:00:00	260	0.33	10.25
2019-04-28 20:00:00	291	2.09	12.42
2019-04-28 21:00:00	231	0.92	9.67
2019-04-28 22:00:00	125	0.17	4.83
2019-04-28 23:00:00	96	0.08	3
2019-04-29 00:00:00	72	0	2.11
2019-04-29 01:00:00	33	0	0.5
2019-04-29 02:00:00	12	0	0.08
2019-04-29 03:00:00	9	0	0.08
2019-04-29 04:00:00	19	0	0.17
2019-04-29 05:00:00	53	0	1
2019-04-29 06:00:00	542	4.67	20.5
2019-04-29 07:00:00	996	13.75	45.67
2019-04-29 08:00:00	1007	9.17	44.83
2019-04-29 09:00:00	872	11	39.5
2019-04-29 10:00:00	598	4.42	26.25
2019-04-29 11:00:00	534	3.5	22.5
2019-04-29 12:00:00	603	3.67	25.42
2019-04-29 13:00:00	737	7.08	31.84
2019-04-29 14:00:00	609	5.33	27
2019-04-29 15:00:00	500	3	20.92
2019-04-29 16:00:00	507	3.5	21.42
2019-04-29 17:00:00	547	4	23.34
2019-04-29 18:00:00	590	5.17	25.58
2019-04-29 19:00:00	411	5.08	18.5
2019-04-29 20:00:00	300	2.09	12.75
2019-04-29 21:00:00	213	0.17	8.5
2019-04-29 22:00:00	125	0.67	5.25
2019-04-29 23:00:00	88	0	3
2019-04-30 00:00:00	51	0	1.33
2019-04-30 01:00:00	21	0	0
2019-04-30 02:00:00	10	0	0.17
2019-04-30 03:00:00	5	0	0
2019-04-30 04:00:00	12	0	0.08
2019-04-30 05:00:00	53	0	1.17
2019-04-30 06:00:00	525	3	20.09
2019-04-30 07:00:00	1067	20.5	49.34
2019-04-30 08:00:00	1074	14.84	48.5
2019-04-30 09:00:00	864	9.75	39.5
2019-04-30 10:00:00	602	5.33	27.08
2019-04-30 11:00:00	548	2.83	22.84
2019-04-30 12:00:00	601	4.5	25.33
2019-04-30 13:00:00	708	7	31.33
2019-04-30 14:00:00	669	5.42	29
2019-04-30 15:00:00	512	3.83	22
2019-04-30 16:00:00	508	4.25	21.67
2019-04-30 17:00:00	529	3.92	22.17
2019-04-30 18:00:00	670	17.5	33.33
2019-04-30 19:00:00	529	4	23.08
2019-04-30 20:00:00	385	3.58	17.25
2019-04-30 21:00:00	188	0.67	7.58
2019-04-30 22:00:00	161	0.17	6.17
2019-04-30 23:00:00	186	0.67	8
2019-05-01 00:00:00	188	0.44	7

## Sheet: PM 06250 05
Data/Hora	Intensidade(carros/hora)	Ocupacao(%)	Carga(%)
2019-04-01 00:00:00	51	0	1.45
2019-04-01 01:00:00	20	0	0.33
2019-04-01 02:00:00	16	0	0.25
2019-04-01 03:00:00	11	0	0.25
2019-04-01 04:00:00	20	0	0.25
2019-04-01 05:00:00	104	2.5	5.84
2019-04-01 06:00:00	136	0.5	6.17
2019-04-01 07:00:00	443	8	23.75
2019-04-01 08:00:00	474	4.17	23.5
2019-04-01 09:00:00	483	7.5	25.75
2019-04-01 10:00:00	501	11.67	28.25
2019-04-01 11:00:00	577	14.33	31.92
2019-04-01 12:00:00	600	10.33	33.09
2019-04-01 13:00:00	543	14.42	30.92
2019-04-01 14:00:00	495	10.67	27.92
2019-04-01 15:00:00	473	7	25.09
2019-04-01 16:00:00	562	6.09	28.92
2019-04-01 17:00:00	496	10.58	27.83
2019-04-01 18:00:00	512	5.33	26
2019-04-01 19:00:00	423	1.58	21.67
2019-04-01 20:00:00	282	0.67	14.25
2019-04-01 21:00:00	216	0.33	10.17
2019-04-01 22:00:00	160	0.08	7.17
2019-04-01 23:00:00	67	0	2.67
2019-04-02 00:00:00	39	0	0.89
2019-04-02 01:00:00	16	0	0
2019-04-02 02:00:00	13	0	0.58
2019-04-02 03:00:00	7	0	0.25
2019-04-02 04:00:00	9	0	0.08
2019-04-02 05:00:00	89	0	3.09
2019-04-02 06:00:00	415	6	21
2019-04-02 07:00:00	454	6.34	23.58
2019-04-02 08:00:00	417	9.5	23.25
2019-04-02 09:00:00	510	9.92	27.17
2019-04-02 10:00:00	574	18.75	34.17
2019-04-02 11:00:00	523	16.92	31.33
2019-04-02 12:00:00	612	19.92	35.83
2019-04-02 13:00:00	542	11.17	30.33
2019-04-02 14:00:00	548	5.75	28.17
2019-04-02 15:00:00	526	11.83	30
2019-04-02 16:00:00	599	9.42	31.67
2019-04-02 17:00:00	568	5.42	29.25
2019-04-02 18:00:00	491	4.34	26
2019-04-02 19:00:00	457	1.75	22.92
2019-04-02 20:00:00	314	0.92	16.17
2019-04-02 21:00:00	229	0.5	10.92
2019-04-02 22:00:00	182	0.25	8.58
2019-04-02 23:00:00	75	0	3.17
2019-04-03 00:00:00	40	0	1
2019-04-03 01:00:00	12	0	0.08
2019-04-03 02:00:00	6	0	0.17
2019-04-03 03:00:00	12	0	0.67
2019-04-03 04:00:00	25	0	0.5
2019-04-03 05:00:00	107	1	4.17
2019-04-03 06:00:00	410	4.34	20
2019-04-03 07:00:00	423	12.75	25.25
2019-04-03 08:00:00	410	3.42	20.17
2019-04-03 09:00:00	437	31.17	32.25
2019-04-03 10:00:00	578	11.08	31.5
2019-04-03 11:00:00	572	9.33	31
2019-04-03 12:00:00	588	10.83	32.17
2019-04-03 13:00:00	566	13.92	32
2019-04-03 14:00:00	513	8.09	28.34
2019-04-03 15:00:00	579	7.42	30.42
2019-04-03 16:00:00	542	11.75	30
2019-04-03 17:00:00	594	4	30.17
2019-04-03 18:00:00	500	8.09	28.09
2019-04-03 19:00:00	468	2.08	24.42
2019-04-03 20:00:00	301	0.75	15.25
2019-04-03 21:00:00	247	0.5	11.75
2019-04-03 22:00:00	200	0.25	9.75
2019-04-03 23:00:00	75	0	3.09
2019-04-04 00:00:00	71	0	2.33
2019-04-04 01:00:00	11	0	0.08
2019-04-04 02:00:00	7	0	0.17
2019-04-04 03:00:00	8	0	0.17
2019-04-04 04:00:00	16	0	0.42
2019-04-04 05:00:00	102	1	3.83
2019-04-04 06:00:00	395	2.5	19
2019-04-04 07:00:00	461	12.25	26.42
2019-04-04 08:00:00	463	11	25.5
2019-04-04 09:00:00	420	19.83	27.5
2019-04-04 10:00:00	577	14.92	32.5
2019-04-04 11:00:00	564	13.83	31.34
2019-04-04 12:00:00	601	16.17	35.25
2019-04-04 13:00:00	516	24.58	33.33
2019-04-04 14:00:00	561	15.5	33
2019-04-04 15:00:00	532	6.33	27.75
2019-04-04 16:00:00	610	11.17	33.17
2019-04-04 17:00:00	514	10.67	28.83
2019-04-04 18:00:00	504	7.58	26.33
2019-04-04 19:00:00	463	2	23.75
2019-04-04 20:00:00	322	1.25	16.5
2019-04-04 21:00:00	260	0.59	12.5
2019-04-04 22:00:00	302	1.25	15
2019-04-04 23:00:00	118	0.08	5.5
2019-04-05 00:00:00	76	0	2.78
2019-04-05 01:00:00	43	0	1.25
2019-04-05 02:00:00	20	0	0.33
2019-04-05 03:00:00	12	0	0.25
2019-04-05 04:00:00	22	0	0.33
2019-04-05 05:00:00	29	2.25	2.42
2019-04-05 06:00:00	165	0.5	7.08
2019-04-05 07:00:00	447	20.33	27.92
2019-04-05 08:00:00	470	7.17	25.08
2019-04-05 09:00:00	562	12.92	31.5
2019-04-05 10:00:00	485	12.67	27.92
2019-04-05 11:00:00	609	15	34.09
2019-04-05 12:00:00	622	17.33	36
2019-04-05 13:00:00	541	20.42	33.08
2019-04-05 14:00:00	521	5.58	27.08
2019-04-05 15:00:00	557	7.17	29.17
2019-04-05 16:00:00	555	6.42	29.58
2019-04-05 17:00:00	539	4.08	27.25
2019-04-05 18:00:00	430	6.67	23.92
2019-04-05 19:00:00	485	2.42	23.58
2019-04-05 20:00:00	398	1.25	20.34
2019-04-05 21:00:00	337	1.42	16.5
2019-04-05 22:00:00	298	0.83	15.25
2019-04-05 23:00:00	175	0.17	8
2019-04-06 00:00:00	105	0	4.44
2019-04-06 01:00:00	90	0	3.92
2019-04-06 02:00:00	51	0	1.58
2019-04-06 03:00:00	40	0	1.08
2019-04-06 04:00:00	37	0	0.75
2019-04-06 05:00:00	60	0	1.75
2019-04-06 06:00:00	176	0.42	8
2019-04-06 07:00:00	272	1	12.75
2019-04-06 08:00:00	333	2.67	16.75
2019-04-06 09:00:00	409	5.75	20.58
2019-04-06 10:00:00	444	3.75	23.25
2019-04-06 11:00:00	479	4.59	24.67
2019-04-06 12:00:00	510	4.84	25.92
2019-04-06 13:00:00	455	2	23.42
2019-04-06 14:00:00	394	1.25	19.33
2019-04-06 15:00:00	365	1.42	18
2019-04-06 16:00:00	343	3.58	17.92
2019-04-06 17:00:00	351	1.59	16.75
2019-04-06 18:00:00	340	1.17	17.25
2019-04-06 19:00:00	332	1.08	16.42
2019-04-06 20:00:00	315	0.75	15.5
2019-04-06 21:00:00	272	1.17	13.17
2019-04-06 22:00:00	253	0.59	12.5
2019-04-06 23:00:00	175	2.25	9.92
2019-04-07 00:00:00	159	0	7.22
2019-04-07 01:00:00	108	0	4.5
2019-04-07 02:00:00	81	0	3
2019-04-07 03:00:00	39	0	1.17
2019-04-07 04:00:00	44	0	1.17
2019-04-07 05:00:00	53	0	1.67
2019-04-07 06:00:00	128	0	5.5
2019-04-07 07:00:00	122	0.17	5.5
2019-04-07 08:00:00	158	0.83	7.08
2019-04-07 09:00:00	225	1	11.17
2019-04-07 10:00:00	258	0.84	12.5
2019-04-07 11:00:00	306	0.92	14.25
2019-04-07 12:00:00	306	3	16.42
2019-04-07 13:00:00	293	1	14.25
2019-04-07 14:00:00	268	0.92	12.92
2019-04-07 15:00:00	278	0.75	13.67
2019-04-07 16:00:00	291	0.75	14
2019-04-07 17:00:00	291	0.75	14.25
2019-04-07 18:00:00	345	1.09	16.92
2019-04-07 19:00:00	294	0.67	14.67
2019-04-07 20:00:00	243	0.67	12
2019-04-07 21:00:00	185	0.17	8.75
2019-04-07 22:00:00	98	0	3.92
2019-04-07 23:00:00	63	0	2.17
2019-04-08 00:00:00	43	0	1.11
2019-04-08 01:00:00	19	0	0.5
2019-04-08 02:00:00	23	0	0.75
2019-04-08 03:00:00	6	0	0.25
2019-04-08 04:00:00	24	0	0.58
2019-04-08 05:00:00	103	0.42	4.09
2019-04-08 06:00:00	407	3.75	19.34
2019-04-08 07:00:00	436	6.17	23.5
2019-04-08 08:00:00	424	8.33	23.08
2019-04-08 09:00:00	513	15.25	29.08
2019-04-08 10:00:00	539	19.67	33.25
2019-04-08 11:00:00	426	22	28.84
2019-04-08 12:00:00	502	18.42	30.75
2019-04-08 13:00:00	510	22.67	32.5
2019-04-08 14:00:00	519	9.33	28.34
2019-04-08 15:00:00	545	14.34	31.08
2019-04-08 16:00:00	580	6.67	30.33
2019-04-08 17:00:00	530	6.84	28.25
2019-04-08 18:00:00	508	3.34	25.75
2019-04-08 19:00:00	429	1.92	21.67
2019-04-08 20:00:00	276	0.5	14.09
2019-04-08 21:00:00	233	0.75	11.5
2019-04-08 22:00:00	191	0.33	9.17
2019-04-08 23:00:00	83	0	3.42
2019-04-09 00:00:00	53	0	1.78
2019-04-09 01:00:00	24	0	0.25
2019-04-09 02:00:00	16	0	0.42
2019-04-09 03:00:00	4	0	0.08
2019-04-09 04:00:00	13	0.17	0.75
2019-04-09 05:00:00	102	1.08	4.5
2019-04-09 06:00:00	260	4.58	13.33
2019-04-09 07:00:00	421	12.75	24.42
2019-04-09 08:00:00	434	10	23.84
2019-04-09 09:00:00	516	31.42	35.58
2019-04-09 10:00:00	549	15.25	32.08
2019-04-09 11:00:00	556	12	30.75
2019-04-09 12:00:00	612	8.58	32.83
2019-04-09 13:00:00	521	15.83	31.08
2019-04-09 14:00:00	537	16.83	30.92
2019-04-09 15:00:00	584	5	30.33
2019-04-09 16:00:00	577	6.25	30
2019-04-09 17:00:00	549	7.17	29.09
2019-04-09 18:00:00	503	8.17	27.42
2019-04-09 19:00:00	460	1.75	22.75
2019-04-09 20:00:00	311	0.92	15.75
2019-04-09 21:00:00	236	0.67	11.84
2019-04-09 22:00:00	221	0.58	10.5
2019-04-09 23:00:00	113	0.08	5.42
2019-04-10 00:00:00	61	0	1.89
2019-04-10 01:00:00	19	0	0.08
2019-04-10 02:00:00	13	0	0.25
2019-04-10 03:00:00	10	0	0.59
2019-04-10 04:00:00	14	0	0.33
2019-04-10 05:00:00	95	0.59	4.25
2019-04-10 06:00:00	398	2.75	19.33
2019-04-10 07:00:00	401	15.59	25.17
2019-04-10 08:00:00	490	8.59	26.08
2019-04-10 09:00:00	432	33.42	32.5
2019-04-10 10:00:00	575	20.25	34.33
2019-04-10 11:00:00	572	19.92	34.42
2019-04-10 12:00:00	582	17.08	33.67
2019-04-10 13:00:00	488	32.75	35.17
2019-04-10 14:00:00	572	20.33	34.67
2019-04-10 15:00:00	558	11.09	30.92
2019-04-10 16:00:00	601	8.33	31.83
2019-04-10 17:00:00	605	10	32.17
2019-04-10 18:00:00	494	5.42	26.09
2019-04-10 19:00:00	464	2.25	23.33
2019-04-10 20:00:00	349	1.42	17.92
2019-04-10 21:00:00	250	0.75	12.67
2019-04-10 22:00:00	252	0.58	12.17
2019-04-10 23:00:00	100	0	4.58
2019-04-11 00:00:00	69	0	2.56
2019-04-11 01:00:00	16	0	0.58
2019-04-11 02:00:00	14	0	0.08
2019-04-11 03:00:00	12	0	0.25
2019-04-11 04:00:00	25	0	0.17
2019-04-11 05:00:00	53	2.08	5
2019-04-11 06:00:00	225	0.75	10.34
2019-04-11 07:00:00	420	4.08	21.67
2019-04-11 08:00:00	462	6.25	23.5
2019-04-11 09:00:00	507	18.17	30.83
2019-04-11 10:00:00	523	11.08	29
2019-04-11 11:00:00	584	10.75	31
2019-04-11 12:00:00	633	17.92	37.17
2019-04-11 13:00:00	531	28.5	35.25
2019-04-11 14:00:00	551	20.17	33
2019-04-11 15:00:00	591	4.33	30.58
2019-04-11 16:00:00	527	7.5	29
2019-04-11 17:00:00	515	14.67	29.92
2019-04-11 18:00:00	459	10.92	26.08
2019-04-11 19:00:00	474	2.67	24
2019-04-11 20:00:00	387	2.33	19.75
2019-04-11 21:00:00	285	0.83	14.17
2019-04-11 22:00:00	312	1.09	15.33
2019-04-11 23:00:00	136	0.08	6.67
2019-04-12 00:00:00	65	0	2.22
2019-04-12 01:00:00	29	0	0.67
2019-04-12 02:00:00	19	0	0.5
2019-04-12 03:00:00	12	0	0.25
2019-04-12 04:00:00	27	0	0.33
2019-04-12 05:00:00	27	3.83	3.25
2019-04-12 06:00:00	102	0.17	4.75
2019-04-12 07:00:00	477	8.17	24.84
2019-04-12 08:00:00	504	5.5	26.42
2019-04-12 09:00:00	403	22.34	27.25
2019-04-12 10:00:00	528	15	30.67
2019-04-12 11:00:00	608	11	33
2019-04-12 12:00:00	599	12.09	33.09
2019-04-12 13:00:00	537	23.67	34.08
2019-04-12 14:00:00	530	23.33	33.75
2019-04-12 15:00:00	541	13.58	31.08
2019-04-12 16:00:00	582	9.09	31
2019-04-12 17:00:00	538	6.17	28.42
2019-04-12 18:00:00	475	6.75	24.83
2019-04-12 19:00:00	530	2.75	27.08
2019-04-12 20:00:00	427	1.17	21.59
2019-04-12 21:00:00	332	1.17	16.5
2019-04-12 22:00:00	316	0.83	15.67
2019-04-12 23:00:00	171	0	8.17
2019-04-13 00:00:00	124	0	5.78
2019-04-13 01:00:00	91	0	3.75
2019-04-13 02:00:00	59	0	2.08
2019-04-13 03:00:00	44	0	1.17
2019-04-13 04:00:00	36	0	0.75
2019-04-13 05:00:00	63	0	2
2019-04-13 06:00:00	182	0.25	8
2019-04-13 07:00:00	263	0.58	12.58
2019-04-13 08:00:00	366	1.59	17.58
2019-04-13 09:00:00	444	10	24.58
2019-04-13 10:00:00	454	4.59	23
2019-04-13 11:00:00	469	5.25	24.25
2019-04-13 12:00:00	499	4	25.08
2019-04-13 13:00:00	507	2.67	25.42
2019-04-13 14:00:00	384	0.92	19.34
2019-04-13 15:00:00	359	1.67	18
2019-04-13 16:00:00	352	1	17.17
2019-04-13 17:00:00	387	1.5	19.67
2019-04-13 18:00:00	382	1.25	18.67
2019-04-13 19:00:00	364	1.25	18.42
2019-04-13 20:00:00	298	1	14.33
2019-04-13 21:00:00	251	0.5	12.33
2019-04-13 22:00:00	194	0.25	9.25
2019-04-13 23:00:00	164	0.17	7.5
2019-04-14 00:00:00	159	0	6.67
2019-04-14 01:00:00	84	0	3.59
2019-04-14 02:00:00	55	0	1.75
2019-04-14 03:00:00	41	0	1.08
2019-04-14 04:00:00	37	0	0.92
2019-04-14 05:00:00	42	0	1
2019-04-14 06:00:00	117	0	4.59
2019-04-14 07:00:00	128	0.08	5.59
2019-04-14 08:00:00	141	0.08	6.09
2019-04-14 09:00:00	180	0.08	8.25
2019-04-14 10:00:00	214	0.25	10
2019-04-14 11:00:00	276	0.59	13.17
2019-04-14 12:00:00	351	1	17.58
2019-04-14 13:00:00	305	0.92	15.25
2019-04-14 14:00:00	246	0.67	11.84
2019-04-14 15:00:00	289	0.58	13.83
2019-04-14 16:00:00	237	0.34	11.59
2019-04-14 17:00:00	235	0.42	11
2019-04-14 18:00:00	327	1.09	15.75
2019-04-14 19:00:00	286	0.58	14
2019-04-14 20:00:00	205	0.42	10.25
2019-04-14 21:00:00	156	0.25	7.42
2019-04-14 22:00:00	94	0.08	4
2019-04-14 23:00:00	83	0	3.25
2019-04-15 00:00:00	55	0	1.89
2019-04-15 01:00:00	21	0	0.42
2019-04-15 02:00:00	12	0	0.17
2019-04-15 03:00:00	3	0	0.25
2019-04-15 04:00:00	11	2	1.42
2019-04-15 05:00:00	5	0	0.5
2019-04-15 06:00:00	210	0.33	9.17
2019-04-15 07:00:00	509	6.84	25.92
2019-04-15 08:00:00	482	7.92	25.84
2019-04-15 09:00:00	551	15.25	31.33
2019-04-15 10:00:00	562	9.83	31.33
2019-04-15 11:00:00	508	7.17	26.5
2019-04-15 12:00:00	557	9.42	30.25
2019-04-15 13:00:00	530	22.59	33.92
2019-04-15 14:00:00	543	13.25	30.58
2019-04-15 15:00:00	590	7.58	30.92
2019-04-15 16:00:00	562	14.92	32.42
2019-04-15 17:00:00	560	7.58	30
2019-04-15 18:00:00	488	3.33	24.83
2019-04-15 19:00:00	463	2.34	23.5
2019-04-15 20:00:00	263	1.17	13.17
2019-04-15 21:00:00	206	0.67	10.08
2019-04-15 22:00:00	159	0.33	7.34
2019-04-15 23:00:00	67	2.42	3.58
2019-04-16 00:00:00	12	0.78	0.67
2019-04-16 01:00:00	26	0.17	0.92
2019-04-16 02:00:00	12	0	0.08
2019-04-16 03:00:00	6	0	0.33
2019-04-16 04:00:00	16	0	0.42
2019-04-16 05:00:00	95	0.34	3.5
2019-04-16 06:00:00	368	3.58	18
2019-04-16 07:00:00	422	8.5	22.67
2019-04-16 08:00:00	469	12.5	26.34
2019-04-16 09:00:00	428	27.33	30.5
2019-04-16 10:00:00	474	26.33	32.67
2019-04-16 11:00:00	499	20.09	31.17
2019-04-16 12:00:00	466	10.67	25.67
2019-04-16 13:00:00	485	28.25	33
2019-04-16 14:00:00	550	21.09	34
2019-04-16 15:00:00	526	11.67	30.25
2019-04-16 16:00:00	526	6.75	27.42
2019-04-16 17:00:00	562	4.75	28.83
2019-04-16 18:00:00	507	3.83	25.75
2019-04-16 19:00:00	495	6.83	26.92
2019-04-16 20:00:00	310	0.84	15.83
2019-04-16 21:00:00	244	0.67	11.42
2019-04-16 22:00:00	187	0.42	9.34
2019-04-16 23:00:00	67	0	2.5
2019-04-17 00:00:00	37	0	1.11
2019-04-17 01:00:00	21	0	0.17
2019-04-17 02:00:00	11	0	0.17
2019-04-17 03:00:00	10	0	0.58
2019-04-17 04:00:00	22	0	0.33
2019-04-17 05:00:00	98	1.42	4.25
2019-04-17 06:00:00	358	6.58	18.5
2019-04-17 07:00:00	445	11.17	25.42
2019-04-17 08:00:00	457	11.75	25.75
2019-04-17 09:00:00	521	8.92	28
2019-04-17 10:00:00	534	11.58	29.67
2019-04-17 11:00:00	529	12.84	29.67
2019-04-17 12:00:00	571	11.92	31
2019-04-17 13:00:00	535	25.09	34.92
2019-04-17 14:00:00	570	18.33	33.5
2019-04-17 15:00:00	544	16.83	32.67
2019-04-17 16:00:00	548	12.58	30.33
2019-04-17 17:00:00	573	9.75	31.67
2019-04-17 18:00:00	466	5.5	24.09
2019-04-17 19:00:00	510	2.5	25.59
2019-04-17 20:00:00	351	1.17	18.09
2019-04-17 21:00:00	229	0.75	11.25
2019-04-17 22:00:00	191	0.17	9.34
2019-04-17 23:00:00	108	0	4.67
2019-04-18 00:00:00	72	0	2.33
2019-04-18 01:00:00	26	0	0.67
2019-04-18 02:00:00	16	0	0.17
2019-04-18 03:00:00	19	0	0.25
2019-04-18 04:00:00	23	0	0.25
2019-04-18 05:00:00	89	0.58	4
2019-04-18 06:00:00	344	3.25	16.67
2019-04-18 07:00:00	441	4.58	22.67
2019-04-18 08:00:00	476	9.08	25.92
2019-04-18 09:00:00	531	6.25	27.83
2019-04-18 10:00:00	555	8.34	29.92
2019-04-18 11:00:00	552	14.17	30.75
2019-04-18 12:00:00	512	9.5	28.5
2019-04-18 13:00:00	516	9.75	28.67
2019-04-18 14:00:00	508	12.67	28.5
2019-04-18 15:00:00	502	3.17	25.17
2019-04-18 16:00:00	508	9	27.5
2019-04-18 17:00:00	508	2.67	25.83
2019-04-18 18:00:00	472	2.33	23.84
2019-04-18 19:00:00	381	1.42	19
2019-04-18 20:00:00	329	1.42	16.75
2019-04-18 21:00:00	236	0.67	11.92
2019-04-18 22:00:00	169	0	8
2019-04-18 23:00:00	133	0.08	5.92
2019-04-19 00:00:00	81	3	4.44
2019-04-19 01:00:00	84	0	4.5
2019-04-19 02:00:00	42	0	1
2019-04-19 03:00:00	32	0	0.67
2019-04-19 04:00:00	34	0	0.67
2019-04-19 05:00:00	48	0	1.42
2019-04-19 06:00:00	132	0.08	5.5
2019-04-19 07:00:00	133	0.17	5.75
2019-04-19 08:00:00	141	0.08	6.25
2019-04-19 09:00:00	202	1.08	9.67
2019-04-19 10:00:00	200	1.67	10.08
2019-04-19 11:00:00	222	0.42	10.5
2019-04-19 12:00:00	253	1.92	12.42
2019-04-19 13:00:00	199	0.67	10.17
2019-04-19 14:00:00	202	0.33	9.33
2019-04-19 15:00:00	216	1.58	11.42
2019-04-19 16:00:00	213	0.17	9.83
2019-04-19 17:00:00	243	0.75	11.58
2019-04-19 18:00:00	267	0.5	12.67
2019-04-19 19:00:00	248	0.17	12.17
2019-04-19 20:00:00	181	0.08	8.5
2019-04-19 21:00:00	120	0	5.25
2019-04-19 22:00:00	107	0	4.34
2019-04-19 23:00:00	97	0	4.09
2019-04-20 00:00:00	71	0	2.45
2019-04-20 01:00:00	40	0	1.17
2019-04-20 02:00:00	29	0	0.5
2019-04-20 03:00:00	20	0	0.42
2019-04-20 04:00:00	20	0	0.08
2019-04-20 05:00:00	42	0	1
2019-04-20 06:00:00	129	0.08	5.33
2019-04-20 07:00:00	128	0.08	5.92
2019-04-20 08:00:00	187	0.25	8.59
2019-04-20 09:00:00	255	0.84	11.83
2019-04-20 10:00:00	333	2.17	16.67
2019-04-20 11:00:00	340	1.17	17
2019-04-20 12:00:00	340	1.17	16.67
2019-04-20 13:00:00	325	0.75	15.92
2019-04-20 14:00:00	273	1.33	14.34
2019-04-20 15:00:00	260	0.42	12.42
2019-04-20 16:00:00	211	0.17	10.25
2019-04-20 17:00:00	182	0.08	8.58
2019-04-20 18:00:00	250	0.42	11.5
2019-04-20 19:00:00	257	0.67	12.75
2019-04-20 20:00:00	217	0.33	10.5
2019-04-20 21:00:00	178	0.17	8.34
2019-04-20 22:00:00	134	0	6.08
2019-04-20 23:00:00	109	0	4.75
2019-04-21 00:00:00	84	0	3.33
2019-04-21 01:00:00	36	0	1
2019-04-21 02:00:00	35	0	0.75
2019-04-21 03:00:00	37	0	0.83
2019-04-21 04:00:00	30	0	0.67
2019-04-21 05:00:00	45	0	1.25
2019-04-21 06:00:00	121	0	4.92
2019-04-21 07:00:00	99	0	4
2019-04-21 08:00:00	141	0.17	6.25
2019-04-21 09:00:00	158	0	6.92
2019-04-21 10:00:00	222	0.42	10.33
2019-04-21 11:00:00	240	0.5	11.33
2019-04-21 12:00:00	300	0.84	14.75
2019-04-21 13:00:00	289	0.83	14.42
2019-04-21 14:00:00	265	0.67	12.5
2019-04-21 15:00:00	295	0.75	14.25
2019-04-21 16:00:00	320	2.17	16.25
2019-04-21 17:00:00	269	0.59	13
2019-04-21 18:00:00	332	1.17	16.42
2019-04-21 19:00:00	289	1	14.5
2019-04-21 20:00:00	278	0.84	13.92
2019-04-21 21:00:00	192	0.25	9.25
2019-04-21 22:00:00	142	0	6.17
2019-04-21 23:00:00	96	0	4.08
2019-04-22 00:00:00	49	0	1.56
2019-04-22 01:00:00	30	0	0.5
2019-04-22 02:00:00	25	0	0.33
2019-04-22 03:00:00	9	2.08	1.58
2019-04-22 04:00:00	1	0.17	0.08
2019-04-22 05:00:00	8	0	1.17
2019-04-22 06:00:00	135	0.08	6
2019-04-22 07:00:00	449	6.92	23.42
2019-04-22 08:00:00	449	3.75	23.25
2019-04-22 09:00:00	478	19.59	28.83
2019-04-22 10:00:00	520	8.67	28.17
2019-04-22 11:00:00	551	9.33	29.42
2019-04-22 12:00:00	584	7.58	31
2019-04-22 13:00:00	565	15.5	32.25
2019-04-22 14:00:00	557	14.58	32
2019-04-22 15:00:00	512	11.67	28.92
2019-04-22 16:00:00	511	8.5	27
2019-04-22 17:00:00	560	6.58	29.75
2019-04-22 18:00:00	501	8.25	27.17
2019-04-22 19:00:00	402	3.58	21.08
2019-04-22 20:00:00	287	0.42	14.25
2019-04-22 21:00:00	204	0.25	9.84
2019-04-22 22:00:00	154	0	7.25
2019-04-22 23:00:00	70	0	2.83
2019-04-23 00:00:00	28	0	0.56
2019-04-23 01:00:00	17	0	0.25
2019-04-23 02:00:00	13	0	0.25
2019-04-23 03:00:00	17	0	0.17
2019-04-23 04:00:00	10	0	0.25
2019-04-23 05:00:00	121	0.33	4.5
2019-04-23 06:00:00	250	5.25	14.5
2019-04-23 07:00:00	457	6.83	23.67
2019-04-23 08:00:00	382	17.92	24.42
2019-04-23 09:00:00	532	17.92	31.17
2019-04-23 10:00:00	572	10.59	31.92
2019-04-23 11:00:00	555	11.25	30.17
2019-04-23 12:00:00	536	15.5	30.75
2019-04-23 13:00:00	509	24.5	33
2019-04-23 14:00:00	539	17	32
2019-04-23 15:00:00	569	19	34.34
2019-04-23 16:00:00	572	8.83	30.67
2019-04-23 17:00:00	563	9.34	30.59
2019-04-23 18:00:00	519	3.42	26
2019-04-23 19:00:00	447	2.17	23.08
2019-04-23 20:00:00	295	0.75	14.92
2019-04-23 21:00:00	228	0.25	10.83
2019-04-23 22:00:00	202	0.33	9.75
2019-04-23 23:00:00	80	0	3.09
2019-04-24 00:00:00	75	0	2.89
2019-04-24 01:00:00	19	0	0.33
2019-04-24 02:00:00	12	0	0.33
2019-04-24 03:00:00	7	0	0.33
2019-04-24 04:00:00	18	0	0.34
2019-04-24 05:00:00	100	0.25	3.84
2019-04-24 06:00:00	388	4.83	18.75
2019-04-24 07:00:00	392	18.92	26.33
2019-04-24 08:00:00	462	6.92	23.83
2019-04-24 09:00:00	566	9.83	30.58
2019-04-24 10:00:00	563	17	32.58
2019-04-24 11:00:00	513	14.08	30
2019-04-24 12:00:00	615	20.67	35.08
2019-04-24 13:00:00	521	17.25	32.33
2019-04-24 14:00:00	549	21	33.42
2019-04-24 15:00:00	575	12.75	32.33
2019-04-24 16:00:00	495	12.25	29
2019-04-24 17:00:00	560	4.84	28
2019-04-24 18:00:00	514	7.58	27.5
2019-04-24 19:00:00	506	2.08	25.58
2019-04-24 20:00:00	322	0.92	16.59
2019-04-24 21:00:00	239	0.5	11.75
2019-04-24 22:00:00	182	0.17	8.67
2019-04-24 23:00:00	104	0	4.5
2019-04-25 00:00:00	60	0	2
2019-04-25 01:00:00	25	0	0.42
2019-04-25 02:00:00	9	0	0.17
2019-04-25 03:00:00	11	0	0.08
2019-04-25 04:00:00	24	0	0.17
2019-04-25 05:00:00	107	0.42	4.25
2019-04-25 06:00:00	408	5.59	20.42
2019-04-25 07:00:00	470	9.42	25.75
2019-04-25 08:00:00	404	23.42	28.08
2019-04-25 09:00:00	404	28.5	29.75
2019-04-25 10:00:00	516	14.67	29.25
2019-04-25 11:00:00	499	18.5	30.42
2019-04-25 12:00:00	573	20.83	34.67
2019-04-25 13:00:00	483	25.5	32.83
2019-04-25 14:00:00	596	12.5	32.25
2019-04-25 15:00:00	582	9.67	32.17
2019-04-25 16:00:00	535	8.75	28.83
2019-04-25 17:00:00	594	10.84	32.5
2019-04-25 18:00:00	459	4.25	23.42
2019-04-25 19:00:00	441	2	22.58
2019-04-25 20:00:00	343	0.84	17.17
2019-04-25 21:00:00	267	0.83	12.92
2019-04-25 22:00:00	244	0.58	11.92
2019-04-25 23:00:00	115	0.08	5.33
2019-04-26 00:00:00	79	0	3.11
2019-04-26 01:00:00	56	0	1.75
2019-04-26 02:00:00	15	0	0.25
2019-04-26 03:00:00	15	0	0.17
2019-04-26 04:00:00	24	0	0.33
2019-04-26 05:00:00	94	0.33	4.17
2019-04-26 06:00:00	175	3.92	10.17
2019-04-26 07:00:00	436	7.58	22.5
2019-04-26 08:00:00	488	10.17	26.08
2019-04-26 09:00:00	486	27.33	33.5
2019-04-26 10:00:00	489	13.67	28.42
2019-04-26 11:00:00	505	13	28.59
2019-04-26 12:00:00	587	8.59	31.58
2019-04-26 13:00:00	507	22.84	32.25
2019-04-26 14:00:00	542	5.33	28.17
2019-04-26 15:00:00	601	6.5	31.09
2019-04-26 16:00:00	495	5.67	26
2019-04-26 17:00:00	531	5.83	27.75
2019-04-26 18:00:00	528	8.59	28.5
2019-04-26 19:00:00	471	4.67	24.17
2019-04-26 20:00:00	352	1.33	18.25
2019-04-26 21:00:00	300	1.08	14.75
2019-04-26 22:00:00	271	0.67	13.42
2019-04-26 23:00:00	147	0	7.09
2019-04-27 00:00:00	125	0	5.11
2019-04-27 01:00:00	59	0	2.25
2019-04-27 02:00:00	47	0	1.42
2019-04-27 03:00:00	34	0	0.58
2019-04-27 04:00:00	36	0	0.67
2019-04-27 05:00:00	60	0	2
2019-04-27 06:00:00	178	0.25	7.67
2019-04-27 07:00:00	268	1	12.75
2019-04-27 08:00:00	394	1.92	19.09
2019-04-27 09:00:00	433	2.92	21.75
2019-04-27 10:00:00	428	7.42	23.75
2019-04-27 11:00:00	436	3.17	21.67
2019-04-27 12:00:00	546	5.25	27.84
2019-04-27 13:00:00	465	1.75	23.5
2019-04-27 14:00:00	361	1	18.17
2019-04-27 15:00:00	357	0.92	17.75
2019-04-27 16:00:00	324	0.92	15.75
2019-04-27 17:00:00	348	1.33	17.17
2019-04-27 18:00:00	376	1.5	18.67
2019-04-27 19:00:00	348	1.17	17.34
2019-04-27 20:00:00	285	0.83	14.17
2019-04-27 21:00:00	214	0.42	10.08
2019-04-27 22:00:00	188	0.17	9.09
2019-04-27 23:00:00	171	0.17	8
2019-04-28 00:00:00	127	0.11	5.22
2019-04-28 01:00:00	85	0	3.5
2019-04-28 02:00:00	69	0	2.5
2019-04-28 03:00:00	59	0	2.09
2019-04-28 04:00:00	46	0.08	1.5
2019-04-28 05:00:00	42	0	1.17
2019-04-28 06:00:00	103	0	3.83
2019-04-28 07:00:00	133	0.17	6.17
2019-04-28 08:00:00	157	0.25	7.17
2019-04-28 09:00:00	242	1	11.25
2019-04-28 10:00:00	248	0.59	11.84
2019-04-28 11:00:00	282	2.09	14.17
2019-04-28 12:00:00	341	1.75	17.08
2019-04-28 13:00:00	296	1.67	14.59
2019-04-28 14:00:00	268	1.5	13.25
2019-04-28 15:00:00	278	1.5	13.67
2019-04-28 16:00:00	291	2	14.75
2019-04-28 17:00:00	301	0.84	14.17
2019-04-28 18:00:00	342	1.25	16.84
2019-04-28 19:00:00	306	1	15.09
2019-04-28 20:00:00	222	0.42	11
2019-04-28 21:00:00	158	0.08	7.08
2019-04-28 22:00:00	127	0	5.67
2019-04-28 23:00:00	61	0	2.25
2019-04-29 00:00:00	41	0	1.44
2019-04-29 01:00:00	28	0	0.67
2019-04-29 02:00:00	12	0	0.08
2019-04-29 03:00:00	14	0	0.08
2019-04-29 04:00:00	27	0	0.42
2019-04-29 05:00:00	6	2.42	3
2019-04-29 06:00:00	78	0.08	3.84
2019-04-29 07:00:00	432	10.42	23.58
2019-04-29 08:00:00	450	4.67	22.75
2019-04-29 09:00:00	526	15.75	30.5
2019-04-29 10:00:00	542	7.75	29.17
2019-04-29 11:00:00	504	8.92	27.59
2019-04-29 12:00:00	568	8.67	30.67
2019-04-29 13:00:00	547	10	29.42
2019-04-29 14:00:00	555	13.92	31.67
2019-04-29 15:00:00	582	11.17	31.33
2019-04-29 16:00:00	582	8.17	31.42
2019-04-29 17:00:00	511	15	30
2019-04-29 18:00:00	510	8.75	27.58
2019-04-29 19:00:00	440	1.83	22.08
2019-04-29 20:00:00	312	1.5	16.34
2019-04-29 21:00:00	211	0.33	9.83
2019-04-29 22:00:00	168	0.17	7.92
2019-04-29 23:00:00	67	0	2.75
2019-04-30 00:00:00	25	0	0.33
2019-04-30 01:00:00	17	0	0
2019-04-30 02:00:00	9	0	0.42
2019-04-30 03:00:00	8	0	0.17
2019-04-30 04:00:00	9	0	0.33
2019-04-30 05:00:00	109	0.42	4.58
2019-04-30 06:00:00	269	5.42	14.5
2019-04-30 07:00:00	449	9.75	23.92
2019-04-30 08:00:00	449	12.42	25.92
2019-04-30 09:00:00	534	23.75	33.58
2019-04-30 10:00:00	586	14	33.5
2019-04-30 11:00:00	566	13.92	31.67
2019-04-30 12:00:00	593	23	35.67
2019-04-30 13:00:00	575	16.59	34.5
2019-04-30 14:00:00	520	8.75	27.75
2019-04-30 15:00:00	566	8.42	30.67
2019-04-30 16:00:00	618	9	32.75
2019-04-30 17:00:00	559	11.42	30.92
2019-04-30 18:00:00	449	2.67	22.83
2019-04-30 19:00:00	477	2.25	23.08
2019-04-30 20:00:00	394	1.67	20.5
2019-04-30 21:00:00	301	5.33	16.67
2019-04-30 22:00:00	280	1	13.75
2019-04-30 23:00:00	171	0.25	8.34
2019-05-01 00:00:00	123	0.11	5.67

## Sheet: PM 06260 02
Data/Hora	Intensidade(carros/hora)	Ocupacao(%)	Carga(%)
2019-04-01 00:00:00	245	0	8
2019-04-01 01:00:00	170	0	5.42
2019-04-01 02:00:00	92	0	2.75
2019-04-01 03:00:00	69	0	1.58
2019-04-01 04:00:00	71	0	1.42
2019-04-01 05:00:00	184	0	5.5
2019-04-01 06:00:00	158	0.08	5.42
2019-04-01 07:00:00	881	6.25	31.5
2019-04-01 08:00:00	1053	6.83	41.25
2019-04-01 09:00:00	986	3.58	36.5
2019-04-01 10:00:00	781	0.59	29.75
2019-04-01 11:00:00	706	0.5	26.42
2019-04-01 12:00:00	771	2.17	27.92
2019-04-01 13:00:00	1185	10	45.5
2019-04-01 14:00:00	1139	9.17	45.42
2019-04-01 15:00:00	1049	6.5	40.83
2019-04-01 16:00:00	945	4.34	35.83
2019-04-01 17:00:00	1190	7.09	45
2019-04-01 18:00:00	1385	11.42	53.67
2019-04-01 19:00:00	1237	6.92	48.42
2019-04-01 20:00:00	848	1.08	32.25
2019-04-01 21:00:00	585	0.33	21.59
2019-04-01 22:00:00	471	0.08	17
2019-04-01 23:00:00	253	0	8.75
2019-04-02 00:00:00	184	0	5.89
2019-04-02 01:00:00	80	0	1.84
2019-04-02 02:00:00	36	0	0.42
2019-04-02 03:00:00	37	0	0.42
2019-04-02 04:00:00	78	0	1.92
2019-04-02 05:00:00	182	0.08	5.5
2019-04-02 06:00:00	168	0.33	6.08
2019-04-02 07:00:00	699	4.17	24.75
2019-04-02 08:00:00	844	3.67	31.75
2019-04-02 09:00:00	781	2.17	29.33
2019-04-02 10:00:00	757	0.67	27.83
2019-04-02 11:00:00	704	0.33	26.5
2019-04-02 12:00:00	766	2.25	28.25
2019-04-02 13:00:00	1015	8.09	38.59
2019-04-02 14:00:00	1018	5.67	39.84
2019-04-02 15:00:00	918	2.67	34.75
2019-04-02 16:00:00	966	3.75	35.84
2019-04-02 17:00:00	1133	4.75	41.67
2019-04-02 18:00:00	1418	11.92	56.08
2019-04-02 19:00:00	1296	10.09	51.25
2019-04-02 20:00:00	846	1.92	32.09
2019-04-02 21:00:00	640	0.25	23.5
2019-04-02 22:00:00	492	0	17.67
2019-04-02 23:00:00	255	0	9.17
2019-04-03 00:00:00	173	0	5.56
2019-04-03 01:00:00	78	0	1.84
2019-04-03 02:00:00	44	0	0.5
2019-04-03 03:00:00	47	0	0.84
2019-04-03 04:00:00	81	0	1.92
2019-04-03 05:00:00	162	0	5
2019-04-03 06:00:00	183	0.25	6.08
2019-04-03 07:00:00	681	2.67	23.42
2019-04-03 08:00:00	905	4.34	34.25
2019-04-03 09:00:00	797	1.34	29.92
2019-04-03 10:00:00	729	0.67	26.92
2019-04-03 11:00:00	787	0.75	29.25
2019-04-03 12:00:00	841	1.08	31.17
2019-04-03 13:00:00	1188	8.25	45.42
2019-04-03 14:00:00	1181	7.5	45.84
2019-04-03 15:00:00	995	4	37.67
2019-04-03 16:00:00	1141	6.33	43.25
2019-04-03 17:00:00	1308	9	50.17
2019-04-03 18:00:00	1415	12.84	55.67
2019-04-03 19:00:00	1316	7.67	51.25
2019-04-03 20:00:00	920	2.17	35.5
2019-04-03 21:00:00	616	0.08	22.42
2019-04-03 22:00:00	609	0.17	22.34
2019-04-03 23:00:00	299	0	11
2019-04-04 00:00:00	207	0	6.78
2019-04-04 01:00:00	97	0	2.75
2019-04-04 02:00:00	63	0	1.58
2019-04-04 03:00:00	46	0	0.58
2019-04-04 04:00:00	72	0	1.59
2019-04-04 05:00:00	196	0.08	5.84
2019-04-04 06:00:00	207	0	6.59
2019-04-04 07:00:00	805	2.92	28.09
2019-04-04 08:00:00	948	4.25	36.34
2019-04-04 09:00:00	927	3.75	35.42
2019-04-04 10:00:00	879	3.34	33.34
2019-04-04 11:00:00	772	0.33	28.33
2019-04-04 12:00:00	827	0.17	30.08
2019-04-04 13:00:00	1012	5.5	38.33
2019-04-04 14:00:00	1137	6.25	43
2019-04-04 15:00:00	1346	9.34	52.25
2019-04-04 16:00:00	1122	3.25	42.08
2019-04-04 17:00:00	1276	7.5	49.25
2019-04-04 18:00:00	1438	11.92	56
2019-04-04 19:00:00	1427	9.58	56.58
2019-04-04 20:00:00	1014	3.34	39.75
2019-04-04 21:00:00	716	0	26.34
2019-04-04 22:00:00	611	0.08	22.17
2019-04-04 23:00:00	389	0	14.17
2019-04-05 00:00:00	235	0	7.67
2019-04-05 01:00:00	110	0	3.25
2019-04-05 02:00:00	60	0	1.5
2019-04-05 03:00:00	78	0	1.75
2019-04-05 04:00:00	98	0.08	2.67
2019-04-05 05:00:00	194	0.25	6
2019-04-05 06:00:00	720	4.67	26
2019-04-05 07:00:00	980	8.09	38
2019-04-05 08:00:00	1084	5.83	40.67
2019-04-05 09:00:00	1005	5.42	39.09
2019-04-05 10:00:00	880	3.25	33.5
2019-04-05 11:00:00	1044	4.92	39.92
2019-04-05 12:00:00	1195	14.59	46.83
2019-04-05 13:00:00	1322	13	52
2019-04-05 14:00:00	1365	14.34	53.75
2019-04-05 15:00:00	1308	11.75	51.42
2019-04-05 16:00:00	1237	7.67	48.17
2019-04-05 17:00:00	1339	8.75	51.84
2019-04-05 18:00:00	1391	12.08	54.92
2019-04-05 19:00:00	1257	8.75	48.84
2019-04-05 20:00:00	1147	5.17	44
2019-04-05 21:00:00	875	3.25	33.17
2019-04-05 22:00:00	649	2.5	24.5
2019-04-05 23:00:00	511	0.83	18.33
2019-04-06 00:00:00	385	0	14
2019-04-06 01:00:00	285	0.33	9.75
2019-04-06 02:00:00	214	0	7.34
2019-04-06 03:00:00	183	0	5.83
2019-04-06 04:00:00	168	0.08	5.42
2019-04-06 05:00:00	176	0	5.5
2019-04-06 06:00:00	190	0.08	6.42
2019-04-06 07:00:00	421	0.17	13.92
2019-04-06 08:00:00	813	1.67	28.92
2019-04-06 09:00:00	957	2.42	35.75
2019-04-06 10:00:00	889	0.5	32.42
2019-04-06 11:00:00	765	0.25	28.75
2019-04-06 12:00:00	801	0.58	29.5
2019-04-06 13:00:00	943	0.5	34.25
2019-04-06 14:00:00	982	2.92	36.83
2019-04-06 15:00:00	838	3.17	31.67
2019-04-06 16:00:00	862	1.17	31.83
2019-04-06 17:00:00	935	3.67	34.83
2019-04-06 18:00:00	959	3.09	36.25
2019-04-06 19:00:00	977	3.42	36.08
2019-04-06 20:00:00	1000	1	37.67
2019-04-06 21:00:00	755	0.08	27.92
2019-04-06 22:00:00	535	0.17	19.58
2019-04-06 23:00:00	450	0.17	16.17
2019-04-07 00:00:00	363	0.22	12.89
2019-04-07 01:00:00	227	0	7.42
2019-04-07 02:00:00	180	0	5.58
2019-04-07 03:00:00	205	0	6.67
2019-04-07 04:00:00	240	0.08	8.09
2019-04-07 05:00:00	173	0	5.42
2019-04-07 06:00:00	173	0	5.75
2019-04-07 07:00:00	190	0	5.92
2019-04-07 08:00:00	474	0	16.25
2019-04-07 09:00:00	721	0	25.67
2019-04-07 10:00:00	746	0.17	27.17
2019-04-07 11:00:00	643	0	23.33
2019-04-07 12:00:00	670	0.67	24.17
2019-04-07 13:00:00	807	3.5	30.34
2019-04-07 14:00:00	702	1.17	25.42
2019-04-07 15:00:00	686	2.67	25.67
2019-04-07 16:00:00	710	2.75	26.08
2019-04-07 17:00:00	743	2.75	26.92
2019-04-07 18:00:00	835	2.92	31.34
2019-04-07 19:00:00	750	0	27.5
2019-04-07 20:00:00	656	0	23.75
2019-04-07 21:00:00	604	0.25	22.17
2019-04-07 22:00:00	360	0	13
2019-04-07 23:00:00	251	0	8.5
2019-04-08 00:00:00	223	0	7.33
2019-04-08 01:00:00	84	0	2.25
2019-04-08 02:00:00	71	0	1.42
2019-04-08 03:00:00	52	0	1
2019-04-08 04:00:00	90	0	1.92
2019-04-08 05:00:00	187	0	6.25
2019-04-08 06:00:00	200	0.25	6.83
2019-04-08 07:00:00	1065	7.84	39.42
2019-04-08 08:00:00	911	4.25	34.5
2019-04-08 09:00:00	968	3.08	36
2019-04-08 10:00:00	808	1	31.75
2019-04-08 11:00:00	659	1	25.58
2019-04-08 12:00:00	797	2.42	29.84
2019-04-08 13:00:00	1147	9.33	43.92
2019-04-08 14:00:00	1204	8.84	46.75
2019-04-08 15:00:00	1052	6.25	41.5
2019-04-08 16:00:00	1093	6.08	40.5
2019-04-08 17:00:00	1260	7.75	48.84
2019-04-08 18:00:00	1369	11.09	53.34
2019-04-08 19:00:00	1247	6.67	48.5
2019-04-08 20:00:00	858	2.58	32.92
2019-04-08 21:00:00	567	0	20.92
2019-04-08 22:00:00	457	0	16.17
2019-04-08 23:00:00	245	0	8.67
2019-04-09 00:00:00	137	0	4.33
2019-04-09 01:00:00	64	0	1.25
2019-04-09 02:00:00	44	0	0.92
2019-04-09 03:00:00	31	0	0
2019-04-09 04:00:00	85	0	1.75
2019-04-09 05:00:00	183	0	5.58
2019-04-09 06:00:00	188	0.58	6.92
2019-04-09 07:00:00	934	6.75	33.33
2019-04-09 08:00:00	877	3.5	34
2019-04-09 09:00:00	814	2.25	31
2019-04-09 10:00:00	704	0.25	25.83
2019-04-09 11:00:00	754	0.58	28
2019-04-09 12:00:00	823	2.33	30.08
2019-04-09 13:00:00	1035	7.34	39.17
2019-04-09 14:00:00	989	5.42	38.67
2019-04-09 15:00:00	889	2.5	33.58
2019-04-09 16:00:00	1029	3.5	38.67
2019-04-09 17:00:00	1091	3.84	40.5
2019-04-09 18:00:00	1469	10.84	56
2019-04-09 19:00:00	1255	10.08	50.5
2019-04-09 20:00:00	850	1.5	32.75
2019-04-09 21:00:00	606	0.08	22.17
2019-04-09 22:00:00	479	0	17.25
2019-04-09 23:00:00	292	0	10.67
2019-04-10 00:00:00	188	0	6
2019-04-10 01:00:00	61	0	1.25
2019-04-10 02:00:00	28	0	0.08
2019-04-10 03:00:00	25	0	0.08
2019-04-10 04:00:00	43	0	0.58
2019-04-10 05:00:00	173	0	5
2019-04-10 06:00:00	213	0.5	7.75
2019-04-10 07:00:00	1111	7.5	40.34
2019-04-10 08:00:00	878	4	34.08
2019-04-10 09:00:00	817	1.09	31
2019-04-10 10:00:00	733	0.83	26.75
2019-04-10 11:00:00	733	0.08	27
2019-04-10 12:00:00	761	0.42	28
2019-04-10 13:00:00	1154	6.42	43.67
2019-04-10 14:00:00	1105	5.84	42.34
2019-04-10 15:00:00	1050	2.83	39.58
2019-04-10 16:00:00	1166	7.33	44.42
2019-04-10 17:00:00	1276	8.08	49.34
2019-04-10 18:00:00	1416	9.17	55.09
2019-04-10 19:00:00	1328	7.75	51.84
2019-04-10 20:00:00	930	2	35.67
2019-04-10 21:00:00	629	0.17	23.08
2019-04-10 22:00:00	603	0.08	21.92
2019-04-10 23:00:00	339	0.08	12.5
2019-04-11 00:00:00	200	0.11	7.11
2019-04-11 01:00:00	106	0	3.08
2019-04-11 02:00:00	62	0	1.59
2019-04-11 03:00:00	37	0	0.33
2019-04-11 04:00:00	89	0.08	2.25
2019-04-11 05:00:00	167	0	5.17
2019-04-11 06:00:00	330	1.67	9.25
2019-04-11 07:00:00	796	3.83	31.42
2019-04-11 08:00:00	971	3.92	36.5
2019-04-11 09:00:00	968	4.42	36.92
2019-04-11 10:00:00	882	2.5	33.17
2019-04-11 11:00:00	812	0.67	29.67
2019-04-11 12:00:00	827	0.58	31.09
2019-04-11 13:00:00	973	4.58	35.84
2019-04-11 14:00:00	1050	5.58	40.5
2019-04-11 15:00:00	1240	6.83	47.75
2019-04-11 16:00:00	1143	3.5	42.25
2019-04-11 17:00:00	1285	7.42	50.25
2019-04-11 18:00:00	1395	9.08	53.75
2019-04-11 19:00:00	1422	10.58	55.67
2019-04-11 20:00:00	1028	3.34	40.25
2019-04-11 21:00:00	718	0.17	26.5
2019-04-11 22:00:00	583	0	21.42
2019-04-11 23:00:00	405	0.08	14.75
2019-04-12 00:00:00	199	0	6.44
2019-04-12 01:00:00	177	0	5.5
2019-04-12 02:00:00	116	0	3.59
2019-04-12 03:00:00	154	0	4.42
2019-04-12 04:00:00	145	0	4.67
2019-04-12 05:00:00	181	0.08	5.5
2019-04-12 06:00:00	396	0.33	12.84
2019-04-12 07:00:00	1197	9.17	43.08
2019-04-12 08:00:00	1102	5.42	43.75
2019-04-12 09:00:00	1045	5.67	40.67
2019-04-12 10:00:00	896	3.67	34.08
2019-04-12 11:00:00	921	0.75	34.17
2019-04-12 12:00:00	1104	6.67	40.75
2019-04-12 13:00:00	1143	8	44.67
2019-04-12 14:00:00	1254	10.25	49.17
2019-04-12 15:00:00	1247	8.67	49.09
2019-04-12 16:00:00	1299	7.34	50.09
2019-04-12 17:00:00	1417	9.92	54
2019-04-12 18:00:00	1391	10	54.25
2019-04-12 19:00:00	1374	8.5	54.33
2019-04-12 20:00:00	1145	4	43.92
2019-04-12 21:00:00	868	0.25	32.83
2019-04-12 22:00:00	630	0.17	23.25
2019-04-12 23:00:00	526	0.08	19
2019-04-13 00:00:00	441	0.11	15.89
2019-04-13 01:00:00	214	0	7.17
2019-04-13 02:00:00	196	0	6
2019-04-13 03:00:00	199	0	6.5
2019-04-13 04:00:00	189	0.08	6.25
2019-04-13 05:00:00	207	0.08	6.59
2019-04-13 06:00:00	182	0.08	5.75
2019-04-13 07:00:00	341	0.08	11
2019-04-13 08:00:00	743	0.42	26.08
2019-04-13 09:00:00	940	2	34.92
2019-04-13 10:00:00	875	0.25	32.34
2019-04-13 11:00:00	865	0.83	31.83
2019-04-13 12:00:00	759	0.34	28.5
2019-04-13 13:00:00	868	0.17	31.5
2019-04-13 14:00:00	980	2	36.5
2019-04-13 15:00:00	837	2.33	31.5
2019-04-13 16:00:00	862	1.17	31.67
2019-04-13 17:00:00	882	2.42	32.42
2019-04-13 18:00:00	955	2.42	36.25
2019-04-13 19:00:00	947	2.08	34.83
2019-04-13 20:00:00	1032	1	38.75
2019-04-13 21:00:00	775	0.08	28.92
2019-04-13 22:00:00	537	0	19.75
2019-04-13 23:00:00	455	0	16.25
2019-04-14 00:00:00	387	0.11	13.56
2019-04-14 01:00:00	250	0	8.5
2019-04-14 02:00:00	172	0	5.34
2019-04-14 03:00:00	207	0	6.75
2019-04-14 04:00:00	180	0	5.92
2019-04-14 05:00:00	188	0	5.75
2019-04-14 06:00:00	154	0	4.75
2019-04-14 07:00:00	169	0	5.09
2019-04-14 08:00:00	423	0.08	14.17
2019-04-14 09:00:00	659	0	23.42
2019-04-14 10:00:00	764	0.25	27.92
2019-04-14 11:00:00	657	0.08	24.42
2019-04-14 12:00:00	655	0.17	23.83
2019-04-14 13:00:00	730	0.75	26.75
2019-04-14 14:00:00	680	0.5	24.84
2019-04-14 15:00:00	645	0.83	23.75
2019-04-14 16:00:00	617	0.59	22.5
2019-04-14 17:00:00	637	0.17	22.83
2019-04-14 18:00:00	729	0.25	26.75
2019-04-14 19:00:00	721	0	26.17
2019-04-14 20:00:00	651	0.08	23.67
2019-04-14 21:00:00	568	0	20.75
2019-04-14 22:00:00	357	0	13
2019-04-14 23:00:00	235	0	8
2019-04-15 00:00:00	200	0	6.33
2019-04-15 01:00:00	155	0	4.75
2019-04-15 02:00:00	76	0	1.83
2019-04-15 03:00:00	58	0	1.17
2019-04-15 04:00:00	95	0	2.42
2019-04-15 05:00:00	189	0	5.92
2019-04-15 06:00:00	184	0.08	6
2019-04-15 07:00:00	913	6.25	32.17
2019-04-15 08:00:00	879	3.34	34.17
2019-04-15 09:00:00	955	2.58	34.75
2019-04-15 10:00:00	834	0.92	31.75
2019-04-15 11:00:00	666	0.17	24.75
2019-04-15 12:00:00	762	1.33	28.17
2019-04-15 13:00:00	1096	7.59	40.92
2019-04-15 14:00:00	1199	8.58	46.67
2019-04-15 15:00:00	1044	5.67	40.67
2019-04-15 16:00:00	1195	7.75	46.17
2019-04-15 17:00:00	1333	10.59	50.75
2019-04-15 18:00:00	1427	10.75	55.58
2019-04-15 19:00:00	1351	7.75	52.42
2019-04-15 20:00:00	898	1.25	35
2019-04-15 21:00:00	601	0.08	22.09
2019-04-15 22:00:00	480	0.17	17.67
2019-04-15 23:00:00	242	0	8.42
2019-04-16 00:00:00	157	0	5.11
2019-04-16 01:00:00	44	0	0.75
2019-04-16 02:00:00	33	0	0.17
2019-04-16 03:00:00	42	0	0.42
2019-04-16 04:00:00	85	0	2
2019-04-16 05:00:00	187	0	5.67
2019-04-16 06:00:00	199	0.58	7.59
2019-04-16 07:00:00	830	6.09	30.08
2019-04-16 08:00:00	967	4.59	36.75
2019-04-16 09:00:00	879	3.5	34.08
2019-04-16 10:00:00	691	0.33	25.58
2019-04-16 11:00:00	797	1.09	29.67
2019-04-16 12:00:00	734	1.08	26.92
2019-04-16 13:00:00	989	6.25	37.5
2019-04-16 14:00:00	1029	5.84	39.42
2019-04-16 15:00:00	892	2.17	33.67
2019-04-16 16:00:00	959	1.83	35
2019-04-16 17:00:00	1372	7	52.42
2019-04-16 18:00:00	1426	12.84	55.83
2019-04-16 19:00:00	1260	9.42	49.25
2019-04-16 20:00:00	874	1.84	33.75
2019-04-16 21:00:00	613	0.92	23.25
2019-04-16 22:00:00	502	0.58	19.33
2019-04-16 23:00:00	325	0	11.67
2019-04-17 00:00:00	196	0	7
2019-04-17 01:00:00	106	0	3
2019-04-17 02:00:00	75	0	1.75
2019-04-17 03:00:00	43	0	0.58
2019-04-17 04:00:00	75	0	1.75
2019-04-17 05:00:00	167	0.08	5
2019-04-17 06:00:00	168	0.17	5.75
2019-04-17 07:00:00	1261	9.33	46.5
2019-04-17 08:00:00	952	4.42	36.67
2019-04-17 09:00:00	815	1.25	31.5
2019-04-17 10:00:00	777	1.17	29
2019-04-17 11:00:00	786	0.67	28.08
2019-04-17 12:00:00	833	1.25	31.09
2019-04-17 13:00:00	1271	7.17	49.25
2019-04-17 14:00:00	1221	6.84	47.08
2019-04-17 15:00:00	1048	2.59	39.92
2019-04-17 16:00:00	1271	8	47.42
2019-04-17 17:00:00	1295	8.08	49.92
2019-04-17 18:00:00	1470	10.92	58
2019-04-17 19:00:00	1380	8.42	54
2019-04-17 20:00:00	995	2.09	37.67
2019-04-17 21:00:00	651	0.08	24.5
2019-04-17 22:00:00	574	0.08	21.17
2019-04-17 23:00:00	342	0	12.25
2019-04-18 00:00:00	248	0	8.45
2019-04-18 01:00:00	163	0	5.17
2019-04-18 02:00:00	139	0	4
2019-04-18 03:00:00	111	0	2.92
2019-04-18 04:00:00	125	0	3.67
2019-04-18 05:00:00	183	0	5.83
2019-04-18 06:00:00	179	0	5.59
2019-04-18 07:00:00	683	1.84	23.08
2019-04-18 08:00:00	997	2.92	37.58
2019-04-18 09:00:00	945	3.92	36.33
2019-04-18 10:00:00	954	2.59	35.58
2019-04-18 11:00:00	732	0.08	26.83
2019-04-18 12:00:00	831	0.33	30.33
2019-04-18 13:00:00	968	2.92	35.67
2019-04-18 14:00:00	1043	5.08	39.17
2019-04-18 15:00:00	1210	5.58	46.09
2019-04-18 16:00:00	1176	3.59	45
2019-04-18 17:00:00	1187	5.5	44.34
2019-04-18 18:00:00	1424	8.92	54.67
2019-04-18 19:00:00	1346	9.09	52.09
2019-04-18 20:00:00	1043	3.34	41
2019-04-18 21:00:00	736	0.08	27.09
2019-04-18 22:00:00	570	0	21.08
2019-04-18 23:00:00	397	0	14.25
2019-04-19 00:00:00	168	0	5.56
2019-04-19 01:00:00	188	0	6
2019-04-19 02:00:00	134	0	4.09
2019-04-19 03:00:00	205	0.08	6.59
2019-04-19 04:00:00	184	0	5.84
2019-04-19 05:00:00	192	0	6.17
2019-04-19 06:00:00	288	0	8.83
2019-04-19 07:00:00	679	2.59	23.25
2019-04-19 08:00:00	982	4.25	37.5
2019-04-19 09:00:00	975	4.67	36.92
2019-04-19 10:00:00	847	2.75	31.5
2019-04-19 11:00:00	865	0.25	31.75
2019-04-19 12:00:00	983	4.83	36.25
2019-04-19 13:00:00	1100	6.67	41.75
2019-04-19 14:00:00	1192	9.17	45.75
2019-04-19 15:00:00	1166	7.75	45.25
2019-04-19 16:00:00	1138	5.42	42.5
2019-04-19 17:00:00	985	4.58	36.67
2019-04-19 18:00:00	1300	9.08	50.08
2019-04-19 19:00:00	1274	7	49.5
2019-04-19 20:00:00	973	4.09	38.17
2019-04-19 21:00:00	738	0.83	26.92
2019-04-19 22:00:00	583	0.08	21.67
2019-04-19 23:00:00	418	0	14.33
2019-04-20 00:00:00	312	0	11.22
2019-04-20 01:00:00	197	0	6.5
2019-04-20 02:00:00	114	0	3.42
2019-04-20 03:00:00	117	0	3.08
2019-04-20 04:00:00	125	0	3.67
2019-04-20 05:00:00	172	0	5.25
2019-04-20 06:00:00	193	0	6.09
2019-04-20 07:00:00	252	0	8
2019-04-20 08:00:00	664	0	22.83
2019-04-20 09:00:00	910	1.25	33.59
2019-04-20 10:00:00	845	0.08	31.08
2019-04-20 11:00:00	781	0.25	28.75
2019-04-20 12:00:00	775	0.08	28.5
2019-04-20 13:00:00	831	0.17	30
2019-04-20 14:00:00	952	0.58	35.34
2019-04-20 15:00:00	826	1.42	31
2019-04-20 16:00:00	818	0.17	30
2019-04-20 17:00:00	806	1	29.58
2019-04-20 18:00:00	927	1.33	34
2019-04-20 19:00:00	882	0.58	32.42
2019-04-20 20:00:00	996	0.42	36.84
2019-04-20 21:00:00	794	0	29.42
2019-04-20 22:00:00	527	0	19.33
2019-04-20 23:00:00	443	0	15.92
2019-04-21 00:00:00	347	0	12.33
2019-04-21 01:00:00	233	0	7.92
2019-04-21 02:00:00	205	0	6.59
2019-04-21 03:00:00	175	0	5.42
2019-04-21 04:00:00	188	0	6.09
2019-04-21 05:00:00	207	0	6.67
2019-04-21 06:00:00	254	0.33	8.42
2019-04-21 07:00:00	268	0.5	9.59
2019-04-21 08:00:00	358	0	11.5
2019-04-21 09:00:00	615	0	21.67
2019-04-21 10:00:00	714	0.17	26
2019-04-21 11:00:00	632	0.08	23.34
2019-04-21 12:00:00	662	0.17	23.67
2019-04-21 13:00:00	707	0.08	25.58
2019-04-21 14:00:00	660	0.08	24.17
2019-04-21 15:00:00	611	0.08	22.08
2019-04-21 16:00:00	618	0.08	22.42
2019-04-21 17:00:00	616	0.08	22.42
2019-04-21 18:00:00	746	0.17	27
2019-04-21 19:00:00	733	0.17	26.67
2019-04-21 20:00:00	616	0	22.42
2019-04-21 21:00:00	583	0	21.33
2019-04-21 22:00:00	377	0	13.5
2019-04-21 23:00:00	311	0.25	11
2019-04-22 00:00:00	184	0	6.22
2019-04-22 01:00:00	96	0	2.67
2019-04-22 02:00:00	60	0	1.25
2019-04-22 03:00:00	46	0	0.67
2019-04-22 04:00:00	69	0	1.59
2019-04-22 05:00:00	180	0.08	5.5
2019-04-22 06:00:00	420	2	16.33
2019-04-22 07:00:00	1046	9.17	37.67
2019-04-22 08:00:00	1107	6.92	43.83
2019-04-22 09:00:00	921	1.17	34.42
2019-04-22 10:00:00	859	1.5	32.08
2019-04-22 11:00:00	712	0.5	26.34
2019-04-22 12:00:00	769	1.5	28.67
2019-04-22 13:00:00	1056	5.92	39.17
2019-04-22 14:00:00	1209	9.25	47.17
2019-04-22 15:00:00	1098	5.83	42.83
2019-04-22 16:00:00	1188	9	45
2019-04-22 17:00:00	1311	10.75	51
2019-04-22 18:00:00	1445	9.92	56.25
2019-04-22 19:00:00	1313	6.92	50.83
2019-04-22 20:00:00	913	1.59	35.67
2019-04-22 21:00:00	616	0.08	22.5
2019-04-22 22:00:00	540	0.58	19.83
2019-04-22 23:00:00	262	0	9.5
2019-04-23 00:00:00	140	0	4.44
2019-04-23 01:00:00	79	0	1.92
2019-04-23 02:00:00	32	0	0.42
2019-04-23 03:00:00	47	0	0.67
2019-04-23 04:00:00	74	0.08	1.84
2019-04-23 05:00:00	181	0.08	5.42
2019-04-23 06:00:00	155	0	5.17
2019-04-23 07:00:00	1250	11.17	46.67
2019-04-23 08:00:00	946	4	37.08
2019-04-23 09:00:00	894	3.59	32
2019-04-23 10:00:00	720	0.42	28.33
2019-04-23 11:00:00	679	0.17	24.67
2019-04-23 12:00:00	748	1.33	27.17
2019-04-23 13:00:00	998	5.25	37.5
2019-04-23 14:00:00	1065	6	41.17
2019-04-23 15:00:00	889	2.17	33.59
2019-04-23 16:00:00	933	0.92	34.33
2019-04-23 17:00:00	1392	8.84	52.17
2019-04-23 18:00:00	1511	12.5	59.67
2019-04-23 19:00:00	1264	9.58	49.58
2019-04-23 20:00:00	922	2.25	35.42
2019-04-23 21:00:00	602	0	22.17
2019-04-23 22:00:00	514	0	18.5
2019-04-23 23:00:00	295	0	10.58
2019-04-24 00:00:00	184	0	5.89
2019-04-24 01:00:00	117	0	3.5
2019-04-24 02:00:00	46	0	0.83
2019-04-24 03:00:00	66	0	1.08
2019-04-24 04:00:00	93	0	2.25
2019-04-24 05:00:00	183	0	5.75
2019-04-24 06:00:00	174	0.25	5.92
2019-04-24 07:00:00	1148	8.17	41.84
2019-04-24 08:00:00	1016	4.5	39.92
2019-04-24 09:00:00	812	0.75	30.58
2019-04-24 10:00:00	760	0.5	27.17
2019-04-24 11:00:00	690	0.08	25.67
2019-04-24 12:00:00	782	0.42	29
2019-04-24 13:00:00	1204	6.42	44.75
2019-04-24 14:00:00	1143	6.09	44.17
2019-04-24 15:00:00	1049	2.5	40
2019-04-24 16:00:00	1095	4.59	41.17
2019-04-24 17:00:00	1353	8.5	51.83
2019-04-24 18:00:00	1400	9.25	53.83
2019-04-24 19:00:00	1451	9.5	56.67
2019-04-24 20:00:00	1018	2.09	39.33
2019-04-24 21:00:00	642	0.17	23.75
2019-04-24 22:00:00	616	0.08	22.33
2019-04-24 23:00:00	363	0	13.34
2019-04-25 00:00:00	219	0	7.44
2019-04-25 01:00:00	118	0	3.42
2019-04-25 02:00:00	63	0	1.5
2019-04-25 03:00:00	62	0	1.08
2019-04-25 04:00:00	60	0	1.34
2019-04-25 05:00:00	181	0.25	5.34
2019-04-25 06:00:00	413	2.08	14.17
2019-04-25 07:00:00	1200	11.92	46.25
2019-04-25 08:00:00	1190	9.17	44.92
2019-04-25 09:00:00	1116	8.17	44.34
2019-04-25 10:00:00	912	0.75	34.17
2019-04-25 11:00:00	796	0.83	29.33
2019-04-25 12:00:00	788	0.42	29.67
2019-04-25 13:00:00	943	2.25	35.08
2019-04-25 14:00:00	1105	6.17	42.08
2019-04-25 15:00:00	1208	5.42	45.92
2019-04-25 16:00:00	1162	2.92	44.5
2019-04-25 17:00:00	1392	9.25	52.5
2019-04-25 18:00:00	1502	11.5	59
2019-04-25 19:00:00	1405	10	55.17
2019-04-25 20:00:00	1098	3.59	43
2019-04-25 21:00:00	772	0.08	28.59
2019-04-25 22:00:00	612	0.08	22.33
2019-04-25 23:00:00	408	0.5	15.17
2019-04-26 00:00:00	241	0.22	8.78
2019-04-26 01:00:00	145	0	4.75
2019-04-26 02:00:00	74	0	1.84
2019-04-26 03:00:00	69	0	1.5
2019-04-26 04:00:00	127	0	3.5
2019-04-26 05:00:00	225	0	7.33
2019-04-26 06:00:00	293	0.17	9.58
2019-04-26 07:00:00	908	4.5	32.42
2019-04-26 08:00:00	1087	5.08	42
2019-04-26 09:00:00	982	4.08	37.59
2019-04-26 10:00:00	918	2.59	34.08
2019-04-26 11:00:00	859	0.17	31.75
2019-04-26 12:00:00	998	4	36.83
2019-04-26 13:00:00	1303	8.59	50.75
2019-04-26 14:00:00	1259	8.92	48.42
2019-04-26 15:00:00	1276	9.5	49.58
2019-04-26 16:00:00	1187	6.92	46.17
2019-04-26 17:00:00	1306	6.83	49.92
2019-04-26 18:00:00	1491	11.09	57.84
2019-04-26 19:00:00	1309	6.67	51.34
2019-04-26 20:00:00	1122	3.58	43.17
2019-04-26 21:00:00	790	0.25	29.67
2019-04-26 22:00:00	618	0.17	22.67
2019-04-26 23:00:00	426	0.08	15.34
2019-04-27 00:00:00	368	0	13.11
2019-04-27 01:00:00	208	0	6.67
2019-04-27 02:00:00	208	0	6.92
2019-04-27 03:00:00	204	0	6.33
2019-04-27 04:00:00	195	0.08	6.75
2019-04-27 05:00:00	188	0.08	5.84
2019-04-27 06:00:00	269	0.42	9.17
2019-04-27 07:00:00	244	0.08	7.92
2019-04-27 08:00:00	585	0.17	20.25
2019-04-27 09:00:00	913	0.67	33.33
2019-04-27 10:00:00	873	0.17	32.33
2019-04-27 11:00:00	804	0.17	29.83
2019-04-27 12:00:00	868	1.25	30.83
2019-04-27 13:00:00	837	0.42	31.75
2019-04-27 14:00:00	973	0.42	35.75
2019-04-27 15:00:00	864	0.75	32.25
2019-04-27 16:00:00	794	0.08	29.33
2019-04-27 17:00:00	815	0.42	29.5
2019-04-27 18:00:00	907	1	33.75
2019-04-27 19:00:00	873	0.5	31.83
2019-04-27 20:00:00	969	0.5	36.17
2019-04-27 21:00:00	796	0.08	29.5
2019-04-27 22:00:00	551	0	20.34
2019-04-27 23:00:00	401	0.08	14.17
2019-04-28 00:00:00	348	0	12.56
2019-04-28 01:00:00	232	0	7.67
2019-04-28 02:00:00	186	0	5.92
2019-04-28 03:00:00	204	0.08	6.67
2019-04-28 04:00:00	191	0	6
2019-04-28 05:00:00	203	0	6.5
2019-04-28 06:00:00	175	0	5.67
2019-04-28 07:00:00	225	0.08	7.25
2019-04-28 08:00:00	292	0	9.75
2019-04-28 09:00:00	585	0	20.58
2019-04-28 10:00:00	730	0.17	26.33
2019-04-28 11:00:00	666	0.08	24.58
2019-04-28 12:00:00	638	0.25	23.09
2019-04-28 13:00:00	703	0.17	25.33
2019-04-28 14:00:00	672	0.58	24.75
2019-04-28 15:00:00	621	0.08	22.5
2019-04-28 16:00:00	606	0.08	22
2019-04-28 17:00:00	642	0.25	23
2019-04-28 18:00:00	713	0.08	26.17
2019-04-28 19:00:00	731	0.25	26.58
2019-04-28 20:00:00	605	0	22.17
2019-04-28 21:00:00	561	0	20.33
2019-04-28 22:00:00	392	0.08	14.17
2019-04-28 23:00:00	268	0	9
2019-04-29 00:00:00	220	0.11	7.11
2019-04-29 01:00:00	134	0	4
2019-04-29 02:00:00	104	0	2.92
2019-04-29 03:00:00	55	0	1
2019-04-29 04:00:00	77	0	2
2019-04-29 05:00:00	192	0	5.83
2019-04-29 06:00:00	345	0.25	12.09
2019-04-29 07:00:00	987	7.67	35.67
2019-04-29 08:00:00	1089	6	43.25
2019-04-29 09:00:00	922	1.59	34.5
2019-04-29 10:00:00	895	1	33.42
2019-04-29 11:00:00	668	0.08	24.5
2019-04-29 12:00:00	717	0.25	26
2019-04-29 13:00:00	1001	4.33	36.33
2019-04-29 14:00:00	1258	8.59	49.08
2019-04-29 15:00:00	1115	5.92	43
2019-04-29 16:00:00	1064	6	41.09
2019-04-29 17:00:00	1282	8.42	48.5
2019-04-29 18:00:00	1503	10.08	58
2019-04-29 19:00:00	1326	7.42	52.67
2019-04-29 20:00:00	972	1.5	37.42
2019-04-29 21:00:00	604	0.08	22.25
2019-04-29 22:00:00	500	0.17	18.09
2019-04-29 23:00:00	247	0	8.75
2019-04-30 00:00:00	159	0	4.89
2019-04-30 01:00:00	75	0	1.75
2019-04-30 02:00:00	41	0	0.67
2019-04-30 03:00:00	33	0	0.67
2019-04-30 04:00:00	53	0	0.92
2019-04-30 05:00:00	128	0.08	3.84
2019-04-30 06:00:00	176	0.33	5.42
2019-04-30 07:00:00	924	6.75	33.5
2019-04-30 08:00:00	1148	8.34	45.25
2019-04-30 09:00:00	871	1.42	32.25
2019-04-30 10:00:00	790	1.58	30.25
2019-04-30 11:00:00	696	0.58	25.25
2019-04-30 12:00:00	677	0.33	25
2019-04-30 13:00:00	1016	4.67	38.17
2019-04-30 14:00:00	1054	5.84	39.84
2019-04-30 15:00:00	930	2.5	35.92
2019-04-30 16:00:00	1020	2.83	37.17
2019-04-30 17:00:00	1254	5.92	48.5
2019-04-30 18:00:00	1428	9	54.5
2019-04-30 19:00:00	1294	9.17	50.75
2019-04-30 20:00:00	952	2.34	36.5
2019-04-30 21:00:00	638	0.17	23.75
2019-04-30 22:00:00	547	0.08	19.75
2019-04-30 23:00:00	315	0.08	11.75
2019-05-01 00:00:00	147	0	4.55

[truncated: 2 more sheets: PM 06260 03, PM 06260 08]
