# Supplementary material for: Traffic light optimization using non-dominated sorting genetic algorithm (NSGA2)
Source: Sci Rep. 2023 Sep 20;13:15550. doi: 10.1038/s41598-023-38884-2 (PMC10511403; doi:10.1038/s41598-023-38884-2)
Supplement: Supplementary file 1 — Supplementary Information. [file 41598_2023_38884_MOESM1_ESM.zip › dadosBHTrans/dados BHTrans 2019/xls/Augusto_de_Lima.xls]

## Sheet: PM 03140 01
Data/Hora	Intensidade(carros/hora)	Ocupacao(%)	Carga(%)
2019-04-01 00:00:00	0	0	0
2019-04-01 01:00:00	0	0	0
2019-04-01 02:00:00	0	0	0
2019-04-01 03:00:00	0	0	0
2019-04-01 04:00:00	0	0	0
2019-04-01 05:00:00	0	0	0
2019-04-01 06:00:00	0	0	0
2019-04-01 07:00:00	0	0	0
2019-04-01 08:00:00	0	0	0
2019-04-01 09:00:00	0	0	0
2019-04-01 10:00:00	0	0	0
2019-04-01 11:00:00	0	0	0
2019-04-01 12:00:00	0	0	0
2019-04-01 13:00:00	0	0	0
2019-04-01 14:00:00	0	0	0
2019-04-01 15:00:00	0	0	0
2019-04-01 16:00:00	0	0	0
2019-04-01 17:00:00	0	0	0
2019-04-01 18:00:00	0	0	0
2019-04-01 19:00:00	0	0	0
2019-04-01 20:00:00	0	0	0
2019-04-01 21:00:00	0	0	0
2019-04-01 22:00:00	0	0	0
2019-04-01 23:00:00	0	0	0
2019-04-02 00:00:00	0	0	0
2019-04-02 01:00:00	0	0	0
2019-04-02 02:00:00	0	0	0
2019-04-02 03:00:00	0	0	0
2019-04-02 04:00:00	0	0	0
2019-04-02 05:00:00	0	0	0
2019-04-02 06:00:00	0	0	0
2019-04-02 07:00:00	0	0	0
2019-04-02 08:00:00	0	0	0
2019-04-02 09:00:00	0	0	0
2019-04-02 10:00:00	0	0	0
2019-04-02 11:00:00	0	0	0
2019-04-02 12:00:00	0	0	0
2019-04-02 13:00:00	0	0	0
2019-04-02 14:00:00	0	0	0
2019-04-02 15:00:00	0	0	0
2019-04-02 16:00:00	0	0	0
2019-04-02 17:00:00	0	0	0
2019-04-02 18:00:00	0	0	0
2019-04-02 19:00:00	0	0	0
2019-04-02 20:00:00	0	0	0
2019-04-02 21:00:00	0	0	0
2019-04-02 22:00:00	0	0	0
2019-04-02 23:00:00	0	0	0
2019-04-03 00:00:00	0	0	0
2019-04-03 01:00:00	0	0	0
2019-04-03 02:00:00	0	0	0
2019-04-03 03:00:00	0	0	0
2019-04-03 04:00:00	0	0	0
2019-04-03 05:00:00	0	0	0
2019-04-03 06:00:00	0	0	0
2019-04-03 07:00:00	0	0	0
2019-04-03 08:00:00	0	0	0
2019-04-03 09:00:00	0	0	0
2019-04-03 10:00:00	0	0	0
2019-04-03 11:00:00	0	0	0
2019-04-03 12:00:00	0	0	0
2019-04-03 13:00:00	0	0	0
2019-04-03 14:00:00	0	0	0
2019-04-03 15:00:00	0	0	0
2019-04-03 16:00:00	0	0	0
2019-04-03 17:00:00	0	0	0
2019-04-03 18:00:00	0	0	0
2019-04-03 19:00:00	0	0	0
2019-04-03 20:00:00	0	0	0
2019-04-03 21:00:00	0	0	0
2019-04-03 22:00:00	0	0	0
2019-04-03 23:00:00	0	0	0
2019-04-04 00:00:00	0	0	0
2019-04-04 01:00:00	0	0	0
2019-04-04 02:00:00	0	0	0
2019-04-04 03:00:00	0	0	0
2019-04-04 04:00:00	0	0	0
2019-04-04 05:00:00	0	0	0
2019-04-04 06:00:00	0	0	0
2019-04-04 07:00:00	0	0	0
2019-04-04 08:00:00	0	0	0
2019-04-04 09:00:00	0	0	0
2019-04-04 10:00:00	0	0	0
2019-04-04 11:00:00	0	0	0
2019-04-04 12:00:00	0	0	0
2019-04-04 13:00:00	0	0	0
2019-04-04 14:00:00	0	0	0
2019-04-04 15:00:00	0	0	0
2019-04-04 16:00:00	0	0	0
2019-04-04 17:00:00	0	0	0
2019-04-04 18:00:00	0	0	0
2019-04-04 19:00:00	0	0	0
2019-04-04 20:00:00	0	0	0
2019-04-04 21:00:00	0	0	0
2019-04-04 22:00:00	0	0	0
2019-04-04 23:00:00	0	0	0
2019-04-05 00:00:00	0	0	0
2019-04-05 01:00:00	0	0	0
2019-04-05 02:00:00	0	0	0
2019-04-05 03:00:00	0	0	0
2019-04-05 04:00:00	0	0	0
2019-04-05 05:00:00	0	0	0
2019-04-05 06:00:00	0	0	0
2019-04-05 07:00:00	0	0	0
2019-04-05 08:00:00	0	0	0
2019-04-05 09:00:00	0	0	0
2019-04-05 10:00:00	0	0	0
2019-04-05 11:00:00	0	0	0
2019-04-05 12:00:00	0	0	0
2019-04-05 13:00:00	0	0	0
2019-04-05 14:00:00	0	0	0
2019-04-05 15:00:00	0	0	0
2019-04-05 16:00:00	0	0	0
2019-04-05 17:00:00	0	0	0
2019-04-05 18:00:00	0	0	0
2019-04-05 19:00:00	0	0	0
2019-04-05 20:00:00	0	0	0
2019-04-05 21:00:00	0	0	0
2019-04-05 22:00:00	0	0	0
2019-04-05 23:00:00	0	0	0
2019-04-06 00:00:00	0	0	0
2019-04-06 01:00:00	0	0	0
2019-04-06 02:00:00	0	0	0
2019-04-06 03:00:00	0	0	0
2019-04-06 04:00:00	0	0	0
2019-04-06 05:00:00	0	0	0
2019-04-06 06:00:00	0	0	0
2019-04-06 07:00:00	0	0	0
2019-04-06 08:00:00	0	0	0
2019-04-06 09:00:00	0	0	0
2019-04-06 10:00:00	0	0	0
2019-04-06 11:00:00	0	0	0
2019-04-06 12:00:00	0	0	0
2019-04-06 13:00:00	0	0	0
2019-04-06 14:00:00	0	0	0
2019-04-06 15:00:00	0	0	0
2019-04-06 16:00:00	0	0	0
2019-04-06 17:00:00	0	0	0
2019-04-06 18:00:00	0	0	0
2019-04-06 19:00:00	0	0	0
2019-04-06 20:00:00	0	0	0
2019-04-06 21:00:00	0	0	0
2019-04-06 22:00:00	0	0	0
2019-04-06 23:00:00	0	0	0
2019-04-07 00:00:00	0	0	0
2019-04-07 01:00:00	0	0	0
2019-04-07 02:00:00	0	0	0
2019-04-07 03:00:00	0	0	0
2019-04-07 04:00:00	0	0	0
2019-04-07 05:00:00	0	0	0
2019-04-07 06:00:00	0	0	0
2019-04-07 07:00:00	0	0	0
2019-04-07 08:00:00	0	0	0
2019-04-07 09:00:00	0	0	0
2019-04-07 10:00:00	0	0	0
2019-04-07 11:00:00	0	0	0
2019-04-07 12:00:00	0	0	0
2019-04-07 13:00:00	0	0	0
2019-04-07 14:00:00	0	0	0
2019-04-07 15:00:00	0	0	0
2019-04-07 16:00:00	0	0	0
2019-04-07 17:00:00	0	0	0
2019-04-07 18:00:00	0	0	0
2019-04-07 19:00:00	0	0	0
2019-04-07 20:00:00	0	0	0
2019-04-07 21:00:00	0	0	0
2019-04-07 22:00:00	0	0	0
2019-04-07 23:00:00	0	0	0
2019-04-08 00:00:00	0	0	0
2019-04-08 01:00:00	0	0	0
2019-04-08 02:00:00	0	0	0
2019-04-08 03:00:00	0	0	0
2019-04-08 04:00:00	0	0	0
2019-04-08 05:00:00	0	0	0
2019-04-08 06:00:00	0	0	0
2019-04-08 07:00:00	0	0	0
2019-04-08 08:00:00	0	0	0
2019-04-08 09:00:00	0	0	0
2019-04-08 10:00:00	0	0	0
2019-04-08 11:00:00	0	0	0
2019-04-08 12:00:00	0	0	0
2019-04-08 13:00:00	0	0	0
2019-04-08 14:00:00	0	0	0
2019-04-08 15:00:00	0	0	0
2019-04-08 16:00:00	0	0	0
2019-04-08 17:00:00	0	0	0
2019-04-08 18:00:00	0	0	0
2019-04-08 19:00:00	0	0	0
2019-04-08 20:00:00	0	0	0
2019-04-08 21:00:00	0	0	0
2019-04-08 22:00:00	0	0	0
2019-04-08 23:00:00	0	0	0
2019-04-09 00:00:00	0	0	0
2019-04-09 01:00:00	0	0	0
2019-04-09 02:00:00	0	0	0
2019-04-09 03:00:00	0	0	0
2019-04-09 04:00:00	0	0	0
2019-04-09 05:00:00	0	0	0
2019-04-09 06:00:00	0	0	0
2019-04-09 07:00:00	0	0	0
2019-04-09 08:00:00	0	0	0
2019-04-09 09:00:00	0	0	0
2019-04-09 10:00:00	0	0	0
2019-04-09 11:00:00	0	0	0
2019-04-09 12:00:00	0	0	0
2019-04-09 13:00:00	0	0	0
2019-04-09 14:00:00	0	0	0
2019-04-09 15:00:00	0	0	0
2019-04-09 16:00:00	0	0	0
2019-04-09 17:00:00	0	0	0
2019-04-09 18:00:00	0	0	0
2019-04-09 19:00:00	0	0	0
2019-04-09 20:00:00	0	0	0
2019-04-09 21:00:00	0	0	0
2019-04-09 22:00:00	0	0	0
2019-04-09 23:00:00	0	0	0
2019-04-10 00:00:00	0	0	0
2019-04-10 01:00:00	0	0	0
2019-04-10 02:00:00	0	0	0
2019-04-10 03:00:00	0	0	0
2019-04-10 04:00:00	0	0	0
2019-04-10 05:00:00	0	0	0
2019-04-10 06:00:00	0	0	0
2019-04-10 07:00:00	0	0	0
2019-04-10 08:00:00	0	0	0
2019-04-10 09:00:00	0	0	0
2019-04-10 10:00:00	0	0	0
2019-04-10 11:00:00	0	0	0
2019-04-10 12:00:00	0	0	0
2019-04-10 13:00:00	0	0	0
2019-04-10 14:00:00	0	0	0
2019-04-10 15:00:00	0	0	0
2019-04-10 16:00:00	0	0	0
2019-04-10 17:00:00	0	0	0
2019-04-10 18:00:00	0	0	0
2019-04-10 19:00:00	0	0	0
2019-04-10 20:00:00	0	0	0
2019-04-10 21:00:00	0	0	0
2019-04-10 22:00:00	0	0	0
2019-04-10 23:00:00	0	0	0
2019-04-11 00:00:00	0	0	0
2019-04-11 01:00:00	0	0	0
2019-04-11 02:00:00	0	0	0
2019-04-11 03:00:00	0	0	0
2019-04-11 04:00:00	0	0	0
2019-04-11 05:00:00	0	0	0
2019-04-11 06:00:00	0	0	0
2019-04-11 07:00:00	0	0	0
2019-04-11 08:00:00	0	0	0
2019-04-11 09:00:00	0	0	0
2019-04-11 10:00:00	0	0	0
2019-04-11 11:00:00	0	0	0
2019-04-11 12:00:00	0	0	0
2019-04-11 13:00:00	0	0	0
2019-04-11 14:00:00	0	0	0
2019-04-11 15:00:00	0	0	0
2019-04-11 16:00:00	0	0	0
2019-04-11 17:00:00	0	0	0
2019-04-11 18:00:00	0	0	0
2019-04-11 19:00:00	0	0	0
2019-04-11 20:00:00	0	0	0
2019-04-11 21:00:00	0	0	0
2019-04-11 22:00:00	0	0	0
2019-04-11 23:00:00	0	0	0
2019-04-12 00:00:00	0	0	0
2019-04-12 01:00:00	0	0	0
2019-04-12 02:00:00	0	0	0
2019-04-12 03:00:00	0	0	0
2019-04-12 04:00:00	0	0	0
2019-04-12 05:00:00	0	0	0
2019-04-12 06:00:00	0	0	0
2019-04-12 07:00:00	0	0	0
2019-04-12 08:00:00	0	0	0
2019-04-12 09:00:00	0	0	0
2019-04-12 10:00:00	0	0	0
2019-04-12 11:00:00	0	0	0
2019-04-12 12:00:00	0	0	0
2019-04-12 13:00:00	0	0	0
2019-04-12 14:00:00	0	0	0
2019-04-12 15:00:00	0	0	0
2019-04-12 16:00:00	0	0	0
2019-04-12 17:00:00	0	0	0
2019-04-12 18:00:00	0	0	0
2019-04-12 19:00:00	0	0	0
2019-04-12 20:00:00	0	0	0
2019-04-12 21:00:00	0	0	0
2019-04-12 22:00:00	0	0	0
2019-04-12 23:00:00	0	0	0
2019-04-13 00:00:00	0	0	0
2019-04-13 01:00:00	0	0	0
2019-04-13 02:00:00	0	0	0
2019-04-13 03:00:00	0	0	0
2019-04-13 04:00:00	0	0	0
2019-04-13 05:00:00	0	0	0
2019-04-13 06:00:00	0	0	0
2019-04-13 07:00:00	0	0	0
2019-04-13 08:00:00	0	0	0
2019-04-13 09:00:00	0	0	0
2019-04-13 10:00:00	0	0	0
2019-04-13 11:00:00	0	0	0
2019-04-13 12:00:00	0	0	0
2019-04-13 13:00:00	0	0	0
2019-04-13 14:00:00	0	0	0
2019-04-13 15:00:00	0	0	0
2019-04-13 16:00:00	0	0	0
2019-04-13 17:00:00	0	0	0
2019-04-13 18:00:00	0	0	0
2019-04-13 19:00:00	0	0	0
2019-04-13 20:00:00	0	0	0
2019-04-13 21:00:00	0	0	0
2019-04-13 22:00:00	0	0	0
2019-04-13 23:00:00	0	0	0
2019-04-14 00:00:00	0	0	0
2019-04-14 01:00:00	0	0	0
2019-04-14 02:00:00	0	0	0
2019-04-14 03:00:00	0	0	0
2019-04-14 04:00:00	0	0	0
2019-04-14 05:00:00	0	0	0
2019-04-14 06:00:00	0	0	0
2019-04-14 07:00:00	0	0	0
2019-04-14 08:00:00	0	0	0
2019-04-14 09:00:00	0	0	0
2019-04-14 10:00:00	0	0	0
2019-04-14 11:00:00	0	0	0
2019-04-14 12:00:00	0	0	0
2019-04-14 13:00:00	0	0	0
2019-04-14 14:00:00	0	0	0
2019-04-14 15:00:00	0	0	0
2019-04-14 16:00:00	0	0	0
2019-04-14 17:00:00	0	0	0
2019-04-14 18:00:00	0	0	0
2019-04-14 19:00:00	0	0	0
2019-04-14 20:00:00	0	0	0
2019-04-14 21:00:00	0	0	0
2019-04-14 22:00:00	0	0	0
2019-04-14 23:00:00	0	0	0
2019-04-15 00:00:00	0	0	0
2019-04-15 01:00:00	0	0	0
2019-04-15 02:00:00	0	0	0
2019-04-15 03:00:00	0	0	0
2019-04-15 04:00:00	0	0	0
2019-04-15 05:00:00	0	0	0
2019-04-15 06:00:00	0	0	0
2019-04-15 07:00:00	0	0	0
2019-04-15 08:00:00	0	0	0
2019-04-15 09:00:00	0	0	0
2019-04-15 10:00:00	0	0	0
2019-04-15 11:00:00	0	0	0
2019-04-15 12:00:00	0	0	0
2019-04-15 13:00:00	0	0	0
2019-04-15 14:00:00	0	0	0
2019-04-15 15:00:00	0	0	0
2019-04-15 16:00:00	0	0	0
2019-04-15 17:00:00	0	0	0
2019-04-15 18:00:00	0	0	0
2019-04-15 19:00:00	0	0	0
2019-04-15 20:00:00	0	0	0
2019-04-15 21:00:00	0	0	0
2019-04-15 22:00:00	0	0	0
2019-04-15 23:00:00	0	0	0
2019-04-16 00:00:00	0	0	0
2019-04-16 01:00:00	0	0	0
2019-04-16 02:00:00	0	0	0
2019-04-16 03:00:00	0	0	0
2019-04-16 04:00:00	0	0	0
2019-04-16 05:00:00	0	0	0
2019-04-16 06:00:00	0	0	0
2019-04-16 07:00:00	0	0	0
2019-04-16 08:00:00	0	0	0
2019-04-16 09:00:00	0	0	0
2019-04-16 10:00:00	0	0	0
2019-04-16 11:00:00	0	0	0
2019-04-16 12:00:00	0	0	0
2019-04-16 13:00:00	0	0	0
2019-04-16 14:00:00	0	0	0
2019-04-16 15:00:00	0	0	0
2019-04-16 16:00:00	0	0	0
2019-04-16 17:00:00	0	0	0
2019-04-16 18:00:00	0	0	0
2019-04-16 19:00:00	0	0	0
2019-04-16 20:00:00	0	0	0
2019-04-16 21:00:00	0	0	0
2019-04-16 22:00:00	0	0	0
2019-04-16 23:00:00	0	0	0
2019-04-17 00:00:00	0	0	0
2019-04-17 01:00:00	0	0	0
2019-04-17 02:00:00	0	0	0
2019-04-17 03:00:00	0	0	0
2019-04-17 04:00:00	0	0	0
2019-04-17 05:00:00	0	0	0
2019-04-17 06:00:00	0	0	0
2019-04-17 07:00:00	0	0	0
2019-04-17 08:00:00	0	0	0
2019-04-17 09:00:00	0	0	0
2019-04-17 10:00:00	0	0	0
2019-04-17 11:00:00	0	0	0
2019-04-17 12:00:00	0	0	0
2019-04-17 13:00:00	0	0	0
2019-04-17 14:00:00	0	0	0
2019-04-17 15:00:00	0	0	0
2019-04-17 16:00:00	0	0	0
2019-04-17 17:00:00	0	0	0
2019-04-17 18:00:00	0	0	0
2019-04-17 19:00:00	0	0	0
2019-04-17 20:00:00	0	0	0
2019-04-17 21:00:00	0	0	0
2019-04-17 22:00:00	0	0	0
2019-04-17 23:00:00	0	0	0
2019-04-18 00:00:00	0	0	0
2019-04-18 01:00:00	0	0	0
2019-04-18 02:00:00	0	0	0
2019-04-18 03:00:00	0	0	0
2019-04-18 04:00:00	0	0	0
2019-04-18 05:00:00	0	0	0
2019-04-18 06:00:00	0	0	0
2019-04-18 07:00:00	0	0	0
2019-04-18 08:00:00	0	0	0
2019-04-18 09:00:00	0	0	0
2019-04-18 10:00:00	0	0	0
2019-04-18 11:00:00	0	0	0
2019-04-18 12:00:00	0	0	0
2019-04-18 13:00:00	0	0	0
2019-04-18 14:00:00	0	0	0
2019-04-18 15:00:00	0	0	0
2019-04-18 16:00:00	0	0	0
2019-04-18 17:00:00	0	0	0
2019-04-18 18:00:00	0	0	0
2019-04-18 19:00:00	0	0	0
2019-04-18 20:00:00	0	0	0
2019-04-18 21:00:00	0	0	0
2019-04-18 22:00:00	0	0	0
2019-04-18 23:00:00	0	0	0
2019-04-19 00:00:00	0	0	0
2019-04-19 01:00:00	0	0	0
2019-04-19 02:00:00	0	0	0
2019-04-19 03:00:00	0	0	0
2019-04-19 04:00:00	0	0	0
2019-04-19 05:00:00	0	0	0
2019-04-19 06:00:00	0	0	0
2019-04-19 07:00:00	0	0	0
2019-04-19 08:00:00	0	0	0
2019-04-19 09:00:00	0	0	0
2019-04-19 10:00:00	0	0	0
2019-04-19 11:00:00	0	0	0
2019-04-19 12:00:00	0	0	0
2019-04-19 13:00:00	0	0	0
2019-04-19 14:00:00	0	0	0
2019-04-19 15:00:00	0	0	0
2019-04-19 16:00:00	0	0	0
2019-04-19 17:00:00	0	0	0
2019-04-19 18:00:00	0	0	0
2019-04-19 19:00:00	0	0	0
2019-04-19 20:00:00	0	0	0
2019-04-19 21:00:00	0	0	0
2019-04-19 22:00:00	0	0	0
2019-04-19 23:00:00	0	0	0
2019-04-20 00:00:00	0	0	0
2019-04-20 01:00:00	0	0	0
2019-04-20 02:00:00	0	0	0
2019-04-20 03:00:00	0	0	0
2019-04-20 04:00:00	0	0	0
2019-04-20 05:00:00	0	0	0
2019-04-20 06:00:00	0	0	0
2019-04-20 07:00:00	0	0	0
2019-04-20 08:00:00	0	0	0
2019-04-20 09:00:00	0	0	0
2019-04-20 10:00:00	0	0	0
2019-04-20 11:00:00	0	0	0
2019-04-20 12:00:00	0	0	0
2019-04-20 13:00:00	0	0	0
2019-04-20 14:00:00	0	0	0
2019-04-20 15:00:00	0	0	0
2019-04-20 16:00:00	0	0	0
2019-04-20 17:00:00	0	0	0
2019-04-20 18:00:00	0	0	0
2019-04-20 19:00:00	0	0	0
2019-04-20 20:00:00	0	0	0
2019-04-20 21:00:00	0	0	0
2019-04-20 22:00:00	0	0	0
2019-04-20 23:00:00	0	0	0
2019-04-21 00:00:00	0	0	0
2019-04-21 01:00:00	0	0	0
2019-04-21 02:00:00	0	0	0
2019-04-21 03:00:00	0	0	0
2019-04-21 04:00:00	0	0	0
2019-04-21 05:00:00	0	0	0
2019-04-21 06:00:00	0	0	0
2019-04-21 07:00:00	0	0	0
2019-04-21 08:00:00	0	0	0
2019-04-21 09:00:00	0	0	0
2019-04-21 10:00:00	0	0	0
2019-04-21 11:00:00	0	0	0
2019-04-21 12:00:00	0	0	0
2019-04-21 13:00:00	0	0	0
2019-04-21 14:00:00	0	0	0
2019-04-21 15:00:00	0	0	0
2019-04-21 16:00:00	0	0	0
2019-04-21 17:00:00	0	0	0
2019-04-21 18:00:00	0	0	0
2019-04-21 19:00:00	0	0	0
2019-04-21 20:00:00	0	0	0
2019-04-21 21:00:00	0	0	0
2019-04-21 22:00:00	0	0	0
2019-04-21 23:00:00	0	0	0
2019-04-22 00:00:00	0	0	0
2019-04-22 01:00:00	0	0	0
2019-04-22 02:00:00	0	0	0
2019-04-22 03:00:00	0	0	0
2019-04-22 04:00:00	0	0	0
2019-04-22 05:00:00	0	0	0
2019-04-22 06:00:00	0	0	0
2019-04-22 07:00:00	0	0	0
2019-04-22 08:00:00	0	0	0
2019-04-22 09:00:00	0	0	0
2019-04-22 10:00:00	0	0	0
2019-04-22 11:00:00	0	0	0
2019-04-22 12:00:00	0	0	0
2019-04-22 13:00:00	0	0	0
2019-04-22 14:00:00	0	0	0
2019-04-22 15:00:00	0	0	0
2019-04-22 16:00:00	0	0	0
2019-04-22 17:00:00	0	0	0
2019-04-22 18:00:00	0	0	0
2019-04-22 19:00:00	0	0	0
2019-04-22 20:00:00	0	0	0
2019-04-22 21:00:00	0	0	0
2019-04-22 22:00:00	0	0	0
2019-04-22 23:00:00	0	0	0
2019-04-23 00:00:00	0	0	0
2019-04-23 01:00:00	0	0	0
2019-04-23 02:00:00	0	0	0
2019-04-23 03:00:00	0	0	0
2019-04-23 04:00:00	0	0	0
2019-04-23 05:00:00	0	0	0
2019-04-23 06:00:00	0	0	0
2019-04-23 07:00:00	0	0	0
2019-04-23 08:00:00	0	0	0
2019-04-23 09:00:00	0	0	0
2019-04-23 10:00:00	0	0	0
2019-04-23 11:00:00	0	0	0
2019-04-23 12:00:00	0	0	0
2019-04-23 13:00:00	0	0	0
2019-04-23 14:00:00	0	0	0
2019-04-23 15:00:00	0	0	0
2019-04-23 16:00:00	0	0	0
2019-04-23 17:00:00	0	0	0
2019-04-23 18:00:00	0	0	0
2019-04-23 19:00:00	0	0	0
2019-04-23 20:00:00	0	0	0
2019-04-23 21:00:00	0	0	0
2019-04-23 22:00:00	0	0	0
2019-04-23 23:00:00	0	0	0
2019-04-24 00:00:00	0	0	0
2019-04-24 01:00:00	0	0	0
2019-04-24 02:00:00	0	0	0
2019-04-24 03:00:00	0	0	0
2019-04-24 04:00:00	0	0	0
2019-04-24 05:00:00	0	0	0
2019-04-24 06:00:00	0	0	0
2019-04-24 07:00:00	0	0	0
2019-04-24 08:00:00	0	0	0
2019-04-24 09:00:00	0	0	0
2019-04-24 10:00:00	0	0	0
2019-04-24 11:00:00	0	0	0
2019-04-24 12:00:00	0	0	0
2019-04-24 13:00:00	0	0	0
2019-04-24 14:00:00	0	0	0
2019-04-24 15:00:00	0	0	0
2019-04-24 16:00:00	0	0	0
2019-04-24 17:00:00	0	0	0
2019-04-24 18:00:00	0	0	0
2019-04-24 19:00:00	0	0	0
2019-04-24 20:00:00	0	0	0
2019-04-24 21:00:00	0	0	0
2019-04-24 22:00:00	0	0	0
2019-04-24 23:00:00	0	0	0
2019-04-25 00:00:00	0	0	0
2019-04-25 01:00:00	0	0	0
2019-04-25 02:00:00	0	0	0
2019-04-25 03:00:00	0	0	0
2019-04-25 04:00:00	0	0	0
2019-04-25 05:00:00	0	0	0
2019-04-25 06:00:00	0	0	0
2019-04-25 07:00:00	0	0	0
2019-04-25 08:00:00	0	0	0
2019-04-25 09:00:00	0	0	0
2019-04-25 10:00:00	0	0	0
2019-04-25 11:00:00	0	0	0
2019-04-25 12:00:00	0	0	0
2019-04-25 13:00:00	0	0	0
2019-04-25 14:00:00	0	0	0
2019-04-25 15:00:00	0	0	0
2019-04-25 16:00:00	0	0	0
2019-04-25 17:00:00	0	0	0
2019-04-25 18:00:00	0	0	0
2019-04-25 19:00:00	0	0	0
2019-04-25 20:00:00	0	0	0
2019-04-25 21:00:00	0	0	0
2019-04-25 22:00:00	0	0	0
2019-04-25 23:00:00	0	0	0
2019-04-26 00:00:00	0	0	0
2019-04-26 01:00:00	0	0	0
2019-04-26 02:00:00	0	0	0
2019-04-26 03:00:00	0	0	0
2019-04-26 04:00:00	0	0	0
2019-04-26 05:00:00	0	0	0
2019-04-26 06:00:00	0	0	0
2019-04-26 07:00:00	0	0	0
2019-04-26 08:00:00	0	0	0
2019-04-26 09:00:00	0	0	0
2019-04-26 10:00:00	0	0	0
2019-04-26 11:00:00	0	0	0
2019-04-26 12:00:00	0	0	0
2019-04-26 13:00:00	0	0	0
2019-04-26 14:00:00	0	0	0
2019-04-26 15:00:00	0	0	0
2019-04-26 16:00:00	0	0	0
2019-04-26 17:00:00	0	0	0
2019-04-26 18:00:00	0	0	0
2019-04-26 19:00:00	0	0	0
2019-04-26 20:00:00	0	0	0
2019-04-26 21:00:00	0	0	0
2019-04-26 22:00:00	0	0	0
2019-04-26 23:00:00	0	0	0
2019-04-27 00:00:00	0	0	0
2019-04-27 01:00:00	0	0	0
2019-04-27 02:00:00	0	0	0
2019-04-27 03:00:00	0	0	0
2019-04-27 04:00:00	0	0	0
2019-04-27 05:00:00	0	0	0
2019-04-27 06:00:00	0	0	0
2019-04-27 07:00:00	0	0	0
2019-04-27 08:00:00	0	0	0
2019-04-27 09:00:00	0	0	0
2019-04-27 10:00:00	0	0	0
2019-04-27 11:00:00	0	0	0
2019-04-27 12:00:00	0	0	0
2019-04-27 13:00:00	0	0	0
2019-04-27 14:00:00	0	0	0
2019-04-27 15:00:00	0	0	0
2019-04-27 16:00:00	0	0	0
2019-04-27 17:00:00	0	0	0
2019-04-27 18:00:00	0	0	0
2019-04-27 19:00:00	0	0	0
2019-04-27 20:00:00	0	0	0
2019-04-27 21:00:00	0	0	0
2019-04-27 22:00:00	0	0	0
2019-04-27 23:00:00	0	0	0
2019-04-28 00:00:00	0	0	0
2019-04-28 01:00:00	0	0	0
2019-04-28 02:00:00	0	0	0
2019-04-28 03:00:00	0	0	0
2019-04-28 04:00:00	0	0	0
2019-04-28 05:00:00	0	0	0
2019-04-28 06:00:00	0	0	0
2019-04-28 07:00:00	0	0	0
2019-04-28 08:00:00	0	0	0
2019-04-28 09:00:00	0	0	0
2019-04-28 10:00:00	0	0	0
2019-04-28 11:00:00	0	0	0
2019-04-28 12:00:00	0	0	0
2019-04-28 13:00:00	0	0	0
2019-04-28 14:00:00	0	0	0
2019-04-28 15:00:00	0	0	0
2019-04-28 16:00:00	0	0	0
2019-04-28 17:00:00	0	0	0
2019-04-28 18:00:00	0	0	0
2019-04-28 19:00:00	0	0	0
2019-04-28 20:00:00	0	0	0
2019-04-28 21:00:00	0	0	0
2019-04-28 22:00:00	0	0	0
2019-04-28 23:00:00	0	0	0
2019-04-29 00:00:00	0	0	0
2019-04-29 01:00:00	0	0	0
2019-04-29 02:00:00	0	0	0
2019-04-29 03:00:00	0	0	0
2019-04-29 04:00:00	0	0	0
2019-04-29 05:00:00	0	0	0
2019-04-29 06:00:00	0	0	0
2019-04-29 07:00:00	0	0	0
2019-04-29 08:00:00	0	0	0
2019-04-29 09:00:00	0	0	0
2019-04-29 10:00:00	0	0	0
2019-04-29 11:00:00	0	0	0
2019-04-29 12:00:00	0	0	0
2019-04-29 13:00:00	0	0	0
2019-04-29 14:00:00	0	0	0
2019-04-29 15:00:00	0	0	0
2019-04-29 16:00:00	0	0	0
2019-04-29 17:00:00	0	0	0
2019-04-29 18:00:00	0	0	0
2019-04-29 19:00:00	0	0	0
2019-04-29 20:00:00	0	0	0
2019-04-29 21:00:00	0	0	0
2019-04-29 22:00:00	0	0	0
2019-04-29 23:00:00	0	0	0
2019-04-30 00:00:00	0	0	0
2019-04-30 01:00:00	0	0	0
2019-04-30 02:00:00	0	0	0
2019-04-30 03:00:00	0	0	0
2019-04-30 04:00:00	0	0	0
2019-04-30 05:00:00	0	0	0
2019-04-30 06:00:00	0	0	0
2019-04-30 07:00:00	0	0	0
2019-04-30 08:00:00	0	0	0
2019-04-30 09:00:00	0	0	0
2019-04-30 10:00:00	0	0	0
2019-04-30 11:00:00	0	0	0
2019-04-30 12:00:00	0	0	0
2019-04-30 13:00:00	0	0	0
2019-04-30 14:00:00	0	0	0
2019-04-30 15:00:00	0	0	0
2019-04-30 16:00:00	0	0	0
2019-04-30 17:00:00	0	0	0
2019-04-30 18:00:00	0	0	0
2019-04-30 19:00:00	0	0	0
2019-04-30 20:00:00	0	0	0
2019-04-30 21:00:00	0	0	0
2019-04-30 22:00:00	0	0	0
2019-04-30 23:00:00	0	0	0
2019-05-01 00:00:00	0	0	0

## Sheet: PM 03150 02
Data/Hora	Intensidade(carros/hora)	Ocupacao(%)	Carga(%)
2019-04-01 00:00:00	0	0.67	1.67
2019-04-01 01:00:00	0	1	2
2019-04-01 02:00:00	0	1.5	2.83
2019-04-01 03:00:00	0	1	1.92
2019-04-01 04:00:00	0	1	1.67
2019-04-01 05:00:00	0	1.5	2.5
2019-04-01 06:00:00	0	1	1.67
2019-04-01 07:00:00	0	1.5	2.08
2019-04-01 08:00:00	0	1	2.17
2019-04-01 09:00:00	0	1	2
2019-04-01 10:00:00	0	1	1.67
2019-04-01 11:00:00	0	1.5	2.59
2019-04-01 12:00:00	0	1	1.75
2019-04-01 13:00:00	0	1.5	2.17
2019-04-01 14:00:00	0	1	2.42
2019-04-01 15:00:00	0	1	1.83
2019-04-01 16:00:00	0	1.5	2.83
2019-04-01 17:00:00	0	1	1.75
2019-04-01 18:00:00	0	1.5	2.42
2019-04-01 19:00:00	0	1	2.17
2019-04-01 20:00:00	0	1	1.83
2019-04-01 21:00:00	0	1.5	2.67
2019-04-01 22:00:00	0	1	1.84
2019-04-01 23:00:00	0	1	1.83
2019-04-02 00:00:00	0	1.33	2.44
2019-04-02 01:00:00	0	1	1.75
2019-04-02 02:00:00	0	1.5	2
2019-04-02 03:00:00	0	1	2.67
2019-04-02 04:00:00	0	1	2
2019-04-02 05:00:00	0	1.5	2.75
2019-04-02 06:00:00	0	1	2.17
2019-04-02 07:00:00	0	1	1.83
2019-04-02 08:00:00	0	1.5	2.75
2019-04-02 09:00:00	0	1	1.67
2019-04-02 10:00:00	0	1.5	2.33
2019-04-02 11:00:00	0	1	2.17
2019-04-02 12:00:00	0	1	2
2019-04-02 13:00:00	0	1.5	2.25
2019-04-02 14:00:00	0	1	2.5
2019-04-02 15:00:00	0	1	1.75
2019-04-02 16:00:00	0	1.5	2.75
2019-04-02 17:00:00	0	1	2
2019-04-02 18:00:00	0	1	2
2019-04-02 19:00:00	0	1.5	2.75
2019-04-02 20:00:00	0	1	2.25
2019-04-02 21:00:00	0	1	1.92
2019-04-02 22:00:00	0	1.5	2.75
2019-04-02 23:00:00	0	1	1.67
2019-04-03 00:00:00	0	1.33	2.22
2019-04-03 01:00:00	0	1	2.08
2019-04-03 02:00:00	0	1	1.83
2019-04-03 03:00:00	0	1.5	2.67
2019-04-03 04:00:00	0	1	1.92
2019-04-03 05:00:00	0	1.5	2.08
2019-04-03 06:00:00	0	1	2.67
2019-04-03 07:00:00	0	1	2
2019-04-03 08:00:00	0	1.5	2.83
2019-04-03 09:00:00	0	1	2.17
2019-04-03 10:00:00	0	1	2
2019-04-03 11:00:00	0	1.5	2.59
2019-04-03 12:00:00	0	1	1.83
2019-04-03 13:00:00	0	1.5	2.08
2019-04-03 14:00:00	0	1	2.67
2019-04-03 15:00:00	0	1	1.92
2019-04-03 16:00:00	0	1.5	2.83
2019-04-03 17:00:00	0	1	2.17
2019-04-03 18:00:00	0	1.5	2.17
2019-04-03 19:00:00	0	1	2.58
2019-04-03 20:00:00	0	1	1.83
2019-04-03 21:00:00	0	1.5	2.67
2019-04-03 22:00:00	0	1	2.08
2019-04-03 23:00:00	0	1	2
2019-04-04 00:00:00	0	1.33	2.67
2019-04-04 01:00:00	0	1	1.83
2019-04-04 02:00:00	0	1.5	2.42
2019-04-04 03:00:00	0	1	2.17
2019-04-04 04:00:00	0	1	1.83
2019-04-04 05:00:00	0	1.5	2.59
2019-04-04 06:00:00	0	1	1.75
2019-04-04 07:00:00	0	1.5	2.08
2019-04-04 08:00:00	0	1	2.5
2019-04-04 09:00:00	0	1	2
2019-04-04 10:00:00	0	1.5	2.5
2019-04-04 11:00:00	0	1	2.25
2019-04-04 12:00:00	0	1	1.92
2019-04-04 13:00:00	0	1.5	2.5
2019-04-04 14:00:00	0	1	1.67
2019-04-04 15:00:00	0	1.5	2.33
2019-04-04 16:00:00	0	1	2.08
2019-04-04 17:00:00	0	1	1.83
2019-04-04 18:00:00	0	1.5	2.67
2019-04-04 19:00:00	0	1	1.67
2019-04-04 20:00:00	0	1.5	1.92
2019-04-04 21:00:00	0	1	2.33
2019-04-04 22:00:00	0	1	1.67
2019-04-04 23:00:00	0	1.5	2.67
2019-04-05 00:00:00	0	1.33	1.67
2019-04-05 01:00:00	0	1.5	2.08
2019-04-05 02:00:00	0	1	2.5
2019-04-05 03:00:00	0	1	1.83
2019-04-05 04:00:00	0	1.5	2.67
2019-04-05 05:00:00	0	1	1.92
2019-04-05 06:00:00	0	1.5	2.08
2019-04-05 07:00:00	0	1	2.58
2019-04-05 08:00:00	0	1	1.92
2019-04-05 09:00:00	0	1.5	2.83
2019-04-05 10:00:00	0	1	2
2019-04-05 11:00:00	0	1	1.84
2019-04-05 12:00:00	0	1.5	2.83
2019-04-05 13:00:00	0	1	2
2019-04-05 14:00:00	0	1.5	2.17
2019-04-05 15:00:00	0	1	2.25
2019-04-05 16:00:00	0	1	2
2019-04-05 17:00:00	0	1.5	2.67
2019-04-05 18:00:00	0	1	1.84
2019-04-05 19:00:00	0	1	1.83
2019-04-05 20:00:00	0	1.5	3
2019-04-05 21:00:00	0	1	2
2019-04-05 22:00:00	0	1.5	2.83
2019-04-05 23:00:00	0	1	2.17
2019-04-06 00:00:00	0	1.33	2.56
2019-04-06 01:00:00	0	1.5	2.92
2019-04-06 02:00:00	0	1	1.92
2019-04-06 03:00:00	0	1.5	2.67
2019-04-06 04:00:00	0	1	2.08
2019-04-06 05:00:00	0	1	2
2019-04-06 06:00:00	0	1.5	2.92
2019-04-06 07:00:00	0	1	1.83
2019-04-06 08:00:00	0	1.5	2.67
2019-04-06 09:00:00	0	1	1.92
2019-04-06 10:00:00	0	1.5	2
2019-04-06 11:00:00	0	1	2.5
2019-04-06 12:00:00	0	1	1.75
2019-04-06 13:00:00	0	1.5	2.58
2019-04-06 14:00:00	0	1	1.67
2019-04-06 15:00:00	0	1.5	2.08
2019-04-06 16:00:00	0	1	2.25
2019-04-06 17:00:00	0	1	1.83
2019-04-06 18:00:00	0	1.5	2.75
2019-04-06 19:00:00	0	1	1.83
2019-04-06 20:00:00	0	1.5	2.75
2019-04-06 21:00:00	0	1	2.25
2019-04-06 22:00:00	0	1	2
2019-04-06 23:00:00	0	1.5	3
2019-04-07 00:00:00	0	1.33	2.33
2019-04-07 01:00:00	0	1.5	2.75
2019-04-07 02:00:00	0	1	2.25
2019-04-07 03:00:00	0	1	2
2019-04-07 04:00:00	0	1.5	2.92
2019-04-07 05:00:00	0	1	2
2019-04-07 06:00:00	0	1.5	2.83
2019-04-07 07:00:00	0	1	2.09
2019-04-07 08:00:00	0	1.5	2.17
2019-04-07 09:00:00	0	1	2.5
2019-04-07 10:00:00	0	1	1.83
2019-04-07 11:00:00	0	1.5	2.67
2019-04-07 12:00:00	0	1	1.84
2019-04-07 13:00:00	0	1.5	2.08
2019-04-07 14:00:00	0	1	2.08
2019-04-07 15:00:00	0	1	1.75
2019-04-07 16:00:00	0	1.5	2.75
2019-04-07 17:00:00	0	1	1.83
2019-04-07 18:00:00	0	1.5	2.42
2019-04-07 19:00:00	0	1	2.25
2019-04-07 20:00:00	0	1	2
2019-04-07 21:00:00	0	1.5	3
2019-04-07 22:00:00	0	1	2
2019-04-07 23:00:00	0	1.5	2.83
2019-04-08 00:00:00	0	0.67	1.45
2019-04-08 01:00:00	0	1	1.92
2019-04-08 02:00:00	0	1.5	2.92
2019-04-08 03:00:00	0	1	2
2019-04-08 04:00:00	0	1.5	2.83
2019-04-08 05:00:00	0	1	2.17
2019-04-08 06:00:00	0	1	2
2019-04-08 07:00:00	0	1.5	2.92
2019-04-08 08:00:00	0	1	1.75
2019-04-08 09:00:00	0	1.5	2.42
2019-04-08 10:00:00	0	1	2.25
2019-04-08 11:00:00	0	1	1.92
2019-04-08 12:00:00	0	1.5	2.67
2019-04-08 13:00:00	0	1	1.75
2019-04-08 14:00:00	0	1.5	2.33
2019-04-08 15:00:00	0	1	2.17
2019-04-08 16:00:00	0	1	1.75
2019-04-08 17:00:00	0	1.5	2.67
2019-04-08 18:00:00	0	1	1.75
2019-04-08 19:00:00	0	1	1.83
2019-04-08 20:00:00	0	1.5	3
2019-04-08 21:00:00	0	1	1.84
2019-04-08 22:00:00	0	1.5	2
2019-04-08 23:00:00	0	1	2.5
2019-04-09 00:00:00	0	1.33	2.33
2019-04-09 01:00:00	0	1.5	2.67
2019-04-09 02:00:00	0	1	1.92
2019-04-09 03:00:00	0	1.5	2.08
2019-04-09 04:00:00	0	1	2.5
2019-04-09 05:00:00	0	1	1.83
2019-04-09 06:00:00	0	1.5	2.67
2019-04-09 07:00:00	0	1	1.67
2019-04-09 08:00:00	0	1.5	2.08
2019-04-09 09:00:00	0	1	2.08
2019-04-09 10:00:00	0	1	1.92
2019-04-09 11:00:00	0	1.5	2.83
2019-04-09 12:00:00	0	1	2
2019-04-09 13:00:00	0	1.5	2.17
2019-04-09 14:00:00	0	1	2.67
2019-04-09 15:00:00	0	1	2
2019-04-09 16:00:00	0	1.5	2.75
2019-04-09 17:00:00	0	1	2.25
2019-04-09 18:00:00	0	1	1.83
2019-04-09 19:00:00	0	1.5	3
2019-04-09 20:00:00	0	1	2
2019-04-09 21:00:00	0	1.5	2.75
2019-04-09 22:00:00	0	1	2.17
2019-04-09 23:00:00	0	1	1.83
2019-04-10 00:00:00	0	1.33	2.45
2019-04-10 01:00:00	0	1	1.83
2019-04-10 02:00:00	0	1	2
2019-04-10 03:00:00	0	1.5	3
2019-04-10 04:00:00	0	1	2
2019-04-10 05:00:00	0	1.5	2.83
2019-04-10 06:00:00	0	1	2.17
2019-04-10 07:00:00	0	1.5	2.08
2019-04-10 08:00:00	0	1	2.5
2019-04-10 09:00:00	0	1	1.92
2019-04-10 10:00:00	0	1.5	2.75
2019-04-10 11:00:00	0	1	2.17
2019-04-10 12:00:00	0	1	2
2019-04-10 13:00:00	0	1.5	2.83
2019-04-10 14:00:00	0	1	1.83
2019-04-10 15:00:00	0	1.5	2.42
2019-04-10 16:00:00	0	1	2.17
2019-04-10 17:00:00	0	1	1.83
2019-04-10 18:00:00	0	1.5	2.83
2019-04-10 19:00:00	0	1	2
2019-04-10 20:00:00	0	1.5	2.75
2019-04-10 21:00:00	0	1	2.25
2019-04-10 22:00:00	0	1	2
2019-04-10 23:00:00	0	1.5	3
2019-04-11 00:00:00	0	2	2.78
2019-04-11 01:00:00	0	1.5	2.75
2019-04-11 02:00:00	0	1	2.25
2019-04-11 03:00:00	0	1	2
2019-04-11 04:00:00	0	1.5	3
2019-04-11 05:00:00	0	1	2
2019-04-11 06:00:00	0	1.5	2.75
2019-04-11 07:00:00	0	1	2.25
2019-04-11 08:00:00	0	1	2
2019-04-11 09:00:00	0	1.5	3
2019-04-11 10:00:00	0	1	2
2019-04-11 11:00:00	0	1.5	2.75
2019-04-11 12:00:00	0	1	2.25
2019-04-11 13:00:00	0	1.5	2.17
2019-04-11 14:00:00	0	1	2.58
2019-04-11 15:00:00	0	1	2
2019-04-11 16:00:00	0	1.5	2.83
2019-04-11 17:00:00	0	1	2.17
2019-04-11 18:00:00	0	1	2
2019-04-11 19:00:00	0	1.5	3
2019-04-11 20:00:00	0	1	2
2019-04-11 21:00:00	0	1.5	2.75
2019-04-11 22:00:00	0	1	2.25
2019-04-11 23:00:00	0	1	2
2019-04-12 00:00:00	0	1.33	2.67
2019-04-12 01:00:00	0	1	2
2019-04-12 02:00:00	0	1.5	2.75
2019-04-12 03:00:00	0	1	2.25
2019-04-12 04:00:00	0	1	2
2019-04-12 05:00:00	0	1.5	3
2019-04-12 06:00:00	0	1	1.92
2019-04-12 07:00:00	0	1.5	2.5
2019-04-12 08:00:00	0	1	2
2019-04-12 09:00:00	0	1	1.92
2019-04-12 10:00:00	0	1.5	2.75
2019-04-12 11:00:00	0	1	1.83
2019-04-12 12:00:00	0	1.5	2.17
2019-04-12 13:00:00	0	1	2.08
2019-04-12 14:00:00	0	1	1.67
2019-04-12 15:00:00	0	1.5	2.5
2019-04-12 16:00:00	0	1	1.84
2019-04-12 17:00:00	0	1.5	2
2019-04-12 18:00:00	0	1	2.42
2019-04-12 19:00:00	0	1	1.67
2019-04-12 20:00:00	0	1.5	2.58
2019-04-12 21:00:00	0	1	2.25
2019-04-12 22:00:00	0	1	2
2019-04-12 23:00:00	0	1.5	3
2019-04-13 00:00:00	0	1.33	2.44
2019-04-13 01:00:00	0	1.5	2.83
2019-04-13 02:00:00	0	1	2.17
2019-04-13 03:00:00	0	1	2
2019-04-13 04:00:00	0	1.5	3
2019-04-13 05:00:00	0	1	2
2019-04-13 06:00:00	0	1.5	2.83
2019-04-13 07:00:00	0	1	2.17
2019-04-13 08:00:00	0	1	1.67
2019-04-13 09:00:00	0	1.5	2.59
2019-04-13 10:00:00	0	1	1.92
2019-04-13 11:00:00	0	1.5	2.5
2019-04-13 12:00:00	0	1	2.33
2019-04-13 13:00:00	0	1	1.92
2019-04-13 14:00:00	0	1.5	3
2019-04-13 15:00:00	0	1	2
2019-04-13 16:00:00	0	1.5	2.75
2019-04-13 17:00:00	0	1	2.25
2019-04-13 18:00:00	0	1	2
2019-04-13 19:00:00	0	1.5	3
2019-04-13 20:00:00	0	1	2
2019-04-13 21:00:00	0	1.5	2.58
2019-04-13 22:00:00	0	1	2.17
2019-04-13 23:00:00	0	1	1.92
2019-04-14 00:00:00	0	1.33	2.67
2019-04-14 01:00:00	0	1	1.92
2019-04-14 02:00:00	0	1.5	2.42
2019-04-14 03:00:00	0	1	2.17
2019-04-14 04:00:00	0	1	1.83
2019-04-14 05:00:00	0	1.5	2.75
2019-04-14 06:00:00	0	1	2
2019-04-14 07:00:00	0	1.5	2.75
2019-04-14 08:00:00	0	1	2.08
2019-04-14 09:00:00	0	1	1.75
2019-04-14 10:00:00	0	1.5	2.75
2019-04-14 11:00:00	0	1	1.83
2019-04-14 12:00:00	0	1.5	2.42
2019-04-14 13:00:00	0	1	2.25
2019-04-14 14:00:00	0	1	1.83
2019-04-14 15:00:00	0	1.5	2.67
2019-04-14 16:00:00	0	1	1.83
2019-04-14 17:00:00	0	1.5	2.67
2019-04-14 18:00:00	0	1	2.17
2019-04-14 19:00:00	0	1	1.83
2019-04-14 20:00:00	0	1.5	2.92
2019-04-14 21:00:00	0	1	2
2019-04-14 22:00:00	0	1.5	2.75
2019-04-14 23:00:00	0	1	2.25
2019-04-15 00:00:00	0	1.33	2.67
2019-04-15 01:00:00	0	1.5	3
2019-04-15 02:00:00	0	1	2
2019-04-15 03:00:00	0	1	2
2019-04-15 04:00:00	0	1.5	2.83
2019-04-15 05:00:00	0	1	1.67
2019-04-15 06:00:00	0	1.5	2.83
2019-04-15 07:00:00	0	1.5	2.92
2019-04-15 08:00:00	0	1	2
2019-04-15 09:00:00	0	1.5	2.75
2019-04-15 10:00:00	0	1	2.25
2019-04-15 11:00:00	0	1	1.92
2019-04-15 12:00:00	0	1.5	2.75
2019-04-15 13:00:00	0	1	1.75
2019-04-15 14:00:00	0	1.5	2.25
2019-04-15 15:00:00	0	1	2.08
2019-04-15 16:00:00	0	1	1.67
2019-04-15 17:00:00	0	1.5	2.5
2019-04-15 18:00:00	0	1	1.75
2019-04-15 19:00:00	0	1.5	2.08
2019-04-15 20:00:00	0	1	2.17
2019-04-15 21:00:00	0	1	1.92
2019-04-15 22:00:00	0	1.5	2.83
2019-04-15 23:00:00	0	1	2.17
2019-04-16 00:00:00	0	1.33	2.67
2019-04-16 01:00:00	0	1.5	3
2019-04-16 02:00:00	0	1	2
2019-04-16 03:00:00	0	1.5	2.75
2019-04-16 04:00:00	0	1	2.25
2019-04-16 05:00:00	0	1	2
2019-04-16 06:00:00	0	1.5	3
2019-04-16 07:00:00	0	1	1.92
2019-04-16 08:00:00	0	1.5	2.42
2019-04-16 09:00:00	0	1	2.08
2019-04-16 10:00:00	0	1	1.83
2019-04-16 11:00:00	0	1.5	2.67
2019-04-16 12:00:00	0	1	1.75
2019-04-16 13:00:00	0	1	1.83
2019-04-16 14:00:00	0	1.5	3
2019-04-16 15:00:00	0	1	2
2019-04-16 16:00:00	0	1.5	2.5
2019-04-16 17:00:00	0	1	2.17
2019-04-16 18:00:00	0	1	1.92
2019-04-16 19:00:00	0	1.5	3
2019-04-16 20:00:00	0	1	2
2019-04-16 21:00:00	0	1.5	2.5
2019-04-16 22:00:00	0	1	2.17
2019-04-16 23:00:00	0	1	1.83
2019-04-17 00:00:00	0	1.33	2.34
2019-04-17 01:00:00	0	1	1.67
2019-04-17 02:00:00	0	1.5	2
2019-04-17 03:00:00	0	1	2.5
2019-04-17 04:00:00	0	1	1.83
2019-04-17 05:00:00	0	1.5	2.67
2019-04-17 06:00:00	0	1	2
2019-04-17 07:00:00	0	1	2
2019-04-17 08:00:00	0	1.5	3
2019-04-17 09:00:00	0	1	2
2019-04-17 10:00:00	0	1.5	2.5
2019-04-17 11:00:00	0	1	2.08
2019-04-17 12:00:00	0	1	1.83
2019-04-17 13:00:00	0	1.5	2.5
2019-04-17 14:00:00	0	1	1.84
2019-04-17 15:00:00	0	1	2
2019-04-17 16:00:00	0	1.5	3
2019-04-17 17:00:00	0	1	2
2019-04-17 18:00:00	0	1.5	2.75
2019-04-17 19:00:00	0	1	2
2019-04-17 20:00:00	0	1.5	2.08
2019-04-17 21:00:00	0	1	2.58
2019-04-17 22:00:00	0	1	2
2019-04-17 23:00:00	0	1.5	2.75
2019-04-18 00:00:00	0	0.67	1.67
2019-04-18 01:00:00	0	1	2
2019-04-18 02:00:00	0	1.5	2.75
2019-04-18 03:00:00	0	1	1.84
2019-04-18 04:00:00	0	1.5	2.08
2019-04-18 05:00:00	0	1	2.5
2019-04-18 06:00:00	0	1	1.92
2019-04-18 07:00:00	0	1.5	2.83
2019-04-18 08:00:00	0	1	2.17
2019-04-18 09:00:00	0	1	2
2019-04-18 10:00:00	0	1.5	3
2019-04-18 11:00:00	0	1	2
2019-04-18 12:00:00	0	1.5	2.58
2019-04-18 13:00:00	0	1	2.17
2019-04-18 14:00:00	0	1	1.83
2019-04-18 15:00:00	0	1.5	2.75
2019-04-18 16:00:00	0	1	1.67
2019-04-18 17:00:00	0	1.5	2.08
2019-04-18 18:00:00	0	1	2.08
2019-04-18 19:00:00	0	1	1.83
2019-04-18 20:00:00	0	1.5	2.67
2019-04-18 21:00:00	0	1	1.92
2019-04-18 22:00:00	0	1.5	2.08
2019-04-18 23:00:00	0	1	2.67
2019-04-19 00:00:00	0	1.33	2
2019-04-19 01:00:00	0	1.5	2.42
2019-04-19 02:00:00	0	1	2.08
2019-04-19 03:00:00	0	1	1.67
2019-04-19 04:00:00	0	1.5	2.5
2019-04-19 05:00:00	0	1	1.75
2019-04-19 06:00:00	0	1.5	2.08
2019-04-19 07:00:00	0	1	2.5
2019-04-19 08:00:00	0	1	1.75
2019-04-19 09:00:00	0	1.5	2.83
2019-04-19 10:00:00	0	1	2
2019-04-19 11:00:00	0	1	1.92
2019-04-19 12:00:00	0	1.5	2.92
2019-04-19 13:00:00	0	1	2
2019-04-19 14:00:00	0	1	1.67
2019-04-19 15:00:00	0	1.5	2.5
2019-04-19 16:00:00	0	1	1.67
2019-04-19 17:00:00	0	1.5	2.33
2019-04-19 18:00:00	0	1	2.17
2019-04-19 19:00:00	0	1	1.83
2019-04-19 20:00:00	0	1.5	2.92
2019-04-19 21:00:00	0	1	1.92
2019-04-19 22:00:00	0	1.5	2.08
2019-04-19 23:00:00	0	1	2.08
2019-04-20 00:00:00	0	1.33	2.44
2019-04-20 01:00:00	0	1.5	2.75
2019-04-20 02:00:00	0	1	2
2019-04-20 03:00:00	0	1.5	2.75
2019-04-20 04:00:00	0	1	2.25
2019-04-20 05:00:00	0	1	1.83
2019-04-20 06:00:00	0	1.5	2.59
2019-04-20 07:00:00	0	1	2.25
2019-04-20 08:00:00	0	1	2
2019-04-20 09:00:00	0	1.5	3
2019-04-20 10:00:00	0	1	2
2019-04-20 11:00:00	0	1.5	2.83
2019-04-20 12:00:00	0	1	2.09
2019-04-20 13:00:00	0	1.5	2.17
2019-04-20 14:00:00	0	1	2.08
2019-04-20 15:00:00	0	1	1.75
2019-04-20 16:00:00	0	1.5	2.67
2019-04-20 17:00:00	0	1	1.75
2019-04-20 18:00:00	0	1.5	2.33
2019-04-20 19:00:00	0	1	2.17
2019-04-20 20:00:00	0	1	1.92
2019-04-20 21:00:00	0	1.5	3
2019-04-20 22:00:00	0	1	2
2019-04-20 23:00:00	0	1.5	2.83
2019-04-21 00:00:00	0	0.67	1.45
2019-04-21 01:00:00	0	1	2
2019-04-21 02:00:00	0	1.5	3
2019-04-21 03:00:00	0	1	2
2019-04-21 04:00:00	0	1.5	2.83
2019-04-21 05:00:00	0	1	2.17
2019-04-21 06:00:00	0	1.5	2.08
2019-04-21 07:00:00	0	1	2.5
2019-04-21 08:00:00	0	1	1.83
2019-04-21 09:00:00	0	1.5	2.67
2019-04-21 10:00:00	0	1	1.75
2019-04-21 11:00:00	0	1.5	2
2019-04-21 12:00:00	0	1	2.5
2019-04-21 13:00:00	0	1	1.83
2019-04-21 14:00:00	0	1.5	2.5
2019-04-21 15:00:00	0	1	1.75
2019-04-21 16:00:00	0	1.5	2.08
2019-04-21 17:00:00	0	1	2.17
2019-04-21 18:00:00	0	1	1.92
2019-04-21 19:00:00	0	1.5	2.75
2019-04-21 20:00:00	0	1.5	2.17
2019-04-21 21:00:00	0	1	1.75
2019-04-21 22:00:00	0	1.5	2.75
2019-04-21 23:00:00	0	1	1.83
2019-04-22 00:00:00	0	1.33	2.45
2019-04-22 01:00:00	0	1	2.09
2019-04-22 02:00:00	0	1	2
2019-04-22 03:00:00	0	1.5	3
2019-04-22 04:00:00	0	1	2
2019-04-22 05:00:00	0	1.5	2.75
2019-04-22 06:00:00	0	1.17	1.33
2019-04-22 07:00:00	0	1	2
2019-04-22 08:00:00	0	1.5	2.92
2019-04-22 09:00:00	0	1	1.84
2019-04-22 10:00:00	0	1.5	2.17
2019-04-22 11:00:00	0	1.5	2.92
2019-04-22 12:00:00	0	1	2
2019-04-22 13:00:00	0	1.5	2.5
2019-04-22 14:00:00	0	1	2.08
2019-04-22 15:00:00	0	1	1.75
2019-04-22 16:00:00	0	1.5	2.59
2019-04-22 17:00:00	0	1	1.83
2019-04-22 18:00:00	0	1.5	2.75
2019-04-22 19:00:00	0	1	2.09
2019-04-22 20:00:00	0	1	1.83
2019-04-22 21:00:00	0	1.5	2.67
2019-04-22 22:00:00	0	1	1.67
2019-04-22 23:00:00	0	1.5	2.08
2019-04-23 00:00:00	0	0.67	1.67
2019-04-23 01:00:00	0	1	1.75
2019-04-23 02:00:00	0	1.5	2.67
2019-04-23 03:00:00	0	1	1.92
2019-04-23 04:00:00	0	1.5	2.08
2019-04-23 05:00:00	0	1	2.58
2019-04-23 06:00:00	0	1	1.92
2019-04-23 07:00:00	0	1.5	2.67
2019-04-23 08:00:00	0	1	1.92
2019-04-23 09:00:00	0	1.5	2.25
2019-04-23 10:00:00	0	1	2.67
2019-04-23 11:00:00	0	1	2
2019-04-23 12:00:00	0	1	1.83
2019-04-23 13:00:00	0	1.5	2.59
2019-04-23 14:00:00	0	1	1.75
2019-04-23 15:00:00	0	1	1.75
2019-04-23 16:00:00	0	1.5	2.67
2019-04-23 17:00:00	0	1	1.83
2019-04-23 18:00:00	0	1.5	2.75
2019-04-23 19:00:00	0	1	2.25
2019-04-23 20:00:00	0	1	2
2019-04-23 21:00:00	0	1.5	2.92
2019-04-23 22:00:00	0	1	1.92
2019-04-23 23:00:00	0	1.5	2.58
2019-04-24 00:00:00	0	0.67	1.67
2019-04-24 01:00:00	0	1	1.75
2019-04-24 02:00:00	0	1.5	2.67
2019-04-24 03:00:00	0	1	1.67
2019-04-24 04:00:00	0	1.5	2.08
2019-04-24 05:00:00	0	1	2.17
2019-04-24 06:00:00	0	1	1.75
2019-04-24 07:00:00	0	2	2.67
2019-04-24 08:00:00	0	1.5	2.25
2019-04-24 09:00:00	0	1	1.75
2019-04-24 10:00:00	0	1.5	2.08
2019-04-24 11:00:00	0	1	2.42
2019-04-24 12:00:00	0	1	2
2019-04-24 13:00:00	0	1.5	2.83
2019-04-24 14:00:00	0	1	2.17
2019-04-24 15:00:00	0	1	2
2019-04-24 16:00:00	0	1.5	3
2019-04-24 17:00:00	0	1	2
2019-04-24 18:00:00	0	1.5	2.75
2019-04-24 19:00:00	0	1	2.25
2019-04-24 20:00:00	0	1	2
2019-04-24 21:00:00	0	1.5	2.25
2019-04-24 22:00:00	0	1	2.25
2019-04-24 23:00:00	0	1	1.83
2019-04-25 00:00:00	0	1.33	2.45
2019-04-25 01:00:00	0	1	2.17
2019-04-25 02:00:00	0	1.5	2.08
2019-04-25 03:00:00	0	1	2.42
2019-04-25 04:00:00	0	1	1.92
2019-04-25 05:00:00	0	1	2
2019-04-25 06:00:00	0	1.5	2.75
2019-04-25 07:00:00	0	1	2.25
2019-04-25 08:00:00	0	1	2
2019-04-25 09:00:00	0	1.5	2.59
2019-04-25 10:00:00	0	1	1.84
2019-04-25 11:00:00	0	1.5	2.17
2019-04-25 12:00:00	0	1	2.33
2019-04-25 13:00:00	0	1	1.83
2019-04-25 14:00:00	0	1.5	2.67
2019-04-25 15:00:00	0	1	2.08
2019-04-25 16:00:00	0	1	2
2019-04-25 17:00:00	0	1.5	2.83
2019-04-25 18:00:00	0	1	1.83
2019-04-25 19:00:00	0	1.5	2.67
2019-04-25 20:00:00	0	1	1.92
2019-04-25 21:00:00	0	1.5	2.08
2019-04-25 22:00:00	0	1	2.5
2019-04-25 23:00:00	0	1	1.83
2019-04-26 00:00:00	0	1.33	2.45
2019-04-26 01:00:00	0	1	2
2019-04-26 02:00:00	0	1.5	2.17
2019-04-26 03:00:00	0	1	2.08
2019-04-26 04:00:00	0	1	1.75
2019-04-26 05:00:00	0	1.5	2.75
2019-04-26 06:00:00	0	1	1.83
2019-04-26 07:00:00	0	1.5	2.75
2019-04-26 08:00:00	0	1	2.25
2019-04-26 09:00:00	0	1	1.83
2019-04-26 10:00:00	0	1.5	2.67
2019-04-26 11:00:00	0	1	1.84
2019-04-26 12:00:00	0	1.5	1.92
2019-04-26 13:00:00	0	1	2.33
2019-04-26 14:00:00	0	1	1.83
2019-04-26 15:00:00	0	1.5	2.67
2019-04-26 16:00:00	0	1	1.67
2019-04-26 17:00:00	0	1.5	2.08
2019-04-26 18:00:00	0	1	2.08
2019-04-26 19:00:00	0	1	1.67
2019-04-26 20:00:00	0	1.5	2.5
2019-04-26 21:00:00	0	1	1.67
2019-04-26 22:00:00	0	1.5	2.08
2019-04-26 23:00:00	0	1	2.08
2019-04-27 00:00:00	0	1.33	2.11
2019-04-27 01:00:00	0	1.5	2.42
2019-04-27 02:00:00	0	1	2.17
2019-04-27 03:00:00	0	1	1.83
2019-04-27 04:00:00	0	1.5	2.67
2019-04-27 05:00:00	0	1	1.67
2019-04-27 06:00:00	0	1.5	2.17
2019-04-27 07:00:00	0	1	2.08
2019-04-27 08:00:00	0	1	1.67
2019-04-27 09:00:00	0	1.5	2.5
2019-04-27 10:00:00	0	1	1.75
2019-04-27 11:00:00	0	1.5	2
2019-04-27 12:00:00	0	1	2.5
2019-04-27 13:00:00	0	1	1.83
2019-04-27 14:00:00	0	1.5	2.67
2019-04-27 15:00:00	0	1.58	2.25
2019-04-27 16:00:00	0	1	1.83
2019-04-27 17:00:00	0	1.5	2.67
2019-04-27 18:00:00	0	1	1.67
2019-04-27 19:00:00	0	1.5	2.08
2019-04-27 20:00:00	0	1	2.08
2019-04-27 21:00:00	0	1	1.83
2019-04-27 22:00:00	0	1.5	2.17
2019-04-27 23:00:00	0	1	2.08
2019-04-28 00:00:00	0	1.33	2
2019-04-28 01:00:00	0	1.5	2.17
2019-04-28 02:00:00	0	1.5	3
2019-04-28 03:00:00	0	1	2
2019-04-28 04:00:00	0	1.5	2.42
2019-04-28 05:00:00	0	1	2.08
2019-04-28 06:00:00	0	1	1.67
2019-04-28 07:00:00	0	1.5	2.5
2019-04-28 08:00:00	0	1	1.67
2019-04-28 09:00:00	0	1.5	2.08
2019-04-28 10:00:00	0	1	2.67
2019-04-28 11:00:00	0	1	2
2019-04-28 12:00:00	0	1.5	2.75
2019-04-28 13:00:00	0	1	2.25
2019-04-28 14:00:00	0	1	1.92
2019-04-28 15:00:00	0	1.5	2.67
2019-04-28 16:00:00	0	1	1.67
2019-04-28 17:00:00	0	1.5	2
2019-04-28 18:00:00	0	1	2.5
2019-04-28 19:00:00	0	1	1.83
2019-04-28 20:00:00	0	1.67	2.75
2019-04-28 21:00:00	0	1	2
2019-04-28 22:00:00	0	1	2
2019-04-28 23:00:00	0	1.5	2.92
2019-04-29 00:00:00	0	1.33	2
2019-04-29 01:00:00	0	1.5	2.17
2019-04-29 02:00:00	0	1	2.08
2019-04-29 03:00:00	0	1	1.67
2019-04-29 04:00:00	0	1.5	2.67
2019-04-29 05:00:00	0	1	2.17
2019-04-29 06:00:00	0	1	2
2019-04-29 07:00:00	0	1.5	2.5
2019-04-29 08:00:00	0	1	1.75
2019-04-29 09:00:00	0	1	1.67
2019-04-29 10:00:00	0	1.75	1.75
2019-04-29 11:00:00	0	1	2.09
2019-04-29 12:00:00	0	1	1.83
2019-04-29 13:00:00	0	1.5	2.58
2019-04-29 14:00:00	0	1	1.92
2019-04-29 15:00:00	0	1.5	2.25
2019-04-29 16:00:00	0	1	2.08
2019-04-29 17:00:00	0	1	1.83
2019-04-29 18:00:00	0	1.5	2.75
2019-04-29 19:00:00	0	1	2
2019-04-29 20:00:00	0	1.5	2.75
2019-04-29 21:00:00	0	1	2.25
2019-04-29 22:00:00	0	1	2
2019-04-29 23:00:00	0	1.5	3
2019-04-30 00:00:00	0	1.33	2.33
2019-04-30 01:00:00	0	1.5	2.75
2019-04-30 02:00:00	0	1	2.25
2019-04-30 03:00:00	0	1	2
2019-04-30 04:00:00	0	1.5	2.75
2019-04-30 05:00:00	0	1	1.83
2019-04-30 06:00:00	0	1.5	2.42
2019-04-30 07:00:00	0	1	2.17
2019-04-30 08:00:00	0	1	1.75
2019-04-30 09:00:00	0	1.5	2.5
2019-04-30 10:00:00	0	1	2.17
2019-04-30 11:00:00	0	1.5	2.17
2019-04-30 12:00:00	0	1	2.42
2019-04-30 13:00:00	0	1	1.67
2019-04-30 14:00:00	0	1.5	2.08
2019-04-30 15:00:00	0	1	2.08
2019-04-30 16:00:00	0	1	1.75
2019-04-30 17:00:00	0	1.5	2.75
2019-04-30 18:00:00	0	1	1.83
2019-04-30 19:00:00	0	1.5	2.42
2019-04-30 20:00:00	0	1	2.17
2019-04-30 21:00:00	0	1	1.83
2019-04-30 22:00:00	0	1.5	2.67
2019-04-30 23:00:00	0	1	1.83
2019-05-01 00:00:00	0	1.33	2.45

## Sheet: PM 03160 01
Data/Hora	Intensidade(carros/hora)	Ocupacao(%)	Carga(%)
2019-04-01 00:00:00	0	0	0
2019-04-01 01:00:00	0	0	0
2019-04-01 02:00:00	0	0	0
2019-04-01 03:00:00	0	0	0
2019-04-01 04:00:00	0	0	0
2019-04-01 05:00:00	0	0	0
2019-04-01 06:00:00	0	0	0
2019-04-01 07:00:00	0	0	0
2019-04-01 08:00:00	0	0	0
2019-04-01 09:00:00	0	0	0
2019-04-01 10:00:00	0	0	0
2019-04-01 11:00:00	0	0	0
2019-04-01 12:00:00	0	0	0
2019-04-01 13:00:00	0	0	0
2019-04-01 14:00:00	0	0	0
2019-04-01 15:00:00	0	0	0
2019-04-01 16:00:00	0	0	0
2019-04-01 17:00:00	0	0	0
2019-04-01 18:00:00	0	0	0
2019-04-01 19:00:00	0	0	0
2019-04-01 20:00:00	0	0	0
2019-04-01 21:00:00	0	0	0
2019-04-01 22:00:00	0	0	0
2019-04-01 23:00:00	0	0	0
2019-04-02 00:00:00	0	0	0
2019-04-02 01:00:00	0	0	0
2019-04-02 02:00:00	0	0	0
2019-04-02 03:00:00	0	0	0
2019-04-02 04:00:00	0	0	0
2019-04-02 05:00:00	0	0	0
2019-04-02 06:00:00	0	0	0
2019-04-02 07:00:00	0	0	0
2019-04-02 08:00:00	0	0	0
2019-04-02 09:00:00	0	0	0
2019-04-02 10:00:00	0	0	0
2019-04-02 11:00:00	0	0	0
2019-04-02 12:00:00	0	0	0
2019-04-02 13:00:00	0	0	0
2019-04-02 14:00:00	0	0	0
2019-04-02 15:00:00	0	0	0
2019-04-02 16:00:00	0	0	0
2019-04-02 17:00:00	0	0	0
2019-04-02 18:00:00	0	0	0
2019-04-02 19:00:00	0	0	0
2019-04-02 20:00:00	0	0	0
2019-04-02 21:00:00	0	0	0
2019-04-02 22:00:00	0	0	0
2019-04-02 23:00:00	0	0	0
2019-04-03 00:00:00	0	0	0
2019-04-03 01:00:00	0	0	0
2019-04-03 02:00:00	0	0	0
2019-04-03 03:00:00	0	0	0
2019-04-03 04:00:00	0	0	0
2019-04-03 05:00:00	0	0	0
2019-04-03 06:00:00	0	0	0
2019-04-03 07:00:00	0	0	0
2019-04-03 08:00:00	0	0	0
2019-04-03 09:00:00	0	0	0
2019-04-03 10:00:00	0	0	0
2019-04-03 11:00:00	0	0	0
2019-04-03 12:00:00	0	0	0
2019-04-03 13:00:00	0	0	0
2019-04-03 14:00:00	0	0	0
2019-04-03 15:00:00	0	0	0
2019-04-03 16:00:00	0	0	0
2019-04-03 17:00:00	0	0	0
2019-04-03 18:00:00	0	0	0
2019-04-03 19:00:00	0	0	0
2019-04-03 20:00:00	0	0	0
2019-04-03 21:00:00	0	0	0
2019-04-03 22:00:00	0	0	0
2019-04-03 23:00:00	0	0	0
2019-04-04 00:00:00	0	0	0
2019-04-04 01:00:00	0	0	0
2019-04-04 02:00:00	0	0	0
2019-04-04 03:00:00	0	0	0
2019-04-04 04:00:00	0	0	0
2019-04-04 05:00:00	0	0	0
2019-04-04 06:00:00	0	0	0
2019-04-04 07:00:00	0	0	0
2019-04-04 08:00:00	0	0	0
2019-04-04 09:00:00	0	0	0
2019-04-04 10:00:00	0	0	0
2019-04-04 11:00:00	0	0	0
2019-04-04 12:00:00	0	0	0
2019-04-04 13:00:00	0	0	0
2019-04-04 14:00:00	0	0	0
2019-04-04 15:00:00	0	0	0
2019-04-04 16:00:00	0	0	0
2019-04-04 17:00:00	0	0	0
2019-04-04 18:00:00	0	0	0
2019-04-04 19:00:00	0	0	0
2019-04-04 20:00:00	0	0	0
2019-04-04 21:00:00	0	0	0
2019-04-04 22:00:00	0	0	0
2019-04-04 23:00:00	0	0	0
2019-04-05 00:00:00	0	0	0
2019-04-05 01:00:00	0	0	0
2019-04-05 02:00:00	0	0	0
2019-04-05 03:00:00	0	0	0
2019-04-05 04:00:00	0	0	0
2019-04-05 05:00:00	0	0	0
2019-04-05 06:00:00	0	0	0
2019-04-05 07:00:00	0	0	0
2019-04-05 08:00:00	0	0	0
2019-04-05 09:00:00	0	0	0
2019-04-05 10:00:00	0	0	0
2019-04-05 11:00:00	0	0	0
2019-04-05 12:00:00	0	0	0
2019-04-05 13:00:00	0	0	0
2019-04-05 14:00:00	0	0	0
2019-04-05 15:00:00	0	0	0
2019-04-05 16:00:00	0	0	0
2019-04-05 17:00:00	0	0	0
2019-04-05 18:00:00	0	0	0
2019-04-05 19:00:00	0	0	0
2019-04-05 20:00:00	0	0	0
2019-04-05 21:00:00	0	0	0
2019-04-05 22:00:00	0	0	0
2019-04-05 23:00:00	0	0	0
2019-04-06 00:00:00	0	0	0
2019-04-06 01:00:00	0	0	0
2019-04-06 02:00:00	0	0	0
2019-04-06 03:00:00	0	0	0
2019-04-06 04:00:00	0	0	0
2019-04-06 05:00:00	0	0	0
2019-04-06 06:00:00	0	0	0
2019-04-06 07:00:00	0	0	0
2019-04-06 08:00:00	0	0	0
2019-04-06 09:00:00	0	0	0
2019-04-06 10:00:00	0	0	0
2019-04-06 11:00:00	0	0	0
2019-04-06 12:00:00	0	0	0
2019-04-06 13:00:00	0	0	0
2019-04-06 14:00:00	0	0	0
2019-04-06 15:00:00	0	0	0
2019-04-06 16:00:00	0	0	0
2019-04-06 17:00:00	0	0	0
2019-04-06 18:00:00	0	0	0
2019-04-06 19:00:00	0	0	0
2019-04-06 20:00:00	0	0	0
2019-04-06 21:00:00	0	0	0
2019-04-06 22:00:00	0	0	0
2019-04-06 23:00:00	0	0	0
2019-04-07 00:00:00	0	0	0
2019-04-07 01:00:00	0	0	0
2019-04-07 02:00:00	0	0	0
2019-04-07 03:00:00	0	0	0
2019-04-07 04:00:00	0	0	0
2019-04-07 05:00:00	0	0	0
2019-04-07 06:00:00	0	0	0
2019-04-07 07:00:00	0	0	0
2019-04-07 08:00:00	0	0	0
2019-04-07 09:00:00	0	0	0
2019-04-07 10:00:00	0	0	0
2019-04-07 11:00:00	0	0	0
2019-04-07 12:00:00	0	0	0
2019-04-07 13:00:00	0	0	0
2019-04-07 14:00:00	0	0	0
2019-04-07 15:00:00	0	0	0
2019-04-07 16:00:00	0	0	0
2019-04-07 17:00:00	0	0	0
2019-04-07 18:00:00	0	0	0
2019-04-07 19:00:00	0	0	0
2019-04-07 20:00:00	0	0	0
2019-04-07 21:00:00	0	0	0
2019-04-07 22:00:00	0	0	0
2019-04-07 23:00:00	0	0	0
2019-04-08 00:00:00	0	0	0
2019-04-08 01:00:00	0	0	0
2019-04-08 02:00:00	0	0	0
2019-04-08 03:00:00	0	0	0
2019-04-08 04:00:00	0	0	0
2019-04-08 05:00:00	0	0	0
2019-04-08 06:00:00	0	0	0
2019-04-08 07:00:00	0	0	0
2019-04-08 08:00:00	0	0	0
2019-04-08 09:00:00	0	0	0
2019-04-08 10:00:00	0	0	0
2019-04-08 11:00:00	0	0	0
2019-04-08 12:00:00	0	0	0
2019-04-08 13:00:00	0	0	0
2019-04-08 14:00:00	0	0	0
2019-04-08 15:00:00	0	0	0
2019-04-08 16:00:00	0	0	0
2019-04-08 17:00:00	0	0	0
2019-04-08 18:00:00	0	0	0
2019-04-08 19:00:00	0	0	0
2019-04-08 20:00:00	0	0	0
2019-04-08 21:00:00	0	0	0
2019-04-08 22:00:00	0	0	0
2019-04-08 23:00:00	0	0	0
2019-04-09 00:00:00	0	0	0
2019-04-09 01:00:00	0	0	0
2019-04-09 02:00:00	0	0	0
2019-04-09 03:00:00	0	0	0
2019-04-09 04:00:00	0	0	0
2019-04-09 05:00:00	0	0	0
2019-04-09 06:00:00	0	0	0
2019-04-09 07:00:00	0	0	0
2019-04-09 08:00:00	0	0	0
2019-04-09 09:00:00	0	0	0
2019-04-09 10:00:00	0	0	0
2019-04-09 11:00:00	0	0	0
2019-04-09 12:00:00	0	0	0
2019-04-09 13:00:00	0	0	0
2019-04-09 14:00:00	0	0	0
2019-04-09 15:00:00	0	0	0
2019-04-09 16:00:00	0	0	0
2019-04-09 17:00:00	0	0	0
2019-04-09 18:00:00	0	0	0
2019-04-09 19:00:00	0	0	0
2019-04-09 20:00:00	0	0	0
2019-04-09 21:00:00	0	0	0
2019-04-09 22:00:00	0	0	0
2019-04-09 23:00:00	0	0	0
2019-04-10 00:00:00	0	0	0
2019-04-10 01:00:00	0	0	0
2019-04-10 02:00:00	0	0	0
2019-04-10 03:00:00	0	0	0
2019-04-10 04:00:00	0	0	0
2019-04-10 05:00:00	0	0	0
2019-04-10 06:00:00	0	0	0
2019-04-10 07:00:00	0	0	0
2019-04-10 08:00:00	0	0	0
2019-04-10 09:00:00	0	0	0
2019-04-10 10:00:00	0	0	0
2019-04-10 11:00:00	0	0	0
2019-04-10 12:00:00	0	0	0
2019-04-10 13:00:00	0	0	0
2019-04-10 14:00:00	0	0	0
2019-04-10 15:00:00	0	0	0
2019-04-10 16:00:00	0	0	0
2019-04-10 17:00:00	0	0	0
2019-04-10 18:00:00	0	0	0
2019-04-10 19:00:00	0	0	0
2019-04-10 20:00:00	0	0	0
2019-04-10 21:00:00	0	0	0
2019-04-10 22:00:00	0	0	0
2019-04-10 23:00:00	0	0	0
2019-04-11 00:00:00	0	0	0
2019-04-11 01:00:00	0	0	0
2019-04-11 02:00:00	0	0	0
2019-04-11 03:00:00	0	0	0
2019-04-11 04:00:00	0	0	0
2019-04-11 05:00:00	0	0	0
2019-04-11 06:00:00	0	0	0
2019-04-11 07:00:00	0	0	0
2019-04-11 08:00:00	0	0	0
2019-04-11 09:00:00	0	0	0
2019-04-11 10:00:00	0	0	0
2019-04-11 11:00:00	0	0	0
2019-04-11 12:00:00	0	0	0
2019-04-11 13:00:00	0	0	0
2019-04-11 14:00:00	0	0	0
2019-04-11 15:00:00	0	0	0
2019-04-11 16:00:00	0	0	0
2019-04-11 17:00:00	0	0	0
2019-04-11 18:00:00	0	0	0
2019-04-11 19:00:00	0	0	0
2019-04-11 20:00:00	0	0	0
2019-04-11 21:00:00	0	0	0
2019-04-11 22:00:00	0	0	0
2019-04-11 23:00:00	0	0	0
2019-04-12 00:00:00	0	0	0
2019-04-12 01:00:00	0	0	0
2019-04-12 02:00:00	0	0	0
2019-04-12 03:00:00	0	0	0
2019-04-12 04:00:00	0	0	0
2019-04-12 05:00:00	0	0	0
2019-04-12 06:00:00	0	0	0
2019-04-12 07:00:00	0	0	0
2019-04-12 08:00:00	0	0	0
2019-04-12 09:00:00	0	0	0
2019-04-12 10:00:00	0	0	0
2019-04-12 11:00:00	0	0	0
2019-04-12 12:00:00	0	0	0
2019-04-12 13:00:00	0	0	0
2019-04-12 14:00:00	0	0	0
2019-04-12 15:00:00	0	0	0
2019-04-12 16:00:00	0	0	0
2019-04-12 17:00:00	0	0	0
2019-04-12 18:00:00	0	0	0
2019-04-12 19:00:00	0	0	0
2019-04-12 20:00:00	0	0	0
2019-04-12 21:00:00	0	0	0
2019-04-12 22:00:00	0	0	0
2019-04-12 23:00:00	0	0	0
2019-04-13 00:00:00	0	0	0
2019-04-13 01:00:00	0	0	0
2019-04-13 02:00:00	0	0	0
2019-04-13 03:00:00	0	0	0
2019-04-13 04:00:00	0	0	0
2019-04-13 05:00:00	0	0	0
2019-04-13 06:00:00	0	0	0
2019-04-13 07:00:00	0	0	0
2019-04-13 08:00:00	0	0	0
2019-04-13 09:00:00	0	0	0
2019-04-13 10:00:00	0	0	0
2019-04-13 11:00:00	0	0	0
2019-04-13 12:00:00	0	0	0
2019-04-13 13:00:00	0	0	0
2019-04-13 14:00:00	0	0	0
2019-04-13 15:00:00	0	0	0
2019-04-13 16:00:00	0	0	0
2019-04-13 17:00:00	0	0	0
2019-04-13 18:00:00	0	0	0
2019-04-13 19:00:00	0	0	0
2019-04-13 20:00:00	0	0	0
2019-04-13 21:00:00	0	0	0
2019-04-13 22:00:00	0	0	0
2019-04-13 23:00:00	0	0	0
2019-04-14 00:00:00	0	0	0
2019-04-14 01:00:00	0	0	0
2019-04-14 02:00:00	0	0	0
2019-04-14 03:00:00	0	0	0
2019-04-14 04:00:00	0	0	0
2019-04-14 05:00:00	0	0	0
2019-04-14 06:00:00	0	0	0
2019-04-14 07:00:00	0	0	0
2019-04-14 08:00:00	0	0	0
2019-04-14 09:00:00	0	0	0
2019-04-14 10:00:00	0	0	0
2019-04-14 11:00:00	0	0	0
2019-04-14 12:00:00	0	0	0
2019-04-14 13:00:00	0	0	0
2019-04-14 14:00:00	0	0	0
2019-04-14 15:00:00	0	0	0
2019-04-14 16:00:00	0	0	0
2019-04-14 17:00:00	0	0	0
2019-04-14 18:00:00	0	0	0
2019-04-14 19:00:00	0	0	0
2019-04-14 20:00:00	0	0	0
2019-04-14 21:00:00	0	0	0
2019-04-14 22:00:00	0	0	0
2019-04-14 23:00:00	0	0	0
2019-04-15 00:00:00	0	0	0
2019-04-15 01:00:00	0	0	0
2019-04-15 02:00:00	0	0	0
2019-04-15 03:00:00	0	0	0
2019-04-15 04:00:00	0	0	0
2019-04-15 05:00:00	0	0	0
2019-04-15 06:00:00	0	0	0
2019-04-15 07:00:00	0	0	0
2019-04-15 08:00:00	0	0	0
2019-04-15 09:00:00	0	0	0
2019-04-15 10:00:00	0	0	0
2019-04-15 11:00:00	0	0	0
2019-04-15 12:00:00	0	0	0
2019-04-15 13:00:00	0	0	0
2019-04-15 14:00:00	0	0	0
2019-04-15 15:00:00	0	0	0
2019-04-15 16:00:00	0	0	0
2019-04-15 17:00:00	0	0	0
2019-04-15 18:00:00	0	0	0
2019-04-15 19:00:00	0	0	0
2019-04-15 20:00:00	0	0	0
2019-04-15 21:00:00	0	0	0
2019-04-15 22:00:00	0	0	0
2019-04-15 23:00:00	0	0	0
2019-04-16 00:00:00	0	0	0
2019-04-16 01:00:00	0	0	0
2019-04-16 02:00:00	0	0	0
2019-04-16 03:00:00	0	0	0
2019-04-16 04:00:00	0	0	0
2019-04-16 05:00:00	0	0	0
2019-04-16 06:00:00	0	0	0
2019-04-16 07:00:00	0	0	0
2019-04-16 08:00:00	0	0	0
2019-04-16 09:00:00	0	0	0
2019-04-16 10:00:00	0	0	0
2019-04-16 11:00:00	0	0	0
2019-04-16 12:00:00	0	0	0
2019-04-16 13:00:00	0	0	0
2019-04-16 14:00:00	0	0	0
2019-04-16 15:00:00	0	0	0
2019-04-16 16:00:00	0	0	0
2019-04-16 17:00:00	0	0	0
2019-04-16 18:00:00	0	0	0
2019-04-16 19:00:00	0	0	0
2019-04-16 20:00:00	0	0	0
2019-04-16 21:00:00	0	0	0
2019-04-16 22:00:00	0	0	0
2019-04-16 23:00:00	0	0	0
2019-04-17 00:00:00	0	0	0
2019-04-17 01:00:00	0	0	0
2019-04-17 02:00:00	0	0	0
2019-04-17 03:00:00	0	0	0
2019-04-17 04:00:00	0	0	0
2019-04-17 05:00:00	0	0	0
2019-04-17 06:00:00	0	0	0
2019-04-17 07:00:00	0	0	0
2019-04-17 08:00:00	0	0	0
2019-04-17 09:00:00	0	0	0
2019-04-17 10:00:00	0	0	0
2019-04-17 11:00:00	0	0	0
2019-04-17 12:00:00	0	0	0
2019-04-17 13:00:00	0	0	0
2019-04-17 14:00:00	0	0	0
2019-04-17 15:00:00	0	0	0
2019-04-17 16:00:00	0	0	0
2019-04-17 17:00:00	0	0	0
2019-04-17 18:00:00	0	0	0
2019-04-17 19:00:00	0	0	0
2019-04-17 20:00:00	0	0	0
2019-04-17 21:00:00	0	0	0
2019-04-17 22:00:00	0	0	0
2019-04-17 23:00:00	0	0	0
2019-04-18 00:00:00	0	0	0
2019-04-18 01:00:00	0	0	0
2019-04-18 02:00:00	0	0	0
2019-04-18 03:00:00	0	0	0
2019-04-18 04:00:00	0	0	0
2019-04-18 05:00:00	0	0	0
2019-04-18 06:00:00	0	0	0
2019-04-18 07:00:00	0	0	0
2019-04-18 08:00:00	0	0	0
2019-04-18 09:00:00	0	0	0
2019-04-18 10:00:00	0	0	0
2019-04-18 11:00:00	0	0	0
2019-04-18 12:00:00	0	0	0
2019-04-18 13:00:00	0	0	0
2019-04-18 14:00:00	0	0	0
2019-04-18 15:00:00	0	0	0
2019-04-18 16:00:00	0	0	0
2019-04-18 17:00:00	0	0	0
2019-04-18 18:00:00	0	0	0
2019-04-18 19:00:00	0	0	0
2019-04-18 20:00:00	0	0	0
2019-04-18 21:00:00	0	0	0
2019-04-18 22:00:00	0	0	0
2019-04-18 23:00:00	0	0	0
2019-04-19 00:00:00	0	0	0
2019-04-19 01:00:00	0	0	0
2019-04-19 02:00:00	0	0	0
2019-04-19 03:00:00	0	0	0
2019-04-19 04:00:00	0	0	0
2019-04-19 05:00:00	0	0	0
2019-04-19 06:00:00	0	0	0
2019-04-19 07:00:00	0	0	0
2019-04-19 08:00:00	0	0	0
2019-04-19 09:00:00	0	0	0
2019-04-19 10:00:00	0	0	0
2019-04-19 11:00:00	0	0	0
2019-04-19 12:00:00	0	0	0
2019-04-19 13:00:00	0	0	0
2019-04-19 14:00:00	0	0	0
2019-04-19 15:00:00	0	0	0
2019-04-19 16:00:00	0	0	0
2019-04-19 17:00:00	0	0	0
2019-04-19 18:00:00	0	0	0
2019-04-19 19:00:00	0	0	0
2019-04-19 20:00:00	0	0	0
2019-04-19 21:00:00	0	0	0
2019-04-19 22:00:00	0	0	0
2019-04-19 23:00:00	0	0	0
2019-04-20 00:00:00	0	0	0
2019-04-20 01:00:00	0	0	0
2019-04-20 02:00:00	0	0	0
2019-04-20 03:00:00	0	0	0
2019-04-20 04:00:00	0	0	0
2019-04-20 05:00:00	0	0	0
2019-04-20 06:00:00	0	0	0
2019-04-20 07:00:00	0	0	0
2019-04-20 08:00:00	0	0	0
2019-04-20 09:00:00	0	0	0
2019-04-20 10:00:00	0	0	0
2019-04-20 11:00:00	0	0	0
2019-04-20 12:00:00	0	0	0
2019-04-20 13:00:00	0	0	0
2019-04-20 14:00:00	0	0	0
2019-04-20 15:00:00	0	0	0
2019-04-20 16:00:00	0	0	0
2019-04-20 17:00:00	0	0	0
2019-04-20 18:00:00	0	0	0
2019-04-20 19:00:00	0	0	0
2019-04-20 20:00:00	0	0	0
2019-04-20 21:00:00	0	0	0
2019-04-20 22:00:00	0	0	0
2019-04-20 23:00:00	0	0	0
2019-04-21 00:00:00	0	0	0
2019-04-21 01:00:00	0	0	0
2019-04-21 02:00:00	0	0	0
2019-04-21 03:00:00	0	0	0
2019-04-21 04:00:00	0	0	0
2019-04-21 05:00:00	0	0	0
2019-04-21 06:00:00	0	0	0
2019-04-21 07:00:00	0	0	0
2019-04-21 08:00:00	0	0	0
2019-04-21 09:00:00	0	0	0
2019-04-21 10:00:00	0	0	0
2019-04-21 11:00:00	0	0	0
2019-04-21 12:00:00	0	0	0
2019-04-21 13:00:00	0	0	0
2019-04-21 14:00:00	0	0	0
2019-04-21 15:00:00	0	0	0
2019-04-21 16:00:00	0	0	0
2019-04-21 17:00:00	0	0	0
2019-04-21 18:00:00	0	0	0
2019-04-21 19:00:00	0	0	0
2019-04-21 20:00:00	0	0	0
2019-04-21 21:00:00	0	0	0
2019-04-21 22:00:00	0	0	0
2019-04-21 23:00:00	0	0	0
2019-04-22 00:00:00	0	0	0
2019-04-22 01:00:00	0	0	0
2019-04-22 02:00:00	0	0	0
2019-04-22 03:00:00	0	0	0
2019-04-22 04:00:00	0	0	0
2019-04-22 05:00:00	0	0	0
2019-04-22 06:00:00	0	0	0
2019-04-22 07:00:00	0	0	0
2019-04-22 08:00:00	0	0	0
2019-04-22 09:00:00	0	0	0
2019-04-22 10:00:00	0	0	0
2019-04-22 11:00:00	0	0	0
2019-04-22 12:00:00	0	0	0
2019-04-22 13:00:00	0	0	0
2019-04-22 14:00:00	0	0	0
2019-04-22 15:00:00	0	0	0
2019-04-22 16:00:00	0	0	0
2019-04-22 17:00:00	0	0	0
2019-04-22 18:00:00	0	0	0
2019-04-22 19:00:00	0	0	0
2019-04-22 20:00:00	0	0	0
2019-04-22 21:00:00	0	0	0
2019-04-22 22:00:00	0	0	0
2019-04-22 23:00:00	0	0	0
2019-04-23 00:00:00	0	0	0
2019-04-23 01:00:00	0	0	0
2019-04-23 02:00:00	0	0	0
2019-04-23 03:00:00	0	0	0
2019-04-23 04:00:00	0	0	0
2019-04-23 05:00:00	0	0	0
2019-04-23 06:00:00	0	0	0
2019-04-23 07:00:00	0	0	0
2019-04-23 08:00:00	0	0	0
2019-04-23 09:00:00	0	0	0
2019-04-23 10:00:00	0	0	0
2019-04-23 11:00:00	0	0	0
2019-04-23 12:00:00	0	0	0
2019-04-23 13:00:00	0	0	0
2019-04-23 14:00:00	0	0	0
2019-04-23 15:00:00	0	0	0
2019-04-23 16:00:00	0	0	0
2019-04-23 17:00:00	0	0	0
2019-04-23 18:00:00	0	0	0
2019-04-23 19:00:00	0	0	0
2019-04-23 20:00:00	0	0	0
2019-04-23 21:00:00	0	0	0
2019-04-23 22:00:00	0	0	0
2019-04-23 23:00:00	0	0	0
2019-04-24 00:00:00	0	0	0
2019-04-24 01:00:00	0	0	0
2019-04-24 02:00:00	0	0	0
2019-04-24 03:00:00	0	0	0
2019-04-24 04:00:00	0	0	0
2019-04-24 05:00:00	0	0	0
2019-04-24 06:00:00	0	0	0
2019-04-24 07:00:00	0	0	0
2019-04-24 08:00:00	0	0	0
2019-04-24 09:00:00	0	0	0
2019-04-24 10:00:00	0	0	0
2019-04-24 11:00:00	0	0	0
2019-04-24 12:00:00	0	0	0
2019-04-24 13:00:00	0	0	0
2019-04-24 14:00:00	0	0	0
2019-04-24 15:00:00	0	0	0
2019-04-24 16:00:00	0	0	0
2019-04-24 17:00:00	0	0	0
2019-04-24 18:00:00	0	0	0
2019-04-24 19:00:00	0	0	0
2019-04-24 20:00:00	0	0	0
2019-04-24 21:00:00	0	0	0
2019-04-24 22:00:00	0	0	0
2019-04-24 23:00:00	0	0	0
2019-04-25 00:00:00	0	0	0
2019-04-25 01:00:00	0	0	0
2019-04-25 02:00:00	0	0	0
2019-04-25 03:00:00	0	0	0
2019-04-25 04:00:00	0	0	0
2019-04-25 05:00:00	0	0	0
2019-04-25 06:00:00	0	0	0
2019-04-25 07:00:00	0	0	0
2019-04-25 08:00:00	0	0	0
2019-04-25 09:00:00	0	0	0
2019-04-25 10:00:00	0	0	0
2019-04-25 11:00:00	0	0	0
2019-04-25 12:00:00	0	0	0
2019-04-25 13:00:00	0	0	0
2019-04-25 14:00:00	0	0	0
2019-04-25 15:00:00	0	0	0
2019-04-25 16:00:00	0	0	0
2019-04-25 17:00:00	0	0	0
2019-04-25 18:00:00	0	0	0
2019-04-25 19:00:00	0	0	0
2019-04-25 20:00:00	0	0	0
2019-04-25 21:00:00	0	0	0
2019-04-25 22:00:00	0	0	0
2019-04-25 23:00:00	0	0	0
2019-04-26 00:00:00	0	0	0
2019-04-26 01:00:00	0	0	0
2019-04-26 02:00:00	0	0	0
2019-04-26 03:00:00	0	0	0
2019-04-26 04:00:00	0	0	0
2019-04-26 05:00:00	0	0	0
2019-04-26 06:00:00	0	0	0
2019-04-26 07:00:00	0	0	0
2019-04-26 08:00:00	0	0	0
2019-04-26 09:00:00	0	0	0
2019-04-26 10:00:00	0	0	0
2019-04-26 11:00:00	0	0	0
2019-04-26 12:00:00	0	0	0
2019-04-26 13:00:00	0	0	0
2019-04-26 14:00:00	0	0	0
2019-04-26 15:00:00	0	0	0
2019-04-26 16:00:00	0	0	0
2019-04-26 17:00:00	0	0	0
2019-04-26 18:00:00	0	0	0
2019-04-26 19:00:00	0	0	0
2019-04-26 20:00:00	0	0	0
2019-04-26 21:00:00	0	0	0
2019-04-26 22:00:00	0	0	0
2019-04-26 23:00:00	0	0	0
2019-04-27 00:00:00	0	0	0
2019-04-27 01:00:00	0	0	0
2019-04-27 02:00:00	0	0	0
2019-04-27 03:00:00	0	0	0
2019-04-27 04:00:00	0	0	0
2019-04-27 05:00:00	0	0	0
2019-04-27 06:00:00	0	0	0
2019-04-27 07:00:00	0	0	0
2019-04-27 08:00:00	0	0	0
2019-04-27 09:00:00	0	0	0
2019-04-27 10:00:00	0	0	0
2019-04-27 11:00:00	0	0	0
2019-04-27 12:00:00	0	0	0
2019-04-27 13:00:00	0	0	0
2019-04-27 14:00:00	0	0	0
2019-04-27 15:00:00	0	0	0
2019-04-27 16:00:00	0	0	0
2019-04-27 17:00:00	0	0	0
2019-04-27 18:00:00	0	0	0
2019-04-27 19:00:00	0	0	0
2019-04-27 20:00:00	0	0	0
2019-04-27 21:00:00	0	0	0
2019-04-27 22:00:00	0	0	0
2019-04-27 23:00:00	0	0	0
2019-04-28 00:00:00	0	0	0
2019-04-28 01:00:00	0	0	0
2019-04-28 02:00:00	0	0	0
2019-04-28 03:00:00	0	0	0
2019-04-28 04:00:00	0	0	0
2019-04-28 05:00:00	0	0	0
2019-04-28 06:00:00	0	0	0
2019-04-28 07:00:00	0	0	0
2019-04-28 08:00:00	0	0	0
2019-04-28 09:00:00	0	0	0
2019-04-28 10:00:00	0	0	0
2019-04-28 11:00:00	0	0	0
2019-04-28 12:00:00	0	0	0
2019-04-28 13:00:00	0	0	0
2019-04-28 14:00:00	0	0	0
2019-04-28 15:00:00	0	0	0
2019-04-28 16:00:00	0	0	0
2019-04-28 17:00:00	0	0	0
2019-04-28 18:00:00	0	0	0
2019-04-28 19:00:00	0	0	0
2019-04-28 20:00:00	0	0	0
2019-04-28 21:00:00	0	0	0
2019-04-28 22:00:00	0	0	0
2019-04-28 23:00:00	0	0	0
2019-04-29 00:00:00	0	0	0
2019-04-29 01:00:00	0	0	0
2019-04-29 02:00:00	0	0	0
2019-04-29 03:00:00	0	0	0
2019-04-29 04:00:00	0	0	0
2019-04-29 05:00:00	0	0	0
2019-04-29 06:00:00	0	0	0
2019-04-29 07:00:00	0	0	0
2019-04-29 08:00:00	0	0	0
2019-04-29 09:00:00	0	0	0
2019-04-29 10:00:00	0	0	0
2019-04-29 11:00:00	0	0	0
2019-04-29 12:00:00	0	0	0
2019-04-29 13:00:00	0	0	0
2019-04-29 14:00:00	0	0	0
2019-04-29 15:00:00	0	0	0
2019-04-29 16:00:00	0	0	0
2019-04-29 17:00:00	0	0	0
2019-04-29 18:00:00	0	0	0
2019-04-29 19:00:00	0	0	0
2019-04-29 20:00:00	0	0	0
2019-04-29 21:00:00	0	0	0
2019-04-29 22:00:00	0	0	0
2019-04-29 23:00:00	0	0	0
2019-04-30 00:00:00	0	0	0
2019-04-30 01:00:00	0	0	0
2019-04-30 02:00:00	0	0	0
2019-04-30 03:00:00	0	0	0
2019-04-30 04:00:00	0	0	0
2019-04-30 05:00:00	0	0	0
2019-04-30 06:00:00	0	0	0
2019-04-30 07:00:00	0	0	0
2019-04-30 08:00:00	0	0	0
2019-04-30 09:00:00	0	0	0
2019-04-30 10:00:00	0	0	0
2019-04-30 11:00:00	0	0	0
2019-04-30 12:00:00	0	0	0
2019-04-30 13:00:00	0	0	0
2019-04-30 14:00:00	0	0	0
2019-04-30 15:00:00	0	0	0
2019-04-30 16:00:00	0	0	0
2019-04-30 17:00:00	0	0	0
2019-04-30 18:00:00	0	0	0
2019-04-30 19:00:00	0	0	0
2019-04-30 20:00:00	0	0	0
2019-04-30 21:00:00	0	0	0
2019-04-30 22:00:00	0	0	0
2019-04-30 23:00:00	0	0	0
2019-05-01 00:00:00	0	0	0

## Sheet: PM 03210 01
Data/Hora	Intensidade(carros/hora)	Ocupacao(%)	Carga(%)
2019-04-01 00:00:00	0	0	0
2019-04-01 01:00:00	0	0	0
2019-04-01 02:00:00	0	0	0
2019-04-01 03:00:00	0	0	0
2019-04-01 04:00:00	0	0	0
2019-04-01 05:00:00	0	0	0
2019-04-01 06:00:00	0	0	0
2019-04-01 07:00:00	0	0	0
2019-04-01 08:00:00	0	0	0
2019-04-01 09:00:00	0	0	0
2019-04-01 10:00:00	0	0	0
2019-04-01 11:00:00	0	0	0
2019-04-01 12:00:00	0	0	0
2019-04-01 13:00:00	0	0	0
2019-04-01 14:00:00	0	0	0
2019-04-01 15:00:00	0	0	0
2019-04-01 16:00:00	0	0	0
2019-04-01 17:00:00	0	0	0
2019-04-01 18:00:00	0	0	0
2019-04-01 19:00:00	0	0	0
2019-04-01 20:00:00	0	0	0
2019-04-01 21:00:00	0	0	0
2019-04-01 22:00:00	0	0	0
2019-04-01 23:00:00	0	0	0
2019-04-02 00:00:00	0	0	0
2019-04-02 01:00:00	0	0	0
2019-04-02 02:00:00	0	0	0
2019-04-02 03:00:00	0	0	0
2019-04-02 04:00:00	0	0	0
2019-04-02 05:00:00	0	0	0
2019-04-02 06:00:00	0	0	0
2019-04-02 07:00:00	0	0	0
2019-04-02 08:00:00	0	0	0
2019-04-02 09:00:00	0	0	0
2019-04-02 10:00:00	0	0	0
2019-04-02 11:00:00	0	0	0
2019-04-02 12:00:00	0	0	0
2019-04-02 13:00:00	0	0	0
2019-04-02 14:00:00	0	0	0
2019-04-02 15:00:00	0	0	0
2019-04-02 16:00:00	0	0	0
2019-04-02 17:00:00	0	0	0
2019-04-02 18:00:00	0	0	0
2019-04-02 19:00:00	0	0	0
2019-04-02 20:00:00	0	0	0
2019-04-02 21:00:00	0	0	0
2019-04-02 22:00:00	0	0	0
2019-04-02 23:00:00	0	0	0
2019-04-03 00:00:00	0	0	0
2019-04-03 01:00:00	0	0	0
2019-04-03 02:00:00	0	0	0
2019-04-03 03:00:00	0	0	0
2019-04-03 04:00:00	0	0	0
2019-04-03 05:00:00	0	0	0
2019-04-03 06:00:00	0	0	0
2019-04-03 07:00:00	0	0	0
2019-04-03 08:00:00	0	0	0
2019-04-03 09:00:00	0	0	0
2019-04-03 10:00:00	0	0	0
2019-04-03 11:00:00	0	0	0
2019-04-03 12:00:00	0	0	0
2019-04-03 13:00:00	0	0	0
2019-04-03 14:00:00	0	0	0
2019-04-03 15:00:00	0	0	0
2019-04-03 16:00:00	0	0	0
2019-04-03 17:00:00	0	0	0
2019-04-03 18:00:00	0	0	0
2019-04-03 19:00:00	0	0	0
2019-04-03 20:00:00	0	0	0
2019-04-03 21:00:00	0	0	0
2019-04-03 22:00:00	0	0	0
2019-04-03 23:00:00	0	0	0
2019-04-04 00:00:00	0	0	0
2019-04-04 01:00:00	0	0	0
2019-04-04 02:00:00	0	0	0
2019-04-04 03:00:00	0	0	0
2019-04-04 04:00:00	0	0	0
2019-04-04 05:00:00	0	0	0
2019-04-04 06:00:00	0	0	0
2019-04-04 07:00:00	0	0	0
2019-04-04 08:00:00	0	0	0
2019-04-04 09:00:00	0	0	0
2019-04-04 10:00:00	0	0	0
2019-04-04 11:00:00	0	0	0
2019-04-04 12:00:00	0	0	0
2019-04-04 13:00:00	0	0	0
2019-04-04 14:00:00	0	0	0
2019-04-04 15:00:00	0	0	0
2019-04-04 16:00:00	0	0	0
2019-04-04 17:00:00	0	0	0
2019-04-04 18:00:00	0	0	0
2019-04-04 19:00:00	0	0	0
2019-04-04 20:00:00	0	0	0
2019-04-04 21:00:00	0	0	0
2019-04-04 22:00:00	0	0	0
2019-04-04 23:00:00	0	0	0
2019-04-05 00:00:00	0	0	0
2019-04-05 01:00:00	0	0	0
2019-04-05 02:00:00	0	0	0
2019-04-05 03:00:00	0	0	0
2019-04-05 04:00:00	0	0	0
2019-04-05 05:00:00	0	0	0
2019-04-05 06:00:00	0	0	0
2019-04-05 07:00:00	0	0	0
2019-04-05 08:00:00	0	0	0
2019-04-05 09:00:00	0	0	0
2019-04-05 10:00:00	0	0	0
2019-04-05 11:00:00	0	0	0
2019-04-05 12:00:00	0	0	0
2019-04-05 13:00:00	0	0	0
2019-04-05 14:00:00	0	0	0
2019-04-05 15:00:00	0	0	0
2019-04-05 16:00:00	0	0	0
2019-04-05 17:00:00	0	0	0
2019-04-05 18:00:00	0	0	0
2019-04-05 19:00:00	0	0	0
2019-04-05 20:00:00	0	0	0
2019-04-05 21:00:00	0	0	0
2019-04-05 22:00:00	0	0	0
2019-04-05 23:00:00	0	0	0
2019-04-06 00:00:00	0	0	0
2019-04-06 01:00:00	0	0	0
2019-04-06 02:00:00	0	0	0
2019-04-06 03:00:00	0	0	0
2019-04-06 04:00:00	0	0	0
2019-04-06 05:00:00	0	0	0
2019-04-06 06:00:00	0	0	0
2019-04-06 07:00:00	0	0	0
2019-04-06 08:00:00	0	0	0
2019-04-06 09:00:00	0	0	0
2019-04-06 10:00:00	0	0	0
2019-04-06 11:00:00	0	0	0
2019-04-06 12:00:00	0	0	0
2019-04-06 13:00:00	0	0	0
2019-04-06 14:00:00	0	0	0
2019-04-06 15:00:00	0	0	0
2019-04-06 16:00:00	0	0	0
2019-04-06 17:00:00	0	0	0
2019-04-06 18:00:00	0	0	0
2019-04-06 19:00:00	0	0	0
2019-04-06 20:00:00	0	0	0
2019-04-06 21:00:00	0	0	0
2019-04-06 22:00:00	0	0	0
2019-04-06 23:00:00	0	0	0
2019-04-07 00:00:00	0	0	0
2019-04-07 01:00:00	0	0	0
2019-04-07 02:00:00	0	0	0
2019-04-07 03:00:00	0	0	0
2019-04-07 04:00:00	0	0	0
2019-04-07 05:00:00	0	0	0
2019-04-07 06:00:00	0	0	0
2019-04-07 07:00:00	0	0	0
2019-04-07 08:00:00	0	0	0
2019-04-07 09:00:00	0	0	0
2019-04-07 10:00:00	0	0	0
2019-04-07 11:00:00	0	0	0
2019-04-07 12:00:00	0	0	0
2019-04-07 13:00:00	0	0	0
2019-04-07 14:00:00	0	0	0
2019-04-07 15:00:00	0	0	0
2019-04-07 16:00:00	0	0	0
2019-04-07 17:00:00	0	0	0
2019-04-07 18:00:00	0	0	0
2019-04-07 19:00:00	0	0	0
2019-04-07 20:00:00	0	0	0
2019-04-07 21:00:00	0	0	0
2019-04-07 22:00:00	0	0	0
2019-04-07 23:00:00	0	0	0
2019-04-08 00:00:00	0	0	0
2019-04-08 01:00:00	0	0	0
2019-04-08 02:00:00	0	0	0
2019-04-08 03:00:00	0	0	0
2019-04-08 04:00:00	0	0	0
2019-04-08 05:00:00	0	0	0
2019-04-08 06:00:00	0	0	0
2019-04-08 07:00:00	0	0	0
2019-04-08 08:00:00	0	0	0
2019-04-08 09:00:00	0	0	0
2019-04-08 10:00:00	0	0	0
2019-04-08 11:00:00	0	0	0
2019-04-08 12:00:00	0	0	0
2019-04-08 13:00:00	0	0	0
2019-04-08 14:00:00	0	0	0
2019-04-08 15:00:00	0	0	0
2019-04-08 16:00:00	0	0	0
2019-04-08 17:00:00	0	0	0
2019-04-08 18:00:00	0	0	0
2019-04-08 19:00:00	0	0	0
2019-04-08 20:00:00	0	0	0
2019-04-08 21:00:00	0	0	0
2019-04-08 22:00:00	0	0	0
2019-04-08 23:00:00	0	0	0
2019-04-09 00:00:00	0	0	0
2019-04-09 01:00:00	0	0	0
2019-04-09 02:00:00	0	0	0
2019-04-09 03:00:00	0	0	0
2019-04-09 04:00:00	0	0	0
2019-04-09 05:00:00	0	0	0
2019-04-09 06:00:00	0	0	0
2019-04-09 07:00:00	0	0	0
2019-04-09 08:00:00	0	0	0
2019-04-09 09:00:00	0	0	0
2019-04-09 10:00:00	0	0	0
2019-04-09 11:00:00	0	0	0
2019-04-09 12:00:00	0	0	0
2019-04-09 13:00:00	0	0	0
2019-04-09 14:00:00	0	0	0
2019-04-09 15:00:00	0	0	0
2019-04-09 16:00:00	0	0	0
2019-04-09 17:00:00	0	0	0
2019-04-09 18:00:00	0	0	0
2019-04-09 19:00:00	0	0	0
2019-04-09 20:00:00	0	0	0
2019-04-09 21:00:00	0	0	0
2019-04-09 22:00:00	0	0	0
2019-04-09 23:00:00	0	0	0
2019-04-10 00:00:00	0	0	0
2019-04-10 01:00:00	0	0	0
2019-04-10 02:00:00	0	0	0
2019-04-10 03:00:00	0	0	0
2019-04-10 04:00:00	0	0	0
2019-04-10 05:00:00	0	0	0
2019-04-10 06:00:00	0	0	0
2019-04-10 07:00:00	0	0	0
2019-04-10 08:00:00	0	0	0
2019-04-10 09:00:00	0	0	0
2019-04-10 10:00:00	0	0	0
2019-04-10 11:00:00	0	0	0
2019-04-10 12:00:00	0	0	0
2019-04-10 13:00:00	0	0	0
2019-04-10 14:00:00	0	0	0
2019-04-10 15:00:00	0	0	0
2019-04-10 16:00:00	0	0	0
2019-04-10 17:00:00	0	0	0
2019-04-10 18:00:00	0	0	0
2019-04-10 19:00:00	0	0	0
2019-04-10 20:00:00	0	0	0
2019-04-10 21:00:00	0	0	0
2019-04-10 22:00:00	0	0	0
2019-04-10 23:00:00	0	0	0
2019-04-11 00:00:00	0	0	0
2019-04-11 01:00:00	0	0	0
2019-04-11 02:00:00	0	0	0
2019-04-11 03:00:00	0	0	0
2019-04-11 04:00:00	0	0	0
2019-04-11 05:00:00	0	0	0
2019-04-11 06:00:00	0	0	0
2019-04-11 07:00:00	0	0	0
2019-04-11 08:00:00	0	0	0
2019-04-11 09:00:00	0	0	0
2019-04-11 10:00:00	0	0	0
2019-04-11 11:00:00	0	0	0
2019-04-11 12:00:00	0	0	0
2019-04-11 13:00:00	0	0	0
2019-04-11 14:00:00	0	0	0
2019-04-11 15:00:00	0	0	0
2019-04-11 16:00:00	0	0	0
2019-04-11 17:00:00	0	0	0
2019-04-11 18:00:00	0	0	0
2019-04-11 19:00:00	0	0	0
2019-04-11 20:00:00	0	0	0
2019-04-11 21:00:00	0	0	0
2019-04-11 22:00:00	0	0	0
2019-04-11 23:00:00	0	0	0
2019-04-12 00:00:00	0	0	0
2019-04-12 01:00:00	0	0	0
2019-04-12 02:00:00	0	0	0
2019-04-12 03:00:00	0	0	0
2019-04-12 04:00:00	0	0	0
2019-04-12 05:00:00	0	0	0
2019-04-12 06:00:00	0	0	0
2019-04-12 07:00:00	0	0	0
2019-04-12 08:00:00	0	0	0
2019-04-12 09:00:00	0	0	0
2019-04-12 10:00:00	0	0	0
2019-04-12 11:00:00	0	0	0
2019-04-12 12:00:00	0	0	0
2019-04-12 13:00:00	0	0	0
2019-04-12 14:00:00	0	0	0
2019-04-12 15:00:00	0	0	0
2019-04-12 16:00:00	0	0	0
2019-04-12 17:00:00	0	0	0
2019-04-12 18:00:00	0	0	0
2019-04-12 19:00:00	0	0	0
2019-04-12 20:00:00	0	0	0
2019-04-12 21:00:00	0	0	0
2019-04-12 22:00:00	0	0	0
2019-04-12 23:00:00	0	0	0
2019-04-13 00:00:00	0	0	0
2019-04-13 01:00:00	0	0	0
2019-04-13 02:00:00	0	0	0
2019-04-13 03:00:00	0	0	0
2019-04-13 04:00:00	0	0	0
2019-04-13 05:00:00	0	0	0
2019-04-13 06:00:00	0	0	0
2019-04-13 07:00:00	0	0	0
2019-04-13 08:00:00	0	0	0
2019-04-13 09:00:00	0	0	0
2019-04-13 10:00:00	0	0	0
2019-04-13 11:00:00	0	0	0
2019-04-13 12:00:00	0	0	0
2019-04-13 13:00:00	0	0	0
2019-04-13 14:00:00	0	0	0
2019-04-13 15:00:00	0	0	0
2019-04-13 16:00:00	0	0	0
2019-04-13 17:00:00	0	0	0
2019-04-13 18:00:00	0	0	0
2019-04-13 19:00:00	0	0	0
2019-04-13 20:00:00	0	0	0
2019-04-13 21:00:00	0	0	0
2019-04-13 22:00:00	0	0	0
2019-04-13 23:00:00	0	0	0
2019-04-14 00:00:00	0	0	0
2019-04-14 01:00:00	0	0	0
2019-04-14 02:00:00	0	0	0
2019-04-14 03:00:00	0	0	0
2019-04-14 04:00:00	0	0	0
2019-04-14 05:00:00	0	0	0
2019-04-14 06:00:00	0	0	0
2019-04-14 07:00:00	0	0	0
2019-04-14 08:00:00	0	0	0
2019-04-14 09:00:00	0	0	0
2019-04-14 10:00:00	0	0	0
2019-04-14 11:00:00	0	0	0
2019-04-14 12:00:00	0	0	0
2019-04-14 13:00:00	0	0	0
2019-04-14 14:00:00	0	0	0
2019-04-14 15:00:00	0	0	0
2019-04-14 16:00:00	0	0	0
2019-04-14 17:00:00	0	0	0
2019-04-14 18:00:00	0	0	0
2019-04-14 19:00:00	0	0	0
2019-04-14 20:00:00	0	0	0
2019-04-14 21:00:00	0	0	0
2019-04-14 22:00:00	0	0	0
2019-04-14 23:00:00	0	0	0
2019-04-15 00:00:00	0	0	0
2019-04-15 01:00:00	0	0	0
2019-04-15 02:00:00	0	0	0
2019-04-15 03:00:00	0	0	0
2019-04-15 04:00:00	0	0	0
2019-04-15 05:00:00	0	0	0
2019-04-15 06:00:00	0	0	0
2019-04-15 07:00:00	0	0	0
2019-04-15 08:00:00	0	0	0
2019-04-15 09:00:00	0	0	0
2019-04-15 10:00:00	0	0	0
2019-04-15 11:00:00	0	0	0
2019-04-15 12:00:00	0	0	0
2019-04-15 13:00:00	0	0	0
2019-04-15 14:00:00	0	0	0
2019-04-15 15:00:00	0	0	0
2019-04-15 16:00:00	0	0	0
2019-04-15 17:00:00	0	0	0
2019-04-15 18:00:00	0	0	0
2019-04-15 19:00:00	0	0	0
2019-04-15 20:00:00	0	0	0
2019-04-15 21:00:00	0	0	0
2019-04-15 22:00:00	0	0	0
2019-04-15 23:00:00	0	0	0
2019-04-16 00:00:00	0	0	0
2019-04-16 01:00:00	0	0	0
2019-04-16 02:00:00	0	0	0
2019-04-16 03:00:00	0	0	0
2019-04-16 04:00:00	0	0	0
2019-04-16 05:00:00	0	0	0
2019-04-16 06:00:00	0	0	0
2019-04-16 07:00:00	0	0	0
2019-04-16 08:00:00	0	0	0
2019-04-16 09:00:00	0	0	0
2019-04-16 10:00:00	0	0	0
2019-04-16 11:00:00	0	0	0
2019-04-16 12:00:00	0	0	0
2019-04-16 13:00:00	0	0	0
2019-04-16 14:00:00	0	0	0
2019-04-16 15:00:00	0	0	0
2019-04-16 16:00:00	0	0	0
2019-04-16 17:00:00	0	0	0
2019-04-16 18:00:00	0	0	0
2019-04-16 19:00:00	0	0	0
2019-04-16 20:00:00	0	0	0
2019-04-16 21:00:00	0	0	0
2019-04-16 22:00:00	0	0	0
2019-04-16 23:00:00	0	0	0
2019-04-17 00:00:00	0	0	0
2019-04-17 01:00:00	0	0	0
2019-04-17 02:00:00	0	0	0
2019-04-17 03:00:00	0	0	0
2019-04-17 04:00:00	0	0	0
2019-04-17 05:00:00	0	0	0
2019-04-17 06:00:00	0	0	0
2019-04-17 07:00:00	0	0	0
2019-04-17 08:00:00	0	0	0
2019-04-17 09:00:00	0	0	0
2019-04-17 10:00:00	0	0	0
2019-04-17 11:00:00	0	0	0
2019-04-17 12:00:00	0	0	0
2019-04-17 13:00:00	0	0	0
2019-04-17 14:00:00	0	0	0
2019-04-17 15:00:00	0	0	0
2019-04-17 16:00:00	0	0	0
2019-04-17 17:00:00	0	0	0
2019-04-17 18:00:00	0	0	0
2019-04-17 19:00:00	0	0	0
2019-04-17 20:00:00	0	0	0
2019-04-17 21:00:00	0	0	0
2019-04-17 22:00:00	0	0	0
2019-04-17 23:00:00	0	0	0
2019-04-18 00:00:00	0	0	0
2019-04-18 01:00:00	0	0	0
2019-04-18 02:00:00	0	0	0
2019-04-18 03:00:00	0	0	0
2019-04-18 04:00:00	0	0	0
2019-04-18 05:00:00	0	0	0
2019-04-18 06:00:00	0	0	0
2019-04-18 07:00:00	0	0	0
2019-04-18 08:00:00	0	0	0
2019-04-18 09:00:00	0	0	0
2019-04-18 10:00:00	0	0	0
2019-04-18 11:00:00	0	0	0
2019-04-18 12:00:00	0	0	0
2019-04-18 13:00:00	0	0	0
2019-04-18 14:00:00	0	0	0
2019-04-18 15:00:00	0	0	0
2019-04-18 16:00:00	0	0	0
2019-04-18 17:00:00	0	0	0
2019-04-18 18:00:00	0	0	0
2019-04-18 19:00:00	0	0	0
2019-04-18 20:00:00	0	0	0
2019-04-18 21:00:00	0	0	0
2019-04-18 22:00:00	0	0	0
2019-04-18 23:00:00	0	0	0
2019-04-19 00:00:00	0	0	0
2019-04-19 01:00:00	0	0	0
2019-04-19 02:00:00	0	0	0
2019-04-19 03:00:00	0	0	0
2019-04-19 04:00:00	0	0	0
2019-04-19 05:00:00	0	0	0
2019-04-19 06:00:00	0	0	0
2019-04-19 07:00:00	0	0	0
2019-04-19 08:00:00	0	0	0
2019-04-19 09:00:00	0	0	0
2019-04-19 10:00:00	0	0	0
2019-04-19 11:00:00	0	0	0
2019-04-19 12:00:00	0	0	0
2019-04-19 13:00:00	0	0	0
2019-04-19 14:00:00	0	0	0
2019-04-19 15:00:00	0	0	0
2019-04-19 16:00:00	0	0	0
2019-04-19 17:00:00	0	0	0
2019-04-19 18:00:00	0	0	0
2019-04-19 19:00:00	0	0	0
2019-04-19 20:00:00	0	0	0
2019-04-19 21:00:00	0	0	0
2019-04-19 22:00:00	0	0	0
2019-04-19 23:00:00	0	0	0
2019-04-20 00:00:00	0	0	0
2019-04-20 01:00:00	0	0	0
2019-04-20 02:00:00	0	0	0
2019-04-20 03:00:00	0	0	0
2019-04-20 04:00:00	0	0	0
2019-04-20 05:00:00	0	0	0
2019-04-20 06:00:00	0	0	0
2019-04-20 07:00:00	0	0	0
2019-04-20 08:00:00	0	0	0
2019-04-20 09:00:00	0	0	0
2019-04-20 10:00:00	0	0	0
2019-04-20 11:00:00	0	0	0
2019-04-20 12:00:00	0	0	0
2019-04-20 13:00:00	0	0	0
2019-04-20 14:00:00	0	0	0
2019-04-20 15:00:00	0	0	0
2019-04-20 16:00:00	0	0	0
2019-04-20 17:00:00	0	0	0
2019-04-20 18:00:00	0	0	0
2019-04-20 19:00:00	0	0	0
2019-04-20 20:00:00	0	0	0
2019-04-20 21:00:00	0	0	0
2019-04-20 22:00:00	0	0	0
2019-04-20 23:00:00	0	0	0
2019-04-21 00:00:00	0	0	0
2019-04-21 01:00:00	0	0	0
2019-04-21 02:00:00	0	0	0
2019-04-21 03:00:00	0	0	0
2019-04-21 04:00:00	0	0	0
2019-04-21 05:00:00	0	0	0
2019-04-21 06:00:00	0	0	0
2019-04-21 07:00:00	0	0	0
2019-04-21 08:00:00	0	0	0
2019-04-21 09:00:00	0	0	0
2019-04-21 10:00:00	0	0	0
2019-04-21 11:00:00	0	0	0
2019-04-21 12:00:00	0	0	0
2019-04-21 13:00:00	0	0	0
2019-04-21 14:00:00	0	0	0
2019-04-21 15:00:00	0	0	0
2019-04-21 16:00:00	0	0	0
2019-04-21 17:00:00	0	0	0
2019-04-21 18:00:00	0	0	0
2019-04-21 19:00:00	0	0	0
2019-04-21 20:00:00	0	0	0
2019-04-21 21:00:00	0	0	0
2019-04-21 22:00:00	0	0	0
2019-04-21 23:00:00	0	0	0
2019-04-22 00:00:00	0	0	0
2019-04-22 01:00:00	0	0	0
2019-04-22 02:00:00	0	0	0
2019-04-22 03:00:00	0	0	0
2019-04-22 04:00:00	0	0	0
2019-04-22 05:00:00	0	0	0
2019-04-22 06:00:00	0	0	0
2019-04-22 07:00:00	0	0	0
2019-04-22 08:00:00	0	0	0
2019-04-22 09:00:00	0	0	0
2019-04-22 10:00:00	0	0	0
2019-04-22 11:00:00	0	0	0
2019-04-22 12:00:00	0	0	0
2019-04-22 13:00:00	0	0	0
2019-04-22 14:00:00	0	0	0
2019-04-22 15:00:00	0	0	0
2019-04-22 16:00:00	0	0	0
2019-04-22 17:00:00	0	0	0
2019-04-22 18:00:00	0	0	0
2019-04-22 19:00:00	0	0	0
2019-04-22 20:00:00	0	0	0
2019-04-22 21:00:00	0	0	0
2019-04-22 22:00:00	0	0	0
2019-04-22 23:00:00	0	0	0
2019-04-23 00:00:00	0	0	0
2019-04-23 01:00:00	0	0	0
2019-04-23 02:00:00	0	0	0
2019-04-23 03:00:00	0	0	0
2019-04-23 04:00:00	0	0	0
2019-04-23 05:00:00	0	0	0
2019-04-23 06:00:00	0	0	0
2019-04-23 07:00:00	0	0	0
2019-04-23 08:00:00	0	0	0
2019-04-23 09:00:00	0	0	0
2019-04-23 10:00:00	0	0	0
2019-04-23 11:00:00	0	0	0
2019-04-23 12:00:00	0	0	0
2019-04-23 13:00:00	0	0	0
2019-04-23 14:00:00	0	0	0
2019-04-23 15:00:00	0	0	0
2019-04-23 16:00:00	0	0	0
2019-04-23 17:00:00	0	0	0
2019-04-23 18:00:00	0	0	0
2019-04-23 19:00:00	0	0	0
2019-04-23 20:00:00	0	0	0
2019-04-23 21:00:00	0	0	0
2019-04-23 22:00:00	0	0	0
2019-04-23 23:00:00	0	0	0
2019-04-24 00:00:00	0	0	0
2019-04-24 01:00:00	0	0	0
2019-04-24 02:00:00	0	0	0
2019-04-24 03:00:00	0	0	0
2019-04-24 04:00:00	0	0	0
2019-04-24 05:00:00	0	0	0
2019-04-24 06:00:00	0	0	0
2019-04-24 07:00:00	0	0	0
2019-04-24 08:00:00	0	0	0
2019-04-24 09:00:00	0	0	0
2019-04-24 10:00:00	0	0	0
2019-04-24 11:00:00	0	0	0
2019-04-24 12:00:00	0	0	0
2019-04-24 13:00:00	0	0	0
2019-04-24 14:00:00	0	0	0
2019-04-24 15:00:00	0	0	0
2019-04-24 16:00:00	0	0	0
2019-04-24 17:00:00	0	0	0
2019-04-24 18:00:00	0	0	0
2019-04-24 19:00:00	0	0	0
2019-04-24 20:00:00	0	0	0
2019-04-24 21:00:00	0	0	0
2019-04-24 22:00:00	0	0	0
2019-04-24 23:00:00	0	0	0
2019-04-25 00:00:00	0	0	0
2019-04-25 01:00:00	0	0	0
2019-04-25 02:00:00	0	0	0
2019-04-25 03:00:00	0	0	0
2019-04-25 04:00:00	0	0	0
2019-04-25 05:00:00	0	0	0
2019-04-25 06:00:00	0	0	0
2019-04-25 07:00:00	0	0	0
2019-04-25 08:00:00	0	0	0
2019-04-25 09:00:00	0	0	0
2019-04-25 10:00:00	0	0	0
2019-04-25 11:00:00	0	0	0
2019-04-25 12:00:00	0	0	0
2019-04-25 13:00:00	0	0	0
2019-04-25 14:00:00	0	0	0
2019-04-25 15:00:00	0	0	0
2019-04-25 16:00:00	0	0	0
2019-04-25 17:00:00	0	0	0
2019-04-25 18:00:00	0	0	0
2019-04-25 19:00:00	0	0	0
2019-04-25 20:00:00	0	0	0
2019-04-25 21:00:00	0	0	0
2019-04-25 22:00:00	0	0	0
2019-04-25 23:00:00	0	0	0
2019-04-26 00:00:00	0	0	0
2019-04-26 01:00:00	0	0	0
2019-04-26 02:00:00	0	0	0
2019-04-26 03:00:00	0	0	0
2019-04-26 04:00:00	0	0	0
2019-04-26 05:00:00	0	0	0
2019-04-26 06:00:00	0	0	0
2019-04-26 07:00:00	0	0	0
2019-04-26 08:00:00	0	0	0
2019-04-26 09:00:00	0	0	0
2019-04-26 10:00:00	0	0	0
2019-04-26 11:00:00	0	0	0
2019-04-26 12:00:00	0	0	0
2019-04-26 13:00:00	0	0	0
2019-04-26 14:00:00	0	0	0
2019-04-26 15:00:00	0	0	0
2019-04-26 16:00:00	0	0	0
2019-04-26 17:00:00	0	0	0
2019-04-26 18:00:00	0	0	0
2019-04-26 19:00:00	0	0	0
2019-04-26 20:00:00	0	0	0
2019-04-26 21:00:00	0	0	0
2019-04-26 22:00:00	0	0	0
2019-04-26 23:00:00	0	0	0
2019-04-27 00:00:00	0	0	0
2019-04-27 01:00:00	0	0	0
2019-04-27 02:00:00	0	0	0
2019-04-27 03:00:00	0	0	0
2019-04-27 04:00:00	0	0	0
2019-04-27 05:00:00	0	0	0
2019-04-27 06:00:00	0	0	0
2019-04-27 07:00:00	0	0	0
2019-04-27 08:00:00	0	0	0
2019-04-27 09:00:00	0	0	0
2019-04-27 10:00:00	0	0	0
2019-04-27 11:00:00	0	0	0
2019-04-27 12:00:00	0	0	0
2019-04-27 13:00:00	0	0	0
2019-04-27 14:00:00	0	0	0
2019-04-27 15:00:00	0	0	0
2019-04-27 16:00:00	0	0	0
2019-04-27 17:00:00	0	0	0
2019-04-27 18:00:00	0	0	0
2019-04-27 19:00:00	0	0	0
2019-04-27 20:00:00	0	0	0
2019-04-27 21:00:00	0	0	0
2019-04-27 22:00:00	0	0	0
2019-04-27 23:00:00	0	0	0
2019-04-28 00:00:00	0	0	0
2019-04-28 01:00:00	0	0	0
2019-04-28 02:00:00	0	0	0
2019-04-28 03:00:00	0	0	0
2019-04-28 04:00:00	0	0	0
2019-04-28 05:00:00	0	0	0
2019-04-28 06:00:00	0	0	0
2019-04-28 07:00:00	0	0	0
2019-04-28 08:00:00	0	0	0
2019-04-28 09:00:00	0	0	0
2019-04-28 10:00:00	0	0	0
2019-04-28 11:00:00	0	0	0
2019-04-28 12:00:00	0	0	0
2019-04-28 13:00:00	0	0	0
2019-04-28 14:00:00	0	0	0
2019-04-28 15:00:00	0	0	0
2019-04-28 16:00:00	0	0	0
2019-04-28 17:00:00	0	0	0
2019-04-28 18:00:00	0	0	0
2019-04-28 19:00:00	0	0	0
2019-04-28 20:00:00	0	0	0
2019-04-28 21:00:00	0	0	0
2019-04-28 22:00:00	0	0	0
2019-04-28 23:00:00	0	0	0
2019-04-29 00:00:00	0	0	0
2019-04-29 01:00:00	0	0	0
2019-04-29 02:00:00	0	0	0
2019-04-29 03:00:00	0	0	0
2019-04-29 04:00:00	0	0	0
2019-04-29 05:00:00	0	0	0
2019-04-29 06:00:00	0	0	0
2019-04-29 07:00:00	0	0	0
2019-04-29 08:00:00	0	0	0
2019-04-29 09:00:00	0	0	0
2019-04-29 10:00:00	0	0	0
2019-04-29 11:00:00	0	0	0
2019-04-29 12:00:00	0	0	0
2019-04-29 13:00:00	0	0	0
2019-04-29 14:00:00	0	0	0
2019-04-29 15:00:00	0	0	0
2019-04-29 16:00:00	0	0	0
2019-04-29 17:00:00	0	0	0
2019-04-29 18:00:00	0	0	0
2019-04-29 19:00:00	0	0	0
2019-04-29 20:00:00	0	0	0
2019-04-29 21:00:00	0	0	0
2019-04-29 22:00:00	0	0	0
2019-04-29 23:00:00	0	0	0
2019-04-30 00:00:00	0	0	0
2019-04-30 01:00:00	0	0	0
2019-04-30 02:00:00	0	0	0
2019-04-30 03:00:00	0	0	0
2019-04-30 04:00:00	0	0	0
2019-04-30 05:00:00	0	0	0
2019-04-30 06:00:00	0	0	0
2019-04-30 07:00:00	0	0	0
2019-04-30 08:00:00	0	0	0
2019-04-30 09:00:00	0	0	0
2019-04-30 10:00:00	0	0	0
2019-04-30 11:00:00	0	0	0
2019-04-30 12:00:00	0	0	0
2019-04-30 13:00:00	0	0	0
2019-04-30 14:00:00	0	0	0
2019-04-30 15:00:00	0	0	0
2019-04-30 16:00:00	0	0	0
2019-04-30 17:00:00	0	0	0
2019-04-30 18:00:00	0	0	0
2019-04-30 19:00:00	0	0	0
2019-04-30 20:00:00	0	0	0
2019-04-30 21:00:00	0	0	0
2019-04-30 22:00:00	0	0	0
2019-04-30 23:00:00	0	0	0
2019-05-01 00:00:00	0	0	0

## Sheet: PM 03210 03
Data/Hora	Intensidade(carros/hora)	Ocupacao(%)	Carga(%)
2019-04-01 00:00:00	0	0	0
2019-04-01 01:00:00	0	0	0
2019-04-01 02:00:00	0	0	0
2019-04-01 03:00:00	0	0	0
2019-04-01 04:00:00	0	0	0
2019-04-01 05:00:00	0	0	0
2019-04-01 06:00:00	0	0	0
2019-04-01 07:00:00	0	0	0
2019-04-01 08:00:00	0	0	0
2019-04-01 09:00:00	0	0	0
2019-04-01 10:00:00	0	0	0
2019-04-01 11:00:00	0	0	0
2019-04-01 12:00:00	0	0	0
2019-04-01 13:00:00	0	0	0
2019-04-01 14:00:00	0	0	0
2019-04-01 15:00:00	0	0	0
2019-04-01 16:00:00	0	0	0
2019-04-01 17:00:00	0	0	0
2019-04-01 18:00:00	0	0	0
2019-04-01 19:00:00	0	0	0
2019-04-01 20:00:00	0	0	0
2019-04-01 21:00:00	0	0	0
2019-04-01 22:00:00	0	0	0
2019-04-01 23:00:00	0	0	0
2019-04-02 00:00:00	0	0	0
2019-04-02 01:00:00	0	0	0
2019-04-02 02:00:00	0	0	0
2019-04-02 03:00:00	0	0	0
2019-04-02 04:00:00	0	0	0
2019-04-02 05:00:00	0	0	0
2019-04-02 06:00:00	0	0	0
2019-04-02 07:00:00	0	0	0
2019-04-02 08:00:00	0	0	0
2019-04-02 09:00:00	0	0	0
2019-04-02 10:00:00	0	0	0
2019-04-02 11:00:00	0	0	0
2019-04-02 12:00:00	0	0	0
2019-04-02 13:00:00	0	0	0
2019-04-02 14:00:00	0	0	0
2019-04-02 15:00:00	0	0	0
2019-04-02 16:00:00	0	0	0
2019-04-02 17:00:00	0	0	0
2019-04-02 18:00:00	0	0	0
2019-04-02 19:00:00	0	0	0
2019-04-02 20:00:00	0	0	0
2019-04-02 21:00:00	0	0	0
2019-04-02 22:00:00	0	0	0
2019-04-02 23:00:00	0	0	0
2019-04-03 00:00:00	0	0	0
2019-04-03 01:00:00	0	0	0
2019-04-03 02:00:00	0	0	0
2019-04-03 03:00:00	0	0	0
2019-04-03 04:00:00	0	0	0
2019-04-03 05:00:00	0	0	0
2019-04-03 06:00:00	0	0	0
2019-04-03 07:00:00	0	0	0
2019-04-03 08:00:00	0	0	0
2019-04-03 09:00:00	0	0	0
2019-04-03 10:00:00	0	0	0
2019-04-03 11:00:00	0	0	0
2019-04-03 12:00:00	0	0	0
2019-04-03 13:00:00	0	0	0
2019-04-03 14:00:00	0	0	0
2019-04-03 15:00:00	0	0	0
2019-04-03 16:00:00	0	0	0
2019-04-03 17:00:00	0	0	0
2019-04-03 18:00:00	0	0	0
2019-04-03 19:00:00	0	0	0
2019-04-03 20:00:00	0	0	0
2019-04-03 21:00:00	0	0	0
2019-04-03 22:00:00	0	0	0
2019-04-03 23:00:00	0	0	0
2019-04-04 00:00:00	0	0	0
2019-04-04 01:00:00	0	0	0
2019-04-04 02:00:00	0	0	0
2019-04-04 03:00:00	0	0	0
2019-04-04 04:00:00	0	0	0
2019-04-04 05:00:00	0	0	0
2019-04-04 06:00:00	0	0	0
2019-04-04 07:00:00	0	0	0
2019-04-04 08:00:00	0	0	0
2019-04-04 09:00:00	0	0	0
2019-04-04 10:00:00	0	0	0
2019-04-04 11:00:00	0	0	0
2019-04-04 12:00:00	0	0	0
2019-04-04 13:00:00	0	0	0
2019-04-04 14:00:00	0	0	0
2019-04-04 15:00:00	0	0	0
2019-04-04 16:00:00	0	0	0
2019-04-04 17:00:00	0	0	0
2019-04-04 18:00:00	0	0	0
2019-04-04 19:00:00	0	0	0
2019-04-04 20:00:00	0	0	0
2019-04-04 21:00:00	0	0	0
2019-04-04 22:00:00	0	0	0
2019-04-04 23:00:00	0	0	0
2019-04-05 00:00:00	0	0	0
2019-04-05 01:00:00	0	0	0
2019-04-05 02:00:00	0	0	0
2019-04-05 03:00:00	0	0	0
2019-04-05 04:00:00	0	0	0
2019-04-05 05:00:00	0	0	0
2019-04-05 06:00:00	0	0	0
2019-04-05 07:00:00	0	0	0
2019-04-05 08:00:00	0	0	0
2019-04-05 09:00:00	0	0	0
2019-04-05 10:00:00	0	0	0
2019-04-05 11:00:00	0	0	0
2019-04-05 12:00:00	0	0	0
2019-04-05 13:00:00	0	0	0
2019-04-05 14:00:00	0	0	0
2019-04-05 15:00:00	0	0	0
2019-04-05 16:00:00	0	0	0
2019-04-05 17:00:00	0	0	0
2019-04-05 18:00:00	0	0	0
2019-04-05 19:00:00	0	0	0
2019-04-05 20:00:00	0	0	0
2019-04-05 21:00:00	0	0	0
2019-04-05 22:00:00	0	0	0
2019-04-05 23:00:00	0	0	0
2019-04-06 00:00:00	0	0	0
2019-04-06 01:00:00	0	0	0
2019-04-06 02:00:00	0	0	0
2019-04-06 03:00:00	0	0	0
2019-04-06 04:00:00	0	0	0
2019-04-06 05:00:00	0	0	0
2019-04-06 06:00:00	0	0	0
2019-04-06 07:00:00	0	0	0
2019-04-06 08:00:00	0	0	0
2019-04-06 09:00:00	0	0	0
2019-04-06 10:00:00	0	0	0
2019-04-06 11:00:00	0	0	0
2019-04-06 12:00:00	0	0	0
2019-04-06 13:00:00	0	0	0
2019-04-06 14:00:00	0	0	0
2019-04-06 15:00:00	0	0	0
2019-04-06 16:00:00	0	0	0
2019-04-06 17:00:00	0	0	0
2019-04-06 18:00:00	0	0	0
2019-04-06 19:00:00	0	0	0
2019-04-06 20:00:00	0	0	0
2019-04-06 21:00:00	0	0	0
2019-04-06 22:00:00	0	0	0
2019-04-06 23:00:00	0	0	0
2019-04-07 00:00:00	0	0	0
2019-04-07 01:00:00	0	0	0
2019-04-07 02:00:00	0	0	0
2019-04-07 03:00:00	0	0	0
2019-04-07 04:00:00	0	0	0
2019-04-07 05:00:00	0	0	0
2019-04-07 06:00:00	0	0	0
2019-04-07 07:00:00	0	0	0
2019-04-07 08:00:00	0	0	0
2019-04-07 09:00:00	0	0	0
2019-04-07 10:00:00	0	0	0
2019-04-07 11:00:00	0	0	0
2019-04-07 12:00:00	0	0	0
2019-04-07 13:00:00	0	0	0
2019-04-07 14:00:00	0	0	0
2019-04-07 15:00:00	0	0	0
2019-04-07 16:00:00	0	0	0
2019-04-07 17:00:00	0	0	0
2019-04-07 18:00:00	0	0	0
2019-04-07 19:00:00	0	0	0
2019-04-07 20:00:00	0	0	0
2019-04-07 21:00:00	0	0	0
2019-04-07 22:00:00	0	0	0
2019-04-07 23:00:00	0	0	0
2019-04-08 00:00:00	0	0	0
2019-04-08 01:00:00	0	0	0
2019-04-08 02:00:00	0	0	0
2019-04-08 03:00:00	0	0	0
2019-04-08 04:00:00	0	0	0
2019-04-08 05:00:00	0	0	0
2019-04-08 06:00:00	0	0	0
2019-04-08 07:00:00	0	0	0
2019-04-08 08:00:00	0	0	0
2019-04-08 09:00:00	0	0	0
2019-04-08 10:00:00	0	0	0
2019-04-08 11:00:00	0	0	0
2019-04-08 12:00:00	0	0	0
2019-04-08 13:00:00	0	0	0
2019-04-08 14:00:00	0	0	0
2019-04-08 15:00:00	0	0	0
2019-04-08 16:00:00	0	0	0
2019-04-08 17:00:00	0	0	0
2019-04-08 18:00:00	0	0	0
2019-04-08 19:00:00	0	0	0
2019-04-08 20:00:00	0	0	0
2019-04-08 21:00:00	0	0	0
2019-04-08 22:00:00	0	0	0
2019-04-08 23:00:00	0	0	0
2019-04-09 00:00:00	0	0	0
2019-04-09 01:00:00	0	0	0
2019-04-09 02:00:00	0	0	0
2019-04-09 03:00:00	0	0	0
2019-04-09 04:00:00	0	0	0
2019-04-09 05:00:00	0	0	0
2019-04-09 06:00:00	0	0	0
2019-04-09 07:00:00	0	0	0
2019-04-09 08:00:00	0	0	0
2019-04-09 09:00:00	0	0	0
2019-04-09 10:00:00	0	0	0
2019-04-09 11:00:00	0	0	0
2019-04-09 12:00:00	0	0	0
2019-04-09 13:00:00	0	0	0
2019-04-09 14:00:00	0	0	0
2019-04-09 15:00:00	0	0	0
2019-04-09 16:00:00	0	0	0
2019-04-09 17:00:00	0	0	0
2019-04-09 18:00:00	0	0	0
2019-04-09 19:00:00	0	0	0
2019-04-09 20:00:00	0	0	0
2019-04-09 21:00:00	0	0	0
2019-04-09 22:00:00	0	0	0
2019-04-09 23:00:00	0	0	0
2019-04-10 00:00:00	0	0	0
2019-04-10 01:00:00	0	0	0
2019-04-10 02:00:00	0	0	0
2019-04-10 03:00:00	0	0	0
2019-04-10 04:00:00	0	0	0
2019-04-10 05:00:00	0	0	0
2019-04-10 06:00:00	0	0	0
2019-04-10 07:00:00	0	0	0
2019-04-10 08:00:00	0	0	0
2019-04-10 09:00:00	0	0	0
2019-04-10 10:00:00	0	0	0
2019-04-10 11:00:00	0	0	0
2019-04-10 12:00:00	0	0	0
2019-04-10 13:00:00	0	0	0
2019-04-10 14:00:00	0	0	0
2019-04-10 15:00:00	0	0	0
2019-04-10 16:00:00	0	0	0
2019-04-10 17:00:00	0	0	0
2019-04-10 18:00:00	0	0	0
2019-04-10 19:00:00	0	0	0
2019-04-10 20:00:00	0	0	0
2019-04-10 21:00:00	0	0	0
2019-04-10 22:00:00	0	0	0
2019-04-10 23:00:00	0	0	0
2019-04-11 00:00:00	0	0	0
2019-04-11 01:00:00	0	0	0
2019-04-11 02:00:00	0	0	0
2019-04-11 03:00:00	0	0	0
2019-04-11 04:00:00	0	0	0
2019-04-11 05:00:00	0	0	0
2019-04-11 06:00:00	0	0	0
2019-04-11 07:00:00	0	0	0
2019-04-11 08:00:00	0	0	0
2019-04-11 09:00:00	0	0	0
2019-04-11 10:00:00	0	0	0
2019-04-11 11:00:00	0	0	0
2019-04-11 12:00:00	0	0	0
2019-04-11 13:00:00	0	0	0
2019-04-11 14:00:00	0	0	0
2019-04-11 15:00:00	0	0	0
2019-04-11 16:00:00	0	0	0
2019-04-11 17:00:00	0	0	0
2019-04-11 18:00:00	0	0	0
2019-04-11 19:00:00	0	0	0
2019-04-11 20:00:00	0	0	0
2019-04-11 21:00:00	0	0	0
2019-04-11 22:00:00	0	0	0
2019-04-11 23:00:00	0	0	0
2019-04-12 00:00:00	0	0	0
2019-04-12 01:00:00	0	0	0
2019-04-12 02:00:00	0	0	0
2019-04-12 03:00:00	0	0	0
2019-04-12 04:00:00	0	0	0
2019-04-12 05:00:00	0	0	0
2019-04-12 06:00:00	0	0	0
2019-04-12 07:00:00	0	0	0
2019-04-12 08:00:00	0	0	0
2019-04-12 09:00:00	0	0	0
2019-04-12 10:00:00	0	0	0
2019-04-12 11:00:00	0	0	0
2019-04-12 12:00:00	0	0	0
2019-04-12 13:00:00	0	0	0
2019-04-12 14:00:00	0	0	0
2019-04-12 15:00:00	0	0	0
2019-04-12 16:00:00	0	0	0
2019-04-12 17:00:00	0	0	0
2019-04-12 18:00:00	0	0	0
2019-04-12 19:00:00	0	0	0
2019-04-12 20:00:00	0	0	0
2019-04-12 21:00:00	0	0	0
2019-04-12 22:00:00	0	0	0
2019-04-12 23:00:00	0	0	0
2019-04-13 00:00:00	0	0	0
2019-04-13 01:00:00	0	0	0
2019-04-13 02:00:00	0	0	0
2019-04-13 03:00:00	0	0	0
2019-04-13 04:00:00	0	0	0
2019-04-13 05:00:00	0	0	0
2019-04-13 06:00:00	0	0	0
2019-04-13 07:00:00	0	0	0
2019-04-13 08:00:00	0	0	0
2019-04-13 09:00:00	0	0	0
2019-04-13 10:00:00	0	0	0
2019-04-13 11:00:00	0	0	0
2019-04-13 12:00:00	0	0	0
2019-04-13 13:00:00	0	0	0
2019-04-13 14:00:00	0	0	0
2019-04-13 15:00:00	0	0	0
2019-04-13 16:00:00	0	0	0
2019-04-13 17:00:00	0	0	0
2019-04-13 18:00:00	0	0	0
2019-04-13 19:00:00	0	0	0
2019-04-13 20:00:00	0	0	0
2019-04-13 21:00:00	0	0	0
2019-04-13 22:00:00	0	0	0
2019-04-13 23:00:00	0	0	0
2019-04-14 00:00:00	0	0	0
2019-04-14 01:00:00	0	0	0
2019-04-14 02:00:00	0	0	0
2019-04-14 03:00:00	0	0	0
2019-04-14 04:00:00	0	0	0
2019-04-14 05:00:00	0	0	0
2019-04-14 06:00:00	0	0	0
2019-04-14 07:00:00	0	0	0
2019-04-14 08:00:00	0	0	0
2019-04-14 09:00:00	0	0	0
2019-04-14 10:00:00	0	0	0
2019-04-14 11:00:00	0	0	0
2019-04-14 12:00:00	0	0	0
2019-04-14 13:00:00	0	0	0
2019-04-14 14:00:00	0	0	0
2019-04-14 15:00:00	0	0	0
2019-04-14 16:00:00	0	0	0
2019-04-14 17:00:00	0	0	0
2019-04-14 18:00:00	0	0	0
2019-04-14 19:00:00	0	0	0
2019-04-14 20:00:00	0	0	0
2019-04-14 21:00:00	0	0	0
2019-04-14 22:00:00	0	0	0
2019-04-14 23:00:00	0	0	0
2019-04-15 00:00:00	0	0	0
2019-04-15 01:00:00	0	0	0
2019-04-15 02:00:00	0	0	0
2019-04-15 03:00:00	0	0	0
2019-04-15 04:00:00	0	0	0
2019-04-15 05:00:00	0	0	0
2019-04-15 06:00:00	0	0	0
2019-04-15 07:00:00	0	0	0
2019-04-15 08:00:00	0	0	0
2019-04-15 09:00:00	0	0	0
2019-04-15 10:00:00	0	0	0
2019-04-15 11:00:00	0	0	0
2019-04-15 12:00:00	0	0	0
2019-04-15 13:00:00	0	0	0
2019-04-15 14:00:00	0	0	0
2019-04-15 15:00:00	0	0	0
2019-04-15 16:00:00	0	0	0
2019-04-15 17:00:00	0	0	0
2019-04-15 18:00:00	0	0	0
2019-04-15 19:00:00	0	0	0
2019-04-15 20:00:00	0	0	0
2019-04-15 21:00:00	0	0	0
2019-04-15 22:00:00	0	0	0
2019-04-15 23:00:00	0	0	0
2019-04-16 00:00:00	0	0	0
2019-04-16 01:00:00	0	0	0
2019-04-16 02:00:00	0	0	0
2019-04-16 03:00:00	0	0	0
2019-04-16 04:00:00	0	0	0
2019-04-16 05:00:00	0	0	0
2019-04-16 06:00:00	0	0	0
2019-04-16 07:00:00	0	0	0
2019-04-16 08:00:00	0	0	0
2019-04-16 09:00:00	0	0	0
2019-04-16 10:00:00	0	0	0
2019-04-16 11:00:00	0	0	0
2019-04-16 12:00:00	0	0	0
2019-04-16 13:00:00	0	0	0
2019-04-16 14:00:00	0	0	0
2019-04-16 15:00:00	0	0	0
2019-04-16 16:00:00	0	0	0
2019-04-16 17:00:00	0	0	0
2019-04-16 18:00:00	0	0	0
2019-04-16 19:00:00	0	0	0
2019-04-16 20:00:00	0	0	0
2019-04-16 21:00:00	0	0	0
2019-04-16 22:00:00	0	0	0
2019-04-16 23:00:00	0	0	0
2019-04-17 00:00:00	0	0	0
2019-04-17 01:00:00	0	0	0
2019-04-17 02:00:00	0	0	0
2019-04-17 03:00:00	0	0	0
2019-04-17 04:00:00	0	0	0
2019-04-17 05:00:00	0	0	0
2019-04-17 06:00:00	0	0	0
2019-04-17 07:00:00	0	0	0
2019-04-17 08:00:00	0	0	0
2019-04-17 09:00:00	0	0	0
2019-04-17 10:00:00	0	0	0
2019-04-17 11:00:00	0	0	0
2019-04-17 12:00:00	0	0	0
2019-04-17 13:00:00	0	0	0
2019-04-17 14:00:00	0	0	0
2019-04-17 15:00:00	0	0	0
2019-04-17 16:00:00	0	0	0
2019-04-17 17:00:00	0	0	0
2019-04-17 18:00:00	0	0	0
2019-04-17 19:00:00	0	0	0
2019-04-17 20:00:00	0	0	0
2019-04-17 21:00:00	0	0	0
2019-04-17 22:00:00	0	0	0
2019-04-17 23:00:00	0	0	0
2019-04-18 00:00:00	0	0	0
2019-04-18 01:00:00	0	0	0
2019-04-18 02:00:00	0	0	0
2019-04-18 03:00:00	0	0	0
2019-04-18 04:00:00	0	0	0
2019-04-18 05:00:00	0	0	0
2019-04-18 06:00:00	0	0	0
2019-04-18 07:00:00	0	0	0
2019-04-18 08:00:00	0	0	0
2019-04-18 09:00:00	0	0	0
2019-04-18 10:00:00	0	0	0
2019-04-18 11:00:00	0	0	0
2019-04-18 12:00:00	0	0	0
2019-04-18 13:00:00	0	0	0
2019-04-18 14:00:00	0	0	0
2019-04-18 15:00:00	0	0	0
2019-04-18 16:00:00	0	0	0
2019-04-18 17:00:00	0	0	0
2019-04-18 18:00:00	0	0	0
2019-04-18 19:00:00	0	0	0
2019-04-18 20:00:00	0	0	0
2019-04-18 21:00:00	0	0	0
2019-04-18 22:00:00	0	0	0
2019-04-18 23:00:00	0	0	0
2019-04-19 00:00:00	0	0	0
2019-04-19 01:00:00	0	0	0
2019-04-19 02:00:00	0	0	0
2019-04-19 03:00:00	0	0	0
2019-04-19 04:00:00	0	0	0
2019-04-19 05:00:00	0	0	0
2019-04-19 06:00:00	0	0	0
2019-04-19 07:00:00	0	0	0
2019-04-19 08:00:00	0	0	0
2019-04-19 09:00:00	0	0	0
2019-04-19 10:00:00	0	0	0
2019-04-19 11:00:00	0	0	0
2019-04-19 12:00:00	0	0	0
2019-04-19 13:00:00	0	0	0
2019-04-19 14:00:00	0	0	0
2019-04-19 15:00:00	0	0	0
2019-04-19 16:00:00	0	0	0
2019-04-19 17:00:00	0	0	0
2019-04-19 18:00:00	0	0	0
2019-04-19 19:00:00	0	0	0
2019-04-19 20:00:00	0	0	0
2019-04-19 21:00:00	0	0	0
2019-04-19 22:00:00	0	0	0
2019-04-19 23:00:00	0	0	0
2019-04-20 00:00:00	0	0	0
2019-04-20 01:00:00	0	0	0
2019-04-20 02:00:00	0	0	0
2019-04-20 03:00:00	0	0	0
2019-04-20 04:00:00	0	0	0
2019-04-20 05:00:00	0	0	0
2019-04-20 06:00:00	0	0	0
2019-04-20 07:00:00	0	0	0
2019-04-20 08:00:00	0	0	0
2019-04-20 09:00:00	0	0	0
2019-04-20 10:00:00	0	0	0
2019-04-20 11:00:00	0	0	0
2019-04-20 12:00:00	0	0	0
2019-04-20 13:00:00	0	0	0
2019-04-20 14:00:00	0	0	0
2019-04-20 15:00:00	0	0	0
2019-04-20 16:00:00	0	0	0
2019-04-20 17:00:00	0	0	0
2019-04-20 18:00:00	0	0	0
2019-04-20 19:00:00	0	0	0
2019-04-20 20:00:00	0	0	0
2019-04-20 21:00:00	0	0	0
2019-04-20 22:00:00	0	0	0
2019-04-20 23:00:00	0	0	0
2019-04-21 00:00:00	0	0	0
2019-04-21 01:00:00	0	0	0
2019-04-21 02:00:00	0	0	0
2019-04-21 03:00:00	0	0	0
2019-04-21 04:00:00	0	0	0
2019-04-21 05:00:00	0	0	0
2019-04-21 06:00:00	0	0	0
2019-04-21 07:00:00	0	0	0
2019-04-21 08:00:00	0	0	0
2019-04-21 09:00:00	0	0	0
2019-04-21 10:00:00	0	0	0
2019-04-21 11:00:00	0	0	0
2019-04-21 12:00:00	0	0	0
2019-04-21 13:00:00	0	0	0
2019-04-21 14:00:00	0	0	0
2019-04-21 15:00:00	0	0	0
2019-04-21 16:00:00	0	0	0
2019-04-21 17:00:00	0	0	0
2019-04-21 18:00:00	0	0	0
2019-04-21 19:00:00	0	0	0
2019-04-21 20:00:00	0	0	0
2019-04-21 21:00:00	0	0	0
2019-04-21 22:00:00	0	0	0
2019-04-21 23:00:00	0	0	0
2019-04-22 00:00:00	0	0	0
2019-04-22 01:00:00	0	0	0
2019-04-22 02:00:00	0	0	0
2019-04-22 03:00:00	0	0	0
2019-04-22 04:00:00	0	0	0
2019-04-22 05:00:00	0	0	0
2019-04-22 06:00:00	0	0	0
2019-04-22 07:00:00	0	0	0
2019-04-22 08:00:00	0	0	0
2019-04-22 09:00:00	0	0	0
2019-04-22 10:00:00	0	0	0
2019-04-22 11:00:00	0	0	0
2019-04-22 12:00:00	0	0	0
2019-04-22 13:00:00	0	0	0
2019-04-22 14:00:00	0	0	0
2019-04-22 15:00:00	0	0	0
2019-04-22 16:00:00	0	0	0
2019-04-22 17:00:00	0	0	0
2019-04-22 18:00:00	0	0	0
2019-04-22 19:00:00	0	0	0
2019-04-22 20:00:00	0	0	0
2019-04-22 21:00:00	0	0	0
2019-04-22 22:00:00	0	0	0
2019-04-22 23:00:00	0	0	0
2019-04-23 00:00:00	0	0	0
2019-04-23 01:00:00	0	0	0
2019-04-23 02:00:00	0	0	0
2019-04-23 03:00:00	0	0	0
2019-04-23 04:00:00	0	0	0
2019-04-23 05:00:00	0	0	0
2019-04-23 06:00:00	0	0	0
2019-04-23 07:00:00	0	0	0
2019-04-23 08:00:00	0	0	0
2019-04-23 09:00:00	0	0	0
2019-04-23 10:00:00	0	0	0
2019-04-23 11:00:00	0	0	0
2019-04-23 12:00:00	0	0	0
2019-04-23 13:00:00	0	0	0
2019-04-23 14:00:00	0	0	0
2019-04-23 15:00:00	0	0	0
2019-04-23 16:00:00	0	0	0
2019-04-23 17:00:00	0	0	0
2019-04-23 18:00:00	0	0	0
2019-04-23 19:00:00	0	0	0
2019-04-23 20:00:00	0	0	0
2019-04-23 21:00:00	0	0	0
2019-04-23 22:00:00	0	0	0
2019-04-23 23:00:00	0	0	0
2019-04-24 00:00:00	0	0	0
2019-04-24 01:00:00	0	0	0
2019-04-24 02:00:00	0	0	0
2019-04-24 03:00:00	0	0	0
2019-04-24 04:00:00	0	0	0
2019-04-24 05:00:00	0	0	0
2019-04-24 06:00:00	0	0	0
2019-04-24 07:00:00	0	0	0
2019-04-24 08:00:00	0	0	0
2019-04-24 09:00:00	0	0	0
2019-04-24 10:00:00	0	0	0
2019-04-24 11:00:00	0	0	0
2019-04-24 12:00:00	0	0	0
2019-04-24 13:00:00	0	0	0
2019-04-24 14:00:00	0	0	0
2019-04-24 15:00:00	0	0	0
2019-04-24 16:00:00	0	0	0
2019-04-24 17:00:00	0	0	0
2019-04-24 18:00:00	0	0	0
2019-04-24 19:00:00	0	0	0
2019-04-24 20:00:00	0	0	0
2019-04-24 21:00:00	0	0	0
2019-04-24 22:00:00	0	0	0
2019-04-24 23:00:00	0	0	0
2019-04-25 00:00:00	0	0	0
2019-04-25 01:00:00	0	0	0
2019-04-25 02:00:00	0	0	0
2019-04-25 03:00:00	0	0	0
2019-04-25 04:00:00	0	0	0
2019-04-25 05:00:00	0	0	0
2019-04-25 06:00:00	0	0	0
2019-04-25 07:00:00	0	0	0
2019-04-25 08:00:00	0	0	0
2019-04-25 09:00:00	0	0	0
2019-04-25 10:00:00	0	0	0
2019-04-25 11:00:00	0	0	0
2019-04-25 12:00:00	0	0	0
2019-04-25 13:00:00	0	0	0
2019-04-25 14:00:00	0	0	0
2019-04-25 15:00:00	0	0	0
2019-04-25 16:00:00	0	0	0
2019-04-25 17:00:00	0	0	0
2019-04-25 18:00:00	0	0	0
2019-04-25 19:00:00	0	0	0
2019-04-25 20:00:00	0	0	0
2019-04-25 21:00:00	0	0	0
2019-04-25 22:00:00	0	0	0
2019-04-25 23:00:00	0	0	0
2019-04-26 00:00:00	0	0	0
2019-04-26 01:00:00	0	0	0
2019-04-26 02:00:00	0	0	0
2019-04-26 03:00:00	0	0	0
2019-04-26 04:00:00	0	0	0
2019-04-26 05:00:00	0	0	0
2019-04-26 06:00:00	0	0	0
2019-04-26 07:00:00	0	0	0
2019-04-26 08:00:00	0	0	0
2019-04-26 09:00:00	0	0	0
2019-04-26 10:00:00	0	0	0
2019-04-26 11:00:00	0	0	0
2019-04-26 12:00:00	0	0	0
2019-04-26 13:00:00	0	0	0
2019-04-26 14:00:00	0	0	0
2019-04-26 15:00:00	0	0	0
2019-04-26 16:00:00	0	0	0
2019-04-26 17:00:00	0	0	0
2019-04-26 18:00:00	0	0	0
2019-04-26 19:00:00	0	0	0
2019-04-26 20:00:00	0	0	0
2019-04-26 21:00:00	0	0	0
2019-04-26 22:00:00	0	0	0
2019-04-26 23:00:00	0	0	0
2019-04-27 00:00:00	0	0	0
2019-04-27 01:00:00	0	0	0
2019-04-27 02:00:00	0	0	0
2019-04-27 03:00:00	0	0	0
2019-04-27 04:00:00	0	0	0
2019-04-27 05:00:00	0	0	0
2019-04-27 06:00:00	0	0	0
2019-04-27 07:00:00	0	0	0
2019-04-27 08:00:00	0	0	0
2019-04-27 09:00:00	0	0	0
2019-04-27 10:00:00	0	0	0
2019-04-27 11:00:00	0	0	0
2019-04-27 12:00:00	0	0	0
2019-04-27 13:00:00	0	0	0
2019-04-27 14:00:00	0	0	0
2019-04-27 15:00:00	0	0	0
2019-04-27 16:00:00	0	0	0
2019-04-27 17:00:00	0	0	0
2019-04-27 18:00:00	0	0	0
2019-04-27 19:00:00	0	0	0
2019-04-27 20:00:00	0	0	0
2019-04-27 21:00:00	0	0	0
2019-04-27 22:00:00	0	0	0
2019-04-27 23:00:00	0	0	0
2019-04-28 00:00:00	0	0	0
2019-04-28 01:00:00	0	0	0
2019-04-28 02:00:00	0	0	0
2019-04-28 03:00:00	0	0	0
2019-04-28 04:00:00	0	0	0
2019-04-28 05:00:00	0	0	0
2019-04-28 06:00:00	0	0	0
2019-04-28 07:00:00	0	0	0
2019-04-28 08:00:00	0	0	0
2019-04-28 09:00:00	0	0	0
2019-04-28 10:00:00	0	0	0
2019-04-28 11:00:00	0	0	0
2019-04-28 12:00:00	0	0	0
2019-04-28 13:00:00	0	0	0
2019-04-28 14:00:00	0	0	0
2019-04-28 15:00:00	0	0	0
2019-04-28 16:00:00	0	0	0
2019-04-28 17:00:00	0	0	0
2019-04-28 18:00:00	0	0	0
2019-04-28 19:00:00	0	0	0
2019-04-28 20:00:00	0	0	0
2019-04-28 21:00:00	0	0	0
2019-04-28 22:00:00	0	0	0
2019-04-28 23:00:00	0	0	0
2019-04-29 00:00:00	0	0	0
2019-04-29 01:00:00	0	0	0
2019-04-29 02:00:00	0	0	0
2019-04-29 03:00:00	0	0	0
2019-04-29 04:00:00	0	0	0
2019-04-29 05:00:00	0	0	0
2019-04-29 06:00:00	0	0	0
2019-04-29 07:00:00	0	0	0
2019-04-29 08:00:00	0	0	0
2019-04-29 09:00:00	0	0	0
2019-04-29 10:00:00	0	0	0
2019-04-29 11:00:00	0	0	0
2019-04-29 12:00:00	0	0	0
2019-04-29 13:00:00	0	0	0
2019-04-29 14:00:00	0	0	0
2019-04-29 15:00:00	0	0	0
2019-04-29 16:00:00	0	0	0
2019-04-29 17:00:00	0	0	0
2019-04-29 18:00:00	0	0	0
2019-04-29 19:00:00	0	0	0
2019-04-29 20:00:00	0	0	0
2019-04-29 21:00:00	0	0	0
2019-04-29 22:00:00	0	0	0
2019-04-29 23:00:00	0	0	0
2019-04-30 00:00:00	0	0	0
2019-04-30 01:00:00	0	0	0
2019-04-30 02:00:00	0	0	0
2019-04-30 03:00:00	0	0	0
2019-04-30 04:00:00	0	0	0
2019-04-30 05:00:00	0	0	0
2019-04-30 06:00:00	0	0	0
2019-04-30 07:00:00	0	0	0
2019-04-30 08:00:00	0	0	0
2019-04-30 09:00:00	0	0	0
2019-04-30 10:00:00	0	0	0
2019-04-30 11:00:00	0	0	0
2019-04-30 12:00:00	0	0	0
2019-04-30 13:00:00	0	0	0
2019-04-30 14:00:00	0	0	0
2019-04-30 15:00:00	0	0	0
2019-04-30 16:00:00	0	0	0
2019-04-30 17:00:00	0	0	0
2019-04-30 18:00:00	0	0	0
2019-04-30 19:00:00	0	0	0
2019-04-30 20:00:00	0	0	0
2019-04-30 21:00:00	0	0	0
2019-04-30 22:00:00	0	0	0
2019-04-30 23:00:00	0	0	0
2019-05-01 00:00:00	0	0	0

## Sheet: PM 03210 04
Data/Hora	Intensidade(carros/hora)	Ocupacao(%)	Carga(%)
2019-04-01 00:00:00	0	22.22	10.55
2019-04-01 01:00:00	0	25.25	11.33
2019-04-01 02:00:00	0	24.92	11.17
2019-04-01 03:00:00	0	24	10.92
2019-04-01 04:00:00	0	24.67	11.17
2019-04-01 05:00:00	0	24.33	11.08
2019-04-01 06:00:00	0	24.17	10.92
2019-04-01 07:00:00	0	25	11.08
2019-04-01 08:00:00	0	23	10.83
2019-04-01 09:00:00	0	23.09	10.67
2019-04-01 10:00:00	0	24.25	11.17
2019-04-01 11:00:00	0	24.84	11.25
2019-04-01 12:00:00	0	24.67	11.25
2019-04-01 13:00:00	0	25.59	11.17
2019-04-01 14:00:00	0	24	11.33
2019-04-01 15:00:00	0	23	10.67
2019-04-01 16:00:00	0	24.25	11.08
2019-04-01 17:00:00	0	23.67	10.67
2019-04-01 18:00:00	0	24.5	11
2019-04-01 19:00:00	0	23.17	10.75
2019-04-01 20:00:00	0	23.08	10.67
2019-04-01 21:00:00	0	24.17	11
2019-04-01 22:00:00	0	23.59	10.92
2019-04-01 23:00:00	0	23.42	10.92
2019-04-02 00:00:00	0	23.89	10.89
2019-04-02 01:00:00	0	24.75	11.34
2019-04-02 02:00:00	0	25.17	11.25
2019-04-02 03:00:00	0	24.42	11.58
2019-04-02 04:00:00	0	24.17	10.83
2019-04-02 05:00:00	0	24.42	11.17
2019-04-02 06:00:00	0	22.92	10.83
2019-04-02 07:00:00	0	23.25	10.67
2019-04-02 08:00:00	0	24.42	11.25
2019-04-02 09:00:00	0	23.5	10.92
2019-04-02 10:00:00	0	25.5	11.25
2019-04-02 11:00:00	0	24.09	11.25
2019-04-02 12:00:00	0	23.67	10.83
2019-04-02 13:00:00	0	25.25	10.92
2019-04-02 14:00:00	0	24.09	11.08
2019-04-02 15:00:00	0	23.42	10.75
2019-04-02 16:00:00	0	25.42	11.08
2019-04-02 17:00:00	0	23.5	10.92
2019-04-02 18:00:00	0	24.67	10.92
2019-04-02 19:00:00	0	23.67	10.58
2019-04-02 20:00:00	0	23.34	10.75
2019-04-02 21:00:00	0	24.25	11.08
2019-04-02 22:00:00	0	25.75	11.25
2019-04-02 23:00:00	0	24.67	11.09
2019-04-03 00:00:00	0	23.11	10.55
2019-04-03 01:00:00	0	23.34	11.08
2019-04-03 02:00:00	0	25.17	11.25
2019-04-03 03:00:00	0	25	11.25
2019-04-03 04:00:00	0	24.17	11.17
2019-04-03 05:00:00	0	24.33	11
2019-04-03 06:00:00	0	23.92	11.25
2019-04-03 07:00:00	0	23.25	10.67
2019-04-03 08:00:00	0	25.33	11.17
2019-04-03 09:00:00	0	24	11
2019-04-03 10:00:00	0	22.17	10
2019-04-03 11:00:00	0	23.09	10.42
2019-04-03 12:00:00	0	23.5	10.75
2019-04-03 13:00:00	0	24.17	11.08
2019-04-03 14:00:00	0	24	11.25
2019-04-03 15:00:00	0	22.92	10.67
2019-04-03 16:00:00	0	24.17	11
2019-04-03 17:00:00	0	23.5	10.92
2019-04-03 18:00:00	0	24.25	11.08
2019-04-03 19:00:00	0	23.92	11.25
2019-04-03 20:00:00	0	23.33	11
2019-04-03 21:00:00	0	24.08	11.08
2019-04-03 22:00:00	0	23.5	10.92
2019-04-03 23:00:00	0	23.42	11
2019-04-04 00:00:00	0	23.89	11
2019-04-04 01:00:00	0	24.08	10.92
2019-04-04 02:00:00	0	25.67	11.33
2019-04-04 03:00:00	0	23.59	11
2019-04-04 04:00:00	0	23.25	10.67
2019-04-04 05:00:00	0	24.17	11
2019-04-04 06:00:00	0	23.84	10.83
2019-04-04 07:00:00	0	25	10.92
2019-04-04 08:00:00	0	23.92	11.34
2019-04-04 09:00:00	0	23.17	10.75
2019-04-04 10:00:00	0	24.75	10.92
2019-04-04 11:00:00	0	23.59	11.09
2019-04-04 12:00:00	0	23.42	10.92
2019-04-04 13:00:00	0	25.08	11.25
2019-04-04 14:00:00	0	23.67	10.67
2019-04-04 15:00:00	0	24.75	10.92
2019-04-04 16:00:00	0	23	10.83
2019-04-04 17:00:00	0	23.84	10.92
2019-04-04 18:00:00	0	25	11.33
2019-04-04 19:00:00	0	24.17	11.17
2019-04-04 20:00:00	0	24	10.25
2019-04-04 21:00:00	0	23.42	11.08
2019-04-04 22:00:00	0	24.09	11.17
2019-04-04 23:00:00	0	24.83	11.25
2019-04-05 00:00:00	0	24.67	10.89
2019-04-05 01:00:00	0	25.5	11
2019-04-05 02:00:00	0	24.25	11.25
2019-04-05 03:00:00	0	24.42	10.92
2019-04-05 04:00:00	0	25.33	11.08
2019-04-05 05:00:00	0	24	10.92
2019-04-05 06:00:00	0	26.67	11.42
2019-04-05 07:00:00	0	24.25	11.25
2019-04-05 08:00:00	0	24.67	11
2019-04-05 09:00:00	0	25.25	11
2019-04-05 10:00:00	0	24	11.08
2019-04-05 11:00:00	0	24.67	11.17
2019-04-05 12:00:00	0	24.83	11.25
2019-04-05 13:00:00	0	24.59	11.17
2019-04-05 14:00:00	0	25.33	11.08
2019-04-05 15:00:00	0	24.59	11.5
2019-04-05 16:00:00	0	23.84	10.67
2019-04-05 17:00:00	0	25.33	11.25
2019-04-05 18:00:00	0	24.67	11.17
2019-04-05 19:00:00	0	23.08	10.67
2019-04-05 20:00:00	0	24.75	11.25
2019-04-05 21:00:00	0	25.42	11.25
2019-04-05 22:00:00	0	26.08	11.5
2019-04-05 23:00:00	0	24.09	10.92
2019-04-06 00:00:00	0	25.33	11.33
2019-04-06 01:00:00	0	25.33	11.33
2019-04-06 02:00:00	0	25.92	11.17
2019-04-06 03:00:00	0	25.17	11.08
2019-04-06 04:00:00	0	23.42	10.67
2019-04-06 05:00:00	0	24.17	10.75
2019-04-06 06:00:00	0	25.08	11.17
2019-04-06 07:00:00	0	25.84	11.5
2019-04-06 08:00:00	0	25.42	11.08
2019-04-06 09:00:00	0	24.25	11.17
2019-04-06 10:00:00	0	25.92	11.25
2019-04-06 11:00:00	0	23.92	11.25
2019-04-06 12:00:00	0	23.92	11.08
2019-04-06 13:00:00	0	25.34	11.25
2019-04-06 14:00:00	0	23.42	10.84
2019-04-06 15:00:00	0	26.09	11.33
2019-04-06 16:00:00	0	24.17	11.34
2019-04-06 17:00:00	0	22.92	10.75
2019-04-06 18:00:00	0	24.92	11.17
2019-04-06 19:00:00	0	24.17	11
2019-04-06 20:00:00	0	25.34	11.5
2019-04-06 21:00:00	0	22.92	10.92
2019-04-06 22:00:00	0	24	10.83
2019-04-06 23:00:00	0	26.17	11.58
2019-04-07 00:00:00	0	24.56	11.44
2019-04-07 01:00:00	0	26.17	11.42
2019-04-07 02:00:00	0	25.34	11.75
2019-04-07 03:00:00	0	24.92	11.42
2019-04-07 04:00:00	0	26.09	11.75
2019-04-07 05:00:00	0	24.17	11.17
2019-04-07 06:00:00	0	25.08	11.25
2019-04-07 07:00:00	0	24.84	11.33
2019-04-07 08:00:00	0	25.08	11.33
2019-04-07 09:00:00	0	24.5	11.5
2019-04-07 10:00:00	0	24.17	11.17
2019-04-07 11:00:00	0	24.75	11.25
2019-04-07 12:00:00	0	24.25	11.17
2019-04-07 13:00:00	0	25.5	11.08
2019-04-07 14:00:00	0	24	11.33
2019-04-07 15:00:00	0	24.17	11.09
2019-04-07 16:00:00	0	24.75	11.25
2019-04-07 17:00:00	0	24.25	11.08
2019-04-07 18:00:00	0	25.33	11.08
2019-04-07 19:00:00	0	23.92	11.08
2019-04-07 20:00:00	0	23.67	10.75
2019-04-07 21:00:00	0	25.08	11.17
2019-04-07 22:00:00	0	24.09	10.83
2019-04-07 23:00:00	0	26	11.17
2019-04-08 00:00:00	0	24.22	11.22
2019-04-08 01:00:00	0	25.25	11
2019-04-08 02:00:00	0	25.92	11.25
2019-04-08 03:00:00	0	24.92	10.83
2019-04-08 04:00:00	0	26.59	11.42
2019-04-08 05:00:00	0	23.34	10.75
2019-04-08 06:00:00	0	25.42	11.17
2019-04-08 07:00:00	0	25.5	11.25
2019-04-08 08:00:00	0	23.84	10.92
2019-04-08 09:00:00	0	24.92	11
2019-04-08 10:00:00	0	24.92	11.5
2019-04-08 11:00:00	0	23.92	10.83
2019-04-08 12:00:00	0	26.67	12
2019-04-08 13:00:00	0	25.92	11.83
2019-04-08 14:00:00	0	25.75	11.42
2019-04-08 15:00:00	0	24.09	11.25
2019-04-08 16:00:00	0	23.5	10.75
2019-04-08 17:00:00	0	25.59	11.25
2019-04-08 18:00:00	0	23.67	10.92
2019-04-08 19:00:00	0	24.09	10.84
2019-04-08 20:00:00	0	25.34	11.17
2019-04-08 21:00:00	0	23.67	10.75
2019-04-08 22:00:00	0	24.42	10.92
2019-04-08 23:00:00	0	24.34	11.08
2019-04-09 00:00:00	0	24.89	11
2019-04-09 01:00:00	0	26.75	11.92
2019-04-09 02:00:00	0	25.25	11.75
2019-04-09 03:00:00	0	26.67	11.75
2019-04-09 04:00:00	0	25.25	11.92
2019-04-09 05:00:00	0	23.67	10.92
2019-04-09 06:00:00	0	24.17	11
2019-04-09 07:00:00	0	24.09	11.25
2019-04-09 08:00:00	0	25.17	11
2019-04-09 09:00:00	0	23.92	11.08
2019-04-09 10:00:00	0	24.58	11.17
2019-04-09 11:00:00	0	25.75	11.67
2019-04-09 12:00:00	0	25.67	11.42
2019-04-09 13:00:00	0	26.25	11.33
2019-04-09 14:00:00	0	25.17	11.33
2019-04-09 15:00:00	0	24.84	10.75
2019-04-09 16:00:00	0	26	11
2019-04-09 17:00:00	0	24.75	11
2019-04-09 18:00:00	0	25.42	11.25
2019-04-09 19:00:00	0	24.92	11.25
2019-04-09 20:00:00	0	24.09	10.92
2019-04-09 21:00:00	0	26.67	11.42
2019-04-09 22:00:00	0	25.67	11.5
2019-04-09 23:00:00	0	25.42	11.25
2019-04-10 00:00:00	0	24	11
2019-04-10 01:00:00	0	23.59	10.67
2019-04-10 02:00:00	0	25.84	11.58
2019-04-10 03:00:00	0	25.75	11.25
2019-04-10 04:00:00	0	24.25	11
2019-04-10 05:00:00	0	26	11.42
2019-04-10 06:00:00	0	23.75	10.67
2019-04-10 07:00:00	0	24.5	10.92
2019-04-10 08:00:00	0	24.84	11.25
2019-04-10 09:00:00	0	24.5	11.08
2019-04-10 10:00:00	0	24	10.58
2019-04-10 11:00:00	0	22.75	10.5
2019-04-10 12:00:00	0	23.17	10.5
2019-04-10 13:00:00	0	25.17	11.17
2019-04-10 14:00:00	0	23.67	10.75
2019-04-10 15:00:00	0	24.92	11.09
2019-04-10 16:00:00	0	23.17	10.83
2019-04-10 17:00:00	0	23.67	10.75
2019-04-10 18:00:00	0	25.09	11.17
2019-04-10 19:00:00	0	23.67	10.83
2019-04-10 20:00:00	0	24.92	11.17
2019-04-10 21:00:00	0	23.17	10.83
2019-04-10 22:00:00	0	23.59	10.83
2019-04-10 23:00:00	0	25.17	11.08
2019-04-11 00:00:00	0	26	11.56
2019-04-11 01:00:00	0	26.59	11.5
2019-04-11 02:00:00	0	25.42	11.25
2019-04-11 03:00:00	0	24.09	11.42
2019-04-11 04:00:00	0	25.34	11.58
2019-04-11 05:00:00	0	23.42	10.75
2019-04-11 06:00:00	0	26.09	11.5
2019-04-11 07:00:00	0	24.84	11.17
2019-04-11 08:00:00	0	25	11.25
2019-04-11 09:00:00	0	25.59	11.33
2019-04-11 10:00:00	0	23.67	10.92
2019-04-11 11:00:00	0	25.34	11.25
2019-04-11 12:00:00	0	24.09	11.08
2019-04-11 13:00:00	0	25.83	11.42
2019-04-11 14:00:00	0	25.5	11.83
2019-04-11 15:00:00	0	24	11.17
2019-04-11 16:00:00	0	25.67	11.67
2019-04-11 17:00:00	0	25.25	11.17
2019-04-11 18:00:00	0	24.75	10.92
2019-04-11 19:00:00	0	27.17	11.92
2019-04-11 20:00:00	0	23.75	10.92
2019-04-11 21:00:00	0	25.5	11.17
2019-04-11 22:00:00	0	24.84	11.42
2019-04-11 23:00:00	0	24.42	10.92
2019-04-12 00:00:00	0	24.56	11.33
2019-04-12 01:00:00	0	25.42	11.25
2019-04-12 02:00:00	0	26.75	11.83
2019-04-12 03:00:00	0	25.34	11.17
2019-04-12 04:00:00	0	24.25	11.25
2019-04-12 05:00:00	0	26.17	11.75
2019-04-12 06:00:00	0	25.92	11.75
2019-04-12 07:00:00	0	26.5	11.59
2019-04-12 08:00:00	0	25.17	11.67
2019-04-12 09:00:00	0	24.25	10.83
2019-04-12 10:00:00	0	25.75	11.5
2019-04-12 11:00:00	0	25.17	11.5
2019-04-12 12:00:00	0	25.42	11
2019-04-12 13:00:00	0	24.34	11.33
2019-04-12 14:00:00	0	24.67	11.17
2019-04-12 15:00:00	0	26.42	11.75
2019-04-12 16:00:00	0	24.84	11.17
2019-04-12 17:00:00	0	25.5	11.08
2019-04-12 18:00:00	0	25.08	11.83
2019-04-12 19:00:00	0	24.25	11.17
2019-04-12 20:00:00	0	25.5	11.17
2019-04-12 21:00:00	0	26.42	12.34
2019-04-12 22:00:00	0	25	10.92
2019-04-12 23:00:00	0	25.92	11.67
2019-04-13 00:00:00	0	26.67	11.78
2019-04-13 01:00:00	0	26	11.42
2019-04-13 02:00:00	0	26	11.75
2019-04-13 03:00:00	0	24.5	10.92
2019-04-13 04:00:00	0	25.92	11.67
2019-04-13 05:00:00	0	25.17	11.5
2019-04-13 06:00:00	0	26	11.67
2019-04-13 07:00:00	0	26.84	12.17
2019-04-13 08:00:00	0	25	11.33
2019-04-13 09:00:00	0	26.67	11.92
2019-04-13 10:00:00	0	25.42	11.67
2019-04-13 11:00:00	0	25.75	11.5
2019-04-13 12:00:00	0	25.34	11.84
2019-04-13 13:00:00	0	24.83	11
2019-04-13 14:00:00	0	26.09	11.75
2019-04-13 15:00:00	0	24.92	11.5
2019-04-13 16:00:00	0	25.42	11.5
2019-04-13 17:00:00	0	24.09	11.34
2019-04-13 18:00:00	0	24.17	11.25
2019-04-13 19:00:00	0	26.09	11.75
2019-04-13 20:00:00	0	24.25	11.17
2019-04-13 21:00:00	0	24.75	11.34
2019-04-13 22:00:00	0	25.84	11.83
2019-04-13 23:00:00	0	25.5	11.67
2019-04-14 00:00:00	0	24.33	11.11
2019-04-14 01:00:00	0	25.5	11.42
2019-04-14 02:00:00	0	26.67	11.84
2019-04-14 03:00:00	0	26.5	12.17
2019-04-14 04:00:00	0	25.5	11.67
2019-04-14 05:00:00	0	26.75	11.92
2019-04-14 06:00:00	0	25	11.42
2019-04-14 07:00:00	0	26.17	11.83
2019-04-14 08:00:00	0	25.84	11.92
2019-04-14 09:00:00	0	24.5	11.25
2019-04-14 10:00:00	0	26.17	11.67
2019-04-14 11:00:00	0	24.08	10.92
2019-04-14 12:00:00	0	26.17	11.58
2019-04-14 13:00:00	0	24.92	11.25
2019-04-14 14:00:00	0	24.59	11.34
2019-04-14 15:00:00	0	26.59	11.59
2019-04-14 16:00:00	0	24.92	11.17
2019-04-14 17:00:00	0	26.34	11.5
2019-04-14 18:00:00	0	24.17	11.09
2019-04-14 19:00:00	0	24.59	11.09
2019-04-14 20:00:00	0	25.84	11.58
2019-04-14 21:00:00	0	24.5	11.17
2019-04-14 22:00:00	0	26.59	11.58
2019-04-14 23:00:00	0	25.25	11.42
2019-04-15 00:00:00	0	26.33	11.89
2019-04-15 01:00:00	0	27.08	11.92
2019-04-15 02:00:00	0	26.08	12
2019-04-15 03:00:00	0	26.34	11.67
2019-04-15 04:00:00	0	26.83	11.75
2019-04-15 05:00:00	0	24.59	11
2019-04-15 06:00:00	0	27.09	12
2019-04-15 07:00:00	0	26.17	11.58
2019-04-15 08:00:00	0	25.34	11.17
2019-04-15 09:00:00	0	25.75	11.34
2019-04-15 10:00:00	0	25.34	11.59
2019-04-15 11:00:00	0	25.75	11.5
2019-04-15 12:00:00	0	26.42	11.5
2019-04-15 13:00:00	0	27.09	12.34
2019-04-15 14:00:00	0	26.67	11.75
2019-04-15 15:00:00	0	24.67	11.58
2019-04-15 16:00:00	0	24.42	11.17
2019-04-15 17:00:00	0	26.09	11.25
2019-04-15 18:00:00	0	25.25	11.17
2019-04-15 19:00:00	0	26.09	11.08
2019-04-15 20:00:00	0	24.84	11.25
2019-04-15 21:00:00	0	25.84	11
2019-04-15 22:00:00	0	25.67	11
2019-04-15 23:00:00	0	25.25	11.58
2019-04-16 00:00:00	0	26.33	11.33
2019-04-16 01:00:00	0	26.5	11.75
2019-04-16 02:00:00	0	26.34	12.42
2019-04-16 03:00:00	0	28.09	12.25
2019-04-16 04:00:00	0	25.5	11.17
2019-04-16 05:00:00	0	24.84	11.59
2019-04-16 06:00:00	0	24.5	11.17
2019-04-16 07:00:00	0	24.42	11.17
2019-04-16 08:00:00	0	26.09	11.17
2019-04-16 09:00:00	0	24.75	11.25
2019-04-16 10:00:00	0	25.5	11.25
2019-04-16 11:00:00	0	27.25	12.17
2019-04-16 12:00:00	0	26.42	11.67
2019-04-16 13:00:00	0	26.34	11.75
2019-04-16 14:00:00	0	26.92	11.75
2019-04-16 15:00:00	0	26.34	11.17
2019-04-16 16:00:00	0	26.59	10.92
2019-04-16 17:00:00	0	25.34	11.5
2019-04-16 18:00:00	0	26.67	11.42
2019-04-16 19:00:00	0	26	11.42
2019-04-16 20:00:00	0	25.75	11.08
2019-04-16 21:00:00	0	26.67	11.17
2019-04-16 22:00:00	0	26.17	11.75
2019-04-16 23:00:00	0	26.59	11.84
2019-04-17 00:00:00	0	25.22	11.78
2019-04-17 01:00:00	0	24.17	11
2019-04-17 02:00:00	0	28.34	11.92
2019-04-17 03:00:00	0	25.42	11.67
2019-04-17 04:00:00	0	25.92	11.25
2019-04-17 05:00:00	0	26.25	11.17
2019-04-17 06:00:00	0	25.34	11.25
2019-04-17 07:00:00	0	24.67	10.92
2019-04-17 08:00:00	0	26.59	11.67
2019-04-17 09:00:00	0	26.34	11.33
2019-04-17 10:00:00	0	25.08	11.17
2019-04-17 11:00:00	0	24.17	11.25
2019-04-17 12:00:00	0	23.84	10.92
2019-04-17 13:00:00	0	26.59	11.5
2019-04-17 14:00:00	0	25.17	11.17
2019-04-17 15:00:00	0	24.25	10.67
2019-04-17 16:00:00	0	25.5	11.42
2019-04-17 17:00:00	0	25.34	11.08
2019-04-17 18:00:00	0	26.58	11.5
2019-04-17 19:00:00	0	25.17	11.17
2019-04-17 20:00:00	0	25.08	10.75
2019-04-17 21:00:00	0	24.67	11.5
2019-04-17 22:00:00	0	25.34	11.08
2019-04-17 23:00:00	0	26.67	11.33
2019-04-18 00:00:00	0	23.89	11.22
2019-04-18 01:00:00	0	25.5	11.5
2019-04-18 02:00:00	0	26.75	12
2019-04-18 03:00:00	0	25.59	11.67
2019-04-18 04:00:00	0	25.5	11.67
2019-04-18 05:00:00	0	25	11.83
2019-04-18 06:00:00	0	25.42	11.67
2019-04-18 07:00:00	0	26.17	11.67
2019-04-18 08:00:00	0	26.84	12.33
2019-04-18 09:00:00	0	24.92	11.42
2019-04-18 10:00:00	0	26.59	12
2019-04-18 11:00:00	0	24.92	11.33
2019-04-18 12:00:00	0	25.67	11.5
2019-04-18 13:00:00	0	26.84	12.33
2019-04-18 14:00:00	0	25.08	11.42
2019-04-18 15:00:00	0	26.75	12
2019-04-18 16:00:00	0	25.5	11.59
2019-04-18 17:00:00	0	26.59	11.58
2019-04-18 18:00:00	0	25.42	11.67
2019-04-18 19:00:00	0	26.92	12.42
2019-04-18 20:00:00	0	26	11.67
2019-04-18 21:00:00	0	24.75	11.17
2019-04-18 22:00:00	0	25.67	11.42
2019-04-18 23:00:00	0	26.84	12.25
2019-04-19 00:00:00	0	26.22	11.67
2019-04-19 01:00:00	0	27.67	12.17
2019-04-19 02:00:00	0	26.5	12
2019-04-19 03:00:00	0	25.84	11.67
2019-04-19 04:00:00	0	27.09	11.92
2019-04-19 05:00:00	0	26	11.92
2019-04-19 06:00:00	0	28.17	12
2019-04-19 07:00:00	0	26.42	12.08
2019-04-19 08:00:00	0	25	11.33
2019-04-19 09:00:00	0	27.17	12.17
2019-04-19 10:00:00	0	25.42	11.67
2019-04-19 11:00:00	0	25.84	11.67
2019-04-19 12:00:00	0	26.17	11.33
2019-04-19 13:00:00	0	25.34	11.5
2019-04-19 14:00:00	0	25.92	11.5
2019-04-19 15:00:00	0	27.17	12
2019-04-19 16:00:00	0	25.84	11.33
2019-04-19 17:00:00	0	26.09	11.25
2019-04-19 18:00:00	0	25	11.42
2019-04-19 19:00:00	0	25.25	11.5
2019-04-19 20:00:00	0	26.17	11.34
2019-04-19 21:00:00	0	26.17	11.75
2019-04-19 22:00:00	0	27.67	12
2019-04-19 23:00:00	0	25.84	12
2019-04-20 00:00:00	0	28.22	12.33
2019-04-20 01:00:00	0	26.75	11.58
2019-04-20 02:00:00	0	26.42	11.75
2019-04-20 03:00:00	0	27.59	12.17
2019-04-20 04:00:00	0	25.34	11.58
2019-04-20 05:00:00	0	26.34	11.5
2019-04-20 06:00:00	0	27.17	11.83
2019-04-20 07:00:00	0	27.09	12.59
2019-04-20 08:00:00	0	26.34	11.75
2019-04-20 09:00:00	0	27.17	11.92
2019-04-20 10:00:00	0	26.34	11.25
2019-04-20 11:00:00	0	26.67	11.08
2019-04-20 12:00:00	0	25.42	11.17
2019-04-20 13:00:00	0	27.17	11.5
2019-04-20 14:00:00	0	25.84	11.75
2019-04-20 15:00:00	0	25.5	11.34
2019-04-20 16:00:00	0	27.17	12
2019-04-20 17:00:00	0	24.59	11.5
2019-04-20 18:00:00	0	26.59	11.84
2019-04-20 19:00:00	0	25.84	11.75
2019-04-20 20:00:00	0	24.67	11.25
2019-04-20 21:00:00	0	25.42	11.75
2019-04-20 22:00:00	0	26.42	11.92
2019-04-20 23:00:00	0	28.75	12.75
2019-04-21 00:00:00	0	25.11	11.78
2019-04-21 01:00:00	0	26.42	11.58
2019-04-21 02:00:00	0	27.67	12.42
2019-04-21 03:00:00	0	26.42	12.25
2019-04-21 04:00:00	0	28.67	12.75
2019-04-21 05:00:00	0	26	11.67
2019-04-21 06:00:00	0	27.67	12.17
2019-04-21 07:00:00	0	26.42	12.33
2019-04-21 08:00:00	0	26.42	12.25
2019-04-21 09:00:00	0	27.67	12
2019-04-21 10:00:00	0	25.42	11.58
2019-04-21 11:00:00	0	27.17	11.25
2019-04-21 12:00:00	0	25.42	11.33
2019-04-21 13:00:00	0	25.42	11.33
2019-04-21 14:00:00	0	27.17	12.17
2019-04-21 15:00:00	0	25.42	11.5
2019-04-21 16:00:00	0	27.59	11.84
2019-04-21 17:00:00	0	24.92	11.33
2019-04-21 18:00:00	0	25.08	11.33
2019-04-21 19:00:00	0	27.17	12.17
2019-04-21 20:00:00	0	26.09	11.75
2019-04-21 21:00:00	0	25.84	11.42
2019-04-21 22:00:00	0	26.59	11.42
2019-04-21 23:00:00	0	24.84	11
2019-04-22 00:00:00	0	26.22	11.56
2019-04-22 01:00:00	0	25.5	11.58
2019-04-22 02:00:00	0	27.17	12.17
2019-04-22 03:00:00	0	26.83	11.67
2019-04-22 04:00:00	0	25.5	11.67
2019-04-22 05:00:00	0	27.75	12.33
2019-04-22 06:00:00	0	26	11.84
2019-04-22 07:00:00	0	25.92	11.92
2019-04-22 08:00:00	0	27.67	12.42
2019-04-22 09:00:00	0	24.92	11.25
2019-04-22 10:00:00	0	27.09	11.92
2019-04-22 11:00:00	0	27.92	12.67
2019-04-22 12:00:00	0	25.92	11.92
2019-04-22 13:00:00	0	29.17	13.25
2019-04-22 14:00:00	0	26.42	12.09
2019-04-22 15:00:00	0	25.84	11.84
2019-04-22 16:00:00	0	27.09	11.67
2019-04-22 17:00:00	0	25.58	11.67
2019-04-22 18:00:00	0	27.75	12
2019-04-22 19:00:00	0	25.42	11.34
2019-04-22 20:00:00	0	25.58	11.59
2019-04-22 21:00:00	0	27.83	12.42
2019-04-22 22:00:00	0	24.92	11.25
2019-04-22 23:00:00	0	25.92	11.25
2019-04-23 00:00:00	0	24.67	11.45
2019-04-23 01:00:00	0	26	11.83
2019-04-23 02:00:00	0	28.92	13.08
2019-04-23 03:00:00	0	26.83	12.33
2019-04-23 04:00:00	0	27.67	12.08
2019-04-23 05:00:00	0	26.5	12.42
2019-04-23 06:00:00	0	23.75	10.92
2019-04-23 07:00:00	0	27.09	11.92
2019-04-23 08:00:00	0	25.42	11.5
2019-04-23 09:00:00	0	26.83	11.92
2019-04-23 10:00:00	0	27	12.58
2019-04-23 11:00:00	0	26.58	12.25
2019-04-23 12:00:00	0	26.42	11.92
2019-04-23 13:00:00	0	28.5	13.09
2019-04-23 14:00:00	0	26.67	12.17
2019-04-23 15:00:00	0	27.09	12.17
2019-04-23 16:00:00	0	27.17	11.67
2019-04-23 17:00:00	0	26.09	11.75
2019-04-23 18:00:00	0	27.84	12.25
2019-04-23 19:00:00	0	26.17	12
2019-04-23 20:00:00	0	26.59	11.42
2019-04-23 21:00:00	0	27.17	11.92
2019-04-23 22:00:00	0	27.34	12.42
2019-04-23 23:00:00	0	27.92	12.34
2019-04-24 00:00:00	0	25.45	12.11
2019-04-24 01:00:00	0	25.34	11.09
2019-04-24 02:00:00	0	27.58	11.92
2019-04-24 03:00:00	0	26.08	11.92
2019-04-24 04:00:00	0	27.59	11.67
2019-04-24 05:00:00	0	25.42	11.25
2019-04-24 06:00:00	0	25.34	11.42
2019-04-24 07:00:00	0	28.5	12.42
2019-04-24 08:00:00	0	26.83	12.17
2019-04-24 09:00:00	0	26.59	11.5
2019-04-24 10:00:00	0	25.58	11.34
2019-04-24 11:00:00	0	25.17	11.75
2019-04-24 12:00:00	0	24.84	11
2019-04-24 13:00:00	0	26.83	11.58
2019-04-24 14:00:00	0	25.84	11.25
2019-04-24 15:00:00	0	25.67	11.5
2019-04-24 16:00:00	0	26.92	12.25
2019-04-24 17:00:00	0	26.84	11.92
2019-04-24 18:00:00	0	27.59	11.83
2019-04-24 19:00:00	0	25.75	11.25
2019-04-24 20:00:00	0	25.67	12
2019-04-24 21:00:00	0	26.92	12.08
2019-04-24 22:00:00	0	26.84	12.58
2019-04-24 23:00:00	0	26.25	12.17
2019-04-25 00:00:00	0	26.11	12
2019-04-25 01:00:00	0	26.42	12.08
2019-04-25 02:00:00	0	28.17	12.5
2019-04-25 03:00:00	0	26.42	12.42
2019-04-25 04:00:00	0	25.84	11.92
2019-04-25 05:00:00	0	24.75	11.17
2019-04-25 06:00:00	0	27.59	12.17
2019-04-25 07:00:00	0	25.92	11.67
2019-04-25 08:00:00	0	27.08	12.58
2019-04-25 09:00:00	0	28.09	12.59
2019-04-25 10:00:00	0	25.92	11.75
2019-04-25 11:00:00	0	27.59	12
2019-04-25 12:00:00	0	25.92	11.75
2019-04-25 13:00:00	0	27.08	12.5
2019-04-25 14:00:00	0	27.67	12.08
2019-04-25 15:00:00	0	25.92	11.92
2019-04-25 16:00:00	0	26.84	11.92
2019-04-25 17:00:00	0	26.83	11.75
2019-04-25 18:00:00	0	25.5	11.42
2019-04-25 19:00:00	0	29.17	13.33
2019-04-25 20:00:00	0	25.84	11.83
2019-04-25 21:00:00	0	25.67	11
2019-04-25 22:00:00	0	26.34	12.17
2019-04-25 23:00:00	0	25.59	11.75
2019-04-26 00:00:00	0	26.33	11.44
2019-04-26 01:00:00	0	26.08	11.92
2019-04-26 02:00:00	0	27.83	12.42
2019-04-26 03:00:00	0	26.75	12.42
2019-04-26 04:00:00	0	25.75	11.84
2019-04-26 05:00:00	0	27.5	12.25
2019-04-26 06:00:00	0	27.33	12.17
2019-04-26 07:00:00	0	28.33	12.92
2019-04-26 08:00:00	0	26.59	12.09
2019-04-26 09:00:00	0	26.25	11.75
2019-04-26 10:00:00	0	27.42	12.33
2019-04-26 11:00:00	0	27.17	12.5
2019-04-26 12:00:00	0	26.67	11.83
2019-04-26 13:00:00	0	26.09	12.17
2019-04-26 14:00:00	0	26.84	12.25
2019-04-26 15:00:00	0	27.67	12.25
2019-04-26 16:00:00	0	26.59	11.75
2019-04-26 17:00:00	0	26.67	11.34
2019-04-26 18:00:00	0	25.34	11.75
2019-04-26 19:00:00	0	26.59	11.59
2019-04-26 20:00:00	0	26.67	11.5
2019-04-26 21:00:00	0	26.42	11.59
2019-04-26 22:00:00	0	28.59	12.67
2019-04-26 23:00:00	0	26.84	12.75
2019-04-27 00:00:00	0	28.44	12.11
2019-04-27 01:00:00	0	27.25	11.83
2019-04-27 02:00:00	0	26.75	12
2019-04-27 03:00:00	0	26.67	12.17
2019-04-27 04:00:00	0	27.5	12.25
2019-04-27 05:00:00	0	27.09	12.17
2019-04-27 06:00:00	0	27.17	11.58
2019-04-27 07:00:00	0	27.34	12.83
2019-04-27 08:00:00	0	27.25	12.67
2019-04-27 09:00:00	0	28.09	12.5
2019-04-27 10:00:00	0	27.09	12.25
2019-04-27 11:00:00	0	27.25	12.08
2019-04-27 12:00:00	0	27	12.58
2019-04-27 13:00:00	0	27.08	12.33
2019-04-27 14:00:00	0	26.83	12.25
2019-04-27 15:00:00	0	27.25	12.42
2019-04-27 16:00:00	0	26.67	12
2019-04-27 17:00:00	0	27.25	12.17
2019-04-27 18:00:00	0	25.84	11.67
2019-04-27 19:00:00	0	26.83	11.75
2019-04-27 20:00:00	0	25.58	11.75
2019-04-27 21:00:00	0	25.17	11.75
2019-04-27 22:00:00	0	28.75	12.59
2019-04-27 23:00:00	0	26.83	12.42
2019-04-28 00:00:00	0	27.78	12.33
2019-04-28 01:00:00	0	27.92	12.17
2019-04-28 02:00:00	0	27.92	12.58
2019-04-28 03:00:00	0	27.75	12.42
2019-04-28 04:00:00	0	28.17	12.08
2019-04-28 05:00:00	0	26.42	12.09
2019-04-28 06:00:00	0	26.84	12.25
2019-04-28 07:00:00	0	27.92	12.5
2019-04-28 08:00:00	0	27.75	12.75
2019-04-28 09:00:00	0	27.5	12
2019-04-28 10:00:00	0	26.59	12.67
2019-04-28 11:00:00	0	25.42	11.58
2019-04-28 12:00:00	0	27.25	12.42
2019-04-28 13:00:00	0	26.59	12.09
2019-04-28 14:00:00	0	26.09	12.08
2019-04-28 15:00:00	0	26.92	11.92
2019-04-28 16:00:00	0	26.67	11.84
2019-04-28 17:00:00	0	26.59	11.5
2019-04-28 18:00:00	0	26.59	12.42
2019-04-28 19:00:00	0	26.17	12
2019-04-28 20:00:00	0	27.33	12.33
2019-04-28 21:00:00	0	26.58	12.34
2019-04-28 22:00:00	0	25.58	11.75
2019-04-28 23:00:00	0	27.92	12.5
2019-04-29 00:00:00	0	27.55	12.67
2019-04-29 01:00:00	0	27.33	12.09
2019-04-29 02:00:00	0	27.67	13
2019-04-29 03:00:00	0	26.42	12.25
2019-04-29 04:00:00	0	27.75	12.42
2019-04-29 05:00:00	0	26.08	12
2019-04-29 06:00:00	0	26.67	12.42
2019-04-29 07:00:00	0	28.75	13.09
2019-04-29 08:00:00	0	26.5	11.83
2019-04-29 09:00:00	0	25.34	11.34
2019-04-29 10:00:00	0	28.17	12.17
2019-04-29 11:00:00	0	26.5	12.42
2019-04-29 12:00:00	0	26.84	11.75
2019-04-29 13:00:00	0	29.09	13.17
2019-04-29 14:00:00	0	26.84	12.17
2019-04-29 15:00:00	0	28.17	12.25
2019-04-29 16:00:00	0	25.42	11.59
2019-04-29 17:00:00	0	26.5	11.59
2019-04-29 18:00:00	0	26.83	11.59
2019-04-29 19:00:00	0	25.42	11.33
2019-04-29 20:00:00	0	28.17	12.5
2019-04-29 21:00:00	0	26.5	12
2019-04-29 22:00:00	0	26.34	12
2019-04-29 23:00:00	0	26.75	11.84
2019-04-30 00:00:00	0	27.78	12.33
2019-04-30 01:00:00	0	28.92	12.92
2019-04-30 02:00:00	0	27.67	12.92
2019-04-30 03:00:00	0	27	12.5
2019-04-30 04:00:00	0	27.92	12.5
2019-04-30 05:00:00	0	26.5	12.42
2019-04-30 06:00:00	0	26.59	11.42
2019-04-30 07:00:00	0	25.42	11.34
2019-04-30 08:00:00	0	25.42	11.42
2019-04-30 09:00:00	0	28	12.42
2019-04-30 10:00:00	0	27	12.25
2019-04-30 11:00:00	0	27.42	12.42
2019-04-30 12:00:00	0	27.17	12.5
2019-04-30 13:00:00	0	27.34	12.92
2019-04-30 14:00:00	0	29	12.59
2019-04-30 15:00:00	0	27.17	12.59
2019-04-30 16:00:00	0	26.42	12.25
2019-04-30 17:00:00	0	28.92	13
2019-04-30 18:00:00	0	26.58	12.08
2019-04-30 19:00:00	0	27.92	12.42
2019-04-30 20:00:00	0	26.58	12.17
2019-04-30 21:00:00	0	26.58	12.25
2019-04-30 22:00:00	0	29.17	13.42
2019-04-30 23:00:00	0	27.33	12.59
2019-05-01 00:00:00	0	28.22	12.78

## Sheet: PM 03220 02
Data/Hora	Intensidade(carros/hora)	Ocupacao(%)	Carga(%)
2019-04-01 00:00:00	73	0	3.22
2019-04-01 01:00:00	21	0	0.25
2019-04-01 02:00:00	8	0	0.25
2019-04-01 03:00:00	14	0	0.08
2019-04-01 04:00:00	24	0	0.5
2019-04-01 05:00:00	53	0	1.59
2019-04-01 06:00:00	300	1.17	13.34
2019-04-01 07:00:00	835	5	43.75
2019-04-01 08:00:00	873	5.75	47
2019-04-01 09:00:00	893	5.84	48.33
2019-04-01 10:00:00	909	6.84	49.17
2019-04-01 11:00:00	892	5.92	48.08
2019-04-01 12:00:00	795	5.25	42.42
2019-04-01 13:00:00	965	6.92	51.67
2019-04-01 14:00:00	959	7.17	52.17
2019-04-01 15:00:00	857	6.33	46.75
2019-04-01 16:00:00	923	6.92	49.34
2019-04-01 17:00:00	910	36.67	56.59
2019-04-01 18:00:00	913	29.42	55.08
2019-04-01 19:00:00	885	12.08	50.83
2019-04-01 20:00:00	523	3.58	27.75
2019-04-01 21:00:00	402	2.08	21.08
2019-04-01 22:00:00	518	3	27.75
2019-04-01 23:00:00	208	0.33	10.34
2019-04-02 00:00:00	84	0	4.33
2019-04-02 01:00:00	24	0	0.25
2019-04-02 02:00:00	10	0	0.58
2019-04-02 03:00:00	15	0	0.33
2019-04-02 04:00:00	13	0	0.17
2019-04-02 05:00:00	36	0	0.92
2019-04-02 06:00:00	313	1.84	13.83
2019-04-02 07:00:00	780	4.67	41.17
2019-04-02 08:00:00	889	6.17	47.42
2019-04-02 09:00:00	1000	7.17	54
2019-04-02 10:00:00	912	6.42	50
2019-04-02 11:00:00	813	5.33	43.83
2019-04-02 12:00:00	788	5.34	42.17
2019-04-02 13:00:00	986	7	53.08
2019-04-02 14:00:00	1008	7.84	55.09
2019-04-02 15:00:00	916	6.58	49.67
2019-04-02 16:00:00	961	21.09	55.5
2019-04-02 17:00:00	1070	9.34	57.5
2019-04-02 18:00:00	1112	20.5	61.92
2019-04-02 19:00:00	790	5.92	45.17
2019-04-02 20:00:00	545	3.92	28.92
2019-04-02 21:00:00	454	2.25	24.17
2019-04-02 22:00:00	498	2.75	26.34
2019-04-02 23:00:00	147	0.08	7.42
2019-04-03 00:00:00	71	0	2.89
2019-04-03 01:00:00	18	0	0.33
2019-04-03 02:00:00	11	0	0.08
2019-04-03 03:00:00	15	0	0
2019-04-03 04:00:00	11	0	0.17
2019-04-03 05:00:00	40	0	0.83
2019-04-03 06:00:00	295	1.67	13.25
2019-04-03 07:00:00	774	5	40.92
2019-04-03 08:00:00	887	6.09	46.92
2019-04-03 09:00:00	960	7	51.75
2019-04-03 10:00:00	983	8	53.92
2019-04-03 11:00:00	952	7.08	51.59
2019-04-03 12:00:00	874	6.25	47.17
2019-04-03 13:00:00	1085	8	58.17
2019-04-03 14:00:00	1033	10.17	56.84
2019-04-03 15:00:00	975	8.08	53.17
2019-04-03 16:00:00	1005	8.67	55
2019-04-03 17:00:00	1039	15.83	58.08
2019-04-03 18:00:00	1093	14.67	59.92
2019-04-03 19:00:00	792	6.5	45.33
2019-04-03 20:00:00	528	3.17	27.5
2019-04-03 21:00:00	420	2.17	22.17
2019-04-03 22:00:00	518	3.08	27.83
2019-04-03 23:00:00	199	0.33	9.92
2019-04-04 00:00:00	123	0	6
2019-04-04 01:00:00	31	0	0.83
2019-04-04 02:00:00	14	0	0.42
2019-04-04 03:00:00	21	0	0.25
2019-04-04 04:00:00	17	0	0.25
2019-04-04 05:00:00	39	0	0.83
2019-04-04 06:00:00	296	1.83	13
2019-04-04 07:00:00	808	5.17	42.75
2019-04-04 08:00:00	833	5.5	44.5
2019-04-04 09:00:00	920	6.42	49.92
2019-04-04 10:00:00	910	8.09	48.84
2019-04-04 11:00:00	868	6.83	47.34
2019-04-04 12:00:00	847	6	45.75
2019-04-04 13:00:00	936	6.25	50.33
2019-04-04 14:00:00	1010	9	55.17
2019-04-04 15:00:00	944	7	51
2019-04-04 16:00:00	1017	7.84	55
2019-04-04 17:00:00	1053	10.25	57.92
2019-04-04 18:00:00	1096	8.67	59.5
2019-04-04 19:00:00	888	8.5	49.34
2019-04-04 20:00:00	597	3.67	32.08
2019-04-04 21:00:00	471	2.5	25
2019-04-04 22:00:00	533	2.92	28.42
2019-04-04 23:00:00	194	0.33	10.25
2019-04-05 00:00:00	127	0	6
2019-04-05 01:00:00	60	0	2.5
2019-04-05 02:00:00	35	0	0.67
2019-04-05 03:00:00	17	0	0.08
2019-04-05 04:00:00	20	0	0.83
2019-04-05 05:00:00	48	0	1.42
2019-04-05 06:00:00	288	1.67	13
2019-04-05 07:00:00	792	5	41.59
2019-04-05 08:00:00	951	6.75	50.25
2019-04-05 09:00:00	991	7	54.17
2019-04-05 10:00:00	966	7.58	52.17
2019-04-05 11:00:00	910	6.92	49.84
2019-04-05 12:00:00	853	5.92	45.92
2019-04-05 13:00:00	1033	7	55
2019-04-05 14:00:00	1078	10.5	59.58
2019-04-05 15:00:00	1043	8.17	56.92
2019-04-05 16:00:00	1091	11.75	59.33
2019-04-05 17:00:00	1006	11.67	55.42
2019-04-05 18:00:00	997	7.59	54
2019-04-05 19:00:00	901	6.42	49.58
2019-04-05 20:00:00	667	5.08	36.5
2019-04-05 21:00:00	557	3.33	29.42
2019-04-05 22:00:00	606	3.84	32.67
2019-04-05 23:00:00	313	1.25	16.59
2019-04-06 00:00:00	229	0.56	11.33
2019-04-06 01:00:00	167	0.08	8.59
2019-04-06 02:00:00	107	0	4.75
2019-04-06 03:00:00	94	0	4.17
2019-04-06 04:00:00	46	0	1.33
2019-04-06 05:00:00	57	0	1.75
2019-04-06 06:00:00	211	0.67	9.5
2019-04-06 07:00:00	354	1.92	17.84
2019-04-06 08:00:00	510	3.33	25.75
2019-04-06 09:00:00	619	3.84	32.75
2019-04-06 10:00:00	723	4.5	38.33
2019-04-06 11:00:00	763	4.58	40.84
2019-04-06 12:00:00	812	5.25	42.84
2019-04-06 13:00:00	648	4.17	35.42
2019-04-06 14:00:00	475	2.42	24.84
2019-04-06 15:00:00	456	2.5	23.5
2019-04-06 16:00:00	481	2.5	24.92
2019-04-06 17:00:00	512	2.75	26.75
2019-04-06 18:00:00	527	3	27.25
2019-04-06 19:00:00	485	2.58	25.25
2019-04-06 20:00:00	515	2.75	26.84
2019-04-06 21:00:00	371	1.83	19.83
2019-04-06 22:00:00	388	1.67	20.08
2019-04-06 23:00:00	330	1.33	17
2019-04-07 00:00:00	239	0.44	12.22
2019-04-07 01:00:00	175	0.17	9
2019-04-07 02:00:00	128	0	5.84
2019-04-07 03:00:00	79	0	3.25
2019-04-07 04:00:00	77	0	3.17
2019-04-07 05:00:00	81	0	3
2019-04-07 06:00:00	124	0	5.42
2019-04-07 07:00:00	225	0.33	10.67
2019-04-07 08:00:00	305	1.33	15.42
2019-04-07 09:00:00	343	1.67	17.58
2019-04-07 10:00:00	433	2.5	22.25
2019-04-07 11:00:00	479	2.83	24.58
2019-04-07 12:00:00	499	2.67	26.09
2019-04-07 13:00:00	428	2.25	22.75
2019-04-07 14:00:00	384	1.58	20.09
2019-04-07 15:00:00	370	1.5	19.08
2019-04-07 16:00:00	316	1.17	16.25
2019-04-07 17:00:00	332	1.42	16.92
2019-04-07 18:00:00	423	2.17	21.5
2019-04-07 19:00:00	371	1.75	19.17
2019-04-07 20:00:00	321	1.17	16.75
2019-04-07 21:00:00	286	1.09	14.5
2019-04-07 22:00:00	166	0.25	8
2019-04-07 23:00:00	116	0	5.25
2019-04-08 00:00:00	65	0	3
2019-04-08 01:00:00	26	0	0.42
2019-04-08 02:00:00	16	0	0.08
2019-04-08 03:00:00	11	0	0.25
2019-04-08 04:00:00	12	0	0.08
2019-04-08 05:00:00	46	0	1.25
2019-04-08 06:00:00	305	1.42	13.59
2019-04-08 07:00:00	824	5.34	43.33
2019-04-08 08:00:00	836	5.59	44
2019-04-08 09:00:00	936	6.33	51
2019-04-08 10:00:00	966	14	53.75
2019-04-08 11:00:00	816	7.08	45
2019-04-08 12:00:00	781	5.34	41.42
2019-04-08 13:00:00	914	6.42	48.25
2019-04-08 14:00:00	923	24.34	54.92
2019-04-08 15:00:00	860	26.5	51.75
2019-04-08 16:00:00	914	7	49.08
2019-04-08 17:00:00	1051	8.58	57.33
2019-04-08 18:00:00	1132	9.83	61.67
2019-04-08 19:00:00	837	7.42	46.5
2019-04-08 20:00:00	540	3.92	29.25
2019-04-08 21:00:00	444	2.42	23.17
2019-04-08 22:00:00	551	3.5	29.75
2019-04-08 23:00:00	133	0.08	6.75
2019-04-09 00:00:00	64	0	2.67
2019-04-09 01:00:00	31	0	0.67
2019-04-09 02:00:00	10	0	0.08
2019-04-09 03:00:00	10	0	0.59
2019-04-09 04:00:00	13	0	0.08
2019-04-09 05:00:00	33	0	0.75
2019-04-09 06:00:00	300	1.58	13.33
2019-04-09 07:00:00	777	4.75	40.33
2019-04-09 08:00:00	862	6.09	46.83
2019-04-09 09:00:00	938	6.84	50.17
2019-04-09 10:00:00	906	8.17	49.42
2019-04-09 11:00:00	854	21.92	50.67
2019-04-09 12:00:00	784	6	42.08
2019-04-09 13:00:00	940	9.92	50.83
2019-04-09 14:00:00	889	45.83	58.25
2019-04-09 15:00:00	932	6.75	50.75
2019-04-09 16:00:00	1010	7.5	54.58
2019-04-09 17:00:00	988	8.92	54
2019-04-09 18:00:00	1032	10.58	56.5
2019-04-09 19:00:00	796	6.17	45.08
2019-04-09 20:00:00	604	3.92	31.84
2019-04-09 21:00:00	462	2.58	24
2019-04-09 22:00:00	492	3	26.25
2019-04-09 23:00:00	156	0.17	8.25
2019-04-10 00:00:00	52	0	2.22
2019-04-10 01:00:00	26	0	0.42
2019-04-10 02:00:00	11	0	0.25
2019-04-10 03:00:00	9	0	0.08
2019-04-10 04:00:00	19	0	0.42
2019-04-10 05:00:00	36	0	0.75
2019-04-10 06:00:00	296	1.83	13.09
2019-04-10 07:00:00	778	5	40.33
2019-04-10 08:00:00	884	6.09	47.84
2019-04-10 09:00:00	1060	8	57.84
2019-04-10 10:00:00	937	7.67	50.67
2019-04-10 11:00:00	903	6.92	49.08
2019-04-10 12:00:00	867	5.59	46.75
2019-04-10 13:00:00	1023	7.25	54.84
2019-04-10 14:00:00	1024	10.34	56.67
2019-04-10 15:00:00	1016	7.92	54.75
2019-04-10 16:00:00	1031	7.08	56.08
2019-04-10 17:00:00	1100	8.25	59.58
2019-04-10 18:00:00	1062	24.58	61.42
2019-04-10 19:00:00	875	6.42	48.42
2019-04-10 20:00:00	503	2.92	27.42
2019-04-10 21:00:00	465	2.67	23.92
2019-04-10 22:00:00	536	3.33	29
2019-04-10 23:00:00	209	0.33	10.75
2019-04-11 00:00:00	116	0	5.56
2019-04-11 01:00:00	26	0	0.42
2019-04-11 02:00:00	24	0	0.25
2019-04-11 03:00:00	15	0	0.08
2019-04-11 04:00:00	19	0	0.25
2019-04-11 05:00:00	37	0	0.67
2019-04-11 06:00:00	295	1.83	13.84
2019-04-11 07:00:00	763	4.83	39.75
2019-04-11 08:00:00	849	5.42	45.17
2019-04-11 09:00:00	973	7.25	52.42
2019-04-11 10:00:00	945	7	51.5
2019-04-11 11:00:00	895	7.17	48.75
2019-04-11 12:00:00	920	7.59	48.75
2019-04-11 13:00:00	973	7.17	53.42
2019-04-11 14:00:00	968	7	52.17
2019-04-11 15:00:00	1001	7.84	54.42
2019-04-11 16:00:00	1014	13.42	55.92
2019-04-11 17:00:00	1002	14.67	55.33
2019-04-11 18:00:00	1096	10.25	60.83
2019-04-11 19:00:00	885	6.5	49
2019-04-11 20:00:00	644	4.75	34.84
2019-04-11 21:00:00	469	2.42	24.92
2019-04-11 22:00:00	505	2.92	26.75
2019-04-11 23:00:00	231	0.5	12.09
2019-04-12 00:00:00	132	0	6.22
2019-04-12 01:00:00	49	0	2
2019-04-12 02:00:00	35	0	0.75
2019-04-12 03:00:00	24	0	0.33
2019-04-12 04:00:00	22	0	0.67
2019-04-12 05:00:00	60	0	1.92
2019-04-12 06:00:00	309	1.5	14.25
2019-04-12 07:00:00	799	5.25	42
2019-04-12 08:00:00	866	6.17	46.25
2019-04-12 09:00:00	932	6.92	50.58
2019-04-12 10:00:00	995	7.92	53.75
2019-04-12 11:00:00	953	7.42	51.83
2019-04-12 12:00:00	868	5.92	47.17
2019-04-12 13:00:00	1045	7	55.75
2019-04-12 14:00:00	1031	9.83	56.17
2019-04-12 15:00:00	952	57.25	63.34
2019-04-12 16:00:00	1042	43.42	64.42
2019-04-12 17:00:00	1036	27.5	60.92
2019-04-12 18:00:00	1094	25.42	63.17
2019-04-12 19:00:00	897	6.33	49.92
2019-04-12 20:00:00	718	5.33	38.67
2019-04-12 21:00:00	571	3.59	30.17
2019-04-12 22:00:00	606	3.92	32
2019-04-12 23:00:00	340	1.34	18.34
2019-04-13 00:00:00	260	0.67	13
2019-04-13 01:00:00	151	0.08	7.25
2019-04-13 02:00:00	76	0	2.92
2019-04-13 03:00:00	56	0	1.92
2019-04-13 04:00:00	56	0	1.67
2019-04-13 05:00:00	63	0	2.25
2019-04-13 06:00:00	181	0.42	7.75
2019-04-13 07:00:00	428	2.17	21.75
2019-04-13 08:00:00	554	3.42	28.84
2019-04-13 09:00:00	646	4.17	34.09
2019-04-13 10:00:00	730	4.92	38.83
2019-04-13 11:00:00	770	5.33	40.83
2019-04-13 12:00:00	773	4.92	41.33
2019-04-13 13:00:00	640	4.34	33.67
2019-04-13 14:00:00	539	3.25	29.25
2019-04-13 15:00:00	483	2.42	25.25
2019-04-13 16:00:00	487	2.5	25.42
2019-04-13 17:00:00	476	2.84	24.25
2019-04-13 18:00:00	526	3.17	28.08
2019-04-13 19:00:00	476	2.42	24.42
2019-04-13 20:00:00	489	2.83	25.34
2019-04-13 21:00:00	358	1.75	19.08
2019-04-13 22:00:00	379	1.92	19.17
2019-04-13 23:00:00	323	1.17	16.75
2019-04-14 00:00:00	283	0.78	14.78
2019-04-14 01:00:00	165	0.08	8.42
2019-04-14 02:00:00	119	0	5.34
2019-04-14 03:00:00	104	0	4.42
2019-04-14 04:00:00	91	0	3.75
2019-04-14 05:00:00	74	0	2.75
2019-04-14 06:00:00	132	0	5.92
2019-04-14 07:00:00	185	0.33	8.42
2019-04-14 08:00:00	313	1.42	15.59
2019-04-14 09:00:00	345	3	18.5
2019-04-14 10:00:00	457	2.5	23.75
2019-04-14 11:00:00	427	2.67	21.92
2019-04-14 12:00:00	450	2.25	23
2019-04-14 13:00:00	422	2	22.34
2019-04-14 14:00:00	332	1.5	17.25
2019-04-14 15:00:00	376	1.75	18.67
2019-04-14 16:00:00	323	1.25	17.09
2019-04-14 17:00:00	316	1.42	16.09
2019-04-14 18:00:00	356	1.67	17.75
2019-04-14 19:00:00	337	1.25	17.42
2019-04-14 20:00:00	329	1	16.67
2019-04-14 21:00:00	255	0.83	13.42
2019-04-14 22:00:00	165	0.17	8
2019-04-14 23:00:00	153	0.08	7.33
2019-04-15 00:00:00	77	0	3.33
2019-04-15 01:00:00	29	0	0.59
2019-04-15 02:00:00	9	0	0.17
2019-04-15 03:00:00	16	0	0.17
2019-04-15 04:00:00	18	0	0.17
2019-04-15 05:00:00	46	0	1.08
2019-04-15 06:00:00	291	1.42	13
2019-04-15 07:00:00	849	5.5	44.58
2019-04-15 08:00:00	848	5.17	45.17
2019-04-15 09:00:00	935	6.67	51
2019-04-15 10:00:00	906	6.42	48.5
2019-04-15 11:00:00	882	6.08	48
2019-04-15 12:00:00	784	4.92	41.42
2019-04-15 13:00:00	947	6.67	51.09
2019-04-15 14:00:00	974	7	52.25
2019-04-15 15:00:00	901	6.58	49.34
2019-04-15 16:00:00	979	6.75	52.67
2019-04-15 17:00:00	1048	8.58	57.09
2019-04-15 18:00:00	1033	28.5	60.25
2019-04-15 19:00:00	774	16.67	45.92
2019-04-15 20:00:00	540	3.75	28.84
2019-04-15 21:00:00	423	2.25	22.33
2019-04-15 22:00:00	375	1.83	19.92
2019-04-15 23:00:00	138	0.08	6.75
2019-04-16 00:00:00	69	0	2.56
2019-04-16 01:00:00	15	0	0
2019-04-16 02:00:00	9	0	0.17
2019-04-16 03:00:00	5	0	0.17
2019-04-16 04:00:00	12	0	0.25
2019-04-16 05:00:00	39	0	0.92
2019-04-16 06:00:00	288	1.5	12.92
2019-04-16 07:00:00	806	5.34	42.25
2019-04-16 08:00:00	876	6.17	46.58
2019-04-16 09:00:00	956	7.59	52.17
2019-04-16 10:00:00	958	7.59	52.09
2019-04-16 11:00:00	981	8.42	53.5
2019-04-16 12:00:00	842	6.67	45.5
2019-04-16 13:00:00	952	6.67	50.75
2019-04-16 14:00:00	1025	8.5	55.84
2019-04-16 15:00:00	1117	15.08	61.83
2019-04-16 16:00:00	930	11.5	51.59
2019-04-16 17:00:00	1132	11	62.17
2019-04-16 18:00:00	1139	11.25	62.33
2019-04-16 19:00:00	858	9.42	48.5
2019-04-16 20:00:00	570	3.75	29.83
2019-04-16 21:00:00	492	2.83	25.75
2019-04-16 22:00:00	459	2.58	24.67
2019-04-16 23:00:00	179	0.08	9.17
2019-04-17 00:00:00	81	0	3.55
2019-04-17 01:00:00	35	0	1.09
2019-04-17 02:00:00	32	0	0.75
2019-04-17 03:00:00	16	0	0.08
2019-04-17 04:00:00	20	0	0.34
2019-04-17 05:00:00	37	0	0.92
2019-04-17 06:00:00	283	1.33	12.25
2019-04-17 07:00:00	777	4.75	41.09
2019-04-17 08:00:00	864	6	46.42
2019-04-17 09:00:00	1008	7.25	54
2019-04-17 10:00:00	996	7.42	54.25
2019-04-17 11:00:00	1007	7.83	54.92
2019-04-17 12:00:00	944	7.42	51.09
2019-04-17 13:00:00	1032	7.08	55.42
2019-04-17 14:00:00	1064	7.42	58.5
2019-04-17 15:00:00	965	7.42	52
2019-04-17 16:00:00	1035	16.17	57.42
2019-04-17 17:00:00	1038	8.08	56.84
2019-04-17 18:00:00	1091	35.42	63.75
2019-04-17 19:00:00	837	8.92	48.08
2019-04-17 20:00:00	596	4.5	32.34
2019-04-17 21:00:00	445	2.34	23
2019-04-17 22:00:00	449	2.5	23.58
2019-04-17 23:00:00	201	0.42	10.25
2019-04-18 00:00:00	148	0.11	7.11
2019-04-18 01:00:00	51	0	1.75
2019-04-18 02:00:00	39	0	1.25
2019-04-18 03:00:00	26	0	0.5
2019-04-18 04:00:00	29	0	0.42
2019-04-18 05:00:00	50	0	1.5
2019-04-18 06:00:00	152	0.33	6.58
2019-04-18 07:00:00	461	2.34	22.67
2019-04-18 08:00:00	681	4.17	35.59
2019-04-18 09:00:00	828	5.34	43.83
2019-04-18 10:00:00	861	6.09	46.84
2019-04-18 11:00:00	816	6.83	43.5
2019-04-18 12:00:00	842	5.5	45.83
2019-04-18 13:00:00	827	5.42	44.17
2019-04-18 14:00:00	856	5.42	46.58
2019-04-18 15:00:00	871	5.92	46.08
2019-04-18 16:00:00	819	5.25	44.5
2019-04-18 17:00:00	897	6.58	48.58
2019-04-18 18:00:00	955	6.67	50.92
2019-04-18 19:00:00	599	3.5	33.5
2019-04-18 20:00:00	443	2.34	23.34
2019-04-18 21:00:00	351	1.67	18.42
2019-04-18 22:00:00	276	0.92	14
2019-04-18 23:00:00	229	0.59	11.5
2019-04-19 00:00:00	180	0.45	9
2019-04-19 01:00:00	107	0	4.59
2019-04-19 02:00:00	62	0	2.34
2019-04-19 03:00:00	63	0	2.17
2019-04-19 04:00:00	44	0	1.42
2019-04-19 05:00:00	57	0	2
2019-04-19 06:00:00	80	0	2.92
2019-04-19 07:00:00	256	0.59	12.75
2019-04-19 08:00:00	289	1.17	15
2019-04-19 09:00:00	215	0.58	10.33
2019-04-19 10:00:00	214	0.42	10.67
2019-04-19 11:00:00	302	1	15.5
2019-04-19 12:00:00	290	0.92	14.67
2019-04-19 13:00:00	228	0.42	11.33
2019-04-19 14:00:00	272	0.83	14.25
2019-04-19 15:00:00	247	1.5	12.75
2019-04-19 16:00:00	293	3.83	17.5
2019-04-19 17:00:00	302	3.59	16.33
2019-04-19 18:00:00	253	1.42	13.33
2019-04-19 19:00:00	331	1.75	16.67
2019-04-19 20:00:00	224	0.67	11.83
2019-04-19 21:00:00	204	0.42	10.17
2019-04-19 22:00:00	236	0.33	11.92
2019-04-19 23:00:00	147	0.08	7.17
2019-04-20 00:00:00	112	0	4.89
2019-04-20 01:00:00	67	0	2.75
2019-04-20 02:00:00	46	0	1.42
2019-04-20 03:00:00	21	0	0.25
2019-04-20 04:00:00	19	0	0.33
2019-04-20 05:00:00	33	0	0.92
2019-04-20 06:00:00	72	0.17	2.67
2019-04-20 07:00:00	155	0	7.17
2019-04-20 08:00:00	223	0.5	11
2019-04-20 09:00:00	305	1.17	14.92
2019-04-20 10:00:00	407	2	21
2019-04-20 11:00:00	425	2.33	21.92
2019-04-20 12:00:00	423	2.17	21.67
2019-04-20 13:00:00	356	1.58	18.67
2019-04-20 14:00:00	380	1.67	19.42
2019-04-20 15:00:00	355	1.42	17.92
2019-04-20 16:00:00	309	0.92	16.08
2019-04-20 17:00:00	250	0.59	12.83
2019-04-20 18:00:00	289	1.08	14.5
2019-04-20 19:00:00	306	1	15.58
2019-04-20 20:00:00	263	0.83	13.08
2019-04-20 21:00:00	246	0.59	12.34
2019-04-20 22:00:00	240	0.75	12.09
2019-04-20 23:00:00	220	0.25	10.75
2019-04-21 00:00:00	168	0.11	8.33
2019-04-21 01:00:00	93	0	4.08
2019-04-21 02:00:00	55	0	1.92
2019-04-21 03:00:00	67	0	2.34
2019-04-21 04:00:00	39	0	1.17
2019-04-21 05:00:00	53	0	1.67
2019-04-21 06:00:00	94	0	3.75
2019-04-21 07:00:00	159	0.17	7.75
2019-04-21 08:00:00	208	0.42	10.08
2019-04-21 09:00:00	271	1	13.67
2019-04-21 10:00:00	329	1.67	16.42
2019-04-21 11:00:00	335	1.42	17.34
2019-04-21 12:00:00	314	1.17	16.17
2019-04-21 13:00:00	319	1.33	15.84
2019-04-21 14:00:00	278	1.09	14.34
2019-04-21 15:00:00	309	1	15.75
2019-04-21 16:00:00	298	1.17	15.75
2019-04-21 17:00:00	312	1.17	15.83
2019-04-21 18:00:00	347	1.33	17.83
2019-04-21 19:00:00	320	1.25	16.33
2019-04-21 20:00:00	288	0.92	14.67
2019-04-21 21:00:00	274	1	14
2019-04-21 22:00:00	186	0.42	9
2019-04-21 23:00:00	136	0.33	6.92
2019-04-22 00:00:00	81	0	3.55
2019-04-22 01:00:00	36	0	0.92
2019-04-22 02:00:00	13	0	0.58
2019-04-22 03:00:00	14	0	0.25
2019-04-22 04:00:00	19	0	0.25
2019-04-22 05:00:00	63	0	2.34
2019-04-22 06:00:00	313	1.75	14.42
2019-04-22 07:00:00	819	4.92	42.25
2019-04-22 08:00:00	860	5.67	46.83
2019-04-22 09:00:00	925	6.17	50.08
2019-04-22 10:00:00	918	6.5	49.42
2019-04-22 11:00:00	824	6.92	45.17
2019-04-22 12:00:00	797	5.09	42.5
2019-04-22 13:00:00	931	6.42	49.75
2019-04-22 14:00:00	970	8.17	52.67
2019-04-22 15:00:00	891	6.67	48.33
2019-04-22 16:00:00	922	6.67	49.42
2019-04-22 17:00:00	1058	13.92	58.92
2019-04-22 18:00:00	1071	8.17	58.17
2019-04-22 19:00:00	779	5.42	43.25
2019-04-22 20:00:00	539	3.17	28.83
2019-04-22 21:00:00	439	2.25	23.08
2019-04-22 22:00:00	456	2.67	24.08
2019-04-22 23:00:00	145	0.08	7.17
2019-04-23 00:00:00	51	0	2.11
2019-04-23 01:00:00	25	0	0.08
2019-04-23 02:00:00	10	0	0.33
2019-04-23 03:00:00	13	0	0.33
2019-04-23 04:00:00	12	0	0.33
2019-04-23 05:00:00	42	0	1.5
2019-04-23 06:00:00	308	1.42	13.75
2019-04-23 07:00:00	759	4.92	39.84
2019-04-23 08:00:00	854	5.5	45.83
2019-04-23 09:00:00	907	6.17	49.25
2019-04-23 10:00:00	925	6.75	50.17
2019-04-23 11:00:00	837	6.09	45.17
2019-04-23 12:00:00	789	5.17	42.08
2019-04-23 13:00:00	954	6.84	50.83
2019-04-23 14:00:00	1009	7.42	55.67
2019-04-23 15:00:00	922	6.5	49.5
2019-04-23 16:00:00	996	6.67	53.42
2019-04-23 17:00:00	1061	11.34	58.5
2019-04-23 18:00:00	1092	8.59	58.58
2019-04-23 19:00:00	849	5.92	47.75
2019-04-23 20:00:00	590	3.84	31.92
2019-04-23 21:00:00	425	2	21.92
2019-04-23 22:00:00	479	2.92	25.92
2019-04-23 23:00:00	205	0.67	10.25
2019-04-24 00:00:00	65	0	2.89
2019-04-24 01:00:00	29	0	0.67
2019-04-24 02:00:00	16	0	0.5
2019-04-24 03:00:00	16	0	0.33
2019-04-24 04:00:00	14	0	0.17
2019-04-24 05:00:00	43	0	0.92
2019-04-24 06:00:00	343	1.83	15.75
2019-04-24 07:00:00	780	5	40.75
2019-04-24 08:00:00	856	5.75	46
2019-04-24 09:00:00	964	6.83	51.67
2019-04-24 10:00:00	914	6.83	50
2019-04-24 11:00:00	863	6.58	46.92
2019-04-24 12:00:00	835	6	44.58
2019-04-24 13:00:00	982	7.09	52.75
2019-04-24 14:00:00	953	6.84	52.17
2019-04-24 15:00:00	905	6.25	48.34
2019-04-24 16:00:00	948	7.17	51.42
2019-04-24 17:00:00	918	13.92	51.33
2019-04-24 18:00:00	862	20.08	49.67
2019-04-24 19:00:00	913	5.92	50.75
2019-04-24 20:00:00	593	4.83	31.92
2019-04-24 21:00:00	446	2.25	23.75
2019-04-24 22:00:00	548	3.17	29.09
2019-04-24 23:00:00	173	0.08	8.75
2019-04-25 00:00:00	88	0	4
2019-04-25 01:00:00	22	0	0.33
2019-04-25 02:00:00	17	0	0.17
2019-04-25 03:00:00	33	0	1
2019-04-25 04:00:00	14	0	0.5
2019-04-25 05:00:00	36	0	0.92
2019-04-25 06:00:00	298	1.42	13.08
2019-04-25 07:00:00	750	4.75	39.5
2019-04-25 08:00:00	797	4.83	42.08
2019-04-25 09:00:00	970	6.75	52.58
2019-04-25 10:00:00	967	7.34	52.34
2019-04-25 11:00:00	855	5.75	46.92
2019-04-25 12:00:00	799	5.42	42.5
2019-04-25 13:00:00	930	6.42	49.84
2019-04-25 14:00:00	987	7.5	53.67
2019-04-25 15:00:00	948	6.42	51.17
2019-04-25 16:00:00	975	7.42	52.34
2019-04-25 17:00:00	1065	10.67	58.5
2019-04-25 18:00:00	1042	8.33	56.5
2019-04-25 19:00:00	945	6.83	52.42
2019-04-25 20:00:00	646	4.67	35.09
2019-04-25 21:00:00	454	2.5	23.92
2019-04-25 22:00:00	539	3.34	28.25
2019-04-25 23:00:00	244	0.67	13.42
2019-04-26 00:00:00	167	0	8.11
2019-04-26 01:00:00	54	0	2.08
2019-04-26 02:00:00	46	0.17	1.75
2019-04-26 03:00:00	25	0	0.5
2019-04-26 04:00:00	23	0	0.58
2019-04-26 05:00:00	55	0	1.83
2019-04-26 06:00:00	298	1.5	13.09
2019-04-26 07:00:00	760	4.75	40.08
2019-04-26 08:00:00	870	6.58	46.75
2019-04-26 09:00:00	974	7.17	52.17
2019-04-26 10:00:00	941	6.67	51.08
2019-04-26 11:00:00	919	7.5	50.34
2019-04-26 12:00:00	870	5.75	47
2019-04-26 13:00:00	1001	6.84	53.25
2019-04-26 14:00:00	1028	7.67	56.17
2019-04-26 15:00:00	998	8.08	54.58
2019-04-26 16:00:00	1035	7.58	55.84
2019-04-26 17:00:00	1100	17.92	61.25
2019-04-26 18:00:00	1045	29.92	60.83
2019-04-26 19:00:00	854	6.17	47.09
2019-04-26 20:00:00	701	4.58	37.75
2019-04-26 21:00:00	511	3.09	27.58
2019-04-26 22:00:00	548	3.42	29
2019-04-26 23:00:00	311	1.17	16.17
2019-04-27 00:00:00	297	1	15.11
2019-04-27 01:00:00	160	0.17	8.17
2019-04-27 02:00:00	100	0	4.17
2019-04-27 03:00:00	59	0	2.25
2019-04-27 04:00:00	58	0	2.08
2019-04-27 05:00:00	47	0	1.42
2019-04-27 06:00:00	163	0.33	6.92
2019-04-27 07:00:00	399	1.92	19.5
2019-04-27 08:00:00	576	3.42	30.33
2019-04-27 09:00:00	631	4.08	33.25
2019-04-27 10:00:00	713	4.58	37.17
2019-04-27 11:00:00	722	4.92	38.75
2019-04-27 12:00:00	766	5	41.25
2019-04-27 13:00:00	607	4.09	32.5
2019-04-27 14:00:00	505	2.75	26.09
2019-04-27 15:00:00	471	2.75	24.5
2019-04-27 16:00:00	465	2.33	24
2019-04-27 17:00:00	499	2.75	25.83
2019-04-27 18:00:00	513	2.59	26.67
2019-04-27 19:00:00	471	2.5	24.92
2019-04-27 20:00:00	471	2.58	24.42
2019-04-27 21:00:00	370	1.67	19.5
2019-04-27 22:00:00	323	1.42	16.75
2019-04-27 23:00:00	290	0.83	14.75
2019-04-28 00:00:00	253	0.55	12.78
2019-04-28 01:00:00	150	0.08	7.17
2019-04-28 02:00:00	119	0	5.42
2019-04-28 03:00:00	84	0	3.67
2019-04-28 04:00:00	74	0	2.75
2019-04-28 05:00:00	60	0	2.08
2019-04-28 06:00:00	97	0	4.08
2019-04-28 07:00:00	211	0.42	9.92
2019-04-28 08:00:00	297	1.25	14.84
2019-04-28 09:00:00	303	1.25	15.42
2019-04-28 10:00:00	407	2.25	21
2019-04-28 11:00:00	400	2	20.5
2019-04-28 12:00:00	424	2.25	22.08
2019-04-28 13:00:00	419	2.42	21.92
2019-04-28 14:00:00	351	1.67	17.92
2019-04-28 15:00:00	317	1.17	16.17
2019-04-28 16:00:00	332	1.5	17
2019-04-28 17:00:00	383	2	19.25
2019-04-28 18:00:00	443	2.34	23.09
2019-04-28 19:00:00	363	1.75	19.25
2019-04-28 20:00:00	324	1.25	16.42
2019-04-28 21:00:00	242	0.5	12.59
2019-04-28 22:00:00	144	0.08	6.83
2019-04-28 23:00:00	135	0.08	6.34
2019-04-29 00:00:00	65	0	2.67
2019-04-29 01:00:00	38	0	1
2019-04-29 02:00:00	20	0	0
2019-04-29 03:00:00	15	0	0.34
2019-04-29 04:00:00	17	0	0.33
2019-04-29 05:00:00	47	0	1.25
2019-04-29 06:00:00	264	1.17	12
2019-04-29 07:00:00	807	5.09	42
2019-04-29 08:00:00	822	5.33	44.17
2019-04-29 09:00:00	972	7.83	52.42
2019-04-29 10:00:00	910	6.33	49.5
2019-04-29 11:00:00	830	5.67	44.75
2019-04-29 12:00:00	753	5.09	40.25
2019-04-29 13:00:00	934	6.92	50.34
2019-04-29 14:00:00	856	7.42	47.25
2019-04-29 15:00:00	906	8	48
2019-04-29 16:00:00	911	12.17	50.33
2019-04-29 17:00:00	935	13.17	52.42
2019-04-29 18:00:00	1116	13.58	61.67
2019-04-29 19:00:00	821	5.75	45.84
2019-04-29 20:00:00	533	3.67	28.5
2019-04-29 21:00:00	418	2.25	22
2019-04-29 22:00:00	460	2.67	24.42
2019-04-29 23:00:00	138	0	6.75
2019-04-30 00:00:00	67	0	2.78
2019-04-30 01:00:00	25	0	0.33
2019-04-30 02:00:00	14	0	0.25
2019-04-30 03:00:00	14	0	0.17
2019-04-30 04:00:00	15	0	0.5
2019-04-30 05:00:00	44	0	1
2019-04-30 06:00:00	306	1.42	13.75
2019-04-30 07:00:00	797	5.25	41.42
2019-04-30 08:00:00	817	5.34	44.09
2019-04-30 09:00:00	963	6.92	51.83
2019-04-30 10:00:00	907	7	49.17
2019-04-30 11:00:00	856	6.25	46.83
2019-04-30 12:00:00	828	6.25	44.17
2019-04-30 13:00:00	955	7.08	51.17
2019-04-30 14:00:00	969	7.92	53.42
2019-04-30 15:00:00	972	8	52.25
2019-04-30 16:00:00	1023	19.17	57.59
2019-04-30 17:00:00	1021	11.42	56.92
2019-04-30 18:00:00	1085	17.5	60.17
2019-04-30 19:00:00	880	5.67	49.17
2019-04-30 20:00:00	700	5.17	37.92
2019-04-30 21:00:00	560	3.09	29.08
2019-04-30 22:00:00	581	3.58	30.92
2019-04-30 23:00:00	301	0.92	15.92
2019-05-01 00:00:00	244	0.78	12.11

## Sheet: PM 03220 031
Data/Hora	Intensidade(carros/hora)	Ocupacao(%)	Carga(%)
2019-04-01 00:00:00	0	0	0
2019-04-01 01:00:00	0	0	0
2019-04-01 02:00:00	0	0	0
2019-04-01 03:00:00	0	0	0
2019-04-01 04:00:00	0	0	0
2019-04-01 05:00:00	0	0	0
2019-04-01 06:00:00	0	0	0
2019-04-01 07:00:00	0	0	0
2019-04-01 08:00:00	0	0	0
2019-04-01 09:00:00	0	0	0
2019-04-01 10:00:00	0	0	0
2019-04-01 11:00:00	0	0	0
2019-04-01 12:00:00	0	0	0
2019-04-01 13:00:00	0	0	0
2019-04-01 14:00:00	0	0	0
2019-04-01 15:00:00	0	0	0
2019-04-01 16:00:00	0	0	0
2019-04-01 17:00:00	0	0	0
2019-04-01 18:00:00	0	0	0
2019-04-01 19:00:00	0	0	0
2019-04-01 20:00:00	0	0.17	0
2019-04-01 21:00:00	0	0	0
2019-04-01 22:00:00	0	0	0
2019-04-01 23:00:00	0	0.17	0
2019-04-02 00:00:00	0	0.22	0
2019-04-02 01:00:00	0	0	0
2019-04-02 02:00:00	0	0	0
2019-04-02 03:00:00	0	0	0
2019-04-02 04:00:00	0	0	0
2019-04-02 05:00:00	0	0	0
2019-04-02 06:00:00	0	0	0
2019-04-02 07:00:00	0	0	0
2019-04-02 08:00:00	0	0	0
2019-04-02 09:00:00	0	0	0
2019-04-02 10:00:00	0	0	0
2019-04-02 11:00:00	0	0	0
2019-04-02 12:00:00	0	0	0
2019-04-02 13:00:00	0	0	0
2019-04-02 14:00:00	0	0.17	0
2019-04-02 15:00:00	0	0	0
2019-04-02 16:00:00	0	0	0
2019-04-02 17:00:00	0	0	0
2019-04-02 18:00:00	0	0	0
2019-04-02 19:00:00	0	0.08	0
2019-04-02 20:00:00	0	0	0
2019-04-02 21:00:00	0	0	0
2019-04-02 22:00:00	0	0	0
2019-04-02 23:00:00	0	0	0
2019-04-03 00:00:00	0	0.56	0
2019-04-03 01:00:00	0	0	0
2019-04-03 02:00:00	0	0	0
2019-04-03 03:00:00	0	0.08	0
2019-04-03 04:00:00	0	0.08	0
2019-04-03 05:00:00	0	0.17	0
2019-04-03 06:00:00	0	0.59	0
2019-04-03 07:00:00	0	0.34	0
2019-04-03 08:00:00	0	0.5	0
2019-04-03 09:00:00	0	0	0
2019-04-03 10:00:00	0	0.25	0
2019-04-03 11:00:00	0	0.17	0
2019-04-03 12:00:00	0	0.59	0
2019-04-03 13:00:00	0	0.25	0
2019-04-03 14:00:00	0	0	0
2019-04-03 15:00:00	0	0	0
2019-04-03 16:00:00	0	0.17	0
2019-04-03 17:00:00	0	0.42	0
2019-04-03 18:00:00	0	0.84	0
2019-04-03 19:00:00	0	0	0
2019-04-03 20:00:00	0	0.59	0
2019-04-03 21:00:00	0	0	0
2019-04-03 22:00:00	0	0	0
2019-04-03 23:00:00	0	0	0
2019-04-04 00:00:00	0	0.56	0
2019-04-04 01:00:00	0	0.17	0
2019-04-04 02:00:00	0	0	0
2019-04-04 03:00:00	0	0	0
2019-04-04 04:00:00	0	0	0
2019-04-04 05:00:00	0	0	0
2019-04-04 06:00:00	0	0	0
2019-04-04 07:00:00	0	0	0
2019-04-04 08:00:00	0	0	0
2019-04-04 09:00:00	0	0	0
2019-04-04 10:00:00	0	0	0
2019-04-04 11:00:00	0	0	0
2019-04-04 12:00:00	0	0	0
2019-04-04 13:00:00	0	0	0
2019-04-04 14:00:00	0	0	0
2019-04-04 15:00:00	0	0	0
2019-04-04 16:00:00	0	0	0
2019-04-04 17:00:00	0	0	0
2019-04-04 18:00:00	0	0.08	0
2019-04-04 19:00:00	0	0	0
2019-04-04 20:00:00	0	0	0
2019-04-04 21:00:00	0	0	0
2019-04-04 22:00:00	0	0	0
2019-04-04 23:00:00	0	0	0
2019-04-05 00:00:00	0	0	0
2019-04-05 01:00:00	0	0	0
2019-04-05 02:00:00	0	0	0
2019-04-05 03:00:00	0	0	0
2019-04-05 04:00:00	0	0	0
2019-04-05 05:00:00	0	0	0
2019-04-05 06:00:00	0	0	0
2019-04-05 07:00:00	0	0	0
2019-04-05 08:00:00	0	0	0
2019-04-05 09:00:00	0	0	0
2019-04-05 10:00:00	0	0	0
2019-04-05 11:00:00	0	0	0
2019-04-05 12:00:00	0	0	0
2019-04-05 13:00:00	0	0	0
2019-04-05 14:00:00	0	0	0
2019-04-05 15:00:00	0	0	0
2019-04-05 16:00:00	0	0	0
2019-04-05 17:00:00	0	0	0
2019-04-05 18:00:00	0	0	0
2019-04-05 19:00:00	0	0	0
2019-04-05 20:00:00	0	0	0
2019-04-05 21:00:00	0	0	0
2019-04-05 22:00:00	0	0	0
2019-04-05 23:00:00	0	0	0
2019-04-06 00:00:00	0	0.44	0
2019-04-06 01:00:00	0	0	0
2019-04-06 02:00:00	0	0	0
2019-04-06 03:00:00	0	0	0
2019-04-06 04:00:00	0	0	0
2019-04-06 05:00:00	0	0	0
2019-04-06 06:00:00	0	0	0
2019-04-06 07:00:00	0	0	0
2019-04-06 08:00:00	0	0	0
2019-04-06 09:00:00	0	0	0
2019-04-06 10:00:00	0	0	0
2019-04-06 11:00:00	0	0	0
2019-04-06 12:00:00	0	0	0
2019-04-06 13:00:00	0	0	0
2019-04-06 14:00:00	0	0	0
2019-04-06 15:00:00	0	0	0
2019-04-06 16:00:00	0	0	0
2019-04-06 17:00:00	0	0	0
2019-04-06 18:00:00	0	0	0
2019-04-06 19:00:00	0	0	0
2019-04-06 20:00:00	0	0	0
2019-04-06 21:00:00	0	0	0
2019-04-06 22:00:00	0	0	0
2019-04-06 23:00:00	0	0	0
2019-04-07 00:00:00	0	0	0
2019-04-07 01:00:00	0	0	0
2019-04-07 02:00:00	0	0	0
2019-04-07 03:00:00	0	0	0
2019-04-07 04:00:00	0	0	0
2019-04-07 05:00:00	0	0	0
2019-04-07 06:00:00	0	0	0
2019-04-07 07:00:00	0	0	0
2019-04-07 08:00:00	0	0	0
2019-04-07 09:00:00	0	0	0
2019-04-07 10:00:00	0	0	0
2019-04-07 11:00:00	0	0	0
2019-04-07 12:00:00	0	0	0
2019-04-07 13:00:00	0	0	0
2019-04-07 14:00:00	0	0	0
2019-04-07 15:00:00	0	0	0
2019-04-07 16:00:00	0	0	0
2019-04-07 17:00:00	0	0	0
2019-04-07 18:00:00	0	0	0
2019-04-07 19:00:00	0	0	0
2019-04-07 20:00:00	0	0	0
2019-04-07 21:00:00	0	0	0
2019-04-07 22:00:00	0	0	0
2019-04-07 23:00:00	0	0	0
2019-04-08 00:00:00	0	0	0
2019-04-08 01:00:00	0	0	0
2019-04-08 02:00:00	0	0	0
2019-04-08 03:00:00	0	0	0
2019-04-08 04:00:00	0	0	0
2019-04-08 05:00:00	0	0	0
2019-04-08 06:00:00	0	0	0
2019-04-08 07:00:00	0	0	0
2019-04-08 08:00:00	0	0	0
2019-04-08 09:00:00	0	0	0
2019-04-08 10:00:00	0	0	0
2019-04-08 11:00:00	0	0	0
2019-04-08 12:00:00	0	0	0
2019-04-08 13:00:00	0	0	0
2019-04-08 14:00:00	0	0	0
2019-04-08 15:00:00	0	0	0
2019-04-08 16:00:00	0	0	0
2019-04-08 17:00:00	0	0	0
2019-04-08 18:00:00	0	0	0
2019-04-08 19:00:00	0	0	0
2019-04-08 20:00:00	0	0	0
2019-04-08 21:00:00	0	0	0
2019-04-08 22:00:00	0	0	0
2019-04-08 23:00:00	0	0	0
2019-04-09 00:00:00	0	0	0
2019-04-09 01:00:00	0	0	0
2019-04-09 02:00:00	0	0	0
2019-04-09 03:00:00	0	0	0
2019-04-09 04:00:00	0	0	0
2019-04-09 05:00:00	0	0	0
2019-04-09 06:00:00	0	0	0
2019-04-09 07:00:00	0	0	0
2019-04-09 08:00:00	0	0	0
2019-04-09 09:00:00	0	0	0
2019-04-09 10:00:00	0	0	0
2019-04-09 11:00:00	0	0	0
2019-04-09 12:00:00	0	0	0
2019-04-09 13:00:00	0	0	0
2019-04-09 14:00:00	0	0	0
2019-04-09 15:00:00	0	0	0
2019-04-09 16:00:00	0	0	0
2019-04-09 17:00:00	0	0	0
2019-04-09 18:00:00	0	0	0
2019-04-09 19:00:00	0	0	0
2019-04-09 20:00:00	0	0	0
2019-04-09 21:00:00	0	0	0
2019-04-09 22:00:00	0	0	0
2019-04-09 23:00:00	0	0	0
2019-04-10 00:00:00	0	0.22	0
2019-04-10 01:00:00	0	0	0
2019-04-10 02:00:00	0	0	0
2019-04-10 03:00:00	0	0	0
2019-04-10 04:00:00	0	0	0
2019-04-10 05:00:00	0	0	0
2019-04-10 06:00:00	0	0	0
2019-04-10 07:00:00	0	0	0
2019-04-10 08:00:00	0	0	0
2019-04-10 09:00:00	0	0	0
2019-04-10 10:00:00	0	0	0
2019-04-10 11:00:00	0	0	0
2019-04-10 12:00:00	0	0.17	0
2019-04-10 13:00:00	0	0	0
2019-04-10 14:00:00	0	0	0
2019-04-10 15:00:00	0	0	0
2019-04-10 16:00:00	0	0	0
2019-04-10 17:00:00	0	0	0
2019-04-10 18:00:00	0	0.34	0
2019-04-10 19:00:00	0	0	0
2019-04-10 20:00:00	0	0	0
2019-04-10 21:00:00	0	0	0
2019-04-10 22:00:00	0	0	0
2019-04-10 23:00:00	0	0	0
2019-04-11 00:00:00	0	0	0
2019-04-11 01:00:00	0	0.08	0
2019-04-11 02:00:00	0	0	0
2019-04-11 03:00:00	0	0	0
2019-04-11 04:00:00	0	0	0
2019-04-11 05:00:00	0	0	0
2019-04-11 06:00:00	0	0	0
2019-04-11 07:00:00	0	0	0
2019-04-11 08:00:00	0	0	0
2019-04-11 09:00:00	0	0	0
2019-04-11 10:00:00	0	0	0
2019-04-11 11:00:00	0	0	0
2019-04-11 12:00:00	0	0	0
2019-04-11 13:00:00	0	0	0
2019-04-11 14:00:00	0	0	0
2019-04-11 15:00:00	0	0	0
2019-04-11 16:00:00	0	0	0
2019-04-11 17:00:00	0	0	0
2019-04-11 18:00:00	0	0	0
2019-04-11 19:00:00	0	0	0
2019-04-11 20:00:00	0	0	0
2019-04-11 21:00:00	0	0	0
2019-04-11 22:00:00	0	0	0
2019-04-11 23:00:00	0	0	0
2019-04-12 00:00:00	0	0	0
2019-04-12 01:00:00	0	0	0
2019-04-12 02:00:00	0	0	0
2019-04-12 03:00:00	0	0	0
2019-04-12 04:00:00	0	0	0
2019-04-12 05:00:00	0	0	0
2019-04-12 06:00:00	0	0	0
2019-04-12 07:00:00	0	0	0
2019-04-12 08:00:00	0	0	0
2019-04-12 09:00:00	0	0	0
2019-04-12 10:00:00	0	0	0
2019-04-12 11:00:00	0	0	0
2019-04-12 12:00:00	0	0	0
2019-04-12 13:00:00	0	0	0
2019-04-12 14:00:00	0	0	0
2019-04-12 15:00:00	0	0	0
2019-04-12 16:00:00	0	0	0
2019-04-12 17:00:00	0	0	0
2019-04-12 18:00:00	0	0	0
2019-04-12 19:00:00	0	0	0
2019-04-12 20:00:00	0	0	0
2019-04-12 21:00:00	0	0	0
2019-04-12 22:00:00	0	0	0
2019-04-12 23:00:00	0	0	0
2019-04-13 00:00:00	0	0.22	0
2019-04-13 01:00:00	0	0	0
2019-04-13 02:00:00	0	0	0
2019-04-13 03:00:00	0	0	0
2019-04-13 04:00:00	0	0	0
2019-04-13 05:00:00	0	0	0
2019-04-13 06:00:00	0	0	0
2019-04-13 07:00:00	0	0	0
2019-04-13 08:00:00	0	0	0
2019-04-13 09:00:00	0	0	0
2019-04-13 10:00:00	0	0	0
2019-04-13 11:00:00	0	0	0
2019-04-13 12:00:00	0	0	0
2019-04-13 13:00:00	0	0	0
2019-04-13 14:00:00	0	0	0
2019-04-13 15:00:00	0	0	0
2019-04-13 16:00:00	0	0	0
2019-04-13 17:00:00	0	0	0
2019-04-13 18:00:00	0	0	0
2019-04-13 19:00:00	0	0	0
2019-04-13 20:00:00	0	0	0
2019-04-13 21:00:00	0	0	0
2019-04-13 22:00:00	0	0	0
2019-04-13 23:00:00	0	0	0
2019-04-14 00:00:00	0	0	0
2019-04-14 01:00:00	0	0	0
2019-04-14 02:00:00	0	0	0
2019-04-14 03:00:00	0	0	0
2019-04-14 04:00:00	0	0	0
2019-04-14 05:00:00	0	0	0
2019-04-14 06:00:00	0	0	0
2019-04-14 07:00:00	0	0	0
2019-04-14 08:00:00	0	0	0
2019-04-14 09:00:00	0	0	0
2019-04-14 10:00:00	0	0	0
2019-04-14 11:00:00	0	0	0
2019-04-14 12:00:00	0	0	0
2019-04-14 13:00:00	0	0	0
2019-04-14 14:00:00	0	0	0
2019-04-14 15:00:00	0	0	0
2019-04-14 16:00:00	0	0	0
2019-04-14 17:00:00	0	0	0
2019-04-14 18:00:00	0	0	0
2019-04-14 19:00:00	0	0	0
2019-04-14 20:00:00	0	0	0
2019-04-14 21:00:00	0	0	0
2019-04-14 22:00:00	0	0	0
2019-04-14 23:00:00	0	0	0
2019-04-15 00:00:00	0	0	0
2019-04-15 01:00:00	0	0	0
2019-04-15 02:00:00	0	0	0
2019-04-15 03:00:00	0	0	0
2019-04-15 04:00:00	0	0	0
2019-04-15 05:00:00	0	0	0
2019-04-15 06:00:00	0	0	0
2019-04-15 07:00:00	0	0	0
2019-04-15 08:00:00	0	0	0
2019-04-15 09:00:00	0	0	0
2019-04-15 10:00:00	0	0	0
2019-04-15 11:00:00	0	0	0
2019-04-15 12:00:00	0	0	0
2019-04-15 13:00:00	0	0	0
2019-04-15 14:00:00	0	0	0
2019-04-15 15:00:00	0	0	0
2019-04-15 16:00:00	0	0	0
2019-04-15 17:00:00	0	0	0
2019-04-15 18:00:00	0	0	0
2019-04-15 19:00:00	0	0	0
2019-04-15 20:00:00	0	0	0
2019-04-15 21:00:00	0	0	0
2019-04-15 22:00:00	0	0	0
2019-04-15 23:00:00	0	0	0
2019-04-16 00:00:00	0	0	0
2019-04-16 01:00:00	0	0	0
2019-04-16 02:00:00	0	0	0
2019-04-16 03:00:00	0	0	0
2019-04-16 04:00:00	0	0	0
2019-04-16 05:00:00	0	0	0
2019-04-16 06:00:00	0	0	0
2019-04-16 07:00:00	0	0	0
2019-04-16 08:00:00	0	0	0
2019-04-16 09:00:00	0	0	0
2019-04-16 10:00:00	0	0	0
2019-04-16 11:00:00	0	0	0
2019-04-16 12:00:00	0	0	0
2019-04-16 13:00:00	0	0	0
2019-04-16 14:00:00	0	0	0
2019-04-16 15:00:00	0	0	0
2019-04-16 16:00:00	0	0	0
2019-04-16 17:00:00	0	0	0
2019-04-16 18:00:00	0	0	0
2019-04-16 19:00:00	0	0	0
2019-04-16 20:00:00	0	0	0
2019-04-16 21:00:00	0	0	0
2019-04-16 22:00:00	0	0	0
2019-04-16 23:00:00	0	0	0
2019-04-17 00:00:00	0	0	0
2019-04-17 01:00:00	0	0	0
2019-04-17 02:00:00	0	0	0
2019-04-17 03:00:00	0	0	0
2019-04-17 04:00:00	0	0	0
2019-04-17 05:00:00	0	0	0
2019-04-17 06:00:00	0	0	0
2019-04-17 07:00:00	0	0	0
2019-04-17 08:00:00	0	0	0
2019-04-17 09:00:00	0	0	0
2019-04-17 10:00:00	0	0	0
2019-04-17 11:00:00	0	0	0
2019-04-17 12:00:00	0	0	0
2019-04-17 13:00:00	0	0	0
2019-04-17 14:00:00	0	0	0
2019-04-17 15:00:00	0	0	0
2019-04-17 16:00:00	0	0	0
2019-04-17 17:00:00	0	0	0
2019-04-17 18:00:00	0	0	0
2019-04-17 19:00:00	0	0	0
2019-04-17 20:00:00	0	0	0
2019-04-17 21:00:00	0	0	0
2019-04-17 22:00:00	0	0	0
2019-04-17 23:00:00	0	0	0
2019-04-18 00:00:00	0	0	0
2019-04-18 01:00:00	0	0	0
2019-04-18 02:00:00	0	0	0
2019-04-18 03:00:00	0	0	0
2019-04-18 04:00:00	0	0	0
2019-04-18 05:00:00	0	0	0
2019-04-18 06:00:00	0	0	0
2019-04-18 07:00:00	0	0	0
2019-04-18 08:00:00	0	0	0
2019-04-18 09:00:00	0	0	0
2019-04-18 10:00:00	0	0	0
2019-04-18 11:00:00	0	0	0
2019-04-18 12:00:00	0	0	0
2019-04-18 13:00:00	0	0	0
2019-04-18 14:00:00	0	0	0
2019-04-18 15:00:00	0	0	0
2019-04-18 16:00:00	0	0	0
2019-04-18 17:00:00	0	0	0
2019-04-18 18:00:00	0	0	0
2019-04-18 19:00:00	0	0	0
2019-04-18 20:00:00	0	0	0
2019-04-18 21:00:00	0	0	0
2019-04-18 22:00:00	0	0	0
2019-04-18 23:00:00	0	0	0
2019-04-19 00:00:00	0	0	0
2019-04-19 01:00:00	0	0	0
2019-04-19 02:00:00	0	0	0
2019-04-19 03:00:00	0	0	0
2019-04-19 04:00:00	0	0	0
2019-04-19 05:00:00	0	0	0
2019-04-19 06:00:00	0	0	0
2019-04-19 07:00:00	0	0	0
2019-04-19 08:00:00	0	0	0
2019-04-19 09:00:00	0	0	0
2019-04-19 10:00:00	0	0	0
2019-04-19 11:00:00	0	0	0
2019-04-19 12:00:00	0	0	0
2019-04-19 13:00:00	0	0	0
2019-04-19 14:00:00	0	0	0
2019-04-19 15:00:00	0	0	0
2019-04-19 16:00:00	0	0	0
2019-04-19 17:00:00	0	0	0
2019-04-19 18:00:00	0	0	0
2019-04-19 19:00:00	0	0	0
2019-04-19 20:00:00	0	0	0
2019-04-19 21:00:00	0	0	0
2019-04-19 22:00:00	0	0	0
2019-04-19 23:00:00	0	0	0
2019-04-20 00:00:00	0	0	0
2019-04-20 01:00:00	0	0	0
2019-04-20 02:00:00	0	0	0
2019-04-20 03:00:00	0	0	0
2019-04-20 04:00:00	0	0	0
2019-04-20 05:00:00	0	0	0
2019-04-20 06:00:00	0	0	0
2019-04-20 07:00:00	0	0	0
2019-04-20 08:00:00	0	0	0
2019-04-20 09:00:00	0	0	0
2019-04-20 10:00:00	0	0	0
2019-04-20 11:00:00	0	0	0
2019-04-20 12:00:00	0	0	0
2019-04-20 13:00:00	0	0	0
2019-04-20 14:00:00	0	0	0
2019-04-20 15:00:00	0	0	0
2019-04-20 16:00:00	0	0	0
2019-04-20 17:00:00	0	0	0
2019-04-20 18:00:00	0	0	0
2019-04-20 19:00:00	0	0	0
2019-04-20 20:00:00	0	0	0
2019-04-20 21:00:00	0	0	0
2019-04-20 22:00:00	0	0	0
2019-04-20 23:00:00	0	0	0
2019-04-21 00:00:00	0	0	0
2019-04-21 01:00:00	0	0	0
2019-04-21 02:00:00	0	0	0
2019-04-21 03:00:00	0	0	0
2019-04-21 04:00:00	0	0	0
2019-04-21 05:00:00	0	0	0
2019-04-21 06:00:00	0	0	0
2019-04-21 07:00:00	0	0	0
2019-04-21 08:00:00	0	0	0
2019-04-21 09:00:00	0	0	0
2019-04-21 10:00:00	0	0	0
2019-04-21 11:00:00	0	0	0
2019-04-21 12:00:00	0	0	0
2019-04-21 13:00:00	0	0	0
2019-04-21 14:00:00	0	0	0
2019-04-21 15:00:00	0	0	0
2019-04-21 16:00:00	0	0	0
2019-04-21 17:00:00	0	0	0
2019-04-21 18:00:00	0	0	0
2019-04-21 19:00:00	0	0	0
2019-04-21 20:00:00	0	0	0
2019-04-21 21:00:00	0	0	0
2019-04-21 22:00:00	0	0	0
2019-04-21 23:00:00	0	0	0
2019-04-22 00:00:00	0	0	0
2019-04-22 01:00:00	0	0	0
2019-04-22 02:00:00	0	0	0
2019-04-22 03:00:00	0	0	0
2019-04-22 04:00:00	0	0	0
2019-04-22 05:00:00	0	0	0
2019-04-22 06:00:00	0	0	0
2019-04-22 07:00:00	0	0	0
2019-04-22 08:00:00	0	0	0
2019-04-22 09:00:00	0	0	0
2019-04-22 10:00:00	0	0	0
2019-04-22 11:00:00	0	0	0
2019-04-22 12:00:00	0	0	0
2019-04-22 13:00:00	0	0	0
2019-04-22 14:00:00	0	0	0
2019-04-22 15:00:00	0	0	0
2019-04-22 16:00:00	0	0	0
2019-04-22 17:00:00	0	0	0
2019-04-22 18:00:00	0	0	0
2019-04-22 19:00:00	0	0	0
2019-04-22 20:00:00	0	0	0
2019-04-22 21:00:00	0	0	0
2019-04-22 22:00:00	0	0	0
2019-04-22 23:00:00	0	0	0
2019-04-23 00:00:00	0	0	0
2019-04-23 01:00:00	0	0	0
2019-04-23 02:00:00	0	0	0
2019-04-23 03:00:00	0	0	0
2019-04-23 04:00:00	0	0	0
2019-04-23 05:00:00	0	0	0
2019-04-23 06:00:00	0	0	0
2019-04-23 07:00:00	0	0	0
2019-04-23 08:00:00	0	0	0
2019-04-23 09:00:00	0	0	0
2019-04-23 10:00:00	0	0	0
2019-04-23 11:00:00	0	0	0
2019-04-23 12:00:00	0	0	0
2019-04-23 13:00:00	0	0	0
2019-04-23 14:00:00	0	0	0
2019-04-23 15:00:00	0	0	0
2019-04-23 16:00:00	0	0	0
2019-04-23 17:00:00	0	0	0
2019-04-23 18:00:00	0	0	0
2019-04-23 19:00:00	0	0	0
2019-04-23 20:00:00	0	0	0
2019-04-23 21:00:00	0	0	0
2019-04-23 22:00:00	0	0	0
2019-04-23 23:00:00	0	0	0
2019-04-24 00:00:00	0	0	0
2019-04-24 01:00:00	0	0	0
2019-04-24 02:00:00	0	0	0
2019-04-24 03:00:00	0	0	0
2019-04-24 04:00:00	0	0	0
2019-04-24 05:00:00	0	0	0
2019-04-24 06:00:00	0	0	0
2019-04-24 07:00:00	0	0	0
2019-04-24 08:00:00	0	0	0
2019-04-24 09:00:00	0	0	0
2019-04-24 10:00:00	0	0	0
2019-04-24 11:00:00	0	0	0
2019-04-24 12:00:00	0	0	0
2019-04-24 13:00:00	0	0	0
2019-04-24 14:00:00	0	0	0
2019-04-24 15:00:00	0	0	0
2019-04-24 16:00:00	0	0	0
2019-04-24 17:00:00	0	0	0
2019-04-24 18:00:00	0	0	0
2019-04-24 19:00:00	0	0	0
2019-04-24 20:00:00	0	0	0
2019-04-24 21:00:00	0	0	0
2019-04-24 22:00:00	0	0	0
2019-04-24 23:00:00	0	0	0
2019-04-25 00:00:00	0	0	0
2019-04-25 01:00:00	0	0	0
2019-04-25 02:00:00	0	0	0
2019-04-25 03:00:00	0	0	0
2019-04-25 04:00:00	0	0	0
2019-04-25 05:00:00	0	0	0
2019-04-25 06:00:00	0	0	0
2019-04-25 07:00:00	0	0	0
2019-04-25 08:00:00	0	0	0
2019-04-25 09:00:00	0	0	0
2019-04-25 10:00:00	0	0	0
2019-04-25 11:00:00	0	0	0
2019-04-25 12:00:00	0	0	0
2019-04-25 13:00:00	0	0	0
2019-04-25 14:00:00	0	0	0
2019-04-25 15:00:00	0	0	0
2019-04-25 16:00:00	0	0	0
2019-04-25 17:00:00	0	0	0
2019-04-25 18:00:00	0	0	0
2019-04-25 19:00:00	0	0	0
2019-04-25 20:00:00	0	0	0
2019-04-25 21:00:00	0	0	0
2019-04-25 22:00:00	0	0	0
2019-04-25 23:00:00	0	0	0
2019-04-26 00:00:00	0	0	0
2019-04-26 01:00:00	0	0	0
2019-04-26 02:00:00	0	0	0
2019-04-26 03:00:00	0	0	0
2019-04-26 04:00:00	0	0	0
2019-04-26 05:00:00	0	0	0
2019-04-26 06:00:00	0	0	0
2019-04-26 07:00:00	0	0	0
2019-04-26 08:00:00	0	0	0
2019-04-26 09:00:00	0	0	0
2019-04-26 10:00:00	0	0	0
2019-04-26 11:00:00	0	0	0
2019-04-26 12:00:00	0	0	0
2019-04-26 13:00:00	0	0	0
2019-04-26 14:00:00	0	0	0
2019-04-26 15:00:00	0	0	0
2019-04-26 16:00:00	0	0	0
2019-04-26 17:00:00	0	0	0
2019-04-26 18:00:00	0	0	0
2019-04-26 19:00:00	0	0	0
2019-04-26 20:00:00	0	0	0
2019-04-26 21:00:00	0	0	0
2019-04-26 22:00:00	0	0	0
2019-04-26 23:00:00	0	0	0
2019-04-27 00:00:00	0	0	0
2019-04-27 01:00:00	0	0	0
2019-04-27 02:00:00	0	0	0
2019-04-27 03:00:00	0	0	0
2019-04-27 04:00:00	0	0	0
2019-04-27 05:00:00	0	0	0
2019-04-27 06:00:00	0	0	0
2019-04-27 07:00:00	0	0	0
2019-04-27 08:00:00	0	0	0
2019-04-27 09:00:00	0	0	0
2019-04-27 10:00:00	0	0	0
2019-04-27 11:00:00	0	0	0
2019-04-27 12:00:00	0	0	0
2019-04-27 13:00:00	0	0	0
2019-04-27 14:00:00	0	0	0
2019-04-27 15:00:00	0	0	0
2019-04-27 16:00:00	0	0	0
2019-04-27 17:00:00	0	0	0
2019-04-27 18:00:00	0	0	0
2019-04-27 19:00:00	0	0	0
2019-04-27 20:00:00	0	0	0
2019-04-27 21:00:00	0	0	0
2019-04-27 22:00:00	0	0	0
2019-04-27 23:00:00	0	0	0
2019-04-28 00:00:00	0	0	0
2019-04-28 01:00:00	0	0	0
2019-04-28 02:00:00	0	0	0
2019-04-28 03:00:00	0	0	0
2019-04-28 04:00:00	0	0	0
2019-04-28 05:00:00	0	0	0
2019-04-28 06:00:00	0	0	0
2019-04-28 07:00:00	0	0	0
2019-04-28 08:00:00	0	0	0
2019-04-28 09:00:00	0	0	0
2019-04-28 10:00:00	0	0	0
2019-04-28 11:00:00	0	0	0
2019-04-28 12:00:00	0	0	0
2019-04-28 13:00:00	0	0	0
2019-04-28 14:00:00	0	0	0
2019-04-28 15:00:00	0	0	0
2019-04-28 16:00:00	0	0	0
2019-04-28 17:00:00	0	0	0
2019-04-28 18:00:00	0	0	0
2019-04-28 19:00:00	0	0	0
2019-04-28 20:00:00	0	0	0
2019-04-28 21:00:00	0	0	0
2019-04-28 22:00:00	0	0	0
2019-04-28 23:00:00	0	0	0
2019-04-29 00:00:00	0	0	0
2019-04-29 01:00:00	0	0	0
2019-04-29 02:00:00	0	0	0
2019-04-29 03:00:00	0	0	0
2019-04-29 04:00:00	0	0	0
2019-04-29 05:00:00	0	0	0
2019-04-29 06:00:00	0	0	0
2019-04-29 07:00:00	0	0	0
2019-04-29 08:00:00	0	0	0
2019-04-29 09:00:00	0	0	0
2019-04-29 10:00:00	0	0	0
2019-04-29 11:00:00	0	0	0
2019-04-29 12:00:00	0	0	0
2019-04-29 13:00:00	0	0	0
2019-04-29 14:00:00	0	0	0
2019-04-29 15:00:00	0	0	0
2019-04-29 16:00:00	0	0	0
2019-04-29 17:00:00	0	0	0
2019-04-29 18:00:00	0	0	0
2019-04-29 19:00:00	0	0	0
2019-04-29 20:00:00	0	0	0
2019-04-29 21:00:00	0	0	0
2019-04-29 22:00:00	0	0	0
2019-04-29 23:00:00	0	0	0
2019-04-30 00:00:00	0	0	0
2019-04-30 01:00:00	0	0	0
2019-04-30 02:00:00	0	0	0
2019-04-30 03:00:00	0	0	0
2019-04-30 04:00:00	0	0	0
2019-04-30 05:00:00	0	0	0
2019-04-30 06:00:00	0	0	0
2019-04-30 07:00:00	0	0	0
2019-04-30 08:00:00	0	0	0
2019-04-30 09:00:00	0	0	0
2019-04-30 10:00:00	0	0	0
2019-04-30 11:00:00	0	0	0
2019-04-30 12:00:00	0	0	0
2019-04-30 13:00:00	0	0	0
2019-04-30 14:00:00	0	0	0
2019-04-30 15:00:00	0	0	0
2019-04-30 16:00:00	0	0	0
2019-04-30 17:00:00	0	0	0
2019-04-30 18:00:00	0	0	0
2019-04-30 19:00:00	0	0	0
2019-04-30 20:00:00	0	0	0
2019-04-30 21:00:00	0	0	0
2019-04-30 22:00:00	0	0	0
2019-04-30 23:00:00	0	0	0
2019-05-01 00:00:00	0	0	0

## Sheet: PM 03220 032
Data/Hora	Intensidade(carros/hora)	Ocupacao(%)	Carga(%)
2019-04-01 00:00:00	0	0.33	0
2019-04-01 01:00:00	0	0	0
2019-04-01 02:00:00	0	0	0
2019-04-01 03:00:00	0	0	0
2019-04-01 04:00:00	0	0	0
2019-04-01 05:00:00	0	0	0
2019-04-01 06:00:00	0	0	0
2019-04-01 07:00:00	0	0	0
2019-04-01 08:00:00	0	0	0
2019-04-01 09:00:00	0	0	0
2019-04-01 10:00:00	0	0	0
2019-04-01 11:00:00	0	0	0
2019-04-01 12:00:00	0	0	0
2019-04-01 13:00:00	0	0	0
2019-04-01 14:00:00	0	0	0
2019-04-01 15:00:00	0	0	0
2019-04-01 16:00:00	0	0	0
2019-04-01 17:00:00	0	0	0
2019-04-01 18:00:00	0	0	0
2019-04-01 19:00:00	0	0	0
2019-04-01 20:00:00	0	0	0
2019-04-01 21:00:00	0	0	0
2019-04-01 22:00:00	0	0	0
2019-04-01 23:00:00	0	0.17	0
2019-04-02 00:00:00	0	0.22	0
2019-04-02 01:00:00	0	0	0
2019-04-02 02:00:00	0	0	0
2019-04-02 03:00:00	0	0	0
2019-04-02 04:00:00	0	0	0
2019-04-02 05:00:00	0	0	0
2019-04-02 06:00:00	0	0	0
2019-04-02 07:00:00	0	0	0
2019-04-02 08:00:00	0	0	0
2019-04-02 09:00:00	0	0	0
2019-04-02 10:00:00	0	0	0
2019-04-02 11:00:00	0	0	0
2019-04-02 12:00:00	0	0	0
2019-04-02 13:00:00	0	0	0
2019-04-02 14:00:00	0	0	0
2019-04-02 15:00:00	0	0	0
2019-04-02 16:00:00	0	0	0
2019-04-02 17:00:00	0	0	0
2019-04-02 18:00:00	0	0	0
2019-04-02 19:00:00	0	0.08	0
2019-04-02 20:00:00	0	0	0
2019-04-02 21:00:00	0	0	0
2019-04-02 22:00:00	0	0	0
2019-04-02 23:00:00	0	0.25	0
2019-04-03 00:00:00	0	0.78	0
2019-04-03 01:00:00	0	0	0
2019-04-03 02:00:00	0	0	0
2019-04-03 03:00:00	0	0.08	0
2019-04-03 04:00:00	0	0.34	0
2019-04-03 05:00:00	0	0.17	0
2019-04-03 06:00:00	0	0.5	0
2019-04-03 07:00:00	0	0.34	0
2019-04-03 08:00:00	0	0.5	0
2019-04-03 09:00:00	0	0	0
2019-04-03 10:00:00	0	0.17	0
2019-04-03 11:00:00	0	0.17	0
2019-04-03 12:00:00	0	0	0
2019-04-03 13:00:00	0	0	0
2019-04-03 14:00:00	0	0	0
2019-04-03 15:00:00	0	0	0
2019-04-03 16:00:00	0	0	0
2019-04-03 17:00:00	0	0.17	0
2019-04-03 18:00:00	0	0.34	0
2019-04-03 19:00:00	0	0	0
2019-04-03 20:00:00	0	0.59	0
2019-04-03 21:00:00	0	0	0
2019-04-03 22:00:00	0	0	0
2019-04-03 23:00:00	0	0	0
2019-04-04 00:00:00	0	1.33	0
2019-04-04 01:00:00	0	0.17	0
2019-04-04 02:00:00	0	0	0
2019-04-04 03:00:00	0	0	0
2019-04-04 04:00:00	0	0	0
2019-04-04 05:00:00	0	0	0
2019-04-04 06:00:00	0	0	0
2019-04-04 07:00:00	0	0	0
2019-04-04 08:00:00	0	0	0
2019-04-04 09:00:00	0	0	0
2019-04-04 10:00:00	0	0	0
2019-04-04 11:00:00	0	0	0
2019-04-04 12:00:00	0	0	0
2019-04-04 13:00:00	0	0	0
2019-04-04 14:00:00	0	0	0
2019-04-04 15:00:00	0	0	0
2019-04-04 16:00:00	0	0	0
2019-04-04 17:00:00	0	0	0
2019-04-04 18:00:00	0	0	0
2019-04-04 19:00:00	0	0	0
2019-04-04 20:00:00	0	0	0
2019-04-04 21:00:00	0	0	0
2019-04-04 22:00:00	0	0	0
2019-04-04 23:00:00	0	0	0
2019-04-05 00:00:00	0	0	0
2019-04-05 01:00:00	0	0.08	0
2019-04-05 02:00:00	0	0	0
2019-04-05 03:00:00	0	0	0
2019-04-05 04:00:00	0	0	0
2019-04-05 05:00:00	0	0	0
2019-04-05 06:00:00	0	0	0
2019-04-05 07:00:00	0	0	0
2019-04-05 08:00:00	0	0	0
2019-04-05 09:00:00	0	0	0
2019-04-05 10:00:00	0	0	0
2019-04-05 11:00:00	0	0	0
2019-04-05 12:00:00	0	0	0
2019-04-05 13:00:00	0	0	0
2019-04-05 14:00:00	0	0	0
2019-04-05 15:00:00	0	0	0
2019-04-05 16:00:00	0	0	0
2019-04-05 17:00:00	0	0	0
2019-04-05 18:00:00	0	0	0
2019-04-05 19:00:00	0	0	0
2019-04-05 20:00:00	0	0	0
2019-04-05 21:00:00	0	0	0
2019-04-05 22:00:00	0	0	0
2019-04-05 23:00:00	0	0	0
2019-04-06 00:00:00	0	0.44	0
2019-04-06 01:00:00	0	0.08	0
2019-04-06 02:00:00	0	0	0
2019-04-06 03:00:00	0	0	0
2019-04-06 04:00:00	0	0	0
2019-04-06 05:00:00	0	0	0
2019-04-06 06:00:00	0	0	0
2019-04-06 07:00:00	0	0	0
2019-04-06 08:00:00	0	0	0
2019-04-06 09:00:00	0	0	0
2019-04-06 10:00:00	0	0	0
2019-04-06 11:00:00	0	0	0
2019-04-06 12:00:00	0	0	0
2019-04-06 13:00:00	0	0	0
2019-04-06 14:00:00	0	0	0
2019-04-06 15:00:00	0	0	0
2019-04-06 16:00:00	0	0	0
2019-04-06 17:00:00	0	0	0
2019-04-06 18:00:00	0	0	0
2019-04-06 19:00:00	0	0	0
2019-04-06 20:00:00	0	0	0
2019-04-06 21:00:00	0	0	0
2019-04-06 22:00:00	0	0	0
2019-04-06 23:00:00	0	0	0
2019-04-07 00:00:00	0	0	0
2019-04-07 01:00:00	0	0	0
2019-04-07 02:00:00	0	0	0
2019-04-07 03:00:00	0	0	0
2019-04-07 04:00:00	0	0	0
2019-04-07 05:00:00	0	0	0
2019-04-07 06:00:00	0	0	0
2019-04-07 07:00:00	0	0	0
2019-04-07 08:00:00	0	0	0
2019-04-07 09:00:00	0	0	0
2019-04-07 10:00:00	0	0	0
2019-04-07 11:00:00	0	0	0
2019-04-07 12:00:00	0	0	0
2019-04-07 13:00:00	0	0	0
2019-04-07 14:00:00	0	0	0
2019-04-07 15:00:00	0	0	0
2019-04-07 16:00:00	0	0	0
2019-04-07 17:00:00	0	0	0
2019-04-07 18:00:00	0	0	0
2019-04-07 19:00:00	0	0	0
2019-04-07 20:00:00	0	0	0
2019-04-07 21:00:00	0	0	0
2019-04-07 22:00:00	0	0	0
2019-04-07 23:00:00	0	0	0
2019-04-08 00:00:00	0	0	0
2019-04-08 01:00:00	0	0	0
2019-04-08 02:00:00	0	0	0
2019-04-08 03:00:00	0	0	0
2019-04-08 04:00:00	0	0	0
2019-04-08 05:00:00	0	0	0
2019-04-08 06:00:00	0	0	0
2019-04-08 07:00:00	0	0	0
2019-04-08 08:00:00	0	0	0
2019-04-08 09:00:00	0	0	0
2019-04-08 10:00:00	0	0	0
2019-04-08 11:00:00	0	0	0
2019-04-08 12:00:00	0	0	0
2019-04-08 13:00:00	0	0	0
2019-04-08 14:00:00	0	0	0
2019-04-08 15:00:00	0	0	0
2019-04-08 16:00:00	0	0	0
2019-04-08 17:00:00	0	0	0
2019-04-08 18:00:00	0	0	0
2019-04-08 19:00:00	0	0	0
2019-04-08 20:00:00	0	0	0
2019-04-08 21:00:00	0	0	0
2019-04-08 22:00:00	0	0	0
2019-04-08 23:00:00	0	0	0
2019-04-09 00:00:00	0	0	0
2019-04-09 01:00:00	0	0	0
2019-04-09 02:00:00	0	0	0
2019-04-09 03:00:00	0	0	0
2019-04-09 04:00:00	0	0	0
2019-04-09 05:00:00	0	0	0
2019-04-09 06:00:00	0	0	0
2019-04-09 07:00:00	0	0	0
2019-04-09 08:00:00	0	0	0
2019-04-09 09:00:00	0	0	0
2019-04-09 10:00:00	0	0	0
2019-04-09 11:00:00	0	0	0
2019-04-09 12:00:00	0	0	0
2019-04-09 13:00:00	0	0	0
2019-04-09 14:00:00	0	0	0
2019-04-09 15:00:00	0	0	0
2019-04-09 16:00:00	0	0	0
2019-04-09 17:00:00	0	0	0
2019-04-09 18:00:00	0	0	0
2019-04-09 19:00:00	0	0	0
2019-04-09 20:00:00	0	0	0
2019-04-09 21:00:00	0	0	0
2019-04-09 22:00:00	0	0	0
2019-04-09 23:00:00	0	0	0
2019-04-10 00:00:00	0	0.22	0
2019-04-10 01:00:00	0	0	0
2019-04-10 02:00:00	0	0	0
2019-04-10 03:00:00	0	0	0
2019-04-10 04:00:00	0	0	0
2019-04-10 05:00:00	0	0	0
2019-04-10 06:00:00	0	0	0
2019-04-10 07:00:00	0	0	0
2019-04-10 08:00:00	0	0	0
2019-04-10 09:00:00	0	0	0
2019-04-10 10:00:00	0	0	0
2019-04-10 11:00:00	0	0	0
2019-04-10 12:00:00	0	0	0
2019-04-10 13:00:00	0	0	0
2019-04-10 14:00:00	0	0	0
2019-04-10 15:00:00	0	0	0
2019-04-10 16:00:00	0	0	0
2019-04-10 17:00:00	0	0	0
2019-04-10 18:00:00	0	0	0
2019-04-10 19:00:00	0	0	0
2019-04-10 20:00:00	0	0	0
2019-04-10 21:00:00	0	0	0
2019-04-10 22:00:00	0	0	0
2019-04-10 23:00:00	0	0	0
2019-04-11 00:00:00	0	0.11	0
2019-04-11 01:00:00	0	0.08	0
2019-04-11 02:00:00	0	0	0
2019-04-11 03:00:00	0	0	0
2019-04-11 04:00:00	0	0	0
2019-04-11 05:00:00	0	0	0
2019-04-11 06:00:00	0	0	0
2019-04-11 07:00:00	0	0	0
2019-04-11 08:00:00	0	0	0
2019-04-11 09:00:00	0	0	0
2019-04-11 10:00:00	0	0	0
2019-04-11 11:00:00	0	0	0
2019-04-11 12:00:00	0	0	0
2019-04-11 13:00:00	0	0	0
2019-04-11 14:00:00	0	0	0
2019-04-11 15:00:00	0	0	0
2019-04-11 16:00:00	0	0	0
2019-04-11 17:00:00	0	0	0
2019-04-11 18:00:00	0	0	0
2019-04-11 19:00:00	0	0	0
2019-04-11 20:00:00	0	0	0
2019-04-11 21:00:00	0	0	0
2019-04-11 22:00:00	0	0	0
2019-04-11 23:00:00	0	0	0
2019-04-12 00:00:00	0	0	0
2019-04-12 01:00:00	0	0	0
2019-04-12 02:00:00	0	0	0
2019-04-12 03:00:00	0	0	0
2019-04-12 04:00:00	0	0	0
2019-04-12 05:00:00	0	0	0
2019-04-12 06:00:00	0	0	0
2019-04-12 07:00:00	0	0	0
2019-04-12 08:00:00	0	0	0
2019-04-12 09:00:00	0	0	0
2019-04-12 10:00:00	0	0	0
2019-04-12 11:00:00	0	0	0
2019-04-12 12:00:00	0	0	0
2019-04-12 13:00:00	0	0	0
2019-04-12 14:00:00	0	0	0
2019-04-12 15:00:00	0	0	0
2019-04-12 16:00:00	0	0	0
2019-04-12 17:00:00	0	0	0
2019-04-12 18:00:00	0	0	0
2019-04-12 19:00:00	0	0	0
2019-04-12 20:00:00	0	0	0
2019-04-12 21:00:00	0	0	0
2019-04-12 22:00:00	0	0	0
2019-04-12 23:00:00	0	0	0
2019-04-13 00:00:00	0	0.22	0
2019-04-13 01:00:00	0	0	0
2019-04-13 02:00:00	0	0	0
2019-04-13 03:00:00	0	0	0
2019-04-13 04:00:00	0	0	0
2019-04-13 05:00:00	0	0	0
2019-04-13 06:00:00	0	0	0
2019-04-13 07:00:00	0	0	0
2019-04-13 08:00:00	0	0	0
2019-04-13 09:00:00	0	0	0
2019-04-13 10:00:00	0	0	0
2019-04-13 11:00:00	0	0	0
2019-04-13 12:00:00	0	0	0
2019-04-13 13:00:00	0	0	0
2019-04-13 14:00:00	0	0	0
2019-04-13 15:00:00	0	0	0
2019-04-13 16:00:00	0	0	0
2019-04-13 17:00:00	0	0	0
2019-04-13 18:00:00	0	0	0
2019-04-13 19:00:00	0	0	0
2019-04-13 20:00:00	0	0	0
2019-04-13 21:00:00	0	0	0
2019-04-13 22:00:00	0	0	0
2019-04-13 23:00:00	0	0	0
2019-04-14 00:00:00	0	0	0
2019-04-14 01:00:00	0	0	0
2019-04-14 02:00:00	0	0	0
2019-04-14 03:00:00	0	0	0
2019-04-14 04:00:00	0	0	0
2019-04-14 05:00:00	0	0	0
2019-04-14 06:00:00	0	0	0
2019-04-14 07:00:00	0	0	0
2019-04-14 08:00:00	0	0	0
2019-04-14 09:00:00	0	0	0
2019-04-14 10:00:00	0	0	0
2019-04-14 11:00:00	0	0	0
2019-04-14 12:00:00	0	0	0
2019-04-14 13:00:00	0	0	0
2019-04-14 14:00:00	0	0	0
2019-04-14 15:00:00	0	0	0
2019-04-14 16:00:00	0	0	0
2019-04-14 17:00:00	0	0	0
2019-04-14 18:00:00	0	0	0
2019-04-14 19:00:00	0	0	0
2019-04-14 20:00:00	0	0	0
2019-04-14 21:00:00	0	0	0
2019-04-14 22:00:00	0	0	0
2019-04-14 23:00:00	0	0	0
2019-04-15 00:00:00	0	0	0
2019-04-15 01:00:00	0	0	0
2019-04-15 02:00:00	0	0	0
2019-04-15 03:00:00	0	0	0
2019-04-15 04:00:00	0	0	0
2019-04-15 05:00:00	0	0	0
2019-04-15 06:00:00	0	0	0
2019-04-15 07:00:00	0	0	0
2019-04-15 08:00:00	0	0	0
2019-04-15 09:00:00	0	0	0
2019-04-15 10:00:00	0	0	0
2019-04-15 11:00:00	0	0	0
2019-04-15 12:00:00	0	0	0
2019-04-15 13:00:00	0	0	0
2019-04-15 14:00:00	0	0	0
2019-04-15 15:00:00	0	0	0
2019-04-15 16:00:00	0	0	0
2019-04-15 17:00:00	0	0	0
2019-04-15 18:00:00	0	0	0
2019-04-15 19:00:00	0	0	0
2019-04-15 20:00:00	0	0	0
2019-04-15 21:00:00	0	0	0
2019-04-15 22:00:00	0	0	0
2019-04-15 23:00:00	0	0	0
2019-04-16 00:00:00	0	0	0
2019-04-16 01:00:00	0	0	0
2019-04-16 02:00:00	0	0	0
2019-04-16 03:00:00	0	0	0
2019-04-16 04:00:00	0	0	0
2019-04-16 05:00:00	0	0	0
2019-04-16 06:00:00	0	0	0
2019-04-16 07:00:00	0	0	0
2019-04-16 08:00:00	0	0	0
2019-04-16 09:00:00	0	0	0
2019-04-16 10:00:00	0	0	0
2019-04-16 11:00:00	0	0	0
2019-04-16 12:00:00	0	0	0
2019-04-16 13:00:00	0	0	0
2019-04-16 14:00:00	0	0	0
2019-04-16 15:00:00	0	0	0
2019-04-16 16:00:00	0	0	0
2019-04-16 17:00:00	0	0	0
2019-04-16 18:00:00	0	0	0
2019-04-16 19:00:00	0	0	0
2019-04-16 20:00:00	0	0	0
2019-04-16 21:00:00	0	0	0
2019-04-16 22:00:00	0	0	0
2019-04-16 23:00:00	0	0	0
2019-04-17 00:00:00	0	0	0
2019-04-17 01:00:00	0	0	0
2019-04-17 02:00:00	0	0	0
2019-04-17 03:00:00	0	0	0
2019-04-17 04:00:00	0	0	0
2019-04-17 05:00:00	0	0	0
2019-04-17 06:00:00	0	0	0
2019-04-17 07:00:00	0	0	0
2019-04-17 08:00:00	0	0	0
2019-04-17 09:00:00	0	0	0
2019-04-17 10:00:00	0	0	0
2019-04-17 11:00:00	0	0	0
2019-04-17 12:00:00	0	0	0
2019-04-17 13:00:00	0	0	0
2019-04-17 14:00:00	0	0	0
2019-04-17 15:00:00	0	0	0
2019-04-17 16:00:00	0	0	0
2019-04-17 17:00:00	0	0	0
2019-04-17 18:00:00	0	0	0
2019-04-17 19:00:00	0	0	0
2019-04-17 20:00:00	0	0	0
2019-04-17 21:00:00	0	0	0
2019-04-17 22:00:00	0	0	0
2019-04-17 23:00:00	0	0	0
2019-04-18 00:00:00	0	0	0
2019-04-18 01:00:00	0	0	0
2019-04-18 02:00:00	0	0	0
2019-04-18 03:00:00	0	0	0
2019-04-18 04:00:00	0	0	0
2019-04-18 05:00:00	0	0	0
2019-04-18 06:00:00	0	0	0
2019-04-18 07:00:00	0	0	0
2019-04-18 08:00:00	0	0	0
2019-04-18 09:00:00	0	0	0
2019-04-18 10:00:00	0	0	0
2019-04-18 11:00:00	0	0	0
2019-04-18 12:00:00	0	0	0
2019-04-18 13:00:00	0	0	0
2019-04-18 14:00:00	0	0	0
2019-04-18 15:00:00	0	0	0
2019-04-18 16:00:00	0	0	0
2019-04-18 17:00:00	0	0	0
2019-04-18 18:00:00	0	0	0
2019-04-18 19:00:00	0	0	0
2019-04-18 20:00:00	0	0	0
2019-04-18 21:00:00	0	0	0
2019-04-18 22:00:00	0	0	0
2019-04-18 23:00:00	0	0	0
2019-04-19 00:00:00	0	0	0
2019-04-19 01:00:00	0	0	0
2019-04-19 02:00:00	0	0	0
2019-04-19 03:00:00	0	0	0
2019-04-19 04:00:00	0	0	0
2019-04-19 05:00:00	0	0	0
2019-04-19 06:00:00	0	0	0
2019-04-19 07:00:00	0	0	0
2019-04-19 08:00:00	0	0	0
2019-04-19 09:00:00	0	0	0
2019-04-19 10:00:00	0	0	0
2019-04-19 11:00:00	0	0	0
2019-04-19 12:00:00	0	0	0
2019-04-19 13:00:00	0	0	0
2019-04-19 14:00:00	0	0	0
2019-04-19 15:00:00	0	0	0
2019-04-19 16:00:00	0	0	0
2019-04-19 17:00:00	0	0	0
2019-04-19 18:00:00	0	0	0
2019-04-19 19:00:00	0	0	0
2019-04-19 20:00:00	0	0	0
2019-04-19 21:00:00	0	0	0
2019-04-19 22:00:00	0	0	0
2019-04-19 23:00:00	0	0	0
2019-04-20 00:00:00	0	0	0
2019-04-20 01:00:00	0	0	0
2019-04-20 02:00:00	0	0	0
2019-04-20 03:00:00	0	0	0
2019-04-20 04:00:00	0	0	0
2019-04-20 05:00:00	0	0	0
2019-04-20 06:00:00	0	0	0
2019-04-20 07:00:00	0	0	0
2019-04-20 08:00:00	0	0	0
2019-04-20 09:00:00	0	0	0
2019-04-20 10:00:00	0	0	0
2019-04-20 11:00:00	0	0	0
2019-04-20 12:00:00	0	0	0
2019-04-20 13:00:00	0	0	0
2019-04-20 14:00:00	0	0	0
2019-04-20 15:00:00	0	0	0
2019-04-20 16:00:00	0	0	0
2019-04-20 17:00:00	0	0	0
2019-04-20 18:00:00	0	0	0
2019-04-20 19:00:00	0	0	0
2019-04-20 20:00:00	0	0	0
2019-04-20 21:00:00	0	0	0
2019-04-20 22:00:00	0	0	0
2019-04-20 23:00:00	0	0	0
2019-04-21 00:00:00	0	0	0
2019-04-21 01:00:00	0	0	0
2019-04-21 02:00:00	0	0	0
2019-04-21 03:00:00	0	0	0
2019-04-21 04:00:00	0	0	0
2019-04-21 05:00:00	0	0	0
2019-04-21 06:00:00	0	0	0
2019-04-21 07:00:00	0	0	0
2019-04-21 08:00:00	0	0	0
2019-04-21 09:00:00	0	0	0
2019-04-21 10:00:00	0	0	0
2019-04-21 11:00:00	0	0	0
2019-04-21 12:00:00	0	0	0
2019-04-21 13:00:00	0	0	0
2019-04-21 14:00:00	0	0	0
2019-04-21 15:00:00	0	0	0
2019-04-21 16:00:00	0	0	0
2019-04-21 17:00:00	0	0	0
2019-04-21 18:00:00	0	0	0
2019-04-21 19:00:00	0	0	0
2019-04-21 20:00:00	0	0	0
2019-04-21 21:00:00	0	0	0
2019-04-21 22:00:00	0	0	0
2019-04-21 23:00:00	0	0	0
2019-04-22 00:00:00	0	0	0
2019-04-22 01:00:00	0	0	0
2019-04-22 02:00:00	0	0	0
2019-04-22 03:00:00	0	0	0
2019-04-22 04:00:00	0	0	0
2019-04-22 05:00:00	0	0	0
2019-04-22 06:00:00	0	0	0
2019-04-22 07:00:00	0	0	0
2019-04-22 08:00:00	0	0	0
2019-04-22 09:00:00	0	0	0
2019-04-22 10:00:00	0	0	0
2019-04-22 11:00:00	0	0	0
2019-04-22 12:00:00	0	0	0
2019-04-22 13:00:00	0	0	0
2019-04-22 14:00:00	0	0	0
2019-04-22 15:00:00	0	0	0
2019-04-22 16:00:00	0	0	0
2019-04-22 17:00:00	0	0	0
2019-04-22 18:00:00	0	0	0
2019-04-22 19:00:00	0	0	0
2019-04-22 20:00:00	0	0	0
2019-04-22 21:00:00	0	0	0
2019-04-22 22:00:00	0	0	0
2019-04-22 23:00:00	0	0	0
2019-04-23 00:00:00	0	0	0
2019-04-23 01:00:00	0	0	0
2019-04-23 02:00:00	0	0	0
2019-04-23 03:00:00	0	0	0
2019-04-23 04:00:00	0	0	0
2019-04-23 05:00:00	0	0	0
2019-04-23 06:00:00	0	0	0
2019-04-23 07:00:00	0	0	0
2019-04-23 08:00:00	0	0	0
2019-04-23 09:00:00	0	0	0
2019-04-23 10:00:00	0	0	0
2019-04-23 11:00:00	0	0	0
2019-04-23 12:00:00	0	0	0
2019-04-23 13:00:00	0	0	0
2019-04-23 14:00:00	0	0	0
2019-04-23 15:00:00	0	0	0
2019-04-23 16:00:00	0	0	0
2019-04-23 17:00:00	0	0	0
2019-04-23 18:00:00	0	0	0
2019-04-23 19:00:00	0	0	0
2019-04-23 20:00:00	0	0	0
2019-04-23 21:00:00	0	0	0
2019-04-23 22:00:00	0	0	0
2019-04-23 23:00:00	0	0	0
2019-04-24 00:00:00	0	0	0
2019-04-24 01:00:00	0	0	0
2019-04-24 02:00:00	0	0	0
2019-04-24 03:00:00	0	0	0
2019-04-24 04:00:00	0	0	0
2019-04-24 05:00:00	0	0	0
2019-04-24 06:00:00	0	0	0
2019-04-24 07:00:00	0	0	0
2019-04-24 08:00:00	0	0	0
2019-04-24 09:00:00	0	0	0
2019-04-24 10:00:00	0	0	0
2019-04-24 11:00:00	0	0	0
2019-04-24 12:00:00	0	0	0
2019-04-24 13:00:00	0	0	0
2019-04-24 14:00:00	0	0	0
2019-04-24 15:00:00	0	0	0
2019-04-24 16:00:00	0	0	0
2019-04-24 17:00:00	0	0	0
2019-04-24 18:00:00	0	0	0
2019-04-24 19:00:00	0	0	0
2019-04-24 20:00:00	0	0	0
2019-04-24 21:00:00	0	0	0
2019-04-24 22:00:00	0	0	0
2019-04-24 23:00:00	0	0	0
2019-04-25 00:00:00	0	0	0
2019-04-25 01:00:00	0	0	0
2019-04-25 02:00:00	0	0	0
2019-04-25 03:00:00	0	0	0
2019-04-25 04:00:00	0	0	0
2019-04-25 05:00:00	0	0	0
2019-04-25 06:00:00	0	0	0
2019-04-25 07:00:00	0	0	0
2019-04-25 08:00:00	0	0	0
2019-04-25 09:00:00	0	0	0
2019-04-25 10:00:00	0	0	0
2019-04-25 11:00:00	0	0	0
2019-04-25 12:00:00	0	0	0
2019-04-25 13:00:00	0	0	0
2019-04-25 14:00:00	0	0	0
2019-04-25 15:00:00	0	0	0
2019-04-25 16:00:00	0	0	0
2019-04-25 17:00:00	0	0	0
2019-04-25 18:00:00	0	0	0
2019-04-25 19:00:00	0	0	0
2019-04-25 20:00:00	0	0	0
2019-04-25 21:00:00	0	0	0
2019-04-25 22:00:00	0	0	0
2019-04-25 23:00:00	0	0	0
2019-04-26 00:00:00	0	0	0
2019-04-26 01:00:00	0	0	0
2019-04-26 02:00:00	0	0	0
2019-04-26 03:00:00	0	0	0
2019-04-26 04:00:00	0	0	0
2019-04-26 05:00:00	0	0	0
2019-04-26 06:00:00	0	0	0
2019-04-26 07:00:00	0	0	0
2019-04-26 08:00:00	0	0	0
2019-04-26 09:00:00	0	0	0
2019-04-26 10:00:00	0	0	0
2019-04-26 11:00:00	0	0	0
2019-04-26 12:00:00	0	0	0
2019-04-26 13:00:00	0	0	0
2019-04-26 14:00:00	0	0	0
2019-04-26 15:00:00	0	0	0
2019-04-26 16:00:00	0	0	0
2019-04-26 17:00:00	0	0	0
2019-04-26 18:00:00	0	0	0
2019-04-26 19:00:00	0	0	0
2019-04-26 20:00:00	0	0	0
2019-04-26 21:00:00	0	0	0
2019-04-26 22:00:00	0	0	0
2019-04-26 23:00:00	0	0	0
2019-04-27 00:00:00	0	0	0
2019-04-27 01:00:00	0	0	0
2019-04-27 02:00:00	0	0	0
2019-04-27 03:00:00	0	0	0
2019-04-27 04:00:00	0	0	0
2019-04-27 05:00:00	0	0	0
2019-04-27 06:00:00	0	0	0
2019-04-27 07:00:00	0	0	0
2019-04-27 08:00:00	0	0	0
2019-04-27 09:00:00	0	0	0
2019-04-27 10:00:00	0	0	0
2019-04-27 11:00:00	0	0	0
2019-04-27 12:00:00	0	0	0
2019-04-27 13:00:00	0	0	0
2019-04-27 14:00:00	0	0	0
2019-04-27 15:00:00	0	0	0
2019-04-27 16:00:00	0	0	0
2019-04-27 17:00:00	0	0	0
2019-04-27 18:00:00	0	0	0
2019-04-27 19:00:00	0	0	0
2019-04-27 20:00:00	0	0	0
2019-04-27 21:00:00	0	0	0
2019-04-27 22:00:00	0	0	0
2019-04-27 23:00:00	0	0	0
2019-04-28 00:00:00	0	0	0
2019-04-28 01:00:00	0	0	0
2019-04-28 02:00:00	0	0	0
2019-04-28 03:00:00	0	0	0
2019-04-28 04:00:00	0	0	0
2019-04-28 05:00:00	0	0	0
2019-04-28 06:00:00	0	0	0
2019-04-28 07:00:00	0	0	0
2019-04-28 08:00:00	0	0	0
2019-04-28 09:00:00	0	0	0
2019-04-28 10:00:00	0	0	0
2019-04-28 11:00:00	0	0	0
2019-04-28 12:00:00	0	0	0
2019-04-28 13:00:00	0	0	0
2019-04-28 14:00:00	0	0	0
2019-04-28 15:00:00	0	0	0
2019-04-28 16:00:00	0	0	0
2019-04-28 17:00:00	0	0	0
2019-04-28 18:00:00	0	0	0
2019-04-28 19:00:00	0	0	0
2019-04-28 20:00:00	0	0	0
2019-04-28 21:00:00	0	0	0
2019-04-28 22:00:00	0	0	0
2019-04-28 23:00:00	0	0	0
2019-04-29 00:00:00	0	0	0
2019-04-29 01:00:00	0	0	0
2019-04-29 02:00:00	0	0	0
2019-04-29 03:00:00	0	0	0
2019-04-29 04:00:00	0	0	0
2019-04-29 05:00:00	0	0	0
2019-04-29 06:00:00	0	0	0
2019-04-29 07:00:00	0	0	0
2019-04-29 08:00:00	0	0	0
2019-04-29 09:00:00	0	0	0
2019-04-29 10:00:00	0	0	0
2019-04-29 11:00:00	0	0	0
2019-04-29 12:00:00	0	0	0
2019-04-29 13:00:00	0	0	0
2019-04-29 14:00:00	0	0	0
2019-04-29 15:00:00	0	0	0
2019-04-29 16:00:00	0	0	0
2019-04-29 17:00:00	0	0	0
2019-04-29 18:00:00	0	0	0
2019-04-29 19:00:00	0	0	0
2019-04-29 20:00:00	0	0	0
2019-04-29 21:00:00	0	0	0
2019-04-29 22:00:00	0	0	0
2019-04-29 23:00:00	0	0	0
2019-04-30 00:00:00	0	0	0
2019-04-30 01:00:00	0	0	0
2019-04-30 02:00:00	0	0	0
2019-04-30 03:00:00	0	0	0
2019-04-30 04:00:00	0	0	0
2019-04-30 05:00:00	0	0	0
2019-04-30 06:00:00	0	0	0
2019-04-30 07:00:00	0	0	0
2019-04-30 08:00:00	0	0	0
2019-04-30 09:00:00	0	0	0
2019-04-30 10:00:00	0	0	0
2019-04-30 11:00:00	0	0	0
2019-04-30 12:00:00	0	0	0
2019-04-30 13:00:00	0	0	0
2019-04-30 14:00:00	0	0	0
2019-04-30 15:00:00	0	0	0
2019-04-30 16:00:00	0	0	0
2019-04-30 17:00:00	0	0	0
2019-04-30 18:00:00	0	0	0
2019-04-30 19:00:00	0	0	0
2019-04-30 20:00:00	0	0	0
2019-04-30 21:00:00	0	0	0
2019-04-30 22:00:00	0	0	0
2019-04-30 23:00:00	0	0	0
2019-05-01 00:00:00	0	0	0

## Sheet: PM 03220 04
Data/Hora	Intensidade(carros/hora)	Ocupacao(%)	Carga(%)
2019-04-01 00:00:00	0	7.89	3.33
2019-04-01 01:00:00	0	8.09	3.08
2019-04-01 02:00:00	0	8.42	2.83
2019-04-01 03:00:00	0	8.17	3.5
2019-04-01 04:00:00	0	7.59	2.92
2019-04-01 05:00:00	0	8.42	3.08
2019-04-01 06:00:00	0	7.59	2.92
2019-04-01 07:00:00	0	8.42	3
2019-04-01 08:00:00	0	10.84	4.84
2019-04-01 09:00:00	0	11.84	4.92
2019-04-01 10:00:00	0	12	5.33
2019-04-01 11:00:00	0	13.33	5.58
2019-04-01 12:00:00	3	12.25	5.42
2019-04-01 13:00:00	171	13.42	11.83
2019-04-01 14:00:00	132	13.17	11
2019-04-01 15:00:00	127	13.17	9.83
2019-04-01 16:00:00	42	13.59	7.67
2019-04-01 17:00:00	0	12.5	5.5
2019-04-01 18:00:00	0	12.92	5.59
2019-04-01 19:00:00	0	12	5.34
2019-04-01 20:00:00	0	11.84	5.34
2019-04-01 21:00:00	0	10.67	4.42
2019-04-01 22:00:00	0	10.17	4.25
2019-04-01 23:00:00	0	9.25	3.92
2019-04-02 00:00:00	0	8.67	3.45
2019-04-02 01:00:00	0	7.75	3.17
2019-04-02 02:00:00	0	8.34	2.92
2019-04-02 03:00:00	0	7.59	3.25
2019-04-02 04:00:00	0	7.42	3.08
2019-04-02 05:00:00	0	8.59	3.25
2019-04-02 06:00:00	0	7.42	2.83
2019-04-02 07:00:00	0	7.34	2.83
2019-04-02 08:00:00	0	12	4.92
2019-04-02 09:00:00	0	11.84	5.33
2019-04-02 10:00:00	0	12.92	5.5
2019-04-02 11:00:00	0	12.92	5.67
2019-04-02 12:00:00	0	12.25	5.42
2019-04-02 13:00:00	132	14.33	10.58
2019-04-02 14:00:00	42	12.92	7.58
2019-04-02 15:00:00	0	13.17	5.67
2019-04-02 16:00:00	0	13.34	5.75
2019-04-02 17:00:00	0	12	5.34
2019-04-02 18:00:00	0	12.42	5.34
2019-04-02 19:00:00	0	12.42	5
2019-04-02 20:00:00	0	10.92	4.59
2019-04-02 21:00:00	0	11.42	4.67
2019-04-02 22:00:00	0	10.84	4
2019-04-02 23:00:00	0	9.25	3.59
2019-04-03 00:00:00	0	8.22	3.33
2019-04-03 01:00:00	0	7.84	3.25
2019-04-03 02:00:00	0	8.09	3.08
2019-04-03 03:00:00	0	8.92	3.25
2019-04-03 04:00:00	0	8.09	3.17
2019-04-03 05:00:00	0	8.42	2.92
2019-04-03 06:00:00	0	7.34	3.17
2019-04-03 07:00:00	0	8.09	3.17
2019-04-03 08:00:00	0	11.67	4.5
2019-04-03 09:00:00	0	12.17	5.42
2019-04-03 10:00:00	0	11.5	4.84
2019-04-03 11:00:00	0	12.75	5.42
2019-04-03 12:00:00	48	12.25	7.42
2019-04-03 13:00:00	84	13.5	8.58
2019-04-03 14:00:00	42	13.17	7.58
2019-04-03 15:00:00	0	12.17	5.5
2019-04-03 16:00:00	0	13.34	5.92
2019-04-03 17:00:00	0	13.42	5.84
2019-04-03 18:00:00	0	14.67	5.92
2019-04-03 19:00:00	0	13.17	6.17
2019-04-03 20:00:00	0	12.59	5.5
2019-04-03 21:00:00	0	11.34	4.75
2019-04-03 22:00:00	0	9.25	4
2019-04-03 23:00:00	0	8.59	3.67
2019-04-04 00:00:00	0	8	3
2019-04-04 01:00:00	0	7.67	3.08
2019-04-04 02:00:00	0	8.67	3.25
2019-04-04 03:00:00	0	7.67	3.09
2019-04-04 04:00:00	0	7.67	3.17
2019-04-04 05:00:00	0	8.67	3.42
2019-04-04 06:00:00	0	7.59	3.08
2019-04-04 07:00:00	0	8.75	3.42
2019-04-04 08:00:00	0	9.34	4.17
2019-04-04 09:00:00	0	12.42	5.09
2019-04-04 10:00:00	0	12.92	5.5
2019-04-04 11:00:00	0	12.17	5.34
2019-04-04 12:00:00	87	12.25	9
2019-04-04 13:00:00	84	13.42	8.83
2019-04-04 14:00:00	87	12.75	8.42
2019-04-04 15:00:00	3	13.59	5.84
2019-04-04 16:00:00	42	12.17	7.42
2019-04-04 17:00:00	0	12.75	5.5
2019-04-04 18:00:00	0	12.92	5.67
2019-04-04 19:00:00	0	12.17	5.33
2019-04-04 20:00:00	0	12.75	5.5
2019-04-04 21:00:00	0	10.25	4.67
2019-04-04 22:00:00	0	8.84	3.75
2019-04-04 23:00:00	0	8.67	3.5
2019-04-05 00:00:00	0	8.22	2.78
2019-04-05 01:00:00	0	9.84	3.75
2019-04-05 02:00:00	0	8.59	3.67
2019-04-05 03:00:00	0	7.92	3.17
2019-04-05 04:00:00	0	8.92	3
2019-04-05 05:00:00	0	7.92	3.08
2019-04-05 06:00:00	0	9.17	3.17
2019-04-05 07:00:00	0	7.92	3.33
2019-04-05 08:00:00	0	9.92	3.75
2019-04-05 09:00:00	0	13.17	5.67
2019-04-05 10:00:00	0	12.17	5.34
2019-04-05 11:00:00	0	12.42	5.42
2019-04-05 12:00:00	87	13.17	8.75
2019-04-05 13:00:00	87	12.42	8.75
2019-04-05 14:00:00	126	13.17	9.83
2019-04-05 15:00:00	42	12.17	7.34
2019-04-05 16:00:00	42	12.75	7.25
2019-04-05 17:00:00	0	13.17	5.75
2019-04-05 18:00:00	0	12.42	5.42
2019-04-05 19:00:00	0	12.25	5.34
2019-04-05 20:00:00	0	12.59	5.25
2019-04-05 21:00:00	0	11.25	4.67
2019-04-05 22:00:00	0	10.33	4.08
2019-04-05 23:00:00	0	8.59	3.25
2019-04-06 00:00:00	0	11.11	4.33
2019-04-06 01:00:00	0	9.34	3.42
2019-04-06 02:00:00	0	8.59	3.08
2019-04-06 03:00:00	0	8.5	3
2019-04-06 04:00:00	0	7.34	2.83
2019-04-06 05:00:00	0	8.5	2.83
2019-04-06 06:00:00	0	8.84	3.17
2019-04-06 07:00:00	0	8.84	3.42
2019-04-06 08:00:00	0	10.75	3.83
2019-04-06 09:00:00	0	11.59	5.08
2019-04-06 10:00:00	0	13.42	5.5
2019-04-06 11:00:00	0	12.25	5.67
2019-04-06 12:00:00	45	12.25	7.17
2019-04-06 13:00:00	45	13.42	7.83
2019-04-06 14:00:00	87	13.17	8.92
2019-04-06 15:00:00	45	13.08	7.08
2019-04-06 16:00:00	0	12.25	5.42
2019-04-06 17:00:00	0	12.5	5.5
2019-04-06 18:00:00	0	13.33	5.5
2019-04-06 19:00:00	0	12	5.34
2019-04-06 20:00:00	0	13.33	5.59
2019-04-06 21:00:00	0	10.25	4.59
2019-04-06 22:00:00	0	8.75	3.75
2019-04-06 23:00:00	0	10	3.92
2019-04-07 00:00:00	0	9.78	4.22
2019-04-07 01:00:00	0	8.67	3.42
2019-04-07 02:00:00	0	8	3.33
2019-04-07 03:00:00	0	7.67	3.25
2019-04-07 04:00:00	0	8.92	3.75
2019-04-07 05:00:00	0	7.67	3.17
2019-04-07 06:00:00	0	8.42	3.08
2019-04-07 07:00:00	0	7.75	3.08
2019-04-07 08:00:00	0	11.25	4.75
2019-04-07 09:00:00	0	12	5.58
2019-04-07 10:00:00	0	12.5	5.5
2019-04-07 11:00:00	0	13.09	5.75
2019-04-07 12:00:00	3	12.42	5.5
2019-04-07 13:00:00	81	13.17	8.5
2019-04-07 14:00:00	84	12.92	8.92
2019-04-07 15:00:00	42	12.42	7.42
2019-04-07 16:00:00	0	13.17	5.5
2019-04-07 17:00:00	0	12.42	5.34
2019-04-07 18:00:00	0	13.17	5.5
2019-04-07 19:00:00	0	12.17	5.34
2019-04-07 20:00:00	0	12.17	5.25
2019-04-07 21:00:00	0	10.67	4.25
2019-04-07 22:00:00	0	10.75	4
2019-04-07 23:00:00	0	9.92	3.75
2019-04-08 00:00:00	0	8.45	3.45
2019-04-08 01:00:00	0	8.5	2.84
2019-04-08 02:00:00	0	8.67	3.34
2019-04-08 03:00:00	0	8.59	3
2019-04-08 04:00:00	0	8.59	3.08
2019-04-08 05:00:00	0	7.92	2.92
2019-04-08 06:00:00	0	8.09	2.92
2019-04-08 07:00:00	0	8.42	3
2019-04-08 08:00:00	0	11.5	4.5
2019-04-08 09:00:00	0	12.75	5.34
2019-04-08 10:00:00	0	12.17	5.34
2019-04-08 11:00:00	0	12.25	5.42
2019-04-08 12:00:00	0	13.33	5.75
2019-04-08 13:00:00	87	12.17	8.67
2019-04-08 14:00:00	39	13.5	6.92
2019-04-08 15:00:00	0	13.33	5.84
2019-04-08 16:00:00	0	12.25	5.42
2019-04-08 17:00:00	0	13.33	5.59
2019-04-08 18:00:00	0	12	5.34
2019-04-08 19:00:00	0	12.17	5.42
2019-04-08 20:00:00	0	13.08	5.5
2019-04-08 21:00:00	0	10.75	4.92
2019-04-08 22:00:00	0	10.67	4.08
2019-04-08 23:00:00	0	10.75	5.08
2019-04-09 00:00:00	0	9.67	4
2019-04-09 01:00:00	0	9	3.42
2019-04-09 02:00:00	0	7.59	3.08
2019-04-09 03:00:00	0	8.84	3.25
2019-04-09 04:00:00	0	8	3.5
2019-04-09 05:00:00	0	7.84	3.17
2019-04-09 06:00:00	0	8.34	3.17
2019-04-09 07:00:00	0	8.09	3.17
2019-04-09 08:00:00	0	11.84	4.58
2019-04-09 09:00:00	0	12	5.42
2019-04-09 10:00:00	0	12.09	5.5
2019-04-09 11:00:00	0	13.08	5.67
2019-04-09 12:00:00	0	12.42	5.5
2019-04-09 13:00:00	42	13.59	7.25
2019-04-09 14:00:00	42	12.84	7
2019-04-09 15:00:00	0	13.67	5.5
2019-04-09 16:00:00	0	13.17	5.5
2019-04-09 17:00:00	0	12.17	5.34
2019-04-09 18:00:00	0	12.42	5.34
2019-04-09 19:00:00	0	12.92	5.5
2019-04-09 20:00:00	0	11.42	5.09
2019-04-09 21:00:00	0	12.84	5.34
2019-04-09 22:00:00	0	10.5	4.34
2019-04-09 23:00:00	0	9.75	4.17
2019-04-10 00:00:00	0	8.89	3.44
2019-04-10 01:00:00	0	8.09	3.42
2019-04-10 02:00:00	0	7.92	3.17
2019-04-10 03:00:00	0	8.75	3.25
2019-04-10 04:00:00	0	8.17	3
2019-04-10 05:00:00	0	8.59	3.33
2019-04-10 06:00:00	0	7.42	2.92
2019-04-10 07:00:00	0	9.09	3.08
2019-04-10 08:00:00	0	10.34	4.67
2019-04-10 09:00:00	0	12.25	5.5
2019-04-10 10:00:00	0	12.92	5.59
2019-04-10 11:00:00	0	12	5.34
2019-04-10 12:00:00	0	12.17	5.34
2019-04-10 13:00:00	0	13.75	5.67
2019-04-10 14:00:00	0	12.83	5.59
2019-04-10 15:00:00	0	13.33	5.5
2019-04-10 16:00:00	0	12.09	5.34
2019-04-10 17:00:00	0	12.67	5.34
2019-04-10 18:00:00	0	13.83	5.5
2019-04-10 19:00:00	0	12.75	5.42
2019-04-10 20:00:00	0	13.33	5.59
2019-04-10 21:00:00	0	11	4.75
2019-04-10 22:00:00	0	9.67	4.42
2019-04-10 23:00:00	0	10.25	4
2019-04-11 00:00:00	0	10	4
2019-04-11 01:00:00	0	9.33	3.83
2019-04-11 02:00:00	0	8	3.5
2019-04-11 03:00:00	0	7.67	3.25
2019-04-11 04:00:00	0	9.17	3.33
2019-04-11 05:00:00	0	8.17	3.25
2019-04-11 06:00:00	0	8.67	3.34
2019-04-11 07:00:00	0	8	3.5
2019-04-11 08:00:00	0	9.33	3.92
2019-04-11 09:00:00	0	13.17	5.5
2019-04-11 10:00:00	0	12.25	5.34
2019-04-11 11:00:00	0	13.08	5.59
2019-04-11 12:00:00	45	12.42	7.5
2019-04-11 13:00:00	0	13.17	5.58
2019-04-11 14:00:00	0	12.42	5.67
2019-04-11 15:00:00	0	12.25	5.5
2019-04-11 16:00:00	0	13.5	5.92
2019-04-11 17:00:00	0	12.75	5.5
2019-04-11 18:00:00	0	12.25	5.5
2019-04-11 19:00:00	0	13.33	5.59
2019-04-11 20:00:00	0	12.17	5.34
2019-04-11 21:00:00	0	12.17	5.25
2019-04-11 22:00:00	0	9.17	4
2019-04-11 23:00:00	0	8.42	3.67
2019-04-12 00:00:00	0	8.11	3.11
2019-04-12 01:00:00	0	9.75	3.67
2019-04-12 02:00:00	0	10.08	3.58
2019-04-12 03:00:00	0	8.5	3
2019-04-12 04:00:00	0	7.92	2.67
2019-04-12 05:00:00	0	9.25	3.42
2019-04-12 06:00:00	0	8.25	3.09
2019-04-12 07:00:00	0	9.08	3.09
2019-04-12 08:00:00	0	9.84	4.17
2019-04-12 09:00:00	0	12.25	5.34
2019-04-12 10:00:00	0	13.09	5.5
2019-04-12 11:00:00	0	12.42	5.42
2019-04-12 12:00:00	0	13.5	5.59
2019-04-12 13:00:00	42	12.5	7.42
2019-04-12 14:00:00	0	12.5	5.42
2019-04-12 15:00:00	0	13.09	5.58
2019-04-12 16:00:00	0	12.42	5.5
2019-04-12 17:00:00	0	13.5	5.58
2019-04-12 18:00:00	0	12.42	5.67
2019-04-12 19:00:00	0	12.25	5.33
2019-04-12 20:00:00	0	13.42	5.67
2019-04-12 21:00:00	0	11.75	5.25
2019-04-12 22:00:00	0	9.84	4.25
2019-04-12 23:00:00	0	9.75	4.09
2019-04-13 00:00:00	0	12	4.56
2019-04-13 01:00:00	0	9.83	3.5
2019-04-13 02:00:00	0	9	3.25
2019-04-13 03:00:00	0	7.67	3
2019-04-13 04:00:00	0	8.75	3.33
2019-04-13 05:00:00	0	9	3.17
2019-04-13 06:00:00	0	9.58	3.67
2019-04-13 07:00:00	0	9.33	3.83
2019-04-13 08:00:00	0	10.34	4.5
2019-04-13 09:00:00	0	12.42	5.17
2019-04-13 10:00:00	0	12.42	5.42
2019-04-13 11:00:00	0	13.17	5.5
2019-04-13 12:00:00	0	12.42	5.34
2019-04-13 13:00:00	0	12.25	5.34
2019-04-13 14:00:00	0	14.59	6.17
2019-04-13 15:00:00	0	12.17	5.34
2019-04-13 16:00:00	0	14	6.09
2019-04-13 17:00:00	0	12.92	5.75
2019-04-13 18:00:00	0	12.25	5.42
2019-04-13 19:00:00	0	13.33	5.59
2019-04-13 20:00:00	0	12.25	5.34
2019-04-13 21:00:00	0	11.92	5
2019-04-13 22:00:00	0	9.58	4.09
2019-04-13 23:00:00	0	8.92	3.75
2019-04-14 00:00:00	0	9.33	4
2019-04-14 01:00:00	0	8	3.42
2019-04-14 02:00:00	0	9	3.5
2019-04-14 03:00:00	0	8.75	3.75
2019-04-14 04:00:00	0	8.08	3.25
2019-04-14 05:00:00	0	8.59	3.25
2019-04-14 06:00:00	0	7.75	3.17
2019-04-14 07:00:00	0	8.67	3.42
2019-04-14 08:00:00	0	11.25	4.83
2019-04-14 09:00:00	0	11.58	5
2019-04-14 10:00:00	0	13.42	5.59
2019-04-14 11:00:00	0	12.5	5.42
2019-04-14 12:00:00	0	13.33	5.59
2019-04-14 13:00:00	0	12.25	5.34
2019-04-14 14:00:00	0	12.5	5.34
2019-04-14 15:00:00	0	13.33	5.67
2019-04-14 16:00:00	0	12.25	5.34
2019-04-14 17:00:00	0	13.33	5.59
2019-04-14 18:00:00	0	12.25	5.34
2019-04-14 19:00:00	0	12.17	5.34
2019-04-14 20:00:00	0	13.33	5.59
2019-04-14 21:00:00	0	10.75	4.84
2019-04-14 22:00:00	0	11.58	4.67
2019-04-14 23:00:00	0	9.25	3.84
2019-04-15 00:00:00	0	10.22	4
2019-04-15 01:00:00	0	9.92	3.84
2019-04-15 02:00:00	0	8.59	3.67
2019-04-15 03:00:00	0	8.58	3.42
2019-04-15 04:00:00	0	8.92	3
2019-04-15 05:00:00	0	7.84	2.84
2019-04-15 06:00:00	0	9.09	3.42
2019-04-15 07:00:00	0	8.75	3.42
2019-04-15 08:00:00	0	11.92	4.75
2019-04-15 09:00:00	0	12.25	4.92
2019-04-15 10:00:00	0	12.17	5.34
2019-04-15 11:00:00	0	12.42	5.34
2019-04-15 12:00:00	0	13.67	5.84
2019-04-15 13:00:00	0	13.5	6
2019-04-15 14:00:00	0	15.17	6.25
2019-04-15 15:00:00	0	14	6.42
2019-04-15 16:00:00	0	12.92	5.67
2019-04-15 17:00:00	0	13.5	5.58
2019-04-15 18:00:00	0	12.42	5.42
2019-04-15 19:00:00	0	13.09	5.42
2019-04-15 20:00:00	0	12.25	5.5
2019-04-15 21:00:00	0	12	5.42
2019-04-15 22:00:00	1	10.34	3.83
2019-04-15 23:00:00	0	9.84	4.25
2019-04-16 00:00:00	0	9.78	3.78
2019-04-16 01:00:00	0	9.09	3.5
2019-04-16 02:00:00	0	8.09	3.42
2019-04-16 03:00:00	0	9.34	3.67
2019-04-16 04:00:00	0	8.17	3.25
2019-04-16 05:00:00	1	8.09	3.25
2019-04-16 06:00:00	0	8.67	3.42
2019-04-16 07:00:00	2	8.34	3.59
2019-04-16 08:00:00	0	11.92	4.33
2019-04-16 09:00:00	0	12.17	5.42
2019-04-16 10:00:00	0	12.5	5.5
2019-04-16 11:00:00	0	13.25	5.67
2019-04-16 12:00:00	0	12.25	5.42
2019-04-16 13:00:00	0	12.5	5.5
2019-04-16 14:00:00	0	13.42	5.75
2019-04-16 15:00:00	0	13.59	5.67
2019-04-16 16:00:00	0	13.17	5.5
2019-04-16 17:00:00	0	12.17	5.34
2019-04-16 18:00:00	0	12.42	5.34
2019-04-16 19:00:00	0	13.17	5.59
2019-04-16 20:00:00	0	12.09	5.25
2019-04-16 21:00:00	0	12.42	4.92
2019-04-16 22:00:00	0	11.09	4.17
2019-04-16 23:00:00	0	10.17	4.25
2019-04-17 00:00:00	0	9.78	4.11
2019-04-17 01:00:00	0	8.59	3.5
2019-04-17 02:00:00	0	9.42	3.42
2019-04-17 03:00:00	0	7.75	3.33
2019-04-17 04:00:00	0	8.42	3.5
2019-04-17 05:00:00	0	9.17	3.42
2019-04-17 06:00:00	0	7.84	2.83
2019-04-17 07:00:00	0	8.09	2.83
2019-04-17 08:00:00	0	11.42	4.67
2019-04-17 09:00:00	0	12.42	5.42
2019-04-17 10:00:00	0	13.09	5.5
2019-04-17 11:00:00	0	12	5.42
2019-04-17 12:00:00	0	12.42	5.5
2019-04-17 13:00:00	0	13.5	5.58
2019-04-17 14:00:00	0	13.17	5.5
2019-04-17 15:00:00	0	12.25	5.5
2019-04-17 16:00:00	0	12.92	5.5
2019-04-17 17:00:00	0	12.84	5.34
2019-04-17 18:00:00	0	13.59	5.75
2019-04-17 19:00:00	0	12.84	5.5
2019-04-17 20:00:00	0	13.17	5.58
2019-04-17 21:00:00	0	11	5.09
2019-04-17 22:00:00	0	10.25	4
2019-04-17 23:00:00	0	10.83	4
2019-04-18 00:00:00	0	8.22	2.89
2019-04-18 01:00:00	0	8.84	3.67
2019-04-18 02:00:00	0	9	3.75
2019-04-18 03:00:00	0	8	3.25
2019-04-18 04:00:00	0	8.84	3.25
2019-04-18 05:00:00	0	8.34	3.75
2019-04-18 06:00:00	0	7.75	3.25
2019-04-18 07:00:00	0	9	3.75
2019-04-18 08:00:00	0	9.17	3.83
2019-04-18 09:00:00	0	11.83	5.17
2019-04-18 10:00:00	0	13.33	5.59
2019-04-18 11:00:00	0	12.25	5.34
2019-04-18 12:00:00	0	13.08	5.59
2019-04-18 13:00:00	0	12.75	5.5
2019-04-18 14:00:00	0	12.59	5.42
2019-04-18 15:00:00	0	13.42	5.67
2019-04-18 16:00:00	0	12.5	5.42
2019-04-18 17:00:00	0	13.42	5.59
2019-04-18 18:00:00	0	12.42	5.5
2019-04-18 19:00:00	0	12.25	5.5
2019-04-18 20:00:00	0	13.33	5.75
2019-04-18 21:00:00	0	12	5.5
2019-04-18 22:00:00	0	10.17	4.08
2019-04-18 23:00:00	0	9.34	4.17
2019-04-19 00:00:00	0	9.11	3.67
2019-04-19 01:00:00	0	11.17	4.34
2019-04-19 02:00:00	0	9.75	3.92
2019-04-19 03:00:00	0	8.5	3.33
2019-04-19 04:00:00	0	9.09	3.42
2019-04-19 05:00:00	0	8.58	3.67
2019-04-19 06:00:00	0	9.84	3.75
2019-04-19 07:00:00	0	8.17	3.42
2019-04-19 08:00:00	0	9.34	4
2019-04-19 09:00:00	0	13.17	5.58
2019-04-19 10:00:00	0	12.59	5.5
2019-04-19 11:00:00	0	12.75	5.5
2019-04-19 12:00:00	0	13.17	5.5
2019-04-19 13:00:00	0	12.17	5.34
2019-04-19 14:00:00	0	12.5	5.33
2019-04-19 15:00:00	0	13.42	5.67
2019-04-19 16:00:00	0	12.5	5.33
2019-04-19 17:00:00	0	13.42	5.59
2019-04-19 18:00:00	0	12.84	5.5
2019-04-19 19:00:00	0	12.42	5.42
2019-04-19 20:00:00	0	13.08	5.5
2019-04-19 21:00:00	0	12.09	5.42
2019-04-19 22:00:00	0	11.08	4.25
2019-04-19 23:00:00	0	9.34	4.09
2019-04-20 00:00:00	0	12.45	4.89
2019-04-20 01:00:00	0	10.25	4
2019-04-20 02:00:00	0	8.59	3.17
2019-04-20 03:00:00	0	10	3.75
2019-04-20 04:00:00	0	7.67	3.25
2019-04-20 05:00:00	0	8.84	3.42
2019-04-20 06:00:00	0	9.42	3.59
2019-04-20 07:00:00	0	8.59	3
2019-04-20 08:00:00	0	11.25	4.59
2019-04-20 09:00:00	0	12.75	5.58
2019-04-20 10:00:00	0	12.42	5.5
2019-04-20 11:00:00	0	13.17	5.75
2019-04-20 12:00:00	0	12.25	5.5
2019-04-20 13:00:00	0	13.34	5.58
2019-04-20 14:00:00	0	13.42	5.92
2019-04-20 15:00:00	0	13.5	6
2019-04-20 16:00:00	0	13.84	6
2019-04-20 17:00:00	0	12.92	5.75
2019-04-20 18:00:00	0	13.34	5.5
2019-04-20 19:00:00	0	12.25	5.34
2019-04-20 20:00:00	0	12.42	5.34
2019-04-20 21:00:00	0	12.92	5.5
2019-04-20 22:00:00	0	9.75	4.34
2019-04-20 23:00:00	0	10.67	4.25
2019-04-21 00:00:00	0	8.45	3.67
2019-04-21 01:00:00	0	8.84	3.5
2019-04-21 02:00:00	0	9	3.75
2019-04-21 03:00:00	0	8.59	3.25
2019-04-21 04:00:00	0	9.42	3.67
2019-04-21 05:00:00	0	8	3.5
2019-04-21 06:00:00	0	9.09	3.25
2019-04-21 07:00:00	0	7.67	3.34
2019-04-21 08:00:00	0	10.84	4.42
2019-04-21 09:00:00	0	12.92	5.67
2019-04-21 10:00:00	0	12.25	5.5
2019-04-21 11:00:00	0	13.42	5.5
2019-04-21 12:00:00	0	12.25	5.67
2019-04-21 13:00:00	0	12.25	5.5
2019-04-21 14:00:00	0	13.42	5.59
2019-04-21 15:00:00	0	12.59	5.5
2019-04-21 16:00:00	0	13.33	5.5
2019-04-21 17:00:00	0	12.25	5.5
2019-04-21 18:00:00	0	12.25	5.5
2019-04-21 19:00:00	0	13.42	5.75
2019-04-21 20:00:00	0	13.17	5.75
2019-04-21 21:00:00	0	12.08	5.25
2019-04-21 22:00:00	0	11	3.75
2019-04-21 23:00:00	0	9.75	3.75
2019-04-22 00:00:00	0	9.89	3.45
2019-04-22 01:00:00	0	8.83	3.59
2019-04-22 02:00:00	0	9.25	3.67
2019-04-22 03:00:00	0	9.75	3.83
2019-04-22 04:00:00	0	7.75	3.08
2019-04-22 05:00:00	0	8.92	3.42
2019-04-22 06:00:00	0	8.75	3.33
2019-04-22 07:00:00	0	8.09	3.42
2019-04-22 08:00:00	0	12.67	5.08
2019-04-22 09:00:00	0	11.59	5.08
2019-04-22 10:00:00	0	13.08	5.67
2019-04-22 11:00:00	0	13.33	5.5
2019-04-22 12:00:00	0	12.25	5.42
2019-04-22 13:00:00	0	16.33	6.75
2019-04-22 14:00:00	0	13.08	5.75
2019-04-22 15:00:00	0	13.75	5.83
2019-04-22 16:00:00	0	14.25	5.92
2019-04-22 17:00:00	0	12.25	5.34
2019-04-22 18:00:00	0	13.33	5.59
2019-04-22 19:00:00	0	12.25	5.34
2019-04-22 20:00:00	0	12.17	5.34
2019-04-22 21:00:00	0	13	5.5
2019-04-22 22:00:00	0	10.25	4.33
2019-04-22 23:00:00	0	10.92	4.25
2019-04-23 00:00:00	0	7.78	3.56
2019-04-23 01:00:00	0	8.42	3.59
2019-04-23 02:00:00	0	10.17	4
2019-04-23 03:00:00	0	8.5	3.25
2019-04-23 04:00:00	0	9	3.25
2019-04-23 05:00:00	0	8.42	3.42
2019-04-23 06:00:00	0	8.09	3.33
2019-04-23 07:00:00	0	10.17	4.08
2019-04-23 08:00:00	0	10.34	3.92
2019-04-23 09:00:00	0	13.08	5.58
2019-04-23 10:00:00	0	12.42	5.67
2019-04-23 11:00:00	0	12.25	5.5
2019-04-23 12:00:00	0	12.17	5.34
2019-04-23 13:00:00	0	14.5	6.17
2019-04-23 14:00:00	0	12.5	5.42
2019-04-23 15:00:00	0	13.67	5.58
2019-04-23 16:00:00	0	14.84	6.42
2019-04-23 17:00:00	0	13.34	6
2019-04-23 18:00:00	0	14.42	6.17
2019-04-23 19:00:00	0	12.25	5.34
2019-04-23 20:00:00	0	12.42	5.34
2019-04-23 21:00:00	0	12.42	5
2019-04-23 22:00:00	0	11.25	4.75
2019-04-23 23:00:00	0	11.75	4.59
2019-04-24 00:00:00	0	10.33	4.78
2019-04-24 01:00:00	0	8.67	3.34
2019-04-24 02:00:00	0	9.25	3.08
2019-04-24 03:00:00	0	8.17	3.34
2019-04-24 04:00:00	0	10.17	3.75
2019-04-24 05:00:00	0	7.83	2.92
2019-04-24 06:00:00	0	8.5	3.17
2019-04-24 07:00:00	0	10.59	3.75
2019-04-24 08:00:00	0	11.25	4.42
2019-04-24 09:00:00	0	12.42	5.33
2019-04-24 10:00:00	0	13.17	5.42
2019-04-24 11:00:00	0	12.17	5.58
2019-04-24 12:00:00	0	12.42	5.5
2019-04-24 13:00:00	0	13.17	5.75
2019-04-24 14:00:00	0	12.92	5.42
2019-04-24 15:00:00	0	12.42	5.5
2019-04-24 16:00:00	0	13.17	5.67
2019-04-24 17:00:00	0	12.75	5.42
2019-04-24 18:00:00	0	13.5	5.59
2019-04-24 19:00:00	0	12.5	5.42
2019-04-24 20:00:00	0	12.42	5.42
2019-04-24 21:00:00	0	12.75	5.33
2019-04-24 22:00:00	0	11.17	5.09
2019-04-24 23:00:00	0	10.84	4.83
2019-04-25 00:00:00	0	9.78	4.11
2019-04-25 01:00:00	0	9.58	4.25
2019-04-25 02:00:00	0	9	3.58
2019-04-25 03:00:00	0	8.09	3.5
2019-04-25 04:00:00	0	8.25	3.33
2019-04-25 05:00:00	0	8.08	3.33
2019-04-25 06:00:00	0	9.09	3.42
2019-04-25 07:00:00	0	8	3.5
2019-04-25 08:00:00	0	8.75	3.58
2019-04-25 09:00:00	0	12.92	5.5
2019-04-25 10:00:00	0	12.34	5.5
2019-04-25 11:00:00	1	13.33	5.67
2019-04-25 12:00:00	0	12.25	5.58
2019-04-25 13:00:00	0	12.25	5.5
2019-04-25 14:00:00	0	13.67	5.75
2019-04-25 15:00:00	0	12.59	5.5
2019-04-25 16:00:00	0	12.75	5.5
2019-04-25 17:00:00	0	13.17	5.75
2019-04-25 18:00:00	0	12.25	5.5
2019-04-25 19:00:00	0	13.33	5.75
2019-04-25 20:00:00	0	12.25	5.5
2019-04-25 21:00:00	0	13.08	5.58
2019-04-25 22:00:00	0	10.17	4.67
2019-04-25 23:00:00	0	9.25	4.08
2019-04-26 00:00:00	0	9.22	3.78
2019-04-26 01:00:00	0	10.17	4.25
2019-04-26 02:00:00	0	10.67	4.25
2019-04-26 03:00:00	0	9.25	3.92
2019-04-26 04:00:00	0	8.42	3.5
2019-04-26 05:00:00	0	10	3.92
2019-04-26 06:00:00	0	8.92	3.75
2019-04-26 07:00:00	0	9	3.75
2019-04-26 08:00:00	0	10.25	4.17
2019-04-26 09:00:00	0	11.84	5.09
2019-04-26 10:00:00	0	13.09	5.67
2019-04-26 11:00:00	0	12.42	5.42
2019-04-26 12:00:00	0	13.17	5.5
2019-04-26 13:00:00	0	12.17	5.5
2019-04-26 14:00:00	0	12.42	5.5
2019-04-26 15:00:00	0	13.17	5.67
2019-04-26 16:00:00	0	12.42	5.33
2019-04-26 17:00:00	0	13.17	5.42
2019-04-26 18:00:00	0	12.17	5.42
2019-04-26 19:00:00	0	12.42	5.33
2019-04-26 20:00:00	0	13.75	5.83
2019-04-26 21:00:00	0	13.34	6
2019-04-26 22:00:00	0	11.75	4.5
2019-04-26 23:00:00	0	9.84	4.09
2019-04-27 00:00:00	0	12.67	4.67
2019-04-27 01:00:00	0	10.33	3.75
2019-04-27 02:00:00	0	9.5	3.75
2019-04-27 03:00:00	1	9.42	4.17
2019-04-27 04:00:00	0	9.17	3.59
2019-04-27 05:00:00	0	9.25	3.59
2019-04-27 06:00:00	0	9.84	3.59
2019-04-27 07:00:00	0	8.59	3.5
2019-04-27 08:00:00	0	11.25	4.5
2019-04-27 09:00:00	0	13.17	5.5
2019-04-27 10:00:00	0	12.42	5.42
2019-04-27 11:00:00	0	13.17	5.58
2019-04-27 12:00:00	1	12.17	5.75
2019-04-27 13:00:00	0	12.5	5.5
2019-04-27 14:00:00	2	13.84	6.08
2019-04-27 15:00:00	1	14.17	6.33
2019-04-27 16:00:00	0	12.75	5.59
2019-04-27 17:00:00	2	14	6.08
2019-04-27 18:00:00	0	12.25	5.33
2019-04-27 19:00:00	0	13.08	5.5
2019-04-27 20:00:00	1	12.42	5.67
2019-04-27 21:00:00	0	12.25	5.5
2019-04-27 22:00:00	0	11.58	4.67
2019-04-27 23:00:00	0	9.75	4.08
2019-04-28 00:00:00	0	10.33	3.67
2019-04-28 01:00:00	0	10.17	4.09
2019-04-28 02:00:00	0	9.42	3.75
2019-04-28 03:00:00	0	8.75	3.42
2019-04-28 04:00:00	0	9.34	3.08
2019-04-28 05:00:00	0	8.59	3.42
2019-04-28 06:00:00	0	8.5	3
2019-04-28 07:00:00	0	9.09	3.5
2019-04-28 08:00:00	0	10.34	3.92
2019-04-28 09:00:00	0	13.17	5.58
2019-04-28 10:00:00	0	12.42	5.67
2019-04-28 11:00:00	0	12.17	5.42
2019-04-28 12:00:00	0	13.17	5.5
2019-04-28 13:00:00	0	12.42	5.34
2019-04-28 14:00:00	0	12.25	5.42
2019-04-28 15:00:00	0	13.42	5.59
2019-04-28 16:00:00	0	12.5	5.42
2019-04-28 17:00:00	0	13.08	5.58
2019-04-28 18:00:00	0	12.42	5.67
2019-04-28 19:00:00	0	12.25	5.5
2019-04-28 20:00:00	0	14.09	6.08
2019-04-28 21:00:00	0	12.42	5.5
2019-04-28 22:00:00	0	10.83	4.92
2019-04-28 23:00:00	0	12.5	5.25
2019-04-29 00:00:00	0	11.11	4.67
2019-04-29 01:00:00	0	9.92	3.75
2019-04-29 02:00:00	0	9.67	4.09
2019-04-29 03:00:00	0	8.58	3.59
2019-04-29 04:00:00	0	9.34	3.83
2019-04-29 05:00:00	0	8.08	3.25
2019-04-29 06:00:00	0	8.33	3.5
2019-04-29 07:00:00	0	9.84	4
2019-04-29 08:00:00	0	11	4.59
2019-04-29 09:00:00	0	11.25	4.83
2019-04-29 10:00:00	0	13.83	5.75
2019-04-29 11:00:00	0	12.84	5.67
2019-04-29 12:00:00	0	12.5	5.34
2019-04-29 13:00:00	0	15	5.92
2019-04-29 14:00:00	0	13.25	5.75
2019-04-29 15:00:00	0	15.59	6.42
2019-04-29 16:00:00	0	13.34	5.58
2019-04-29 17:00:00	0	12.42	5.34
2019-04-29 18:00:00	0	13.67	5.84
2019-04-29 19:00:00	0	13.34	6
2019-04-29 20:00:00	0	15	6.42
2019-04-29 21:00:00	0	12.75	5.75
2019-04-29 22:00:00	0	11.17	5
2019-04-29 23:00:00	0	10.84	4.42
2019-04-30 00:00:00	0	11	4.67
2019-04-30 01:00:00	0	10.25	4.09
2019-04-30 02:00:00	0	9.17	3.75
2019-04-30 03:00:00	0	8.33	3.58
2019-04-30 04:00:00	0	9.67	3.67
2019-04-30 05:00:00	0	8.33	3.42
2019-04-30 06:00:00	0	9.67	3.67
2019-04-30 07:00:00	0	9.17	3.75
2019-04-30 08:00:00	0	9.92	4
2019-04-30 09:00:00	0	13.33	5.67
2019-04-30 10:00:00	0	12.59	5.5
2019-04-30 11:00:00	0	13.08	5.58
2019-04-30 12:00:00	0	12.42	5.59
2019-04-30 13:00:00	0	12.25	5.42
2019-04-30 14:00:00	0	13.75	5.58
2019-04-30 15:00:00	0	13.67	5.75
2019-04-30 16:00:00	0	12.67	5.67
2019-04-30 17:00:00	1	14.17	6.08
2019-04-30 18:00:00	0	13.09	5.75
2019-04-30 19:00:00	0	13.08	5.59
2019-04-30 20:00:00	0	12.42	5.42
2019-04-30 21:00:00	0	11.84	5.34
2019-04-30 22:00:00	0	12.5	5.17
2019-04-30 23:00:00	0	10.83	4.75
2019-05-01 00:00:00	0	12.33	5.33

[truncated: 9 more sheets: PM 03230 01, PM 03230 03, PM 03230 04, PM 03260 01, PM 03260 04, PM 03310 01, PM 03310 03, PM 03350 01, PM 03350 02]
