# Supplementary material for: Traffic light optimization using non-dominated sorting genetic algorithm (NSGA2)
Source: Sci Rep. 2023 Sep 20;13:15550. doi: 10.1038/s41598-023-38884-2 (PMC10511403; doi:10.1038/s41598-023-38884-2)
Supplement: Supplementary file 1 — Supplementary Information. [file 41598_2023_38884_MOESM1_ESM.zip › dadosBHTrans/dados BHTrans 2019/xls/Bias_Fortes.xls]

## Sheet: PM 03300 02
Data/Hora	Intensidade(carros/hora)	Ocupacao(%)	Carga(%)
2019-04-01 00:00:00	60	0.67	4.67
2019-04-01 01:00:00	24	1.08	3.25
2019-04-01 02:00:00	6	1.5	3.09
2019-04-01 03:00:00	20	1.17	0.84
2019-04-01 04:00:00	42	1.17	2.59
2019-04-01 05:00:00	61	1.58	6
2019-04-01 06:00:00	344	2.5	18.58
2019-04-01 07:00:00	767	13.5	49.75
2019-04-01 08:00:00	688	4.75	43.17
2019-04-01 09:00:00	740	6	46.25
2019-04-01 10:00:00	815	7.83	51
2019-04-01 11:00:00	850	12.17	54.83
2019-04-01 12:00:00	832	9	52.59
2019-04-01 13:00:00	826	7.75	52.33
2019-04-01 14:00:00	830	5	52.17
2019-04-01 15:00:00	787	4.67	48.58
2019-04-01 16:00:00	756	6.08	47.42
2019-04-01 17:00:00	807	8.67	51.33
2019-04-01 18:00:00	829	17.42	53.83
2019-04-01 19:00:00	746	5.5	48.92
2019-04-01 20:00:00	548	3	33.5
2019-04-01 21:00:00	361	2.83	23
2019-04-01 22:00:00	584	3.58	36.5
2019-04-01 23:00:00	177	1.17	12
2019-04-02 00:00:00	85	1.78	7.11
2019-04-02 01:00:00	21	1.08	2.75
2019-04-02 02:00:00	6	1.58	2.67
2019-04-02 03:00:00	16	1.08	3.25
2019-04-02 04:00:00	15	1.08	2.58
2019-04-02 05:00:00	34	1.58	1.5
2019-04-02 06:00:00	358	3.5	18.59
2019-04-02 07:00:00	701	13.83	47.08
2019-04-02 08:00:00	667	5.34	42.42
2019-04-02 09:00:00	768	7.17	48.33
2019-04-02 10:00:00	752	6.17	47.08
2019-04-02 11:00:00	792	7.42	50.83
2019-04-02 12:00:00	867	6.75	52.84
2019-04-02 13:00:00	831	11.09	54.67
2019-04-02 14:00:00	778	4.83	48.67
2019-04-02 15:00:00	803	4.75	49.92
2019-04-02 16:00:00	841	6.25	52.75
2019-04-02 17:00:00	940	9.08	58.83
2019-04-02 18:00:00	902	10.25	58.17
2019-04-02 19:00:00	721	5.08	46.42
2019-04-02 20:00:00	527	3.17	32.75
2019-04-02 21:00:00	446	2.83	27.17
2019-04-02 22:00:00	557	4.33	36.42
2019-04-02 23:00:00	107	1.25	7.92
2019-04-03 00:00:00	55	1.55	3.89
2019-04-03 01:00:00	13	1.08	3
2019-04-03 02:00:00	6	1.08	2.42
2019-04-03 03:00:00	27	1.67	3.17
2019-04-03 04:00:00	19	1.08	2.67
2019-04-03 05:00:00	37	1.17	2.5
2019-04-03 06:00:00	331	3.08	17.58
2019-04-03 07:00:00	704	12.75	46.84
2019-04-03 08:00:00	639	4.59	39.25
2019-04-03 09:00:00	765	6.08	48.42
2019-04-03 10:00:00	685	6	42.5
2019-04-03 11:00:00	821	7.92	51.83
2019-04-03 12:00:00	834	6.92	53
2019-04-03 13:00:00	806	17.17	52.58
2019-04-03 14:00:00	804	6.09	51.42
2019-04-03 15:00:00	807	4.92	49.83
2019-04-03 16:00:00	869	7.17	54.83
2019-04-03 17:00:00	894	9.09	56.84
2019-04-03 18:00:00	974	9.58	60.83
2019-04-03 19:00:00	772	5.42	50.67
2019-04-03 20:00:00	568	3.75	35.5
2019-04-03 21:00:00	399	3.33	24.33
2019-04-03 22:00:00	606	3.5	37.75
2019-04-03 23:00:00	152	1.33	10.83
2019-04-04 00:00:00	71	1.44	5
2019-04-04 01:00:00	32	1.08	3.25
2019-04-04 02:00:00	6	1.5	2.5
2019-04-04 03:00:00	22	1.17	1.25
2019-04-04 04:00:00	28	1	2.67
2019-04-04 05:00:00	41	1.67	3.75
2019-04-04 06:00:00	323	2.5	18.34
2019-04-04 07:00:00	666	7.83	43.25
2019-04-04 08:00:00	639	3.92	38.92
2019-04-04 09:00:00	754	5.5	46.84
2019-04-04 10:00:00	698	6.75	44.25
2019-04-04 11:00:00	859	9.59	53.33
2019-04-04 12:00:00	969	11.5	62.42
2019-04-04 13:00:00	848	14.92	55.25
2019-04-04 14:00:00	875	6.42	55.58
2019-04-04 15:00:00	886	6.58	56.08
2019-04-04 16:00:00	854	6.25	52.92
2019-04-04 17:00:00	992	11.92	63.09
2019-04-04 18:00:00	944	16.25	61.84
2019-04-04 19:00:00	840	14.42	54.75
2019-04-04 20:00:00	651	4.5	41.92
2019-04-04 21:00:00	469	3.17	29.17
2019-04-04 22:00:00	609	3.83	37.67
2019-04-04 23:00:00	223	2.08	15.67
2019-04-05 00:00:00	88	1.44	5.89
2019-04-05 01:00:00	39	1.67	2.92
2019-04-05 02:00:00	36	1.08	3.25
2019-04-05 03:00:00	32	1	3.17
2019-04-05 04:00:00	26	1.58	2.84
2019-04-05 05:00:00	65	1.08	5.08
2019-04-05 06:00:00	308	2.92	17.58
2019-04-05 07:00:00	710	15.75	47.5
2019-04-05 08:00:00	687	4.67	42.42
2019-04-05 09:00:00	811	8	51.5
2019-04-05 10:00:00	855	15.25	54.75
2019-04-05 11:00:00	836	11.83	54.17
2019-04-05 12:00:00	839	11	53.25
2019-04-05 13:00:00	862	16.42	55.92
2019-04-05 14:00:00	902	7	57.83
2019-04-05 15:00:00	845	5.92	52.83
2019-04-05 16:00:00	856	6.58	54.67
2019-04-05 17:00:00	954	8.59	59.67
2019-04-05 18:00:00	923	7.33	58.25
2019-04-05 19:00:00	839	6.25	53.75
2019-04-05 20:00:00	719	5	45.25
2019-04-05 21:00:00	522	3.25	33
2019-04-05 22:00:00	606	4.25	37.75
2019-04-05 23:00:00	277	1.67	17.67
2019-04-06 00:00:00	188	2	11.55
2019-04-06 01:00:00	94	1.92	7.67
2019-04-06 02:00:00	72	1.08	3.5
2019-04-06 03:00:00	54	1.5	5.42
2019-04-06 04:00:00	43	1	3.08
2019-04-06 05:00:00	50	1.08	4.08
2019-04-06 06:00:00	186	2.25	11.75
2019-04-06 07:00:00	391	4.42	23.33
2019-04-06 08:00:00	663	5.58	40
2019-04-06 09:00:00	731	11.67	47.33
2019-04-06 10:00:00	710	7.83	46.33
2019-04-06 11:00:00	700	5.34	43.92
2019-04-06 12:00:00	688	4.5	41.84
2019-04-06 13:00:00	548	3.83	34.67
2019-04-06 14:00:00	431	2.83	26.92
2019-04-06 15:00:00	369	2.92	23.17
2019-04-06 16:00:00	443	2.42	26.92
2019-04-06 17:00:00	514	2.75	31.58
2019-04-06 18:00:00	495	3.75	31.42
2019-04-06 19:00:00	406	2.42	25.67
2019-04-06 20:00:00	468	3.42	28.83
2019-04-06 21:00:00	368	2.75	22.33
2019-04-06 22:00:00	350	2.42	21.58
2019-04-06 23:00:00	275	2.34	16.75
2019-04-07 00:00:00	196	1.67	12.44
2019-04-07 01:00:00	111	1.67	8.5
2019-04-07 02:00:00	97	1.17	6.25
2019-04-07 03:00:00	61	1.25	4
2019-04-07 04:00:00	61	1.58	4.33
2019-04-07 05:00:00	74	1	4.42
2019-04-07 06:00:00	112	1.83	8
2019-04-07 07:00:00	168	1.5	10.33
2019-04-07 08:00:00	249	2.25	15.08
2019-04-07 09:00:00	285	1.92	17.25
2019-04-07 10:00:00	376	2.33	23.42
2019-04-07 11:00:00	521	3.83	31.67
2019-04-07 12:00:00	537	4	33.34
2019-04-07 13:00:00	506	5.42	32
2019-04-07 14:00:00	410	2.92	25.25
2019-04-07 15:00:00	397	2	24.42
2019-04-07 16:00:00	290	2.5	19.42
2019-04-07 17:00:00	328	1.67	20.5
2019-04-07 18:00:00	411	2.67	24.67
2019-04-07 19:00:00	383	2.17	22.92
2019-04-07 20:00:00	317	1.92	19.83
2019-04-07 21:00:00	241	2	16.25
2019-04-07 22:00:00	169	1.42	11.75
2019-04-07 23:00:00	114	1.83	7.5
2019-04-08 00:00:00	67	0.78	5.55
2019-04-08 01:00:00	26	1	1.75
2019-04-08 02:00:00	14	1.5	3.42
2019-04-08 03:00:00	24	1	2.92
2019-04-08 04:00:00	26	1.67	3.25
2019-04-08 05:00:00	84	1.5	5.42
2019-04-08 06:00:00	315	2.33	18.08
2019-04-08 07:00:00	675	21.67	46
2019-04-08 08:00:00	623	3.42	38.92
2019-04-08 09:00:00	765	5.42	46.58
2019-04-08 10:00:00	815	8	52.59
2019-04-08 11:00:00	721	5.75	45.17
2019-04-08 12:00:00	812	7.09	49.75
2019-04-08 13:00:00	833	13.67	54.67
2019-04-08 14:00:00	772	5.17	48.5
2019-04-08 15:00:00	794	4.59	49.92
2019-04-08 16:00:00	835	6	51.5
2019-04-08 17:00:00	930	7.92	58.83
2019-04-08 18:00:00	961	11.08	61
2019-04-08 19:00:00	718	5	46.58
2019-04-08 20:00:00	586	4	36.83
2019-04-08 21:00:00	423	2.75	25.67
2019-04-08 22:00:00	583	4.58	36.92
2019-04-08 23:00:00	140	1.33	10.83
2019-04-09 00:00:00	65	1.44	6
2019-04-09 01:00:00	29	1.58	3
2019-04-09 02:00:00	7	1.08	2.25
2019-04-09 03:00:00	20	1.58	2.17
2019-04-09 04:00:00	21	1	2.58
2019-04-09 05:00:00	55	1.17	4.42
2019-04-09 06:00:00	324	2.67	18.09
2019-04-09 07:00:00	728	8.33	45.84
2019-04-09 08:00:00	684	4.17	42.83
2019-04-09 09:00:00	772	10.25	49
2019-04-09 10:00:00	760	8.58	47.75
2019-04-09 11:00:00	783	11	51.59
2019-04-09 12:00:00	827	9.75	51.67
2019-04-09 13:00:00	828	12.42	54
2019-04-09 14:00:00	776	5.58	49.17
2019-04-09 15:00:00	818	5.5	50.75
2019-04-09 16:00:00	910	7.17	57.25
2019-04-09 17:00:00	908	7.09	57.25
2019-04-09 18:00:00	922	10.92	59.09
2019-04-09 19:00:00	744	8.17	49.25
2019-04-09 20:00:00	656	3.67	40.84
2019-04-09 21:00:00	414	3	25.92
2019-04-09 22:00:00	532	3.75	33.25
2019-04-09 23:00:00	115	1.5	7.42
2019-04-10 00:00:00	53	1.44	5.55
2019-04-10 01:00:00	24	1	3.17
2019-04-10 02:00:00	10	1.17	2.58
2019-04-10 03:00:00	13	1.5	2.33
2019-04-10 04:00:00	23	1	2.75
2019-04-10 05:00:00	53	1.75	2.58
2019-04-10 06:00:00	337	2.42	18.58
2019-04-10 07:00:00	671	25.42	48.25
2019-04-10 08:00:00	690	4.09	42.33
2019-04-10 09:00:00	835	9.83	53.17
2019-04-10 10:00:00	780	8.25	49.33
2019-04-10 11:00:00	810	7.84	51.67
2019-04-10 12:00:00	883	13	56.5
2019-04-10 13:00:00	842	21.92	56.25
2019-04-10 14:00:00	851	6.5	54
2019-04-10 15:00:00	802	7.33	51.09
2019-04-10 16:00:00	875	7.42	54.67
2019-04-10 17:00:00	938	11.5	59.58
2019-04-10 18:00:00	972	12.92	62.34
2019-04-10 19:00:00	804	5.25	52.17
2019-04-10 20:00:00	521	3.83	33.25
2019-04-10 21:00:00	488	2.92	29.67
2019-04-10 22:00:00	623	3.75	39
2019-04-10 23:00:00	198	2.25	12.92
2019-04-11 00:00:00	68	2.11	4.67
2019-04-11 01:00:00	26	1.67	2.83
2019-04-11 02:00:00	17	1	2.75
2019-04-11 03:00:00	21	1	2.83
2019-04-11 04:00:00	38	1.58	3.58
2019-04-11 05:00:00	45	1.33	1.75
2019-04-11 06:00:00	286	2.5	16.09
2019-04-11 07:00:00	709	13	46.34
2019-04-11 08:00:00	686	4.08	42.5
2019-04-11 09:00:00	739	8.58	47
2019-04-11 10:00:00	782	6	49
2019-04-11 11:00:00	832	7.84	52.92
2019-04-11 12:00:00	772	16.59	50.67
2019-04-11 13:00:00	759	24.34	52.5
2019-04-11 14:00:00	778	5.67	49.33
2019-04-11 15:00:00	863	6.59	53.67
2019-04-11 16:00:00	853	6.34	53.17
2019-04-11 17:00:00	885	10.92	56.25
2019-04-11 18:00:00	1000	9.33	62.84
2019-04-11 19:00:00	897	8.67	58.92
2019-04-11 20:00:00	671	4.25	41.75
2019-04-11 21:00:00	468	3.42	29.75
2019-04-11 22:00:00	613	3.83	38.17
2019-04-11 23:00:00	227	1.58	15.08
2019-04-12 00:00:00	91	1.33	6.89
2019-04-12 01:00:00	37	1.08	3.09
2019-04-12 02:00:00	27	1.58	3.83
2019-04-12 03:00:00	34	1	3.17
2019-04-12 04:00:00	42	1.17	4
2019-04-12 05:00:00	52	1.75	3.58
2019-04-12 06:00:00	339	2.58	18.59
2019-04-12 07:00:00	718	18.5	48.58
2019-04-12 08:00:00	668	4.17	41.17
2019-04-12 09:00:00	806	9.09	50.58
2019-04-12 10:00:00	882	14.17	57.75
2019-04-12 11:00:00	877	8	55.5
2019-04-12 12:00:00	910	9.25	57.67
2019-04-12 13:00:00	779	18.75	51.83
2019-04-12 14:00:00	829	4.92	51.67
2019-04-12 15:00:00	715	16.08	47.67
2019-04-12 16:00:00	800	12.17	51.58
2019-04-12 17:00:00	881	14.92	57.42
2019-04-12 18:00:00	960	10.17	61.17
2019-04-12 19:00:00	829	6.58	53.08
2019-04-12 20:00:00	743	5.17	46.58
2019-04-12 21:00:00	586	4.08	36.84
2019-04-12 22:00:00	589	3.59	36.34
2019-04-12 23:00:00	290	2.67	20
2019-04-13 00:00:00	213	2	12.78
2019-04-13 01:00:00	107	1.75	8.08
2019-04-13 02:00:00	53	1	4.5
2019-04-13 03:00:00	50	1.08	3.42
2019-04-13 04:00:00	62	1.75	4.08
2019-04-13 05:00:00	63	1.25	3.92
2019-04-13 06:00:00	194	2	10.59
2019-04-13 07:00:00	387	2.75	22.92
2019-04-13 08:00:00	525	3.75	32.09
2019-04-13 09:00:00	543	4.17	34
2019-04-13 10:00:00	609	4.09	37.42
2019-04-13 11:00:00	728	5.83	44.42
2019-04-13 12:00:00	638	4	41
2019-04-13 13:00:00	564	3.5	34.33
2019-04-13 14:00:00	555	4	35.17
2019-04-13 15:00:00	389	2.17	24.17
2019-04-13 16:00:00	473	3.08	29.17
2019-04-13 17:00:00	443	2.17	26.33
2019-04-13 18:00:00	437	2.33	27.33
2019-04-13 19:00:00	380	4.34	24.67
2019-04-13 20:00:00	411	3.42	25.17
2019-04-13 21:00:00	397	2.67	24.5
2019-04-13 22:00:00	314	2	18.83
2019-04-13 23:00:00	273	1.67	17.17
2019-04-14 00:00:00	225	2	13.33
2019-04-14 01:00:00	121	1.33	7.75
2019-04-14 02:00:00	81	1.5	5
2019-04-14 03:00:00	95	1.17	6.42
2019-04-14 04:00:00	66	1.08	4.5
2019-04-14 05:00:00	73	1.75	5.42
2019-04-14 06:00:00	88	1.17	6.75
2019-04-14 07:00:00	160	1.92	10.84
2019-04-14 08:00:00	205	1.5	13.67
2019-04-14 09:00:00	291	1.92	16.92
2019-04-14 10:00:00	363	2.5	22.33
2019-04-14 11:00:00	488	3.67	29.08
2019-04-14 12:00:00	541	3.75	33.33
2019-04-14 13:00:00	529	3.09	32.92
2019-04-14 14:00:00	380	2.25	23.25
2019-04-14 15:00:00	379	2.75	23.5
2019-04-14 16:00:00	381	2.25	23.58
2019-04-14 17:00:00	336	2.84	21.25
2019-04-14 18:00:00	311	1.92	19
2019-04-14 19:00:00	373	2.25	22
2019-04-14 20:00:00	329	2.34	20.59
2019-04-14 21:00:00	260	1.75	16.92
2019-04-14 22:00:00	131	1.58	9.42
2019-04-14 23:00:00	96	1.25	6.75
2019-04-15 00:00:00	71	1.44	3.78
2019-04-15 01:00:00	20	1.75	3.75
2019-04-15 02:00:00	8	1	2.33
2019-04-15 03:00:00	24	1	2.58
2019-04-15 04:00:00	38	1.67	4.67
2019-04-15 05:00:00	66	1.08	5.08
2019-04-15 06:00:00	343	2.67	18.42
2019-04-15 07:00:00	698	16.34	46.84
2019-04-15 08:00:00	659	3.92	40.33
2019-04-15 09:00:00	751	5.34	47.09
2019-04-15 10:00:00	766	6.34	47.67
2019-04-15 11:00:00	811	7.08	51.75
2019-04-15 12:00:00	868	8.25	53.17
2019-04-15 13:00:00	797	8.17	52
2019-04-15 14:00:00	809	5.83	50.58
2019-04-15 15:00:00	742	4.67	46.25
2019-04-15 16:00:00	800	5.09	49.92
2019-04-15 17:00:00	886	7.83	55.33
2019-04-15 18:00:00	854	13.67	55.75
2019-04-15 19:00:00	677	8.17	44.09
2019-04-15 20:00:00	549	3.09	34.25
2019-04-15 21:00:00	511	3.5	31.42
2019-04-15 22:00:00	383	3.08	24.17
2019-04-15 23:00:00	126	1.25	9
2019-04-16 00:00:00	52	1.66	5.11
2019-04-16 01:00:00	10	1.58	3.59
2019-04-16 02:00:00	6	1.17	2.33
2019-04-16 03:00:00	13	1.67	3.75
2019-04-16 04:00:00	22	1.08	3
2019-04-16 05:00:00	44	1.17	2.92
2019-04-16 06:00:00	304	2.67	16.67
2019-04-16 07:00:00	723	4.92	45.75
2019-04-16 08:00:00	671	4.58	40.83
2019-04-16 09:00:00	824	5.42	51.25
2019-04-16 10:00:00	856	9.25	54.09
2019-04-16 11:00:00	768	8.42	49.75
2019-04-16 12:00:00	880	9.75	54.58
2019-04-16 13:00:00	801	21.83	54.92
2019-04-16 14:00:00	822	6	51.84
2019-04-16 15:00:00	870	5.84	54.42
2019-04-16 16:00:00	846	6.34	52.58
2019-04-16 17:00:00	980	9.59	61.58
2019-04-16 18:00:00	953	19.75	63.92
2019-04-16 19:00:00	748	10.33	48.83
2019-04-16 20:00:00	599	3.25	37.5
2019-04-16 21:00:00	482	3.75	29.42
2019-04-16 22:00:00	499	3.08	31.5
2019-04-16 23:00:00	161	1.67	11.33
2019-04-17 00:00:00	77	1.44	5.78
2019-04-17 01:00:00	30	1.25	3.67
2019-04-17 02:00:00	17	1.58	3
2019-04-17 03:00:00	27	1.08	3.67
2019-04-17 04:00:00	31	1.08	2.42
2019-04-17 05:00:00	55	1.58	5.09
2019-04-17 06:00:00	276	2.17	15.83
2019-04-17 07:00:00	661	5.83	41.34
2019-04-17 08:00:00	660	4.5	41.17
2019-04-17 09:00:00	807	5.92	49.67
2019-04-17 10:00:00	797	10.59	51.17
2019-04-17 11:00:00	862	11.75	55.42
2019-04-17 12:00:00	856	7.42	53.58
2019-04-17 13:00:00	877	14.92	56.58
2019-04-17 14:00:00	889	6	56
2019-04-17 15:00:00	788	5	49.75
2019-04-17 16:00:00	887	7.75	55.42
2019-04-17 17:00:00	936	6.92	59.84
2019-04-17 18:00:00	925	17	59.67
2019-04-17 19:00:00	728	5.25	46.92
2019-04-17 20:00:00	591	4.08	37.33
2019-04-17 21:00:00	474	2.92	29.25
2019-04-17 22:00:00	455	2.75	28.34
2019-04-17 23:00:00	179	1.92	12.09
2019-04-18 00:00:00	84	0.78	5.89
2019-04-18 01:00:00	47	1.08	4.33
2019-04-18 02:00:00	29	1.58	3.83
2019-04-18 03:00:00	30	1.17	1.34
2019-04-18 04:00:00	46	1.58	2.25
2019-04-18 05:00:00	67	1.25	4.59
2019-04-18 06:00:00	141	1.5	8.17
2019-04-18 07:00:00	352	3.92	21.25
2019-04-18 08:00:00	542	3.17	32.58
2019-04-18 09:00:00	608	4.17	37.42
2019-04-18 10:00:00	702	5	43.75
2019-04-18 11:00:00	722	4.42	44.67
2019-04-18 12:00:00	699	4.92	43.83
2019-04-18 13:00:00	628	3.42	38.5
2019-04-18 14:00:00	675	4.5	43.5
2019-04-18 15:00:00	683	5.17	42.09
2019-04-18 16:00:00	659	3.67	41.75
2019-04-18 17:00:00	712	4.33	44.17
2019-04-18 18:00:00	816	4.33	49.92
2019-04-18 19:00:00	541	2.92	35
2019-04-18 20:00:00	456	3.5	28.67
2019-04-18 21:00:00	310	1.84	18.92
2019-04-18 22:00:00	326	2.59	20.92
2019-04-18 23:00:00	226	1.75	14.42
2019-04-19 00:00:00	164	1.89	11.22
2019-04-19 01:00:00	74	1.58	5.5
2019-04-19 02:00:00	55	1.08	4.08
2019-04-19 03:00:00	65	1.08	5
2019-04-19 04:00:00	66	1.83	5.42
2019-04-19 05:00:00	61	1.08	4.08
2019-04-19 06:00:00	76	1.67	4.67
2019-04-19 07:00:00	323	4.83	20.83
2019-04-19 08:00:00	278	2.25	17.09
2019-04-19 09:00:00	315	3.67	21.42
2019-04-19 10:00:00	296	3.59	18.5
2019-04-19 11:00:00	353	3.92	21.17
2019-04-19 12:00:00	364	4.5	22.92
2019-04-19 13:00:00	378	3.34	23.25
2019-04-19 14:00:00	377	2.59	22.92
2019-04-19 15:00:00	351	3.75	22.17
2019-04-19 16:00:00	323	3.25	20.33
2019-04-19 17:00:00	248	2.42	15.83
2019-04-19 18:00:00	260	2	16.42
2019-04-19 19:00:00	345	2.67	21.17
2019-04-19 20:00:00	338	3.75	20.67
2019-04-19 21:00:00	303	2.25	18.42
2019-04-19 22:00:00	306	2.5	19.17
2019-04-19 23:00:00	193	1.42	13.25
2019-04-20 00:00:00	97	1.55	7.33
2019-04-20 01:00:00	47	1.5	4.08
2019-04-20 02:00:00	42	1.08	3.75
2019-04-20 03:00:00	19	1.58	2.17
2019-04-20 04:00:00	24	1.08	3
2019-04-20 05:00:00	40	1.08	2.83
2019-04-20 06:00:00	65	1.75	4.83
2019-04-20 07:00:00	182	1.42	11.92
2019-04-20 08:00:00	243	2.25	15.75
2019-04-20 09:00:00	300	2.58	17.84
2019-04-20 10:00:00	393	2.84	23.42
2019-04-20 11:00:00	397	3.42	24.83
2019-04-20 12:00:00	376	2.17	23
2019-04-20 13:00:00	335	2.58	21.5
2019-04-20 14:00:00	322	2.08	19
2019-04-20 15:00:00	344	2.25	20.67
2019-04-20 16:00:00	313	2.5	20.59
2019-04-20 17:00:00	232	1.42	15.42
2019-04-20 18:00:00	268	2.17	16.09
2019-04-20 19:00:00	314	2	19.42
2019-04-20 20:00:00	281	2.42	18.08
2019-04-20 21:00:00	266	2.17	17.58
2019-04-20 22:00:00	241	1.5	15.17
2019-04-20 23:00:00	201	2.09	12.75
2019-04-21 00:00:00	133	0.89	9.33
2019-04-21 01:00:00	74	1.08	5.59
2019-04-21 02:00:00	45	1.58	5
2019-04-21 03:00:00	59	1.08	5
2019-04-21 04:00:00	46	1.58	4
2019-04-21 05:00:00	50	1	4.08
2019-04-21 06:00:00	78	1.92	5.59
2019-04-21 07:00:00	132	1.17	9.09
2019-04-21 08:00:00	195	1.67	12.83
2019-04-21 09:00:00	223	2.34	13.25
2019-04-21 10:00:00	306	2	18.58
2019-04-21 11:00:00	388	2.92	23.25
2019-04-21 12:00:00	354	2.17	22.08
2019-04-21 13:00:00	386	2.58	23.33
2019-04-21 14:00:00	309	2.58	19.83
2019-04-21 15:00:00	365	2.33	22.59
2019-04-21 16:00:00	316	2.67	19.92
2019-04-21 17:00:00	308	1.92	18.59
2019-04-21 18:00:00	354	2.33	21.67
2019-04-21 19:00:00	334	2.58	19.92
2019-04-21 20:00:00	271	2.33	17
2019-04-21 21:00:00	251	1.58	15.58
2019-04-21 22:00:00	195	2.17	13.67
2019-04-21 23:00:00	81	1.17	7.17
2019-04-22 00:00:00	79	1.55	4
2019-04-22 01:00:00	32	1.17	3.75
2019-04-22 02:00:00	19	1.08	0.75
2019-04-22 03:00:00	23	1.5	3.67
2019-04-22 04:00:00	46	1.08	3.75
2019-04-22 05:00:00	88	1.83	6.25
2019-04-22 06:00:00	312	2.17	17.08
2019-04-22 07:00:00	706	8.33	44.25
2019-04-22 08:00:00	637	4.08	40.42
2019-04-22 09:00:00	757	5.59	46.92
2019-04-22 10:00:00	805	6.75	50.08
2019-04-22 11:00:00	846	9	53.67
2019-04-22 12:00:00	826	7.42	51.92
2019-04-22 13:00:00	837	15	54.33
2019-04-22 14:00:00	814	5.67	52
2019-04-22 15:00:00	804	4.92	50.17
2019-04-22 16:00:00	840	5.92	52.17
2019-04-22 17:00:00	913	6.59	57.59
2019-04-22 18:00:00	964	7.58	61.17
2019-04-22 19:00:00	773	5.08	49.75
2019-04-22 20:00:00	570	3.25	35.25
2019-04-22 21:00:00	488	3.67	30.58
2019-04-22 22:00:00	501	3.25	31.25
2019-04-22 23:00:00	142	1.84	10.5
2019-04-23 00:00:00	31	0.67	3.89
2019-04-23 01:00:00	26	1.08	1.83
2019-04-23 02:00:00	8	1.58	3.25
2019-04-23 03:00:00	17	1	2.84
2019-04-23 04:00:00	26	1.58	1.75
2019-04-23 05:00:00	59	1.17	4.75
2019-04-23 06:00:00	321	2.92	16.84
2019-04-23 07:00:00	681	10.67	44.42
2019-04-23 08:00:00	620	3.83	38.08
2019-04-23 09:00:00	733	5.34	46
2019-04-23 10:00:00	754	10.92	48.67
2019-04-23 11:00:00	794	7.17	50.17
2019-04-23 12:00:00	838	7.08	51.42
2019-04-23 13:00:00	824	14.92	54.84
2019-04-23 14:00:00	849	6.17	53.59
2019-04-23 15:00:00	765	4.42	47.58
2019-04-23 16:00:00	841	6.33	52.42
2019-04-23 17:00:00	956	8.67	60.33
2019-04-23 18:00:00	960	7.67	60.67
2019-04-23 19:00:00	791	4.92	50.75
2019-04-23 20:00:00	585	3.58	36.67
2019-04-23 21:00:00	389	3.75	24.59
2019-04-23 22:00:00	506	3.67	31.17
2019-04-23 23:00:00	149	2.08	10.17
2019-04-24 00:00:00	32	0.67	2.44
2019-04-24 01:00:00	26	1	3.08
2019-04-24 02:00:00	13	1.67	2.59
2019-04-24 03:00:00	21	1	2.58
2019-04-24 04:00:00	20	1.58	2.25
2019-04-24 05:00:00	51	1.08	3.75
2019-04-24 06:00:00	352	2.25	19.59
2019-04-24 07:00:00	706	6.25	44.42
2019-04-24 08:00:00	684	4.92	42.33
2019-04-24 09:00:00	787	8.83	50.08
2019-04-24 10:00:00	785	6.75	48.92
2019-04-24 11:00:00	767	7.67	48.5
2019-04-24 12:00:00	905	9.92	56.25
2019-04-24 13:00:00	865	9.42	55.92
2019-04-24 14:00:00	787	5.83	50.34
2019-04-24 15:00:00	818	5.33	50.42
2019-04-24 16:00:00	798	5.58	50.25
2019-04-24 17:00:00	813	5.33	50.92
2019-04-24 18:00:00	778	27.42	53.58
2019-04-24 19:00:00	854	8.5	56
2019-04-24 20:00:00	606	3.92	37.83
2019-04-24 21:00:00	423	3	26.67
2019-04-24 22:00:00	599	3.5	36.75
2019-04-24 23:00:00	186	1.42	12.17
2019-04-25 00:00:00	73	1.33	6.67
2019-04-25 01:00:00	13	1	2.17
2019-04-25 02:00:00	13	1.5	2.58
2019-04-25 03:00:00	49	1.08	4
2019-04-25 04:00:00	27	1	2.67
2019-04-25 05:00:00	30	1	3
2019-04-25 06:00:00	318	3	17.17
2019-04-25 07:00:00	668	16.17	44.75
2019-04-25 08:00:00	672	4.09	40.67
2019-04-25 09:00:00	816	14	52.75
2019-04-25 10:00:00	781	6.83	49.84
2019-04-25 11:00:00	811	6	50.58
2019-04-25 12:00:00	927	9.17	58.67
2019-04-25 13:00:00	817	14.25	53
2019-04-25 14:00:00	823	6.67	52.83
2019-04-25 15:00:00	829	5.59	52.08
2019-04-25 16:00:00	900	7.83	55.83
2019-04-25 17:00:00	925	10.92	59.33
2019-04-25 18:00:00	942	10.34	59.42
2019-04-25 19:00:00	975	8.09	62.58
2019-04-25 20:00:00	720	4.59	45.92
2019-04-25 21:00:00	454	3.83	28.67
2019-04-25 22:00:00	596	3.58	36.75
2019-04-25 23:00:00	243	1.67	15.75
2019-04-26 00:00:00	159	1.89	11.11
2019-04-26 01:00:00	39	1.17	3.83
2019-04-26 02:00:00	24	1.5	3.75
2019-04-26 03:00:00	25	1.17	2.58
2019-04-26 04:00:00	38	1.08	3.42
2019-04-26 05:00:00	83	1.67	5.5
2019-04-26 06:00:00	324	2.17	17.83
2019-04-26 07:00:00	684	5.17	43.34
2019-04-26 08:00:00	678	4	41.25
2019-04-26 09:00:00	811	10.09	51.5
2019-04-26 10:00:00	787	6.67	49.42
2019-04-26 11:00:00	871	11.84	55.58
2019-04-26 12:00:00	883	9.25	55.83
2019-04-26 13:00:00	858	9.08	55.42
2019-04-26 14:00:00	871	6.5	55.08
2019-04-26 15:00:00	788	5.42	49.58
2019-04-26 16:00:00	905	6.34	56.42
2019-04-26 17:00:00	906	12.09	58.58
2019-04-26 18:00:00	892	20.67	58.84
2019-04-26 19:00:00	741	5.5	47.75
2019-04-26 20:00:00	705	5.17	43.92
2019-04-26 21:00:00	512	3.25	32.33
2019-04-26 22:00:00	611	4.34	38.17
2019-04-26 23:00:00	310	1.83	19.34
2019-04-27 00:00:00	264	2	15.89
2019-04-27 01:00:00	123	1.58	8.67
2019-04-27 02:00:00	85	1.17	5.75
2019-04-27 03:00:00	50	1	4.42
2019-04-27 04:00:00	61	1.5	5.92
2019-04-27 05:00:00	55	1.08	3.92
2019-04-27 06:00:00	225	2.09	12.34
2019-04-27 07:00:00	383	2.67	23.33
2019-04-27 08:00:00	574	4.34	35.67
2019-04-27 09:00:00	608	4.75	37.5
2019-04-27 10:00:00	668	5.42	41.75
2019-04-27 11:00:00	656	5	41.17
2019-04-27 12:00:00	720	5.92	45.34
2019-04-27 13:00:00	564	3.42	35.42
2019-04-27 14:00:00	452	3.17	28.08
2019-04-27 15:00:00	409	2.92	25.17
2019-04-27 16:00:00	493	2.67	30.59
2019-04-27 17:00:00	442	3.08	28
2019-04-27 18:00:00	499	3	30.67
2019-04-27 19:00:00	459	3.08	28
2019-04-27 20:00:00	420	2.75	26
2019-04-27 21:00:00	348	2.33	22
2019-04-27 22:00:00	259	2.33	16.67
2019-04-27 23:00:00	256	1.84	15.5
2019-04-28 00:00:00	212	1.89	13.33
2019-04-28 01:00:00	115	1.67	6.67
2019-04-28 02:00:00	71	1.58	4.92
2019-04-28 03:00:00	71	1.17	5.33
2019-04-28 04:00:00	74	1.67	6.5
2019-04-28 05:00:00	64	1.17	3.67
2019-04-28 06:00:00	101	1.33	7
2019-04-28 07:00:00	189	2.17	11.92
2019-04-28 08:00:00	281	2.08	16.34
2019-04-28 09:00:00	239	2.34	15.42
2019-04-28 10:00:00	362	2.25	23.08
2019-04-28 11:00:00	433	2.5	25.17
2019-04-28 12:00:00	435	3.08	27.08
2019-04-28 13:00:00	391	2.25	24.59
2019-04-28 14:00:00	349	2.5	20.92
2019-04-28 15:00:00	373	2.92	23
2019-04-28 16:00:00	336	2	20.58
2019-04-28 17:00:00	411	2.58	23.83
2019-04-28 18:00:00	420	2.67	26.59
2019-04-28 19:00:00	382	2.25	24
2019-04-28 20:00:00	307	2.42	18.67
2019-04-28 21:00:00	263	1.67	18
2019-04-28 22:00:00	152	1.08	9.92
2019-04-28 23:00:00	112	1.83	8
2019-04-29 00:00:00	56	1.55	4.45
2019-04-29 01:00:00	43	1.67	4.42
2019-04-29 02:00:00	14	1	2
2019-04-29 03:00:00	15	1	2.67
2019-04-29 04:00:00	28	1.5	3.17
2019-04-29 05:00:00	72	1.17	5.25
2019-04-29 06:00:00	317	3.25	18.33
2019-04-29 07:00:00	727	9.5	46.67
2019-04-29 08:00:00	677	4.42	41.67
2019-04-29 09:00:00	754	9.08	47.92
2019-04-29 10:00:00	719	5.92	45.42
2019-04-29 11:00:00	751	9.92	47.92
2019-04-29 12:00:00	895	7.67	54.75
2019-04-29 13:00:00	829	9.08	53.84
2019-04-29 14:00:00	831	5.75	52.25
2019-04-29 15:00:00	779	5.67	49
2019-04-29 16:00:00	846	7.42	52.42
2019-04-29 17:00:00	830	5.58	52.25
2019-04-29 18:00:00	949	8	59.42
2019-04-29 19:00:00	721	5.25	47.08
2019-04-29 20:00:00	553	4.25	34.92
2019-04-29 21:00:00	375	2.5	23.42
2019-04-29 22:00:00	569	3.58	34.83
2019-04-29 23:00:00	160	1.92	11.92
2019-04-30 00:00:00	51	1.44	3.44
2019-04-30 01:00:00	22	1.58	2.5
2019-04-30 02:00:00	12	1.08	2.92
2019-04-30 03:00:00	13	1.08	1.33
2019-04-30 04:00:00	25	1.58	2.75
2019-04-30 05:00:00	51	1.08	3.17
2019-04-30 06:00:00	297	2.5	16.83
2019-04-30 07:00:00	745	7.42	47.25
2019-04-30 08:00:00	627	3.42	38.33
2019-04-30 09:00:00	733	7.58	46.08
2019-04-30 10:00:00	808	6	50.75
2019-04-30 11:00:00	852	10.34	54.34
2019-04-30 12:00:00	839	8.58	53.5
2019-04-30 13:00:00	816	14.67	52.42
2019-04-30 14:00:00	811	6.5	52.09
2019-04-30 15:00:00	821	5.25	51.33
2019-04-30 16:00:00	896	5.83	55.33
2019-04-30 17:00:00	895	8.59	57.17
2019-04-30 18:00:00	926	8.42	59.25
2019-04-30 19:00:00	810	6.25	52.17
2019-04-30 20:00:00	668	3.92	41.34
2019-04-30 21:00:00	512	3.08	31.5
2019-04-30 22:00:00	545	3.92	34.42
2019-04-30 23:00:00	240	1.75	16
2019-05-01 00:00:00	184	1.78	11.33

## Sheet: PM 03300 03
Data/Hora	Intensidade(carros/hora)	Ocupacao(%)	Carga(%)
2019-04-01 00:00:00	40	0	2.22
2019-04-01 01:00:00	16	0	1
2019-04-01 02:00:00	16	0	0.25
2019-04-01 03:00:00	15	0	0.33
2019-04-01 04:00:00	31	0	1.25
2019-04-01 05:00:00	71	0	3.83
2019-04-01 06:00:00	401	2	27.17
2019-04-01 07:00:00	671	5.75	52.25
2019-04-01 08:00:00	643	4.17	48.67
2019-04-01 09:00:00	683	5	52.58
2019-04-01 10:00:00	623	4.5	47.17
2019-04-01 11:00:00	593	4.25	46.75
2019-04-01 12:00:00	597	4.09	44.58
2019-04-01 13:00:00	644	4.67	48.67
2019-04-01 14:00:00	596	5.59	46.92
2019-04-01 15:00:00	614	3.75	46.67
2019-04-01 16:00:00	578	3.5	44
2019-04-01 17:00:00	600	4.08	45.75
2019-04-01 18:00:00	628	18.67	51
2019-04-01 19:00:00	544	4	43.67
2019-04-01 20:00:00	297	1.42	22.59
2019-04-01 21:00:00	250	1.25	17.84
2019-04-01 22:00:00	251	1.33	19.5
2019-04-01 23:00:00	57	0	3.75
2019-04-02 00:00:00	29	0	1.33
2019-04-02 01:00:00	14	0	0.42
2019-04-02 02:00:00	9	0	0.5
2019-04-02 03:00:00	11	0	0.59
2019-04-02 04:00:00	19	0	0.84
2019-04-02 05:00:00	58	0.08	2.5
2019-04-02 06:00:00	396	2.17	27.33
2019-04-02 07:00:00	662	4.59	50.42
2019-04-02 08:00:00	677	5.33	52.25
2019-04-02 09:00:00	699	5.5	53.75
2019-04-02 10:00:00	656	4.75	50.75
2019-04-02 11:00:00	569	3.75	43.33
2019-04-02 12:00:00	589	4.42	45.42
2019-04-02 13:00:00	610	5.67	46.67
2019-04-02 14:00:00	656	6.17	50.75
2019-04-02 15:00:00	655	4.67	49.83
2019-04-02 16:00:00	602	4	46.25
2019-04-02 17:00:00	605	5.58	45.33
2019-04-02 18:00:00	644	11.42	51.75
2019-04-02 19:00:00	499	16.42	43.08
2019-04-02 20:00:00	342	1.92	25.92
2019-04-02 21:00:00	249	1.17	18.67
2019-04-02 22:00:00	224	1.09	16.67
2019-04-02 23:00:00	70	0.08	4.92
2019-04-03 00:00:00	55	0	3.11
2019-04-03 01:00:00	18	0	0.75
2019-04-03 02:00:00	13	0	0.34
2019-04-03 03:00:00	13	0	0.33
2019-04-03 04:00:00	15	0	0.17
2019-04-03 05:00:00	75	0	4
2019-04-03 06:00:00	399	3.42	27.33
2019-04-03 07:00:00	645	6.83	49.92
2019-04-03 08:00:00	676	7.67	52.42
2019-04-03 09:00:00	727	5.75	56.25
2019-04-03 10:00:00	650	4.75	50.17
2019-04-03 11:00:00	639	5.09	49.33
2019-04-03 12:00:00	613	4.67	46.33
2019-04-03 13:00:00	611	6.5	47.09
2019-04-03 14:00:00	585	5.25	45.08
2019-04-03 15:00:00	645	4.42	48.75
2019-04-03 16:00:00	605	3.75	46.17
2019-04-03 17:00:00	610	3.92	46.75
2019-04-03 18:00:00	677	4.75	51.58
2019-04-03 19:00:00	457	3.33	36.25
2019-04-03 20:00:00	273	1.25	20.75
2019-04-03 21:00:00	251	1.17	18.67
2019-04-03 22:00:00	248	1.17	18.92
2019-04-03 23:00:00	58	0	3.75
2019-04-04 00:00:00	57	0	3.11
2019-04-04 01:00:00	30	0	1.17
2019-04-04 02:00:00	19	0	0.33
2019-04-04 03:00:00	11	0	0.25
2019-04-04 04:00:00	15	0	0.42
2019-04-04 05:00:00	62	0	3.25
2019-04-04 06:00:00	380	1.75	26.08
2019-04-04 07:00:00	613	4	46.33
2019-04-04 08:00:00	697	5.17	52.5
2019-04-04 09:00:00	687	7.42	53.75
2019-04-04 10:00:00	657	5.34	50.67
2019-04-04 11:00:00	603	4.09	46.08
2019-04-04 12:00:00	608	4.25	46.25
2019-04-04 13:00:00	605	16.92	49.33
2019-04-04 14:00:00	639	8.83	49.25
2019-04-04 15:00:00	628	4.33	48.25
2019-04-04 16:00:00	583	3.84	44.58
2019-04-04 17:00:00	647	4.58	49.09
2019-04-04 18:00:00	584	14.59	48.33
2019-04-04 19:00:00	481	4	36.75
2019-04-04 20:00:00	315	1.42	24.92
2019-04-04 21:00:00	270	1.42	19.92
2019-04-04 22:00:00	271	1.42	20.42
2019-04-04 23:00:00	90	0	6.58
2019-04-05 00:00:00	45	0	2.44
2019-04-05 01:00:00	38	0	1.84
2019-04-05 02:00:00	15	0	0.33
2019-04-05 03:00:00	22	0	0.92
2019-04-05 04:00:00	21	0	0.58
2019-04-05 05:00:00	73	0.08	3.67
2019-04-05 06:00:00	399	2.17	27.5
2019-04-05 07:00:00	681	6.67	52.84
2019-04-05 08:00:00	707	6.58	54.5
2019-04-05 09:00:00	664	5.34	52
2019-04-05 10:00:00	660	5.25	50.17
2019-04-05 11:00:00	620	4.83	47.75
2019-04-05 12:00:00	637	12.75	50.92
2019-04-05 13:00:00	593	17.58	48.5
2019-04-05 14:00:00	648	4.83	49.92
2019-04-05 15:00:00	639	4.09	48.83
2019-04-05 16:00:00	587	3.58	45.17
2019-04-05 17:00:00	599	4.17	45.17
2019-04-05 18:00:00	629	4.75	48.17
2019-04-05 19:00:00	491	2.67	37.67
2019-04-05 20:00:00	331	1.75	25.17
2019-04-05 21:00:00	318	1.67	23.92
2019-04-05 22:00:00	324	2.09	24.83
2019-04-05 23:00:00	130	0.25	9.5
2019-04-06 00:00:00	119	0	7.89
2019-04-06 01:00:00	107	0.08	7.67
2019-04-06 02:00:00	38	0	1.67
2019-04-06 03:00:00	48	0	2.83
2019-04-06 04:00:00	38	0	1.83
2019-04-06 05:00:00	39	0	1.75
2019-04-06 06:00:00	175	0.25	10.92
2019-04-06 07:00:00	390	1.58	28
2019-04-06 08:00:00	459	2.09	34.17
2019-04-06 09:00:00	502	2.92	38.34
2019-04-06 10:00:00	487	2.75	36.5
2019-04-06 11:00:00	505	2.67	38.5
2019-04-06 12:00:00	523	3.17	39.92
2019-04-06 13:00:00	443	2.58	33.75
2019-04-06 14:00:00	353	1.42	26.84
2019-04-06 15:00:00	302	1.33	22.5
2019-04-06 16:00:00	312	1.42	23
2019-04-06 17:00:00	306	1.5	22.75
2019-04-06 18:00:00	314	1.33	23.33
2019-04-06 19:00:00	308	1.25	22.92
2019-04-06 20:00:00	322	1.34	23.92
2019-04-06 21:00:00	231	0.67	17.67
2019-04-06 22:00:00	190	0.5	13.67
2019-04-06 23:00:00	138	0.08	9.75
2019-04-07 00:00:00	120	0.44	8.78
2019-04-07 01:00:00	81	0	5.58
2019-04-07 02:00:00	65	0	3.75
2019-04-07 03:00:00	39	0	1.92
2019-04-07 04:00:00	37	0.17	2
2019-04-07 05:00:00	67	0	3.67
2019-04-07 06:00:00	165	0.08	10.58
2019-04-07 07:00:00	256	0.83	18.92
2019-04-07 08:00:00	294	1.33	21.58
2019-04-07 09:00:00	294	0.92	21.84
2019-04-07 10:00:00	354	1.42	26.59
2019-04-07 11:00:00	350	1.67	25.92
2019-04-07 12:00:00	359	1.59	26.92
2019-04-07 13:00:00	309	1.34	23.09
2019-04-07 14:00:00	268	1	19.83
2019-04-07 15:00:00	253	1	18.84
2019-04-07 16:00:00	223	0.5	15.84
2019-04-07 17:00:00	240	0.67	17.5
2019-04-07 18:00:00	260	0.75	18.67
2019-04-07 19:00:00	243	0.67	18.42
2019-04-07 20:00:00	238	0.75	17.75
2019-04-07 21:00:00	155	0.17	11.42
2019-04-07 22:00:00	107	0	7
2019-04-07 23:00:00	38	0	2.17
2019-04-08 00:00:00	44	0	2.67
2019-04-08 01:00:00	26	0	0.67
2019-04-08 02:00:00	10	0	0.17
2019-04-08 03:00:00	12	0	0.42
2019-04-08 04:00:00	19	0	0.92
2019-04-08 05:00:00	77	0	4.17
2019-04-08 06:00:00	427	3.08	29.17
2019-04-08 07:00:00	652	4.25	50.67
2019-04-08 08:00:00	645	4.5	48.75
2019-04-08 09:00:00	685	5.92	52.83
2019-04-08 10:00:00	648	5.25	50.5
2019-04-08 11:00:00	570	4.59	43.92
2019-04-08 12:00:00	617	4.34	46.17
2019-04-08 13:00:00	615	7.42	47.75
2019-04-08 14:00:00	634	4.25	48.5
2019-04-08 15:00:00	606	3.58	45.67
2019-04-08 16:00:00	572	3.59	43.25
2019-04-08 17:00:00	610	4.34	46.67
2019-04-08 18:00:00	672	7.92	52.09
2019-04-08 19:00:00	471	3.5	37.92
2019-04-08 20:00:00	284	1.17	21.08
2019-04-08 21:00:00	257	1.17	19.25
2019-04-08 22:00:00	267	1.59	20.25
2019-04-08 23:00:00	78	0.08	5.58
2019-04-09 00:00:00	39	0	1.67
2019-04-09 01:00:00	19	0	1
2019-04-09 02:00:00	5	0	0.42
2019-04-09 03:00:00	15	0	0.08
2019-04-09 04:00:00	18	0	0.67
2019-04-09 05:00:00	66	0	3.59
2019-04-09 06:00:00	394	1.92	26.33
2019-04-09 07:00:00	674	5.25	51.83
2019-04-09 08:00:00	696	8	54
2019-04-09 09:00:00	680	10.17	53.84
2019-04-09 10:00:00	669	5.84	51.17
2019-04-09 11:00:00	599	4.58	46.08
2019-04-09 12:00:00	588	3.92	44.33
2019-04-09 13:00:00	593	8.34	46.67
2019-04-09 14:00:00	622	6.92	48.42
2019-04-09 15:00:00	664	4.75	50
2019-04-09 16:00:00	591	3.58	45.25
2019-04-09 17:00:00	625	4.67	47.42
2019-04-09 18:00:00	683	5.67	52.5
2019-04-09 19:00:00	502	3.67	39.83
2019-04-09 20:00:00	318	1.92	24.25
2019-04-09 21:00:00	246	1	18
2019-04-09 22:00:00	227	1.08	17.58
2019-04-09 23:00:00	69	0	4.58
2019-04-10 00:00:00	40	0	2.22
2019-04-10 01:00:00	19	0	0.75
2019-04-10 02:00:00	16	0	0.42
2019-04-10 03:00:00	12	0	0.33
2019-04-10 04:00:00	22	0	0.75
2019-04-10 05:00:00	75	0	4.33
2019-04-10 06:00:00	401	2	27
2019-04-10 07:00:00	687	7.92	53.33
2019-04-10 08:00:00	689	5.17	53.33
2019-04-10 09:00:00	753	6.67	57.33
2019-04-10 10:00:00	645	4.84	50.42
2019-04-10 11:00:00	615	5.25	47.17
2019-04-10 12:00:00	618	7.09	47.67
2019-04-10 13:00:00	565	21.09	48.75
2019-04-10 14:00:00	672	10.09	51.92
2019-04-10 15:00:00	626	4.17	48.17
2019-04-10 16:00:00	592	4.33	44.75
2019-04-10 17:00:00	655	4.75	50.17
2019-04-10 18:00:00	649	12	51.58
2019-04-10 19:00:00	519	3	40.83
2019-04-10 20:00:00	277	1.42	21.5
2019-04-10 21:00:00	267	1.25	19.58
2019-04-10 22:00:00	259	1.5	19.42
2019-04-10 23:00:00	69	0	5.09
2019-04-11 00:00:00	55	0	3
2019-04-11 01:00:00	24	0	1.08
2019-04-11 02:00:00	14	0	0.92
2019-04-11 03:00:00	15	0	0.08
2019-04-11 04:00:00	20	0	0.5
2019-04-11 05:00:00	63	0	3.09
2019-04-11 06:00:00	381	2	26.42
2019-04-11 07:00:00	650	5.25	49.5
2019-04-11 08:00:00	666	5.42	50.92
2019-04-11 09:00:00	686	6.58	53.25
2019-04-11 10:00:00	731	7.08	56.75
2019-04-11 11:00:00	667	5.58	52.17
2019-04-11 12:00:00	531	38.83	50.42
2019-04-11 13:00:00	526	35.33	49.58
2019-04-11 14:00:00	675	6.92	52.25
2019-04-11 15:00:00	658	10.58	51.84
2019-04-11 16:00:00	631	4.08	48.33
2019-04-11 17:00:00	665	5.08	50.58
2019-04-11 18:00:00	696	10.75	54.75
2019-04-11 19:00:00	540	5.58	43.08
2019-04-11 20:00:00	353	1.92	26.84
2019-04-11 21:00:00	277	1.5	20.59
2019-04-11 22:00:00	248	1.17	19.25
2019-04-11 23:00:00	100	0.08	7.34
2019-04-12 00:00:00	75	0	4.56
2019-04-12 01:00:00	35	0	1.67
2019-04-12 02:00:00	21	0	0.92
2019-04-12 03:00:00	22	0	0.58
2019-04-12 04:00:00	27	0	1.08
2019-04-12 05:00:00	91	0	4.84
2019-04-12 06:00:00	393	1.75	27.5
2019-04-12 07:00:00	668	4.58	50.42
2019-04-12 08:00:00	719	5.75	55.75
2019-04-12 09:00:00	716	7	54.92
2019-04-12 10:00:00	636	4.67	49.17
2019-04-12 11:00:00	665	13.17	52.75
2019-04-12 12:00:00	633	5.92	49.5
2019-04-12 13:00:00	585	10.84	45.92
2019-04-12 14:00:00	608	4.5	46.92
2019-04-12 15:00:00	577	19.17	47.42
2019-04-12 16:00:00	616	6.75	47.83
2019-04-12 17:00:00	646	5	49.42
2019-04-12 18:00:00	609	16.84	50.58
2019-04-12 19:00:00	486	3.33	37.67
2019-04-12 20:00:00	382	2.59	28.59
2019-04-12 21:00:00	278	1.5	21
2019-04-12 22:00:00	312	1.75	23
2019-04-12 23:00:00	127	0.33	9.75
2019-04-13 00:00:00	113	0.11	7.55
2019-04-13 01:00:00	71	0.08	4.75
2019-04-13 02:00:00	38	0	1.67
2019-04-13 03:00:00	40	0	2.08
2019-04-13 04:00:00	48	0	2.67
2019-04-13 05:00:00	41	0	2
2019-04-13 06:00:00	172	0.5	10.5
2019-04-13 07:00:00	383	1.5	28.08
2019-04-13 08:00:00	515	2.67	38.08
2019-04-13 09:00:00	535	3	41.17
2019-04-13 10:00:00	487	3.25	37
2019-04-13 11:00:00	554	3.75	41.5
2019-04-13 12:00:00	488	2.59	37.5
2019-04-13 13:00:00	454	2.75	34.33
2019-04-13 14:00:00	322	1.34	24.17
2019-04-13 15:00:00	309	1.25	22.67
2019-04-13 16:00:00	297	1.33	22.75
2019-04-13 17:00:00	270	1	19.75
2019-04-13 18:00:00	343	1.42	25.08
2019-04-13 19:00:00	309	1.34	23.75
2019-04-13 20:00:00	278	1	20.75
2019-04-13 21:00:00	226	0.92	16.75
2019-04-13 22:00:00	177	0.25	12.5
2019-04-13 23:00:00	160	0.17	11.58
2019-04-14 00:00:00	103	0	7.44
2019-04-14 01:00:00	72	0.08	4.75
2019-04-14 02:00:00	70	0	4.33
2019-04-14 03:00:00	52	0	3
2019-04-14 04:00:00	55	0	3.09
2019-04-14 05:00:00	73	0	4.42
2019-04-14 06:00:00	162	0.25	10.59
2019-04-14 07:00:00	208	0.59	15.5
2019-04-14 08:00:00	331	1.42	23.42
2019-04-14 09:00:00	322	1.33	24.33
2019-04-14 10:00:00	366	1.92	27.42
2019-04-14 11:00:00	382	1.83	28.59
2019-04-14 12:00:00	393	1.83	30.09
2019-04-14 13:00:00	321	1.58	24.25
2019-04-14 14:00:00	256	0.67	18.92
2019-04-14 15:00:00	257	0.92	19
2019-04-14 16:00:00	193	0.34	14.5
2019-04-14 17:00:00	249	0.75	17.92
2019-04-14 18:00:00	266	0.92	19.5
2019-04-14 19:00:00	242	0.58	17.92
2019-04-14 20:00:00	215	0.67	15.67
2019-04-14 21:00:00	151	0.08	10.92
2019-04-14 22:00:00	83	0	5.83
2019-04-14 23:00:00	60	0	3.42
2019-04-15 00:00:00	56	0	3.56
2019-04-15 01:00:00	20	0	0.58
2019-04-15 02:00:00	11	0	0.5
2019-04-15 03:00:00	7	0	0.42
2019-04-15 04:00:00	13	0	0.5
2019-04-15 05:00:00	85	0	4.58
2019-04-15 06:00:00	376	1.58	25.83
2019-04-15 07:00:00	649	4.33	49.17
2019-04-15 08:00:00	661	4.59	50.67
2019-04-15 09:00:00	697	5.17	53.59
2019-04-15 10:00:00	601	4	47.17
2019-04-15 11:00:00	577	4.08	43.42
2019-04-15 12:00:00	579	4.67	44.17
2019-04-15 13:00:00	568	4.17	43
2019-04-15 14:00:00	658	5.17	50.08
2019-04-15 15:00:00	647	4.09	49.92
2019-04-15 16:00:00	592	3.83	44.33
2019-04-15 17:00:00	611	6.17	47.5
2019-04-15 18:00:00	618	16.42	50.17
2019-04-15 19:00:00	450	3.5	35.75
2019-04-15 20:00:00	309	1.67	23.25
2019-04-15 21:00:00	244	0.75	17.92
2019-04-15 22:00:00	203	1	15.67
2019-04-15 23:00:00	41	0	3
2019-04-16 00:00:00	36	0	1.67
2019-04-16 01:00:00	19	0	0.42
2019-04-16 02:00:00	8	0	0.42
2019-04-16 03:00:00	12	0	0.59
2019-04-16 04:00:00	24	0	1.17
2019-04-16 05:00:00	57	0	2.83
2019-04-16 06:00:00	386	1.92	26.33
2019-04-16 07:00:00	655	4.58	50.09
2019-04-16 08:00:00	676	5	52
2019-04-16 09:00:00	708	5.59	54.42
2019-04-16 10:00:00	657	5.92	50.42
2019-04-16 11:00:00	632	6.42	49.34
2019-04-16 12:00:00	638	13.17	51.25
2019-04-16 13:00:00	624	16.42	49.83
2019-04-16 14:00:00	671	9.75	52.67
2019-04-16 15:00:00	690	6	53.5
2019-04-16 16:00:00	621	4.75	47.5
2019-04-16 17:00:00	665	5.17	50.67
2019-04-16 18:00:00	683	13	54.33
2019-04-16 19:00:00	527	3.42	41.09
2019-04-16 20:00:00	319	1.5	24.83
2019-04-16 21:00:00	272	1.25	20.33
2019-04-16 22:00:00	256	1.42	19.59
2019-04-16 23:00:00	64	0	4.25
2019-04-17 00:00:00	52	0	2.78
2019-04-17 01:00:00	24	0	0.75
2019-04-17 02:00:00	24	0	0.58
2019-04-17 03:00:00	18	0	0.58
2019-04-17 04:00:00	23	0	1.09
2019-04-17 05:00:00	80	0	4.25
2019-04-17 06:00:00	419	2.5	28.75
2019-04-17 07:00:00	679	5	52.67
2019-04-17 08:00:00	723	6.34	54.34
2019-04-17 09:00:00	757	8.34	60.67
2019-04-17 10:00:00	683	5.33	51.83
2019-04-17 11:00:00	618	6.42	47.75
2019-04-17 12:00:00	654	14	52.08
2019-04-17 13:00:00	615	14.83	50.08
2019-04-17 14:00:00	642	5.17	49.25
2019-04-17 15:00:00	616	4.5	47
2019-04-17 16:00:00	649	4.75	49.67
2019-04-17 17:00:00	686	4.92	52.42
2019-04-17 18:00:00	701	6.59	54.34
2019-04-17 19:00:00	518	3	40.92
2019-04-17 20:00:00	343	1.84	26
2019-04-17 21:00:00	246	1	18.42
2019-04-17 22:00:00	237	1	17.92
2019-04-17 23:00:00	103	0.17	7.67
2019-04-18 00:00:00	64	0	3.67
2019-04-18 01:00:00	37	0	2.25
2019-04-18 02:00:00	22	0	0.83
2019-04-18 03:00:00	23	0	0.67
2019-04-18 04:00:00	22	0	0.58
2019-04-18 05:00:00	53	0	3.08
2019-04-18 06:00:00	255	0.75	16.58
2019-04-18 07:00:00	469	2.25	34.33
2019-04-18 08:00:00	606	3.83	45.67
2019-04-18 09:00:00	606	4.34	46
2019-04-18 10:00:00	570	4.67	43.59
2019-04-18 11:00:00	597	4.42	45.75
2019-04-18 12:00:00	608	4.84	46.83
2019-04-18 13:00:00	536	3.67	40.5
2019-04-18 14:00:00	566	3.67	43.5
2019-04-18 15:00:00	578	3.42	43.34
2019-04-18 16:00:00	520	3.17	39.84
2019-04-18 17:00:00	532	3.08	40.5
2019-04-18 18:00:00	501	2.75	37.58
2019-04-18 19:00:00	395	1.83	30.33
2019-04-18 20:00:00	225	0.67	17.42
2019-04-18 21:00:00	212	0.42	15.25
2019-04-18 22:00:00	161	0.17	11.58
2019-04-18 23:00:00	90	0.17	6.59
2019-04-19 00:00:00	85	0	5.22
2019-04-19 01:00:00	55	0	3.25
2019-04-19 02:00:00	34	0	1.5
2019-04-19 03:00:00	27	0	0.83
2019-04-19 04:00:00	25	0	0.75
2019-04-19 05:00:00	47	0	2.09
2019-04-19 06:00:00	118	0	7.33
2019-04-19 07:00:00	282	0.75	20.17
2019-04-19 08:00:00	254	1.25	19.17
2019-04-19 09:00:00	235	0.92	17.83
2019-04-19 10:00:00	247	1	18.33
2019-04-19 11:00:00	258	1.25	19.59
2019-04-19 12:00:00	237	0.83	17.25
2019-04-19 13:00:00	220	2	17.67
2019-04-19 14:00:00	233	0.84	16.25
2019-04-19 15:00:00	238	1.33	18.25
2019-04-19 16:00:00	245	3.33	19.67
2019-04-19 17:00:00	238	0.75	17.34
2019-04-19 18:00:00	264	1.25	19.5
2019-04-19 19:00:00	233	1.33	18.17
2019-04-19 20:00:00	131	0.17	9.59
2019-04-19 21:00:00	161	0.08	11.08
2019-04-19 22:00:00	169	0	11.92
2019-04-19 23:00:00	92	0	6.34
2019-04-20 00:00:00	53	0	3.11
2019-04-20 01:00:00	47	0	2.92
2019-04-20 02:00:00	15	0.08	0.75
2019-04-20 03:00:00	11	0	0.33
2019-04-20 04:00:00	16	0	0.08
2019-04-20 05:00:00	38	0	2.34
2019-04-20 06:00:00	105	0	6.42
2019-04-20 07:00:00	198	0.17	14.25
2019-04-20 08:00:00	253	0.17	17.92
2019-04-20 09:00:00	272	1.09	19.75
2019-04-20 10:00:00	319	1.58	23.5
2019-04-20 11:00:00	344	1.25	25.08
2019-04-20 12:00:00	314	1.25	23.84
2019-04-20 13:00:00	243	0.58	18.09
2019-04-20 14:00:00	239	0.75	17.17
2019-04-20 15:00:00	221	0.33	16.17
2019-04-20 16:00:00	190	0.08	13.92
2019-04-20 17:00:00	165	0	11.42
2019-04-20 18:00:00	189	0.25	13.25
2019-04-20 19:00:00	269	0.83	19.42
2019-04-20 20:00:00	202	0.42	14.75
2019-04-20 21:00:00	140	0.08	10.25
2019-04-20 22:00:00	139	0	9.5
2019-04-20 23:00:00	99	0	6.84
2019-04-21 00:00:00	52	0	2.67
2019-04-21 01:00:00	44	0	2.92
2019-04-21 02:00:00	29	0	1.25
2019-04-21 03:00:00	32	0	1.34
2019-04-21 04:00:00	28	0	1.09
2019-04-21 05:00:00	60	0	3
2019-04-21 06:00:00	129	0	8.33
2019-04-21 07:00:00	180	0.42	12.92
2019-04-21 08:00:00	203	0.5	14
2019-04-21 09:00:00	230	0.75	17.25
2019-04-21 10:00:00	265	0.84	19.33
2019-04-21 11:00:00	293	1.5	21.84
2019-04-21 12:00:00	276	0.92	20.42
2019-04-21 13:00:00	236	0.67	17.33
2019-04-21 14:00:00	195	0.33	13.92
2019-04-21 15:00:00	209	0.33	15.25
2019-04-21 16:00:00	199	0.33	14.33
2019-04-21 17:00:00	211	0.58	15.17
2019-04-21 18:00:00	244	0.84	17.33
2019-04-21 19:00:00	250	0.67	18.75
2019-04-21 20:00:00	254	0.83	19.08
2019-04-21 21:00:00	199	0.5	14.58
2019-04-21 22:00:00	128	0	9.34
2019-04-21 23:00:00	87	0	5.67
2019-04-22 00:00:00	72	0	4.45
2019-04-22 01:00:00	24	0	1
2019-04-22 02:00:00	15	0	0.5
2019-04-22 03:00:00	14	0	1
2019-04-22 04:00:00	22	0	0.5
2019-04-22 05:00:00	80	0	4.42
2019-04-22 06:00:00	433	2.08	29.92
2019-04-22 07:00:00	668	4.33	51
2019-04-22 08:00:00	647	4.09	49.75
2019-04-22 09:00:00	656	4.42	49.83
2019-04-22 10:00:00	644	4.25	49.25
2019-04-22 11:00:00	645	6.75	50.08
2019-04-22 12:00:00	578	3.67	44.09
2019-04-22 13:00:00	594	5.5	45.75
2019-04-22 14:00:00	626	4.25	47.17
2019-04-22 15:00:00	621	4	48.5
2019-04-22 16:00:00	556	3.17	41.58
2019-04-22 17:00:00	608	3.75	45.58
2019-04-22 18:00:00	658	14.92	53
2019-04-22 19:00:00	493	2.92	38.25
2019-04-22 20:00:00	296	1.5	22.42
2019-04-22 21:00:00	238	1.17	17.84
2019-04-22 22:00:00	238	1.17	18
2019-04-22 23:00:00	70	0	4.42
2019-04-23 00:00:00	32	0	1.67
2019-04-23 01:00:00	15	0	1.08
2019-04-23 02:00:00	11	0	0.5
2019-04-23 03:00:00	16	0	0.17
2019-04-23 04:00:00	21	0	0.5
2019-04-23 05:00:00	83	0	4.75
2019-04-23 06:00:00	395	1.83	26.25
2019-04-23 07:00:00	657	5	50.84
2019-04-23 08:00:00	652	4.58	50.08
2019-04-23 09:00:00	668	4.42	51.08
2019-04-23 10:00:00	676	6.33	52.08
2019-04-23 11:00:00	557	3.92	43.17
2019-04-23 12:00:00	588	7.33	45.17
2019-04-23 13:00:00	576	7.42	44.42
2019-04-23 14:00:00	661	4.58	51.08
2019-04-23 15:00:00	609	3.92	46.5
2019-04-23 16:00:00	598	3.25	45.08
2019-04-23 17:00:00	608	3.84	45.84
2019-04-23 18:00:00	657	5.42	50.75
2019-04-23 19:00:00	480	2.75	38.17
2019-04-23 20:00:00	305	1.42	23.17
2019-04-23 21:00:00	202	0.58	14.75
2019-04-23 22:00:00	249	1	18.58
2019-04-23 23:00:00	72	0.17	5.25
2019-04-24 00:00:00	79	0.22	5
2019-04-24 01:00:00	28	0	1
2019-04-24 02:00:00	14	0	0.25
2019-04-24 03:00:00	13	0	0.33
2019-04-24 04:00:00	19	0	0.67
2019-04-24 05:00:00	87	0.08	4.5
2019-04-24 06:00:00	388	1.92	27
2019-04-24 07:00:00	625	4	47.08
2019-04-24 08:00:00	685	4.75	53
2019-04-24 09:00:00	651	4.67	50.08
2019-04-24 10:00:00	666	5.08	50.75
2019-04-24 11:00:00	576	4.08	44.17
2019-04-24 12:00:00	609	4.5	46.67
2019-04-24 13:00:00	650	4.58	49
2019-04-24 14:00:00	657	6.67	50.67
2019-04-24 15:00:00	630	4.08	48.5
2019-04-24 16:00:00	616	3.92	46.83
2019-04-24 17:00:00	677	4.75	51.42
2019-04-24 18:00:00	514	47.17	52.17
2019-04-24 19:00:00	523	6.25	42.17
2019-04-24 20:00:00	292	1.5	21.67
2019-04-24 21:00:00	261	1.08	19.58
2019-04-24 22:00:00	236	1.25	18.33
2019-04-24 23:00:00	84	0	5.67
2019-04-25 00:00:00	53	0	3.11
2019-04-25 01:00:00	28	0	1.08
2019-04-25 02:00:00	16	0	0.33
2019-04-25 03:00:00	34	0	1.5
2019-04-25 04:00:00	24	0	0.67
2019-04-25 05:00:00	71	0.08	3.75
2019-04-25 06:00:00	385	1.92	26
2019-04-25 07:00:00	664	4.59	51
2019-04-25 08:00:00	646	4.83	49.92
2019-04-25 09:00:00	733	6.67	56.17
2019-04-25 10:00:00	683	6.5	52.83
2019-04-25 11:00:00	632	5.75	49.08
2019-04-25 12:00:00	599	4.58	46
2019-04-25 13:00:00	595	4.67	45.34
2019-04-25 14:00:00	648	8.5	50.34
2019-04-25 15:00:00	637	7.33	49.92
2019-04-25 16:00:00	594	3.58	45.25
2019-04-25 17:00:00	655	4.58	49.84
2019-04-25 18:00:00	727	10.17	57
2019-04-25 19:00:00	580	3.5	45.33
2019-04-25 20:00:00	356	1.84	27.75
2019-04-25 21:00:00	243	1	17.92
2019-04-25 22:00:00	222	1	16.92
2019-04-25 23:00:00	92	0.17	6.42
2019-04-26 00:00:00	68	0	4.11
2019-04-26 01:00:00	46	0	2.67
2019-04-26 02:00:00	17	0	0.75
2019-04-26 03:00:00	20	0	0.58
2019-04-26 04:00:00	25	0	1.58
2019-04-26 05:00:00	76	0	4.42
2019-04-26 06:00:00	382	1.84	26.25
2019-04-26 07:00:00	686	5	52.25
2019-04-26 08:00:00	659	4.67	50.75
2019-04-26 09:00:00	696	5.33	52.84
2019-04-26 10:00:00	612	4.75	47.83
2019-04-26 11:00:00	603	4.92	46.58
2019-04-26 12:00:00	631	5.34	48.84
2019-04-26 13:00:00	614	15.17	49.17
2019-04-26 14:00:00	665	7.25	51.17
2019-04-26 15:00:00	613	3.83	47.58
2019-04-26 16:00:00	578	3.5	43.5
2019-04-26 17:00:00	613	6.08	47
2019-04-26 18:00:00	637	11.25	51
2019-04-26 19:00:00	497	3.09	38.33
2019-04-26 20:00:00	379	2	28.75
2019-04-26 21:00:00	256	0.84	19.25
2019-04-26 22:00:00	251	1.17	19.17
2019-04-26 23:00:00	136	0.25	9.17
2019-04-27 00:00:00	167	0.22	11.67
2019-04-27 01:00:00	69	0	4.83
2019-04-27 02:00:00	43	0	2.33
2019-04-27 03:00:00	40	0	1.75
2019-04-27 04:00:00	43	0.25	2.67
2019-04-27 05:00:00	54	0	2.92
2019-04-27 06:00:00	157	0.33	9.92
2019-04-27 07:00:00	430	1.75	30.75
2019-04-27 08:00:00	481	2.08	36.58
2019-04-27 09:00:00	465	2.25	34.67
2019-04-27 10:00:00	544	3.5	40.92
2019-04-27 11:00:00	469	2.67	35.92
2019-04-27 12:00:00	468	2.67	35.67
2019-04-27 13:00:00	358	1.75	26.58
2019-04-27 14:00:00	280	1.09	21.42
2019-04-27 15:00:00	303	1.17	22.34
2019-04-27 16:00:00	318	1.42	23.5
2019-04-27 17:00:00	299	1.17	22.25
2019-04-27 18:00:00	338	1.67	25
2019-04-27 19:00:00	332	1.5	25.33
2019-04-27 20:00:00	303	1.42	22.34
2019-04-27 21:00:00	193	0.33	14.09
2019-04-27 22:00:00	158	0.08	11.5
2019-04-27 23:00:00	135	0.08	9.25
2019-04-28 00:00:00	133	0.11	9.55
2019-04-28 01:00:00	90	0	6
2019-04-28 02:00:00	53	0	3.08
2019-04-28 03:00:00	59	0.42	4.42
2019-04-28 04:00:00	50	0	2.84
2019-04-28 05:00:00	71	0	4.25
2019-04-28 06:00:00	156	0.17	10.67
2019-04-28 07:00:00	211	0.42	15.09
2019-04-28 08:00:00	238	0.5	16.75
2019-04-28 09:00:00	283	0.92	20.59
2019-04-28 10:00:00	283	1.09	21.67
2019-04-28 11:00:00	340	1.5	24.75
2019-04-28 12:00:00	356	1.67	26.58
2019-04-28 13:00:00	296	1.17	22.5
2019-04-28 14:00:00	254	0.67	18.67
2019-04-28 15:00:00	220	0.5	15.92
2019-04-28 16:00:00	206	0.34	14.92
2019-04-28 17:00:00	245	0.84	18.25
2019-04-28 18:00:00	323	1.42	23.75
2019-04-28 19:00:00	273	1	20.67
2019-04-28 20:00:00	238	0.75	18.17
2019-04-28 21:00:00	187	0.5	13.25
2019-04-28 22:00:00	56	0	4
2019-04-28 23:00:00	21	0	1.25
2019-04-29 00:00:00	67	0	4.22
2019-04-29 01:00:00	25	0	0.84
2019-04-29 02:00:00	9	0	0.42
2019-04-29 03:00:00	15	0	0.17
2019-04-29 04:00:00	16	0	0.92
2019-04-29 05:00:00	80	0	4.33
2019-04-29 06:00:00	393	1.92	27.08
2019-04-29 07:00:00	635	5.75	48.83
2019-04-29 08:00:00	678	5.5	52
2019-04-29 09:00:00	691	5.34	52.75
2019-04-29 10:00:00	570	3.92	44.17
2019-04-29 11:00:00	579	4.33	44.17
2019-04-29 12:00:00	596	4.92	45.34
2019-04-29 13:00:00	598	9.83	46.92
2019-04-29 14:00:00	648	4.5	49.08
2019-04-29 15:00:00	610	3.58	47
2019-04-29 16:00:00	554	2.92	42.75
2019-04-29 17:00:00	603	3.84	45.25
2019-04-29 18:00:00	686	6.58	52.92
2019-04-29 19:00:00	495	2.59	39.25
2019-04-29 20:00:00	274	1.33	20.33
2019-04-29 21:00:00	227	0.67	17.25
2019-04-29 22:00:00	228	1	16.83
2019-04-29 23:00:00	50	0	4.92
2019-04-30 00:00:00	35	0	1.22
2019-04-30 01:00:00	16	0	0.25
2019-04-30 02:00:00	8	0	0.58
2019-04-30 03:00:00	13	0.08	1.42
2019-04-30 04:00:00	17	0	0.25
2019-04-30 05:00:00	71	0	3.5
2019-04-30 06:00:00	363	1.75	25.17
2019-04-30 07:00:00	659	5.17	50.09
2019-04-30 08:00:00	668	4.67	50.92
2019-04-30 09:00:00	647	5.08	50
2019-04-30 10:00:00	554	11.33	45
2019-04-30 11:00:00	420	26.33	39
2019-04-30 12:00:00	614	4.5	46.33
2019-04-30 13:00:00	545	14.42	44.67
2019-04-30 14:00:00	513	16.5	43.33
2019-04-30 15:00:00	517	12.58	42.08
2019-04-30 16:00:00	577	8.92	44.84
2019-04-30 17:00:00	564	12.34	45.58
2019-04-30 18:00:00	692	15.08	55.59
2019-04-30 19:00:00	595	4.83	46.58
2019-04-30 20:00:00	342	1.67	26.25
2019-04-30 21:00:00	295	1.08	21.67
2019-04-30 22:00:00	296	1.42	22.84
2019-04-30 23:00:00	107	0.17	7.58
2019-05-01 00:00:00	113	0	7.89

## Sheet: PM 03300 071
Data/Hora	Intensidade(carros/hora)	Ocupacao(%)	Carga(%)
2019-04-01 00:00:00	0	40.67	19.89
2019-04-01 01:00:00	0	39.58	18.75
2019-04-01 02:00:00	0	40.67	19.17
2019-04-01 03:00:00	0	39.92	18.92
2019-04-01 04:00:00	0	38.67	18.42
2019-04-01 05:00:00	0	38.08	17.83
2019-04-01 06:00:00	0	36.25	16.75
2019-04-01 07:00:00	0	38.5	18
2019-04-01 08:00:00	0	37.5	18.08
2019-04-01 09:00:00	0	38.84	18.42
2019-04-01 10:00:00	0	39.5	19.25
2019-04-01 11:00:00	0	41.42	19.58
2019-04-01 12:00:00	0	40.42	19.34
2019-04-01 13:00:00	0	42.42	20.25
2019-04-01 14:00:00	0	41.5	20.34
2019-04-01 15:00:00	0	42.33	20.5
2019-04-01 16:00:00	0	43.25	20.75
2019-04-01 17:00:00	0	42.42	20.5
2019-04-01 18:00:00	0	43.42	20.67
2019-04-01 19:00:00	0	42.5	20.58
2019-04-01 20:00:00	0	42.42	20.42
2019-04-01 21:00:00	0	43.25	20.75
2019-04-01 22:00:00	0	40.34	19.5
2019-04-01 23:00:00	0	42.33	20.5
2019-04-02 00:00:00	0	42.56	20.34
2019-04-02 01:00:00	0	38.83	18.59
2019-04-02 02:00:00	0	41.5	19.67
2019-04-02 03:00:00	0	41.5	20.17
2019-04-02 04:00:00	0	39.75	19.09
2019-04-02 05:00:00	0	38.67	18.42
2019-04-02 06:00:00	0	37.42	17.83
2019-04-02 07:00:00	0	37.42	17.83
2019-04-02 08:00:00	0	39.09	18.33
2019-04-02 09:00:00	0	41.58	20.17
2019-04-02 10:00:00	0	42.34	20.25
2019-04-02 11:00:00	0	40.83	19.75
2019-04-02 12:00:00	0	41.92	20.42
2019-04-02 13:00:00	0	43.42	20.58
2019-04-02 14:00:00	0	41.58	20.25
2019-04-02 15:00:00	0	42.25	20.5
2019-04-02 16:00:00	0	43.5	20.83
2019-04-02 17:00:00	0	42.34	20.5
2019-04-02 18:00:00	0	42.42	20.42
2019-04-02 19:00:00	0	43.34	20.75
2019-04-02 20:00:00	0	41.5	20
2019-04-02 21:00:00	0	41.59	19.67
2019-04-02 22:00:00	0	41.42	19.5
2019-04-02 23:00:00	0	41.25	19.5
2019-04-03 00:00:00	0	39.11	18.67
2019-04-03 01:00:00	0	39	18.67
2019-04-03 02:00:00	0	42.17	19.92
2019-04-03 03:00:00	0	41.58	19.83
2019-04-03 04:00:00	0	40.42	19.33
2019-04-03 05:00:00	0	41.09	19.5
2019-04-03 06:00:00	0	37.42	18.17
2019-04-03 07:00:00	0	39.25	18.75
2019-04-03 08:00:00	0	41	19.58
2019-04-03 09:00:00	0	41.67	19.92
2019-04-03 10:00:00	0	41.92	20
2019-04-03 11:00:00	0	41.92	19.92
2019-04-03 12:00:00	0	42.08	20
2019-04-03 13:00:00	0	41.83	20.33
2019-04-03 14:00:00	0	44.67	21.33
2019-04-03 15:00:00	0	42.33	20.5
2019-04-03 16:00:00	0	43.17	20.75
2019-04-03 17:00:00	0	42.42	20.58
2019-04-03 18:00:00	0	43.33	20.67
2019-04-03 19:00:00	0	42.33	20.67
2019-04-03 20:00:00	0	40.92	19.67
2019-04-03 21:00:00	0	40.17	19
2019-04-03 22:00:00	0	39.34	19
2019-04-03 23:00:00	0	40	19.5
2019-04-04 00:00:00	0	38.33	18.22
2019-04-04 01:00:00	0	38.42	18.5
2019-04-04 02:00:00	0	40.25	19
2019-04-04 03:00:00	0	39.34	19.17
2019-04-04 04:00:00	0	38.67	18.59
2019-04-04 05:00:00	0	38.59	18.33
2019-04-04 06:00:00	0	37.67	18.08
2019-04-04 07:00:00	0	38.75	18.42
2019-04-04 08:00:00	0	39.84	19.25
2019-04-04 09:00:00	0	40.42	19.08
2019-04-04 10:00:00	0	41.92	20
2019-04-04 11:00:00	0	42.34	20.42
2019-04-04 12:00:00	0	42.42	20.42
2019-04-04 13:00:00	0	43.25	20.84
2019-04-04 14:00:00	0	42.75	20.5
2019-04-04 15:00:00	0	43.42	20.5
2019-04-04 16:00:00	0	42.25	20.58
2019-04-04 17:00:00	0	42.5	20.5
2019-04-04 18:00:00	0	43.34	20.75
2019-04-04 19:00:00	0	42.5	20.5
2019-04-04 20:00:00	0	40.84	19.5
2019-04-04 21:00:00	0	38.42	18.75
2019-04-04 22:00:00	0	39.42	18.84
2019-04-04 23:00:00	0	40.75	19.5
2019-04-05 00:00:00	0	39.89	18.67
2019-04-05 01:00:00	0	40.34	18.75
2019-04-05 02:00:00	0	39.25	18.92
2019-04-05 03:00:00	0	40.42	19.08
2019-04-05 04:00:00	0	39.25	18.42
2019-04-05 05:00:00	0	37.92	17.83
2019-04-05 06:00:00	0	39.25	18.17
2019-04-05 07:00:00	0	37.42	18
2019-04-05 08:00:00	0	39.92	18.67
2019-04-05 09:00:00	0	40.17	18.75
2019-04-05 10:00:00	0	40.59	19.75
2019-04-05 11:00:00	0	42.34	19.92
2019-04-05 12:00:00	0	43.25	20.75
2019-04-05 13:00:00	0	42.5	20.58
2019-04-05 14:00:00	0	43.25	20.59
2019-04-05 15:00:00	0	43.5	21
2019-04-05 16:00:00	0	42.42	20.5
2019-04-05 17:00:00	0	41.5	20
2019-04-05 18:00:00	0	42.5	20.5
2019-04-05 19:00:00	0	42.34	20.42
2019-04-05 20:00:00	0	41.83	19.92
2019-04-05 21:00:00	0	40.34	18.92
2019-04-05 22:00:00	0	40.84	19.42
2019-04-05 23:00:00	0	39	18.92
2019-04-06 00:00:00	0	38.33	18.11
2019-04-06 01:00:00	0	40.92	19.25
2019-04-06 02:00:00	0	40.34	19.08
2019-04-06 03:00:00	0	39.92	18.75
2019-04-06 04:00:00	0	37.84	18.08
2019-04-06 05:00:00	0	37.59	17.83
2019-04-06 06:00:00	0	38.42	18.08
2019-04-06 07:00:00	0	37.5	17.75
2019-04-06 08:00:00	0	39.59	18.33
2019-04-06 09:00:00	0	38.67	18.5
2019-04-06 10:00:00	0	42.25	19.75
2019-04-06 11:00:00	0	40.34	19.42
2019-04-06 12:00:00	0	42.25	20.42
2019-04-06 13:00:00	0	43.42	20.67
2019-04-06 14:00:00	0	42.34	20.5
2019-04-06 15:00:00	0	43.42	20.59
2019-04-06 16:00:00	0	42.08	20.42
2019-04-06 17:00:00	0	39.75	19.17
2019-04-06 18:00:00	0	43.08	20.42
2019-04-06 19:00:00	0	42.34	20.34
2019-04-06 20:00:00	0	43	20.67
2019-04-06 21:00:00	0	39.42	19.17
2019-04-06 22:00:00	0	38.5	18.75
2019-04-06 23:00:00	0	40.5	19.42
2019-04-07 00:00:00	0	38.11	18
2019-04-07 01:00:00	0	39.92	19
2019-04-07 02:00:00	0	39.34	19.17
2019-04-07 03:00:00	0	38.75	18.75
2019-04-07 04:00:00	0	38.75	18.33
2019-04-07 05:00:00	0	36	17.08
2019-04-07 06:00:00	0	37.33	17
2019-04-07 07:00:00	0	37.42	18
2019-04-07 08:00:00	0	38.42	18.08
2019-04-07 09:00:00	0	38.67	18.75
2019-04-07 10:00:00	0	39.75	18.83
2019-04-07 11:00:00	0	40.34	19.17
2019-04-07 12:00:00	0	42.25	20.08
2019-04-07 13:00:00	0	42.75	20.33
2019-04-07 14:00:00	0	41.84	20.33
2019-04-07 15:00:00	0	42.25	20.33
2019-04-07 16:00:00	0	43.25	20.59
2019-04-07 17:00:00	0	42.34	20.42
2019-04-07 18:00:00	0	43.25	20.5
2019-04-07 19:00:00	0	42.25	20.34
2019-04-07 20:00:00	0	42.5	20.5
2019-04-07 21:00:00	0	42.92	20.67
2019-04-07 22:00:00	0	39.75	19.17
2019-04-07 23:00:00	0	42.33	19.75
2019-04-08 00:00:00	0	41.45	20.11
2019-04-08 01:00:00	0	39.25	18.17
2019-04-08 02:00:00	0	40.92	19.34
2019-04-08 03:00:00	0	40.5	18.92
2019-04-08 04:00:00	0	40.34	19
2019-04-08 05:00:00	0	37.42	17.75
2019-04-08 06:00:00	0	36.75	17.33
2019-04-08 07:00:00	0	38.58	18
2019-04-08 08:00:00	0	37.17	17.67
2019-04-08 09:00:00	0	39.42	18.5
2019-04-08 10:00:00	0	39.67	19.17
2019-04-08 11:00:00	0	40.42	19.67
2019-04-08 12:00:00	0	42	19.92
2019-04-08 13:00:00	0	42.17	20.5
2019-04-08 14:00:00	0	43	20.75
2019-04-08 15:00:00	0	42.58	20.42
2019-04-08 16:00:00	0	42.33	20.67
2019-04-08 17:00:00	0	43.42	20.83
2019-04-08 18:00:00	0	42.17	20.5
2019-04-08 19:00:00	0	42	20.42
2019-04-08 20:00:00	0	43.42	20.75
2019-04-08 21:00:00	0	42.34	20.5
2019-04-08 22:00:00	0	41	19.5
2019-04-08 23:00:00	0	42.5	20.67
2019-04-09 00:00:00	0	43.22	20.67
2019-04-09 01:00:00	0	40.25	18.83
2019-04-09 02:00:00	0	41.17	20
2019-04-09 03:00:00	0	41.75	19.83
2019-04-09 04:00:00	0	40.67	19.5
2019-04-09 05:00:00	0	37.75	18.25
2019-04-09 06:00:00	0	38.25	18.08
2019-04-09 07:00:00	0	38.09	18.09
2019-04-09 08:00:00	0	38.92	18.5
2019-04-09 09:00:00	0	42.17	20.33
2019-04-09 10:00:00	0	42.25	20.5
2019-04-09 11:00:00	0	41.92	20.09
2019-04-09 12:00:00	0	42.25	20.5
2019-04-09 13:00:00	0	43.34	20.58
2019-04-09 14:00:00	0	41.59	20.34
2019-04-09 15:00:00	0	42.5	20.09
2019-04-09 16:00:00	0	43.17	20.59
2019-04-09 17:00:00	0	42.34	20.5
2019-04-09 18:00:00	0	42.5	20.42
2019-04-09 19:00:00	0	43.34	20.75
2019-04-09 20:00:00	0	42.34	20.5
2019-04-09 21:00:00	0	42.75	20.5
2019-04-09 22:00:00	0	40.67	19.5
2019-04-09 23:00:00	0	41.67	19.42
2019-04-10 00:00:00	0	40	19.44
2019-04-10 01:00:00	0	39.17	18.92
2019-04-10 02:00:00	0	42.34	20
2019-04-10 03:00:00	0	42.75	20.5
2019-04-10 04:00:00	0	40.34	19.59
2019-04-10 05:00:00	0	42.25	20.17
2019-04-10 06:00:00	0	37.75	18.33
2019-04-10 07:00:00	0	39.92	18.33
2019-04-10 08:00:00	0	41.33	20.17
2019-04-10 09:00:00	0	41.92	20.5
2019-04-10 10:00:00	0	43.5	20.75
2019-04-10 11:00:00	0	41.5	20
2019-04-10 12:00:00	3	44	21.25
2019-04-10 13:00:00	0	43.25	20.67
2019-04-10 14:00:00	0	43.5	20.83
2019-04-10 15:00:00	0	43.34	20.59
2019-04-10 16:00:00	0	42.17	20.42
2019-04-10 17:00:00	0	42.25	20.58
2019-04-10 18:00:00	0	43.42	20.67
2019-04-10 19:00:00	0	42.34	20.42
2019-04-10 20:00:00	0	43.08	20.75
2019-04-10 21:00:00	0	40.34	19.58
2019-04-10 22:00:00	0	38.5	18.75
2019-04-10 23:00:00	0	43	20.67
2019-04-11 00:00:00	0	41.11	19.67
2019-04-11 01:00:00	0	40.92	19.34
2019-04-11 02:00:00	0	38.92	18.83
2019-04-11 03:00:00	0	39.84	19.5
2019-04-11 04:00:00	0	39.92	18.75
2019-04-11 05:00:00	0	37.59	18.17
2019-04-11 06:00:00	0	38.75	18.34
2019-04-11 07:00:00	0	38	18.5
2019-04-11 08:00:00	0	40.25	19.59
2019-04-11 09:00:00	0	42.25	20.25
2019-04-11 10:00:00	0	42.08	20.5
2019-04-11 11:00:00	0	43	20.67
2019-04-11 12:00:00	0	42.42	20.5
2019-04-11 13:00:00	0	43.17	20.58
2019-04-11 14:00:00	0	42.42	20.67
2019-04-11 15:00:00	0	42.33	20.5
2019-04-11 16:00:00	0	43.08	20.75
2019-04-11 17:00:00	0	42.58	20.5
2019-04-11 18:00:00	0	42.59	20.5
2019-04-11 19:00:00	0	43.42	20.75
2019-04-11 20:00:00	0	40.58	19.59
2019-04-11 21:00:00	0	39.67	18.5
2019-04-11 22:00:00	0	39.25	19
2019-04-11 23:00:00	0	40.75	19.17
2019-04-12 00:00:00	0	39.78	19
2019-04-12 01:00:00	0	39.92	18.92
2019-04-12 02:00:00	0	40.84	19
2019-04-12 03:00:00	0	41.34	19.75
2019-04-12 04:00:00	0	38.5	18.67
2019-04-12 05:00:00	0	39.67	18.75
2019-04-12 06:00:00	0	38.34	18.42
2019-04-12 07:00:00	0	38.5	18.34
2019-04-12 08:00:00	0	39.75	19.09
2019-04-12 09:00:00	0	39.5	18.59
2019-04-12 10:00:00	0	42.33	20.09
2019-04-12 11:00:00	0	42.25	20.25
2019-04-12 12:00:00	0	43.59	20.59
2019-04-12 13:00:00	0	42.42	20.42
2019-04-12 14:00:00	0	42.59	20.59
2019-04-12 15:00:00	0	43.92	20.92
2019-04-12 16:00:00	0	42.42	20.5
2019-04-12 17:00:00	0	42.17	20
2019-04-12 18:00:00	0	42.42	20.58
2019-04-12 19:00:00	0	42.34	20.42
2019-04-12 20:00:00	0	42.58	20.25
2019-04-12 21:00:00	0	40.92	19.58
2019-04-12 22:00:00	0	40.08	19.33
2019-04-12 23:00:00	0	41.17	19.59
2019-04-13 00:00:00	0	38.22	17.78
2019-04-13 01:00:00	0	40.92	18.92
2019-04-13 02:00:00	0	40.5	19
2019-04-13 03:00:00	0	39	18.67
2019-04-13 04:00:00	0	39.67	18.75
2019-04-13 05:00:00	0	37.67	17.75
2019-04-13 06:00:00	0	38.75	18
2019-04-13 07:00:00	0	37.58	17.83
2019-04-13 08:00:00	0	38.75	18.75
2019-04-13 09:00:00	0	40.25	19.25
2019-04-13 10:00:00	0	41	19.67
2019-04-13 11:00:00	0	41.5	19.17
2019-04-13 12:00:00	0	42.5	20.5
2019-04-13 13:00:00	0	42.42	20.5
2019-04-13 14:00:00	0	43.17	20.59
2019-04-13 15:00:00	0	42.33	20.5
2019-04-13 16:00:00	0	43	20.67
2019-04-13 17:00:00	0	40.84	19.67
2019-04-13 18:00:00	0	41.92	20.25
2019-04-13 19:00:00	0	43.25	20.67
2019-04-13 20:00:00	0	42.25	20.5
2019-04-13 21:00:00	0	40.34	19.25
2019-04-13 22:00:00	0	39.75	19.17
2019-04-13 23:00:00	0	39.58	19.09
2019-04-14 00:00:00	0	38.22	18
2019-04-14 01:00:00	0	39.42	18.92
2019-04-14 02:00:00	0	39.83	18.84
2019-04-14 03:00:00	0	39.75	19.09
2019-04-14 04:00:00	0	38.17	18.34
2019-04-14 05:00:00	0	37.5	17.75
2019-04-14 06:00:00	0	36.67	17.42
2019-04-14 07:00:00	0	38.75	18.42
2019-04-14 08:00:00	0	37.92	18.42
2019-04-14 09:00:00	0	38.84	18.75
2019-04-14 10:00:00	0	40.83	19.17
2019-04-14 11:00:00	0	40.5	19.5
2019-04-14 12:00:00	0	43.34	20.34
2019-04-14 13:00:00	0	42.17	20.42
2019-04-14 14:00:00	0	42.25	20.42
2019-04-14 15:00:00	0	43.42	20.84
2019-04-14 16:00:00	0	42.34	20.5
2019-04-14 17:00:00	0	43.42	20.75
2019-04-14 18:00:00	0	42.25	20.5
2019-04-14 19:00:00	0	42.25	20.42
2019-04-14 20:00:00	0	43.42	20.67
2019-04-14 21:00:00	0	42.34	20.5
2019-04-14 22:00:00	0	41.34	19.5
2019-04-14 23:00:00	0	41	19.67
2019-04-15 00:00:00	0	42.89	20.56
2019-04-15 01:00:00	0	40.25	18.67
2019-04-15 02:00:00	0	40.75	19.92
2019-04-15 03:00:00	0	41.84	20.09
2019-04-15 04:00:00	0	40.34	18.92
2019-04-15 05:00:00	0	37.5	17.84
2019-04-15 06:00:00	0	37.84	17.83
2019-04-15 07:00:00	0	38.34	17.92
2019-04-15 08:00:00	0	38.25	17.83
2019-04-15 09:00:00	0	39.5	18.75
2019-04-15 10:00:00	0	39.34	18.67
2019-04-15 11:00:00	0	41.34	19.34
2019-04-15 12:00:00	0	41.25	19.25
2019-04-15 13:00:00	0	42.5	20.42
2019-04-15 14:00:00	0	43.34	20.59
2019-04-15 15:00:00	0	42.5	20.5
2019-04-15 16:00:00	0	42.75	20.58
2019-04-15 17:00:00	0	43.17	20.58
2019-04-15 18:00:00	0	42.59	20.42
2019-04-15 19:00:00	0	43.5	20.67
2019-04-15 20:00:00	0	42.34	20.58
2019-04-15 21:00:00	0	42.42	20.5
2019-04-15 22:00:00	0	41.75	19.75
2019-04-15 23:00:00	0	41.75	20.17
2019-04-16 00:00:00	0	43	20.67
2019-04-16 01:00:00	0	39.92	19.08
2019-04-16 02:00:00	0	41.59	20.25
2019-04-16 03:00:00	0	42.92	20.59
2019-04-16 04:00:00	0	41.42	20.08
2019-04-16 05:00:00	0	38.59	18.67
2019-04-16 06:00:00	0	38.58	17.92
2019-04-16 07:00:00	0	38.34	18.34
2019-04-16 08:00:00	0	38.83	18.5
2019-04-16 09:00:00	0	42	20.42
2019-04-16 10:00:00	0	42.5	20.5
2019-04-16 11:00:00	0	43.09	20.67
2019-04-16 12:00:00	0	42	20.33
2019-04-16 13:00:00	0	42.34	20.42
2019-04-16 14:00:00	0	42.84	20.5
2019-04-16 15:00:00	0	42.5	20.17
2019-04-16 16:00:00	0	43.17	20.59
2019-04-16 17:00:00	0	42.25	20.34
2019-04-16 18:00:00	0	42.5	20.58
2019-04-16 19:00:00	0	43.34	20.75
2019-04-16 20:00:00	0	42.34	20.34
2019-04-16 21:00:00	0	43.17	20.59
2019-04-16 22:00:00	0	41.09	19.5
2019-04-16 23:00:00	0	41.59	19.75
2019-04-17 00:00:00	0	41.11	20
2019-04-17 01:00:00	0	39.92	19.09
2019-04-17 02:00:00	0	43.17	20.17
2019-04-17 03:00:00	0	41.92	20.5
2019-04-17 04:00:00	0	41.67	20.08
2019-04-17 05:00:00	0	43.09	20.75
2019-04-17 06:00:00	0	38.67	18.5
2019-04-17 07:00:00	0	39	18.33
2019-04-17 08:00:00	0	42.59	20.34
2019-04-17 09:00:00	0	42.42	20.17
2019-04-17 10:00:00	0	43.34	20.59
2019-04-17 11:00:00	0	41.67	20.25
2019-04-17 12:00:00	0	42.67	20.17
2019-04-17 13:00:00	0	43.25	20.67
2019-04-17 14:00:00	0	43.67	20.75
2019-04-17 15:00:00	0	42.5	20.5
2019-04-17 16:00:00	0	43.17	20.67
2019-04-17 17:00:00	0	42.5	20.5
2019-04-17 18:00:00	0	43.34	20.75
2019-04-17 19:00:00	0	42.5	20.5
2019-04-17 20:00:00	0	43	20.42
2019-04-17 21:00:00	0	41.09	20.17
2019-04-17 22:00:00	0	39.84	18.84
2019-04-17 23:00:00	0	42.42	19.58
2019-04-18 00:00:00	0	40.22	19.67
2019-04-18 01:00:00	0	39.92	18.92
2019-04-18 02:00:00	0	39.92	18.92
2019-04-18 03:00:00	0	40.5	19.25
2019-04-18 04:00:00	0	40.67	19.08
2019-04-18 05:00:00	0	37.92	18.75
2019-04-18 06:00:00	0	37.83	18.25
2019-04-18 07:00:00	0	39.08	18.92
2019-04-18 08:00:00	0	40.92	19.58
2019-04-18 09:00:00	0	41.42	20.17
2019-04-18 10:00:00	0	43.25	20.67
2019-04-18 11:00:00	0	42.33	20.5
2019-04-18 12:00:00	0	43.5	20.67
2019-04-18 13:00:00	0	42.58	20.42
2019-04-18 14:00:00	0	42.59	20.5
2019-04-18 15:00:00	0	43.5	20.92
2019-04-18 16:00:00	0	42.58	20.58
2019-04-18 17:00:00	0	43.42	20.67
2019-04-18 18:00:00	0	42.5	20.5
2019-04-18 19:00:00	0	42.75	20.5
2019-04-18 20:00:00	0	42.34	20.42
2019-04-18 21:00:00	0	38.92	18.67
2019-04-18 22:00:00	0	39.67	18.83
2019-04-18 23:00:00	0	41.17	20.08
2019-04-19 00:00:00	0	41.89	19.67
2019-04-19 01:00:00	0	41.25	19.42
2019-04-19 02:00:00	0	40.75	19.58
2019-04-19 03:00:00	0	40.92	19.67
2019-04-19 04:00:00	0	40.75	19.42
2019-04-19 05:00:00	0	39	18.92
2019-04-19 06:00:00	0	40.25	18.92
2019-04-19 07:00:00	0	37.67	18.33
2019-04-19 08:00:00	0	39	18.75
2019-04-19 09:00:00	0	41.34	19.42
2019-04-19 10:00:00	0	41.75	20.33
2019-04-19 11:00:00	0	42.34	20.25
2019-04-19 12:00:00	0	43.25	20.59
2019-04-19 13:00:00	0	42.25	20.42
2019-04-19 14:00:00	0	42.59	20.5
2019-04-19 15:00:00	0	43.84	20.67
2019-04-19 16:00:00	0	42.59	20.59
2019-04-19 17:00:00	0	42.5	20.25
2019-04-19 18:00:00	0	42.59	20.58
2019-04-19 19:00:00	0	42.34	20.42
2019-04-19 20:00:00	0	43	20.59
2019-04-19 21:00:00	0	40.34	19.08
2019-04-19 22:00:00	0	41.34	19.34
2019-04-19 23:00:00	0	40.75	19.84
2019-04-20 00:00:00	0	38.67	18.56
2019-04-20 01:00:00	0	41.09	19.25
2019-04-20 02:00:00	0	40.34	19.09
2019-04-20 03:00:00	0	40.84	19.42
2019-04-20 04:00:00	0	39.67	19
2019-04-20 05:00:00	0	37.92	18.17
2019-04-20 06:00:00	0	39.33	18.5
2019-04-20 07:00:00	0	37.5	17.67
2019-04-20 08:00:00	0	38.75	18.42
2019-04-20 09:00:00	0	39.67	18.84
2019-04-20 10:00:00	0	41	19.42
2019-04-20 11:00:00	0	42.33	20.25
2019-04-20 12:00:00	0	42.17	20.42
2019-04-20 13:00:00	0	43.42	20.67
2019-04-20 14:00:00	0	42.25	20.5
2019-04-20 15:00:00	0	42.5	20.42
2019-04-20 16:00:00	0	43.25	20.67
2019-04-20 17:00:00	0	41	20
2019-04-20 18:00:00	0	43.08	20.17
2019-04-20 19:00:00	0	42.34	20.34
2019-04-20 20:00:00	0	42.42	20.42
2019-04-20 21:00:00	0	41.25	19.83
2019-04-20 22:00:00	0	39.92	19.25
2019-04-20 23:00:00	0	42.42	20.17
2019-04-21 00:00:00	0	37.78	18.56
2019-04-21 01:00:00	0	39.75	19.17
2019-04-21 02:00:00	0	40.92	19.42
2019-04-21 03:00:00	0	40.17	19.25
2019-04-21 04:00:00	0	39.92	19.17
2019-04-21 05:00:00	0	36.92	17.58
2019-04-21 06:00:00	0	38.09	17.67
2019-04-21 07:00:00	0	37.58	18.34
2019-04-21 08:00:00	0	38	18.5
2019-04-21 09:00:00	0	39.83	18.75
2019-04-21 10:00:00	0	39.5	19.08
2019-04-21 11:00:00	0	42.33	20.08
2019-04-21 12:00:00	0	41.75	20.17
2019-04-21 13:00:00	0	42.25	20.5
2019-04-21 14:00:00	0	43.33	20.67
2019-04-21 15:00:00	0	42.34	20.5
2019-04-21 16:00:00	0	43.42	20.59
2019-04-21 17:00:00	0	42.25	20.58
2019-04-21 18:00:00	0	42.34	20.5
2019-04-21 19:00:00	0	43.42	20.75
2019-04-21 20:00:00	0	43.25	20.92
2019-04-21 21:00:00	0	42.5	20.5
2019-04-21 22:00:00	0	41.75	19.92
2019-04-21 23:00:00	0	40.84	19.5
2019-04-22 00:00:00	0	42.56	20.45
2019-04-22 01:00:00	0	39	18.67
2019-04-22 02:00:00	0	42.17	19.84
2019-04-22 03:00:00	0	42.08	19.83
2019-04-22 04:00:00	0	39.75	19.25
2019-04-22 05:00:00	0	39.17	18.58
2019-04-22 06:00:00	0	37.83	17.92
2019-04-22 07:00:00	0	37.5	18.08
2019-04-22 08:00:00	0	38.92	18.67
2019-04-22 09:00:00	0	38.67	18.5
2019-04-22 10:00:00	0	40.67	19.5
2019-04-22 11:00:00	0	42.59	20.25
2019-04-22 12:00:00	0	40.92	19.92
2019-04-22 13:00:00	0	43.42	20.5
2019-04-22 14:00:00	0	42.25	20.58
2019-04-22 15:00:00	0	42.25	20.58
2019-04-22 16:00:00	0	43.42	20.75
2019-04-22 17:00:00	0	42.25	20.42
2019-04-22 18:00:00	0	43.42	20.75
2019-04-22 19:00:00	0	42.25	20.5
2019-04-22 20:00:00	0	42.25	20.34
2019-04-22 21:00:00	0	43.42	20.75
2019-04-22 22:00:00	0	41.58	20.25
2019-04-22 23:00:00	0	43	20.5
2019-04-23 00:00:00	0	41.44	20.56
2019-04-23 01:00:00	0	38.5	18.67
2019-04-23 02:00:00	0	43.17	20.5
2019-04-23 03:00:00	0	41.67	20.08
2019-04-23 04:00:00	0	42.17	20.08
2019-04-23 05:00:00	0	40.25	19.42
2019-04-23 06:00:00	0	37.5	18
2019-04-23 07:00:00	0	40.34	19.09
2019-04-23 08:00:00	0	37.92	18
2019-04-23 09:00:00	0	43	20.33
2019-04-23 10:00:00	0	42.33	20.67
2019-04-23 11:00:00	0	42.17	20.58
2019-04-23 12:00:00	0	42.08	20.5
2019-04-23 13:00:00	0	43.42	20.75
2019-04-23 14:00:00	0	42.25	20.42
2019-04-23 15:00:00	0	42.5	20.5
2019-04-23 16:00:00	0	43.25	20.67
2019-04-23 17:00:00	0	42.17	20.34
2019-04-23 18:00:00	0	43.25	20.59
2019-04-23 19:00:00	0	42.34	20.5
2019-04-23 20:00:00	0	42.5	20.5
2019-04-23 21:00:00	0	43.25	20.5
2019-04-23 22:00:00	0	41.67	19.92
2019-04-23 23:00:00	0	42.59	20.17
2019-04-24 00:00:00	0	41.45	20.11
2019-04-24 01:00:00	0	41.5	19.67
2019-04-24 02:00:00	0	42.33	19.83
2019-04-24 03:00:00	0	42.25	20.42
2019-04-24 04:00:00	0	43.17	20.58
2019-04-24 05:00:00	0	42.08	20.42
2019-04-24 06:00:00	0	38.92	18.75
2019-04-24 07:00:00	0	41.17	18.83
2019-04-24 08:00:00	0	42.84	20.42
2019-04-24 09:00:00	0	42.34	20.08
2019-04-24 10:00:00	0	43.25	20.59
2019-04-24 11:00:00	0	42.34	20.58
2019-04-24 12:00:00	0	43.25	20.75
2019-04-24 13:00:00	0	43.33	20.83
2019-04-24 14:00:00	0	42.92	20.58
2019-04-24 15:00:00	0	43.17	20.75
2019-04-24 16:00:00	0	43.25	20.67
2019-04-24 17:00:00	0	42.42	20.42
2019-04-24 18:00:00	0	43.34	20.75
2019-04-24 19:00:00	0	42.34	20.42
2019-04-24 20:00:00	0	42.42	20.42
2019-04-24 21:00:00	0	42.25	20.09
2019-04-24 22:00:00	0	40.34	19.59
2019-04-24 23:00:00	0	41	19.83
2019-04-25 00:00:00	0	42.22	20.44
2019-04-25 01:00:00	0	40.75	19.83
2019-04-25 02:00:00	0	40.92	19
2019-04-25 03:00:00	0	40.84	19.92
2019-04-25 04:00:00	0	41.25	19.67
2019-04-25 05:00:00	0	38.17	18.33
2019-04-25 06:00:00	0	39.09	18.25
2019-04-25 07:00:00	0	37.92	18.42
2019-04-25 08:00:00	0	40.42	19.09
2019-04-25 09:00:00	0	42.92	20.67
2019-04-25 10:00:00	0	42.25	20.58
2019-04-25 11:00:00	0	43.42	20.67
2019-04-25 12:00:00	0	42.5	20.67
2019-04-25 13:00:00	0	42.5	20.58
2019-04-25 14:00:00	0	43.67	20.75
2019-04-25 15:00:00	0	42.59	20.5
2019-04-25 16:00:00	0	42.59	20.5
2019-04-25 17:00:00	0	43.42	20.92
2019-04-25 18:00:00	0	42.5	20.5
2019-04-25 19:00:00	0	43.25	20.83
2019-04-25 20:00:00	0	42	20.42
2019-04-25 21:00:00	0	40.17	18.92
2019-04-25 22:00:00	0	39.59	19.25
2019-04-25 23:00:00	0	40.09	19.42
2019-04-26 00:00:00	0	41.22	19.11
2019-04-26 01:00:00	0	40.34	19.25
2019-04-26 02:00:00	0	41.33	19.67
2019-04-26 03:00:00	0	41.42	20.17
2019-04-26 04:00:00	0	40.34	19.59
2019-04-26 05:00:00	0	40.34	19
2019-04-26 06:00:00	0	39.92	19
2019-04-26 07:00:00	0	38.75	18.17
2019-04-26 08:00:00	0	39.67	18.42
2019-04-26 09:00:00	0	40.42	19
2019-04-26 10:00:00	0	43.17	20.58
2019-04-26 11:00:00	0	42.17	20.42
2019-04-26 12:00:00	0	43.17	20.42
2019-04-26 13:00:00	0	42.34	20.67
2019-04-26 14:00:00	0	42.5	20.5
2019-04-26 15:00:00	0	44.34	20.92
2019-04-26 16:00:00	0	42.5	20.42
2019-04-26 17:00:00	0	42.67	20.17
2019-04-26 18:00:00	0	42.34	20.58
2019-04-26 19:00:00	0	42.5	20.59
2019-04-26 20:00:00	0	43.34	20.75
2019-04-26 21:00:00	0	40.92	19.34
2019-04-26 22:00:00	0	41.67	19.42
2019-04-26 23:00:00	0	41.34	19.92
2019-04-27 00:00:00	0	38.89	18.22
2019-04-27 01:00:00	0	41.17	19.25
2019-04-27 02:00:00	0	40.5	19.17
2019-04-27 03:00:00	0	40.42	19.25
2019-04-27 04:00:00	0	41	19.42
2019-04-27 05:00:00	0	38.59	18.17
2019-04-27 06:00:00	0	38.84	17.92
2019-04-27 07:00:00	0	38.42	18.5
2019-04-27 08:00:00	0	38.92	18.5
2019-04-27 09:00:00	0	40.42	19.09
2019-04-27 10:00:00	0	40.59	19.08
2019-04-27 11:00:00	0	43.08	20.58
2019-04-27 12:00:00	0	42.34	20.67
2019-04-27 13:00:00	0	42.5	20.5
2019-04-27 14:00:00	0	43.17	20.75
2019-04-27 15:00:00	0	43.08	20.67
2019-04-27 16:00:00	0	42.42	20.42
2019-04-27 17:00:00	0	43.17	20.75
2019-04-27 18:00:00	0	41.42	19.83
2019-04-27 19:00:00	0	43.08	20.58
2019-04-27 20:00:00	0	42.42	20.67
2019-04-27 21:00:00	0	41	20
2019-04-27 22:00:00	0	41.75	19.58
2019-04-27 23:00:00	0	41.08	19.67
2019-04-28 00:00:00	0	39.78	19.11
2019-04-28 01:00:00	0	39.84	18.59
2019-04-28 02:00:00	0	41.42	19.59
2019-04-28 03:00:00	0	41.25	19.25
2019-04-28 04:00:00	0	39.92	18.5
2019-04-28 05:00:00	0	37.5	18
2019-04-28 06:00:00	0	38	17.92
2019-04-28 07:00:00	0	38.58	18.08
2019-04-28 08:00:00	0	38.75	18.25
2019-04-28 09:00:00	0	39.92	18.75
2019-04-28 10:00:00	0	40.5	19.75
2019-04-28 11:00:00	0	42	20.42
2019-04-28 12:00:00	0	42	19.5
2019-04-28 13:00:00	0	42.42	20.42
2019-04-28 14:00:00	0	42.33	20.58
2019-04-28 15:00:00	0	43.08	20.58
2019-04-28 16:00:00	0	42.58	20.59
2019-04-28 17:00:00	0	43.17	20.58
2019-04-28 18:00:00	0	42.5	20.75
2019-04-28 19:00:00	0	42.25	20.5
2019-04-28 20:00:00	0	44.25	21.08
2019-04-28 21:00:00	0	42.42	20.58
2019-04-28 22:00:00	0	41	19.92
2019-04-28 23:00:00	0	42.75	20.33
2019-04-29 00:00:00	0	43.11	20.78
2019-04-29 01:00:00	0	40.92	19.25
2019-04-29 02:00:00	0	42.17	20.34
2019-04-29 03:00:00	0	41.58	20.17
2019-04-29 04:00:00	0	41.83	20.08
2019-04-29 05:00:00	0	38	18.17
2019-04-29 06:00:00	0	38.17	18.42
2019-04-29 07:00:00	0	38.84	18.67
2019-04-29 08:00:00	0	38.09	18
2019-04-29 09:00:00	0	38.42	18.67
2019-04-29 10:00:00	0	42.09	19.67
2019-04-29 11:00:00	0	41	19.67
2019-04-29 12:00:00	0	41.5	19.67
2019-04-29 13:00:00	0	43.17	20.59
2019-04-29 14:00:00	0	42.25	20.34
2019-04-29 15:00:00	0	43.5	20.67
2019-04-29 16:00:00	0	42.34	20.5
2019-04-29 17:00:00	0	42.5	20.42
2019-04-29 18:00:00	0	43.09	20.59
2019-04-29 19:00:00	0	42.25	20.42
2019-04-29 20:00:00	0	43.5	20.75
2019-04-29 21:00:00	0	42.5	20.42
2019-04-29 22:00:00	0	42.17	20.5
2019-04-29 23:00:00	0	43	20.67
2019-04-30 00:00:00	0	43.45	20.67
2019-04-30 01:00:00	0	40.42	19.42
2019-04-30 02:00:00	0	41.67	20.08
2019-04-30 03:00:00	0	42.08	20.5
2019-04-30 04:00:00	0	42.33	20.09
2019-04-30 05:00:00	0	41	20
2019-04-30 06:00:00	0	39.42	18.5
2019-04-30 07:00:00	0	39.67	18.83
2019-04-30 08:00:00	0	38	18.25
2019-04-30 09:00:00	0	43.34	20.42
2019-04-30 10:00:00	0	42.5	20.5
2019-04-30 11:00:00	0	43.17	20.67
2019-04-30 12:00:00	0	42.5	20.67
2019-04-30 13:00:00	0	42.34	20.5
2019-04-30 14:00:00	0	43.17	20.67
2019-04-30 15:00:00	0	42.42	20.58
2019-04-30 16:00:00	0	42.25	20.42
2019-04-30 17:00:00	0	43.33	20.67
2019-04-30 18:00:00	0	42.17	20.42
2019-04-30 19:00:00	0	43.17	20.75
2019-04-30 20:00:00	0	42.42	20.58
2019-04-30 21:00:00	0	42.17	20.34
2019-04-30 22:00:00	0	43.42	20.75
2019-04-30 23:00:00	0	41.83	20.17
2019-05-01 00:00:00	0	42.67	20.45

## Sheet: PM 03300 072
Data/Hora	Intensidade(carros/hora)	Ocupacao(%)	Carga(%)
2019-04-01 00:00:00	73	0	3.22
2019-04-01 01:00:00	21	0	0.25
2019-04-01 02:00:00	8	0	0.25
2019-04-01 03:00:00	14	0	0.08
2019-04-01 04:00:00	24	0	0.5
2019-04-01 05:00:00	53	0	1.59
2019-04-01 06:00:00	300	1.17	13.34
2019-04-01 07:00:00	835	5	43.75
2019-04-01 08:00:00	873	5.75	47
2019-04-01 09:00:00	893	5.84	48.33
2019-04-01 10:00:00	909	6.84	49.17
2019-04-01 11:00:00	892	5.92	48.08
2019-04-01 12:00:00	795	5.25	42.42
2019-04-01 13:00:00	965	6.92	51.67
2019-04-01 14:00:00	959	7.17	52.17
2019-04-01 15:00:00	857	6.33	46.75
2019-04-01 16:00:00	923	6.92	49.34
2019-04-01 17:00:00	910	36.67	56.59
2019-04-01 18:00:00	913	29.42	55.08
2019-04-01 19:00:00	885	12.08	50.83
2019-04-01 20:00:00	523	3.58	27.75
2019-04-01 21:00:00	402	2.08	21.08
2019-04-01 22:00:00	518	3	27.75
2019-04-01 23:00:00	208	0.33	10.34
2019-04-02 00:00:00	84	0	4.33
2019-04-02 01:00:00	24	0	0.25
2019-04-02 02:00:00	10	0	0.58
2019-04-02 03:00:00	15	0	0.33
2019-04-02 04:00:00	13	0	0.17
2019-04-02 05:00:00	36	0	0.92
2019-04-02 06:00:00	313	1.84	13.83
2019-04-02 07:00:00	780	4.67	41.17
2019-04-02 08:00:00	889	6.17	47.42
2019-04-02 09:00:00	1000	7.17	54
2019-04-02 10:00:00	912	6.42	50
2019-04-02 11:00:00	813	5.33	43.83
2019-04-02 12:00:00	788	5.34	42.17
2019-04-02 13:00:00	986	7	53.08
2019-04-02 14:00:00	1008	7.84	55.09
2019-04-02 15:00:00	916	6.58	49.67
2019-04-02 16:00:00	961	21.09	55.5
2019-04-02 17:00:00	1070	9.34	57.5
2019-04-02 18:00:00	1112	20.5	61.92
2019-04-02 19:00:00	790	5.92	45.17
2019-04-02 20:00:00	545	3.92	28.92
2019-04-02 21:00:00	454	2.25	24.17
2019-04-02 22:00:00	498	2.75	26.34
2019-04-02 23:00:00	147	0.08	7.42
2019-04-03 00:00:00	71	0	2.89
2019-04-03 01:00:00	18	0	0.33
2019-04-03 02:00:00	11	0	0.08
2019-04-03 03:00:00	15	0	0
2019-04-03 04:00:00	11	0	0.17
2019-04-03 05:00:00	40	0	0.83
2019-04-03 06:00:00	295	1.67	13.25
2019-04-03 07:00:00	774	5	40.92
2019-04-03 08:00:00	887	6.09	46.92
2019-04-03 09:00:00	960	7	51.75
2019-04-03 10:00:00	983	8	53.92
2019-04-03 11:00:00	952	7.08	51.59
2019-04-03 12:00:00	874	6.25	47.17
2019-04-03 13:00:00	1085	8	58.17
2019-04-03 14:00:00	1033	10.17	56.84
2019-04-03 15:00:00	975	8.08	53.17
2019-04-03 16:00:00	1005	8.67	55
2019-04-03 17:00:00	1039	15.83	58.08
2019-04-03 18:00:00	1093	14.67	59.92
2019-04-03 19:00:00	792	6.5	45.33
2019-04-03 20:00:00	528	3.17	27.5
2019-04-03 21:00:00	420	2.17	22.17
2019-04-03 22:00:00	518	3.08	27.83
2019-04-03 23:00:00	199	0.33	9.92
2019-04-04 00:00:00	123	0	6
2019-04-04 01:00:00	31	0	0.83
2019-04-04 02:00:00	14	0	0.42
2019-04-04 03:00:00	21	0	0.25
2019-04-04 04:00:00	17	0	0.25
2019-04-04 05:00:00	39	0	0.83
2019-04-04 06:00:00	296	1.83	13
2019-04-04 07:00:00	808	5.17	42.75
2019-04-04 08:00:00	833	5.5	44.5
2019-04-04 09:00:00	920	6.42	49.92
2019-04-04 10:00:00	910	8.09	48.84
2019-04-04 11:00:00	868	6.83	47.34
2019-04-04 12:00:00	847	6	45.75
2019-04-04 13:00:00	936	6.25	50.33
2019-04-04 14:00:00	1010	9	55.17
2019-04-04 15:00:00	944	7	51
2019-04-04 16:00:00	1017	7.84	55
2019-04-04 17:00:00	1053	10.25	57.92
2019-04-04 18:00:00	1096	8.67	59.5
2019-04-04 19:00:00	888	8.5	49.34
2019-04-04 20:00:00	597	3.67	32.08
2019-04-04 21:00:00	471	2.5	25
2019-04-04 22:00:00	533	2.92	28.42
2019-04-04 23:00:00	194	0.33	10.25
2019-04-05 00:00:00	127	0	6
2019-04-05 01:00:00	60	0	2.5
2019-04-05 02:00:00	35	0	0.67
2019-04-05 03:00:00	17	0	0.08
2019-04-05 04:00:00	20	0	0.83
2019-04-05 05:00:00	48	0	1.42
2019-04-05 06:00:00	288	1.67	13
2019-04-05 07:00:00	792	5	41.59
2019-04-05 08:00:00	951	6.75	50.25
2019-04-05 09:00:00	991	7	54.17
2019-04-05 10:00:00	966	7.58	52.17
2019-04-05 11:00:00	910	6.92	49.84
2019-04-05 12:00:00	853	5.92	45.92
2019-04-05 13:00:00	1033	7	55
2019-04-05 14:00:00	1078	10.5	59.58
2019-04-05 15:00:00	1043	8.17	56.92
2019-04-05 16:00:00	1091	11.75	59.33
2019-04-05 17:00:00	1006	11.67	55.42
2019-04-05 18:00:00	997	7.59	54
2019-04-05 19:00:00	901	6.42	49.58
2019-04-05 20:00:00	667	5.08	36.5
2019-04-05 21:00:00	557	3.33	29.42
2019-04-05 22:00:00	606	3.84	32.67
2019-04-05 23:00:00	313	1.25	16.59
2019-04-06 00:00:00	229	0.56	11.33
2019-04-06 01:00:00	167	0.08	8.59
2019-04-06 02:00:00	107	0	4.75
2019-04-06 03:00:00	94	0	4.17
2019-04-06 04:00:00	46	0	1.33
2019-04-06 05:00:00	57	0	1.75
2019-04-06 06:00:00	211	0.67	9.5
2019-04-06 07:00:00	354	1.92	17.84
2019-04-06 08:00:00	510	3.33	25.75
2019-04-06 09:00:00	619	3.84	32.75
2019-04-06 10:00:00	723	4.5	38.33
2019-04-06 11:00:00	763	4.58	40.84
2019-04-06 12:00:00	812	5.25	42.84
2019-04-06 13:00:00	648	4.17	35.42
2019-04-06 14:00:00	475	2.42	24.84
2019-04-06 15:00:00	456	2.5	23.5
2019-04-06 16:00:00	481	2.5	24.92
2019-04-06 17:00:00	512	2.75	26.75
2019-04-06 18:00:00	527	3	27.25
2019-04-06 19:00:00	485	2.58	25.25
2019-04-06 20:00:00	515	2.75	26.84
2019-04-06 21:00:00	371	1.83	19.83
2019-04-06 22:00:00	388	1.67	20.08
2019-04-06 23:00:00	330	1.33	17
2019-04-07 00:00:00	239	0.44	12.22
2019-04-07 01:00:00	175	0.17	9
2019-04-07 02:00:00	128	0	5.84
2019-04-07 03:00:00	79	0	3.25
2019-04-07 04:00:00	77	0	3.17
2019-04-07 05:00:00	81	0	3
2019-04-07 06:00:00	124	0	5.42
2019-04-07 07:00:00	225	0.33	10.67
2019-04-07 08:00:00	305	1.33	15.42
2019-04-07 09:00:00	343	1.67	17.58
2019-04-07 10:00:00	433	2.5	22.25
2019-04-07 11:00:00	479	2.83	24.58
2019-04-07 12:00:00	499	2.67	26.09
2019-04-07 13:00:00	428	2.25	22.75
2019-04-07 14:00:00	384	1.58	20.09
2019-04-07 15:00:00	370	1.5	19.08
2019-04-07 16:00:00	316	1.17	16.25
2019-04-07 17:00:00	332	1.42	16.92
2019-04-07 18:00:00	423	2.17	21.5
2019-04-07 19:00:00	371	1.75	19.17
2019-04-07 20:00:00	321	1.17	16.75
2019-04-07 21:00:00	286	1.09	14.5
2019-04-07 22:00:00	166	0.25	8
2019-04-07 23:00:00	116	0	5.25
2019-04-08 00:00:00	65	0	3
2019-04-08 01:00:00	26	0	0.42
2019-04-08 02:00:00	16	0	0.08
2019-04-08 03:00:00	11	0	0.25
2019-04-08 04:00:00	12	0	0.08
2019-04-08 05:00:00	46	0	1.25
2019-04-08 06:00:00	305	1.42	13.59
2019-04-08 07:00:00	824	5.34	43.33
2019-04-08 08:00:00	836	5.59	44
2019-04-08 09:00:00	936	6.33	51
2019-04-08 10:00:00	966	14	53.75
2019-04-08 11:00:00	816	7.08	45
2019-04-08 12:00:00	781	5.34	41.42
2019-04-08 13:00:00	914	6.42	48.25
2019-04-08 14:00:00	923	24.34	54.92
2019-04-08 15:00:00	860	26.5	51.75
2019-04-08 16:00:00	914	7	49.08
2019-04-08 17:00:00	1051	8.58	57.33
2019-04-08 18:00:00	1132	9.83	61.67
2019-04-08 19:00:00	837	7.42	46.5
2019-04-08 20:00:00	540	3.92	29.25
2019-04-08 21:00:00	444	2.42	23.17
2019-04-08 22:00:00	551	3.5	29.75
2019-04-08 23:00:00	133	0.08	6.75
2019-04-09 00:00:00	64	0	2.67
2019-04-09 01:00:00	31	0	0.67
2019-04-09 02:00:00	10	0	0.08
2019-04-09 03:00:00	10	0	0.59
2019-04-09 04:00:00	13	0	0.08
2019-04-09 05:00:00	33	0	0.75
2019-04-09 06:00:00	300	1.58	13.33
2019-04-09 07:00:00	777	4.75	40.33
2019-04-09 08:00:00	862	6.09	46.83
2019-04-09 09:00:00	938	6.84	50.17
2019-04-09 10:00:00	906	8.17	49.42
2019-04-09 11:00:00	854	21.92	50.67
2019-04-09 12:00:00	784	6	42.08
2019-04-09 13:00:00	940	9.92	50.83
2019-04-09 14:00:00	889	45.83	58.25
2019-04-09 15:00:00	932	6.75	50.75
2019-04-09 16:00:00	1010	7.5	54.58
2019-04-09 17:00:00	988	8.92	54
2019-04-09 18:00:00	1032	10.58	56.5
2019-04-09 19:00:00	796	6.17	45.08
2019-04-09 20:00:00	604	3.92	31.84
2019-04-09 21:00:00	462	2.58	24
2019-04-09 22:00:00	492	3	26.25
2019-04-09 23:00:00	156	0.17	8.25
2019-04-10 00:00:00	52	0	2.22
2019-04-10 01:00:00	26	0	0.42
2019-04-10 02:00:00	11	0	0.25
2019-04-10 03:00:00	9	0	0.08
2019-04-10 04:00:00	19	0	0.42
2019-04-10 05:00:00	36	0	0.75
2019-04-10 06:00:00	296	1.83	13.09
2019-04-10 07:00:00	778	5	40.33
2019-04-10 08:00:00	884	6.09	47.84
2019-04-10 09:00:00	1060	8	57.84
2019-04-10 10:00:00	937	7.67	50.67
2019-04-10 11:00:00	903	6.92	49.08
2019-04-10 12:00:00	867	5.59	46.75
2019-04-10 13:00:00	1023	7.25	54.84
2019-04-10 14:00:00	1024	10.34	56.67
2019-04-10 15:00:00	1016	7.92	54.75
2019-04-10 16:00:00	1031	7.08	56.08
2019-04-10 17:00:00	1100	8.25	59.58
2019-04-10 18:00:00	1062	24.58	61.42
2019-04-10 19:00:00	875	6.42	48.42
2019-04-10 20:00:00	503	2.92	27.42
2019-04-10 21:00:00	465	2.67	23.92
2019-04-10 22:00:00	536	3.33	29
2019-04-10 23:00:00	209	0.33	10.75
2019-04-11 00:00:00	116	0	5.56
2019-04-11 01:00:00	26	0	0.42
2019-04-11 02:00:00	24	0	0.25
2019-04-11 03:00:00	15	0	0.08
2019-04-11 04:00:00	19	0	0.25
2019-04-11 05:00:00	37	0	0.67
2019-04-11 06:00:00	295	1.83	13.84
2019-04-11 07:00:00	763	4.83	39.75
2019-04-11 08:00:00	849	5.42	45.17
2019-04-11 09:00:00	973	7.25	52.42
2019-04-11 10:00:00	945	7	51.5
2019-04-11 11:00:00	895	7.17	48.75
2019-04-11 12:00:00	920	7.59	48.75
2019-04-11 13:00:00	973	7.17	53.42
2019-04-11 14:00:00	968	7	52.17
2019-04-11 15:00:00	1001	7.84	54.42
2019-04-11 16:00:00	1014	13.42	55.92
2019-04-11 17:00:00	1002	14.67	55.33
2019-04-11 18:00:00	1096	10.25	60.83
2019-04-11 19:00:00	885	6.5	49
2019-04-11 20:00:00	644	4.75	34.84
2019-04-11 21:00:00	469	2.42	24.92
2019-04-11 22:00:00	505	2.92	26.75
2019-04-11 23:00:00	231	0.5	12.09
2019-04-12 00:00:00	132	0	6.22
2019-04-12 01:00:00	49	0	2
2019-04-12 02:00:00	35	0	0.75
2019-04-12 03:00:00	24	0	0.33
2019-04-12 04:00:00	22	0	0.67
2019-04-12 05:00:00	60	0	1.92
2019-04-12 06:00:00	309	1.5	14.25
2019-04-12 07:00:00	799	5.25	42
2019-04-12 08:00:00	866	6.17	46.25
2019-04-12 09:00:00	932	6.92	50.58
2019-04-12 10:00:00	995	7.92	53.75
2019-04-12 11:00:00	953	7.42	51.83
2019-04-12 12:00:00	868	5.92	47.17
2019-04-12 13:00:00	1045	7	55.75
2019-04-12 14:00:00	1031	9.83	56.17
2019-04-12 15:00:00	952	57.25	63.34
2019-04-12 16:00:00	1042	43.42	64.42
2019-04-12 17:00:00	1036	27.5	60.92
2019-04-12 18:00:00	1094	25.42	63.17
2019-04-12 19:00:00	897	6.33	49.92
2019-04-12 20:00:00	718	5.33	38.67
2019-04-12 21:00:00	571	3.59	30.17
2019-04-12 22:00:00	606	3.92	32
2019-04-12 23:00:00	340	1.34	18.34
2019-04-13 00:00:00	260	0.67	13
2019-04-13 01:00:00	151	0.08	7.25
2019-04-13 02:00:00	76	0	2.92
2019-04-13 03:00:00	56	0	1.92
2019-04-13 04:00:00	56	0	1.67
2019-04-13 05:00:00	63	0	2.25
2019-04-13 06:00:00	181	0.42	7.75
2019-04-13 07:00:00	428	2.17	21.75
2019-04-13 08:00:00	554	3.42	28.84
2019-04-13 09:00:00	646	4.17	34.09
2019-04-13 10:00:00	730	4.92	38.83
2019-04-13 11:00:00	770	5.33	40.83
2019-04-13 12:00:00	773	4.92	41.33
2019-04-13 13:00:00	640	4.34	33.67
2019-04-13 14:00:00	539	3.25	29.25
2019-04-13 15:00:00	483	2.42	25.25
2019-04-13 16:00:00	487	2.5	25.42
2019-04-13 17:00:00	476	2.84	24.25
2019-04-13 18:00:00	526	3.17	28.08
2019-04-13 19:00:00	476	2.42	24.42
2019-04-13 20:00:00	489	2.83	25.34
2019-04-13 21:00:00	358	1.75	19.08
2019-04-13 22:00:00	379	1.92	19.17
2019-04-13 23:00:00	323	1.17	16.75
2019-04-14 00:00:00	283	0.78	14.78
2019-04-14 01:00:00	165	0.08	8.42
2019-04-14 02:00:00	119	0	5.34
2019-04-14 03:00:00	104	0	4.42
2019-04-14 04:00:00	91	0	3.75
2019-04-14 05:00:00	74	0	2.75
2019-04-14 06:00:00	132	0	5.92
2019-04-14 07:00:00	185	0.33	8.42
2019-04-14 08:00:00	313	1.42	15.59
2019-04-14 09:00:00	345	3	18.5
2019-04-14 10:00:00	457	2.5	23.75
2019-04-14 11:00:00	427	2.67	21.92
2019-04-14 12:00:00	450	2.25	23
2019-04-14 13:00:00	422	2	22.34
2019-04-14 14:00:00	332	1.5	17.25
2019-04-14 15:00:00	376	1.75	18.67
2019-04-14 16:00:00	323	1.25	17.09
2019-04-14 17:00:00	316	1.42	16.09
2019-04-14 18:00:00	356	1.67	17.75
2019-04-14 19:00:00	337	1.25	17.42
2019-04-14 20:00:00	329	1	16.67
2019-04-14 21:00:00	255	0.83	13.42
2019-04-14 22:00:00	165	0.17	8
2019-04-14 23:00:00	153	0.08	7.33
2019-04-15 00:00:00	77	0	3.33
2019-04-15 01:00:00	29	0	0.59
2019-04-15 02:00:00	9	0	0.17
2019-04-15 03:00:00	16	0	0.17
2019-04-15 04:00:00	18	0	0.17
2019-04-15 05:00:00	46	0	1.08
2019-04-15 06:00:00	291	1.42	13
2019-04-15 07:00:00	849	5.5	44.58
2019-04-15 08:00:00	848	5.17	45.17
2019-04-15 09:00:00	935	6.67	51
2019-04-15 10:00:00	906	6.42	48.5
2019-04-15 11:00:00	882	6.08	48
2019-04-15 12:00:00	784	4.92	41.42
2019-04-15 13:00:00	947	6.67	51.09
2019-04-15 14:00:00	974	7	52.25
2019-04-15 15:00:00	901	6.58	49.34
2019-04-15 16:00:00	979	6.75	52.67
2019-04-15 17:00:00	1048	8.58	57.09
2019-04-15 18:00:00	1033	28.5	60.25
2019-04-15 19:00:00	774	16.67	45.92
2019-04-15 20:00:00	540	3.75	28.84
2019-04-15 21:00:00	423	2.25	22.33
2019-04-15 22:00:00	375	1.83	19.92
2019-04-15 23:00:00	138	0.08	6.75
2019-04-16 00:00:00	69	0	2.56
2019-04-16 01:00:00	15	0	0
2019-04-16 02:00:00	9	0	0.17
2019-04-16 03:00:00	5	0	0.17
2019-04-16 04:00:00	12	0	0.25
2019-04-16 05:00:00	39	0	0.92
2019-04-16 06:00:00	288	1.5	12.92
2019-04-16 07:00:00	806	5.34	42.25
2019-04-16 08:00:00	876	6.17	46.58
2019-04-16 09:00:00	956	7.59	52.17
2019-04-16 10:00:00	958	7.59	52.09
2019-04-16 11:00:00	981	8.42	53.5
2019-04-16 12:00:00	842	6.67	45.5
2019-04-16 13:00:00	952	6.67	50.75
2019-04-16 14:00:00	1025	8.5	55.84
2019-04-16 15:00:00	1117	15.08	61.83
2019-04-16 16:00:00	930	11.5	51.59
2019-04-16 17:00:00	1132	11	62.17
2019-04-16 18:00:00	1139	11.25	62.33
2019-04-16 19:00:00	858	9.42	48.5
2019-04-16 20:00:00	570	3.75	29.83
2019-04-16 21:00:00	492	2.83	25.75
2019-04-16 22:00:00	459	2.58	24.67
2019-04-16 23:00:00	179	0.08	9.17
2019-04-17 00:00:00	81	0	3.55
2019-04-17 01:00:00	35	0	1.09
2019-04-17 02:00:00	32	0	0.75
2019-04-17 03:00:00	16	0	0.08
2019-04-17 04:00:00	20	0	0.34
2019-04-17 05:00:00	37	0	0.92
2019-04-17 06:00:00	283	1.33	12.25
2019-04-17 07:00:00	777	4.75	41.09
2019-04-17 08:00:00	864	6	46.42
2019-04-17 09:00:00	1008	7.25	54
2019-04-17 10:00:00	996	7.42	54.25
2019-04-17 11:00:00	1007	7.83	54.92
2019-04-17 12:00:00	944	7.42	51.09
2019-04-17 13:00:00	1032	7.08	55.42
2019-04-17 14:00:00	1064	7.42	58.5
2019-04-17 15:00:00	965	7.42	52
2019-04-17 16:00:00	1035	16.17	57.42
2019-04-17 17:00:00	1038	8.08	56.84
2019-04-17 18:00:00	1091	35.42	63.75
2019-04-17 19:00:00	837	8.92	48.08
2019-04-17 20:00:00	596	4.5	32.34
2019-04-17 21:00:00	445	2.34	23
2019-04-17 22:00:00	449	2.5	23.58
2019-04-17 23:00:00	201	0.42	10.25
2019-04-18 00:00:00	148	0.11	7.11
2019-04-18 01:00:00	51	0	1.75
2019-04-18 02:00:00	39	0	1.25
2019-04-18 03:00:00	26	0	0.5
2019-04-18 04:00:00	29	0	0.42
2019-04-18 05:00:00	50	0	1.5
2019-04-18 06:00:00	152	0.33	6.58
2019-04-18 07:00:00	461	2.34	22.67
2019-04-18 08:00:00	681	4.17	35.59
2019-04-18 09:00:00	828	5.34	43.83
2019-04-18 10:00:00	861	6.09	46.84
2019-04-18 11:00:00	816	6.83	43.5
2019-04-18 12:00:00	842	5.5	45.83
2019-04-18 13:00:00	827	5.42	44.17
2019-04-18 14:00:00	856	5.42	46.58
2019-04-18 15:00:00	871	5.92	46.08
2019-04-18 16:00:00	819	5.25	44.5
2019-04-18 17:00:00	897	6.58	48.58
2019-04-18 18:00:00	955	6.67	50.92
2019-04-18 19:00:00	599	3.5	33.5
2019-04-18 20:00:00	443	2.34	23.34
2019-04-18 21:00:00	351	1.67	18.42
2019-04-18 22:00:00	276	0.92	14
2019-04-18 23:00:00	229	0.59	11.5
2019-04-19 00:00:00	180	0.45	9
2019-04-19 01:00:00	107	0	4.59
2019-04-19 02:00:00	62	0	2.34
2019-04-19 03:00:00	63	0	2.17
2019-04-19 04:00:00	44	0	1.42
2019-04-19 05:00:00	57	0	2
2019-04-19 06:00:00	80	0	2.92
2019-04-19 07:00:00	256	0.59	12.75
2019-04-19 08:00:00	289	1.17	15
2019-04-19 09:00:00	215	0.58	10.33
2019-04-19 10:00:00	214	0.42	10.67
2019-04-19 11:00:00	302	1	15.5
2019-04-19 12:00:00	290	0.92	14.67
2019-04-19 13:00:00	228	0.42	11.33
2019-04-19 14:00:00	272	0.83	14.25
2019-04-19 15:00:00	247	1.5	12.75
2019-04-19 16:00:00	293	3.83	17.5
2019-04-19 17:00:00	302	3.59	16.33
2019-04-19 18:00:00	253	1.42	13.33
2019-04-19 19:00:00	331	1.75	16.67
2019-04-19 20:00:00	224	0.67	11.83
2019-04-19 21:00:00	204	0.42	10.17
2019-04-19 22:00:00	236	0.33	11.92
2019-04-19 23:00:00	147	0.08	7.17
2019-04-20 00:00:00	112	0	4.89
2019-04-20 01:00:00	67	0	2.75
2019-04-20 02:00:00	46	0	1.42
2019-04-20 03:00:00	21	0	0.25
2019-04-20 04:00:00	19	0	0.33
2019-04-20 05:00:00	33	0	0.92
2019-04-20 06:00:00	72	0.17	2.67
2019-04-20 07:00:00	155	0	7.17
2019-04-20 08:00:00	223	0.5	11
2019-04-20 09:00:00	305	1.17	14.92
2019-04-20 10:00:00	407	2	21
2019-04-20 11:00:00	425	2.33	21.92
2019-04-20 12:00:00	423	2.17	21.67
2019-04-20 13:00:00	356	1.58	18.67
2019-04-20 14:00:00	380	1.67	19.42
2019-04-20 15:00:00	355	1.42	17.92
2019-04-20 16:00:00	309	0.92	16.08
2019-04-20 17:00:00	250	0.59	12.83
2019-04-20 18:00:00	289	1.08	14.5
2019-04-20 19:00:00	306	1	15.58
2019-04-20 20:00:00	263	0.83	13.08
2019-04-20 21:00:00	246	0.59	12.34
2019-04-20 22:00:00	240	0.75	12.09
2019-04-20 23:00:00	220	0.25	10.75
2019-04-21 00:00:00	168	0.11	8.33
2019-04-21 01:00:00	93	0	4.08
2019-04-21 02:00:00	55	0	1.92
2019-04-21 03:00:00	67	0	2.34
2019-04-21 04:00:00	39	0	1.17
2019-04-21 05:00:00	53	0	1.67
2019-04-21 06:00:00	94	0	3.75
2019-04-21 07:00:00	159	0.17	7.75
2019-04-21 08:00:00	208	0.42	10.08
2019-04-21 09:00:00	271	1	13.67
2019-04-21 10:00:00	329	1.67	16.42
2019-04-21 11:00:00	335	1.42	17.34
2019-04-21 12:00:00	314	1.17	16.17
2019-04-21 13:00:00	319	1.33	15.84
2019-04-21 14:00:00	278	1.09	14.34
2019-04-21 15:00:00	309	1	15.75
2019-04-21 16:00:00	298	1.17	15.75
2019-04-21 17:00:00	312	1.17	15.83
2019-04-21 18:00:00	347	1.33	17.83
2019-04-21 19:00:00	320	1.25	16.33
2019-04-21 20:00:00	288	0.92	14.67
2019-04-21 21:00:00	274	1	14
2019-04-21 22:00:00	186	0.42	9
2019-04-21 23:00:00	136	0.33	6.92
2019-04-22 00:00:00	81	0	3.55
2019-04-22 01:00:00	36	0	0.92
2019-04-22 02:00:00	13	0	0.58
2019-04-22 03:00:00	14	0	0.25
2019-04-22 04:00:00	19	0	0.25
2019-04-22 05:00:00	63	0	2.34
2019-04-22 06:00:00	313	1.75	14.42
2019-04-22 07:00:00	819	4.92	42.25
2019-04-22 08:00:00	860	5.67	46.83
2019-04-22 09:00:00	925	6.17	50.08
2019-04-22 10:00:00	918	6.5	49.42
2019-04-22 11:00:00	824	6.92	45.17
2019-04-22 12:00:00	797	5.09	42.5
2019-04-22 13:00:00	931	6.42	49.75
2019-04-22 14:00:00	970	8.17	52.67
2019-04-22 15:00:00	891	6.67	48.33
2019-04-22 16:00:00	922	6.67	49.42
2019-04-22 17:00:00	1058	13.92	58.92
2019-04-22 18:00:00	1071	8.17	58.17
2019-04-22 19:00:00	779	5.42	43.25
2019-04-22 20:00:00	539	3.17	28.83
2019-04-22 21:00:00	439	2.25	23.08
2019-04-22 22:00:00	456	2.67	24.08
2019-04-22 23:00:00	145	0.08	7.17
2019-04-23 00:00:00	51	0	2.11
2019-04-23 01:00:00	25	0	0.08
2019-04-23 02:00:00	10	0	0.33
2019-04-23 03:00:00	13	0	0.33
2019-04-23 04:00:00	12	0	0.33
2019-04-23 05:00:00	42	0	1.5
2019-04-23 06:00:00	308	1.42	13.75
2019-04-23 07:00:00	759	4.92	39.84
2019-04-23 08:00:00	854	5.5	45.83
2019-04-23 09:00:00	907	6.17	49.25
2019-04-23 10:00:00	925	6.75	50.17
2019-04-23 11:00:00	837	6.09	45.17
2019-04-23 12:00:00	789	5.17	42.08
2019-04-23 13:00:00	954	6.84	50.83
2019-04-23 14:00:00	1009	7.42	55.67
2019-04-23 15:00:00	922	6.5	49.5
2019-04-23 16:00:00	996	6.67	53.42
2019-04-23 17:00:00	1061	11.34	58.5
2019-04-23 18:00:00	1092	8.59	58.58
2019-04-23 19:00:00	849	5.92	47.75
2019-04-23 20:00:00	590	3.84	31.92
2019-04-23 21:00:00	425	2	21.92
2019-04-23 22:00:00	479	2.92	25.92
2019-04-23 23:00:00	205	0.67	10.25
2019-04-24 00:00:00	65	0	2.89
2019-04-24 01:00:00	29	0	0.67
2019-04-24 02:00:00	16	0	0.5
2019-04-24 03:00:00	16	0	0.33
2019-04-24 04:00:00	14	0	0.17
2019-04-24 05:00:00	43	0	0.92
2019-04-24 06:00:00	343	1.83	15.75
2019-04-24 07:00:00	780	5	40.75
2019-04-24 08:00:00	856	5.75	46
2019-04-24 09:00:00	964	6.83	51.67
2019-04-24 10:00:00	914	6.83	50
2019-04-24 11:00:00	863	6.58	46.92
2019-04-24 12:00:00	835	6	44.58
2019-04-24 13:00:00	982	7.09	52.75
2019-04-24 14:00:00	953	6.84	52.17
2019-04-24 15:00:00	905	6.25	48.34
2019-04-24 16:00:00	948	7.17	51.42
2019-04-24 17:00:00	918	13.92	51.33
2019-04-24 18:00:00	862	20.08	49.67
2019-04-24 19:00:00	913	5.92	50.75
2019-04-24 20:00:00	593	4.83	31.92
2019-04-24 21:00:00	446	2.25	23.75
2019-04-24 22:00:00	548	3.17	29.09
2019-04-24 23:00:00	173	0.08	8.75
2019-04-25 00:00:00	88	0	4
2019-04-25 01:00:00	22	0	0.33
2019-04-25 02:00:00	17	0	0.17
2019-04-25 03:00:00	33	0	1
2019-04-25 04:00:00	14	0	0.5
2019-04-25 05:00:00	36	0	0.92
2019-04-25 06:00:00	298	1.42	13.08
2019-04-25 07:00:00	750	4.75	39.5
2019-04-25 08:00:00	797	4.83	42.08
2019-04-25 09:00:00	970	6.75	52.58
2019-04-25 10:00:00	967	7.34	52.34
2019-04-25 11:00:00	855	5.75	46.92
2019-04-25 12:00:00	799	5.42	42.5
2019-04-25 13:00:00	930	6.42	49.84
2019-04-25 14:00:00	987	7.5	53.67
2019-04-25 15:00:00	948	6.42	51.17
2019-04-25 16:00:00	975	7.42	52.34
2019-04-25 17:00:00	1065	10.67	58.5
2019-04-25 18:00:00	1042	8.33	56.5
2019-04-25 19:00:00	945	6.83	52.42
2019-04-25 20:00:00	646	4.67	35.09
2019-04-25 21:00:00	454	2.5	23.92
2019-04-25 22:00:00	539	3.34	28.25
2019-04-25 23:00:00	244	0.67	13.42
2019-04-26 00:00:00	167	0	8.11
2019-04-26 01:00:00	54	0	2.08
2019-04-26 02:00:00	46	0.17	1.75
2019-04-26 03:00:00	25	0	0.5
2019-04-26 04:00:00	23	0	0.58
2019-04-26 05:00:00	55	0	1.83
2019-04-26 06:00:00	298	1.5	13.09
2019-04-26 07:00:00	760	4.75	40.08
2019-04-26 08:00:00	870	6.58	46.75
2019-04-26 09:00:00	974	7.17	52.17
2019-04-26 10:00:00	941	6.67	51.08
2019-04-26 11:00:00	919	7.5	50.34
2019-04-26 12:00:00	870	5.75	47
2019-04-26 13:00:00	1001	6.84	53.25
2019-04-26 14:00:00	1028	7.67	56.17
2019-04-26 15:00:00	998	8.08	54.58
2019-04-26 16:00:00	1035	7.58	55.84
2019-04-26 17:00:00	1100	17.92	61.25
2019-04-26 18:00:00	1045	29.92	60.83
2019-04-26 19:00:00	854	6.17	47.09
2019-04-26 20:00:00	701	4.58	37.75
2019-04-26 21:00:00	511	3.09	27.58
2019-04-26 22:00:00	548	3.42	29
2019-04-26 23:00:00	311	1.17	16.17
2019-04-27 00:00:00	297	1	15.11
2019-04-27 01:00:00	160	0.17	8.17
2019-04-27 02:00:00	100	0	4.17
2019-04-27 03:00:00	59	0	2.25
2019-04-27 04:00:00	58	0	2.08
2019-04-27 05:00:00	47	0	1.42
2019-04-27 06:00:00	163	0.33	6.92
2019-04-27 07:00:00	399	1.92	19.5
2019-04-27 08:00:00	576	3.42	30.33
2019-04-27 09:00:00	631	4.08	33.25
2019-04-27 10:00:00	713	4.58	37.17
2019-04-27 11:00:00	722	4.92	38.75
2019-04-27 12:00:00	766	5	41.25
2019-04-27 13:00:00	607	4.09	32.5
2019-04-27 14:00:00	505	2.75	26.09
2019-04-27 15:00:00	471	2.75	24.5
2019-04-27 16:00:00	465	2.33	24
2019-04-27 17:00:00	499	2.75	25.83
2019-04-27 18:00:00	513	2.59	26.67
2019-04-27 19:00:00	471	2.5	24.92
2019-04-27 20:00:00	471	2.58	24.42
2019-04-27 21:00:00	370	1.67	19.5
2019-04-27 22:00:00	323	1.42	16.75
2019-04-27 23:00:00	290	0.83	14.75
2019-04-28 00:00:00	253	0.55	12.78
2019-04-28 01:00:00	150	0.08	7.17
2019-04-28 02:00:00	119	0	5.42
2019-04-28 03:00:00	84	0	3.67
2019-04-28 04:00:00	74	0	2.75
2019-04-28 05:00:00	60	0	2.08
2019-04-28 06:00:00	97	0	4.08
2019-04-28 07:00:00	211	0.42	9.92
2019-04-28 08:00:00	297	1.25	14.84
2019-04-28 09:00:00	303	1.25	15.42
2019-04-28 10:00:00	407	2.25	21
2019-04-28 11:00:00	400	2	20.5
2019-04-28 12:00:00	424	2.25	22.08
2019-04-28 13:00:00	419	2.42	21.92
2019-04-28 14:00:00	351	1.67	17.92
2019-04-28 15:00:00	317	1.17	16.17
2019-04-28 16:00:00	332	1.5	17
2019-04-28 17:00:00	383	2	19.25
2019-04-28 18:00:00	443	2.34	23.09
2019-04-28 19:00:00	363	1.75	19.25
2019-04-28 20:00:00	324	1.25	16.42
2019-04-28 21:00:00	242	0.5	12.59
2019-04-28 22:00:00	144	0.08	6.83
2019-04-28 23:00:00	135	0.08	6.34
2019-04-29 00:00:00	65	0	2.67
2019-04-29 01:00:00	38	0	1
2019-04-29 02:00:00	20	0	0
2019-04-29 03:00:00	15	0	0.34
2019-04-29 04:00:00	17	0	0.33
2019-04-29 05:00:00	47	0	1.25
2019-04-29 06:00:00	264	1.17	12
2019-04-29 07:00:00	807	5.09	42
2019-04-29 08:00:00	822	5.33	44.17
2019-04-29 09:00:00	972	7.83	52.42
2019-04-29 10:00:00	910	6.33	49.5
2019-04-29 11:00:00	830	5.67	44.75
2019-04-29 12:00:00	753	5.09	40.25
2019-04-29 13:00:00	934	6.92	50.34
2019-04-29 14:00:00	856	7.42	47.25
2019-04-29 15:00:00	906	8	48
2019-04-29 16:00:00	911	12.17	50.33
2019-04-29 17:00:00	935	13.17	52.42
2019-04-29 18:00:00	1116	13.58	61.67
2019-04-29 19:00:00	821	5.75	45.84
2019-04-29 20:00:00	533	3.67	28.5
2019-04-29 21:00:00	418	2.25	22
2019-04-29 22:00:00	460	2.67	24.42
2019-04-29 23:00:00	138	0	6.75
2019-04-30 00:00:00	67	0	2.78
2019-04-30 01:00:00	25	0	0.33
2019-04-30 02:00:00	14	0	0.25
2019-04-30 03:00:00	14	0	0.17
2019-04-30 04:00:00	15	0	0.5
2019-04-30 05:00:00	44	0	1
2019-04-30 06:00:00	306	1.42	13.75
2019-04-30 07:00:00	797	5.25	41.42
2019-04-30 08:00:00	817	5.34	44.09
2019-04-30 09:00:00	963	6.92	51.83
2019-04-30 10:00:00	907	7	49.17
2019-04-30 11:00:00	856	6.25	46.83
2019-04-30 12:00:00	828	6.25	44.17
2019-04-30 13:00:00	955	7.08	51.17
2019-04-30 14:00:00	969	7.92	53.42
2019-04-30 15:00:00	972	8	52.25
2019-04-30 16:00:00	1023	19.17	57.59
2019-04-30 17:00:00	1021	11.42	56.92
2019-04-30 18:00:00	1085	17.5	60.17
2019-04-30 19:00:00	880	5.67	49.17
2019-04-30 20:00:00	700	5.17	37.92
2019-04-30 21:00:00	560	3.09	29.08
2019-04-30 22:00:00	581	3.58	30.92
2019-04-30 23:00:00	301	0.92	15.92
2019-05-01 00:00:00	244	0.78	12.11

## Sheet: PM 03300 08
Data/Hora	Intensidade(carros/hora)	Ocupacao(%)	Carga(%)
2019-04-01 00:00:00	44	0.89	3.11
2019-04-01 01:00:00	18	1.08	1.25
2019-04-01 02:00:00	17	1.58	3.25
2019-04-01 03:00:00	12	1	2.25
2019-04-01 04:00:00	11	2.92	4.33
2019-04-01 05:00:00	43	1.75	1.67
2019-04-01 06:00:00	259	2.17	12.17
2019-04-01 07:00:00	539	3.75	28.5
2019-04-01 08:00:00	700	4.34	37.33
2019-04-01 09:00:00	699	4.5	38.09
2019-04-01 10:00:00	725	4.58	38.92
2019-04-01 11:00:00	708	4.92	38.84
2019-04-01 12:00:00	774	4.67	42.5
2019-04-01 13:00:00	802	5.42	43
2019-04-01 14:00:00	754	4.67	41.58
2019-04-01 15:00:00	764	4.5	41.08
2019-04-01 16:00:00	855	6.08	46.5
2019-04-01 17:00:00	913	5.67	50.33
2019-04-01 18:00:00	865	6.08	47.83
2019-04-01 19:00:00	659	4.17	36.75
2019-04-01 20:00:00	345	3.17	19.42
2019-04-01 21:00:00	323	3	17.92
2019-04-01 22:00:00	307	2.17	17.25
2019-04-01 23:00:00	82	1.42	5.34
2019-04-02 00:00:00	39	1.44	2.89
2019-04-02 01:00:00	17	1.08	1.59
2019-04-02 02:00:00	4	1.58	1.58
2019-04-02 03:00:00	6	1.08	3.33
2019-04-02 04:00:00	12	1.08	2.67
2019-04-02 05:00:00	36	1.67	2.59
2019-04-02 06:00:00	273	2.25	12.67
2019-04-02 07:00:00	450	2.83	23.58
2019-04-02 08:00:00	647	4.5	34.75
2019-04-02 09:00:00	736	4.33	39.33
2019-04-02 10:00:00	725	4.83	39.75
2019-04-02 11:00:00	799	4.92	43.42
2019-04-02 12:00:00	798	4.92	44
2019-04-02 13:00:00	814	5.58	44.42
2019-04-02 14:00:00	786	4.75	43.08
2019-04-02 15:00:00	783	4.83	42.5
2019-04-02 16:00:00	919	6.58	50.5
2019-04-02 17:00:00	903	5.25	49.84
2019-04-02 18:00:00	843	5.25	45.83
2019-04-02 19:00:00	600	4.42	33.92
2019-04-02 20:00:00	422	2.67	22.92
2019-04-02 21:00:00	383	2.42	20.25
2019-04-02 22:00:00	317	2.92	17.17
2019-04-02 23:00:00	94	1.25	5.17
2019-04-03 00:00:00	60	1.55	4.33
2019-04-03 01:00:00	26	1.08	2.25
2019-04-03 02:00:00	10	1.08	2.17
2019-04-03 03:00:00	11	1.58	3.25
2019-04-03 04:00:00	11	1	2.33
2019-04-03 05:00:00	21	1.58	2.5
2019-04-03 06:00:00	291	2.25	15.42
2019-04-03 07:00:00	545	3.34	28.42
2019-04-03 08:00:00	628	4.42	33.17
2019-04-03 09:00:00	668	4.33	36.5
2019-04-03 10:00:00	782	5	42.67
2019-04-03 11:00:00	793	5.25	42.5
2019-04-03 12:00:00	836	5.17	46.5
2019-04-03 13:00:00	823	5.17	44.84
2019-04-03 14:00:00	866	6.08	47.42
2019-04-03 15:00:00	825	5.09	46.09
2019-04-03 16:00:00	865	5.83	47.09
2019-04-03 17:00:00	840	5.08	46.42
2019-04-03 18:00:00	813	5.5	45
2019-04-03 19:00:00	652	4.08	35.92
2019-04-03 20:00:00	385	2.58	20.42
2019-04-03 21:00:00	301	2.67	16.08
2019-04-03 22:00:00	356	2.67	19.5
2019-04-03 23:00:00	122	1.5	6.25
2019-04-04 00:00:00	57	1.55	4.22
2019-04-04 01:00:00	32	1	3.08
2019-04-04 02:00:00	14	1.5	2
2019-04-04 03:00:00	14	1.08	3.5
2019-04-04 04:00:00	10	1	1.42
2019-04-04 05:00:00	29	1.75	2.84
2019-04-04 06:00:00	267	2.33	14.5
2019-04-04 07:00:00	588	4.25	31
2019-04-04 08:00:00	686	4.33	37.17
2019-04-04 09:00:00	642	3.92	34.58
2019-04-04 10:00:00	737	5.33	40.17
2019-04-04 11:00:00	806	5.17	43.75
2019-04-04 12:00:00	885	5.67	49.08
2019-04-04 13:00:00	840	6	45.08
2019-04-04 14:00:00	783	4.92	43.33
2019-04-04 15:00:00	819	5.5	45.09
2019-04-04 16:00:00	865	5.42	47.08
2019-04-04 17:00:00	939	6	51.25
2019-04-04 18:00:00	836	5.59	46.42
2019-04-04 19:00:00	656	3.92	35.75
2019-04-04 20:00:00	449	3.17	24.83
2019-04-04 21:00:00	368	2.75	19.67
2019-04-04 22:00:00	353	2.34	19.08
2019-04-04 23:00:00	157	2.25	9.25
2019-04-05 00:00:00	80	1.66	4.55
2019-04-05 01:00:00	40	1.58	3.75
2019-04-05 02:00:00	11	1	3
2019-04-05 03:00:00	19	1.08	2.67
2019-04-05 04:00:00	9	1.58	3.67
2019-04-05 05:00:00	49	1.25	2.92
2019-04-05 06:00:00	289	2.83	15.17
2019-04-05 07:00:00	525	3.25	26.83
2019-04-05 08:00:00	672	4.42	36.25
2019-04-05 09:00:00	729	4.92	39.75
2019-04-05 10:00:00	788	5.09	42.84
2019-04-05 11:00:00	862	5.25	47
2019-04-05 12:00:00	827	5.67	45.83
2019-04-05 13:00:00	803	5	43.42
2019-04-05 14:00:00	859	6.09	47.92
2019-04-05 15:00:00	838	5.25	45.42
2019-04-05 16:00:00	899	5.25	49
2019-04-05 17:00:00	888	5.67	48.58
2019-04-05 18:00:00	858	5.42	47.67
2019-04-05 19:00:00	634	4.08	35.25
2019-04-05 20:00:00	474	3.5	25.34
2019-04-05 21:00:00	467	3	25.25
2019-04-05 22:00:00	426	3.42	23.25
2019-04-05 23:00:00	226	2	12.59
2019-04-06 00:00:00	151	2.11	7.78
2019-04-06 01:00:00	116	2.17	7.92
2019-04-06 02:00:00	76	1.25	4.34
2019-04-06 03:00:00	67	1.67	4.92
2019-04-06 04:00:00	31	1.08	2.09
2019-04-06 05:00:00	46	1.17	3.67
2019-04-06 06:00:00	118	2	7.09
2019-04-06 07:00:00	248	2.25	12.84
2019-04-06 08:00:00	359	3.25	19.08
2019-04-06 09:00:00	441	2.83	23.17
2019-04-06 10:00:00	540	3.75	29.67
2019-04-06 11:00:00	523	3.25	27.08
2019-04-06 12:00:00	559	3.42	31
2019-04-06 13:00:00	457	3.42	23.92
2019-04-06 14:00:00	305	2.08	16.67
2019-04-06 15:00:00	328	3.25	17.42
2019-04-06 16:00:00	423	2.75	21.83
2019-04-06 17:00:00	386	2.67	21.34
2019-04-06 18:00:00	401	3.17	21.42
2019-04-06 19:00:00	435	2.83	22.92
2019-04-06 20:00:00	340	3.09	18.25
2019-04-06 21:00:00	294	2.33	15.5
2019-04-06 22:00:00	303	2.25	15.5
2019-04-06 23:00:00	225	2.5	12.42
2019-04-07 00:00:00	175	2.11	9.22
2019-04-07 01:00:00	119	2	6.25
2019-04-07 02:00:00	85	1.33	6
2019-04-07 03:00:00	54	1.08	4.17
2019-04-07 04:00:00	53	1.67	4.67
2019-04-07 05:00:00	37	1.17	2.25
2019-04-07 06:00:00	140	2.17	7.33
2019-04-07 07:00:00	249	2.17	12.92
2019-04-07 08:00:00	243	2.75	12.58
2019-04-07 09:00:00	305	2.5	15.42
2019-04-07 10:00:00	394	2.92	21.25
2019-04-07 11:00:00	432	3.5	23.17
2019-04-07 12:00:00	481	3.75	25.42
2019-04-07 13:00:00	390	3.17	21.42
2019-04-07 14:00:00	396	2.67	21.17
2019-04-07 15:00:00	350	2.42	18.67
2019-04-07 16:00:00	313	2.92	16.92
2019-04-07 17:00:00	271	2.25	14.08
2019-04-07 18:00:00	357	3.17	18.67
2019-04-07 19:00:00	391	2.83	20.75
2019-04-07 20:00:00	294	2.42	15.75
2019-04-07 21:00:00	225	2.42	13.75
2019-04-07 22:00:00	173	1.75	10.59
2019-04-07 23:00:00	65	1.67	5.67
2019-04-08 00:00:00	45	0.78	2.55
2019-04-08 01:00:00	21	1.08	2.67
2019-04-08 02:00:00	14	1.5	2.58
2019-04-08 03:00:00	15	1	2.09
2019-04-08 04:00:00	8	1.58	3
2019-04-08 05:00:00	53	1.25	2.33
2019-04-08 06:00:00	267	2.17	12.75
2019-04-08 07:00:00	587	4.08	31
2019-04-08 08:00:00	609	3.58	32.67
2019-04-08 09:00:00	688	5	37.33
2019-04-08 10:00:00	670	4.25	35.67
2019-04-08 11:00:00	782	4.75	42
2019-04-08 12:00:00	750	5.08	41.5
2019-04-08 13:00:00	765	4.75	41.58
2019-04-08 14:00:00	900	6.08	50
2019-04-08 15:00:00	821	4.92	44.33
2019-04-08 16:00:00	833	5.09	45.25
2019-04-08 17:00:00	868	5.92	48.08
2019-04-08 18:00:00	892	5.5	48.84
2019-04-08 19:00:00	650	3.92	35.84
2019-04-08 20:00:00	339	3	19.34
2019-04-08 21:00:00	348	2.5	18.42
2019-04-08 22:00:00	312	3	16.5
2019-04-08 23:00:00	79	1.33	5.25
2019-04-09 00:00:00	59	1.56	5
2019-04-09 01:00:00	22	1.58	3.67
2019-04-09 02:00:00	6	1.08	2.5
2019-04-09 03:00:00	4	1.5	2.5
2019-04-09 04:00:00	8	1	3
2019-04-09 05:00:00	40	1.17	1.5
2019-04-09 06:00:00	232	2.42	11
2019-04-09 07:00:00	526	3.33	27.5
2019-04-09 08:00:00	643	4.75	34.08
2019-04-09 09:00:00	733	4.67	39.33
2019-04-09 10:00:00	796	5.17	43
2019-04-09 11:00:00	837	5.75	46.83
2019-04-09 12:00:00	799	5	43.08
2019-04-09 13:00:00	775	5.42	42
2019-04-09 14:00:00	861	5.67	46.83
2019-04-09 15:00:00	842	4.92	46.17
2019-04-09 16:00:00	846	5.83	46.92
2019-04-09 17:00:00	826	5	45.58
2019-04-09 18:00:00	795	5	42.83
2019-04-09 19:00:00	641	4.83	36.17
2019-04-09 20:00:00	377	2.75	20.34
2019-04-09 21:00:00	334	2.83	18
2019-04-09 22:00:00	337	2.42	18.75
2019-04-09 23:00:00	65	1.17	4.75
2019-04-10 00:00:00	63	1.55	5.33
2019-04-10 01:00:00	17	1	2.67
2019-04-10 02:00:00	19	1.17	2.42
2019-04-10 03:00:00	11	1.5	3
2019-04-10 04:00:00	11	1	2.34
2019-04-10 05:00:00	34	1.75	3.09
2019-04-10 06:00:00	280	2.42	13.67
2019-04-10 07:00:00	515	3.67	27.67
2019-04-10 08:00:00	697	4.42	36.67
2019-04-10 09:00:00	804	5.09	44.42
2019-04-10 10:00:00	777	5.5	41.5
2019-04-10 11:00:00	799	5	44.17
2019-04-10 12:00:00	760	4.67	42.08
2019-04-10 13:00:00	818	5.75	43.84
2019-04-10 14:00:00	804	5.09	44.09
2019-04-10 15:00:00	880	5.83	48.09
2019-04-10 16:00:00	883	5.34	48.25
2019-04-10 17:00:00	914	5.83	50.25
2019-04-10 18:00:00	861	5.84	47.67
2019-04-10 19:00:00	607	4.08	34.58
2019-04-10 20:00:00	400	3.08	21.83
2019-04-10 21:00:00	312	2.34	17.33
2019-04-10 22:00:00	408	2.67	21.67
2019-04-10 23:00:00	150	2.17	9.42
2019-04-11 00:00:00	67	2.33	4.78
2019-04-11 01:00:00	21	1.75	3.5
2019-04-11 02:00:00	10	1	2.5
2019-04-11 03:00:00	14	1	2.42
2019-04-11 04:00:00	15	1.58	3.33
2019-04-11 05:00:00	31	1.17	2.67
2019-04-11 06:00:00	286	2.92	14.58
2019-04-11 07:00:00	525	3.5	27.92
2019-04-11 08:00:00	674	3.83	35.92
2019-04-11 09:00:00	779	5.17	42.08
2019-04-11 10:00:00	707	4.84	38.83
2019-04-11 11:00:00	820	5.92	44.75
2019-04-11 12:00:00	765	4.83	41.5
2019-04-11 13:00:00	747	6	40.67
2019-04-11 14:00:00	851	5.59	46.33
2019-04-11 15:00:00	899	5.5	49
2019-04-11 16:00:00	778	8.84	43.33
2019-04-11 17:00:00	844	7.33	46.58
2019-04-11 18:00:00	848	5.58	47.25
2019-04-11 19:00:00	676	4.75	37.25
2019-04-11 20:00:00	428	2.92	23.33
2019-04-11 21:00:00	366	3.08	20
2019-04-11 22:00:00	364	2.42	19.17
2019-04-11 23:00:00	152	1.58	8.5
2019-04-12 00:00:00	108	1	5.44
2019-04-12 01:00:00	36	1.08	3.33
2019-04-12 02:00:00	18	1.58	3.33
2019-04-12 03:00:00	19	1.08	2.83
2019-04-12 04:00:00	19	1	2.5
2019-04-12 05:00:00	44	1.67	4.59
2019-04-12 06:00:00	260	2.25	12.17
2019-04-12 07:00:00	527	3.75	27.5
2019-04-12 08:00:00	568	3.34	30.75
2019-04-12 09:00:00	862	5.58	46.08
2019-04-12 10:00:00	808	5.67	44.84
2019-04-12 11:00:00	800	5	43.42
2019-04-12 12:00:00	893	6	49.34
2019-04-12 13:00:00	862	5.25	46.92
2019-04-12 14:00:00	729	4.42	40.33
2019-04-12 15:00:00	784	9.33	43.42
2019-04-12 16:00:00	905	5.83	49.75
2019-04-12 17:00:00	853	5.58	46.34
2019-04-12 18:00:00	823	5.33	45.58
2019-04-12 19:00:00	666	4.34	36.59
2019-04-12 20:00:00	471	5.17	25.92
2019-04-12 21:00:00	491	3.33	26.59
2019-04-12 22:00:00	448	3.25	23.67
2019-04-12 23:00:00	204	2.84	12.75
2019-04-13 00:00:00	151	2.22	8.22
2019-04-13 01:00:00	90	1.83	6.42
2019-04-13 02:00:00	63	1.42	3.84
2019-04-13 03:00:00	37	1	3.25
2019-04-13 04:00:00	41	1.75	3.67
2019-04-13 05:00:00	51	1.25	2.09
2019-04-13 06:00:00	111	2	5.17
2019-04-13 07:00:00	292	2.25	15
2019-04-13 08:00:00	393	2.92	20.5
2019-04-13 09:00:00	476	3.75	25.84
2019-04-13 10:00:00	513	3.75	28.08
2019-04-13 11:00:00	619	4.67	33.08
2019-04-13 12:00:00	674	4.17	36.75
2019-04-13 13:00:00	453	2.92	24.5
2019-04-13 14:00:00	393	3.25	21.58
2019-04-13 15:00:00	343	2.58	18.75
2019-04-13 16:00:00	377	3.08	20.67
2019-04-13 17:00:00	482	3	25.25
2019-04-13 18:00:00	483	3.5	25.92
2019-04-13 19:00:00	495	3.84	27
2019-04-13 20:00:00	362	2.42	19.5
2019-04-13 21:00:00	336	3	18.34
2019-04-13 22:00:00	330	2.17	17.67
2019-04-13 23:00:00	249	2.17	12.92
2019-04-14 00:00:00	177	2.22	10
2019-04-14 01:00:00	140	1.75	7.08
2019-04-14 02:00:00	85	1.83	4.75
2019-04-14 03:00:00	67	1.17	3.42
2019-04-14 04:00:00	67	1.17	3.92
2019-04-14 05:00:00	42	1.58	3.83
2019-04-14 06:00:00	103	1.5	4.58
2019-04-14 07:00:00	206	2.58	11.67
2019-04-14 08:00:00	217	1.75	11.17
2019-04-14 09:00:00	272	2.33	13.83
2019-04-14 10:00:00	388	3.34	21.09
2019-04-14 11:00:00	468	3.34	25
2019-04-14 12:00:00	458	3.58	24.34
2019-04-14 13:00:00	426	2.92	23
2019-04-14 14:00:00	393	2.92	21.92
2019-04-14 15:00:00	346	3.33	18.42
2019-04-14 16:00:00	258	2.17	14.08
2019-04-14 17:00:00	283	2.67	15.83
2019-04-14 18:00:00	315	2.17	16.08
2019-04-14 19:00:00	378	2.75	20.17
2019-04-14 20:00:00	291	2.84	16.42
2019-04-14 21:00:00	238	2.09	12.92
2019-04-14 22:00:00	135	2	8.84
2019-04-14 23:00:00	67	1.25	4.08
2019-04-15 00:00:00	60	1.56	3.56
2019-04-15 01:00:00	17	1.67	3.67
2019-04-15 02:00:00	13	1	2.25
2019-04-15 03:00:00	12	1	2.59
2019-04-15 04:00:00	17	1.58	2.5
2019-04-15 05:00:00	42	1.17	3.08
2019-04-15 06:00:00	256	2.58	12.67
2019-04-15 07:00:00	599	4.25	31.67
2019-04-15 08:00:00	659	3.84	35.42
2019-04-15 09:00:00	646	4.67	34.5
2019-04-15 10:00:00	784	4.92	42.59
2019-04-15 11:00:00	792	4.92	42.83
2019-04-15 12:00:00	740	4.75	41.5
2019-04-15 13:00:00	802	4.75	42.83
2019-04-15 14:00:00	722	5.09	40.17
2019-04-15 15:00:00	833	5.08	44.92
2019-04-15 16:00:00	870	5.75	47.34
2019-04-15 17:00:00	861	6	47
2019-04-15 18:00:00	788	5.34	44.17
2019-04-15 19:00:00	679	4.75	37.08
2019-04-15 20:00:00	390	3.75	22.17
2019-04-15 21:00:00	330	2.5	17.08
2019-04-15 22:00:00	334	3.09	19.42
2019-04-15 23:00:00	77	1.25	4.92
2019-04-16 00:00:00	60	1.67	3.89
2019-04-16 01:00:00	23	1.58	1.75
2019-04-16 02:00:00	6	1.08	2.42
2019-04-16 03:00:00	7	1.67	3.17
2019-04-16 04:00:00	8	1.08	2.75
2019-04-16 05:00:00	40	1.25	2.5
2019-04-16 06:00:00	260	2.67	13
2019-04-16 07:00:00	562	3.42	29.75
2019-04-16 08:00:00	654	4.42	35.08
2019-04-16 09:00:00	644	4.33	35.33
2019-04-16 10:00:00	799	5.42	43.25
2019-04-16 11:00:00	863	5.92	46.58
2019-04-16 12:00:00	844	5.08	46.83
2019-04-16 13:00:00	816	5.25	43.58
2019-04-16 14:00:00	863	5.67	47.92
2019-04-16 15:00:00	910	5.83	49.67
2019-04-16 16:00:00	898	6.09	49.09
2019-04-16 17:00:00	902	5.58	50.17
2019-04-16 18:00:00	820	5.25	44.59
2019-04-16 19:00:00	723	5.17	40.67
2019-04-16 20:00:00	438	2.92	23.83
2019-04-16 21:00:00	337	2.67	19.09
2019-04-16 22:00:00	359	2.34	19.92
2019-04-16 23:00:00	85	1.42	4.59
2019-04-17 00:00:00	71	1.44	4.89
2019-04-17 01:00:00	31	1.17	2.5
2019-04-17 02:00:00	18	1.67	2.67
2019-04-17 03:00:00	14	1	2.75
2019-04-17 04:00:00	15	1.08	1.67
2019-04-17 05:00:00	45	1.75	2.67
2019-04-17 06:00:00	270	2.42	12.75
2019-04-17 07:00:00	491	2.84	26.84
2019-04-17 08:00:00	598	4.42	32.42
2019-04-17 09:00:00	734	4.67	38.42
2019-04-17 10:00:00	670	4.92	37.34
2019-04-17 11:00:00	778	4.75	41.58
2019-04-17 12:00:00	797	4.83	43.5
2019-04-17 13:00:00	806	5.33	44.67
2019-04-17 14:00:00	833	5.09	45.83
2019-04-17 15:00:00	819	5.17	44.25
2019-04-17 16:00:00	862	5.92	47.08
2019-04-17 17:00:00	888	5.42	48.92
2019-04-17 18:00:00	931	6.5	51.17
2019-04-17 19:00:00	650	4	37.17
2019-04-17 20:00:00	501	3.67	26.58
2019-04-17 21:00:00	366	2.5	19.83
2019-04-17 22:00:00	380	2.67	20.34
2019-04-17 23:00:00	180	2.42	10
2019-04-18 00:00:00	101	1.11	6.78
2019-04-18 01:00:00	38	1	2.5
2019-04-18 02:00:00	17	1.58	2.33
2019-04-18 03:00:00	24	1.08	2.67
2019-04-18 04:00:00	17	1.58	0.84
2019-04-18 05:00:00	44	1.17	3.17
2019-04-18 06:00:00	188	1.84	8.42
2019-04-18 07:00:00	436	3.42	22.58
2019-04-18 08:00:00	570	3.75	30.58
2019-04-18 09:00:00	583	3.67	31.75
2019-04-18 10:00:00	623	4.75	33.67
2019-04-18 11:00:00	707	4.5	37.59
2019-04-18 12:00:00	690	5.08	38.25
2019-04-18 13:00:00	644	4	34.75
2019-04-18 14:00:00	649	4.17	35.5
2019-04-18 15:00:00	697	5	37.84
2019-04-18 16:00:00	747	4.5	40.42
2019-04-18 17:00:00	620	4.58	34.08
2019-04-18 18:00:00	618	4.08	34.17
2019-04-18 19:00:00	431	2.84	23.33
2019-04-18 20:00:00	378	3	20.25
2019-04-18 21:00:00	329	2.42	17.25
2019-04-18 22:00:00	298	2.92	16.75
2019-04-18 23:00:00	146	1.67	8.42
2019-04-19 00:00:00	109	2	5.33
2019-04-19 01:00:00	45	1.5	3.33
2019-04-19 02:00:00	46	1.17	3.09
2019-04-19 03:00:00	23	1	2.5
2019-04-19 04:00:00	29	1.67	3.08
2019-04-19 05:00:00	25	1.08	1.67
2019-04-19 06:00:00	69	1.75	3.09
2019-04-19 07:00:00	196	1.42	9.67
2019-04-19 08:00:00	246	2	14
2019-04-19 09:00:00	400	3.84	20.58
2019-04-19 10:00:00	277	2.33	15.83
2019-04-19 11:00:00	297	2.42	15.25
2019-04-19 12:00:00	230	2.42	13.25
2019-04-19 13:00:00	262	2.25	12.5
2019-04-19 14:00:00	266	2.42	15.83
2019-04-19 15:00:00	284	3.5	15.75
2019-04-19 16:00:00	308	2.83	16.83
2019-04-19 17:00:00	259	3.17	14.58
2019-04-19 18:00:00	234	2.42	13.42
2019-04-19 19:00:00	293	2.59	15.75
2019-04-19 20:00:00	218	2.42	11
2019-04-19 21:00:00	211	1.92	11.17
2019-04-19 22:00:00	254	2.25	13.17
2019-04-19 23:00:00	133	1.25	7.42
2019-04-20 00:00:00	69	1.55	5.11
2019-04-20 01:00:00	47	1.67	3.83
2019-04-20 02:00:00	28	1.08	2
2019-04-20 03:00:00	12	1.58	3.17
2019-04-20 04:00:00	16	1	2.5
2019-04-20 05:00:00	31	1.17	2
2019-04-20 06:00:00	56	1.75	4.84
2019-04-20 07:00:00	165	1.75	10.33
2019-04-20 08:00:00	189	1.84	9.17
2019-04-20 09:00:00	268	2.42	14.84
2019-04-20 10:00:00	304	2.17	16.33
2019-04-20 11:00:00	349	3	18.08
2019-04-20 12:00:00	325	2.42	17.42
2019-04-20 13:00:00	267	2.59	14.25
2019-04-20 14:00:00	223	1.75	13.17
2019-04-20 15:00:00	204	2	10.08
2019-04-20 16:00:00	265	2.42	13.75
2019-04-20 17:00:00	218	1.67	12.33
2019-04-20 18:00:00	290	2.5	16.08
2019-04-20 19:00:00	323	2.08	16.84
2019-04-20 20:00:00	236	1.92	13.83
2019-04-20 21:00:00	211	2.42	13.67
2019-04-20 22:00:00	225	1.92	11.75
2019-04-20 23:00:00	184	2.25	10.25
2019-04-21 00:00:00	88	1.11	4.67
2019-04-21 01:00:00	62	1	4.67
2019-04-21 02:00:00	46	1.67	4.83
2019-04-21 03:00:00	28	1	2.67
2019-04-21 04:00:00	27	1.75	2.59
2019-04-21 05:00:00	25	1	2.17
2019-04-21 06:00:00	97	2	4.42
2019-04-21 07:00:00	175	1.67	8.92
2019-04-21 08:00:00	196	1.67	10.5
2019-04-21 09:00:00	307	2.83	16.75
2019-04-21 10:00:00	272	2.08	14.34
2019-04-21 11:00:00	321	3.08	17.08
2019-04-21 12:00:00	335	2.42	18.09
2019-04-21 13:00:00	374	2.75	19.5
2019-04-21 14:00:00	309	2.84	16.58
2019-04-21 15:00:00	251	2.17	13.42
2019-04-21 16:00:00	207	2.42	11.75
2019-04-21 17:00:00	254	2.17	13.67
2019-04-21 18:00:00	247	2.17	14.09
2019-04-21 19:00:00	313	2.83	16.42
2019-04-21 20:00:00	246	2.67	14.33
2019-04-21 21:00:00	217	1.83	11.59
2019-04-21 22:00:00	123	1.75	7.34
2019-04-21 23:00:00	101	1.5	6
2019-04-22 00:00:00	77	1.66	3.44
2019-04-22 01:00:00	26	1.08	2
2019-04-22 02:00:00	16	1	2.25
2019-04-22 03:00:00	20	1.58	1.83
2019-04-22 04:00:00	20	1	1.5
2019-04-22 05:00:00	65	1.92	5.25
2019-04-22 06:00:00	292	2.25	14.58
2019-04-22 07:00:00	584	3.42	31
2019-04-22 08:00:00	652	4.5	34.42
2019-04-22 09:00:00	789	4.83	42.58
2019-04-22 10:00:00	795	5.5	43.58
2019-04-22 11:00:00	769	5.17	42.42
2019-04-22 12:00:00	723	4.5	39.09
2019-04-22 13:00:00	749	5.09	41.08
2019-04-22 14:00:00	784	4.92	42.17
2019-04-22 15:00:00	830	5.17	45.33
2019-04-22 16:00:00	810	5.42	43.92
2019-04-22 17:00:00	840	5.25	46.42
2019-04-22 18:00:00	841	5.67	45.75
2019-04-22 19:00:00	685	4.17	38.17
2019-04-22 20:00:00	381	2.67	20.75
2019-04-22 21:00:00	281	2.67	15.34
2019-04-22 22:00:00	349	2.34	18.42
2019-04-22 23:00:00	79	1.92	5
2019-04-23 00:00:00	43	0.89	2.11
2019-04-23 01:00:00	21	1.08	2
2019-04-23 02:00:00	4	1.58	3.17
2019-04-23 03:00:00	9	1	1.5
2019-04-23 04:00:00	12	1.5	2.5
2019-04-23 05:00:00	40	1.25	3.92
2019-04-23 06:00:00	291	2.08	13.17
2019-04-23 07:00:00	518	3.67	28.5
2019-04-23 08:00:00	627	3.83	33.67
2019-04-23 09:00:00	688	4.83	36.75
2019-04-23 10:00:00	705	4.59	38.09
2019-04-23 11:00:00	775	4.59	42.59
2019-04-23 12:00:00	769	4.67	41.75
2019-04-23 13:00:00	761	5.17	40.83
2019-04-23 14:00:00	765	4.67	42.17
2019-04-23 15:00:00	786	4.75	42.84
2019-04-23 16:00:00	860	6.17	47
2019-04-23 17:00:00	882	5.33	48.25
2019-04-23 18:00:00	761	5.42	42.25
2019-04-23 19:00:00	603	3.92	33.08
2019-04-23 20:00:00	375	3.17	20.75
2019-04-23 21:00:00	312	2.67	17.08
2019-04-23 22:00:00	337	2.25	18.58
2019-04-23 23:00:00	102	1.92	6.25
2019-04-24 00:00:00	76	1	4.45
2019-04-24 01:00:00	21	1.08	2.42
2019-04-24 02:00:00	11	1.75	2.58
2019-04-24 03:00:00	14	1	2.25
2019-04-24 04:00:00	20	1.58	2.67
2019-04-24 05:00:00	44	1.25	2.25
2019-04-24 06:00:00	266	1.92	13.42
2019-04-24 07:00:00	511	4.33	27.75
2019-04-24 08:00:00	645	4.33	33.67
2019-04-24 09:00:00	690	4.42	38.59
2019-04-24 10:00:00	788	5.59	42
2019-04-24 11:00:00	811	5	44.5
2019-04-24 12:00:00	778	4.75	43.08
2019-04-24 13:00:00	708	5.09	39
2019-04-24 14:00:00	770	5	41.5
2019-04-24 15:00:00	805	5.25	44.33
2019-04-24 16:00:00	849	6.17	46.42
2019-04-24 17:00:00	677	4.17	36.92
2019-04-24 18:00:00	749	5.08	40.33
2019-04-24 19:00:00	642	4.17	35.58
2019-04-24 20:00:00	469	3.67	24.75
2019-04-24 21:00:00	364	3.08	19.83
2019-04-24 22:00:00	380	2.67	21.59
2019-04-24 23:00:00	144	1.5	8.59
2019-04-25 00:00:00	68	1.55	5.89
2019-04-25 01:00:00	28	1	2.25
2019-04-25 02:00:00	22	1.58	1.75
2019-04-25 03:00:00	20	1.08	2.5
2019-04-25 04:00:00	15	1	2.42
2019-04-25 05:00:00	36	1.25	3.17
2019-04-25 06:00:00	255	2.58	12.33
2019-04-25 07:00:00	528	3.17	27
2019-04-25 08:00:00	643	3.83	34.75
2019-04-25 09:00:00	758	5.17	40.58
2019-04-25 10:00:00	770	4.92	42.33
2019-04-25 11:00:00	784	5.33	42.42
2019-04-25 12:00:00	754	4.84	41.83
2019-04-25 13:00:00	732	4.25	39
2019-04-25 14:00:00	795	5.5	43.58
2019-04-25 15:00:00	787	5.17	43.58
2019-04-25 16:00:00	919	5.75	49.17
2019-04-25 17:00:00	916	6.17	51.5
2019-04-25 18:00:00	789	4.83	42.58
2019-04-25 19:00:00	687	4.75	38.84
2019-04-25 20:00:00	466	3.08	24.92
2019-04-25 21:00:00	437	3.42	23.92
2019-04-25 22:00:00	383	2.84	20.75
2019-04-25 23:00:00	188	1.75	10.83
2019-04-26 00:00:00	75	1.78	5
2019-04-26 01:00:00	43	1.08	2.75
2019-04-26 02:00:00	19	1.5	3.25
2019-04-26 03:00:00	8	1.08	1.84
2019-04-26 04:00:00	16	1.08	1.25
2019-04-26 05:00:00	31	1.58	3.67
2019-04-26 06:00:00	271	2.42	14.09
2019-04-26 07:00:00	548	3.92	28.84
2019-04-26 08:00:00	626	3.84	33.83
2019-04-26 09:00:00	727	4.5	39
2019-04-26 10:00:00	702	5	38.58
2019-04-26 11:00:00	860	5.34	47.84
2019-04-26 12:00:00	838	5.59	45.5
2019-04-26 13:00:00	779	4.75	42
2019-04-26 14:00:00	789	5.25	43.58
2019-04-26 15:00:00	795	5.58	43.84
2019-04-26 16:00:00	846	5.33	45.67
2019-04-26 17:00:00	865	5.92	47.75
2019-04-26 18:00:00	804	5.34	43.92
2019-04-26 19:00:00	643	4.34	34.84
2019-04-26 20:00:00	481	4	27.09
2019-04-26 21:00:00	477	3.25	26.42
2019-04-26 22:00:00	428	3.17	23.17
2019-04-26 23:00:00	218	2	11.84
2019-04-27 00:00:00	159	4.11	9.56
2019-04-27 01:00:00	110	1.92	5.58
2019-04-27 02:00:00	66	1.17	4
2019-04-27 03:00:00	31	1.08	2.17
2019-04-27 04:00:00	22	1.5	3.25
2019-04-27 05:00:00	33	1.08	2.25
2019-04-27 06:00:00	97	1.67	4.75
2019-04-27 07:00:00	310	2.33	15.59
2019-04-27 08:00:00	434	2.75	22.75
2019-04-27 09:00:00	521	3.92	27.59
2019-04-27 10:00:00	539	3.5	29.33
2019-04-27 11:00:00	566	4.17	30.5
2019-04-27 12:00:00	603	4.08	33.33
2019-04-27 13:00:00	480	3.33	25.42
2019-04-27 14:00:00	360	3.17	20.33
2019-04-27 15:00:00	334	3.08	17.5
2019-04-27 16:00:00	389	2.75	21
2019-04-27 17:00:00	182	2.33	10.83
2019-04-27 18:00:00	233	1.75	13
2019-04-27 19:00:00	310	2.17	16.83
2019-04-27 20:00:00	358	2.75	18.84
2019-04-27 21:00:00	317	2.33	16.58
2019-04-27 22:00:00	273	2.75	14.42
2019-04-27 23:00:00	271	2.17	14.59
2019-04-28 00:00:00	131	2	8.22
2019-04-28 01:00:00	106	1.83	7.17
2019-04-28 02:00:00	82	1.92	4.92
2019-04-28 03:00:00	52	1.17	4.08
2019-04-28 04:00:00	30	1.75	2
2019-04-28 05:00:00	46	1.25	3.17
2019-04-28 06:00:00	94	1.42	5.84
2019-04-28 07:00:00	224	2.67	11.42
2019-04-28 08:00:00	204	1.92	11.92
2019-04-28 09:00:00	289	2.83	16.08
2019-04-28 10:00:00	359	2.75	20.42
2019-04-28 11:00:00	416	2.92	21.5
2019-04-28 12:00:00	535	4.08	29
2019-04-28 13:00:00	428	2.83	23.5
2019-04-28 14:00:00	388	2.59	20.67
2019-04-28 15:00:00	334	2.83	18.09
2019-04-28 16:00:00	257	2.25	13.25
2019-04-28 17:00:00	302	3	16
2019-04-28 18:00:00	388	2.92	20.09
2019-04-28 19:00:00	348	2.5	19.17
2019-04-28 20:00:00	263	2.5	13.25
2019-04-28 21:00:00	221	2.08	12.34
2019-04-28 22:00:00	118	1.5	6.34
2019-04-28 23:00:00	60	1.83	4.59
2019-04-29 00:00:00	63	1.78	4.89
2019-04-29 01:00:00	35	1.83	2.5
2019-04-29 02:00:00	17	1	2.42
2019-04-29 03:00:00	13	1.08	2.25
2019-04-29 04:00:00	19	1.5	2.67
2019-04-29 05:00:00	43	1.08	2.33
2019-04-29 06:00:00	284	2.25	13.42
2019-04-29 07:00:00	558	4.08	29.92
2019-04-29 08:00:00	656	4	35.25
2019-04-29 09:00:00	639	4.17	35.34
2019-04-29 10:00:00	666	5	35.67
2019-04-29 11:00:00	811	4.75	43.83
2019-04-29 12:00:00	733	4.34	41.17
2019-04-29 13:00:00	734	5.33	38.92
2019-04-29 14:00:00	838	5.33	46
2019-04-29 15:00:00	788	5.42	42.67
2019-04-29 16:00:00	877	5.58	48
2019-04-29 17:00:00	912	5.67	50.42
2019-04-29 18:00:00	835	6.17	45.75
2019-04-29 19:00:00	657	4.17	36.83
2019-04-29 20:00:00	367	3.17	19.84
2019-04-29 21:00:00	295	2.25	16.67
2019-04-29 22:00:00	325	2.25	17.67
2019-04-29 23:00:00	87	2	6.67
2019-04-30 00:00:00	60	1.78	4
2019-04-30 01:00:00	23	1.67	2.58
2019-04-30 02:00:00	9	1.08	3.5
2019-04-30 03:00:00	4	1	2.17
2019-04-30 04:00:00	17	1.58	3.67
2019-04-30 05:00:00	36	1.17	2.17
2019-04-30 06:00:00	276	2.75	14
2019-04-30 07:00:00	540	3.33	28.42
2019-04-30 08:00:00	713	4.25	38.5
2019-04-30 09:00:00	675	4.75	36.92
2019-04-30 10:00:00	727	4.92	39.42
2019-04-30 11:00:00	810	5.33	43.92
2019-04-30 12:00:00	832	5	45.17
2019-04-30 13:00:00	807	4.75	43.58
2019-04-30 14:00:00	898	6	49.67
2019-04-30 15:00:00	882	5.25	47.84
2019-04-30 16:00:00	950	9.42	52.83
2019-04-30 17:00:00	883	6.08	49.83
2019-04-30 18:00:00	870	5.17	47.25
2019-04-30 19:00:00	689	4.83	37.25
2019-04-30 20:00:00	505	3.83	27.75
2019-04-30 21:00:00	454	3	24.59
2019-04-30 22:00:00	422	3.42	22.92
2019-04-30 23:00:00	198	2	10.33
2019-05-01 00:00:00	160	1.89	8.89

## Sheet: PM 06030 02
Data/Hora	Intensidade(carros/hora)	Ocupacao(%)	Carga(%)
2019-04-01 00:00:00	3	12.56	5.89
2019-04-01 01:00:00	0	13.5	6
2019-04-01 02:00:00	0	14.09	6.08
2019-04-01 03:00:00	0	12.84	5.59
2019-04-01 04:00:00	0	12.42	5.42
2019-04-01 05:00:00	0	13.17	5.59
2019-04-01 06:00:00	0	13	5.59
2019-04-01 07:00:00	0	13.67	5.59
2019-04-01 08:00:00	0	12.75	6
2019-04-01 09:00:00	0	12.75	5.75
2019-04-01 10:00:00	0	12.83	5.75
2019-04-01 11:00:00	8	13.92	6.92
2019-04-01 12:00:00	0	13.08	6
2019-04-01 13:00:00	1	13.75	5.58
2019-04-01 14:00:00	0	12.75	6
2019-04-01 15:00:00	0	12.75	5.67
2019-04-01 16:00:00	0	13.09	5.59
2019-04-01 17:00:00	1	13.08	5.75
2019-04-01 18:00:00	0	13.92	5.84
2019-04-01 19:00:00	0	12.17	5.34
2019-04-01 20:00:00	0	13.09	5.42
2019-04-01 21:00:00	0	14.5	6.09
2019-04-01 22:00:00	0	15.09	6.25
2019-04-01 23:00:00	0	12.25	5.5
2019-04-02 00:00:00	0	12.45	5.45
2019-04-02 01:00:00	0	12	5.42
2019-04-02 02:00:00	0	13.08	5.5
2019-04-02 03:00:00	0	12.17	5.58
2019-04-02 04:00:00	0	12.09	5.42
2019-04-02 05:00:00	0	12.92	5.59
2019-04-02 06:00:00	0	12	5.34
2019-04-02 07:00:00	0	12	5.34
2019-04-02 08:00:00	0	13.08	5.67
2019-04-02 09:00:00	0	12.17	5.42
2019-04-02 10:00:00	0	12.92	5.59
2019-04-02 11:00:00	0	12.17	5.5
2019-04-02 12:00:00	0	12	5.34
2019-04-02 13:00:00	0	11.92	5
2019-04-02 14:00:00	0	12.5	5.59
2019-04-02 15:00:00	0	12.25	5.5
2019-04-02 16:00:00	0	13.42	5.67
2019-04-02 17:00:00	0	12.25	5.34
2019-04-02 18:00:00	0	13.17	5.42
2019-04-02 19:00:00	0	12.92	5.5
2019-04-02 20:00:00	0	12.5	5.34
2019-04-02 21:00:00	0	14.17	6
2019-04-02 22:00:00	0	14.92	6.09
2019-04-02 23:00:00	0	13.17	5.67
2019-04-03 00:00:00	0	12.67	5.45
2019-04-03 01:00:00	0	12.17	5.5
2019-04-03 02:00:00	0	12.42	5.42
2019-04-03 03:00:00	0	13.17	5.67
2019-04-03 04:00:00	0	12.42	5.5
2019-04-03 05:00:00	0	12.67	5.34
2019-04-03 06:00:00	0	12.67	5.59
2019-04-03 07:00:00	0	12.17	5.42
2019-04-03 08:00:00	0	13.17	5.67
2019-04-03 09:00:00	0	12.42	5.34
2019-04-03 10:00:00	0	12.25	5.34
2019-04-03 11:00:00	0	12.92	5.58
2019-04-03 12:00:00	0	12.25	5.42
2019-04-03 13:00:00	0	12.67	5.42
2019-04-03 14:00:00	0	12.67	5.67
2019-04-03 15:00:00	0	12.09	5.34
2019-04-03 16:00:00	0	13.08	5.75
2019-04-03 17:00:00	0	12.42	5.5
2019-04-03 18:00:00	0	12.67	5.42
2019-04-03 19:00:00	0	12.92	5.67
2019-04-03 20:00:00	0	12.25	5.42
2019-04-03 21:00:00	0	13.42	5.75
2019-04-03 22:00:00	0	12.75	5.5
2019-04-03 23:00:00	0	12.59	5.42
2019-04-04 00:00:00	0	14	5.67
2019-04-04 01:00:00	0	12.25	5.34
2019-04-04 02:00:00	0	13.08	5.59
2019-04-04 03:00:00	0	12.42	5.42
2019-04-04 04:00:00	0	12.09	5.34
2019-04-04 05:00:00	0	13.09	5.67
2019-04-04 06:00:00	0	12.42	5.5
2019-04-04 07:00:00	0	13.5	5.58
2019-04-04 08:00:00	0	12.17	5.5
2019-04-04 09:00:00	0	12.42	5.42
2019-04-04 10:00:00	0	13.17	5.5
2019-04-04 11:00:00	0	12.17	5.42
2019-04-04 12:00:00	0	12.5	5.34
2019-04-04 13:00:00	0	13.09	5.58
2019-04-04 14:00:00	0	12.17	5.33
2019-04-04 15:00:00	0	13.59	5.5
2019-04-04 16:00:00	0	12.92	5.67
2019-04-04 17:00:00	0	12.75	5.5
2019-04-04 18:00:00	0	13.5	5.67
2019-04-04 19:00:00	0	12.5	5.42
2019-04-04 20:00:00	0	13.42	5.5
2019-04-04 21:00:00	0	13.67	6.17
2019-04-04 22:00:00	0	12.42	5.42
2019-04-04 23:00:00	0	13.17	5.59
2019-04-05 00:00:00	0	13	5.44
2019-04-05 01:00:00	0	13.42	5.58
2019-04-05 02:00:00	0	12.25	5.58
2019-04-05 03:00:00	0	12.5	5.42
2019-04-05 04:00:00	0	13.67	5.75
2019-04-05 05:00:00	0	12.67	5.42
2019-04-05 06:00:00	0	14.42	5.83
2019-04-05 07:00:00	0	13.17	5.67
2019-04-05 08:00:00	0	12.5	5.42
2019-04-05 09:00:00	0	13.17	5.59
2019-04-05 10:00:00	0	12.75	5.59
2019-04-05 11:00:00	0	12.92	5.67
2019-04-05 12:00:00	0	14.25	6.09
2019-04-05 13:00:00	0	12.42	5.42
2019-04-05 14:00:00	0	14.09	5.75
2019-04-05 15:00:00	0	12.67	5.75
2019-04-05 16:00:00	0	12.75	5.5
2019-04-05 17:00:00	7	15.92	7.08
2019-04-05 18:00:00	0	13.5	6.09
2019-04-05 19:00:00	0	12.84	5.67
2019-04-05 20:00:00	0	14.42	6.17
2019-04-05 21:00:00	0	16.17	6.75
2019-04-05 22:00:00	0	14.34	5.92
2019-04-05 23:00:00	5	12.67	6.25
2019-04-06 00:00:00	0	13.67	5.78
2019-04-06 01:00:00	5	13.25	6.42
2019-04-06 02:00:00	1	13	5.75
2019-04-06 03:00:00	6	13.84	6.42
2019-04-06 04:00:00	0	12.75	5.75
2019-04-06 05:00:00	0	14.5	5.92
2019-04-06 06:00:00	3	14.17	6.58
2019-04-06 07:00:00	3	14.5	6.25
2019-04-06 08:00:00	8	13.92	7.08
2019-04-06 09:00:00	34	13.09	9.5
2019-04-06 10:00:00	0	13.42	5.58
2019-04-06 11:00:00	22	13.33	9.17
2019-04-06 12:00:00	0	12.25	5.42
2019-04-06 13:00:00	0	13.42	5.67
2019-04-06 14:00:00	0	12.34	5.42
2019-04-06 15:00:00	0	13.42	5.5
2019-04-06 16:00:00	0	13.42	5.83
2019-04-06 17:00:00	0	13.58	5.83
2019-04-06 18:00:00	0	13.42	5.59
2019-04-06 19:00:00	0	12.92	5.67
2019-04-06 20:00:00	0	16.08	6.84
2019-04-06 21:00:00	0	15.58	6.75
2019-04-06 22:00:00	0	15.33	6.84
2019-04-06 23:00:00	0	13.92	5.75
2019-04-07 00:00:00	0	13.33	5.67
2019-04-07 01:00:00	0	13.42	5.59
2019-04-07 02:00:00	0	12.42	5.5
2019-04-07 03:00:00	0	12.67	5.5
2019-04-07 04:00:00	0	13.58	5.92
2019-04-07 05:00:00	0	12.17	5.42
2019-04-07 06:00:00	0	13.59	5.84
2019-04-07 07:00:00	0	12.67	5.75
2019-04-07 08:00:00	0	12.67	5.42
2019-04-07 09:00:00	0	13	5.67
2019-04-07 10:00:00	0	12.5	5.42
2019-04-07 11:00:00	0	13.09	5.75
2019-04-07 12:00:00	0	12.42	5.42
2019-04-07 13:00:00	0	13.17	5.42
2019-04-07 14:00:00	0	12.25	5.33
2019-04-07 15:00:00	0	12.42	5.42
2019-04-07 16:00:00	0	13.17	5.59
2019-04-07 17:00:00	0	12.42	5.42
2019-04-07 18:00:00	0	13.17	5.5
2019-04-07 19:00:00	0	12.17	5.34
2019-04-07 20:00:00	0	13.84	5.42
2019-04-07 21:00:00	0	16.67	7
2019-04-07 22:00:00	0	16	6.34
2019-04-07 23:00:00	82	14.84	8.5
2019-04-08 00:00:00	0	13.67	6.45
2019-04-08 01:00:00	0	12.92	5.34
2019-04-08 02:00:00	0	13.59	5.5
2019-04-08 03:00:00	0	12.67	5.34
2019-04-08 04:00:00	0	13.42	5.59
2019-04-08 05:00:00	0	12.25	5.42
2019-04-08 06:00:00	0	12.42	5.5
2019-04-08 07:00:00	0	13.17	5.67
2019-04-08 08:00:00	0	13.17	5.5
2019-04-08 09:00:00	0	13.08	5.67
2019-04-08 10:00:00	0	12.75	5.5
2019-04-08 11:00:00	0	12.25	5.42
2019-04-08 12:00:00	0	13.33	5.75
2019-04-08 13:00:00	0	12.17	5.5
2019-04-08 14:00:00	0	13.59	5.59
2019-04-08 15:00:00	0	12.42	5.42
2019-04-08 16:00:00	0	12.25	5.5
2019-04-08 17:00:00	0	13.75	5.75
2019-04-08 18:00:00	0	12.67	5.58
2019-04-08 19:00:00	0	12.17	5.5
2019-04-08 20:00:00	0	13.84	5.67
2019-04-08 21:00:00	0	13.67	5.92
2019-04-08 22:00:00	0	15.42	6.42
2019-04-08 23:00:00	0	13	5.75
2019-04-09 00:00:00	0	13	5.55
2019-04-09 01:00:00	0	13.09	5.75
2019-04-09 02:00:00	0	12.42	5.5
2019-04-09 03:00:00	0	13.17	5.58
2019-04-09 04:00:00	0	12.42	5.59
2019-04-09 05:00:00	0	12.25	5.5
2019-04-09 06:00:00	0	13.09	5.67
2019-04-09 07:00:00	0	12.25	5.42
2019-04-09 08:00:00	0	13.17	5.5
2019-04-09 09:00:00	0	12.17	5.42
2019-04-09 10:00:00	0	12.34	5.33
2019-04-09 11:00:00	0	12.92	5.67
2019-04-09 12:00:00	0	12.25	5.34
2019-04-09 13:00:00	0	11.92	4.75
2019-04-09 14:00:00	0	12.75	5.59
2019-04-09 15:00:00	0	12.42	5.34
2019-04-09 16:00:00	0	13.17	5.5
2019-04-09 17:00:00	0	12.17	5.34
2019-04-09 18:00:00	0	12.75	5.42
2019-04-09 19:00:00	0	13.25	5.5
2019-04-09 20:00:00	0	12.17	5.34
2019-04-09 21:00:00	0	15.09	6.08
2019-04-09 22:00:00	0	13.92	5.59
2019-04-09 23:00:00	0	13.17	5.83
2019-04-10 00:00:00	0	12.78	5.44
2019-04-10 01:00:00	0	12.17	5.34
2019-04-10 02:00:00	0	12.42	5.34
2019-04-10 03:00:00	0	13.25	5.67
2019-04-10 04:00:00	0	12.25	5.42
2019-04-10 05:00:00	0	13.34	5.75
2019-04-10 06:00:00	0	12.34	5.42
2019-04-10 07:00:00	0	12.92	5.5
2019-04-10 08:00:00	0	12.75	5.67
2019-04-10 09:00:00	0	12.25	5.42
2019-04-10 10:00:00	0	13.34	5.59
2019-04-10 11:00:00	0	12.25	5.34
2019-04-10 12:00:00	0	12.17	5.34
2019-04-10 13:00:00	0	13.42	5.59
2019-04-10 14:00:00	0	12.34	5.5
2019-04-10 15:00:00	0	13.25	5.59
2019-04-10 16:00:00	0	12.25	5.58
2019-04-10 17:00:00	0	12.17	5.34
2019-04-10 18:00:00	0	13.42	5.59
2019-04-10 19:00:00	0	12.34	5.42
2019-04-10 20:00:00	0	13.42	5.59
2019-04-10 21:00:00	0	12.5	5.5
2019-04-10 22:00:00	0	12.5	5.5
2019-04-10 23:00:00	0	13.75	5.75
2019-04-11 00:00:00	0	15.11	6.22
2019-04-11 01:00:00	0	13.33	5.59
2019-04-11 02:00:00	0	12.25	5.34
2019-04-11 03:00:00	0	12.17	5.42
2019-04-11 04:00:00	0	13.33	5.67
2019-04-11 05:00:00	0	12.25	5.42
2019-04-11 06:00:00	0	13.42	5.67
2019-04-11 07:00:00	0	12.75	5.5
2019-04-11 08:00:00	0	12.25	5.42
2019-04-11 09:00:00	0	13.33	5.59
2019-04-11 10:00:00	0	12.25	5.42
2019-04-11 11:00:00	0	13.08	5.59
2019-04-11 12:00:00	0	12.42	5.5
2019-04-11 13:00:00	0	12.67	5.42
2019-04-11 14:00:00	0	12.92	5.67
2019-04-11 15:00:00	0	12.25	5.42
2019-04-11 16:00:00	0	14.25	5.92
2019-04-11 17:00:00	0	12.75	5.5
2019-04-11 18:00:00	0	12.59	5.42
2019-04-11 19:00:00	0	13.42	5.67
2019-04-11 20:00:00	0	12.5	5.42
2019-04-11 21:00:00	0	14.09	5.92
2019-04-11 22:00:00	0	13.17	5.75
2019-04-11 23:00:00	0	12.59	5.42
2019-04-12 00:00:00	0	12.89	5.56
2019-04-12 01:00:00	0	12.42	5.34
2019-04-12 02:00:00	0	13.17	5.59
2019-04-12 03:00:00	0	12.42	5.42
2019-04-12 04:00:00	0	12.25	5.34
2019-04-12 05:00:00	0	13.09	5.5
2019-04-12 06:00:00	0	13.09	5.58
2019-04-12 07:00:00	0	14.59	5.67
2019-04-12 08:00:00	0	12.42	5.5
2019-04-12 09:00:00	0	12.25	5.34
2019-04-12 10:00:00	0	13.59	5.75
2019-04-12 11:00:00	0	12.84	5.67
2019-04-12 12:00:00	28	14.67	8.17
2019-04-12 13:00:00	0	13.59	7.75
2019-04-12 14:00:00	0	13	5.59
2019-04-12 15:00:00	0	14.34	6
2019-04-12 16:00:00	0	13.25	5.67
2019-04-12 17:00:00	0	15.92	6.58
2019-04-12 18:00:00	0	14.25	6.34
2019-04-12 19:00:00	2	13.59	6
2019-04-12 20:00:00	0	15.67	6.33
2019-04-12 21:00:00	0	16.34	7.17
2019-04-12 22:00:00	0	13.84	6
2019-04-12 23:00:00	19	15.59	9.17
2019-04-13 00:00:00	0	15.78	6.44
2019-04-13 01:00:00	0	14.92	6.34
2019-04-13 02:00:00	0	14	6
2019-04-13 03:00:00	1	13.34	5.84
2019-04-13 04:00:00	14	14.83	8.17
2019-04-13 05:00:00	0	15	6.5
2019-04-13 06:00:00	2	16.08	6.67
2019-04-13 07:00:00	0	15.59	6.58
2019-04-13 08:00:00	0	13.92	6.09
2019-04-13 09:00:00	9	15.17	7.59
2019-04-13 10:00:00	0	13.59	5.92
2019-04-13 11:00:00	0	14.42	6.09
2019-04-13 12:00:00	0	14.09	6.09
2019-04-13 13:00:00	0	12.25	5.34
2019-04-13 14:00:00	0	13.59	5.67
2019-04-13 15:00:00	0	13.08	5.67
2019-04-13 16:00:00	0	13.42	5.67
2019-04-13 17:00:00	0	15	10.25
2019-04-13 18:00:00	0	13	5.75
2019-04-13 19:00:00	0	14.09	5.92
2019-04-13 20:00:00	0	14.34	6.25
2019-04-13 21:00:00	0	17.17	7.5
2019-04-13 22:00:00	0	16	7.09
2019-04-13 23:00:00	0	12.75	5.67
2019-04-14 00:00:00	0	12.78	5.45
2019-04-14 01:00:00	0	12.25	5.34
2019-04-14 02:00:00	0	13.42	5.67
2019-04-14 03:00:00	0	12.5	5.42
2019-04-14 04:00:00	0	12.92	5.67
2019-04-14 05:00:00	0	13.33	5.59
2019-04-14 06:00:00	0	12.59	5.42
2019-04-14 07:00:00	0	14.5	6.08
2019-04-14 08:00:00	0	12.42	5.5
2019-04-14 09:00:00	0	12.84	5.75
2019-04-14 10:00:00	0	13.33	5.75
2019-04-14 11:00:00	0	13	5.67
2019-04-14 12:00:00	12	14.92	7.92
2019-04-14 13:00:00	0	13	5.75
2019-04-14 14:00:00	3	12.92	6.09
2019-04-14 15:00:00	0	14.5	6.17
2019-04-14 16:00:00	2	12.84	5.84
2019-04-14 17:00:00	0	14.5	5.92
2019-04-14 18:00:00	1	13.42	6.08
2019-04-14 19:00:00	0	13.34	5.83
2019-04-14 20:00:00	15	15.75	8.33
2019-04-14 21:00:00	1	17.08	7.92
2019-04-14 22:00:00	3	18.75	8.17
2019-04-14 23:00:00	56	14.17	7.92
2019-04-15 00:00:00	69	15.89	9.22
2019-04-15 01:00:00	1	15.09	6.5
2019-04-15 02:00:00	3	13.83	6.25
2019-04-15 03:00:00	0	13.59	5.84
2019-04-15 04:00:00	3	15.92	7
2019-04-15 05:00:00	11	13.25	7.33
2019-04-15 06:00:00	32	14.34	10.09
2019-04-15 07:00:00	1	14.34	6.17
2019-04-15 08:00:00	0	14.09	5.92
2019-04-15 09:00:00	0	14.34	6
2019-04-15 10:00:00	0	13.09	5.75
2019-04-15 11:00:00	0	12.42	5.34
2019-04-15 12:00:00	0	13.5	5.67
2019-04-15 13:00:00	0	12.92	5.67
2019-04-15 14:00:00	0	13.5	5.59
2019-04-15 15:00:00	0	12.17	5.42
2019-04-15 16:00:00	0	13	5.67
2019-04-15 17:00:00	0	14.5	9.09
2019-04-15 18:00:00	0	12.75	5.5
2019-04-15 19:00:00	0	13.17	5.42
2019-04-15 20:00:00	39	13.33	11.5
2019-04-15 21:00:00	0	14.08	5.92
2019-04-15 22:00:00	0	17.08	6.84
2019-04-15 23:00:00	0	12.75	5.75
2019-04-16 00:00:00	0	13	5.67
2019-04-16 01:00:00	0	13.25	5.67
2019-04-16 02:00:00	0	13.34	5.84
2019-04-16 03:00:00	0	13.42	5.67
2019-04-16 04:00:00	0	12.25	5.42
2019-04-16 05:00:00	0	12.5	5.42
2019-04-16 06:00:00	0	13	5.5
2019-04-16 07:00:00	0	12.25	5.34
2019-04-16 08:00:00	0	13.17	5.5
2019-04-16 09:00:00	0	12.17	5.42
2019-04-16 10:00:00	0	12.25	5.42
2019-04-16 11:00:00	0	13.25	5.67
2019-04-16 12:00:00	0	12.25	5.42
2019-04-16 13:00:00	0	11.5	4.92
2019-04-16 14:00:00	0	13.17	5.59
2019-04-16 15:00:00	0	12.42	5.42
2019-04-16 16:00:00	0	13.17	5.5
2019-04-16 17:00:00	0	12.17	5.34
2019-04-16 18:00:00	0	12.75	5.42
2019-04-16 19:00:00	0	13.17	5.59
2019-04-16 20:00:00	0	12.5	5.34
2019-04-16 21:00:00	0	15	5.84
2019-04-16 22:00:00	0	13.42	5.67
2019-04-16 23:00:00	0	13.59	5.75
2019-04-17 00:00:00	0	12.78	5.44
2019-04-17 01:00:00	0	12.25	5.33
2019-04-17 02:00:00	0	13.42	5.5
2019-04-17 03:00:00	0	12.25	5.5
2019-04-17 04:00:00	0	12.5	5.42
2019-04-17 05:00:00	0	13.25	5.75
2019-04-17 06:00:00	0	12.17	5.34
2019-04-17 07:00:00	0	12.42	5.42
2019-04-17 08:00:00	0	13.17	5.67
2019-04-17 09:00:00	0	12.42	5.34
2019-04-17 10:00:00	0	13.17	5.5
2019-04-17 11:00:00	0	12.17	5.42
2019-04-17 12:00:00	0	12.42	5.42
2019-04-17 13:00:00	0	13.17	5.59
2019-04-17 14:00:00	0	12.42	5.42
2019-04-17 15:00:00	0	12.09	5.34
2019-04-17 16:00:00	0	13.09	5.5
2019-04-17 17:00:00	0	12.42	5.34
2019-04-17 18:00:00	0	13.17	5.59
2019-04-17 19:00:00	0	12.42	5.42
2019-04-17 20:00:00	0	12.67	5.34
2019-04-17 21:00:00	0	13	5.67
2019-04-17 22:00:00	0	12.75	5.5
2019-04-17 23:00:00	0	13.5	5.59
2019-04-18 00:00:00	0	13.45	5.33
2019-04-18 01:00:00	0	12.25	5.34
2019-04-18 02:00:00	0	13.09	5.59
2019-04-18 03:00:00	0	12.42	5.5
2019-04-18 04:00:00	0	12.67	5.42
2019-04-18 05:00:00	0	12.92	5.67
2019-04-18 06:00:00	0	12.25	5.42
2019-04-18 07:00:00	0	13.42	5.75
2019-04-18 08:00:00	0	12.42	5.5
2019-04-18 09:00:00	0	12.25	5.42
2019-04-18 10:00:00	0	13.33	5.67
2019-04-18 11:00:00	0	12.25	5.34
2019-04-18 12:00:00	0	13.42	5.67
2019-04-18 13:00:00	0	12.42	5.42
2019-04-18 14:00:00	0	12.25	5.42
2019-04-18 15:00:00	0	14	5.92
2019-04-18 16:00:00	0	14.17	6
2019-04-18 17:00:00	0	13.42	5.59
2019-04-18 18:00:00	0	12.5	5.58
2019-04-18 19:00:00	0	12.5	5.5
2019-04-18 20:00:00	0	13.67	5.75
2019-04-18 21:00:00	0	13	5.67
2019-04-18 22:00:00	0	13.67	5.75
2019-04-18 23:00:00	0	13.09	5.75
2019-04-19 00:00:00	0	13.33	5.56
2019-04-19 01:00:00	2	14.17	6
2019-04-19 02:00:00	0	12.59	5.42
2019-04-19 03:00:00	0	12.5	5.5
2019-04-19 04:00:00	0	13.5	5.67
2019-04-19 05:00:00	0	12.59	5.42
2019-04-19 06:00:00	0	14.09	5.67
2019-04-19 07:00:00	0	13.42	6.17
2019-04-19 08:00:00	0	12.34	5.42
2019-04-19 09:00:00	0	13.5	5.67
2019-04-19 10:00:00	0	12.59	5.42
2019-04-19 11:00:00	0	12.75	5.5
2019-04-19 12:00:00	0	13.92	5.59
2019-04-19 13:00:00	0	13.17	5.59
2019-04-19 14:00:00	0	13.25	5.5
2019-04-19 15:00:00	0	14.25	5.67
2019-04-19 16:00:00	0	12.92	5.42
2019-04-19 17:00:00	0	15.08	6.09
2019-04-19 18:00:00	0	15.09	6.75
2019-04-19 19:00:00	0	13.25	5.5
2019-04-19 20:00:00	0	14.83	5.75
2019-04-19 21:00:00	0	15.92	6.67
2019-04-19 22:00:00	0	15.17	6.17
2019-04-19 23:00:00	0	13.84	5.83
2019-04-20 00:00:00	0	14	5.78
2019-04-20 01:00:00	0	13.92	5.67
2019-04-20 02:00:00	0	13.42	5.5
2019-04-20 03:00:00	0	14.34	5.92
2019-04-20 04:00:00	0	13.42	5.75
2019-04-20 05:00:00	0	14.58	5.92
2019-04-20 06:00:00	0	16	6.17
2019-04-20 07:00:00	0	15.09	6.42
2019-04-20 08:00:00	0	14.42	5.84
2019-04-20 09:00:00	0	14.25	6.09
2019-04-20 10:00:00	0	13.75	5.75
2019-04-20 11:00:00	0	14.34	5.83
2019-04-20 12:00:00	0	12.42	5.17
2019-04-20 13:00:00	0	13.75	5.5
2019-04-20 14:00:00	0	12.25	5.42
2019-04-20 15:00:00	0	13	5.59
2019-04-20 16:00:00	0	13.25	5.59
2019-04-20 17:00:00	0	14.58	6.25
2019-04-20 18:00:00	0	14.75	5.92
2019-04-20 19:00:00	0	13	5.67
2019-04-20 20:00:00	0	14.17	5.75
2019-04-20 21:00:00	0	17.67	7.5
2019-04-20 22:00:00	0	16	7.09
2019-04-20 23:00:00	0	13.75	5.75
2019-04-21 00:00:00	0	12.11	5.33
2019-04-21 01:00:00	0	12.42	5.5
2019-04-21 02:00:00	0	13.25	5.75
2019-04-21 03:00:00	0	12.25	5.42
2019-04-21 04:00:00	0	14.09	5.75
2019-04-21 05:00:00	0	12.34	5.42
2019-04-21 06:00:00	0	13.42	5.58
2019-04-21 07:00:00	0	12.92	5.67
2019-04-21 08:00:00	0	12.67	5.5
2019-04-21 09:00:00	0	13.84	5.67
2019-04-21 10:00:00	0	12.34	5.42
2019-04-21 11:00:00	0	13.75	5.67
2019-04-21 12:00:00	0	12.58	5.75
2019-04-21 13:00:00	0	12.33	5.42
2019-04-21 14:00:00	1	14.42	5.92
2019-04-21 15:00:00	0	13.67	6
2019-04-21 16:00:00	0	13.42	5.58
2019-04-21 17:00:00	0	13.17	5.83
2019-04-21 18:00:00	0	12.75	5.75
2019-04-21 19:00:00	0	15	6.17
2019-04-21 20:00:00	0	14.42	6
2019-04-21 21:00:00	0	17.34	7.17
2019-04-21 22:00:00	0	16.92	6.83
2019-04-21 23:00:00	0	14.84	6.33
2019-04-22 00:00:00	0	14.67	5.89
2019-04-22 01:00:00	0	13.67	5.84
2019-04-22 02:00:00	0	14.33	5.84
2019-04-22 03:00:00	0	14.17	5.75
2019-04-22 04:00:00	0	12.75	5.67
2019-04-22 05:00:00	0	14.67	6.09
2019-04-22 06:00:00	0	13.58	5.83
2019-04-22 07:00:00	0	13.17	6
2019-04-22 08:00:00	0	15.09	6.33
2019-04-22 09:00:00	0	13.09	5.75
2019-04-22 10:00:00	0	13.08	5.67
2019-04-22 11:00:00	0	13.17	5.5
2019-04-22 12:00:00	0	12.59	5.42
2019-04-22 13:00:00	0	13.42	5.59
2019-04-22 14:00:00	0	13.09	8.5
2019-04-22 15:00:00	0	12.25	5.42
2019-04-22 16:00:00	0	13.84	5.75
2019-04-22 17:00:00	0	13	5.5
2019-04-22 18:00:00	0	13.42	5.67
2019-04-22 19:00:00	0	12.42	5.5
2019-04-22 20:00:00	0	12.67	5.5
2019-04-22 21:00:00	0	15.42	6.42
2019-04-22 22:00:00	0	15.17	6.33
2019-04-22 23:00:00	0	14.42	6.08
2019-04-23 00:00:00	0	11.44	5.44
2019-04-23 01:00:00	0	12.25	5.42
2019-04-23 02:00:00	0	14.25	6.17
2019-04-23 03:00:00	0	12.25	5.5
2019-04-23 04:00:00	0	13.08	5.58
2019-04-23 05:00:00	0	12.42	5.67
2019-04-23 06:00:00	0	12.25	5.5
2019-04-23 07:00:00	0	13.33	5.75
2019-04-23 08:00:00	0	12.25	5.5
2019-04-23 09:00:00	0	12.58	5.5
2019-04-23 10:00:00	0	12.34	5.5
2019-04-23 11:00:00	0	11.67	5.25
2019-04-23 12:00:00	0	12.25	5.5
2019-04-23 13:00:00	0	13.25	5.67
2019-04-23 14:00:00	0	12.25	5.42
2019-04-23 15:00:00	0	12.5	5.42
2019-04-23 16:00:00	0	13.25	5.58
2019-04-23 17:00:00	0	12.17	5.34
2019-04-23 18:00:00	0	13.34	5.5
2019-04-23 19:00:00	0	12.25	5.34
2019-04-23 20:00:00	0	12.42	5.34
2019-04-23 21:00:00	0	14.75	6.09
2019-04-23 22:00:00	0	12.5	5.34
2019-04-23 23:00:00	0	15.59	6.42
2019-04-24 00:00:00	0	11.78	5.33
2019-04-24 01:00:00	0	12.25	5.5
2019-04-24 02:00:00	0	13.42	5.67
2019-04-24 03:00:00	0	12.25	5.5
2019-04-24 04:00:00	0	13.33	5.5
2019-04-24 05:00:00	0	12.25	5.42
2019-04-24 06:00:00	0	12.25	5.42
2019-04-24 07:00:00	0	14.34	6
2019-04-24 08:00:00	0	13.17	5.67
2019-04-24 09:00:00	0	12.42	5.33
2019-04-24 10:00:00	0	13.17	5.42
2019-04-24 11:00:00	0	11.59	5.34
2019-04-24 12:00:00	0	12.75	5.5
2019-04-24 13:00:00	0	13.17	5.75
2019-04-24 14:00:00	0	12.17	5.34
2019-04-24 15:00:00	0	12.42	5.42
2019-04-24 16:00:00	0	13.17	5.59
2019-04-24 17:00:00	0	12.42	5.34
2019-04-24 18:00:00	0	13.17	5.5
2019-04-24 19:00:00	0	12.17	5.34
2019-04-24 20:00:00	0	12.5	5.42
2019-04-24 21:00:00	0	13.42	5.58
2019-04-24 22:00:00	0	12.75	5.67
2019-04-24 23:00:00	0	12.59	5.5
2019-04-25 00:00:00	0	13.56	5.89
2019-04-25 01:00:00	0	12.42	5.5
2019-04-25 02:00:00	0	12.67	5.5
2019-04-25 03:00:00	0	12.67	5.67
2019-04-25 04:00:00	0	12.42	5.5
2019-04-25 05:00:00	0	12.25	5.42
2019-04-25 06:00:00	0	13.33	5.59
2019-04-25 07:00:00	0	12.25	5.34
2019-04-25 08:00:00	0	12.17	5.42
2019-04-25 09:00:00	0	13.42	5.58
2019-04-25 10:00:00	0	12.34	5.42
2019-04-25 11:00:00	0	13.42	5.58
2019-04-25 12:00:00	0	12.5	5.67
2019-04-25 13:00:00	0	12.25	5.5
2019-04-25 14:00:00	0	13.42	5.67
2019-04-25 15:00:00	0	12.59	5.5
2019-04-25 16:00:00	0	14.92	6
2019-04-25 17:00:00	0	13.42	5.75
2019-04-25 18:00:00	0	12.25	5.42
2019-04-25 19:00:00	0	13.33	5.75
2019-04-25 20:00:00	0	12.59	5.5
2019-04-25 21:00:00	0	13.42	5.58
2019-04-25 22:00:00	0	14	6.33
2019-04-25 23:00:00	0	12.25	5.5
2019-04-26 00:00:00	0	12.78	5.67
2019-04-26 01:00:00	0	12.58	5.67
2019-04-26 02:00:00	0	13.08	5.58
2019-04-26 03:00:00	0	12.42	5.67
2019-04-26 04:00:00	0	12.25	5.42
2019-04-26 05:00:00	0	13.09	5.67
2019-04-26 06:00:00	0	13.25	5.75
2019-04-26 07:00:00	0	13.84	5.75
2019-04-26 08:00:00	0	12.42	5.34
2019-04-26 09:00:00	0	12.25	5.34
2019-04-26 10:00:00	0	13.09	5.67
2019-04-26 11:00:00	0	12.75	5.5
2019-04-26 12:00:00	0	13.5	5.5
2019-04-26 13:00:00	0	13.5	5.92
2019-04-26 14:00:00	0	12.75	5.5
2019-04-26 15:00:00	0	14.67	5.92
2019-04-26 16:00:00	0	12.92	5.58
2019-04-26 17:00:00	0	14.42	5.5
2019-04-26 18:00:00	0	15.67	7
2019-04-26 19:00:00	0	12.92	5.42
2019-04-26 20:00:00	0	14.17	6
2019-04-26 21:00:00	0	16.08	6.75
2019-04-26 22:00:00	0	15.59	6.59
2019-04-26 23:00:00	0	14.17	6.08
2019-04-27 00:00:00	0	13.45	5.56
2019-04-27 01:00:00	0	13.84	5.75
2019-04-27 02:00:00	0	13.34	5.84
2019-04-27 03:00:00	0	13.59	5.75
2019-04-27 04:00:00	0	14.5	6
2019-04-27 05:00:00	0	14.25	5.92
2019-04-27 06:00:00	0	15.59	6.42
2019-04-27 07:00:00	0	15.5	6.84
2019-04-27 08:00:00	0	14.25	6.17
2019-04-27 09:00:00	0	14.17	5.92
2019-04-27 10:00:00	0	13.75	5.92
2019-04-27 11:00:00	0	13.75	5.5
2019-04-27 12:00:00	0	13.42	5.92
2019-04-27 13:00:00	0	12.84	5.59
2019-04-27 14:00:00	0	13.17	5.59
2019-04-27 15:00:00	0	13.25	5.67
2019-04-27 16:00:00	0	12.5	5.42
2019-04-27 17:00:00	0	15.92	6.84
2019-04-27 18:00:00	0	13.67	5.75
2019-04-27 19:00:00	0	13.75	5.75
2019-04-27 20:00:00	0	13.75	5.83
2019-04-27 21:00:00	0	17	7.84
2019-04-27 22:00:00	0	17.58	7.5
2019-04-27 23:00:00	0	12.84	5.67
2019-04-28 00:00:00	0	12.89	5.45
2019-04-28 01:00:00	0	13.34	5.59
2019-04-28 02:00:00	0	13.17	5.5
2019-04-28 03:00:00	0	12.42	5.34
2019-04-28 04:00:00	0	13.92	5.59
2019-04-28 05:00:00	0	12.17	5.42
2019-04-28 06:00:00	0	12.42	5.42
2019-04-28 07:00:00	0	14.17	5.92
2019-04-28 08:00:00	0	13.17	5.67
2019-04-28 09:00:00	0	13.17	5.42
2019-04-28 10:00:00	0	12.17	5.59
2019-04-28 11:00:00	0	13.25	5.75
2019-04-28 12:00:00	0	13.5	5.59
2019-04-28 13:00:00	0	13	5.59
2019-04-28 14:00:00	0	13	5.67
2019-04-28 15:00:00	0	14.75	6.17
2019-04-28 16:00:00	0	12.42	5.5
2019-04-28 17:00:00	0	13.5	5.5
2019-04-28 18:00:00	0	13.75	6.08
2019-04-28 19:00:00	0	13.75	5.92
2019-04-28 20:00:00	0	14.67	6.17
2019-04-28 21:00:00	0	17.17	7.5
2019-04-28 22:00:00	0	16.25	7.17
2019-04-28 23:00:00	0	16.67	7
2019-04-29 00:00:00	0	15.89	6.78
2019-04-29 01:00:00	0	14.59	5.92
2019-04-29 02:00:00	0	13.67	5.83
2019-04-29 03:00:00	0	12.84	5.5
2019-04-29 04:00:00	0	14.5	6.17
2019-04-29 05:00:00	0	13.5	5.83
2019-04-29 06:00:00	0	13.92	6.08
2019-04-29 07:00:00	0	13.67	5.75
2019-04-29 08:00:00	0	13.5	6
2019-04-29 09:00:00	0	13.25	5.75
2019-04-29 10:00:00	0	13.92	5.67
2019-04-29 11:00:00	0	12.5	5.42
2019-04-29 12:00:00	0	12.59	5.34
2019-04-29 13:00:00	0	13.5	5.75
2019-04-29 14:00:00	0	12.5	5.34
2019-04-29 15:00:00	0	13.84	5.67
2019-04-29 16:00:00	0	12.59	5.58
2019-04-29 17:00:00	0	13.33	5.67
2019-04-29 18:00:00	0	13.42	5.59
2019-04-29 19:00:00	0	12.25	5.34
2019-04-29 20:00:00	0	13.75	5.67
2019-04-29 21:00:00	0	14.17	6
2019-04-29 22:00:00	0	15.75	6.5
2019-04-29 23:00:00	0	15	6.42
2019-04-30 00:00:00	0	13.45	5.67
2019-04-30 01:00:00	0	13.42	5.5
2019-04-30 02:00:00	0	12.92	5.59
2019-04-30 03:00:00	0	12.25	5.42
2019-04-30 04:00:00	0	13.42	5.59
2019-04-30 05:00:00	0	12.34	5.42
2019-04-30 06:00:00	0	13.42	5.67
2019-04-30 07:00:00	0	12.25	5.58
2019-04-30 08:00:00	0	12.25	5.5
2019-04-30 09:00:00	0	13.5	5.67
2019-04-30 10:00:00	0	12.25	5.42
2019-04-30 11:00:00	0	12.25	5.34
2019-04-30 12:00:00	0	13	5.75
2019-04-30 13:00:00	0	12.34	5.5
2019-04-30 14:00:00	0	12.92	5.5
2019-04-30 15:00:00	0	12.42	5.58
2019-04-30 16:00:00	0	12.25	5.33
2019-04-30 17:00:00	0	13.33	5.75
2019-04-30 18:00:00	0	12.25	5.34
2019-04-30 19:00:00	0	13.08	5.59
2019-04-30 20:00:00	0	12.42	5.5
2019-04-30 21:00:00	0	13.42	5.58
2019-04-30 22:00:00	0	13.84	5.92
2019-04-30 23:00:00	0	13.59	5.75
2019-05-01 00:00:00	0	12.67	5.45

## Sheet: PM 06030 05
Data/Hora	Intensidade(carros/hora)	Ocupacao(%)	Carga(%)
2019-04-01 00:00:00	0	0	0
2019-04-01 01:00:00	0	0	0
2019-04-01 02:00:00	0	0	0
2019-04-01 03:00:00	0	0	0
2019-04-01 04:00:00	0	0	0
2019-04-01 05:00:00	0	0	0
2019-04-01 06:00:00	0	0	0
2019-04-01 07:00:00	0	0	0
2019-04-01 08:00:00	0	0	0
2019-04-01 09:00:00	0	0	0
2019-04-01 10:00:00	0	0	0
2019-04-01 11:00:00	0	0	0
2019-04-01 12:00:00	0	0	0
2019-04-01 13:00:00	0	0	0
2019-04-01 14:00:00	0	0	0
2019-04-01 15:00:00	0	0	0
2019-04-01 16:00:00	0	0	0
2019-04-01 17:00:00	0	0	0
2019-04-01 18:00:00	0	0	0
2019-04-01 19:00:00	0	0	0
2019-04-01 20:00:00	0	0	0
2019-04-01 21:00:00	0	0	0
2019-04-01 22:00:00	0	0	0
2019-04-01 23:00:00	0	0	0
2019-04-02 00:00:00	0	0	0
2019-04-02 01:00:00	0	0	0
2019-04-02 02:00:00	0	0	0
2019-04-02 03:00:00	0	0	0
2019-04-02 04:00:00	0	0	0
2019-04-02 05:00:00	0	0	0
2019-04-02 06:00:00	0	0	0
2019-04-02 07:00:00	0	0	0
2019-04-02 08:00:00	0	0	0
2019-04-02 09:00:00	0	0	0
2019-04-02 10:00:00	0	0	0
2019-04-02 11:00:00	0	0	0
2019-04-02 12:00:00	0	0	0
2019-04-02 13:00:00	0	0	0
2019-04-02 14:00:00	0	0	0
2019-04-02 15:00:00	0	0	0
2019-04-02 16:00:00	0	0	0
2019-04-02 17:00:00	0	0	0
2019-04-02 18:00:00	0	0	0
2019-04-02 19:00:00	0	0	0
2019-04-02 20:00:00	0	0	0
2019-04-02 21:00:00	0	0	0
2019-04-02 22:00:00	0	0	0
2019-04-02 23:00:00	0	0	0
2019-04-03 00:00:00	0	0	0
2019-04-03 01:00:00	0	0	0
2019-04-03 02:00:00	0	0	0
2019-04-03 03:00:00	0	0	0
2019-04-03 04:00:00	0	0	0
2019-04-03 05:00:00	0	0	0
2019-04-03 06:00:00	0	0	0
2019-04-03 07:00:00	0	0	0
2019-04-03 08:00:00	0	0	0
2019-04-03 09:00:00	0	0	0
2019-04-03 10:00:00	0	0	0
2019-04-03 11:00:00	0	0	0
2019-04-03 12:00:00	0	0	0
2019-04-03 13:00:00	0	0	0
2019-04-03 14:00:00	0	0	0
2019-04-03 15:00:00	0	0	0
2019-04-03 16:00:00	0	0	0
2019-04-03 17:00:00	0	0	0
2019-04-03 18:00:00	0	0	0
2019-04-03 19:00:00	0	0	0
2019-04-03 20:00:00	0	0	0
2019-04-03 21:00:00	0	0	0
2019-04-03 22:00:00	0	0	0
2019-04-03 23:00:00	0	0	0
2019-04-04 00:00:00	0	0	0
2019-04-04 01:00:00	0	0	0
2019-04-04 02:00:00	0	0	0
2019-04-04 03:00:00	0	0	0
2019-04-04 04:00:00	0	0	0
2019-04-04 05:00:00	0	0	0
2019-04-04 06:00:00	0	0	0
2019-04-04 07:00:00	0	0	0
2019-04-04 08:00:00	0	0	0
2019-04-04 09:00:00	0	0	0
2019-04-04 10:00:00	0	0	0
2019-04-04 11:00:00	0	0	0
2019-04-04 12:00:00	0	0	0
2019-04-04 13:00:00	0	0	0
2019-04-04 14:00:00	0	0	0
2019-04-04 15:00:00	0	0	0
2019-04-04 16:00:00	0	0	0
2019-04-04 17:00:00	0	0	0
2019-04-04 18:00:00	0	0	0
2019-04-04 19:00:00	0	0	0
2019-04-04 20:00:00	0	0	0
2019-04-04 21:00:00	0	0	0
2019-04-04 22:00:00	0	0	0
2019-04-04 23:00:00	0	0	0
2019-04-05 00:00:00	0	0	0
2019-04-05 01:00:00	0	0	0
2019-04-05 02:00:00	0	0	0
2019-04-05 03:00:00	0	0	0
2019-04-05 04:00:00	0	0	0
2019-04-05 05:00:00	0	0	0
2019-04-05 06:00:00	0	0	0
2019-04-05 07:00:00	0	0	0
2019-04-05 08:00:00	0	0	0
2019-04-05 09:00:00	0	0	0
2019-04-05 10:00:00	0	0	0
2019-04-05 11:00:00	0	0	0
2019-04-05 12:00:00	0	0	0
2019-04-05 13:00:00	0	0	0
2019-04-05 14:00:00	0	0	0
2019-04-05 15:00:00	0	0	0
2019-04-05 16:00:00	0	0	0
2019-04-05 17:00:00	0	0	0
2019-04-05 18:00:00	0	0	0
2019-04-05 19:00:00	0	0	0
2019-04-05 20:00:00	0	0	0
2019-04-05 21:00:00	0	0	0
2019-04-05 22:00:00	0	0	0
2019-04-05 23:00:00	0	0	0
2019-04-06 00:00:00	0	0	0
2019-04-06 01:00:00	0	0	0
2019-04-06 02:00:00	0	0	0
2019-04-06 03:00:00	0	0	0
2019-04-06 04:00:00	0	0	0
2019-04-06 05:00:00	0	0	0
2019-04-06 06:00:00	0	0	0
2019-04-06 07:00:00	0	0	0
2019-04-06 08:00:00	0	0	0
2019-04-06 09:00:00	0	0	0
2019-04-06 10:00:00	0	0	0
2019-04-06 11:00:00	0	0	0
2019-04-06 12:00:00	0	0	0
2019-04-06 13:00:00	0	0	0
2019-04-06 14:00:00	0	0	0
2019-04-06 15:00:00	0	0	0
2019-04-06 16:00:00	0	0	0
2019-04-06 17:00:00	0	0	0
2019-04-06 18:00:00	0	0	0
2019-04-06 19:00:00	0	0	0
2019-04-06 20:00:00	0	0	0
2019-04-06 21:00:00	0	0	0
2019-04-06 22:00:00	0	0	0
2019-04-06 23:00:00	0	0	0
2019-04-07 00:00:00	0	0	0
2019-04-07 01:00:00	0	0	0
2019-04-07 02:00:00	0	0	0
2019-04-07 03:00:00	0	0	0
2019-04-07 04:00:00	0	0	0
2019-04-07 05:00:00	0	0	0
2019-04-07 06:00:00	0	0	0
2019-04-07 07:00:00	0	0	0
2019-04-07 08:00:00	0	0	0
2019-04-07 09:00:00	0	0	0
2019-04-07 10:00:00	0	0	0
2019-04-07 11:00:00	0	0	0
2019-04-07 12:00:00	0	0	0
2019-04-07 13:00:00	0	0	0
2019-04-07 14:00:00	0	0	0
2019-04-07 15:00:00	0	0	0
2019-04-07 16:00:00	0	0	0
2019-04-07 17:00:00	0	0	0
2019-04-07 18:00:00	0	0	0
2019-04-07 19:00:00	0	0	0
2019-04-07 20:00:00	0	0	0
2019-04-07 21:00:00	0	0	0
2019-04-07 22:00:00	0	0	0
2019-04-07 23:00:00	0	0	0
2019-04-08 00:00:00	0	0	0
2019-04-08 01:00:00	0	0	0
2019-04-08 02:00:00	0	0	0
2019-04-08 03:00:00	0	0	0
2019-04-08 04:00:00	0	0	0
2019-04-08 05:00:00	0	0	0
2019-04-08 06:00:00	0	0	0
2019-04-08 07:00:00	0	0	0
2019-04-08 08:00:00	0	0	0
2019-04-08 09:00:00	0	0	0
2019-04-08 10:00:00	0	0	0
2019-04-08 11:00:00	0	0	0
2019-04-08 12:00:00	0	0	0
2019-04-08 13:00:00	0	0	0
2019-04-08 14:00:00	0	0	0
2019-04-08 15:00:00	0	0	0
2019-04-08 16:00:00	0	0	0
2019-04-08 17:00:00	0	0	0
2019-04-08 18:00:00	0	0	0
2019-04-08 19:00:00	0	0	0
2019-04-08 20:00:00	0	0	0
2019-04-08 21:00:00	0	0	0
2019-04-08 22:00:00	0	0	0
2019-04-08 23:00:00	0	0	0
2019-04-09 00:00:00	0	0	0
2019-04-09 01:00:00	0	0	0
2019-04-09 02:00:00	0	0	0
2019-04-09 03:00:00	0	0	0
2019-04-09 04:00:00	0	0	0
2019-04-09 05:00:00	0	0	0
2019-04-09 06:00:00	0	0	0
2019-04-09 07:00:00	0	0	0
2019-04-09 08:00:00	0	0	0
2019-04-09 09:00:00	0	0	0
2019-04-09 10:00:00	0	0	0
2019-04-09 11:00:00	0	0	0
2019-04-09 12:00:00	0	0	0
2019-04-09 13:00:00	0	0	0
2019-04-09 14:00:00	0	0	0
2019-04-09 15:00:00	0	0	0
2019-04-09 16:00:00	0	0	0
2019-04-09 17:00:00	0	0	0
2019-04-09 18:00:00	0	0	0
2019-04-09 19:00:00	0	0	0
2019-04-09 20:00:00	0	0	0
2019-04-09 21:00:00	0	0	0
2019-04-09 22:00:00	0	0	0
2019-04-09 23:00:00	0	0	0
2019-04-10 00:00:00	0	0	0
2019-04-10 01:00:00	0	0	0
2019-04-10 02:00:00	0	0	0
2019-04-10 03:00:00	0	0	0
2019-04-10 04:00:00	0	0	0
2019-04-10 05:00:00	0	0	0
2019-04-10 06:00:00	0	0	0
2019-04-10 07:00:00	0	0	0
2019-04-10 08:00:00	0	0	0
2019-04-10 09:00:00	0	0	0
2019-04-10 10:00:00	0	0	0
2019-04-10 11:00:00	0	0	0
2019-04-10 12:00:00	0	0	0
2019-04-10 13:00:00	0	0	0
2019-04-10 14:00:00	0	0	0
2019-04-10 15:00:00	0	0	0
2019-04-10 16:00:00	0	0	0
2019-04-10 17:00:00	0	0	0
2019-04-10 18:00:00	0	0	0
2019-04-10 19:00:00	0	0	0
2019-04-10 20:00:00	0	0	0
2019-04-10 21:00:00	0	0	0
2019-04-10 22:00:00	0	0	0
2019-04-10 23:00:00	0	0	0
2019-04-11 00:00:00	0	0	0
2019-04-11 01:00:00	0	0	0
2019-04-11 02:00:00	0	0	0
2019-04-11 03:00:00	0	0	0
2019-04-11 04:00:00	0	0	0
2019-04-11 05:00:00	0	0	0
2019-04-11 06:00:00	0	0	0
2019-04-11 07:00:00	0	0	0
2019-04-11 08:00:00	0	0	0
2019-04-11 09:00:00	0	0	0
2019-04-11 10:00:00	0	0	0
2019-04-11 11:00:00	0	0	0
2019-04-11 12:00:00	0	0	0
2019-04-11 13:00:00	0	0	0
2019-04-11 14:00:00	0	0	0
2019-04-11 15:00:00	0	0	0
2019-04-11 16:00:00	0	0	0
2019-04-11 17:00:00	0	0	0
2019-04-11 18:00:00	0	0	0
2019-04-11 19:00:00	0	0	0
2019-04-11 20:00:00	0	0	0
2019-04-11 21:00:00	0	0	0
2019-04-11 22:00:00	0	0	0
2019-04-11 23:00:00	0	0	0
2019-04-12 00:00:00	0	0	0
2019-04-12 01:00:00	0	0	0
2019-04-12 02:00:00	0	0	0
2019-04-12 03:00:00	0	0	0
2019-04-12 04:00:00	0	0	0
2019-04-12 05:00:00	0	0	0
2019-04-12 06:00:00	0	0	0
2019-04-12 07:00:00	0	0	0
2019-04-12 08:00:00	0	0	0
2019-04-12 09:00:00	0	0	0
2019-04-12 10:00:00	0	0	0
2019-04-12 11:00:00	0	0	0
2019-04-12 12:00:00	0	0	0
2019-04-12 13:00:00	0	0	0
2019-04-12 14:00:00	0	0	0
2019-04-12 15:00:00	0	0	0
2019-04-12 16:00:00	0	0	0
2019-04-12 17:00:00	0	0	0
2019-04-12 18:00:00	0	0	0
2019-04-12 19:00:00	0	0	0
2019-04-12 20:00:00	0	0	0
2019-04-12 21:00:00	0	0	0
2019-04-12 22:00:00	0	0	0
2019-04-12 23:00:00	0	0	0
2019-04-13 00:00:00	0	0	0
2019-04-13 01:00:00	0	0	0
2019-04-13 02:00:00	0	0	0
2019-04-13 03:00:00	0	0	0
2019-04-13 04:00:00	0	0	0
2019-04-13 05:00:00	0	0	0
2019-04-13 06:00:00	0	0	0
2019-04-13 07:00:00	0	0	0
2019-04-13 08:00:00	0	0	0
2019-04-13 09:00:00	0	0	0
2019-04-13 10:00:00	0	0	0
2019-04-13 11:00:00	0	0	0
2019-04-13 12:00:00	0	0	0
2019-04-13 13:00:00	0	0	0
2019-04-13 14:00:00	0	0	0
2019-04-13 15:00:00	0	0	0
2019-04-13 16:00:00	0	0	0
2019-04-13 17:00:00	0	0	0
2019-04-13 18:00:00	0	0	0
2019-04-13 19:00:00	0	0	0
2019-04-13 20:00:00	0	0	0
2019-04-13 21:00:00	0	0	0
2019-04-13 22:00:00	0	0	0
2019-04-13 23:00:00	0	0	0
2019-04-14 00:00:00	0	0	0
2019-04-14 01:00:00	0	0	0
2019-04-14 02:00:00	0	0	0
2019-04-14 03:00:00	0	0	0
2019-04-14 04:00:00	0	0	0
2019-04-14 05:00:00	0	0	0
2019-04-14 06:00:00	0	0	0
2019-04-14 07:00:00	0	0	0
2019-04-14 08:00:00	0	0	0
2019-04-14 09:00:00	0	0	0
2019-04-14 10:00:00	0	0	0
2019-04-14 11:00:00	0	0	0
2019-04-14 12:00:00	0	0	0
2019-04-14 13:00:00	0	0	0
2019-04-14 14:00:00	0	0	0
2019-04-14 15:00:00	0	0	0
2019-04-14 16:00:00	0	0	0
2019-04-14 17:00:00	0	0	0
2019-04-14 18:00:00	0	0	0
2019-04-14 19:00:00	0	0	0
2019-04-14 20:00:00	0	0	0
2019-04-14 21:00:00	0	0	0
2019-04-14 22:00:00	0	0	0
2019-04-14 23:00:00	0	0	0
2019-04-15 00:00:00	0	0	0
2019-04-15 01:00:00	0	0	0
2019-04-15 02:00:00	0	0	0
2019-04-15 03:00:00	0	0	0
2019-04-15 04:00:00	0	0	0
2019-04-15 05:00:00	0	0	0
2019-04-15 06:00:00	0	0	0
2019-04-15 07:00:00	0	0	0
2019-04-15 08:00:00	0	0	0
2019-04-15 09:00:00	0	0	0
2019-04-15 10:00:00	0	0	0
2019-04-15 11:00:00	0	0	0
2019-04-15 12:00:00	0	0	0
2019-04-15 13:00:00	0	0	0
2019-04-15 14:00:00	0	0	0
2019-04-15 15:00:00	0	0	0
2019-04-15 16:00:00	0	0	0
2019-04-15 17:00:00	0	0	0
2019-04-15 18:00:00	0	0	0
2019-04-15 19:00:00	0	0	0
2019-04-15 20:00:00	0	0	0
2019-04-15 21:00:00	0	0	0
2019-04-15 22:00:00	0	0	0
2019-04-15 23:00:00	0	0	0
2019-04-16 00:00:00	0	0	0
2019-04-16 01:00:00	0	0	0
2019-04-16 02:00:00	0	0	0
2019-04-16 03:00:00	0	0	0
2019-04-16 04:00:00	0	0	0
2019-04-16 05:00:00	0	0	0
2019-04-16 06:00:00	0	0	0
2019-04-16 07:00:00	0	0	0
2019-04-16 08:00:00	0	0	0
2019-04-16 09:00:00	0	0	0
2019-04-16 10:00:00	0	0	0
2019-04-16 11:00:00	0	0	0
2019-04-16 12:00:00	0	0	0
2019-04-16 13:00:00	0	0	0
2019-04-16 14:00:00	0	0	0
2019-04-16 15:00:00	0	0	0
2019-04-16 16:00:00	0	0	0
2019-04-16 17:00:00	0	0	0
2019-04-16 18:00:00	0	0	0
2019-04-16 19:00:00	0	0	0
2019-04-16 20:00:00	0	0	0
2019-04-16 21:00:00	0	0	0
2019-04-16 22:00:00	0	0	0
2019-04-16 23:00:00	0	0	0
2019-04-17 00:00:00	0	0	0
2019-04-17 01:00:00	0	0	0
2019-04-17 02:00:00	0	0	0
2019-04-17 03:00:00	0	0	0
2019-04-17 04:00:00	0	0	0
2019-04-17 05:00:00	0	0	0
2019-04-17 06:00:00	0	0	0
2019-04-17 07:00:00	0	0	0
2019-04-17 08:00:00	0	0	0
2019-04-17 09:00:00	0	0	0
2019-04-17 10:00:00	0	0	0
2019-04-17 11:00:00	0	0	0
2019-04-17 12:00:00	0	0	0
2019-04-17 13:00:00	0	0	0
2019-04-17 14:00:00	0	0	0
2019-04-17 15:00:00	0	0	0
2019-04-17 16:00:00	0	0	0
2019-04-17 17:00:00	0	0	0
2019-04-17 18:00:00	0	0	0
2019-04-17 19:00:00	0	0	0
2019-04-17 20:00:00	0	0	0
2019-04-17 21:00:00	0	0	0
2019-04-17 22:00:00	0	0	0
2019-04-17 23:00:00	0	0	0
2019-04-18 00:00:00	0	0	0
2019-04-18 01:00:00	0	0	0
2019-04-18 02:00:00	0	0	0
2019-04-18 03:00:00	0	0	0
2019-04-18 04:00:00	0	0	0
2019-04-18 05:00:00	0	0	0
2019-04-18 06:00:00	0	0	0
2019-04-18 07:00:00	0	0	0
2019-04-18 08:00:00	0	0	0
2019-04-18 09:00:00	0	0	0
2019-04-18 10:00:00	0	0	0
2019-04-18 11:00:00	0	0	0
2019-04-18 12:00:00	0	0	0
2019-04-18 13:00:00	0	0	0
2019-04-18 14:00:00	0	0	0
2019-04-18 15:00:00	0	0	0
2019-04-18 16:00:00	0	0	0
2019-04-18 17:00:00	0	0	0
2019-04-18 18:00:00	0	0	0
2019-04-18 19:00:00	0	0	0
2019-04-18 20:00:00	0	0	0
2019-04-18 21:00:00	0	0	0
2019-04-18 22:00:00	0	0	0
2019-04-18 23:00:00	0	0	0
2019-04-19 00:00:00	0	0	0
2019-04-19 01:00:00	0	0	0
2019-04-19 02:00:00	0	0	0
2019-04-19 03:00:00	0	0	0
2019-04-19 04:00:00	0	0	0
2019-04-19 05:00:00	0	0	0
2019-04-19 06:00:00	0	0	0
2019-04-19 07:00:00	0	0	0
2019-04-19 08:00:00	0	0	0
2019-04-19 09:00:00	0	0	0
2019-04-19 10:00:00	0	0	0
2019-04-19 11:00:00	0	0	0
2019-04-19 12:00:00	0	0	0
2019-04-19 13:00:00	0	0	0
2019-04-19 14:00:00	0	0	0
2019-04-19 15:00:00	0	0	0
2019-04-19 16:00:00	0	0	0
2019-04-19 17:00:00	0	0	0
2019-04-19 18:00:00	0	0	0
2019-04-19 19:00:00	0	0	0
2019-04-19 20:00:00	0	0	0
2019-04-19 21:00:00	0	0	0
2019-04-19 22:00:00	0	0	0
2019-04-19 23:00:00	0	0	0
2019-04-20 00:00:00	0	0	0
2019-04-20 01:00:00	0	0	0
2019-04-20 02:00:00	0	0	0
2019-04-20 03:00:00	0	0	0
2019-04-20 04:00:00	0	0	0
2019-04-20 05:00:00	0	0	0
2019-04-20 06:00:00	0	0	0
2019-04-20 07:00:00	0	0	0
2019-04-20 08:00:00	0	0	0
2019-04-20 09:00:00	0	0	0
2019-04-20 10:00:00	0	0	0
2019-04-20 11:00:00	0	0	0
2019-04-20 12:00:00	0	0	0
2019-04-20 13:00:00	0	0	0
2019-04-20 14:00:00	0	0	0
2019-04-20 15:00:00	0	0	0
2019-04-20 16:00:00	0	0	0
2019-04-20 17:00:00	0	0	0
2019-04-20 18:00:00	0	0	0
2019-04-20 19:00:00	0	0	0
2019-04-20 20:00:00	0	0	0
2019-04-20 21:00:00	0	0	0
2019-04-20 22:00:00	0	0	0
2019-04-20 23:00:00	0	0	0
2019-04-21 00:00:00	0	0	0
2019-04-21 01:00:00	0	0	0
2019-04-21 02:00:00	0	0	0
2019-04-21 03:00:00	0	0	0
2019-04-21 04:00:00	0	0	0
2019-04-21 05:00:00	0	0	0
2019-04-21 06:00:00	0	0	0
2019-04-21 07:00:00	0	0	0
2019-04-21 08:00:00	0	0	0
2019-04-21 09:00:00	0	0	0
2019-04-21 10:00:00	0	0	0
2019-04-21 11:00:00	0	0	0
2019-04-21 12:00:00	0	0	0
2019-04-21 13:00:00	0	0	0
2019-04-21 14:00:00	0	0	0
2019-04-21 15:00:00	0	0	0
2019-04-21 16:00:00	0	0	0
2019-04-21 17:00:00	0	0	0
2019-04-21 18:00:00	0	0	0
2019-04-21 19:00:00	0	0	0
2019-04-21 20:00:00	0	0	0
2019-04-21 21:00:00	0	0	0
2019-04-21 22:00:00	0	0	0
2019-04-21 23:00:00	0	0	0
2019-04-22 00:00:00	0	0	0
2019-04-22 01:00:00	0	0	0
2019-04-22 02:00:00	0	0	0
2019-04-22 03:00:00	0	0	0
2019-04-22 04:00:00	0	0	0
2019-04-22 05:00:00	0	0	0
2019-04-22 06:00:00	0	0	0
2019-04-22 07:00:00	0	0	0
2019-04-22 08:00:00	0	0	0
2019-04-22 09:00:00	0	0	0
2019-04-22 10:00:00	0	0	0
2019-04-22 11:00:00	0	0	0
2019-04-22 12:00:00	0	0	0
2019-04-22 13:00:00	0	0	0
2019-04-22 14:00:00	0	0	0
2019-04-22 15:00:00	0	0	0
2019-04-22 16:00:00	0	0	0
2019-04-22 17:00:00	0	0	0
2019-04-22 18:00:00	0	0	0
2019-04-22 19:00:00	0	0	0
2019-04-22 20:00:00	0	0	0
2019-04-22 21:00:00	0	0	0
2019-04-22 22:00:00	0	0	0
2019-04-22 23:00:00	0	0	0
2019-04-23 00:00:00	0	0	0
2019-04-23 01:00:00	0	0	0
2019-04-23 02:00:00	0	0	0
2019-04-23 03:00:00	0	0	0
2019-04-23 04:00:00	0	0	0
2019-04-23 05:00:00	0	0	0
2019-04-23 06:00:00	0	0	0
2019-04-23 07:00:00	0	0	0
2019-04-23 08:00:00	0	0	0
2019-04-23 09:00:00	0	0	0
2019-04-23 10:00:00	0	0	0
2019-04-23 11:00:00	0	0	0
2019-04-23 12:00:00	0	0	0
2019-04-23 13:00:00	0	0	0
2019-04-23 14:00:00	0	0	0
2019-04-23 15:00:00	0	0	0
2019-04-23 16:00:00	0	0	0
2019-04-23 17:00:00	0	0	0
2019-04-23 18:00:00	0	0	0
2019-04-23 19:00:00	0	0	0
2019-04-23 20:00:00	0	0	0
2019-04-23 21:00:00	0	0	0
2019-04-23 22:00:00	0	0	0
2019-04-23 23:00:00	0	0	0
2019-04-24 00:00:00	0	0	0
2019-04-24 01:00:00	0	0	0
2019-04-24 02:00:00	0	0	0
2019-04-24 03:00:00	0	0	0
2019-04-24 04:00:00	0	0	0
2019-04-24 05:00:00	0	0	0
2019-04-24 06:00:00	0	0	0
2019-04-24 07:00:00	0	0	0
2019-04-24 08:00:00	0	0	0
2019-04-24 09:00:00	0	0	0
2019-04-24 10:00:00	0	0	0
2019-04-24 11:00:00	0	0	0
2019-04-24 12:00:00	0	0	0
2019-04-24 13:00:00	0	0	0
2019-04-24 14:00:00	0	0	0
2019-04-24 15:00:00	0	0	0
2019-04-24 16:00:00	0	0	0
2019-04-24 17:00:00	0	0	0
2019-04-24 18:00:00	0	0	0
2019-04-24 19:00:00	0	0	0
2019-04-24 20:00:00	0	0	0
2019-04-24 21:00:00	0	0	0
2019-04-24 22:00:00	0	0	0
2019-04-24 23:00:00	0	0	0
2019-04-25 00:00:00	0	0	0
2019-04-25 01:00:00	0	0	0
2019-04-25 02:00:00	0	0	0
2019-04-25 03:00:00	0	0	0
2019-04-25 04:00:00	0	0	0
2019-04-25 05:00:00	0	0	0
2019-04-25 06:00:00	0	0	0
2019-04-25 07:00:00	0	0	0
2019-04-25 08:00:00	0	0	0
2019-04-25 09:00:00	0	0	0
2019-04-25 10:00:00	0	0	0
2019-04-25 11:00:00	0	0	0
2019-04-25 12:00:00	0	0	0
2019-04-25 13:00:00	0	0	0
2019-04-25 14:00:00	0	0	0
2019-04-25 15:00:00	0	0	0
2019-04-25 16:00:00	0	0	0
2019-04-25 17:00:00	0	0	0
2019-04-25 18:00:00	0	0	0
2019-04-25 19:00:00	0	0	0
2019-04-25 20:00:00	0	0	0
2019-04-25 21:00:00	0	0	0
2019-04-25 22:00:00	0	0	0
2019-04-25 23:00:00	0	0	0
2019-04-26 00:00:00	0	0	0
2019-04-26 01:00:00	0	0	0
2019-04-26 02:00:00	0	0	0
2019-04-26 03:00:00	0	0	0
2019-04-26 04:00:00	0	0	0
2019-04-26 05:00:00	0	0	0
2019-04-26 06:00:00	0	0	0
2019-04-26 07:00:00	0	0	0
2019-04-26 08:00:00	0	0	0
2019-04-26 09:00:00	0	0	0
2019-04-26 10:00:00	0	0	0
2019-04-26 11:00:00	0	0	0
2019-04-26 12:00:00	0	0	0
2019-04-26 13:00:00	0	0	0
2019-04-26 14:00:00	0	0	0
2019-04-26 15:00:00	0	0	0
2019-04-26 16:00:00	0	0	0
2019-04-26 17:00:00	0	0	0
2019-04-26 18:00:00	0	0	0
2019-04-26 19:00:00	0	0	0
2019-04-26 20:00:00	0	0	0
2019-04-26 21:00:00	0	0	0
2019-04-26 22:00:00	0	0	0
2019-04-26 23:00:00	0	0	0
2019-04-27 00:00:00	0	0	0
2019-04-27 01:00:00	0	0	0
2019-04-27 02:00:00	0	0	0
2019-04-27 03:00:00	0	0	0
2019-04-27 04:00:00	0	0	0
2019-04-27 05:00:00	0	0	0
2019-04-27 06:00:00	0	0	0
2019-04-27 07:00:00	0	0	0
2019-04-27 08:00:00	0	0	0
2019-04-27 09:00:00	0	0	0
2019-04-27 10:00:00	0	0	0
2019-04-27 11:00:00	0	0	0
2019-04-27 12:00:00	0	0	0
2019-04-27 13:00:00	0	0	0
2019-04-27 14:00:00	0	0	0
2019-04-27 15:00:00	0	0	0
2019-04-27 16:00:00	0	0	0
2019-04-27 17:00:00	0	0	0
2019-04-27 18:00:00	0	0	0
2019-04-27 19:00:00	0	0	0
2019-04-27 20:00:00	0	0	0
2019-04-27 21:00:00	0	0	0
2019-04-27 22:00:00	0	0	0
2019-04-27 23:00:00	0	0	0
2019-04-28 00:00:00	0	0	0
2019-04-28 01:00:00	0	0	0
2019-04-28 02:00:00	0	0	0
2019-04-28 03:00:00	0	0	0
2019-04-28 04:00:00	0	0	0
2019-04-28 05:00:00	0	0	0
2019-04-28 06:00:00	0	0	0
2019-04-28 07:00:00	0	0	0
2019-04-28 08:00:00	0	0	0
2019-04-28 09:00:00	0	0	0
2019-04-28 10:00:00	0	0	0
2019-04-28 11:00:00	0	0	0
2019-04-28 12:00:00	0	0	0
2019-04-28 13:00:00	0	0	0
2019-04-28 14:00:00	0	0	0
2019-04-28 15:00:00	0	0	0
2019-04-28 16:00:00	0	0	0
2019-04-28 17:00:00	0	0	0
2019-04-28 18:00:00	0	0	0
2019-04-28 19:00:00	0	0	0
2019-04-28 20:00:00	0	0	0
2019-04-28 21:00:00	0	0	0
2019-04-28 22:00:00	0	0	0
2019-04-28 23:00:00	0	0	0
2019-04-29 00:00:00	0	0	0
2019-04-29 01:00:00	0	0	0
2019-04-29 02:00:00	0	0	0
2019-04-29 03:00:00	0	0	0
2019-04-29 04:00:00	0	0	0
2019-04-29 05:00:00	0	0	0
2019-04-29 06:00:00	0	0	0
2019-04-29 07:00:00	0	0	0
2019-04-29 08:00:00	0	0	0
2019-04-29 09:00:00	0	0	0
2019-04-29 10:00:00	0	0	0
2019-04-29 11:00:00	0	0	0
2019-04-29 12:00:00	0	0	0
2019-04-29 13:00:00	0	0	0
2019-04-29 14:00:00	0	0	0
2019-04-29 15:00:00	0	0	0
2019-04-29 16:00:00	0	0	0
2019-04-29 17:00:00	0	0	0
2019-04-29 18:00:00	0	0	0
2019-04-29 19:00:00	0	0	0
2019-04-29 20:00:00	0	0	0
2019-04-29 21:00:00	0	0	0
2019-04-29 22:00:00	0	0	0
2019-04-29 23:00:00	0	0	0
2019-04-30 00:00:00	0	0	0
2019-04-30 01:00:00	0	0	0
2019-04-30 02:00:00	0	0	0
2019-04-30 03:00:00	0	0	0
2019-04-30 04:00:00	0	0	0
2019-04-30 05:00:00	0	0	0
2019-04-30 06:00:00	0	0	0
2019-04-30 07:00:00	0	0	0
2019-04-30 08:00:00	0	0	0
2019-04-30 09:00:00	0	0	0
2019-04-30 10:00:00	0	0	0
2019-04-30 11:00:00	0	0	0
2019-04-30 12:00:00	0	0	0
2019-04-30 13:00:00	0	0	0
2019-04-30 14:00:00	0	0	0
2019-04-30 15:00:00	0	0	0
2019-04-30 16:00:00	0	0	0
2019-04-30 17:00:00	0	0	0
2019-04-30 18:00:00	0	0	0
2019-04-30 19:00:00	0	0	0
2019-04-30 20:00:00	0	0	0
2019-04-30 21:00:00	0	0	0
2019-04-30 22:00:00	0	0	0
2019-04-30 23:00:00	0	0	0
2019-05-01 00:00:00	0	0	0

## Sheet: PM 06030 06
Data/Hora	Intensidade(carros/hora)	Ocupacao(%)	Carga(%)
2019-04-01 00:00:00	153	0	3.67
2019-04-01 01:00:00	71	0	1.17
2019-04-01 02:00:00	48	0	0.33
2019-04-01 03:00:00	46	0	0.5
2019-04-01 04:00:00	39	0	0.25
2019-04-01 05:00:00	77	0	1.25
2019-04-01 06:00:00	557	1	13.83
2019-04-01 07:00:00	1517	4.34	43.92
2019-04-01 08:00:00	1482	4.17	44.67
2019-04-01 09:00:00	1549	4.83	45.58
2019-04-01 10:00:00	1482	8.08	45.17
2019-04-01 11:00:00	1472	4.59	44.25
2019-04-01 12:00:00	1502	6.42	45.42
2019-04-01 13:00:00	1495	8.33	45.75
2019-04-01 14:00:00	1525	6	45.67
2019-04-01 15:00:00	1379	5.58	41.58
2019-04-01 16:00:00	1369	5.75	40.83
2019-04-01 17:00:00	1235	5.17	37.09
2019-04-01 18:00:00	1319	5.08	39.58
2019-04-01 19:00:00	1295	4.5	38.75
2019-04-01 20:00:00	891	3	26.84
2019-04-01 21:00:00	833	2.25	24
2019-04-01 22:00:00	994	3.08	29.5
2019-04-01 23:00:00	418	0.75	11.59
2019-04-02 00:00:00	167	0	4.78
2019-04-02 01:00:00	64	0	0.84
2019-04-02 02:00:00	30	0	0.08
2019-04-02 03:00:00	21	0	0
2019-04-02 04:00:00	26	0	0.08
2019-04-02 05:00:00	69	0	1
2019-04-02 06:00:00	558	1	13.5
2019-04-02 07:00:00	1483	4	43.08
2019-04-02 08:00:00	1492	4.33	44.75
2019-04-02 09:00:00	1579	15.42	49.67
2019-04-02 10:00:00	1526	6.25	46.42
2019-04-02 11:00:00	1431	6.17	43.33
2019-04-02 12:00:00	1533	6.58	46.17
2019-04-02 13:00:00	1523	15.17	48.33
2019-04-02 14:00:00	1552	10.34	47.17
2019-04-02 15:00:00	1514	6.25	46
2019-04-02 16:00:00	1220	14.67	40.25
2019-04-02 17:00:00	1286	13.67	40.25
2019-04-02 18:00:00	1246	4.25	37.09
2019-04-02 19:00:00	1279	4.42	38.75
2019-04-02 20:00:00	1038	3.67	30.59
2019-04-02 21:00:00	844	2.42	24.83
2019-04-02 22:00:00	1055	3.42	31.17
2019-04-02 23:00:00	368	0.5	10.92
2019-04-03 00:00:00	167	0.11	4.22
2019-04-03 01:00:00	86	0	1.67
2019-04-03 02:00:00	51	0	0.58
2019-04-03 03:00:00	26	0	0
2019-04-03 04:00:00	40	0	0.17
2019-04-03 05:00:00	82	0	1.25
2019-04-03 06:00:00	543	1	13.5
2019-04-03 07:00:00	1450	3.75	42.42
2019-04-03 08:00:00	1504	5.5	44.92
2019-04-03 09:00:00	1563	6.25	46.75
2019-04-03 10:00:00	1558	23.09	51.17
2019-04-03 11:00:00	1547	12.25	48.25
2019-04-03 12:00:00	1536	10.09	47.59
2019-04-03 13:00:00	1608	6	48.84
2019-04-03 14:00:00	1457	21.34	47.58
2019-04-03 15:00:00	1432	5.75	43.67
2019-04-03 16:00:00	1452	5.75	43.5
2019-04-03 17:00:00	1231	19	41.42
2019-04-03 18:00:00	1287	4.58	38
2019-04-03 19:00:00	1192	4	36
2019-04-03 20:00:00	995	3.84	29.75
2019-04-03 21:00:00	774	2.08	22.25
2019-04-03 22:00:00	1067	3.5	31.67
2019-04-03 23:00:00	401	0.5	11.58
2019-04-04 00:00:00	221	0	5.78
2019-04-04 01:00:00	86	0	1.67
2019-04-04 02:00:00	54	0	0.58
2019-04-04 03:00:00	41	0	0.17
2019-04-04 04:00:00	51	0	0.58
2019-04-04 05:00:00	90	0	1.33
2019-04-04 06:00:00	556	1.17	14.42
2019-04-04 07:00:00	1408	3.83	40.17
2019-04-04 08:00:00	1429	3.92	43.25
2019-04-04 09:00:00	1526	4.83	45.08
2019-04-04 10:00:00	1561	5.92	46.5
2019-04-04 11:00:00	1542	7.25	47.83
2019-04-04 12:00:00	1562	14.25	48.5
2019-04-04 13:00:00	1514	6.33	46.17
2019-04-04 14:00:00	1568	13.67	48.84
2019-04-04 15:00:00	1596	7.17	48.17
2019-04-04 16:00:00	1339	20.5	45.17
2019-04-04 17:00:00	1319	10.17	40.33
2019-04-04 18:00:00	1374	5.17	41.5
2019-04-04 19:00:00	1394	4.75	41.75
2019-04-04 20:00:00	1080	4.08	33.17
2019-04-04 21:00:00	903	2.67	26.33
2019-04-04 22:00:00	1120	4.09	33.58
2019-04-04 23:00:00	422	0.92	12.58
2019-04-05 00:00:00	279	0	7.22
2019-04-05 01:00:00	143	0	3.42
2019-04-05 02:00:00	100	0	1.83
2019-04-05 03:00:00	82	0	1.5
2019-04-05 04:00:00	72	0	1.17
2019-04-05 05:00:00	79	0	1.25
2019-04-05 06:00:00	555	1	13.42
2019-04-05 07:00:00	1380	3.67	40.59
2019-04-05 08:00:00	1560	4.5	46.33
2019-04-05 09:00:00	1555	5.33	46.92
2019-04-05 10:00:00	1594	16.25	50.75
2019-04-05 11:00:00	1491	15.67	47.67
2019-04-05 12:00:00	1438	7.5	43.34
2019-04-05 13:00:00	1575	9.33	48.34
2019-04-05 14:00:00	1538	17.5	49.08
2019-04-05 15:00:00	1472	11.17	46.17
2019-04-05 16:00:00	1340	17.92	43.67
2019-04-05 17:00:00	1297	6.09	38.92
2019-04-05 18:00:00	1278	4.67	37.92
2019-04-05 19:00:00	1320	4.92	39.5
2019-04-05 20:00:00	1218	4.67	36.5
2019-04-05 21:00:00	1019	3.5	30
2019-04-05 22:00:00	1141	4.34	34.09
2019-04-05 23:00:00	651	1.75	18.75
2019-04-06 00:00:00	511	1	14.22
2019-04-06 01:00:00	376	0.42	10.09
2019-04-06 02:00:00	266	0.08	7.17
2019-04-06 03:00:00	253	0.08	6.59
2019-04-06 04:00:00	203	0	5.17
2019-04-06 05:00:00	148	0	3.25
2019-04-06 06:00:00	410	0.67	10.17
2019-04-06 07:00:00	670	1.59	19.42
2019-04-06 08:00:00	876	2.5	25.33
2019-04-06 09:00:00	1186	3.92	34.42
2019-04-06 10:00:00	1325	6.08	39.33
2019-04-06 11:00:00	1293	4.84	38.75
2019-04-06 12:00:00	1343	5.34	39.83
2019-04-06 13:00:00	1067	3.09	31.83
2019-04-06 14:00:00	933	2.67	27.25
2019-04-06 15:00:00	893	2.83	26.25
2019-04-06 16:00:00	1030	3.09	29.92
2019-04-06 17:00:00	1018	2.92	29.59
2019-04-06 18:00:00	1002	3.25	30
2019-04-06 19:00:00	794	2.25	23.17
2019-04-06 20:00:00	852	2.5	24.25
2019-04-06 21:00:00	791	2.42	22.83
2019-04-06 22:00:00	765	2.33	22.58
2019-04-06 23:00:00	689	1.83	19.83
2019-04-07 00:00:00	577	1.11	16.11
2019-04-07 01:00:00	548	0.84	15.33
2019-04-07 02:00:00	362	0.17	10.17
2019-04-07 03:00:00	266	0.17	7.08
2019-04-07 04:00:00	177	0	4.33
2019-04-07 05:00:00	170	0	3.84
2019-04-07 06:00:00	239	0.25	6
2019-04-07 07:00:00	442	0.83	11.83
2019-04-07 08:00:00	488	0.84	13.5
2019-04-07 09:00:00	637	1.58	17.75
2019-04-07 10:00:00	814	2.25	23.33
2019-04-07 11:00:00	915	2.67	26.33
2019-04-07 12:00:00	957	2.75	28.25
2019-04-07 13:00:00	792	2.09	23
2019-04-07 14:00:00	801	2.25	23.17
2019-04-07 15:00:00	775	2.17	22.42
2019-04-07 16:00:00	746	1.92	21.58
2019-04-07 17:00:00	786	2.17	22.84
2019-04-07 18:00:00	733	1.83	20.75
2019-04-07 19:00:00	718	1.92	21
2019-04-07 20:00:00	636	1.5	18.42
2019-04-07 21:00:00	492	1.08	14.42
2019-04-07 22:00:00	389	0.75	10.67
2019-04-07 23:00:00	259	0.25	7.17
2019-04-08 00:00:00	184	0	4.33
2019-04-08 01:00:00	83	0	1.58
2019-04-08 02:00:00	38	0	0.08
2019-04-08 03:00:00	43	0	0.42
2019-04-08 04:00:00	31	0	0.08
2019-04-08 05:00:00	87	0	1.42
2019-04-08 06:00:00	585	1.17	14.92
2019-04-08 07:00:00	1462	3.92	42.08
2019-04-08 08:00:00	1528	4.5	46.09
2019-04-08 09:00:00	1579	5.08	46.42
2019-04-08 10:00:00	1502	24.83	51
2019-04-08 11:00:00	1445	7.17	44
2019-04-08 12:00:00	1508	5.08	45.67
2019-04-08 13:00:00	1589	6.92	47.92
2019-04-08 14:00:00	1602	10.25	48.58
2019-04-08 15:00:00	1466	6.09	44.34
2019-04-08 16:00:00	1393	5.33	42.5
2019-04-08 17:00:00	1347	4.75	39.84
2019-04-08 18:00:00	1310	4.75	38.67
2019-04-08 19:00:00	1299	4.25	39.42
2019-04-08 20:00:00	940	3.58	28
2019-04-08 21:00:00	844	2.5	24.25
2019-04-08 22:00:00	1013	4.33	30.42
2019-04-08 23:00:00	292	0.08	8.5
2019-04-09 00:00:00	165	0	3.89
2019-04-09 01:00:00	67	0	1.08
2019-04-09 02:00:00	34	0	0.17
2019-04-09 03:00:00	28	0	0
2019-04-09 04:00:00	27	0	0
2019-04-09 05:00:00	67	0	0.75
2019-04-09 06:00:00	556	1	13.5
2019-04-09 07:00:00	1439	3.84	42
2019-04-09 08:00:00	1505	4.42	45.09
2019-04-09 09:00:00	1579	14.67	49.58
2019-04-09 10:00:00	1522	20.5	49.59
2019-04-09 11:00:00	1457	5	44.42
2019-04-09 12:00:00	1566	5.17	46.25
2019-04-09 13:00:00	1597	16	50.5
2019-04-09 14:00:00	1583	13.5	49.67
2019-04-09 15:00:00	1463	8.83	45
2019-04-09 16:00:00	1372	5.42	41.33
2019-04-09 17:00:00	1445	6.58	43.34
2019-04-09 18:00:00	1397	5.09	41.75
2019-04-09 19:00:00	1332	4.92	40.42
2019-04-09 20:00:00	1005	3.5	29.92
2019-04-09 21:00:00	847	2.75	24.5
2019-04-09 22:00:00	1094	3.75	32.5
2019-04-09 23:00:00	321	0.33	9.58
2019-04-10 00:00:00	192	0	4.56
2019-04-10 01:00:00	79	0	1.42
2019-04-10 02:00:00	62	0	0.83
2019-04-10 03:00:00	37	0	0.08
2019-04-10 04:00:00	36	0	0
2019-04-10 05:00:00	72	0	0.92
2019-04-10 06:00:00	516	1	12.83
2019-04-10 07:00:00	1487	4	42.59
2019-04-10 08:00:00	1531	4.67	45.75
2019-04-10 09:00:00	1486	10.92	46.42
2019-04-10 10:00:00	1517	9.17	46.58
2019-04-10 11:00:00	1457	4.67	43.42
2019-04-10 12:00:00	1508	5.25	45.25
2019-04-10 13:00:00	1601	12.42	50
2019-04-10 14:00:00	1619	20.83	52
2019-04-10 15:00:00	1458	10.25	45.17
2019-04-10 16:00:00	1366	19.92	45.59
2019-04-10 17:00:00	1367	7.42	41
2019-04-10 18:00:00	1345	5.25	40.59
2019-04-10 19:00:00	1328	4.59	39.67
2019-04-10 20:00:00	939	3.25	27.83
2019-04-10 21:00:00	887	2.67	25.59
2019-04-10 22:00:00	1098	3.75	32.42
2019-04-10 23:00:00	382	0.75	11.42
2019-04-11 00:00:00	240	0.11	6.11
2019-04-11 01:00:00	76	0	1.42
2019-04-11 02:00:00	59	0	0.84
2019-04-11 03:00:00	61	0	0.67
2019-04-11 04:00:00	52	0	0.67
2019-04-11 05:00:00	84	0	1.34
2019-04-11 06:00:00	574	1	14.59
2019-04-11 07:00:00	1424	3.92	40.67
2019-04-11 08:00:00	1479	4.33	45.09
2019-04-11 09:00:00	1658	9.75	49.58
2019-04-11 10:00:00	1497	15.92	48.67
2019-04-11 11:00:00	1497	7.08	46.17
2019-04-11 12:00:00	1442	5.33	43.33
2019-04-11 13:00:00	1569	11.42	48.09
2019-04-11 14:00:00	1567	7.92	47.92
2019-04-11 15:00:00	1513	6.83	45.58
2019-04-11 16:00:00	1432	8.33	44.17
2019-04-11 17:00:00	1307	7.67	39.92
2019-04-11 18:00:00	1427	6.17	43
2019-04-11 19:00:00	1539	5.92	46.42
2019-04-11 20:00:00	1216	4.83	37.09
2019-04-11 21:00:00	919	2.92	27.08
2019-04-11 22:00:00	1156	4.08	34.42
2019-04-11 23:00:00	456	1	13.17
2019-04-12 00:00:00	255	0.11	6.89
2019-04-12 01:00:00	126	0	2.84
2019-04-12 02:00:00	114	0	2.42
2019-04-12 03:00:00	87	0	1.67
2019-04-12 04:00:00	84	0	1.59
2019-04-12 05:00:00	107	0	2.08
2019-04-12 06:00:00	571	1.08	14.17
2019-04-12 07:00:00	1399	3.67	41.08
2019-04-12 08:00:00	1518	5.5	46.42
2019-04-12 09:00:00	1617	18.75	51.25
2019-04-12 10:00:00	1488	28.17	50.42
2019-04-12 11:00:00	1448	31.84	51.17
2019-04-12 12:00:00	1544	5.92	46.25
2019-04-12 13:00:00	1572	9.17	48.5
2019-04-12 14:00:00	1376	20	45.75
2019-04-12 15:00:00	957	37.92	40
2019-04-12 16:00:00	1291	26.25	44.67
2019-04-12 17:00:00	1337	13.25	42.58
2019-04-12 18:00:00	1240	4.5	36.75
2019-04-12 19:00:00	1376	5	40.83
2019-04-12 20:00:00	1362	5.92	41.17
2019-04-12 21:00:00	981	3.25	29.42
2019-04-12 22:00:00	1154	4.17	34.09
2019-04-12 23:00:00	619	1.58	18.17
2019-04-13 00:00:00	547	1.11	14.89
2019-04-13 01:00:00	381	0.33	10.42
2019-04-13 02:00:00	261	0.08	7
2019-04-13 03:00:00	222	0.08	5.5
2019-04-13 04:00:00	174	0	4.25
2019-04-13 05:00:00	145	0	3.25
2019-04-13 06:00:00	388	0.67	9.5
2019-04-13 07:00:00	712	1.67	20.42
2019-04-13 08:00:00	957	2.75	27.25
2019-04-13 09:00:00	1293	4.75	37.58
2019-04-13 10:00:00	1341	4.84	39.92
2019-04-13 11:00:00	1367	8.33	42
2019-04-13 12:00:00	1290	9.92	39.5
2019-04-13 13:00:00	1129	4	33.83
2019-04-13 14:00:00	917	2.5	26.67
2019-04-13 15:00:00	867	2.5	25.33
2019-04-13 16:00:00	991	2.83	28.83
2019-04-13 17:00:00	909	2.5	26.42
2019-04-13 18:00:00	996	3.34	29.5
2019-04-13 19:00:00	896	2.58	26.42
2019-04-13 20:00:00	824	2.17	23.75
2019-04-13 21:00:00	778	2.33	22.67
2019-04-13 22:00:00	821	2.42	23.67
2019-04-13 23:00:00	735	2	21.17
2019-04-14 00:00:00	756	1.67	21.56
2019-04-14 01:00:00	468	0.67	13.42
2019-04-14 02:00:00	360	0.58	9.67
2019-04-14 03:00:00	273	0.08	7.17
2019-04-14 04:00:00	257	0	6.5
2019-04-14 05:00:00	192	0	4.67
2019-04-14 06:00:00	206	0.08	4.83
2019-04-14 07:00:00	387	0.59	10.25
2019-04-14 08:00:00	513	1.08	14.09
2019-04-14 09:00:00	658	1.58	18.75
2019-04-14 10:00:00	786	2.17	22.33
2019-04-14 11:00:00	943	2.67	27.34
2019-04-14 12:00:00	951	2.83	27.92
2019-04-14 13:00:00	893	2.5	25.75
2019-04-14 14:00:00	758	2.17	22.17
2019-04-14 15:00:00	762	2	21.5
2019-04-14 16:00:00	688	1.84	20.25
2019-04-14 17:00:00	669	1.58	19.08
2019-04-14 18:00:00	723	1.92	20.34
2019-04-14 19:00:00	631	1.58	18.25
2019-04-14 20:00:00	578	1.33	16.09
2019-04-14 21:00:00	478	1.17	13.75
2019-04-14 22:00:00	337	0.5	9.25
2019-04-14 23:00:00	313	0.25	8.5
2019-04-15 00:00:00	141	0	3.67
2019-04-15 01:00:00	85	0	1.5
2019-04-15 02:00:00	54	0	0.67
2019-04-15 03:00:00	45	0	0.34
2019-04-15 04:00:00	39	0	0.25
2019-04-15 05:00:00	68	0	0.83
2019-04-15 06:00:00	538	0.83	13.25
2019-04-15 07:00:00	1518	4.33	43.84
2019-04-15 08:00:00	1523	4.59	45.67
2019-04-15 09:00:00	1547	5.09	46.08
2019-04-15 10:00:00	1553	7.09	47.59
2019-04-15 11:00:00	1497	4.83	44.75
2019-04-15 12:00:00	1521	6.42	45.92
2019-04-15 13:00:00	1567	5.33	47
2019-04-15 14:00:00	1517	6.42	45.33
2019-04-15 15:00:00	1531	6.25	45.75
2019-04-15 16:00:00	1387	8.5	43.34
2019-04-15 17:00:00	1328	5.25	39.34
2019-04-15 18:00:00	1327	5.25	39.5
2019-04-15 19:00:00	1271	4.92	38.42
2019-04-15 20:00:00	952	3.25	28.92
2019-04-15 21:00:00	791	2.25	22.5
2019-04-15 22:00:00	697	1.92	20.33
2019-04-15 23:00:00	273	0.17	7.42
2019-04-16 00:00:00	124	0	2.78
2019-04-16 01:00:00	43	0	0.25
2019-04-16 02:00:00	36	0	0.08
2019-04-16 03:00:00	31	0	0
2019-04-16 04:00:00	21	0	0
2019-04-16 05:00:00	73	0	1.09
2019-04-16 06:00:00	550	1.09	13.5
2019-04-16 07:00:00	1402	3.67	40.67
2019-04-16 08:00:00	1461	4.84	44
2019-04-16 09:00:00	1505	7.25	44.83
2019-04-16 10:00:00	1425	27.17	49.33
2019-04-16 11:00:00	1398	17.5	44.75
2019-04-16 12:00:00	1428	6.33	43.58
2019-04-16 13:00:00	1578	5.75	47.67
2019-04-16 14:00:00	1547	18.75	49
2019-04-16 15:00:00	1541	16.42	49.42
2019-04-16 16:00:00	1364	13.33	43.75
2019-04-16 17:00:00	1378	14.33	43
2019-04-16 18:00:00	1420	9.58	43.58
2019-04-16 19:00:00	1398	5.83	42.75
2019-04-16 20:00:00	1132	4	34.75
2019-04-16 21:00:00	866	2.58	25.17
2019-04-16 22:00:00	827	3.33	24.67
2019-04-16 23:00:00	359	0.58	10.33
2019-04-17 00:00:00	173	0	4.33
2019-04-17 01:00:00	97	0	2.08
2019-04-17 02:00:00	74	0	1.09
2019-04-17 03:00:00	44	0	0.5
2019-04-17 04:00:00	39	0	0.17
2019-04-17 05:00:00	103	0	2
2019-04-17 06:00:00	506	0.92	12.5
2019-04-17 07:00:00	1398	3.92	40.42
2019-04-17 08:00:00	1490	4.17	43.58
2019-04-17 09:00:00	1614	10	49.75
2019-04-17 10:00:00	1516	13.25	47.58
2019-04-17 11:00:00	1351	17.75	44.17
2019-04-17 12:00:00	1462	18.75	47.42
2019-04-17 13:00:00	1601	7.59	48.92
2019-04-17 14:00:00	1532	9.92	46.92
2019-04-17 15:00:00	1458	11.08	45.25
2019-04-17 16:00:00	1504	8	45.83
2019-04-17 17:00:00	1320	10.42	41.42
2019-04-17 18:00:00	1355	6.42	40.92
2019-04-17 19:00:00	1401	12.17	44
2019-04-17 20:00:00	1194	4.58	36.25
2019-04-17 21:00:00	877	2.67	25.5
2019-04-17 22:00:00	829	2.75	24.42
2019-04-17 23:00:00	372	0.67	10.58
2019-04-18 00:00:00	259	0.11	6.44
2019-04-18 01:00:00	156	0	3.67
2019-04-18 02:00:00	85	0	1.67
2019-04-18 03:00:00	110	0	2.25
2019-04-18 04:00:00	74	0	1
2019-04-18 05:00:00	97	0	1.84
2019-04-18 06:00:00	358	0.67	9
2019-04-18 07:00:00	942	2.17	25.42
2019-04-18 08:00:00	1280	3.59	37.83
2019-04-18 09:00:00	1488	6.75	44.75
2019-04-18 10:00:00	1487	12.92	46.58
2019-04-18 11:00:00	1287	28.92	45.5
2019-04-18 12:00:00	1276	9.67	40.67
2019-04-18 13:00:00	1389	4.25	41.17
2019-04-18 14:00:00	1459	7.92	44
2019-04-18 15:00:00	1438	5.5	43.09
2019-04-18 16:00:00	1385	8.5	42.67
2019-04-18 17:00:00	1248	4.75	37
2019-04-18 18:00:00	1251	4.33	37
2019-04-18 19:00:00	1088	3.42	32.33
2019-04-18 20:00:00	834	2.58	24.75
2019-04-18 21:00:00	711	2	21
2019-04-18 22:00:00	642	1.59	18.5
2019-04-18 23:00:00	482	1.17	13.42
2019-04-19 00:00:00	377	0.22	10.44
2019-04-19 01:00:00	256	0.17	6.59
2019-04-19 02:00:00	215	0	5.59
2019-04-19 03:00:00	176	0.17	4.33
2019-04-19 04:00:00	175	0	4.09
2019-04-19 05:00:00	114	0	2.59
2019-04-19 06:00:00	203	0	4.67
2019-04-19 07:00:00	526	0.17	14.33
2019-04-19 08:00:00	552	0.75	15.25
2019-04-19 09:00:00	501	1.58	14.5
2019-04-19 10:00:00	514	1.25	14.67
2019-04-19 11:00:00	631	2.92	18.17
2019-04-19 12:00:00	592	1.34	17.25
2019-04-19 13:00:00	575	1.5	16.5
2019-04-19 14:00:00	447	0.67	12.25
2019-04-19 15:00:00	416	0.83	11.42
2019-04-19 16:00:00	389	1.08	10.83
2019-04-19 17:00:00	413	1.08	11.42
2019-04-19 18:00:00	448	0.83	12.42
2019-04-19 19:00:00	527	1.42	15.17
2019-04-19 20:00:00	414	0.75	11.25
2019-04-19 21:00:00	419	0.67	11.59
2019-04-19 22:00:00	410	0.84	11.34
2019-04-19 23:00:00	371	0.5	10.17
2019-04-20 00:00:00	253	0.11	6.67
2019-04-20 01:00:00	170	0	3.92
2019-04-20 02:00:00	122	0	2.83
2019-04-20 03:00:00	114	0	2.25
2019-04-20 04:00:00	88	0	1.75
2019-04-20 05:00:00	90	0	1.58
2019-04-20 06:00:00	129	0	2.5
2019-04-20 07:00:00	351	0.33	9.34
2019-04-20 08:00:00	531	1	14.92
2019-04-20 09:00:00	783	2.09	22.42
2019-04-20 10:00:00	999	3.08	28.84
2019-04-20 11:00:00	962	2.83	28.34
2019-04-20 12:00:00	824	2.25	23.83
2019-04-20 13:00:00	668	1.59	19.34
2019-04-20 14:00:00	657	1.58	18.92
2019-04-20 15:00:00	603	1.58	17.08
2019-04-20 16:00:00	621	1.42	18.08
2019-04-20 17:00:00	505	1.17	14.17
2019-04-20 18:00:00	494	1	13.75
2019-04-20 19:00:00	590	1.42	16.5
2019-04-20 20:00:00	558	1.25	15.58
2019-04-20 21:00:00	552	1.17	15.67
2019-04-20 22:00:00	536	1.17	15.33
2019-04-20 23:00:00	462	1.5	13.08
2019-04-21 00:00:00	349	0.33	9.56
2019-04-21 01:00:00	246	0	6.5
2019-04-21 02:00:00	204	0	4.92
2019-04-21 03:00:00	160	0	3.58
2019-04-21 04:00:00	176	0	4.25
2019-04-21 05:00:00	132	0	2.67
2019-04-21 06:00:00	221	0	5.25
2019-04-21 07:00:00	302	0.42	8.25
2019-04-21 08:00:00	442	1	11.83
2019-04-21 09:00:00	543	1.25	14.92
2019-04-21 10:00:00	642	1.59	18.17
2019-04-21 11:00:00	742	1.92	21.42
2019-04-21 12:00:00	686	1.67	19.67
2019-04-21 13:00:00	577	1.33	16.5
2019-04-21 14:00:00	587	1.25	16.17
2019-04-21 15:00:00	618	1.42	17.75
2019-04-21 16:00:00	640	1.25	18.5
2019-04-21 17:00:00	702	1.67	20.33
2019-04-21 18:00:00	681	1.67	19.5
2019-04-21 19:00:00	711	1.92	20.34
2019-04-21 20:00:00	630	1.58	17.83
2019-04-21 21:00:00	590	1.25	17.17
2019-04-21 22:00:00	366	0.5	10
2019-04-21 23:00:00	328	0.33	9
2019-04-22 00:00:00	209	0	5.33
2019-04-22 01:00:00	109	0	2.34
2019-04-22 02:00:00	52	0	0.75
2019-04-22 03:00:00	58	0	0.59
2019-04-22 04:00:00	59	0	0.92
2019-04-22 05:00:00	113	0	2.17
2019-04-22 06:00:00	591	1.17	15.25
2019-04-22 07:00:00	1564	5.08	45.17
2019-04-22 08:00:00	1504	4.25	45.84
2019-04-22 09:00:00	1520	4.84	44.92
2019-04-22 10:00:00	1508	4.92	45.09
2019-04-22 11:00:00	1462	8.67	45.33
2019-04-22 12:00:00	1506	6.17	44.92
2019-04-22 13:00:00	1569	5.59	47.25
2019-04-22 14:00:00	1643	9.75	50.17
2019-04-22 15:00:00	1386	5.09	41.67
2019-04-22 16:00:00	1422	5.5	42.67
2019-04-22 17:00:00	1346	5.58	40.17
2019-04-22 18:00:00	1489	6.92	44.25
2019-04-22 19:00:00	1465	5.34	45.25
2019-04-22 20:00:00	1070	3.75	31.84
2019-04-22 21:00:00	857	2.42	25.17
2019-04-22 22:00:00	1050	3.75	31.08
2019-04-22 23:00:00	263	0.17	7.58
2019-04-23 00:00:00	172	0	4.22
2019-04-23 01:00:00	53	0	0.75
2019-04-23 02:00:00	23	0	0.08
2019-04-23 03:00:00	27	0	0.17
2019-04-23 04:00:00	30	0	0
2019-04-23 05:00:00	83	0	1.25
2019-04-23 06:00:00	578	1	14.42
2019-04-23 07:00:00	1467	4.33	43
2019-04-23 08:00:00	1546	7.42	46.67
2019-04-23 09:00:00	1525	5.92	45.5
2019-04-23 10:00:00	1491	12.58	46.83
2019-04-23 11:00:00	1442	4.75	43.5
2019-04-23 12:00:00	1460	6.58	43.92
2019-04-23 13:00:00	1466	12.59	46.17
2019-04-23 14:00:00	1508	6.08	44.84
2019-04-23 15:00:00	1445	5.67	43.5
2019-04-23 16:00:00	1439	6.25	43.42
2019-04-23 17:00:00	1352	4.59	40.17
2019-04-23 18:00:00	1355	5.08	40.59
2019-04-23 19:00:00	1340	4.75	39.84
2019-04-23 20:00:00	1051	3.67	31.84
2019-04-23 21:00:00	819	2.25	24.25
2019-04-23 22:00:00	1017	3.17	29.92
2019-04-23 23:00:00	342	0.5	9.67
2019-04-24 00:00:00	227	0.11	5.78
2019-04-24 01:00:00	107	0	2.33
2019-04-24 02:00:00	39	0	0.33
2019-04-24 03:00:00	35	0	0.08
2019-04-24 04:00:00	42	0	0.08
2019-04-24 05:00:00	67	0	0.83
2019-04-24 06:00:00	554	1.17	13.83
2019-04-24 07:00:00	1431	3.92	41.58
2019-04-24 08:00:00	1532	6.67	45.92
2019-04-24 09:00:00	1603	10.5	48.92
2019-04-24 10:00:00	1483	7.34	45.58
2019-04-24 11:00:00	1427	11.75	45.08
2019-04-24 12:00:00	1507	9.42	45.5
2019-04-24 13:00:00	1545	8.08	47.17
2019-04-24 14:00:00	1469	6.75	45
2019-04-24 15:00:00	1544	8.08	46.08
2019-04-24 16:00:00	1415	5.5	42.75
2019-04-24 17:00:00	1374	6.67	42.17
2019-04-24 18:00:00	1367	16.25	44
2019-04-24 19:00:00	1375	5.42	41
2019-04-24 20:00:00	1041	3.75	31.75
2019-04-24 21:00:00	821	2.67	23.5
2019-04-24 22:00:00	1067	3.58	31.67
2019-04-24 23:00:00	347	0.5	10
2019-04-25 00:00:00	224	0	5.89
2019-04-25 01:00:00	96	0	1.83
2019-04-25 02:00:00	65	0	0.92
2019-04-25 03:00:00	125	0	2.5
2019-04-25 04:00:00	61	0	1
2019-04-25 05:00:00	82	0	1.25
2019-04-25 06:00:00	521	0.92	13
2019-04-25 07:00:00	1410	3.83	40.33
2019-04-25 08:00:00	1517	4.92	46.08
2019-04-25 09:00:00	1563	6.84	46.58
2019-04-25 10:00:00	1489	6.58	44.67
2019-04-25 11:00:00	1433	4.5	43.59
2019-04-25 12:00:00	1526	12	47
2019-04-25 13:00:00	1552	8.67	47.42
2019-04-25 14:00:00	1520	6.42	45.67
2019-04-25 15:00:00	1529	6.09	45.58
2019-04-25 16:00:00	1452	9.42	45.09
2019-04-25 17:00:00	1416	5.42	41.84
2019-04-25 18:00:00	1401	5.75	42.25
2019-04-25 19:00:00	1386	5.5	41.92
2019-04-25 20:00:00	1151	3.92	35
2019-04-25 21:00:00	916	2.67	26.58
2019-04-25 22:00:00	1176	3.92	35.25
2019-04-25 23:00:00	460	1	13.58
2019-04-26 00:00:00	279	0.11	7.56
2019-04-26 01:00:00	169	0	4
2019-04-26 02:00:00	110	0	2.33
2019-04-26 03:00:00	93	0	1.83
2019-04-26 04:00:00	62	0	1
2019-04-26 05:00:00	97	0	1.67
2019-04-26 06:00:00	594	1.08	14.42
2019-04-26 07:00:00	1394	3.75	41.75
2019-04-26 08:00:00	1533	4.67	45.25
2019-04-26 09:00:00	1666	6	49.75
2019-04-26 10:00:00	1556	12.34	48.58
2019-04-26 11:00:00	1430	11.5	45.33
2019-04-26 12:00:00	1585	10.67	48
2019-04-26 13:00:00	1573	16.92	50.59
2019-04-26 14:00:00	1515	22.67	49.83
2019-04-26 15:00:00	1435	16.42	46.42
2019-04-26 16:00:00	1405	5.59	42.33
2019-04-26 17:00:00	1396	6.25	41.75
2019-04-26 18:00:00	1427	7.84	43.25
2019-04-26 19:00:00	1422	5.33	42.92
2019-04-26 20:00:00	1244	4.67	38.42
2019-04-26 21:00:00	973	3.42	28.75
2019-04-26 22:00:00	1135	3.92	33.42
2019-04-26 23:00:00	652	2.67	19.33
2019-04-27 00:00:00	536	1	15
2019-04-27 01:00:00	390	0.42	10.67
2019-04-27 02:00:00	278	0.08	7.42
2019-04-27 03:00:00	230	0	5.84
2019-04-27 04:00:00	156	0	3.75
2019-04-27 05:00:00	123	0	2.5
2019-04-27 06:00:00	326	0.42	8.08
2019-04-27 07:00:00	743	1.75	21.17
2019-04-27 08:00:00	942	2.67	26.83
2019-04-27 09:00:00	1190	3.84	34.58
2019-04-27 10:00:00	1261	4.5	37.58
2019-04-27 11:00:00	1259	4.67	37.5
2019-04-27 12:00:00	1247	4.34	36.17
2019-04-27 13:00:00	1075	3.33	32.42
2019-04-27 14:00:00	866	2.25	25.33
2019-04-27 15:00:00	885	2.59	25.59
2019-04-27 16:00:00	1013	3.08	29.83
2019-04-27 17:00:00	966	3	28.17
2019-04-27 18:00:00	1072	3.5	31.08
2019-04-27 19:00:00	879	2.58	26.33
2019-04-27 20:00:00	787	2.58	22.42
2019-04-27 21:00:00	769	2.08	22.17
2019-04-27 22:00:00	710	2	20.75
2019-04-27 23:00:00	675	1.83	19.67
2019-04-28 00:00:00	645	1.22	18.44
2019-04-28 01:00:00	466	0.84	12.92
2019-04-28 02:00:00	395	0.5	10.75
2019-04-28 03:00:00	290	0.08	7.75
2019-04-28 04:00:00	209	0	5.42
2019-04-28 05:00:00	179	0	4.33
2019-04-28 06:00:00	208	0	4.92
2019-04-28 07:00:00	415	1.67	11.59
2019-04-28 08:00:00	498	0.92	13.34
2019-04-28 09:00:00	607	1.42	17.42
2019-04-28 10:00:00	755	2	21.59
2019-04-28 11:00:00	860	2.33	24.5
2019-04-28 12:00:00	869	2.58	25.42
2019-04-28 13:00:00	825	2.25	24.09
2019-04-28 14:00:00	715	1.75	20.58
2019-04-28 15:00:00	693	1.75	20
2019-04-28 16:00:00	772	1.92	21.75
2019-04-28 17:00:00	760	2.09	22.17
2019-04-28 18:00:00	826	2.33	23.59
2019-04-28 19:00:00	683	1.75	20
2019-04-28 20:00:00	613	1.5	17.5
2019-04-28 21:00:00	489	1.08	14
2019-04-28 22:00:00	388	0.75	10.67
2019-04-28 23:00:00	313	0.42	8.67
2019-04-29 00:00:00	224	0	6
2019-04-29 01:00:00	80	0.92	2
2019-04-29 02:00:00	55	0	0.75
2019-04-29 03:00:00	40	0	0.25
2019-04-29 04:00:00	41	0	0.33
2019-04-29 05:00:00	80	0.5	1.83
2019-04-29 06:00:00	582	1.25	14.58
2019-04-29 07:00:00	1485	4	42.92
2019-04-29 08:00:00	1512	4.67	45.08
2019-04-29 09:00:00	1564	5	46.59
2019-04-29 10:00:00	1539	7.42	46.92
2019-04-29 11:00:00	1474	5.84	44.5
2019-04-29 12:00:00	1522	4.84	45.42
2019-04-29 13:00:00	1566	8.5	47.58
2019-04-29 14:00:00	1537	14.67	48.5
2019-04-29 15:00:00	1505	5.83	44.92
2019-04-29 16:00:00	1468	10.83	45.75
2019-04-29 17:00:00	1301	5.42	39.59
2019-04-29 18:00:00	1406	5.5	42
2019-04-29 19:00:00	1258	4.34	37.83
2019-04-29 20:00:00	962	3.17	28.25
2019-04-29 21:00:00	792	2.25	23.17
2019-04-29 22:00:00	989	3.09	29.09
2019-04-29 23:00:00	273	0.17	7.75
2019-04-30 00:00:00	165	0	3.89
2019-04-30 01:00:00	73	0	1.09
2019-04-30 02:00:00	42	0.5	1
2019-04-30 03:00:00	27	0	0
2019-04-30 04:00:00	23	0	0
2019-04-30 05:00:00	69	0	0.75
2019-04-30 06:00:00	536	0.92	12.92
2019-04-30 07:00:00	1410	3.75	41.25
2019-04-30 08:00:00	1488	4.67	44.5
2019-04-30 09:00:00	1560	21.67	49.92
2019-04-30 10:00:00	1526	23.09	50.5
2019-04-30 11:00:00	1357	18.92	45.5
2019-04-30 12:00:00	1517	14.25	47.58
2019-04-30 13:00:00	1533	4.92	46.17
2019-04-30 14:00:00	1643	7.08	48.67
2019-04-30 15:00:00	1467	7.84	45.67
2019-04-30 16:00:00	1384	17.09	45.08
2019-04-30 17:00:00	1305	13	40.67
2019-04-30 18:00:00	1429	6	42.84
2019-04-30 19:00:00	1438	5.42	43.17
2019-04-30 20:00:00	1221	4.75	37
2019-04-30 21:00:00	941	3	27.67
2019-04-30 22:00:00	1128	4.08	33.75
2019-04-30 23:00:00	583	1.42	16.83
2019-05-01 00:00:00	484	0.78	13.44

## Sheet: PM 06040 05
Data/Hora	Intensidade(carros/hora)	Ocupacao(%)	Carga(%)
2019-04-01 00:00:00	84	0	1.11
2019-04-01 01:00:00	58	0	0.67
2019-04-01 02:00:00	45	0	0.25
2019-04-01 03:00:00	29	0	0
2019-04-01 04:00:00	55	0	0.33
2019-04-01 05:00:00	190	0.08	3.17
2019-04-01 06:00:00	1105	4	24.92
2019-04-01 07:00:00	1841	6.34	45
2019-04-01 08:00:00	1724	6.08	42.92
2019-04-01 09:00:00	1661	7	41.42
2019-04-01 10:00:00	1446	5.42	35.84
2019-04-01 11:00:00	1303	4.33	31.83
2019-04-01 12:00:00	1401	5.5	34.5
2019-04-01 13:00:00	1419	5.25	34.92
2019-04-01 14:00:00	1404	7.92	34.75
2019-04-01 15:00:00	1389	9.83	35.17
2019-04-01 16:00:00	1326	5.33	33.08
2019-04-01 17:00:00	1420	7.42	35.08
2019-04-01 18:00:00	1570	8.17	39.33
2019-04-01 19:00:00	1078	3.67	26.33
2019-04-01 20:00:00	800	2.33	19.84
2019-04-01 21:00:00	573	1.59	13.34
2019-04-01 22:00:00	474	0.92	10.92
2019-04-01 23:00:00	224	0	4.83
2019-04-02 00:00:00	88	0	1.22
2019-04-02 01:00:00	49	0	0.5
2019-04-02 02:00:00	24	0	0
2019-04-02 03:00:00	22	0	0
2019-04-02 04:00:00	34	0	0.08
2019-04-02 05:00:00	181	0.17	2.92
2019-04-02 06:00:00	1171	3.67	25.92
2019-04-02 07:00:00	1823	6.42	45.58
2019-04-02 08:00:00	1815	6.42	45.58
2019-04-02 09:00:00	1677	7.17	41.5
2019-04-02 10:00:00	1475	6.17	37.08
2019-04-02 11:00:00	1288	4.5	31.58
2019-04-02 12:00:00	1447	5.58	35.92
2019-04-02 13:00:00	1528	5.83	37.5
2019-04-02 14:00:00	1479	5.75	36.08
2019-04-02 15:00:00	1489	6.42	36.84
2019-04-02 16:00:00	1391	5.5	34.5
2019-04-02 17:00:00	1571	7.92	38.58
2019-04-02 18:00:00	1593	17.92	42.92
2019-04-02 19:00:00	1047	8	28.09
2019-04-02 20:00:00	756	2	18.33
2019-04-02 21:00:00	608	1.25	14.09
2019-04-02 22:00:00	551	1.08	12.92
2019-04-02 23:00:00	222	0.17	5.17
2019-04-03 00:00:00	119	0	2
2019-04-03 01:00:00	76	0	1
2019-04-03 02:00:00	35	0	0
2019-04-03 03:00:00	33	0	0.08
2019-04-03 04:00:00	34	0	0
2019-04-03 05:00:00	176	0.17	3
2019-04-03 06:00:00	1182	3.58	26.58
2019-04-03 07:00:00	1847	6.59	46.17
2019-04-03 08:00:00	1762	6	43.5
2019-04-03 09:00:00	1657	7.67	41.84
2019-04-03 10:00:00	1507	5.92	37.42
2019-04-03 11:00:00	1413	5	34.83
2019-04-03 12:00:00	1481	5.33	36.33
2019-04-03 13:00:00	1542	5.67	37.83
2019-04-03 14:00:00	1337	6.42	33.17
2019-04-03 15:00:00	1372	9.67	34.92
2019-04-03 16:00:00	1412	8.33	35.42
2019-04-03 17:00:00	1577	10.09	39.25
2019-04-03 18:00:00	1500	7.42	38.33
2019-04-03 19:00:00	1139	4	28.09
2019-04-03 20:00:00	791	2.17	19.25
2019-04-03 21:00:00	711	1.84	16.58
2019-04-03 22:00:00	607	1.58	14.84
2019-04-03 23:00:00	263	0.17	5.75
2019-04-04 00:00:00	179	0	3.22
2019-04-04 01:00:00	76	0	1.09
2019-04-04 02:00:00	48	0	0.25
2019-04-04 03:00:00	34	0	0
2019-04-04 04:00:00	46	0	0.17
2019-04-04 05:00:00	202	0.17	3.58
2019-04-04 06:00:00	1150	3.58	25.42
2019-04-04 07:00:00	1878	6.5	46.84
2019-04-04 08:00:00	1746	6.25	43.67
2019-04-04 09:00:00	1662	6.25	41.25
2019-04-04 10:00:00	1450	5.34	36.33
2019-04-04 11:00:00	1403	4.92	34
2019-04-04 12:00:00	1496	6.67	37.42
2019-04-04 13:00:00	1564	6.83	38.67
2019-04-04 14:00:00	1508	6	37
2019-04-04 15:00:00	1499	5.75	36.92
2019-04-04 16:00:00	1437	5.33	35
2019-04-04 17:00:00	1565	7.59	38.83
2019-04-04 18:00:00	1569	14.42	41.42
2019-04-04 19:00:00	1141	3.92	28.17
2019-04-04 20:00:00	915	3	22.33
2019-04-04 21:00:00	666	1.75	15.75
2019-04-04 22:00:00	611	1.42	14.25
2019-04-04 23:00:00	322	0.42	7.5
2019-04-05 00:00:00	183	0	3.45
2019-04-05 01:00:00	116	0	1.92
2019-04-05 02:00:00	69	0	0.84
2019-04-05 03:00:00	48	0	0.5
2019-04-05 04:00:00	59	0	0.5
2019-04-05 05:00:00	190	0.25	3.42
2019-04-05 06:00:00	1152	3.75	25.42
2019-04-05 07:00:00	1807	6.42	45.5
2019-04-05 08:00:00	1838	6.42	45.08
2019-04-05 09:00:00	1654	6.33	41.59
2019-04-05 10:00:00	1456	5.58	36
2019-04-05 11:00:00	1374	5	34.34
2019-04-05 12:00:00	1461	6.5	35.92
2019-04-05 13:00:00	1550	6.17	38.58
2019-04-05 14:00:00	1421	6.08	34.5
2019-04-05 15:00:00	1519	7.25	37.5
2019-04-05 16:00:00	1474	5.83	36.5
2019-04-05 17:00:00	1471	9.58	37.42
2019-04-05 18:00:00	1556	8.33	38.67
2019-04-05 19:00:00	1288	5.25	31.75
2019-04-05 20:00:00	1074	4.67	27.34
2019-04-05 21:00:00	811	2.58	19.67
2019-04-05 22:00:00	692	1.83	16.42
2019-04-05 23:00:00	506	1.25	11.67
2019-04-06 00:00:00	409	0.22	8.89
2019-04-06 01:00:00	334	0.17	7.08
2019-04-06 02:00:00	211	0	4.33
2019-04-06 03:00:00	157	0	2.75
2019-04-06 04:00:00	132	0	2.09
2019-04-06 05:00:00	153	0.08	2.92
2019-04-06 06:00:00	556	1.42	12
2019-04-06 07:00:00	904	3.17	21.34
2019-04-06 08:00:00	1170	5.58	28.25
2019-04-06 09:00:00	1195	5.75	29.42
2019-04-06 10:00:00	1159	5.75	28.25
2019-04-06 11:00:00	1241	6.25	30.08
2019-04-06 12:00:00	1320	7.58	32.92
2019-04-06 13:00:00	1093	5.17	26.75
2019-04-06 14:00:00	968	4.17	23.42
2019-04-06 15:00:00	936	3.25	22.5
2019-04-06 16:00:00	1004	3.09	23.59
2019-04-06 17:00:00	1046	3.33	24.59
2019-04-06 18:00:00	986	3.42	23.58
2019-04-06 19:00:00	1038	3.58	24.42
2019-04-06 20:00:00	953	3.09	23
2019-04-06 21:00:00	936	2.92	22
2019-04-06 22:00:00	710	1.92	16.83
2019-04-06 23:00:00	524	1.42	12.17
2019-04-07 00:00:00	500	1	11
2019-04-07 01:00:00	403	0.59	8.83
2019-04-07 02:00:00	235	0.08	5.08
2019-04-07 03:00:00	191	0	3.58
2019-04-07 04:00:00	155	0	2.92
2019-04-07 05:00:00	145	0	2.59
2019-04-07 06:00:00	243	0.17	4.67
2019-04-07 07:00:00	360	0.67	7.75
2019-04-07 08:00:00	480	1	10.59
2019-04-07 09:00:00	715	1.67	16.33
2019-04-07 10:00:00	1000	3.17	23.67
2019-04-07 11:00:00	901	2.59	21.17
2019-04-07 12:00:00	970	2.84	22.67
2019-04-07 13:00:00	843	2.33	20.08
2019-04-07 14:00:00	778	1.92	18.17
2019-04-07 15:00:00	760	1.67	17.75
2019-04-07 16:00:00	754	2	17.34
2019-04-07 17:00:00	765	2.17	18.25
2019-04-07 18:00:00	821	2.42	19.34
2019-04-07 19:00:00	758	2.08	18.17
2019-04-07 20:00:00	616	1.67	14.42
2019-04-07 21:00:00	442	0.75	10
2019-04-07 22:00:00	265	12.42	11.42
2019-04-07 23:00:00	50	8.59	5.17
2019-04-08 00:00:00	60	10.34	5.67
2019-04-08 01:00:00	62	0.67	1.75
2019-04-08 02:00:00	22	7.92	3.59
2019-04-08 03:00:00	19	10.25	5.75
2019-04-08 04:00:00	31	7.25	2.84
2019-04-08 05:00:00	152	6.5	5.25
2019-04-08 06:00:00	706	9.67	18.17
2019-04-08 07:00:00	1572	14	41
2019-04-08 08:00:00	1459	8.5	37.17
2019-04-08 09:00:00	1385	6.5	34.5
2019-04-08 10:00:00	1294	4.67	32.5
2019-04-08 11:00:00	1180	4.58	28.67
2019-04-08 12:00:00	1163	5.5	28.92
2019-04-08 13:00:00	1319	5.25	32.75
2019-04-08 14:00:00	1237	6.25	30.58
2019-04-08 15:00:00	1179	7.5	30
2019-04-08 16:00:00	1180	5.75	29.75
2019-04-08 17:00:00	1163	5.25	29.09
2019-04-08 18:00:00	1362	8.42	34
2019-04-08 19:00:00	1114	3.84	28.08
2019-04-08 20:00:00	740	5.75	19.25
2019-04-08 21:00:00	550	1.42	12.75
2019-04-08 22:00:00	463	1	10.67
2019-04-08 23:00:00	183	0.33	4.17
2019-04-09 00:00:00	92	4.33	4.67
2019-04-09 01:00:00	42	6.5	4.75
2019-04-09 02:00:00	47	14.34	8
2019-04-09 03:00:00	47	13.42	7
2019-04-09 04:00:00	116	14.58	8.67
2019-04-09 05:00:00	100	9.17	5.25
2019-04-09 06:00:00	887	15.92	24.33
2019-04-09 07:00:00	1531	17.17	41.42
2019-04-09 08:00:00	1555	10.09	40
2019-04-09 09:00:00	1456	6.33	36.75
2019-04-09 10:00:00	1435	5.84	36
2019-04-09 11:00:00	1166	4.42	29.17
2019-04-09 12:00:00	1243	5.17	30.5
2019-04-09 13:00:00	1215	6	30.75
2019-04-09 14:00:00	1279	5.83	31.59
2019-04-09 15:00:00	1317	6.25	32.59
2019-04-09 16:00:00	1336	6	33.67
2019-04-09 17:00:00	1357	5.92	33.75
2019-04-09 18:00:00	1414	12.83	36.92
2019-04-09 19:00:00	1107	7.92	29.17
2019-04-09 20:00:00	754	1.67	18.25
2019-04-09 21:00:00	471	1.25	12.67
2019-04-09 22:00:00	466	0.84	11.92
2019-04-09 23:00:00	282	2.5	8.83
2019-04-10 00:00:00	12	4	4.33
2019-04-10 01:00:00	50	14.67	7.33
2019-04-10 02:00:00	34	15.08	7.25
2019-04-10 03:00:00	36	0.42	0.42
2019-04-10 04:00:00	39	0	0.17
2019-04-10 05:00:00	207	0.34	3.67
2019-04-10 06:00:00	1151	3.67	25.42
2019-04-10 07:00:00	1738	7.58	44.42
2019-04-10 08:00:00	1445	7.84	36.5
2019-04-10 09:00:00	1463	7.25	36.83
2019-04-10 10:00:00	1339	5.58	33.92
2019-04-10 11:00:00	1175	4.5	28.67
2019-04-10 12:00:00	1353	5.08	33.08
2019-04-10 13:00:00	1288	6.08	32.5
2019-04-10 14:00:00	1276	5.25	31.59
2019-04-10 15:00:00	1306	7.5	32.25
2019-04-10 16:00:00	1238	7.17	31.17
2019-04-10 17:00:00	1302	8.25	32.92
2019-04-10 18:00:00	1431	11.33	37.75
2019-04-10 19:00:00	1046	6.59	27.17
2019-04-10 20:00:00	736	2.58	18
2019-04-10 21:00:00	466	6.08	13.83
2019-04-10 22:00:00	467	8.58	14.42
2019-04-10 23:00:00	269	9.75	9.5
2019-04-11 00:00:00	180	10.22	9.11
2019-04-11 01:00:00	39	11.33	5.5
2019-04-11 02:00:00	25	8.58	4.92
2019-04-11 03:00:00	39	2.17	1.58
2019-04-11 04:00:00	68	1.75	2.5
2019-04-11 05:00:00	179	0.17	3.08
2019-04-11 06:00:00	1012	6.75	23.67
2019-04-11 07:00:00	1688	15.25	44.33
2019-04-11 08:00:00	1584	6.92	39.75
2019-04-11 09:00:00	1543	6.08	38.67
2019-04-11 10:00:00	1364	5.75	34.42
2019-04-11 11:00:00	1176	5.5	29.59
2019-04-11 12:00:00	1352	6.08	33.42
2019-04-11 13:00:00	1351	6.08	34.59
2019-04-11 14:00:00	1357	5.67	33.59
2019-04-11 15:00:00	1302	5.67	32.08
2019-04-11 16:00:00	1284	5.83	31.67
2019-04-11 17:00:00	1364	7.42	34.17
2019-04-11 18:00:00	1486	15.83	39.25
2019-04-11 19:00:00	1164	6.75	30.25
2019-04-11 20:00:00	881	2.17	21.08
2019-04-11 21:00:00	585	1.42	15.25
2019-04-11 22:00:00	473	0.84	12.08
2019-04-11 23:00:00	297	11.25	11.59
2019-04-12 00:00:00	152	0.67	4
2019-04-12 01:00:00	112	1.25	2.92
2019-04-12 02:00:00	80	0	0.92
2019-04-12 03:00:00	56	0.42	1.34
2019-04-12 04:00:00	65	0	0.58
2019-04-12 05:00:00	183	0.17	3.17
2019-04-12 06:00:00	1180	3.59	25.5
2019-04-12 07:00:00	1707	10.33	44.58
2019-04-12 08:00:00	1644	5.67	40.84
2019-04-12 09:00:00	1585	6.59	40.25
2019-04-12 10:00:00	1357	6.17	34.17
2019-04-12 11:00:00	1242	5.17	31
2019-04-12 12:00:00	1354	6.25	33.59
2019-04-12 13:00:00	1396	5.67	34.92
2019-04-12 14:00:00	1331	5.83	33.33
2019-04-12 15:00:00	1227	6.17	30.67
2019-04-12 16:00:00	1363	5.83	34.08
2019-04-12 17:00:00	1305	7.09	32.5
2019-04-12 18:00:00	1220	11.08	32.17
2019-04-12 19:00:00	1243	7.09	31.42
2019-04-12 20:00:00	991	4.67	24.58
2019-04-12 21:00:00	764	1.42	18.83
2019-04-12 22:00:00	641	1.42	15.25
2019-04-12 23:00:00	440	6.67	14.17
2019-04-13 00:00:00	244	6.22	8.78
2019-04-13 01:00:00	277	0.67	6.5
2019-04-13 02:00:00	177	0.08	3.58
2019-04-13 03:00:00	138	3.25	4.75
2019-04-13 04:00:00	150	1.83	4.33
2019-04-13 05:00:00	168	5.17	6.67
2019-04-13 06:00:00	547	6.5	13.58
2019-04-13 07:00:00	785	6.34	19.5
2019-04-13 08:00:00	1000	4.08	23.75
2019-04-13 09:00:00	1008	5.59	25.08
2019-04-13 10:00:00	1059	5.67	26.25
2019-04-13 11:00:00	1058	6.25	26.67
2019-04-13 12:00:00	1101	6.67	27.34
2019-04-13 13:00:00	933	5.75	23.84
2019-04-13 14:00:00	762	3.92	19
2019-04-13 15:00:00	707	1.75	16.75
2019-04-13 16:00:00	820	2.25	19.34
2019-04-13 17:00:00	834	1.84	19.58
2019-04-13 18:00:00	818	4.58	20.08
2019-04-13 19:00:00	832	2.25	19.17
2019-04-13 20:00:00	887	1.84	21
2019-04-13 21:00:00	701	2.17	16.92
2019-04-13 22:00:00	524	1	13.42
2019-04-13 23:00:00	474	0.84	12
2019-04-14 00:00:00	395	1.11	10.22
2019-04-14 01:00:00	237	10.75	9.83
2019-04-14 02:00:00	150	8.75	8.08
2019-04-14 03:00:00	90	10.59	6.92
2019-04-14 04:00:00	167	7.34	6.83
2019-04-14 05:00:00	175	0	3.33
2019-04-14 06:00:00	205	1.17	4.84
2019-04-14 07:00:00	325	4.34	8.5
2019-04-14 08:00:00	252	0.84	6.58
2019-04-14 09:00:00	473	0.84	11.59
2019-04-14 10:00:00	690	1.83	16.5
2019-04-14 11:00:00	701	1.67	16.5
2019-04-14 12:00:00	756	2.17	17.67
2019-04-14 13:00:00	767	1.42	18.17
2019-04-14 14:00:00	699	0.84	17.25
2019-04-14 15:00:00	629	1.42	16.09
2019-04-14 16:00:00	582	1.17	13.92
2019-04-14 17:00:00	583	11.33	16.5
2019-04-14 18:00:00	640	16	19.75
2019-04-14 19:00:00	633	16.67	20.25
2019-04-14 20:00:00	601	17.92	20.75
2019-04-14 21:00:00	503	19.42	18.25
2019-04-14 22:00:00	439	19.09	16.92
2019-04-14 23:00:00	184	16.59	11.08
2019-04-15 00:00:00	144	23.33	12.33
2019-04-15 01:00:00	334	17.92	14
2019-04-15 02:00:00	218	17	11.25
2019-04-15 03:00:00	155	17.92	9.67
2019-04-15 04:00:00	29	13.75	5.75
2019-04-15 05:00:00	134	16	8.92
2019-04-15 06:00:00	647	17.42	19.33
2019-04-15 07:00:00	1573	23.09	42.92
2019-04-15 08:00:00	1329	10.5	34.75
2019-04-15 09:00:00	1349	6.42	33.83
2019-04-15 10:00:00	1291	4.58	31.92
2019-04-15 11:00:00	1113	4.5	27.33
2019-04-15 12:00:00	1182	4.67	28.67
2019-04-15 13:00:00	1186	5.67	29.67
2019-04-15 14:00:00	1161	4.67	28.67
2019-04-15 15:00:00	1179	6.83	29.5
2019-04-15 16:00:00	1183	6.25	29.84
2019-04-15 17:00:00	1174	5.17	29
2019-04-15 18:00:00	1299	8.25	32.84
2019-04-15 19:00:00	1041	10.42	28.42
2019-04-15 20:00:00	697	2.09	17
2019-04-15 21:00:00	476	11.67	14.08
2019-04-15 22:00:00	424	16.58	15.92
2019-04-15 23:00:00	207	11.33	9.67
2019-04-16 00:00:00	101	2.11	2.22
2019-04-16 01:00:00	81	14.92	6.59
2019-04-16 02:00:00	246	18.75	12.58
2019-04-16 03:00:00	226	25.67	14.09
2019-04-16 04:00:00	158	19.17	12.08
2019-04-16 05:00:00	184	20.67	12.42
2019-04-16 06:00:00	910	21.33	25.75
2019-04-16 07:00:00	1380	21.33	38.59
2019-04-16 08:00:00	1454	20.92	40.67
2019-04-16 09:00:00	1316	20.59	37.17
2019-04-16 10:00:00	1409	17.58	38.42
2019-04-16 11:00:00	1054	18.92	30.75
2019-04-16 12:00:00	1156	10.17	30.5
2019-04-16 13:00:00	1182	5.67	29.59
2019-04-16 14:00:00	1158	6.08	29.17
2019-04-16 15:00:00	1191	5.92	29.75
2019-04-16 16:00:00	1213	6	30.58
2019-04-16 17:00:00	1268	6.17	31.42
2019-04-16 18:00:00	1410	11.17	36.42
2019-04-16 19:00:00	1091	8.34	29
2019-04-16 20:00:00	638	1.34	16
2019-04-16 21:00:00	445	13.33	15.75
2019-04-16 22:00:00	466	0.84	12.25
2019-04-16 23:00:00	233	0.5	5.75
2019-04-17 00:00:00	127	0	2.33
2019-04-17 01:00:00	90	0.08	1.25
2019-04-17 02:00:00	43	0.08	0.33
2019-04-17 03:00:00	52	0	0.42
2019-04-17 04:00:00	45	0	0.17
2019-04-17 05:00:00	199	0.17	3.58
2019-04-17 06:00:00	1043	3.17	23.25
2019-04-17 07:00:00	1726	6.5	42.75
2019-04-17 08:00:00	1463	8.92	37.83
2019-04-17 09:00:00	1420	6.59	35.83
2019-04-17 10:00:00	1338	6	33.83
2019-04-17 11:00:00	1185	3.84	29.25
2019-04-17 12:00:00	1250	4.75	30.17
2019-04-17 13:00:00	1194	6	30.33
2019-04-17 14:00:00	1164	4.58	28.59
2019-04-17 15:00:00	1194	6.42	30
2019-04-17 16:00:00	1163	7	29.59
2019-04-17 17:00:00	1240	7	30.84
2019-04-17 18:00:00	1340	11.33	35.5
2019-04-17 19:00:00	1056	6.75	27.34
2019-04-17 20:00:00	673	4.59	18.08
2019-04-17 21:00:00	467	2.5	12.08
2019-04-17 22:00:00	457	12.08	15
2019-04-17 23:00:00	197	13.08	8.92
2019-04-18 00:00:00	208	8.22	7.89
2019-04-18 01:00:00	143	0	2.5
2019-04-18 02:00:00	70	0.08	0.92
2019-04-18 03:00:00	73	0	0.92
2019-04-18 04:00:00	70	0	0.67
2019-04-18 05:00:00	154	0	2.5
2019-04-18 06:00:00	823	2.25	17.58
2019-04-18 07:00:00	1433	9.5	36.25
2019-04-18 08:00:00	1532	8	38.67
2019-04-18 09:00:00	1423	5.92	35.67
2019-04-18 10:00:00	1273	6	32.25
2019-04-18 11:00:00	1177	5.58	29.5
2019-04-18 12:00:00	1227	5.5	29.92
2019-04-18 13:00:00	1336	5.67	33.75
2019-04-18 14:00:00	1245	5.67	31.17
2019-04-18 15:00:00	1160	5.92	29.17
2019-04-18 16:00:00	1174	5.17	29.09
2019-04-18 17:00:00	1222	6.92	30.67
2019-04-18 18:00:00	1412	13.58	36.92
2019-04-18 19:00:00	1111	7.59	29.34
2019-04-18 20:00:00	806	2.42	19.83
2019-04-18 21:00:00	578	1	14.59
2019-04-18 22:00:00	459	1.25	11.92
2019-04-18 23:00:00	322	9.42	11.34
2019-04-19 00:00:00	173	4.89	5.22
2019-04-19 01:00:00	176	12	8.08
2019-04-19 02:00:00	66	4.34	3.33
2019-04-19 03:00:00	139	12.58	8.34
2019-04-19 04:00:00	108	6.75	4.58
2019-04-19 05:00:00	194	7.33	7
2019-04-19 06:00:00	444	6.33	11
2019-04-19 07:00:00	668	5.58	16.5
2019-04-19 08:00:00	1485	8.25	37
2019-04-19 09:00:00	1545	6.33	39
2019-04-19 10:00:00	1278	5.67	32.25
2019-04-19 11:00:00	1168	4.58	28.5
2019-04-19 12:00:00	1265	6	31.33
2019-04-19 13:00:00	1398	5.67	34.92
2019-04-19 14:00:00	1161	5.83	29.42
2019-04-19 15:00:00	1155	6	28.92
2019-04-19 16:00:00	1282	5.67	32
2019-04-19 17:00:00	1150	6.67	29.17
2019-04-19 18:00:00	1165	10.5	30.67
2019-04-19 19:00:00	1105	7.34	28.75
2019-04-19 20:00:00	973	4.42	24
2019-04-19 21:00:00	774	2.59	19.25
2019-04-19 22:00:00	617	0.17	14.08
2019-04-19 23:00:00	343	7.17	11.83
2019-04-20 00:00:00	301	7.33	8.44
2019-04-20 01:00:00	212	13	11
2019-04-20 02:00:00	127	14.33	8
2019-04-20 03:00:00	106	10.67	6.17
2019-04-20 04:00:00	116	13.42	6.92
2019-04-20 05:00:00	104	4.17	3.83
2019-04-20 06:00:00	259	1.67	5.67
2019-04-20 07:00:00	494	6	12
2019-04-20 08:00:00	860	7.25	21.75
2019-04-20 09:00:00	906	5.92	23.08
2019-04-20 10:00:00	928	5.17	23.25
2019-04-20 11:00:00	928	6	23.58
2019-04-20 12:00:00	994	6.08	24.5
2019-04-20 13:00:00	922	6	23.92
2019-04-20 14:00:00	707	3.17	17.5
2019-04-20 15:00:00	704	1.67	16.67
2019-04-20 16:00:00	746	1.83	17.83
2019-04-20 17:00:00	714	1.84	17.08
2019-04-20 18:00:00	694	4.42	17.09
2019-04-20 19:00:00	704	1.42	16.92
2019-04-20 20:00:00	753	1.42	17.75
2019-04-20 21:00:00	677	2.92	17.34
2019-04-20 22:00:00	520	2.34	14.34
2019-04-20 23:00:00	441	11.33	14.67
2019-04-21 00:00:00	301	0.22	6.34
2019-04-21 01:00:00	212	0.08	4.34
2019-04-21 02:00:00	158	7.58	6.67
2019-04-21 03:00:00	102	10.33	8.17
2019-04-21 04:00:00	108	1.17	2.17
2019-04-21 05:00:00	180	13.42	9.5
2019-04-21 06:00:00	199	14.25	9.42
2019-04-21 07:00:00	452	18.09	16.67
2019-04-21 08:00:00	236	1	5.67
2019-04-21 09:00:00	415	2.67	11.75
2019-04-21 10:00:00	653	1	15.25
2019-04-21 11:00:00	697	1.75	16.42
2019-04-21 12:00:00	700	1.67	16.33
2019-04-21 13:00:00	704	1	16.75
2019-04-21 14:00:00	646	1.25	16.67
2019-04-21 15:00:00	523	0.84	13
2019-04-21 16:00:00	475	1.25	12.33
2019-04-21 17:00:00	533	3.5	12.83
2019-04-21 18:00:00	544	7.08	14.34
2019-04-21 19:00:00	572	9.25	16.59
2019-04-21 20:00:00	461	7.92	12.84
2019-04-21 21:00:00	475	8.67	13.84
2019-04-21 22:00:00	228	10.67	9.17
2019-04-21 23:00:00	108	15.25	8.08
2019-04-22 00:00:00	56	5.56	3.67
2019-04-22 01:00:00	53	0	0.5
2019-04-22 02:00:00	58	0	0.42
2019-04-22 03:00:00	33	0	0
2019-04-22 04:00:00	54	0.08	0.67
2019-04-22 05:00:00	240	0.42	4.58
2019-04-22 06:00:00	1102	3.92	24.75
2019-04-22 07:00:00	1705	10.67	44.09
2019-04-22 08:00:00	1272	9.83	33.75
2019-04-22 09:00:00	1291	6	32.34
2019-04-22 10:00:00	1221	5.34	30.34
2019-04-22 11:00:00	1000	3.58	24.34
2019-04-22 12:00:00	1130	3.75	27.25
2019-04-22 13:00:00	1163	6	29.42
2019-04-22 14:00:00	1159	4.83	28.33
2019-04-22 15:00:00	1088	6.17	27.25
2019-04-22 16:00:00	1121	6.83	28.75
2019-04-22 17:00:00	1194	4.34	28.84
2019-04-22 18:00:00	1166	7.5	29.59
2019-04-22 19:00:00	1099	7.59	28.09
2019-04-22 20:00:00	700	1.67	16.75
2019-04-22 21:00:00	406	4	11.92
2019-04-22 22:00:00	411	8.17	11.5
2019-04-22 23:00:00	132	9.67	6.09
2019-04-23 00:00:00	88	1.22	1.78
2019-04-23 01:00:00	43	0	0.25
2019-04-23 02:00:00	27	0	0
2019-04-23 03:00:00	24	0	0
2019-04-23 04:00:00	86	1.08	0.67
2019-04-23 05:00:00	152	22.75	13.25
2019-04-23 06:00:00	762	20.09	22.08
2019-04-23 07:00:00	1368	22.25	39.17
2019-04-23 08:00:00	1412	13.75	37.5
2019-04-23 09:00:00	1290	12.92	34.92
2019-04-23 10:00:00	1300	10.25	33.92
2019-04-23 11:00:00	999	10	27.25
2019-04-23 12:00:00	1067	8.92	27.5
2019-04-23 13:00:00	1125	6.17	28.17
2019-04-23 14:00:00	1191	5.75	29.83
2019-04-23 15:00:00	1164	5.67	29.17
2019-04-23 16:00:00	1162	6	29.25
2019-04-23 17:00:00	1174	5.75	29.33
2019-04-23 18:00:00	1340	10.17	34.67
2019-04-23 19:00:00	1109	9.59	29.5
2019-04-23 20:00:00	592	1.25	14.75
2019-04-23 21:00:00	469	6.25	13
2019-04-23 22:00:00	465	1	11.92
2019-04-23 23:00:00	183	4.25	7
2019-04-24 00:00:00	95	4.67	4.66
2019-04-24 01:00:00	68	0	0.75
2019-04-24 02:00:00	40	0	0
2019-04-24 03:00:00	38	0	0
2019-04-24 04:00:00	48	0	0.25
2019-04-24 05:00:00	187	0.17	3.25
2019-04-24 06:00:00	1179	3.67	26.5
2019-04-24 07:00:00	1675	9.09	42.83
2019-04-24 08:00:00	1493	7.33	37.58
2019-04-24 09:00:00	1358	6.08	33.84
2019-04-24 10:00:00	1276	6.17	32.42
2019-04-24 11:00:00	1191	3.17	28.75
2019-04-24 12:00:00	1186	3.75	28.75
2019-04-24 13:00:00	1222	6.17	30.92
2019-04-24 14:00:00	1186	4.25	29
2019-04-24 15:00:00	1127	6	28.08
2019-04-24 16:00:00	1105	6.92	28.17
2019-04-24 17:00:00	1193	6.08	29.92
2019-04-24 18:00:00	1256	10.92	33.25
2019-04-24 19:00:00	1055	6.92	27.17
2019-04-24 20:00:00	651	1.92	16.58
2019-04-24 21:00:00	473	3.08	11.33
2019-04-24 22:00:00	465	10	13.75
2019-04-24 23:00:00	167	8	7.08
2019-04-25 00:00:00	136	6.11	5
2019-04-25 01:00:00	132	6.17	6.25
2019-04-25 02:00:00	39	4.58	2.75
2019-04-25 03:00:00	46	5.42	3.67
2019-04-25 04:00:00	67	0	0.67
2019-04-25 05:00:00	209	0.25	3.75
2019-04-25 06:00:00	1138	3.67	25.5
2019-04-25 07:00:00	1849	6.33	46
2019-04-25 08:00:00	1659	10.25	43.25
2019-04-25 09:00:00	1399	6.42	35
2019-04-25 10:00:00	1249	5.92	31.75
2019-04-25 11:00:00	1122	6	28.42
2019-04-25 12:00:00	1172	4.67	28.5
2019-04-25 13:00:00	1238	5.75	31
2019-04-25 14:00:00	1161	6	29.33
2019-04-25 15:00:00	1190	5.75	29.75
2019-04-25 16:00:00	1181	5.17	29.34
2019-04-25 17:00:00	1169	6.5	29.5
2019-04-25 18:00:00	1313	12.42	34.25
2019-04-25 19:00:00	1093	9.5	29.42
2019-04-25 20:00:00	816	1.75	19.58
2019-04-25 21:00:00	586	5.09	16.17
2019-04-25 22:00:00	476	1.59	12.17
2019-04-25 23:00:00	340	2.58	8.67
2019-04-26 00:00:00	204	0.33	4.44
2019-04-26 01:00:00	136	0	2.5
2019-04-26 02:00:00	83	0	1.17
2019-04-26 03:00:00	68	0	0.75
2019-04-26 04:00:00	65	0	0.67
2019-04-26 05:00:00	156	15.83	9.17
2019-04-26 06:00:00	871	10.75	22.25
2019-04-26 07:00:00	1612	8.92	40.25
2019-04-26 08:00:00	1364	12	35.92
2019-04-26 09:00:00	1463	5.67	36.59
2019-04-26 10:00:00	1226	6.08	30.92
2019-04-26 11:00:00	1171	4.17	28.75
2019-04-26 12:00:00	1233	6	30.42
2019-04-26 13:00:00	1299	5.83	32.25
2019-04-26 14:00:00	1205	5.84	30.33
2019-04-26 15:00:00	1098	6.08	27.58
2019-04-26 16:00:00	1245	5.75	31
2019-04-26 17:00:00	1170	6.33	29.59
2019-04-26 18:00:00	1182	9.67	30.58
2019-04-26 19:00:00	1066	7.59	27.84
2019-04-26 20:00:00	854	4.33	21.33
2019-04-26 21:00:00	589	9.17	17.33
2019-04-26 22:00:00	560	6.75	16.17
2019-04-26 23:00:00	455	1.25	10.83
2019-04-27 00:00:00	476	2.22	10.56
2019-04-27 01:00:00	325	2.25	7.92
2019-04-27 02:00:00	239	0.17	5
2019-04-27 03:00:00	187	0.08	3.59
2019-04-27 04:00:00	123	0	1.92
2019-04-27 05:00:00	153	1.5	3.08
2019-04-27 06:00:00	532	1.25	11.33
2019-04-27 07:00:00	994	4.33	23.83
2019-04-27 08:00:00	1006	6.34	25.33
2019-04-27 09:00:00	863	5.67	21.25
2019-04-27 10:00:00	940	4.67	23.17
2019-04-27 11:00:00	925	6	23.59
2019-04-27 12:00:00	948	6.25	23.75
2019-04-27 13:00:00	939	5.92	23.75
2019-04-27 14:00:00	702	3.5	17.34
2019-04-27 15:00:00	693	1.67	16.17
2019-04-27 16:00:00	707	1.09	17.58
2019-04-27 17:00:00	692	1.75	16.83
2019-04-27 18:00:00	721	4.17	17.75
2019-04-27 19:00:00	700	1.42	16.58
2019-04-27 20:00:00	712	1	17.58
2019-04-27 21:00:00	644	1.09	16.17
2019-04-27 22:00:00	519	1.34	12.75
2019-04-27 23:00:00	366	10.25	11.42
2019-04-28 00:00:00	249	6.22	9.11
2019-04-28 01:00:00	296	9.83	10.25
2019-04-28 02:00:00	196	15	10.59
2019-04-28 03:00:00	219	21.5	13.5
2019-04-28 04:00:00	222	16.75	10.75
2019-04-28 05:00:00	196	23.92	14
2019-04-28 06:00:00	315	24.09	16.42
2019-04-28 07:00:00	303	19.08	14.09
2019-04-28 08:00:00	241	2	6.83
2019-04-28 09:00:00	353	1.34	8.42
2019-04-28 10:00:00	591	0.84	14.58
2019-04-28 11:00:00	714	1	17.75
2019-04-28 12:00:00	703	1.59	17.42
2019-04-28 13:00:00	652	1	16.33
2019-04-28 14:00:00	530	0.84	13.58
2019-04-28 15:00:00	463	1.25	12.5
2019-04-28 16:00:00	470	0.84	12
2019-04-28 17:00:00	473	3.08	12
2019-04-28 18:00:00	480	6.58	13
2019-04-28 19:00:00	525	8.84	15.25
2019-04-28 20:00:00	458	6.92	12.67
2019-04-28 21:00:00	461	8.42	13.25
2019-04-28 22:00:00	236	10.17	9.58
2019-04-28 23:00:00	62	10.34	6
2019-04-29 00:00:00	1	11.33	4.11
2019-04-29 01:00:00	63	5.59	3.42
2019-04-29 02:00:00	47	0	0.25
2019-04-29 03:00:00	36	0	0
2019-04-29 04:00:00	48	0	0.17
2019-04-29 05:00:00	179	13.5	9.09
2019-04-29 06:00:00	1079	6.5	25
2019-04-29 07:00:00	1588	16.25	42.75
2019-04-29 08:00:00	1382	15.5	36.42
2019-04-29 09:00:00	1590	6.42	40.25
2019-04-29 10:00:00	1368	5.92	34
2019-04-29 11:00:00	1358	4.58	33.58
2019-04-29 12:00:00	1433	6.58	35.33
2019-04-29 13:00:00	1428	10.33	36.42
2019-04-29 14:00:00	1209	18.25	33.58
2019-04-29 15:00:00	1145	18.84	33.33
2019-04-29 16:00:00	1055	19.42	30.42
2019-04-29 17:00:00	1401	17.33	36.17
2019-04-29 18:00:00	1430	16.5	39.67
2019-04-29 19:00:00	878	3.83	22.59
2019-04-29 20:00:00	764	3.42	18.59
2019-04-29 21:00:00	530	3.33	12.83
2019-04-29 22:00:00	428	1.75	10.34
2019-04-29 23:00:00	138	9.5	6.67
2019-04-30 00:00:00	112	0.11	1.78
2019-04-30 01:00:00	64	0.58	0.92
2019-04-30 02:00:00	75	8	5.42
2019-04-30 03:00:00	25	0	0
2019-04-30 04:00:00	37	0	0.25
2019-04-30 05:00:00	194	0.42	3.75
2019-04-30 06:00:00	1053	5.67	23.84
2019-04-30 07:00:00	1682	11.83	43.59
2019-04-30 08:00:00	1556	8.92	39.75
2019-04-30 09:00:00	1690	7.84	41.83
2019-04-30 10:00:00	1479	5.67	36.5
2019-04-30 11:00:00	1347	6.25	34
2019-04-30 12:00:00	1396	7.92	34.92
2019-04-30 13:00:00	1491	5.83	36.84
2019-04-30 14:00:00	1459	9.5	36.5
2019-04-30 15:00:00	1509	7.25	37.75
2019-04-30 16:00:00	1264	13.75	34.09
2019-04-30 17:00:00	1319	24.5	37.92
2019-04-30 18:00:00	1415	26.34	41.5
2019-04-30 19:00:00	1204	4.34	29.75
2019-04-30 20:00:00	1041	3.25	25.58
2019-04-30 21:00:00	856	2.42	20.34
2019-04-30 22:00:00	760	2.34	18.08
2019-04-30 23:00:00	432	3	11.17
2019-05-01 00:00:00	361	9.44	10.89

## Sheet: PM 06040 06
Data/Hora	Intensidade(carros/hora)	Ocupacao(%)	Carga(%)
2019-04-01 00:00:00	0	0	0
2019-04-01 01:00:00	0	0	0
2019-04-01 02:00:00	0	0	0
2019-04-01 03:00:00	0	0	0
2019-04-01 04:00:00	0	0	0
2019-04-01 05:00:00	0	0	0
2019-04-01 06:00:00	0	0	0
2019-04-01 07:00:00	0	0	0
2019-04-01 08:00:00	0	0	0
2019-04-01 09:00:00	0	0	0
2019-04-01 10:00:00	0	0	0
2019-04-01 11:00:00	0	0	0
2019-04-01 12:00:00	0	0	0
2019-04-01 13:00:00	0	0	0
2019-04-01 14:00:00	0	0	0
2019-04-01 15:00:00	0	0	0
2019-04-01 16:00:00	0	0	0
2019-04-01 17:00:00	0	0	0
2019-04-01 18:00:00	0	0	0
2019-04-01 19:00:00	0	0	0
2019-04-01 20:00:00	0	0	0
2019-04-01 21:00:00	0	0	0
2019-04-01 22:00:00	0	0	0
2019-04-01 23:00:00	0	0	0
2019-04-02 00:00:00	0	0	0
2019-04-02 01:00:00	0	0	0
2019-04-02 02:00:00	0	0	0
2019-04-02 03:00:00	0	0	0
2019-04-02 04:00:00	0	0	0
2019-04-02 05:00:00	0	0	0
2019-04-02 06:00:00	0	0	0
2019-04-02 07:00:00	0	0	0
2019-04-02 08:00:00	0	0	0
2019-04-02 09:00:00	0	0	0
2019-04-02 10:00:00	0	0	0
2019-04-02 11:00:00	0	0	0
2019-04-02 12:00:00	0	0	0
2019-04-02 13:00:00	0	0	0
2019-04-02 14:00:00	0	0	0
2019-04-02 15:00:00	0	0	0
2019-04-02 16:00:00	0	0	0
2019-04-02 17:00:00	0	0	0
2019-04-02 18:00:00	0	0	0
2019-04-02 19:00:00	0	0	0
2019-04-02 20:00:00	0	0	0
2019-04-02 21:00:00	0	0	0
2019-04-02 22:00:00	0	0	0
2019-04-02 23:00:00	0	0	0
2019-04-03 00:00:00	0	0	0
2019-04-03 01:00:00	0	0	0
2019-04-03 02:00:00	0	0	0
2019-04-03 03:00:00	0	0	0
2019-04-03 04:00:00	0	0	0
2019-04-03 05:00:00	0	0	0
2019-04-03 06:00:00	0	0	0
2019-04-03 07:00:00	0	0	0
2019-04-03 08:00:00	0	0	0
2019-04-03 09:00:00	0	0	0
2019-04-03 10:00:00	0	0	0
2019-04-03 11:00:00	0	0	0
2019-04-03 12:00:00	0	0	0
2019-04-03 13:00:00	0	0	0
2019-04-03 14:00:00	0	0	0
2019-04-03 15:00:00	0	0	0
2019-04-03 16:00:00	0	0	0
2019-04-03 17:00:00	0	0	0
2019-04-03 18:00:00	0	0	0
2019-04-03 19:00:00	0	0	0
2019-04-03 20:00:00	0	0	0
2019-04-03 21:00:00	0	0	0
2019-04-03 22:00:00	0	0	0
2019-04-03 23:00:00	0	0	0
2019-04-04 00:00:00	0	0	0
2019-04-04 01:00:00	0	0	0
2019-04-04 02:00:00	0	0	0
2019-04-04 03:00:00	0	0	0
2019-04-04 04:00:00	0	0	0
2019-04-04 05:00:00	0	0	0
2019-04-04 06:00:00	0	0	0
2019-04-04 07:00:00	0	0	0
2019-04-04 08:00:00	0	0	0
2019-04-04 09:00:00	0	0	0
2019-04-04 10:00:00	0	0	0
2019-04-04 11:00:00	0	0	0
2019-04-04 12:00:00	0	0	0
2019-04-04 13:00:00	0	0	0
2019-04-04 14:00:00	0	0	0
2019-04-04 15:00:00	0	0	0
2019-04-04 16:00:00	0	0	0
2019-04-04 17:00:00	0	0	0
2019-04-04 18:00:00	0	0	0
2019-04-04 19:00:00	0	0	0
2019-04-04 20:00:00	0	0	0
2019-04-04 21:00:00	0	0	0
2019-04-04 22:00:00	0	0	0
2019-04-04 23:00:00	0	0	0
2019-04-05 00:00:00	0	0	0
2019-04-05 01:00:00	0	0	0
2019-04-05 02:00:00	0	0	0
2019-04-05 03:00:00	0	0	0
2019-04-05 04:00:00	0	0	0
2019-04-05 05:00:00	0	0	0
2019-04-05 06:00:00	0	0	0
2019-04-05 07:00:00	0	0	0
2019-04-05 08:00:00	0	0	0
2019-04-05 09:00:00	0	0	0
2019-04-05 10:00:00	0	0	0
2019-04-05 11:00:00	0	0	0
2019-04-05 12:00:00	0	0	0
2019-04-05 13:00:00	0	0	0
2019-04-05 14:00:00	0	0	0
2019-04-05 15:00:00	0	0	0
2019-04-05 16:00:00	0	0	0
2019-04-05 17:00:00	0	0	0
2019-04-05 18:00:00	0	0	0
2019-04-05 19:00:00	0	0	0
2019-04-05 20:00:00	0	0	0
2019-04-05 21:00:00	0	0	0
2019-04-05 22:00:00	0	0	0
2019-04-05 23:00:00	0	0	0
2019-04-06 00:00:00	0	0	0
2019-04-06 01:00:00	0	0	0
2019-04-06 02:00:00	0	0	0
2019-04-06 03:00:00	0	0	0
2019-04-06 04:00:00	0	0	0
2019-04-06 05:00:00	0	0	0
2019-04-06 06:00:00	0	0	0
2019-04-06 07:00:00	0	0	0
2019-04-06 08:00:00	0	0	0
2019-04-06 09:00:00	0	0	0
2019-04-06 10:00:00	0	0	0
2019-04-06 11:00:00	0	0	0
2019-04-06 12:00:00	0	0	0
2019-04-06 13:00:00	0	0	0
2019-04-06 14:00:00	0	0	0
2019-04-06 15:00:00	0	0	0
2019-04-06 16:00:00	0	0	0
2019-04-06 17:00:00	0	0	0
2019-04-06 18:00:00	0	0	0
2019-04-06 19:00:00	0	0	0
2019-04-06 20:00:00	0	0	0
2019-04-06 21:00:00	0	0	0
2019-04-06 22:00:00	0	0	0
2019-04-06 23:00:00	0	0	0
2019-04-07 00:00:00	0	0	0
2019-04-07 01:00:00	0	0	0
2019-04-07 02:00:00	0	0	0
2019-04-07 03:00:00	0	0	0
2019-04-07 04:00:00	0	0	0
2019-04-07 05:00:00	0	0	0
2019-04-07 06:00:00	0	0	0
2019-04-07 07:00:00	0	0	0
2019-04-07 08:00:00	0	0	0
2019-04-07 09:00:00	0	0	0
2019-04-07 10:00:00	0	0	0
2019-04-07 11:00:00	0	0	0
2019-04-07 12:00:00	0	0	0
2019-04-07 13:00:00	0	0	0
2019-04-07 14:00:00	0	0	0
2019-04-07 15:00:00	0	0	0
2019-04-07 16:00:00	0	0	0
2019-04-07 17:00:00	0	0	0
2019-04-07 18:00:00	0	0	0
2019-04-07 19:00:00	0	0	0
2019-04-07 20:00:00	0	0	0
2019-04-07 21:00:00	0	0	0
2019-04-07 22:00:00	0	0	0
2019-04-07 23:00:00	0	0	0
2019-04-08 00:00:00	0	0	0
2019-04-08 01:00:00	0	0	0
2019-04-08 02:00:00	0	0	0
2019-04-08 03:00:00	0	0	0
2019-04-08 04:00:00	0	0	0
2019-04-08 05:00:00	0	0	0
2019-04-08 06:00:00	0	0	0
2019-04-08 07:00:00	0	0	0
2019-04-08 08:00:00	0	0	0
2019-04-08 09:00:00	0	0	0
2019-04-08 10:00:00	0	0	0
2019-04-08 11:00:00	0	0	0
2019-04-08 12:00:00	0	0	0
2019-04-08 13:00:00	0	0	0
2019-04-08 14:00:00	0	0	0
2019-04-08 15:00:00	0	0	0
2019-04-08 16:00:00	0	0	0
2019-04-08 17:00:00	0	0	0
2019-04-08 18:00:00	0	0	0
2019-04-08 19:00:00	0	0	0
2019-04-08 20:00:00	0	0	0
2019-04-08 21:00:00	0	0	0
2019-04-08 22:00:00	0	0	0
2019-04-08 23:00:00	0	0	0
2019-04-09 00:00:00	0	0	0
2019-04-09 01:00:00	0	0	0
2019-04-09 02:00:00	0	0	0
2019-04-09 03:00:00	0	0	0
2019-04-09 04:00:00	0	0	0
2019-04-09 05:00:00	0	0	0
2019-04-09 06:00:00	0	0	0
2019-04-09 07:00:00	0	0	0
2019-04-09 08:00:00	0	0	0
2019-04-09 09:00:00	0	0	0
2019-04-09 10:00:00	0	0	0
2019-04-09 11:00:00	0	0	0
2019-04-09 12:00:00	0	0	0
2019-04-09 13:00:00	0	0	0
2019-04-09 14:00:00	0	0	0
2019-04-09 15:00:00	0	0	0
2019-04-09 16:00:00	0	0	0
2019-04-09 17:00:00	0	0	0
2019-04-09 18:00:00	0	0	0
2019-04-09 19:00:00	0	0	0
2019-04-09 20:00:00	0	0	0
2019-04-09 21:00:00	0	0	0
2019-04-09 22:00:00	0	0	0
2019-04-09 23:00:00	0	0	0
2019-04-10 00:00:00	0	0	0
2019-04-10 01:00:00	0	0	0
2019-04-10 02:00:00	0	0	0
2019-04-10 03:00:00	0	0	0
2019-04-10 04:00:00	0	0	0
2019-04-10 05:00:00	0	0	0
2019-04-10 06:00:00	0	0	0
2019-04-10 07:00:00	0	0	0
2019-04-10 08:00:00	0	0	0
2019-04-10 09:00:00	0	0	0
2019-04-10 10:00:00	0	0	0
2019-04-10 11:00:00	0	0	0
2019-04-10 12:00:00	0	0	0
2019-04-10 13:00:00	0	0	0
2019-04-10 14:00:00	0	0	0
2019-04-10 15:00:00	0	0	0
2019-04-10 16:00:00	0	0	0
2019-04-10 17:00:00	0	0	0
2019-04-10 18:00:00	0	0	0
2019-04-10 19:00:00	0	0	0
2019-04-10 20:00:00	0	0	0
2019-04-10 21:00:00	0	0	0
2019-04-10 22:00:00	0	0	0
2019-04-10 23:00:00	0	0	0
2019-04-11 00:00:00	0	0	0
2019-04-11 01:00:00	0	0	0
2019-04-11 02:00:00	0	0	0
2019-04-11 03:00:00	0	0	0
2019-04-11 04:00:00	0	0	0
2019-04-11 05:00:00	0	0	0
2019-04-11 06:00:00	0	0	0
2019-04-11 07:00:00	0	0	0
2019-04-11 08:00:00	0	0	0
2019-04-11 09:00:00	0	0	0
2019-04-11 10:00:00	0	0	0
2019-04-11 11:00:00	0	0	0
2019-04-11 12:00:00	0	0	0
2019-04-11 13:00:00	0	0	0
2019-04-11 14:00:00	0	0	0
2019-04-11 15:00:00	0	0	0
2019-04-11 16:00:00	0	0	0
2019-04-11 17:00:00	0	0	0
2019-04-11 18:00:00	0	0	0
2019-04-11 19:00:00	0	0	0
2019-04-11 20:00:00	0	0	0
2019-04-11 21:00:00	0	0	0
2019-04-11 22:00:00	0	0	0
2019-04-11 23:00:00	0	0	0
2019-04-12 00:00:00	0	0	0
2019-04-12 01:00:00	0	0	0
2019-04-12 02:00:00	0	0	0
2019-04-12 03:00:00	0	0	0
2019-04-12 04:00:00	0	0	0
2019-04-12 05:00:00	0	0	0
2019-04-12 06:00:00	0	0	0
2019-04-12 07:00:00	0	0	0
2019-04-12 08:00:00	0	0	0
2019-04-12 09:00:00	0	0	0
2019-04-12 10:00:00	0	0	0
2019-04-12 11:00:00	0	0	0
2019-04-12 12:00:00	0	0	0
2019-04-12 13:00:00	0	0	0
2019-04-12 14:00:00	0	0	0
2019-04-12 15:00:00	0	0	0
2019-04-12 16:00:00	0	0	0
2019-04-12 17:00:00	0	0	0
2019-04-12 18:00:00	0	0	0
2019-04-12 19:00:00	0	0	0
2019-04-12 20:00:00	0	0	0
2019-04-12 21:00:00	0	0	0
2019-04-12 22:00:00	0	0	0
2019-04-12 23:00:00	0	0	0
2019-04-13 00:00:00	0	0	0
2019-04-13 01:00:00	0	0	0
2019-04-13 02:00:00	0	0	0
2019-04-13 03:00:00	0	0	0
2019-04-13 04:00:00	0	0	0
2019-04-13 05:00:00	0	0	0
2019-04-13 06:00:00	0	0	0
2019-04-13 07:00:00	0	0	0
2019-04-13 08:00:00	0	0	0
2019-04-13 09:00:00	0	0	0
2019-04-13 10:00:00	0	0	0
2019-04-13 11:00:00	0	0	0
2019-04-13 12:00:00	0	0	0
2019-04-13 13:00:00	0	0	0
2019-04-13 14:00:00	0	0	0
2019-04-13 15:00:00	0	0	0
2019-04-13 16:00:00	0	0	0
2019-04-13 17:00:00	0	0	0
2019-04-13 18:00:00	0	0	0
2019-04-13 19:00:00	0	0	0
2019-04-13 20:00:00	0	0	0
2019-04-13 21:00:00	0	0	0
2019-04-13 22:00:00	0	0	0
2019-04-13 23:00:00	0	0	0
2019-04-14 00:00:00	0	0	0
2019-04-14 01:00:00	0	0	0
2019-04-14 02:00:00	0	0	0
2019-04-14 03:00:00	0	0	0
2019-04-14 04:00:00	0	0	0
2019-04-14 05:00:00	0	0	0
2019-04-14 06:00:00	0	0	0
2019-04-14 07:00:00	0	0	0
2019-04-14 08:00:00	0	0	0
2019-04-14 09:00:00	0	0	0
2019-04-14 10:00:00	0	0	0
2019-04-14 11:00:00	0	0	0
2019-04-14 12:00:00	0	0	0
2019-04-14 13:00:00	0	0	0
2019-04-14 14:00:00	0	0	0
2019-04-14 15:00:00	0	0	0
2019-04-14 16:00:00	0	0	0
2019-04-14 17:00:00	0	0	0
2019-04-14 18:00:00	0	0	0
2019-04-14 19:00:00	0	0	0
2019-04-14 20:00:00	0	0	0
2019-04-14 21:00:00	0	0	0
2019-04-14 22:00:00	0	0	0
2019-04-14 23:00:00	0	0	0
2019-04-15 00:00:00	0	0	0
2019-04-15 01:00:00	0	0	0
2019-04-15 02:00:00	0	0	0
2019-04-15 03:00:00	0	0	0
2019-04-15 04:00:00	0	0	0
2019-04-15 05:00:00	0	0	0
2019-04-15 06:00:00	0	0	0
2019-04-15 07:00:00	0	0	0
2019-04-15 08:00:00	0	0	0
2019-04-15 09:00:00	0	0	0
2019-04-15 10:00:00	0	0	0
2019-04-15 11:00:00	0	0	0
2019-04-15 12:00:00	0	0	0
2019-04-15 13:00:00	0	0	0
2019-04-15 14:00:00	0	0	0
2019-04-15 15:00:00	0	0	0
2019-04-15 16:00:00	0	0	0
2019-04-15 17:00:00	0	0	0
2019-04-15 18:00:00	0	0	0
2019-04-15 19:00:00	0	0	0
2019-04-15 20:00:00	0	0	0
2019-04-15 21:00:00	0	0	0
2019-04-15 22:00:00	0	0	0
2019-04-15 23:00:00	0	0	0
2019-04-16 00:00:00	0	0	0
2019-04-16 01:00:00	0	0	0
2019-04-16 02:00:00	0	0	0
2019-04-16 03:00:00	0	0	0
2019-04-16 04:00:00	0	0	0
2019-04-16 05:00:00	0	0	0
2019-04-16 06:00:00	0	0	0
2019-04-16 07:00:00	0	0	0
2019-04-16 08:00:00	0	0	0
2019-04-16 09:00:00	0	0	0
2019-04-16 10:00:00	0	0	0
2019-04-16 11:00:00	0	0	0
2019-04-16 12:00:00	0	0	0
2019-04-16 13:00:00	0	0	0
2019-04-16 14:00:00	0	0	0
2019-04-16 15:00:00	0	0	0
2019-04-16 16:00:00	0	0	0
2019-04-16 17:00:00	0	0	0
2019-04-16 18:00:00	0	0	0
2019-04-16 19:00:00	0	0	0
2019-04-16 20:00:00	0	0	0
2019-04-16 21:00:00	0	0	0
2019-04-16 22:00:00	0	0	0
2019-04-16 23:00:00	0	0	0
2019-04-17 00:00:00	0	0	0
2019-04-17 01:00:00	0	0	0
2019-04-17 02:00:00	0	0	0
2019-04-17 03:00:00	0	0	0
2019-04-17 04:00:00	0	0	0
2019-04-17 05:00:00	0	0	0
2019-04-17 06:00:00	0	0	0
2019-04-17 07:00:00	0	0	0
2019-04-17 08:00:00	0	0	0
2019-04-17 09:00:00	0	0	0
2019-04-17 10:00:00	0	0	0
2019-04-17 11:00:00	0	0	0
2019-04-17 12:00:00	0	0	0
2019-04-17 13:00:00	0	0	0
2019-04-17 14:00:00	0	0	0
2019-04-17 15:00:00	0	0	0
2019-04-17 16:00:00	0	0	0
2019-04-17 17:00:00	0	0	0
2019-04-17 18:00:00	0	0	0
2019-04-17 19:00:00	0	0	0
2019-04-17 20:00:00	0	0	0
2019-04-17 21:00:00	0	0	0
2019-04-17 22:00:00	0	0	0
2019-04-17 23:00:00	0	0	0
2019-04-18 00:00:00	0	0	0
2019-04-18 01:00:00	0	0	0
2019-04-18 02:00:00	0	0	0
2019-04-18 03:00:00	0	0	0
2019-04-18 04:00:00	0	0	0
2019-04-18 05:00:00	0	0	0
2019-04-18 06:00:00	0	0	0
2019-04-18 07:00:00	0	0	0
2019-04-18 08:00:00	0	0	0
2019-04-18 09:00:00	0	0	0
2019-04-18 10:00:00	0	0	0
2019-04-18 11:00:00	0	0	0
2019-04-18 12:00:00	0	0	0
2019-04-18 13:00:00	0	0	0
2019-04-18 14:00:00	0	0	0
2019-04-18 15:00:00	0	0	0
2019-04-18 16:00:00	0	0	0
2019-04-18 17:00:00	0	0	0
2019-04-18 18:00:00	0	0	0
2019-04-18 19:00:00	0	0	0
2019-04-18 20:00:00	0	0	0
2019-04-18 21:00:00	0	0	0
2019-04-18 22:00:00	0	0	0
2019-04-18 23:00:00	0	0	0
2019-04-19 00:00:00	0	0	0
2019-04-19 01:00:00	0	0	0
2019-04-19 02:00:00	0	0	0
2019-04-19 03:00:00	0	0	0
2019-04-19 04:00:00	0	0	0
2019-04-19 05:00:00	0	0	0
2019-04-19 06:00:00	0	0	0
2019-04-19 07:00:00	0	0	0
2019-04-19 08:00:00	0	0	0
2019-04-19 09:00:00	0	0	0
2019-04-19 10:00:00	0	0	0
2019-04-19 11:00:00	0	0	0
2019-04-19 12:00:00	0	0	0
2019-04-19 13:00:00	0	0	0
2019-04-19 14:00:00	0	0	0
2019-04-19 15:00:00	0	0	0
2019-04-19 16:00:00	0	0	0
2019-04-19 17:00:00	0	0	0
2019-04-19 18:00:00	0	0	0
2019-04-19 19:00:00	0	0	0
2019-04-19 20:00:00	0	0	0
2019-04-19 21:00:00	0	0	0
2019-04-19 22:00:00	0	0	0
2019-04-19 23:00:00	0	0	0
2019-04-20 00:00:00	0	0	0
2019-04-20 01:00:00	0	0	0
2019-04-20 02:00:00	0	0	0
2019-04-20 03:00:00	0	0	0
2019-04-20 04:00:00	0	0	0
2019-04-20 05:00:00	0	0	0
2019-04-20 06:00:00	0	0	0
2019-04-20 07:00:00	0	0	0
2019-04-20 08:00:00	0	0	0
2019-04-20 09:00:00	0	0	0
2019-04-20 10:00:00	0	0	0
2019-04-20 11:00:00	0	0	0
2019-04-20 12:00:00	0	0	0
2019-04-20 13:00:00	0	0	0
2019-04-20 14:00:00	0	0	0
2019-04-20 15:00:00	0	0	0
2019-04-20 16:00:00	0	0	0
2019-04-20 17:00:00	0	0	0
2019-04-20 18:00:00	0	0	0
2019-04-20 19:00:00	0	0	0
2019-04-20 20:00:00	0	0	0
2019-04-20 21:00:00	0	0	0
2019-04-20 22:00:00	0	0	0
2019-04-20 23:00:00	0	0	0
2019-04-21 00:00:00	0	0	0
2019-04-21 01:00:00	0	0	0
2019-04-21 02:00:00	0	0	0
2019-04-21 03:00:00	0	0	0
2019-04-21 04:00:00	0	0	0
2019-04-21 05:00:00	0	0	0
2019-04-21 06:00:00	0	0	0
2019-04-21 07:00:00	0	0	0
2019-04-21 08:00:00	0	0	0
2019-04-21 09:00:00	0	0	0
2019-04-21 10:00:00	0	0	0
2019-04-21 11:00:00	0	0	0
2019-04-21 12:00:00	0	0	0
2019-04-21 13:00:00	0	0	0
2019-04-21 14:00:00	0	0	0
2019-04-21 15:00:00	0	0	0
2019-04-21 16:00:00	0	0	0
2019-04-21 17:00:00	0	0	0
2019-04-21 18:00:00	0	0	0
2019-04-21 19:00:00	0	0	0
2019-04-21 20:00:00	0	0	0
2019-04-21 21:00:00	0	0	0
2019-04-21 22:00:00	0	0	0
2019-04-21 23:00:00	0	0	0
2019-04-22 00:00:00	0	0	0
2019-04-22 01:00:00	0	0	0
2019-04-22 02:00:00	0	0	0
2019-04-22 03:00:00	0	0	0
2019-04-22 04:00:00	0	0	0
2019-04-22 05:00:00	0	0	0
2019-04-22 06:00:00	0	0	0
2019-04-22 07:00:00	0	0	0
2019-04-22 08:00:00	0	0	0
2019-04-22 09:00:00	0	0	0
2019-04-22 10:00:00	0	0	0
2019-04-22 11:00:00	0	0	0
2019-04-22 12:00:00	0	0	0
2019-04-22 13:00:00	0	0	0
2019-04-22 14:00:00	0	0	0
2019-04-22 15:00:00	0	0	0
2019-04-22 16:00:00	0	0	0
2019-04-22 17:00:00	0	0	0
2019-04-22 18:00:00	0	0	0
2019-04-22 19:00:00	0	0	0
2019-04-22 20:00:00	0	0	0
2019-04-22 21:00:00	0	0	0
2019-04-22 22:00:00	0	0	0
2019-04-22 23:00:00	0	0	0
2019-04-23 00:00:00	0	0	0
2019-04-23 01:00:00	0	0	0
2019-04-23 02:00:00	0	0	0
2019-04-23 03:00:00	0	0	0
2019-04-23 04:00:00	0	0	0
2019-04-23 05:00:00	0	0	0
2019-04-23 06:00:00	0	0	0
2019-04-23 07:00:00	0	0	0
2019-04-23 08:00:00	0	0	0
2019-04-23 09:00:00	0	0	0
2019-04-23 10:00:00	0	0	0
2019-04-23 11:00:00	0	0	0
2019-04-23 12:00:00	0	0	0
2019-04-23 13:00:00	0	0	0
2019-04-23 14:00:00	0	0	0
2019-04-23 15:00:00	0	0	0
2019-04-23 16:00:00	0	0	0
2019-04-23 17:00:00	0	0	0
2019-04-23 18:00:00	0	0	0
2019-04-23 19:00:00	0	0	0
2019-04-23 20:00:00	0	0	0
2019-04-23 21:00:00	0	0	0
2019-04-23 22:00:00	0	0	0
2019-04-23 23:00:00	0	0	0
2019-04-24 00:00:00	0	0	0
2019-04-24 01:00:00	0	0	0
2019-04-24 02:00:00	0	0	0
2019-04-24 03:00:00	0	0	0
2019-04-24 04:00:00	0	0	0
2019-04-24 05:00:00	0	0	0
2019-04-24 06:00:00	0	0	0
2019-04-24 07:00:00	0	0	0
2019-04-24 08:00:00	0	0	0
2019-04-24 09:00:00	0	0	0
2019-04-24 10:00:00	0	0	0
2019-04-24 11:00:00	0	0	0
2019-04-24 12:00:00	0	0	0
2019-04-24 13:00:00	0	0	0
2019-04-24 14:00:00	0	0	0
2019-04-24 15:00:00	0	0	0
2019-04-24 16:00:00	0	0	0
2019-04-24 17:00:00	0	0	0
2019-04-24 18:00:00	0	0	0
2019-04-24 19:00:00	0	0	0
2019-04-24 20:00:00	0	0	0
2019-04-24 21:00:00	0	0	0
2019-04-24 22:00:00	0	0	0
2019-04-24 23:00:00	0	0	0
2019-04-25 00:00:00	0	0	0
2019-04-25 01:00:00	0	0	0
2019-04-25 02:00:00	0	0	0
2019-04-25 03:00:00	0	0	0
2019-04-25 04:00:00	0	0	0
2019-04-25 05:00:00	0	0	0
2019-04-25 06:00:00	0	0	0
2019-04-25 07:00:00	0	0	0
2019-04-25 08:00:00	0	0	0
2019-04-25 09:00:00	0	0	0
2019-04-25 10:00:00	0	0	0
2019-04-25 11:00:00	0	0	0
2019-04-25 12:00:00	0	0	0
2019-04-25 13:00:00	0	0	0
2019-04-25 14:00:00	0	0	0
2019-04-25 15:00:00	0	0	0
2019-04-25 16:00:00	0	0	0
2019-04-25 17:00:00	0	0	0
2019-04-25 18:00:00	0	0	0
2019-04-25 19:00:00	0	0	0
2019-04-25 20:00:00	0	0	0
2019-04-25 21:00:00	0	0	0
2019-04-25 22:00:00	0	0	0
2019-04-25 23:00:00	0	0	0
2019-04-26 00:00:00	0	0	0
2019-04-26 01:00:00	0	0	0
2019-04-26 02:00:00	0	0	0
2019-04-26 03:00:00	0	0	0
2019-04-26 04:00:00	0	0	0
2019-04-26 05:00:00	0	0	0
2019-04-26 06:00:00	0	0	0
2019-04-26 07:00:00	0	0	0
2019-04-26 08:00:00	0	0	0
2019-04-26 09:00:00	0	0	0
2019-04-26 10:00:00	0	0	0
2019-04-26 11:00:00	0	0	0
2019-04-26 12:00:00	0	0	0
2019-04-26 13:00:00	0	0	0
2019-04-26 14:00:00	0	0	0
2019-04-26 15:00:00	0	0	0
2019-04-26 16:00:00	0	0	0
2019-04-26 17:00:00	0	0	0
2019-04-26 18:00:00	0	0	0
2019-04-26 19:00:00	0	0	0
2019-04-26 20:00:00	0	0	0
2019-04-26 21:00:00	0	0	0
2019-04-26 22:00:00	0	0	0
2019-04-26 23:00:00	0	0	0
2019-04-27 00:00:00	0	0	0
2019-04-27 01:00:00	0	0	0
2019-04-27 02:00:00	0	0	0
2019-04-27 03:00:00	0	0	0
2019-04-27 04:00:00	0	0	0
2019-04-27 05:00:00	0	0	0
2019-04-27 06:00:00	0	0	0
2019-04-27 07:00:00	0	0	0
2019-04-27 08:00:00	0	0	0
2019-04-27 09:00:00	0	0	0
2019-04-27 10:00:00	0	0	0
2019-04-27 11:00:00	0	0	0
2019-04-27 12:00:00	0	0	0
2019-04-27 13:00:00	0	0	0
2019-04-27 14:00:00	0	0	0
2019-04-27 15:00:00	0	0	0
2019-04-27 16:00:00	0	0	0
2019-04-27 17:00:00	0	0	0
2019-04-27 18:00:00	0	0	0
2019-04-27 19:00:00	0	0	0
2019-04-27 20:00:00	0	0	0
2019-04-27 21:00:00	0	0	0
2019-04-27 22:00:00	0	0	0
2019-04-27 23:00:00	0	0	0
2019-04-28 00:00:00	0	0	0
2019-04-28 01:00:00	0	0	0
2019-04-28 02:00:00	0	0	0
2019-04-28 03:00:00	0	0	0
2019-04-28 04:00:00	0	0	0
2019-04-28 05:00:00	0	0	0
2019-04-28 06:00:00	0	0	0
2019-04-28 07:00:00	0	0	0
2019-04-28 08:00:00	0	0	0
2019-04-28 09:00:00	0	0	0
2019-04-28 10:00:00	0	0	0
2019-04-28 11:00:00	0	0	0
2019-04-28 12:00:00	0	0	0
2019-04-28 13:00:00	0	0	0
2019-04-28 14:00:00	0	0	0
2019-04-28 15:00:00	0	0	0
2019-04-28 16:00:00	0	0	0
2019-04-28 17:00:00	0	0	0
2019-04-28 18:00:00	0	0	0
2019-04-28 19:00:00	0	0	0
2019-04-28 20:00:00	0	0	0
2019-04-28 21:00:00	0	0	0
2019-04-28 22:00:00	0	0	0
2019-04-28 23:00:00	0	0	0
2019-04-29 00:00:00	0	0	0
2019-04-29 01:00:00	0	0	0
2019-04-29 02:00:00	0	0	0
2019-04-29 03:00:00	0	0	0
2019-04-29 04:00:00	0	0	0
2019-04-29 05:00:00	0	0	0
2019-04-29 06:00:00	0	0	0
2019-04-29 07:00:00	0	0	0
2019-04-29 08:00:00	0	0	0
2019-04-29 09:00:00	0	0	0
2019-04-29 10:00:00	0	0	0
2019-04-29 11:00:00	0	0	0
2019-04-29 12:00:00	0	0	0
2019-04-29 13:00:00	0	0	0
2019-04-29 14:00:00	0	0	0
2019-04-29 15:00:00	0	0	0
2019-04-29 16:00:00	0	0	0
2019-04-29 17:00:00	0	0	0
2019-04-29 18:00:00	0	0	0
2019-04-29 19:00:00	0	0	0
2019-04-29 20:00:00	0	0	0
2019-04-29 21:00:00	0	0	0
2019-04-29 22:00:00	0	0	0
2019-04-29 23:00:00	0	0	0
2019-04-30 00:00:00	0	0	0
2019-04-30 01:00:00	0	0	0
2019-04-30 02:00:00	0	0	0
2019-04-30 03:00:00	0	0	0
2019-04-30 04:00:00	0	0	0
2019-04-30 05:00:00	0	0	0
2019-04-30 06:00:00	0	0	0
2019-04-30 07:00:00	0	0	0
2019-04-30 08:00:00	0	0	0
2019-04-30 09:00:00	0	0	0
2019-04-30 10:00:00	0	0	0
2019-04-30 11:00:00	0	0	0
2019-04-30 12:00:00	0	0	0
2019-04-30 13:00:00	0	0	0
2019-04-30 14:00:00	0	0	0
2019-04-30 15:00:00	0	0	0
2019-04-30 16:00:00	0	0	0
2019-04-30 17:00:00	0	0	0
2019-04-30 18:00:00	0	0	0
2019-04-30 19:00:00	0	0	0
2019-04-30 20:00:00	0	0	0
2019-04-30 21:00:00	0	0	0
2019-04-30 22:00:00	0	0	0
2019-04-30 23:00:00	0	0	0
2019-05-01 00:00:00	0	0	0

[truncated: 14 more sheets: PM 06040 07, PM 06040 08, PM 06060 02, PM 06060 071, PM 06060 072, PM 06060 08, PM 06080 01, PM 06080 04, PM 06080 041, PM 06080 042, PM 06080 07, PM 06080 08, PM 06090 02, PM 06090 04]
