# Supplementary material for: Traffic light optimization using non-dominated sorting genetic algorithm (NSGA2)
Source: Sci Rep. 2023 Sep 20;13:15550. doi: 10.1038/s41598-023-38884-2 (PMC10511403; doi:10.1038/s41598-023-38884-2)
Supplement: Supplementary file 1 — Supplementary Information. [file 41598_2023_38884_MOESM1_ESM.zip › dadosBHTrans/dados BHTrans 2019/xls/BPreto_StoAgostinho.xls]

## Sheet: PM 02020 02
Data/Hora	Intensidade(carros/hora)	Ocupacao(%)	Carga(%)
2019-04-01 00:00:00	0	9.78	2.89
2019-04-01 01:00:00	0	9.67	2.84
2019-04-01 02:00:00	0	9.5	2.67
2019-04-01 03:00:00	0	9.67	2.67
2019-04-01 04:00:00	0	9.67	2.84
2019-04-01 05:00:00	0	9.5	2.75
2019-04-01 06:00:00	0	9.67	2.84
2019-04-01 07:00:00	0	9.5	2.75
2019-04-01 08:00:00	0	9.67	2.75
2019-04-01 09:00:00	0	9.67	2.84
2019-04-01 10:00:00	0	9.67	2.84
2019-04-01 11:00:00	0	9.5	2.75
2019-04-01 12:00:00	0	9.67	2.84
2019-04-01 13:00:00	0	9.5	2.67
2019-04-01 14:00:00	0	9.67	2.75
2019-04-01 15:00:00	0	9.67	2.84
2019-04-01 16:00:00	0	9.5	2.75
2019-04-01 17:00:00	0	9.67	2.84
2019-04-01 18:00:00	0	9.5	2.75
2019-04-01 19:00:00	0	9.83	2.84
2019-04-01 20:00:00	0	9.83	2.84
2019-04-01 21:00:00	0	9.5	2.75
2019-04-01 22:00:00	0	9.67	2.67
2019-04-01 23:00:00	0	9.92	2.75
2019-04-02 00:00:00	0	10.22	2.78
2019-04-02 01:00:00	0	9.67	2.84
2019-04-02 02:00:00	0	9.5	2.67
2019-04-02 03:00:00	0	9.67	2.75
2019-04-02 04:00:00	0	9.67	2.84
2019-04-02 05:00:00	0	9.5	2.75
2019-04-02 06:00:00	0	9.67	2.84
2019-04-02 07:00:00	0	9.67	2.84
2019-04-02 08:00:00	0	9.5	2.75
2019-04-02 09:00:00	0	9.67	2.84
2019-04-02 10:00:00	0	9.5	2.75
2019-04-02 11:00:00	0	9.67	2.67
2019-04-02 12:00:00	0	9.67	2.84
2019-04-02 13:00:00	0	9.5	2.75
2019-04-02 14:00:00	0	10	2.75
2019-04-02 15:00:00	0	9.67	2.75
2019-04-02 16:00:00	0	9.5	2.67
2019-04-02 17:00:00	0	9.67	2.84
2019-04-02 18:00:00	0	9.67	2.84
2019-04-02 19:00:00	0	9.5	2.75
2019-04-02 20:00:00	0	10	2.84
2019-04-02 21:00:00	0	9.67	2.84
2019-04-02 22:00:00	0	9.5	2.75
2019-04-02 23:00:00	0	9.92	2.84
2019-04-03 00:00:00	0	10.33	2.78
2019-04-03 01:00:00	0	9.67	2.84
2019-04-03 02:00:00	0	9.67	2.84
2019-04-03 03:00:00	0	9.67	2.75
2019-04-03 04:00:00	0	9.75	2.84
2019-04-03 05:00:00	0	9.5	2.58
2019-04-03 06:00:00	0	9.83	2.75
2019-04-03 07:00:00	0	9.83	2.84
2019-04-03 08:00:00	0	9.75	2.75
2019-04-03 09:00:00	0	10	2.84
2019-04-03 10:00:00	0	9.92	2.84
2019-04-03 11:00:00	0	9.5	2.75
2019-04-03 12:00:00	0	9.67	2.84
2019-04-03 13:00:00	0	9.5	2.58
2019-04-03 14:00:00	0	9.67	2.75
2019-04-03 15:00:00	0	9.67	2.75
2019-04-03 16:00:00	0	9.5	2.75
2019-04-03 17:00:00	0	9.67	2.84
2019-04-03 18:00:00	0	9.67	2.67
2019-04-03 19:00:00	0	9.67	2.75
2019-04-03 20:00:00	0	9.83	2.75
2019-04-03 21:00:00	0	9.5	2.5
2019-04-03 22:00:00	0	9.83	2.84
2019-04-03 23:00:00	0	9.67	2.84
2019-04-04 00:00:00	0	10.11	2.78
2019-04-04 01:00:00	0	9.67	2.84
2019-04-04 02:00:00	0	9.5	2.75
2019-04-04 03:00:00	0	9.67	2.84
2019-04-04 04:00:00	0	9.67	2.84
2019-04-04 05:00:00	0	9.5	2.75
2019-04-04 06:00:00	0	9.67	2.75
2019-04-04 07:00:00	0	9.5	2.58
2019-04-04 08:00:00	0	9.75	2.75
2019-04-04 09:00:00	0	9.83	2.84
2019-04-04 10:00:00	0	9.5	2.75
2019-04-04 11:00:00	0	9.67	2.84
2019-04-04 12:00:00	0	9.67	2.84
2019-04-04 13:00:00	0	9.5	2.75
2019-04-04 14:00:00	0	9.67	2.84
2019-04-04 15:00:00	0	9.5	2.75
2019-04-04 16:00:00	0	9.75	2.84
2019-04-04 17:00:00	0	9.67	2.67
2019-04-04 18:00:00	0	9.5	2.59
2019-04-04 19:00:00	0	9.75	2.84
2019-04-04 20:00:00	0	9.5	2.75
2019-04-04 21:00:00	0	9.67	2.75
2019-04-04 22:00:00	0	9.67	2.84
2019-04-04 23:00:00	0	9.5	2.59
2019-04-05 00:00:00	0	10	2.78
2019-04-05 01:00:00	0	8.33	2.67
2019-04-05 02:00:00	0	9.08	2.58
2019-04-05 03:00:00	0	9.67	2.67
2019-04-05 04:00:00	0	9.5	2.5
2019-04-05 05:00:00	0	9.67	2.67
2019-04-05 06:00:00	0	9.5	2.58
2019-04-05 07:00:00	0	9.67	2.67
2019-04-05 08:00:00	0	9.67	2.75
2019-04-05 09:00:00	0	9.5	2.75
2019-04-05 10:00:00	0	9.67	2.84
2019-04-05 11:00:00	0	9.67	2.84
2019-04-05 12:00:00	0	9.42	2.75
2019-04-05 13:00:00	0	9.17	2.67
2019-04-05 14:00:00	0	9.5	2.67
2019-04-05 15:00:00	0	9.67	2.67
2019-04-05 16:00:00	0	9.67	2.75
2019-04-05 17:00:00	0	9.5	2.5
2019-04-05 18:00:00	0	9.67	2.75
2019-04-05 19:00:00	0	9.67	2.84
2019-04-05 20:00:00	0	9.5	2.75
2019-04-05 21:00:00	0	9.67	2.84
2019-04-05 22:00:00	0	9.5	2.75
2019-04-05 23:00:00	0	9.67	2.84
2019-04-06 00:00:00	0	8.78	2.67
2019-04-06 01:00:00	0	8.83	2.67
2019-04-06 02:00:00	0	8.08	2.5
2019-04-06 03:00:00	0	9.5	2.5
2019-04-06 04:00:00	0	9.67	2.84
2019-04-06 05:00:00	0	9.67	2.84
2019-04-06 06:00:00	0	8.92	2.67
2019-04-06 07:00:00	0	9.67	2.67
2019-04-06 08:00:00	0	9.5	2.5
2019-04-06 09:00:00	0	9.67	2.67
2019-04-06 10:00:00	0	8.92	2.67
2019-04-06 11:00:00	0	9.58	2.58
2019-04-06 12:00:00	0	9.08	2.75
2019-04-06 13:00:00	0	9	2.5
2019-04-06 14:00:00	0	9.67	2.84
2019-04-06 15:00:00	0	9.5	2.75
2019-04-06 16:00:00	0	9.67	2.84
2019-04-06 17:00:00	0	9.67	2.84
2019-04-06 18:00:00	0	9.5	2.75
2019-04-06 19:00:00	0	9.67	2.84
2019-04-06 20:00:00	0	8.92	2.59
2019-04-06 21:00:00	0	9.58	2.84
2019-04-06 22:00:00	0	9.17	2.84
2019-04-06 23:00:00	0	8.92	2.75
2019-04-07 00:00:00	0	9.55	2.78
2019-04-07 01:00:00	0	9.5	2.75
2019-04-07 02:00:00	0	8.5	2.58
2019-04-07 03:00:00	0	9.58	2.84
2019-04-07 04:00:00	0	9	2.42
2019-04-07 05:00:00	0	9.08	2.67
2019-04-07 06:00:00	0	9.5	2.67
2019-04-07 07:00:00	0	9.67	2.75
2019-04-07 08:00:00	0	9.5	2.67
2019-04-07 09:00:00	0	9.67	2.58
2019-04-07 10:00:00	0	9.08	2.67
2019-04-07 11:00:00	0	8.42	2.25
2019-04-07 12:00:00	0	9.17	2.75
2019-04-07 13:00:00	0	8.33	2.75
2019-04-07 14:00:00	0	9.08	2.84
2019-04-07 15:00:00	0	9.08	2.84
2019-04-07 16:00:00	0	8.33	2.5
2019-04-07 17:00:00	0	8.08	2.59
2019-04-07 18:00:00	0	8.92	2.75
2019-04-07 19:00:00	0	9.75	2.84
2019-04-07 20:00:00	0	9.67	2.84
2019-04-07 21:00:00	0	9.42	2.75
2019-04-07 22:00:00	0	9.17	2.84
2019-04-07 23:00:00	0	8.92	2.75
2019-04-08 00:00:00	0	9.78	2.89
2019-04-08 01:00:00	0	8.58	2.84
2019-04-08 02:00:00	0	8.33	2.5
2019-04-08 03:00:00	0	9.08	2.84
2019-04-08 04:00:00	0	7.92	2.42
2019-04-08 05:00:00	0	8.58	2.5
2019-04-08 06:00:00	0	8.58	2.5
2019-04-08 07:00:00	0	8.92	2.75
2019-04-08 08:00:00	0	9	2.84
2019-04-08 09:00:00	0	9	2.67
2019-04-08 10:00:00	0	8.5	2.58
2019-04-08 11:00:00	0	9	2.75
2019-04-08 12:00:00	0	8	2.09
2019-04-08 13:00:00	0	9.08	2.59
2019-04-08 14:00:00	0	9.42	2.75
2019-04-08 15:00:00	0	8.08	2.17
2019-04-08 16:00:00	0	9.08	2.75
2019-04-08 17:00:00	0	8.42	2.25
2019-04-08 18:00:00	0	9.08	2.59
2019-04-08 19:00:00	0	9.17	2.59
2019-04-08 20:00:00	0	8.92	2.67
2019-04-08 21:00:00	0	8.5	2.34
2019-04-08 22:00:00	0	9	2.58
2019-04-08 23:00:00	0	8.67	2.25
2019-04-09 00:00:00	0	9.55	2.56
2019-04-09 01:00:00	0	8.42	2.42
2019-04-09 02:00:00	0	8.58	2.42
2019-04-09 03:00:00	0	8.42	2.5
2019-04-09 04:00:00	0	8.58	2.5
2019-04-09 05:00:00	0	9.08	2.67
2019-04-09 06:00:00	0	9.42	2.59
2019-04-09 07:00:00	0	9.17	2.84
2019-04-09 08:00:00	0	8.92	2.59
2019-04-09 09:00:00	0	9.08	2.67
2019-04-09 10:00:00	0	9.58	2.75
2019-04-09 11:00:00	0	8.92	2.67
2019-04-09 12:00:00	0	8.58	2.67
2019-04-09 13:00:00	0	8.92	2.67
2019-04-09 14:00:00	0	9.58	2.75
2019-04-09 15:00:00	0	8.58	2.84
2019-04-09 16:00:00	0	8.33	2.75
2019-04-09 17:00:00	0	8.5	2.59
2019-04-09 18:00:00	0	8.08	2.5
2019-04-09 19:00:00	0	8.92	2.75
2019-04-09 20:00:00	0	9.58	2.84
2019-04-09 21:00:00	0	7.92	2.42
2019-04-09 22:00:00	0	8.5	2.42
2019-04-09 23:00:00	0	8.58	2.67
2019-04-10 00:00:00	0	9.78	2.56
2019-04-10 01:00:00	0	9	2.84
2019-04-10 02:00:00	0	8.08	2.59
2019-04-10 03:00:00	0	9.5	2.75
2019-04-10 04:00:00	0	9.67	2.84
2019-04-10 05:00:00	0	8.33	2.75
2019-04-10 06:00:00	0	9.67	2.84
2019-04-10 07:00:00	0	9.5	2.58
2019-04-10 08:00:00	0	9.67	2.58
2019-04-10 09:00:00	0	9.67	2.75
2019-04-10 10:00:00	0	9.5	2.75
2019-04-10 11:00:00	0	9.58	2.84
2019-04-10 12:00:00	0	9.17	2.84
2019-04-10 13:00:00	0	8.92	2.75
2019-04-10 14:00:00	0	9.08	2.84
2019-04-10 15:00:00	0	8.92	2.75
2019-04-10 16:00:00	0	9.58	2.84
2019-04-10 17:00:00	0	9.17	2.84
2019-04-10 18:00:00	0	9.5	2.75
2019-04-10 19:00:00	0	9.08	2.84
2019-04-10 20:00:00	0	8.92	2.75
2019-04-10 21:00:00	0	9.58	2.84
2019-04-10 22:00:00	0	9.17	2.84
2019-04-10 23:00:00	0	8.92	2.75
2019-04-11 00:00:00	0	9.33	2.67
2019-04-11 01:00:00	0	8.42	2.34
2019-04-11 02:00:00	0	8.5	2.58
2019-04-11 03:00:00	0	8.58	2.5
2019-04-11 04:00:00	0	8.33	2.67
2019-04-11 05:00:00	0	8.5	2.42
2019-04-11 06:00:00	0	8.42	2.5
2019-04-11 07:00:00	0	8.5	2.58
2019-04-11 08:00:00	0	9.58	2.84
2019-04-11 09:00:00	0	9	2.59
2019-04-11 10:00:00	0	9	2.67
2019-04-11 11:00:00	0	8.92	2.67
2019-04-11 12:00:00	0	8.08	2.58
2019-04-11 13:00:00	0	8.42	2.59
2019-04-11 14:00:00	0	8.08	2.42
2019-04-11 15:00:00	0	8.5	2.67
2019-04-11 16:00:00	0	8.92	2.67
2019-04-11 17:00:00	0	8.08	2.67
2019-04-11 18:00:00	0	9.08	2.84
2019-04-11 19:00:00	0	8.92	2.67
2019-04-11 20:00:00	0	8.5	2.67
2019-04-11 21:00:00	0	8.83	2.59
2019-04-11 22:00:00	0	8.08	2.58
2019-04-11 23:00:00	0	9.08	2.84
2019-04-12 00:00:00	0	9.55	2.78
2019-04-12 01:00:00	0	8.08	2.17
2019-04-12 02:00:00	0	7.5	1.75
2019-04-12 03:00:00	0	8.08	2.42
2019-04-12 04:00:00	0	8.5	2.84
2019-04-12 05:00:00	0	8.33	2.59
2019-04-12 06:00:00	0	8.08	2.42
2019-04-12 07:00:00	0	9.42	2.75
2019-04-12 08:00:00	0	9.17	2.59
2019-04-12 09:00:00	0	9.08	2.59
2019-04-12 10:00:00	0	8.83	2.5
2019-04-12 11:00:00	0	8.08	2.42
2019-04-12 12:00:00	0	8.33	2.75
2019-04-12 13:00:00	0	8.08	2.09
2019-04-12 14:00:00	0	8.08	2.59
2019-04-12 15:00:00	0	8.33	2.34
2019-04-12 16:00:00	0	8.58	2.5
2019-04-12 17:00:00	0	8.33	2.75
2019-04-12 18:00:00	0	8.08	2.33
2019-04-12 19:00:00	0	9.08	2.84
2019-04-12 20:00:00	0	8.33	2.59
2019-04-12 21:00:00	0	8.08	2.67
2019-04-12 22:00:00	0	8.5	2.84
2019-04-12 23:00:00	0	8.33	2.59
2019-04-13 00:00:00	0	7.55	2.22
2019-04-13 01:00:00	0	7.92	2.34
2019-04-13 02:00:00	0	7.08	1.67
2019-04-13 03:00:00	0	8.08	2.34
2019-04-13 04:00:00	0	8.33	2.59
2019-04-13 05:00:00	0	8.08	2.67
2019-04-13 06:00:00	0	7.75	2.59
2019-04-13 07:00:00	0	8.08	2.59
2019-04-13 08:00:00	0	8.5	2.59
2019-04-13 09:00:00	0	8.33	2.34
2019-04-13 10:00:00	0	8.08	2.67
2019-04-13 11:00:00	0	7.92	2.17
2019-04-13 12:00:00	0	7.67	1.84
2019-04-13 13:00:00	0	7.58	2.34
2019-04-13 14:00:00	0	7.92	2.5
2019-04-13 15:00:00	0	9.08	2.84
2019-04-13 16:00:00	0	8.33	2.5
2019-04-13 17:00:00	0	8.08	2.58
2019-04-13 18:00:00	0	8.58	2.75
2019-04-13 19:00:00	0	9.5	2.75
2019-04-13 20:00:00	0	7.58	2.17
2019-04-13 21:00:00	0	8.92	2.5
2019-04-13 22:00:00	0	8.08	2.17
2019-04-13 23:00:00	0	8	2.17
2019-04-14 00:00:00	0	8.78	2.78
2019-04-14 01:00:00	0	8.5	2.42
2019-04-14 02:00:00	0	6.92	1.59
2019-04-14 03:00:00	0	7.58	2.17
2019-04-14 04:00:00	0	7.58	2.09
2019-04-14 05:00:00	0	7	1.84
2019-04-14 06:00:00	0	8.5	2.67
2019-04-14 07:00:00	0	8.92	2.67
2019-04-14 08:00:00	0	8.08	2.58
2019-04-14 09:00:00	0	8.5	2.34
2019-04-14 10:00:00	0	7.83	2.09
2019-04-14 11:00:00	0	6.17	1.67
2019-04-14 12:00:00	0	7.5	1.75
2019-04-14 13:00:00	0	8	2.25
2019-04-14 14:00:00	0	7.67	2.17
2019-04-14 15:00:00	0	7.92	2.09
2019-04-14 16:00:00	0	7.17	1.84
2019-04-14 17:00:00	0	7	1.75
2019-04-14 18:00:00	0	7.67	1.84
2019-04-14 19:00:00	0	9.17	2.59
2019-04-14 20:00:00	0	8.33	2.67
2019-04-14 21:00:00	0	8.5	2.42
2019-04-14 22:00:00	0	7.5	1.92
2019-04-14 23:00:00	0	8	2.25
2019-04-15 00:00:00	0	7.56	2.22
2019-04-15 01:00:00	0	7.42	2.17
2019-04-15 02:00:00	0	7.17	1.84
2019-04-15 03:00:00	0	7.67	1.84
2019-04-15 04:00:00	0	6.92	1.75
2019-04-15 05:00:00	0	6.67	1.84
2019-04-15 06:00:00	0	6.92	1.75
2019-04-15 07:00:00	0	7.42	2
2019-04-15 08:00:00	0	7.58	2.59
2019-04-15 09:00:00	0	7.33	2.25
2019-04-15 10:00:00	0	7	1.84
2019-04-15 11:00:00	0	6.67	1.84
2019-04-15 12:00:00	0	6.42	1.67
2019-04-15 13:00:00	0	7.58	2.09
2019-04-15 14:00:00	0	7.92	2.25
2019-04-15 15:00:00	0	6.5	1.5
2019-04-15 16:00:00	0	6.67	1.84
2019-04-15 17:00:00	0	7.33	2.17
2019-04-15 18:00:00	0	7.5	2
2019-04-15 19:00:00	0	7.5	1.92
2019-04-15 20:00:00	0	8	2.25
2019-04-15 21:00:00	0	6.08	1.59
2019-04-15 22:00:00	0	7.33	2.25
2019-04-15 23:00:00	0	7	1.75
2019-04-16 00:00:00	0	8.78	2.78
2019-04-16 01:00:00	0	7.34	2.17
2019-04-16 02:00:00	0	6.59	1.84
2019-04-16 03:00:00	0	6	1.33
2019-04-16 04:00:00	0	7.5	2
2019-04-16 05:00:00	0	7.67	2
2019-04-16 06:00:00	0	7.92	2.17
2019-04-16 07:00:00	0	7.67	1.84
2019-04-16 08:00:00	0	7.42	2.34
2019-04-16 09:00:00	0	8	2.42
2019-04-16 10:00:00	0	7.58	2.17
2019-04-16 11:00:00	0	7.33	2.09
2019-04-16 12:00:00	0	7.67	1.84
2019-04-16 13:00:00	0	8.08	2.25
2019-04-16 14:00:00	0	7.92	2.09
2019-04-16 15:00:00	0	7.17	2.17
2019-04-16 16:00:00	0	7.92	2.34
2019-04-16 17:00:00	0	7.17	1.84
2019-04-16 18:00:00	0	6.58	1.84
2019-04-16 19:00:00	0	7.42	2
2019-04-16 20:00:00	0	8.08	2.59
2019-04-16 21:00:00	0	6.92	1.75
2019-04-16 22:00:00	0	6.58	1.84
2019-04-16 23:00:00	0	7.08	1.84
2019-04-17 00:00:00	0	8.22	2.11
2019-04-17 01:00:00	0	8.08	2.59
2019-04-17 02:00:00	0	6.92	1.75
2019-04-17 03:00:00	0	8.08	2
2019-04-17 04:00:00	0	8.08	2.42
2019-04-17 05:00:00	0	7.83	2.17
2019-04-17 06:00:00	0	8.08	2.5
2019-04-17 07:00:00	0	9.08	2.84
2019-04-17 08:00:00	0	8.33	2.5
2019-04-17 09:00:00	0	9.17	2.84
2019-04-17 10:00:00	0	8.33	2.75
2019-04-17 11:00:00	0	8.5	2.5
2019-04-17 12:00:00	0	7.58	2.5
2019-04-17 13:00:00	0	7.83	2.5
2019-04-17 14:00:00	0	7.58	2.5
2019-04-17 15:00:00	0	8.42	2.84
2019-04-17 16:00:00	0	7.83	2.59
2019-04-17 17:00:00	0	7.5	2.67
2019-04-17 18:00:00	0	8.42	2.42
2019-04-17 19:00:00	0	8.08	2.5
2019-04-17 20:00:00	0	8.92	2.58
2019-04-17 21:00:00	0	8	2.5
2019-04-17 22:00:00	0	8.08	2.67
2019-04-17 23:00:00	0	7.75	2.59
2019-04-18 00:00:00	0	9	2.89
2019-04-18 01:00:00	0	7.5	2.5
2019-04-18 02:00:00	0	6.42	1.34
2019-04-18 03:00:00	0	6.17	1.42
2019-04-18 04:00:00	0	7.33	2.17
2019-04-18 05:00:00	0	6.08	1.42
2019-04-18 06:00:00	0	6.58	1.59
2019-04-18 07:00:00	0	6.92	1.59
2019-04-18 08:00:00	0	7.58	2.17
2019-04-18 09:00:00	0	7.58	2.09
2019-04-18 10:00:00	0	7	1.84
2019-04-18 11:00:00	0	7.5	2.08
2019-04-18 12:00:00	0	6.42	1.75
2019-04-18 13:00:00	0	6.08	1.67
2019-04-18 14:00:00	0	6.58	1.84
2019-04-18 15:00:00	0	6.42	1.59
2019-04-18 16:00:00	0	7.58	2.09
2019-04-18 17:00:00	0	6.92	1.75
2019-04-18 18:00:00	0	7.17	1.59
2019-04-18 19:00:00	0	8.5	2.42
2019-04-18 20:00:00	0	6.5	1.34
2019-04-18 21:00:00	0	7.17	1.59
2019-04-18 22:00:00	0	6.42	1.59
2019-04-18 23:00:00	0	7.08	1.59
2019-04-19 00:00:00	0	8.22	2.45
2019-04-19 01:00:00	0	6.42	1.58
2019-04-19 02:00:00	0	5.67	0.84
2019-04-19 03:00:00	0	6.67	1.5
2019-04-19 04:00:00	0	6.92	1.59
2019-04-19 05:00:00	0	6.67	1.67
2019-04-19 06:00:00	0	6.42	1.59
2019-04-19 07:00:00	0	8.08	2.17
2019-04-19 08:00:00	0	8.08	2.09
2019-04-19 09:00:00	0	7.5	1.92
2019-04-19 10:00:00	0	8.08	2.17
2019-04-19 11:00:00	0	6.58	1.67
2019-04-19 12:00:00	0	7.42	1.75
2019-04-19 13:00:00	0	6.17	1.5
2019-04-19 14:00:00	0	7.08	1.59
2019-04-19 15:00:00	0	6.58	1.42
2019-04-19 16:00:00	0	7.67	1.84
2019-04-19 17:00:00	0	7.5	1.75
2019-04-19 18:00:00	0	6.08	1.58
2019-04-19 19:00:00	0	7.67	2.17
2019-04-19 20:00:00	0	6.5	1.75
2019-04-19 21:00:00	0	7.17	1.59
2019-04-19 22:00:00	0	7	1.59
2019-04-19 23:00:00	0	6.58	1.42
2019-04-20 00:00:00	0	5.55	1.22
2019-04-20 01:00:00	0	6.92	2.08
2019-04-20 02:00:00	0	5.67	0.92
2019-04-20 03:00:00	0	6.5	1.25
2019-04-20 04:00:00	0	6.75	1.84
2019-04-20 05:00:00	0	6.67	1.42
2019-04-20 06:00:00	0	6.5	1.42
2019-04-20 07:00:00	0	7.08	1.67
2019-04-20 08:00:00	0	7.17	1.67
2019-04-20 09:00:00	0	6.58	1.42
2019-04-20 10:00:00	0	6.59	1.5
2019-04-20 11:00:00	0	5.58	1
2019-04-20 12:00:00	0	6.08	1.33
2019-04-20 13:00:00	0	6	1
2019-04-20 14:00:00	0	6.08	1.25
2019-04-20 15:00:00	0	7.59	2
2019-04-20 16:00:00	0	5.92	1.25
2019-04-20 17:00:00	0	6.59	1.5
2019-04-20 18:00:00	0	6	1.33
2019-04-20 19:00:00	0	8.5	2.42
2019-04-20 20:00:00	0	6.58	1.75
2019-04-20 21:00:00	0	7	1.67
2019-04-20 22:00:00	0	7.09	1.67
2019-04-20 23:00:00	0	6.42	1.58
2019-04-21 00:00:00	0	7	1.56
2019-04-21 01:00:00	0	6.59	1.5
2019-04-21 02:00:00	0	5.5	0.92
2019-04-21 03:00:00	0	6.17	1.09
2019-04-21 04:00:00	0	5.58	1
2019-04-21 05:00:00	0	6.08	1.33
2019-04-21 06:00:00	0	6.42	1.34
2019-04-21 07:00:00	0	7.08	1.67
2019-04-21 08:00:00	0	6.58	1.42
2019-04-21 09:00:00	0	6	1.17
2019-04-21 10:00:00	0	6.58	1.42
2019-04-21 11:00:00	0	5.5	0.84
2019-04-21 12:00:00	0	5.67	0.84
2019-04-21 13:00:00	0	6.08	1.17
2019-04-21 14:00:00	0	6	1.17
2019-04-21 15:00:00	0	6.08	1.09
2019-04-21 16:00:00	0	5.5	1
2019-04-21 17:00:00	0	5.67	0.84
2019-04-21 18:00:00	0	5.67	0.84
2019-04-21 19:00:00	0	7.5	1.5
2019-04-21 20:00:00	0	7.25	2.09
2019-04-21 21:00:00	0	6.17	1.5
2019-04-21 22:00:00	0	5.92	1.34
2019-04-21 23:00:00	0	6.08	1.34
2019-04-22 00:00:00	0	6.11	1.22
2019-04-22 01:00:00	0	6.5	1.5
2019-04-22 02:00:00	0	5.67	1.17
2019-04-22 03:00:00	0	5.5	0.75
2019-04-22 04:00:00	0	5.67	0.84
2019-04-22 05:00:00	0	5.5	0.75
2019-04-22 06:00:00	0	5.67	0.84
2019-04-22 07:00:00	0	5.67	0.84
2019-04-22 08:00:00	0	6.92	1.67
2019-04-22 09:00:00	0	6.08	1.09
2019-04-22 10:00:00	0	5.5	1
2019-04-22 11:00:00	0	5.5	0.75
2019-04-22 12:00:00	0	5.58	0.84
2019-04-22 13:00:00	0	5.75	1.17
2019-04-22 14:00:00	0	6.58	1.42
2019-04-22 15:00:00	0	5.42	1.17
2019-04-22 16:00:00	0	5.5	0.75
2019-04-22 17:00:00	0	6	1.34
2019-04-22 18:00:00	0	5.75	1.34
2019-04-22 19:00:00	0	5.92	1.17
2019-04-22 20:00:00	0	6.58	1.5
2019-04-22 21:00:00	0	5.25	0.75
2019-04-22 22:00:00	0	6.17	1
2019-04-22 23:00:00	0	5.25	1
2019-04-23 00:00:00	0	7	1.45
2019-04-23 01:00:00	0	6.08	1.42
2019-04-23 02:00:00	0	5.5	0.92
2019-04-23 03:00:00	0	5.42	0.59
2019-04-23 04:00:00	0	5.92	1.17
2019-04-23 05:00:00	0	5.83	1.25
2019-04-23 06:00:00	0	6.17	1.17
2019-04-23 07:00:00	0	5.5	0.92
2019-04-23 08:00:00	0	6.58	1.59
2019-04-23 09:00:00	0	6.5	1.59
2019-04-23 10:00:00	0	6.17	1.33
2019-04-23 11:00:00	0	6.08	1.17
2019-04-23 12:00:00	0	5.67	1.17
2019-04-23 13:00:00	0	6.5	1.25
2019-04-23 14:00:00	0	6.17	1.42
2019-04-23 15:00:00	0	6.17	1.17
2019-04-23 16:00:00	0	6	1.09
2019-04-23 17:00:00	0	5.67	0.84
2019-04-23 18:00:00	0	5.5	0.75
2019-04-23 19:00:00	0	5.67	0.84
2019-04-23 20:00:00	0	7.08	1.84
2019-04-23 21:00:00	0	5.5	0.92
2019-04-23 22:00:00	0	5.67	0.84
2019-04-23 23:00:00	0	5.5	0.75
2019-04-24 00:00:00	0	6.78	1.45
2019-04-24 01:00:00	0	7.08	2.09
2019-04-24 02:00:00	0	5.5	0.92
2019-04-24 03:00:00	0	6.25	1
2019-04-24 04:00:00	0	7	1.75
2019-04-24 05:00:00	0	6.58	1.67
2019-04-24 06:00:00	0	6.67	1.42
2019-04-24 07:00:00	0	7.75	2.09
2019-04-24 08:00:00	0	7	1.75
2019-04-24 09:00:00	0	7.67	1.84
2019-04-24 10:00:00	0	7.92	2.34
2019-04-24 11:00:00	0	7.17	1.59
2019-04-24 12:00:00	0	6.67	1.5
2019-04-24 13:00:00	0	6.5	1.42
2019-04-24 14:00:00	0	7.08	1.67
2019-04-24 15:00:00	0	7.17	1.67
2019-04-24 16:00:00	0	6.58	1.42
2019-04-24 17:00:00	0	6.67	1.5
2019-04-24 18:00:00	0	6.5	1.42
2019-04-24 19:00:00	0	7.5	2.5
2019-04-24 20:00:00	0	7.5	2.34
2019-04-24 21:00:00	0	6.5	1.92
2019-04-24 22:00:00	0	6.58	1.5
2019-04-24 23:00:00	0	7.08	1.75
2019-04-25 00:00:00	0	6.89	1.56
2019-04-25 01:00:00	0	6.08	1.67
2019-04-25 02:00:00	0	5.5	0.84
2019-04-25 03:00:00	0	5.67	0.84
2019-04-25 04:00:00	0	6.08	1.42
2019-04-25 05:00:00	0	5.67	0.92
2019-04-25 06:00:00	0	5.5	0.75
2019-04-25 07:00:00	0	5.67	0.84
2019-04-25 08:00:00	0	6.08	1.09
2019-04-25 09:00:00	0	5.5	0.92
2019-04-25 10:00:00	0	6.08	1.25
2019-04-25 11:00:00	0	6	1
2019-04-25 12:00:00	0	5.67	0.92
2019-04-25 13:00:00	0	5.67	0.84
2019-04-25 14:00:00	0	5.5	0.75
2019-04-25 15:00:00	0	5.67	0.84
2019-04-25 16:00:00	0	6.08	1.09
2019-04-25 17:00:00	0	5.42	0.92
2019-04-25 18:00:00	0	5.5	0.84
2019-04-25 19:00:00	0	6.92	1.58
2019-04-25 20:00:00	0	5.67	0.92
2019-04-25 21:00:00	0	5.5	0.75
2019-04-25 22:00:00	0	5.67	0.84
2019-04-25 23:00:00	0	5.67	0.84
2019-04-26 00:00:00	0	6.22	1
2019-04-26 01:00:00	0	5.83	1.25
2019-04-26 02:00:00	0	5.09	0.5
2019-04-26 03:00:00	0	5.42	0.59
2019-04-26 04:00:00	0	5.67	0.84
2019-04-26 05:00:00	0	5.5	0.75
2019-04-26 06:00:00	0	5.67	0.84
2019-04-26 07:00:00	0	6	1
2019-04-26 08:00:00	0	5.67	1.33
2019-04-26 09:00:00	0	6.17	1.5
2019-04-26 10:00:00	0	6	1.17
2019-04-26 11:00:00	0	5.67	0.84
2019-04-26 12:00:00	0	5.5	0.75
2019-04-26 13:00:00	0	5.33	0.84
2019-04-26 14:00:00	0	5.67	0.84
2019-04-26 15:00:00	0	5.25	0.75
2019-04-26 16:00:00	0	5.67	0.84
2019-04-26 17:00:00	0	5.5	0.75
2019-04-26 18:00:00	0	5.58	0.84
2019-04-26 19:00:00	0	6.42	1.34
2019-04-26 20:00:00	0	5.5	0.92
2019-04-26 21:00:00	0	5.58	0.84
2019-04-26 22:00:00	0	5.33	0.67
2019-04-26 23:00:00	0	5.58	0.84
2019-04-27 00:00:00	0	5	0.56
2019-04-27 01:00:00	0	5.92	1.17
2019-04-27 02:00:00	0	4.92	0.67
2019-04-27 03:00:00	0	5.25	1.08
2019-04-27 04:00:00	0	5.5	0.84
2019-04-27 05:00:00	0	5.42	0.84
2019-04-27 06:00:00	0	5.25	0.75
2019-04-27 07:00:00	0	5.58	0.84
2019-04-27 08:00:00	0	5.5	0.84
2019-04-27 09:00:00	0	5.25	0.75
2019-04-27 10:00:00	0	5.42	0.84
2019-04-27 11:00:00	0	4.92	0.75
2019-04-27 12:00:00	0	5.25	0.84
2019-04-27 13:00:00	0	5.25	0.59
2019-04-27 14:00:00	0	5.42	0.75
2019-04-27 15:00:00	0	5.75	1.17
2019-04-27 16:00:00	0	5.42	0.92
2019-04-27 17:00:00	0	5.25	0.75
2019-04-27 18:00:00	0	5.42	0.59
2019-04-27 19:00:00	0	6.42	1.34
2019-04-27 20:00:00	0	5.84	1.33
2019-04-27 21:00:00	0	5.67	0.84
2019-04-27 22:00:00	0	5.34	1
2019-04-27 23:00:00	0	5.84	1.25
2019-04-28 00:00:00	0	5.22	0.78
2019-04-28 01:00:00	0	5.42	1.17
2019-04-28 02:00:00	0	4.84	0.67
2019-04-28 03:00:00	0	5.09	1.25
2019-04-28 04:00:00	0	4.84	0.42
2019-04-28 05:00:00	0	5.17	1.33
2019-04-28 06:00:00	0	5.5	0.84
2019-04-28 07:00:00	0	5.67	1
2019-04-28 08:00:00	0	5.42	1.25
2019-04-28 09:00:00	0	5.25	0.75
2019-04-28 10:00:00	0	5.58	0.84
2019-04-28 11:00:00	0	4.84	0.83
2019-04-28 12:00:00	0	4.92	1
2019-04-28 13:00:00	0	5.17	0.67
2019-04-28 14:00:00	0	5.17	1.17
2019-04-28 15:00:00	0	5.08	0.59
2019-04-28 16:00:00	0	5	0.75
2019-04-28 17:00:00	0	4.92	1
2019-04-28 18:00:00	0	4.92	0.42
2019-04-28 19:00:00	0	5.92	0.84
2019-04-28 20:00:00	0	6.5	1.34
2019-04-28 21:00:00	0	5.42	0.67
2019-04-28 22:00:00	0	5.34	0.75
2019-04-28 23:00:00	0	5.09	0.5
2019-04-29 00:00:00	0	5	1
2019-04-29 01:00:00	0	5.25	0.67
2019-04-29 02:00:00	0	5	0.67
2019-04-29 03:00:00	0	5.17	1.17
2019-04-29 04:00:00	0	4.75	0.92
2019-04-29 05:00:00	0	4.84	0.75
2019-04-29 06:00:00	0	4.84	1.17
2019-04-29 07:00:00	0	4.75	0.59
2019-04-29 08:00:00	0	5.58	1.33
2019-04-29 09:00:00	0	5.09	0.84
2019-04-29 10:00:00	0	4.84	0.92
2019-04-29 11:00:00	0	4.84	1
2019-04-29 12:00:00	0	4.84	0.58
2019-04-29 13:00:00	0	5.09	1.25
2019-04-29 14:00:00	0	5.42	0.84
2019-04-29 15:00:00	0	4.84	0.42
2019-04-29 16:00:00	0	4.84	1.33
2019-04-29 17:00:00	0	5.17	0.84
2019-04-29 18:00:00	0	5.09	0.83
2019-04-29 19:00:00	0	5.09	0.92
2019-04-29 20:00:00	0	5.25	0.75
2019-04-29 21:00:00	0	4.84	1
2019-04-29 22:00:00	0	5.09	0.83
2019-04-29 23:00:00	0	4.84	0.59
2019-04-30 00:00:00	0	5.33	1.33
2019-04-30 01:00:00	0	5	1
2019-04-30 02:00:00	0	5	0.75
2019-04-30 03:00:00	0	4.84	1.17
2019-04-30 04:00:00	0	5.09	0.5
2019-04-30 05:00:00	0	5.17	1
2019-04-30 06:00:00	0	5.09	0.67
2019-04-30 07:00:00	0	5.17	0.58
2019-04-30 08:00:00	0	5.33	0.84
2019-04-30 09:00:00	0	5.33	0.59
2019-04-30 10:00:00	0	5.17	0.75
2019-04-30 11:00:00	0	4.92	0.92
2019-04-30 12:00:00	0	5.17	0.83
2019-04-30 13:00:00	0	5.42	0.67
2019-04-30 14:00:00	0	5.25	0.59
2019-04-30 15:00:00	0	5.42	0.67
2019-04-30 16:00:00	0	5.58	0.84
2019-04-30 17:00:00	0	4.75	0.83
2019-04-30 18:00:00	0	5	0.67
2019-04-30 19:00:00	0	5.09	1.17
2019-04-30 20:00:00	0	5.67	0.84
2019-04-30 21:00:00	0	5.17	0.75
2019-04-30 22:00:00	0	4.75	0.83
2019-04-30 23:00:00	0	5.17	0.92
2019-05-01 00:00:00	0	5	0.33

## Sheet: PM 02020 07
Data/Hora	Intensidade(carros/hora)	Ocupacao(%)	Carga(%)
2019-04-01 00:00:00	0	0	0
2019-04-01 01:00:00	0	0	0
2019-04-01 02:00:00	0	0	0
2019-04-01 03:00:00	0	0	0
2019-04-01 04:00:00	0	0	0
2019-04-01 05:00:00	0	0	0
2019-04-01 06:00:00	0	0	0
2019-04-01 07:00:00	0	0	0
2019-04-01 08:00:00	0	0	0
2019-04-01 09:00:00	0	0	0
2019-04-01 10:00:00	0	0	0
2019-04-01 11:00:00	0	0	0
2019-04-01 12:00:00	0	0	0
2019-04-01 13:00:00	0	0	0
2019-04-01 14:00:00	0	0	0
2019-04-01 15:00:00	0	0	0
2019-04-01 16:00:00	0	0	0
2019-04-01 17:00:00	0	0	0
2019-04-01 18:00:00	0	0	0
2019-04-01 19:00:00	0	0	0
2019-04-01 20:00:00	0	0	0
2019-04-01 21:00:00	0	0	0
2019-04-01 22:00:00	0	0	0
2019-04-01 23:00:00	0	0	0
2019-04-02 00:00:00	0	0	0
2019-04-02 01:00:00	0	0	0
2019-04-02 02:00:00	0	0	0
2019-04-02 03:00:00	0	0	0
2019-04-02 04:00:00	0	0	0
2019-04-02 05:00:00	0	0	0
2019-04-02 06:00:00	0	0	0
2019-04-02 07:00:00	0	0	0
2019-04-02 08:00:00	0	0	0
2019-04-02 09:00:00	0	0	0
2019-04-02 10:00:00	0	0	0
2019-04-02 11:00:00	0	0	0
2019-04-02 12:00:00	0	0	0
2019-04-02 13:00:00	0	0	0
2019-04-02 14:00:00	0	0	0
2019-04-02 15:00:00	0	0	0
2019-04-02 16:00:00	0	0	0
2019-04-02 17:00:00	0	0	0
2019-04-02 18:00:00	0	0	0
2019-04-02 19:00:00	0	0	0
2019-04-02 20:00:00	0	0	0
2019-04-02 21:00:00	0	0	0
2019-04-02 22:00:00	0	0	0
2019-04-02 23:00:00	0	0	0
2019-04-03 00:00:00	0	0	0
2019-04-03 01:00:00	0	0	0
2019-04-03 02:00:00	0	0	0
2019-04-03 03:00:00	0	0	0
2019-04-03 04:00:00	0	0	0
2019-04-03 05:00:00	0	0	0
2019-04-03 06:00:00	0	0	0
2019-04-03 07:00:00	0	0	0
2019-04-03 08:00:00	0	0	0
2019-04-03 09:00:00	0	0	0
2019-04-03 10:00:00	0	0	0
2019-04-03 11:00:00	0	0	0
2019-04-03 12:00:00	0	0	0
2019-04-03 13:00:00	0	0	0
2019-04-03 14:00:00	0	0	0
2019-04-03 15:00:00	0	0	0
2019-04-03 16:00:00	0	0	0
2019-04-03 17:00:00	0	0	0
2019-04-03 18:00:00	0	0	0
2019-04-03 19:00:00	0	0	0
2019-04-03 20:00:00	0	0	0
2019-04-03 21:00:00	0	0	0
2019-04-03 22:00:00	0	0	0
2019-04-03 23:00:00	0	0	0
2019-04-04 00:00:00	0	0	0
2019-04-04 01:00:00	0	0	0
2019-04-04 02:00:00	0	0	0
2019-04-04 03:00:00	0	0	0
2019-04-04 04:00:00	0	0	0
2019-04-04 05:00:00	0	0	0
2019-04-04 06:00:00	0	0	0
2019-04-04 07:00:00	0	0	0
2019-04-04 08:00:00	0	0	0
2019-04-04 09:00:00	0	0	0
2019-04-04 10:00:00	0	0	0
2019-04-04 11:00:00	0	0	0
2019-04-04 12:00:00	0	0	0
2019-04-04 13:00:00	0	0	0
2019-04-04 14:00:00	0	0	0
2019-04-04 15:00:00	0	0	0
2019-04-04 16:00:00	0	0	0
2019-04-04 17:00:00	0	0	0
2019-04-04 18:00:00	0	0	0
2019-04-04 19:00:00	0	0	0
2019-04-04 20:00:00	0	0	0
2019-04-04 21:00:00	0	0	0
2019-04-04 22:00:00	0	0	0
2019-04-04 23:00:00	0	0	0
2019-04-05 00:00:00	0	0	0
2019-04-05 01:00:00	0	0	0
2019-04-05 02:00:00	0	0	0
2019-04-05 03:00:00	0	0	0
2019-04-05 04:00:00	0	0	0
2019-04-05 05:00:00	0	0	0
2019-04-05 06:00:00	0	0	0
2019-04-05 07:00:00	0	0	0
2019-04-05 08:00:00	0	0	0
2019-04-05 09:00:00	0	0	0
2019-04-05 10:00:00	0	0	0
2019-04-05 11:00:00	0	0	0
2019-04-05 12:00:00	0	0	0
2019-04-05 13:00:00	0	0	0
2019-04-05 14:00:00	0	0	0
2019-04-05 15:00:00	0	0	0
2019-04-05 16:00:00	0	0	0
2019-04-05 17:00:00	0	0	0
2019-04-05 18:00:00	0	0	0
2019-04-05 19:00:00	0	0	0
2019-04-05 20:00:00	0	0	0
2019-04-05 21:00:00	0	0	0
2019-04-05 22:00:00	0	0	0
2019-04-05 23:00:00	0	0	0
2019-04-06 00:00:00	0	0	0
2019-04-06 01:00:00	0	0	0
2019-04-06 02:00:00	0	0	0
2019-04-06 03:00:00	0	0	0
2019-04-06 04:00:00	0	0	0
2019-04-06 05:00:00	0	0	0
2019-04-06 06:00:00	0	0	0
2019-04-06 07:00:00	0	0	0
2019-04-06 08:00:00	0	0	0
2019-04-06 09:00:00	0	0	0
2019-04-06 10:00:00	0	0	0
2019-04-06 11:00:00	0	0	0
2019-04-06 12:00:00	0	0	0
2019-04-06 13:00:00	0	0	0
2019-04-06 14:00:00	0	0	0
2019-04-06 15:00:00	0	0	0
2019-04-06 16:00:00	0	0	0
2019-04-06 17:00:00	0	0	0
2019-04-06 18:00:00	0	0	0
2019-04-06 19:00:00	0	0	0
2019-04-06 20:00:00	0	0	0
2019-04-06 21:00:00	0	0	0
2019-04-06 22:00:00	0	0	0
2019-04-06 23:00:00	0	0	0
2019-04-07 00:00:00	0	0	0
2019-04-07 01:00:00	0	0	0
2019-04-07 02:00:00	0	0	0
2019-04-07 03:00:00	0	0	0
2019-04-07 04:00:00	0	0	0
2019-04-07 05:00:00	0	0	0
2019-04-07 06:00:00	0	0	0
2019-04-07 07:00:00	0	0	0
2019-04-07 08:00:00	0	0	0
2019-04-07 09:00:00	0	0	0
2019-04-07 10:00:00	0	0	0
2019-04-07 11:00:00	0	0	0
2019-04-07 12:00:00	0	0	0
2019-04-07 13:00:00	0	0	0
2019-04-07 14:00:00	0	0	0
2019-04-07 15:00:00	0	0	0
2019-04-07 16:00:00	0	0	0
2019-04-07 17:00:00	0	0	0
2019-04-07 18:00:00	0	0	0
2019-04-07 19:00:00	0	0	0
2019-04-07 20:00:00	0	0	0
2019-04-07 21:00:00	0	0	0
2019-04-07 22:00:00	0	0	0
2019-04-07 23:00:00	0	0	0
2019-04-08 00:00:00	0	0	0
2019-04-08 01:00:00	0	0	0
2019-04-08 02:00:00	0	0	0
2019-04-08 03:00:00	0	0	0
2019-04-08 04:00:00	0	0	0
2019-04-08 05:00:00	0	0	0
2019-04-08 06:00:00	0	0	0
2019-04-08 07:00:00	0	0	0
2019-04-08 08:00:00	0	0	0
2019-04-08 09:00:00	0	0	0
2019-04-08 10:00:00	0	0	0
2019-04-08 11:00:00	0	0	0
2019-04-08 12:00:00	0	0	0
2019-04-08 13:00:00	0	0	0
2019-04-08 14:00:00	0	0	0
2019-04-08 15:00:00	0	0	0
2019-04-08 16:00:00	0	0	0
2019-04-08 17:00:00	0	0	0
2019-04-08 18:00:00	0	0	0
2019-04-08 19:00:00	0	0	0
2019-04-08 20:00:00	0	0	0
2019-04-08 21:00:00	0	0	0
2019-04-08 22:00:00	0	0	0
2019-04-08 23:00:00	0	0	0
2019-04-09 00:00:00	0	0	0
2019-04-09 01:00:00	0	0	0
2019-04-09 02:00:00	0	0	0
2019-04-09 03:00:00	0	0	0
2019-04-09 04:00:00	0	0	0
2019-04-09 05:00:00	0	0	0
2019-04-09 06:00:00	0	0	0
2019-04-09 07:00:00	0	0	0
2019-04-09 08:00:00	0	0	0
2019-04-09 09:00:00	0	0	0
2019-04-09 10:00:00	0	0	0
2019-04-09 11:00:00	0	0	0
2019-04-09 12:00:00	0	0	0
2019-04-09 13:00:00	0	0	0
2019-04-09 14:00:00	0	0	0
2019-04-09 15:00:00	0	0	0
2019-04-09 16:00:00	0	0	0
2019-04-09 17:00:00	0	0	0
2019-04-09 18:00:00	0	0	0
2019-04-09 19:00:00	0	0	0
2019-04-09 20:00:00	0	0	0
2019-04-09 21:00:00	0	0	0
2019-04-09 22:00:00	0	0	0
2019-04-09 23:00:00	0	0	0
2019-04-10 00:00:00	0	0	0
2019-04-10 01:00:00	0	0	0
2019-04-10 02:00:00	0	0	0
2019-04-10 03:00:00	0	0	0
2019-04-10 04:00:00	0	0	0
2019-04-10 05:00:00	0	0	0
2019-04-10 06:00:00	0	0	0
2019-04-10 07:00:00	0	0	0
2019-04-10 08:00:00	0	0	0
2019-04-10 09:00:00	0	0	0
2019-04-10 10:00:00	0	0	0
2019-04-10 11:00:00	0	0	0
2019-04-10 12:00:00	0	0	0
2019-04-10 13:00:00	0	0	0
2019-04-10 14:00:00	0	0	0
2019-04-10 15:00:00	0	0	0
2019-04-10 16:00:00	0	0	0
2019-04-10 17:00:00	0	0	0
2019-04-10 18:00:00	0	0	0
2019-04-10 19:00:00	0	0	0
2019-04-10 20:00:00	0	0	0
2019-04-10 21:00:00	0	0	0
2019-04-10 22:00:00	0	0	0
2019-04-10 23:00:00	0	0	0
2019-04-11 00:00:00	0	0	0
2019-04-11 01:00:00	0	0	0
2019-04-11 02:00:00	0	0	0
2019-04-11 03:00:00	0	0	0
2019-04-11 04:00:00	0	0	0
2019-04-11 05:00:00	0	0	0
2019-04-11 06:00:00	0	0	0
2019-04-11 07:00:00	0	0	0
2019-04-11 08:00:00	0	0	0
2019-04-11 09:00:00	0	0	0
2019-04-11 10:00:00	0	0	0
2019-04-11 11:00:00	0	0	0
2019-04-11 12:00:00	0	0	0
2019-04-11 13:00:00	0	0	0
2019-04-11 14:00:00	0	0	0
2019-04-11 15:00:00	0	0	0
2019-04-11 16:00:00	0	0	0
2019-04-11 17:00:00	0	0	0
2019-04-11 18:00:00	0	0	0
2019-04-11 19:00:00	0	0	0
2019-04-11 20:00:00	0	0	0
2019-04-11 21:00:00	0	0	0
2019-04-11 22:00:00	0	0	0
2019-04-11 23:00:00	0	0	0
2019-04-12 00:00:00	0	0	0
2019-04-12 01:00:00	0	0	0
2019-04-12 02:00:00	0	0	0
2019-04-12 03:00:00	0	0	0
2019-04-12 04:00:00	0	0	0
2019-04-12 05:00:00	0	0	0
2019-04-12 06:00:00	0	0	0
2019-04-12 07:00:00	0	0	0
2019-04-12 08:00:00	0	0	0
2019-04-12 09:00:00	0	0	0
2019-04-12 10:00:00	0	0	0
2019-04-12 11:00:00	0	0	0
2019-04-12 12:00:00	0	0	0
2019-04-12 13:00:00	0	0	0
2019-04-12 14:00:00	0	0	0
2019-04-12 15:00:00	0	0	0
2019-04-12 16:00:00	0	0	0
2019-04-12 17:00:00	0	0	0
2019-04-12 18:00:00	0	0	0
2019-04-12 19:00:00	0	0	0
2019-04-12 20:00:00	0	0	0
2019-04-12 21:00:00	0	0	0
2019-04-12 22:00:00	0	0	0
2019-04-12 23:00:00	0	0	0
2019-04-13 00:00:00	0	0	0
2019-04-13 01:00:00	0	0	0
2019-04-13 02:00:00	0	0	0
2019-04-13 03:00:00	0	0	0
2019-04-13 04:00:00	0	0	0
2019-04-13 05:00:00	0	0	0
2019-04-13 06:00:00	0	0	0
2019-04-13 07:00:00	0	0	0
2019-04-13 08:00:00	0	0	0
2019-04-13 09:00:00	0	0	0
2019-04-13 10:00:00	0	0	0
2019-04-13 11:00:00	0	0	0
2019-04-13 12:00:00	0	0	0
2019-04-13 13:00:00	0	0	0
2019-04-13 14:00:00	0	0	0
2019-04-13 15:00:00	0	0	0
2019-04-13 16:00:00	0	0	0
2019-04-13 17:00:00	0	0	0
2019-04-13 18:00:00	0	0	0
2019-04-13 19:00:00	0	0	0
2019-04-13 20:00:00	0	0	0
2019-04-13 21:00:00	0	0	0
2019-04-13 22:00:00	0	0	0
2019-04-13 23:00:00	0	0	0
2019-04-14 00:00:00	0	0	0
2019-04-14 01:00:00	0	0	0
2019-04-14 02:00:00	0	0	0
2019-04-14 03:00:00	0	0	0
2019-04-14 04:00:00	0	0	0
2019-04-14 05:00:00	0	0	0
2019-04-14 06:00:00	0	0	0
2019-04-14 07:00:00	0	0	0
2019-04-14 08:00:00	0	0	0
2019-04-14 09:00:00	0	0	0
2019-04-14 10:00:00	0	0	0
2019-04-14 11:00:00	0	0	0
2019-04-14 12:00:00	0	0	0
2019-04-14 13:00:00	0	0	0
2019-04-14 14:00:00	0	0	0
2019-04-14 15:00:00	0	0	0
2019-04-14 16:00:00	0	0	0
2019-04-14 17:00:00	0	0	0
2019-04-14 18:00:00	0	0	0
2019-04-14 19:00:00	0	0	0
2019-04-14 20:00:00	0	0	0
2019-04-14 21:00:00	0	0	0
2019-04-14 22:00:00	0	0	0
2019-04-14 23:00:00	0	0	0
2019-04-15 00:00:00	0	0	0
2019-04-15 01:00:00	0	0	0
2019-04-15 02:00:00	0	0	0
2019-04-15 03:00:00	0	0	0
2019-04-15 04:00:00	0	0	0
2019-04-15 05:00:00	0	0	0
2019-04-15 06:00:00	0	0	0
2019-04-15 07:00:00	0	0	0
2019-04-15 08:00:00	0	0	0
2019-04-15 09:00:00	0	0	0
2019-04-15 10:00:00	0	0	0
2019-04-15 11:00:00	0	0	0
2019-04-15 12:00:00	0	0	0
2019-04-15 13:00:00	0	0	0
2019-04-15 14:00:00	0	0	0
2019-04-15 15:00:00	0	0	0
2019-04-15 16:00:00	0	0	0
2019-04-15 17:00:00	0	0	0
2019-04-15 18:00:00	0	0	0
2019-04-15 19:00:00	0	0	0
2019-04-15 20:00:00	0	0	0
2019-04-15 21:00:00	0	0	0
2019-04-15 22:00:00	0	0	0
2019-04-15 23:00:00	0	0	0
2019-04-16 00:00:00	0	0	0
2019-04-16 01:00:00	0	0	0
2019-04-16 02:00:00	0	0	0
2019-04-16 03:00:00	0	0	0
2019-04-16 04:00:00	0	0	0
2019-04-16 05:00:00	0	0	0
2019-04-16 06:00:00	0	0	0
2019-04-16 07:00:00	0	0	0
2019-04-16 08:00:00	0	0	0
2019-04-16 09:00:00	0	0	0
2019-04-16 10:00:00	0	0	0
2019-04-16 11:00:00	0	0	0
2019-04-16 12:00:00	0	0	0
2019-04-16 13:00:00	0	0	0
2019-04-16 14:00:00	0	0	0
2019-04-16 15:00:00	0	0	0
2019-04-16 16:00:00	0	0	0
2019-04-16 17:00:00	0	0	0
2019-04-16 18:00:00	0	0	0
2019-04-16 19:00:00	0	0	0
2019-04-16 20:00:00	0	0	0
2019-04-16 21:00:00	0	0	0
2019-04-16 22:00:00	0	0	0
2019-04-16 23:00:00	0	0	0
2019-04-17 00:00:00	0	0	0
2019-04-17 01:00:00	0	0	0
2019-04-17 02:00:00	0	0	0
2019-04-17 03:00:00	0	0	0
2019-04-17 04:00:00	0	0	0
2019-04-17 05:00:00	0	0	0
2019-04-17 06:00:00	0	0	0
2019-04-17 07:00:00	0	0	0
2019-04-17 08:00:00	0	0	0
2019-04-17 09:00:00	0	0	0
2019-04-17 10:00:00	0	0	0
2019-04-17 11:00:00	0	0	0
2019-04-17 12:00:00	0	0	0
2019-04-17 13:00:00	0	0	0
2019-04-17 14:00:00	0	0	0
2019-04-17 15:00:00	0	0	0
2019-04-17 16:00:00	0	0	0
2019-04-17 17:00:00	0	0	0
2019-04-17 18:00:00	0	0	0
2019-04-17 19:00:00	0	0	0
2019-04-17 20:00:00	0	0	0
2019-04-17 21:00:00	0	0	0
2019-04-17 22:00:00	0	0	0
2019-04-17 23:00:00	0	0	0
2019-04-18 00:00:00	0	0	0
2019-04-18 01:00:00	0	0	0
2019-04-18 02:00:00	0	0	0
2019-04-18 03:00:00	0	0	0
2019-04-18 04:00:00	0	0	0
2019-04-18 05:00:00	0	0	0
2019-04-18 06:00:00	0	0	0
2019-04-18 07:00:00	0	0	0
2019-04-18 08:00:00	0	0	0
2019-04-18 09:00:00	0	0	0
2019-04-18 10:00:00	0	0	0
2019-04-18 11:00:00	0	0	0
2019-04-18 12:00:00	0	0	0
2019-04-18 13:00:00	0	0	0
2019-04-18 14:00:00	0	0	0
2019-04-18 15:00:00	0	0	0
2019-04-18 16:00:00	0	0	0
2019-04-18 17:00:00	0	0	0
2019-04-18 18:00:00	0	0	0
2019-04-18 19:00:00	0	0	0
2019-04-18 20:00:00	0	0	0
2019-04-18 21:00:00	0	0	0
2019-04-18 22:00:00	0	0	0
2019-04-18 23:00:00	0	0	0
2019-04-19 00:00:00	0	0	0
2019-04-19 01:00:00	0	0	0
2019-04-19 02:00:00	0	0	0
2019-04-19 03:00:00	0	0	0
2019-04-19 04:00:00	0	0	0
2019-04-19 05:00:00	0	0	0
2019-04-19 06:00:00	0	0	0
2019-04-19 07:00:00	0	0	0
2019-04-19 08:00:00	0	0	0
2019-04-19 09:00:00	0	0	0
2019-04-19 10:00:00	0	0	0
2019-04-19 11:00:00	0	0	0
2019-04-19 12:00:00	0	0	0
2019-04-19 13:00:00	0	0	0
2019-04-19 14:00:00	0	0	0
2019-04-19 15:00:00	0	0	0
2019-04-19 16:00:00	0	0	0
2019-04-19 17:00:00	0	0	0
2019-04-19 18:00:00	0	0	0
2019-04-19 19:00:00	0	0	0
2019-04-19 20:00:00	0	0	0
2019-04-19 21:00:00	0	0	0
2019-04-19 22:00:00	0	0	0
2019-04-19 23:00:00	0	0	0
2019-04-20 00:00:00	0	0	0
2019-04-20 01:00:00	0	0	0
2019-04-20 02:00:00	0	0	0
2019-04-20 03:00:00	0	0	0
2019-04-20 04:00:00	0	0	0
2019-04-20 05:00:00	0	0	0
2019-04-20 06:00:00	0	0	0
2019-04-20 07:00:00	0	0	0
2019-04-20 08:00:00	0	0	0
2019-04-20 09:00:00	0	0	0
2019-04-20 10:00:00	0	0	0
2019-04-20 11:00:00	0	0	0
2019-04-20 12:00:00	0	0	0
2019-04-20 13:00:00	0	0	0
2019-04-20 14:00:00	0	0	0
2019-04-20 15:00:00	0	0	0
2019-04-20 16:00:00	0	0	0
2019-04-20 17:00:00	0	0	0
2019-04-20 18:00:00	0	0	0
2019-04-20 19:00:00	0	0	0
2019-04-20 20:00:00	0	0	0
2019-04-20 21:00:00	0	0	0
2019-04-20 22:00:00	0	0	0
2019-04-20 23:00:00	0	0	0
2019-04-21 00:00:00	0	0	0
2019-04-21 01:00:00	0	0	0
2019-04-21 02:00:00	0	0	0
2019-04-21 03:00:00	0	0	0
2019-04-21 04:00:00	0	0	0
2019-04-21 05:00:00	0	0	0
2019-04-21 06:00:00	0	0	0
2019-04-21 07:00:00	0	0	0
2019-04-21 08:00:00	0	0	0
2019-04-21 09:00:00	0	0	0
2019-04-21 10:00:00	0	0	0
2019-04-21 11:00:00	0	0	0
2019-04-21 12:00:00	0	0	0
2019-04-21 13:00:00	0	0	0
2019-04-21 14:00:00	0	0	0
2019-04-21 15:00:00	0	0	0
2019-04-21 16:00:00	0	0	0
2019-04-21 17:00:00	0	0	0
2019-04-21 18:00:00	0	0	0
2019-04-21 19:00:00	0	0	0
2019-04-21 20:00:00	0	0	0
2019-04-21 21:00:00	0	0	0
2019-04-21 22:00:00	0	0	0
2019-04-21 23:00:00	0	0	0
2019-04-22 00:00:00	0	0	0
2019-04-22 01:00:00	0	0	0
2019-04-22 02:00:00	0	0	0
2019-04-22 03:00:00	0	0	0
2019-04-22 04:00:00	0	0	0
2019-04-22 05:00:00	0	0	0
2019-04-22 06:00:00	0	0	0
2019-04-22 07:00:00	0	0	0
2019-04-22 08:00:00	0	0	0
2019-04-22 09:00:00	0	0	0
2019-04-22 10:00:00	0	0	0
2019-04-22 11:00:00	0	0	0
2019-04-22 12:00:00	0	0	0
2019-04-22 13:00:00	0	0	0
2019-04-22 14:00:00	0	0	0
2019-04-22 15:00:00	0	0	0
2019-04-22 16:00:00	0	0	0
2019-04-22 17:00:00	0	0	0
2019-04-22 18:00:00	0	0	0
2019-04-22 19:00:00	0	0	0
2019-04-22 20:00:00	0	0	0
2019-04-22 21:00:00	0	0	0
2019-04-22 22:00:00	0	0	0
2019-04-22 23:00:00	0	0	0
2019-04-23 00:00:00	0	0	0
2019-04-23 01:00:00	0	0	0
2019-04-23 02:00:00	0	0	0
2019-04-23 03:00:00	0	0	0
2019-04-23 04:00:00	0	0	0
2019-04-23 05:00:00	0	0	0
2019-04-23 06:00:00	0	0	0
2019-04-23 07:00:00	0	0	0
2019-04-23 08:00:00	0	0	0
2019-04-23 09:00:00	0	0	0
2019-04-23 10:00:00	0	0	0
2019-04-23 11:00:00	0	0	0
2019-04-23 12:00:00	0	0	0
2019-04-23 13:00:00	0	0	0
2019-04-23 14:00:00	0	0	0
2019-04-23 15:00:00	0	0	0
2019-04-23 16:00:00	0	0	0
2019-04-23 17:00:00	0	0	0
2019-04-23 18:00:00	0	0	0
2019-04-23 19:00:00	0	0	0
2019-04-23 20:00:00	0	0	0
2019-04-23 21:00:00	0	0	0
2019-04-23 22:00:00	0	0	0
2019-04-23 23:00:00	0	0	0
2019-04-24 00:00:00	0	0	0
2019-04-24 01:00:00	0	0	0
2019-04-24 02:00:00	0	0	0
2019-04-24 03:00:00	0	0	0
2019-04-24 04:00:00	0	0	0
2019-04-24 05:00:00	0	0	0
2019-04-24 06:00:00	0	0	0
2019-04-24 07:00:00	0	0	0
2019-04-24 08:00:00	0	0	0
2019-04-24 09:00:00	0	0	0
2019-04-24 10:00:00	0	0	0
2019-04-24 11:00:00	0	0	0
2019-04-24 12:00:00	0	0	0
2019-04-24 13:00:00	0	0	0
2019-04-24 14:00:00	0	0	0
2019-04-24 15:00:00	0	0	0
2019-04-24 16:00:00	0	0	0
2019-04-24 17:00:00	0	0	0
2019-04-24 18:00:00	0	0	0
2019-04-24 19:00:00	0	0	0
2019-04-24 20:00:00	0	0	0
2019-04-24 21:00:00	0	0	0
2019-04-24 22:00:00	0	0	0
2019-04-24 23:00:00	0	0	0
2019-04-25 00:00:00	0	0	0
2019-04-25 01:00:00	0	0	0
2019-04-25 02:00:00	0	0	0
2019-04-25 03:00:00	0	0	0
2019-04-25 04:00:00	0	0	0
2019-04-25 05:00:00	0	0	0
2019-04-25 06:00:00	0	0	0
2019-04-25 07:00:00	0	0	0
2019-04-25 08:00:00	0	0	0
2019-04-25 09:00:00	0	0	0
2019-04-25 10:00:00	0	0	0
2019-04-25 11:00:00	0	0	0
2019-04-25 12:00:00	0	0	0
2019-04-25 13:00:00	0	0	0
2019-04-25 14:00:00	0	0	0
2019-04-25 15:00:00	0	0	0
2019-04-25 16:00:00	0	0	0
2019-04-25 17:00:00	0	0	0
2019-04-25 18:00:00	0	0	0
2019-04-25 19:00:00	0	0	0
2019-04-25 20:00:00	0	0	0
2019-04-25 21:00:00	0	0	0
2019-04-25 22:00:00	0	0	0
2019-04-25 23:00:00	0	0	0
2019-04-26 00:00:00	0	0	0
2019-04-26 01:00:00	0	0	0
2019-04-26 02:00:00	0	0	0
2019-04-26 03:00:00	0	0	0
2019-04-26 04:00:00	0	0	0
2019-04-26 05:00:00	0	0	0
2019-04-26 06:00:00	0	0	0
2019-04-26 07:00:00	0	0	0
2019-04-26 08:00:00	0	0	0
2019-04-26 09:00:00	0	0	0
2019-04-26 10:00:00	0	0	0
2019-04-26 11:00:00	0	0	0
2019-04-26 12:00:00	0	0	0
2019-04-26 13:00:00	0	0	0
2019-04-26 14:00:00	0	0	0
2019-04-26 15:00:00	0	0	0
2019-04-26 16:00:00	0	0	0
2019-04-26 17:00:00	0	0	0
2019-04-26 18:00:00	0	0	0
2019-04-26 19:00:00	0	0	0
2019-04-26 20:00:00	0	0	0
2019-04-26 21:00:00	0	0	0
2019-04-26 22:00:00	0	0	0
2019-04-26 23:00:00	0	0	0
2019-04-27 00:00:00	0	0	0
2019-04-27 01:00:00	0	0	0
2019-04-27 02:00:00	0	0	0
2019-04-27 03:00:00	0	0	0
2019-04-27 04:00:00	0	0	0
2019-04-27 05:00:00	0	0	0
2019-04-27 06:00:00	0	0	0
2019-04-27 07:00:00	0	0	0
2019-04-27 08:00:00	0	0	0
2019-04-27 09:00:00	0	0	0
2019-04-27 10:00:00	0	0	0
2019-04-27 11:00:00	0	0	0
2019-04-27 12:00:00	0	0	0
2019-04-27 13:00:00	0	0	0
2019-04-27 14:00:00	0	0	0
2019-04-27 15:00:00	0	0	0
2019-04-27 16:00:00	0	0	0
2019-04-27 17:00:00	0	0	0
2019-04-27 18:00:00	0	0	0
2019-04-27 19:00:00	0	0	0
2019-04-27 20:00:00	0	0	0
2019-04-27 21:00:00	0	0	0
2019-04-27 22:00:00	0	0	0
2019-04-27 23:00:00	0	0	0
2019-04-28 00:00:00	0	0	0
2019-04-28 01:00:00	0	0	0
2019-04-28 02:00:00	0	0	0
2019-04-28 03:00:00	0	0	0
2019-04-28 04:00:00	0	0	0
2019-04-28 05:00:00	0	0	0
2019-04-28 06:00:00	0	0	0
2019-04-28 07:00:00	0	0	0
2019-04-28 08:00:00	0	0	0
2019-04-28 09:00:00	0	0	0
2019-04-28 10:00:00	0	0	0
2019-04-28 11:00:00	0	0	0
2019-04-28 12:00:00	0	0	0
2019-04-28 13:00:00	0	0	0
2019-04-28 14:00:00	0	0	0
2019-04-28 15:00:00	0	0	0
2019-04-28 16:00:00	0	0	0
2019-04-28 17:00:00	0	0	0
2019-04-28 18:00:00	0	0	0
2019-04-28 19:00:00	0	0	0
2019-04-28 20:00:00	0	0	0
2019-04-28 21:00:00	0	0	0
2019-04-28 22:00:00	0	0	0
2019-04-28 23:00:00	0	0	0
2019-04-29 00:00:00	0	0	0
2019-04-29 01:00:00	0	0	0
2019-04-29 02:00:00	0	0	0
2019-04-29 03:00:00	0	0	0
2019-04-29 04:00:00	0	0	0
2019-04-29 05:00:00	0	0	0
2019-04-29 06:00:00	0	0	0
2019-04-29 07:00:00	0	0	0
2019-04-29 08:00:00	0	0	0
2019-04-29 09:00:00	0	0	0
2019-04-29 10:00:00	0	0	0
2019-04-29 11:00:00	0	0	0
2019-04-29 12:00:00	0	0	0
2019-04-29 13:00:00	0	0	0
2019-04-29 14:00:00	0	0	0
2019-04-29 15:00:00	0	0	0
2019-04-29 16:00:00	0	0	0
2019-04-29 17:00:00	0	0	0
2019-04-29 18:00:00	0	0	0
2019-04-29 19:00:00	0	0	0
2019-04-29 20:00:00	0	0	0
2019-04-29 21:00:00	0	0	0
2019-04-29 22:00:00	0	0	0
2019-04-29 23:00:00	0	0	0
2019-04-30 00:00:00	0	0	0
2019-04-30 01:00:00	0	0	0
2019-04-30 02:00:00	0	0	0
2019-04-30 03:00:00	0	0	0
2019-04-30 04:00:00	0	0	0
2019-04-30 05:00:00	0	0	0
2019-04-30 06:00:00	0	0	0
2019-04-30 07:00:00	0	0	0
2019-04-30 08:00:00	0	0	0
2019-04-30 09:00:00	0	0	0
2019-04-30 10:00:00	0	0	0
2019-04-30 11:00:00	0	0	0
2019-04-30 12:00:00	0	0	0
2019-04-30 13:00:00	0	0	0
2019-04-30 14:00:00	0	0	0
2019-04-30 15:00:00	0	0	0
2019-04-30 16:00:00	0	0	0
2019-04-30 17:00:00	0	0	0
2019-04-30 18:00:00	0	0	0
2019-04-30 19:00:00	0	0	0
2019-04-30 20:00:00	0	0	0
2019-04-30 21:00:00	0	0	0
2019-04-30 22:00:00	0	0	0
2019-04-30 23:00:00	0	0	0
2019-05-01 00:00:00	0	0	0

## Sheet: PM 02041 02
Data/Hora	Intensidade(carros/hora)	Ocupacao(%)	Carga(%)
2019-04-01 00:00:00	0	9.67	2.89
2019-04-01 01:00:00	0	9.08	2.84
2019-04-01 02:00:00	0	9.5	2.67
2019-04-01 03:00:00	0	9.67	2.67
2019-04-01 04:00:00	0	9.67	2.84
2019-04-01 05:00:00	0	9.33	2.75
2019-04-01 06:00:00	0	9.5	2.84
2019-04-01 07:00:00	0	9.42	2.75
2019-04-01 08:00:00	0	9.67	2.75
2019-04-01 09:00:00	0	9.67	2.84
2019-04-01 10:00:00	0	9.58	2.84
2019-04-01 11:00:00	0	9.42	2.75
2019-04-01 12:00:00	0	9.67	2.84
2019-04-01 13:00:00	0	9.42	2.67
2019-04-01 14:00:00	0	9.58	2.75
2019-04-01 15:00:00	0	9.67	2.84
2019-04-01 16:00:00	0	9.33	2.75
2019-04-01 17:00:00	0	9.58	2.84
2019-04-01 18:00:00	0	9.42	2.75
2019-04-01 19:00:00	0	9.67	2.84
2019-04-01 20:00:00	0	9.83	2.84
2019-04-01 21:00:00	0	9.42	2.75
2019-04-01 22:00:00	0	9.67	2.67
2019-04-01 23:00:00	0	9.67	2.75
2019-04-02 00:00:00	0	9.78	2.78
2019-04-02 01:00:00	0	9	2.59
2019-04-02 02:00:00	0	9	2.42
2019-04-02 03:00:00	0	9.58	2.75
2019-04-02 04:00:00	0	9.5	2.84
2019-04-02 05:00:00	0	9.33	2.75
2019-04-02 06:00:00	0	9.58	2.84
2019-04-02 07:00:00	0	9.67	2.84
2019-04-02 08:00:00	0	9.25	2.75
2019-04-02 09:00:00	0	9.58	2.84
2019-04-02 10:00:00	0	9.42	2.75
2019-04-02 11:00:00	0	9.5	2.67
2019-04-02 12:00:00	0	9.58	2.84
2019-04-02 13:00:00	0	9.42	2.75
2019-04-02 14:00:00	0	9.83	2.84
2019-04-02 15:00:00	0	9.58	2.75
2019-04-02 16:00:00	0	9.25	2.67
2019-04-02 17:00:00	0	9.67	2.84
2019-04-02 18:00:00	0	9.67	2.84
2019-04-02 19:00:00	0	9.25	2.75
2019-04-02 20:00:00	0	9.5	2.84
2019-04-02 21:00:00	0	9.58	2.84
2019-04-02 22:00:00	0	9.33	2.75
2019-04-02 23:00:00	0	9.67	2.84
2019-04-03 00:00:00	0	10	2.89
2019-04-03 01:00:00	0	9.5	2.84
2019-04-03 02:00:00	0	9.5	2.84
2019-04-03 03:00:00	0	9.58	2.75
2019-04-03 04:00:00	0	9.67	2.92
2019-04-03 05:00:00	0	9.83	2.83
2019-04-03 06:00:00	0	9.75	2.84
2019-04-03 07:00:00	0	9.75	2.84
2019-04-03 08:00:00	0	9.42	2.84
2019-04-03 09:00:00	0	9.75	2.92
2019-04-03 10:00:00	0	9.5	2.84
2019-04-03 11:00:00	0	9.33	2.75
2019-04-03 12:00:00	0	9.58	2.84
2019-04-03 13:00:00	0	9.33	2.58
2019-04-03 14:00:00	0	9.58	2.75
2019-04-03 15:00:00	0	9.58	2.75
2019-04-03 16:00:00	0	9.33	2.75
2019-04-03 17:00:00	0	9.58	2.84
2019-04-03 18:00:00	0	9.67	2.75
2019-04-03 19:00:00	0	9.5	2.75
2019-04-03 20:00:00	0	9.92	2.84
2019-04-03 21:00:00	0	9.33	2.59
2019-04-03 22:00:00	0	9.58	2.84
2019-04-03 23:00:00	0	9.58	2.84
2019-04-04 00:00:00	0	10.11	2.78
2019-04-04 01:00:00	0	9.58	2.84
2019-04-04 02:00:00	0	8.42	2.5
2019-04-04 03:00:00	0	9.58	2.84
2019-04-04 04:00:00	0	9.67	2.84
2019-04-04 05:00:00	0	9.25	2.75
2019-04-04 06:00:00	0	9.58	2.75
2019-04-04 07:00:00	0	9.5	2.58
2019-04-04 08:00:00	0	9.75	2.92
2019-04-04 09:00:00	0	9.58	2.84
2019-04-04 10:00:00	0	9.42	2.75
2019-04-04 11:00:00	0	9.67	2.84
2019-04-04 12:00:00	0	9	2.84
2019-04-04 13:00:00	0	9	2.59
2019-04-04 14:00:00	0	9.67	2.84
2019-04-04 15:00:00	0	9.33	2.75
2019-04-04 16:00:00	0	9.67	2.75
2019-04-04 17:00:00	0	9.67	2.67
2019-04-04 18:00:00	0	9.42	2.59
2019-04-04 19:00:00	0	9.75	2.92
2019-04-04 20:00:00	0	9.42	2.75
2019-04-04 21:00:00	0	9.5	2.75
2019-04-04 22:00:00	0	9.5	2.84
2019-04-04 23:00:00	0	8.33	2.42
2019-04-05 00:00:00	0	9.67	2.78
2019-04-05 01:00:00	0	8.33	2.58
2019-04-05 02:00:00	0	9.08	2.58
2019-04-05 03:00:00	0	9.67	2.67
2019-04-05 04:00:00	0	8.92	2.5
2019-04-05 05:00:00	0	9.58	2.67
2019-04-05 06:00:00	0	8.92	2.58
2019-04-05 07:00:00	0	9.67	2.67
2019-04-05 08:00:00	0	9	2.75
2019-04-05 09:00:00	0	9.33	2.75
2019-04-05 10:00:00	0	8.58	2.84
2019-04-05 11:00:00	0	9.67	2.84
2019-04-05 12:00:00	0	8.75	2.59
2019-04-05 13:00:00	0	9	2.67
2019-04-05 14:00:00	0	8.83	2.67
2019-04-05 15:00:00	0	9.5	2.67
2019-04-05 16:00:00	0	8.09	2.59
2019-04-05 17:00:00	0	8.42	2.33
2019-04-05 18:00:00	0	9.58	2.75
2019-04-05 19:00:00	0	9.58	2.84
2019-04-05 20:00:00	0	9	2.59
2019-04-05 21:00:00	0	9.58	2.84
2019-04-05 22:00:00	0	8.75	2.59
2019-04-05 23:00:00	0	9.5	2.84
2019-04-06 00:00:00	0	8.11	2.33
2019-04-06 01:00:00	0	8.33	2.42
2019-04-06 02:00:00	0	8.08	2.5
2019-04-06 03:00:00	0	8.67	2.5
2019-04-06 04:00:00	0	9	2.84
2019-04-06 05:00:00	0	9.67	2.84
2019-04-06 06:00:00	0	8.33	2.42
2019-04-06 07:00:00	0	9.5	2.67
2019-04-06 08:00:00	0	9.42	2.5
2019-04-06 09:00:00	0	9.58	2.67
2019-04-06 10:00:00	0	7.92	2.25
2019-04-06 11:00:00	0	9.08	2.5
2019-04-06 12:00:00	0	9	2.5
2019-04-06 13:00:00	0	8.92	2.5
2019-04-06 14:00:00	0	9	2.67
2019-04-06 15:00:00	0	9.5	2.75
2019-04-06 16:00:00	0	9	2.67
2019-04-06 17:00:00	0	9.5	2.84
2019-04-06 18:00:00	0	9.42	2.75
2019-04-06 19:00:00	0	9.67	2.84
2019-04-06 20:00:00	0	9.25	2.75
2019-04-06 21:00:00	0	9.58	2.84
2019-04-06 22:00:00	0	9.17	2.84
2019-04-06 23:00:00	0	8.83	2.75
2019-04-07 00:00:00	0	9.44	2.78
2019-04-07 01:00:00	0	8.83	2.59
2019-04-07 02:00:00	0	8.5	2.58
2019-04-07 03:00:00	0	9.5	2.84
2019-04-07 04:00:00	0	8.92	2.5
2019-04-07 05:00:00	0	9.08	2.67
2019-04-07 06:00:00	0	9.42	2.67
2019-04-07 07:00:00	0	8.5	2.5
2019-04-07 08:00:00	0	8.33	2.59
2019-04-07 09:00:00	0	8.25	2.42
2019-04-07 10:00:00	0	7.92	2.5
2019-04-07 11:00:00	0	7.92	2
2019-04-07 12:00:00	0	8.58	2.75
2019-04-07 13:00:00	0	8.25	2.75
2019-04-07 14:00:00	0	9	2.84
2019-04-07 15:00:00	0	8	2.59
2019-04-07 16:00:00	0	8.17	2.5
2019-04-07 17:00:00	0	8	2.59
2019-04-07 18:00:00	0	8.83	2.75
2019-04-07 19:00:00	0	9.58	2.84
2019-04-07 20:00:00	0	9	2.84
2019-04-07 21:00:00	0	9.33	2.75
2019-04-07 22:00:00	0	8.5	2.84
2019-04-07 23:00:00	0	8.75	2.75
2019-04-08 00:00:00	0	9.11	2.89
2019-04-08 01:00:00	0	8.5	2.84
2019-04-08 02:00:00	0	7.83	2.09
2019-04-08 03:00:00	0	8.42	2.84
2019-04-08 04:00:00	0	7.92	2.42
2019-04-08 05:00:00	0	8.42	2.5
2019-04-08 06:00:00	0	8.5	2.84
2019-04-08 07:00:00	0	7.92	2.25
2019-04-08 08:00:00	0	8.42	2.59
2019-04-08 09:00:00	0	8.42	2.5
2019-04-08 10:00:00	0	8.08	2.25
2019-04-08 11:00:00	0	8.92	2.75
2019-04-08 12:00:00	0	8	2.09
2019-04-08 13:00:00	0	9	2.59
2019-04-08 14:00:00	0	9.33	2.75
2019-04-08 15:00:00	0	8.08	2.17
2019-04-08 16:00:00	0	8.5	2.34
2019-04-08 17:00:00	0	7.92	2.09
2019-04-08 18:00:00	0	8.5	2.42
2019-04-08 19:00:00	0	8.58	2.5
2019-04-08 20:00:00	0	8.92	2.67
2019-04-08 21:00:00	0	8.5	2.34
2019-04-08 22:00:00	0	8.92	2.58
2019-04-08 23:00:00	0	8.5	2.33
2019-04-09 00:00:00	0	9.55	2.56
2019-04-09 01:00:00	0	7.92	2.09
2019-04-09 02:00:00	0	7.17	1.83
2019-04-09 03:00:00	0	8.42	2.5
2019-04-09 04:00:00	0	8.58	2.42
2019-04-09 05:00:00	0	8.58	2.5
2019-04-09 06:00:00	0	8.83	2.5
2019-04-09 07:00:00	0	8.5	2.59
2019-04-09 08:00:00	0	8.33	2.59
2019-04-09 09:00:00	0	8.58	2.42
2019-04-09 10:00:00	0	9.08	2.5
2019-04-09 11:00:00	0	8.33	2.5
2019-04-09 12:00:00	0	7.92	2.5
2019-04-09 13:00:00	0	8.92	2.67
2019-04-09 14:00:00	0	9.42	2.75
2019-04-09 15:00:00	0	8	2.59
2019-04-09 16:00:00	0	8.17	2.75
2019-04-09 17:00:00	0	8.5	2.59
2019-04-09 18:00:00	0	8.08	2.5
2019-04-09 19:00:00	0	8.25	2.67
2019-04-09 20:00:00	0	8.5	2.59
2019-04-09 21:00:00	0	7.83	2.42
2019-04-09 22:00:00	0	8.5	2.42
2019-04-09 23:00:00	0	8.58	2.67
2019-04-10 00:00:00	0	9.78	2.56
2019-04-10 01:00:00	0	8.42	2.42
2019-04-10 02:00:00	0	7.67	2.09
2019-04-10 03:00:00	0	8.92	2.67
2019-04-10 04:00:00	0	9.08	2.59
2019-04-10 05:00:00	0	9.42	2.75
2019-04-10 06:00:00	0	9.58	2.84
2019-04-10 07:00:00	0	8.84	2.58
2019-04-10 08:00:00	0	9.5	2.58
2019-04-10 09:00:00	0	9.58	2.75
2019-04-10 10:00:00	0	8.75	2.75
2019-04-10 11:00:00	0	9.42	2.84
2019-04-10 12:00:00	0	9.17	2.84
2019-04-10 13:00:00	0	8.83	2.75
2019-04-10 14:00:00	0	9	2.84
2019-04-10 15:00:00	0	8.75	2.75
2019-04-10 16:00:00	0	9.58	2.84
2019-04-10 17:00:00	0	9.17	2.84
2019-04-10 18:00:00	0	8.83	2.75
2019-04-10 19:00:00	0	9	2.84
2019-04-10 20:00:00	0	9.5	2.75
2019-04-10 21:00:00	0	9.5	2.84
2019-04-10 22:00:00	0	9.08	2.84
2019-04-10 23:00:00	0	8.42	2.42
2019-04-11 00:00:00	0	9.33	2.67
2019-04-11 01:00:00	0	8.42	2.34
2019-04-11 02:00:00	0	6.5	1.58
2019-04-11 03:00:00	0	8.5	2.5
2019-04-11 04:00:00	0	7.92	2.25
2019-04-11 05:00:00	0	8.58	2.5
2019-04-11 06:00:00	0	8.83	2.59
2019-04-11 07:00:00	0	8.5	2.58
2019-04-11 08:00:00	0	9.5	2.84
2019-04-11 09:00:00	0	8.42	2.5
2019-04-11 10:00:00	0	9	2.67
2019-04-11 11:00:00	0	8.33	2.5
2019-04-11 12:00:00	0	8	2.58
2019-04-11 13:00:00	0	6.92	1.67
2019-04-11 14:00:00	0	7.92	2.42
2019-04-11 15:00:00	0	8.5	2.67
2019-04-11 16:00:00	0	8.33	2.5
2019-04-11 17:00:00	0	8.08	2.67
2019-04-11 18:00:00	0	8.5	2.84
2019-04-11 19:00:00	0	8.33	2.5
2019-04-11 20:00:00	0	9.67	2.84
2019-04-11 21:00:00	0	8.75	2.59
2019-04-11 22:00:00	0	8.08	2.58
2019-04-11 23:00:00	0	7.5	2.5
2019-04-12 00:00:00	0	8.89	2.45
2019-04-12 01:00:00	0	7.67	2.17
2019-04-12 02:00:00	0	7.5	1.75
2019-04-12 03:00:00	0	8	2.42
2019-04-12 04:00:00	0	8.08	2.5
2019-04-12 05:00:00	0	8.25	2.5
2019-04-12 06:00:00	0	7.67	2.17
2019-04-12 07:00:00	0	8.33	2.59
2019-04-12 08:00:00	0	8.08	2.42
2019-04-12 09:00:00	0	8	2.34
2019-04-12 10:00:00	0	7.5	1.92
2019-04-12 11:00:00	0	8.08	2.09
2019-04-12 12:00:00	0	7.34	2.34
2019-04-12 13:00:00	0	8.08	2.09
2019-04-12 14:00:00	0	7.67	2.17
2019-04-12 15:00:00	0	8.25	2.25
2019-04-12 16:00:00	0	6.67	2.17
2019-04-12 17:00:00	0	6.42	1.42
2019-04-12 18:00:00	0	8	2.25
2019-04-12 19:00:00	0	8	2.42
2019-04-12 20:00:00	0	7.92	2.09
2019-04-12 21:00:00	0	8.5	2.67
2019-04-12 22:00:00	0	7.5	2.5
2019-04-12 23:00:00	0	8.33	2.59
2019-04-13 00:00:00	0	6.78	2.22
2019-04-13 01:00:00	0	7.25	2.34
2019-04-13 02:00:00	0	7.08	1.67
2019-04-13 03:00:00	0	7.92	2.34
2019-04-13 04:00:00	0	7.42	2.5
2019-04-13 05:00:00	0	8.08	2.34
2019-04-13 06:00:00	0	7.33	2.34
2019-04-13 07:00:00	0	8	2.34
2019-04-13 08:00:00	0	8.5	2.59
2019-04-13 09:00:00	0	8.25	2.34
2019-04-13 10:00:00	0	6.5	2.17
2019-04-13 11:00:00	0	7.5	1.75
2019-04-13 12:00:00	0	7.17	1.84
2019-04-13 13:00:00	0	7.5	2.34
2019-04-13 14:00:00	0	6.92	1.84
2019-04-13 15:00:00	0	8.08	2.34
2019-04-13 16:00:00	0	7.92	2.25
2019-04-13 17:00:00	0	7.58	2.17
2019-04-13 18:00:00	0	8.58	2.75
2019-04-13 19:00:00	0	8.92	2.75
2019-04-13 20:00:00	0	8.5	2.67
2019-04-13 21:00:00	0	8.92	2.67
2019-04-13 22:00:00	0	7.5	2
2019-04-13 23:00:00	0	8	2.42
2019-04-14 00:00:00	0	8.67	2.78
2019-04-14 01:00:00	0	7.58	2.17
2019-04-14 02:00:00	0	6.92	1.59
2019-04-14 03:00:00	0	7.58	2.17
2019-04-14 04:00:00	0	7.58	2.09
2019-04-14 05:00:00	0	7	1.84
2019-04-14 06:00:00	0	8.5	2.67
2019-04-14 07:00:00	0	6.83	1.75
2019-04-14 08:00:00	0	6.08	1.67
2019-04-14 09:00:00	0	7.17	1.59
2019-04-14 10:00:00	0	6.33	1.5
2019-04-14 11:00:00	0	5.67	1.25
2019-04-14 12:00:00	0	7	1.75
2019-04-14 13:00:00	0	7.58	1.84
2019-04-14 14:00:00	0	7.67	2.17
2019-04-14 15:00:00	0	7	1.75
2019-04-14 16:00:00	0	7.17	1.84
2019-04-14 17:00:00	0	7	1.75
2019-04-14 18:00:00	0	7.67	1.84
2019-04-14 19:00:00	0	8.5	2.5
2019-04-14 20:00:00	0	7.92	2.25
2019-04-14 21:00:00	0	8.08	2.09
2019-04-14 22:00:00	0	7	1.92
2019-04-14 23:00:00	0	8	2.25
2019-04-15 00:00:00	0	7	1.78
2019-04-15 01:00:00	0	7.34	2.33
2019-04-15 02:00:00	0	6.25	1.92
2019-04-15 03:00:00	0	7.08	1.84
2019-04-15 04:00:00	0	6.92	1.75
2019-04-15 05:00:00	0	6.67	1.84
2019-04-15 06:00:00	0	7.34	2.25
2019-04-15 07:00:00	0	5.92	1.59
2019-04-15 08:00:00	0	6.58	1.84
2019-04-15 09:00:00	0	6.42	1.75
2019-04-15 10:00:00	0	6.58	1.67
2019-04-15 11:00:00	0	6.67	1.67
2019-04-15 12:00:00	0	6.42	1.67
2019-04-15 13:00:00	0	7.5	2.09
2019-04-15 14:00:00	0	7.83	2.25
2019-04-15 15:00:00	0	6.5	1.5
2019-04-15 16:00:00	0	6.17	1.5
2019-04-15 17:00:00	0	6.42	1.67
2019-04-15 18:00:00	0	6.59	1.59
2019-04-15 19:00:00	0	6	1.42
2019-04-15 20:00:00	0	7.92	2.25
2019-04-15 21:00:00	0	6.08	1.59
2019-04-15 22:00:00	0	7.33	2.25
2019-04-15 23:00:00	0	7	1.75
2019-04-16 00:00:00	0	8.11	2.67
2019-04-16 01:00:00	0	6.42	1.67
2019-04-16 02:00:00	0	6.17	1.25
2019-04-16 03:00:00	0	6	1.33
2019-04-16 04:00:00	0	7.08	1.75
2019-04-16 05:00:00	0	7	1.75
2019-04-16 06:00:00	0	7	1.75
2019-04-16 07:00:00	0	7.58	1.84
2019-04-16 08:00:00	0	6	1.33
2019-04-16 09:00:00	0	7.58	1.84
2019-04-16 10:00:00	0	7.17	1.75
2019-04-16 11:00:00	0	6.33	1.67
2019-04-16 12:00:00	0	7.17	1.59
2019-04-16 13:00:00	0	7.5	2.08
2019-04-16 14:00:00	0	7.83	2.09
2019-04-16 15:00:00	0	7.17	2.17
2019-04-16 16:00:00	0	7.5	1.75
2019-04-16 17:00:00	0	7.17	1.84
2019-04-16 18:00:00	0	6.5	1.84
2019-04-16 19:00:00	0	6.83	1.75
2019-04-16 20:00:00	0	6.58	1.84
2019-04-16 21:00:00	0	6.83	1.75
2019-04-16 22:00:00	0	6.58	1.59
2019-04-16 23:00:00	0	7.08	1.84
2019-04-17 00:00:00	0	7.55	1.78
2019-04-17 01:00:00	0	7.17	2.25
2019-04-17 02:00:00	0	6	1.42
2019-04-17 03:00:00	0	7.58	1.75
2019-04-17 04:00:00	0	7.17	1.84
2019-04-17 05:00:00	0	8.92	2.5
2019-04-17 06:00:00	0	8.92	2.75
2019-04-17 07:00:00	0	8.92	2.84
2019-04-17 08:00:00	0	7.92	2.09
2019-04-17 09:00:00	0	8	2.59
2019-04-17 10:00:00	0	8.17	2.75
2019-04-17 11:00:00	0	8	2.5
2019-04-17 12:00:00	0	7.58	2.5
2019-04-17 13:00:00	0	7.67	2.5
2019-04-17 14:00:00	0	7.42	2.5
2019-04-17 15:00:00	0	8.34	2.84
2019-04-17 16:00:00	0	7.83	2.59
2019-04-17 17:00:00	0	7.5	2.67
2019-04-17 18:00:00	0	7.67	2.42
2019-04-17 19:00:00	0	7.92	2.5
2019-04-17 20:00:00	0	8.75	2.58
2019-04-17 21:00:00	0	8.84	2.67
2019-04-17 22:00:00	0	7.5	2.67
2019-04-17 23:00:00	0	6.83	1.92
2019-04-18 00:00:00	0	9	2.89
2019-04-18 01:00:00	0	7.5	2.5
2019-04-18 02:00:00	0	5.5	1.42
2019-04-18 03:00:00	0	6.17	1.09
2019-04-18 04:00:00	0	6.42	1.5
2019-04-18 05:00:00	0	6.08	1.33
2019-04-18 06:00:00	0	7.5	2.08
2019-04-18 07:00:00	0	6.83	1.59
2019-04-18 08:00:00	0	7.58	2.17
2019-04-18 09:00:00	0	7.08	1.84
2019-04-18 10:00:00	0	6.5	1.59
2019-04-18 11:00:00	0	6.58	1.67
2019-04-18 12:00:00	0	6.42	1.59
2019-04-18 13:00:00	0	5.42	1.33
2019-04-18 14:00:00	0	6.58	1.84
2019-04-18 15:00:00	0	6.33	1.34
2019-04-18 16:00:00	0	6.17	1.42
2019-04-18 17:00:00	0	6.92	1.75
2019-04-18 18:00:00	0	7.08	1.59
2019-04-18 19:00:00	0	7.08	1.84
2019-04-18 20:00:00	0	7.42	1.75
2019-04-18 21:00:00	0	7.5	1.92
2019-04-18 22:00:00	0	6.42	1.5
2019-04-18 23:00:00	0	6	1.5
2019-04-19 00:00:00	0	6.89	1.45
2019-04-19 01:00:00	0	5.92	1.58
2019-04-19 02:00:00	0	5.67	0.84
2019-04-19 03:00:00	0	6.67	1.5
2019-04-19 04:00:00	0	6	1.17
2019-04-19 05:00:00	0	6.67	1.42
2019-04-19 06:00:00	0	5.92	1.42
2019-04-19 07:00:00	0	6.58	1.59
2019-04-19 08:00:00	0	7.08	1.84
2019-04-19 09:00:00	0	6.5	1.42
2019-04-19 10:00:00	0	5.67	1.25
2019-04-19 11:00:00	0	6.17	1.09
2019-04-19 12:00:00	0	6.42	1.67
2019-04-19 13:00:00	0	6.17	1.17
2019-04-19 14:00:00	0	6.17	1.17
2019-04-19 15:00:00	0	6.58	1.17
2019-04-19 16:00:00	0	5.84	1.25
2019-04-19 17:00:00	0	5.25	0.84
2019-04-19 18:00:00	0	6.08	1.25
2019-04-19 19:00:00	0	6.08	1.17
2019-04-19 20:00:00	0	5.5	1
2019-04-19 21:00:00	0	7.58	1.84
2019-04-19 22:00:00	0	5.92	1.33
2019-04-19 23:00:00	0	6.58	1.34
2019-04-20 00:00:00	0	5.55	1.22
2019-04-20 01:00:00	0	6.83	2.17
2019-04-20 02:00:00	0	5.67	0.92
2019-04-20 03:00:00	0	6.5	1.34
2019-04-20 04:00:00	0	6.17	1.75
2019-04-20 05:00:00	0	6.25	1.25
2019-04-20 06:00:00	0	6.42	1.42
2019-04-20 07:00:00	0	6.58	1.42
2019-04-20 08:00:00	0	7.17	1.67
2019-04-20 09:00:00	0	6.58	1.42
2019-04-20 10:00:00	0	6.08	1.25
2019-04-20 11:00:00	0	5.5	0.75
2019-04-20 12:00:00	0	5.67	0.84
2019-04-20 13:00:00	0	6	1.09
2019-04-20 14:00:00	0	5.67	0.92
2019-04-20 15:00:00	0	6.08	1.17
2019-04-20 16:00:00	0	5.92	1.25
2019-04-20 17:00:00	0	6.17	1.09
2019-04-20 18:00:00	0	6	1.33
2019-04-20 19:00:00	0	8.08	2.17
2019-04-20 20:00:00	0	7	1.75
2019-04-20 21:00:00	0	7	1.75
2019-04-20 22:00:00	0	6.59	1.5
2019-04-20 23:00:00	0	5.92	1.33
2019-04-21 00:00:00	0	7	1.56
2019-04-21 01:00:00	0	6.17	1.25
2019-04-21 02:00:00	0	5.5	0.84
2019-04-21 03:00:00	0	6.17	1.17
2019-04-21 04:00:00	0	5.58	1
2019-04-21 05:00:00	0	6.08	1.33
2019-04-21 06:00:00	0	6.5	1.42
2019-04-21 07:00:00	0	5.67	1
2019-04-21 08:00:00	0	5.67	0.84
2019-04-21 09:00:00	0	5.5	0.84
2019-04-21 10:00:00	0	5.42	0.84
2019-04-21 11:00:00	0	5.09	0.42
2019-04-21 12:00:00	0	5.67	2.08
2019-04-21 13:00:00	0	5.67	1
2019-04-21 14:00:00	0	6	1.25
2019-04-21 15:00:00	0	5.67	1
2019-04-21 16:00:00	0	5.5	1
2019-04-21 17:00:00	0	5.67	0.92
2019-04-21 18:00:00	0	5.67	0.84
2019-04-21 19:00:00	0	6	1.17
2019-04-21 20:00:00	0	6.34	1.42
2019-04-21 21:00:00	0	5.67	1.17
2019-04-21 22:00:00	0	5.92	1.34
2019-04-21 23:00:00	0	6.08	1.34
2019-04-22 00:00:00	0	5.55	0.89
2019-04-22 01:00:00	0	6.5	1.5
2019-04-22 02:00:00	0	5.33	1.17
2019-04-22 03:00:00	0	5.5	0.92
2019-04-22 04:00:00	0	5.67	0.84
2019-04-22 05:00:00	0	5.5	0.84
2019-04-22 06:00:00	0	6.08	1.17
2019-04-22 07:00:00	0	5.25	1.17
2019-04-22 08:00:00	0	5.5	0.84
2019-04-22 09:00:00	0	5.67	0.92
2019-04-22 10:00:00	0	5.42	0.83
2019-04-22 11:00:00	0	5.25	0.67
2019-04-22 12:00:00	0	5.58	0.92
2019-04-22 13:00:00	0	5.67	1.17
2019-04-22 14:00:00	0	6.58	1.42
2019-04-22 15:00:00	0	5.42	1.17
2019-04-22 16:00:00	0	5.17	0.75
2019-04-22 17:00:00	0	5.58	0.84
2019-04-22 18:00:00	0	5.25	0.83
2019-04-22 19:00:00	0	5.42	0.83
2019-04-22 20:00:00	0	6.17	1.25
2019-04-22 21:00:00	0	5.25	1
2019-04-22 22:00:00	0	6.17	1.09
2019-04-22 23:00:00	0	5.25	1.08
2019-04-23 00:00:00	0	6.33	1.33
2019-04-23 01:00:00	0	5.58	0.92
2019-04-23 02:00:00	0	4.92	0.83
2019-04-23 03:00:00	0	5.42	0.67
2019-04-23 04:00:00	0	5.5	0.75
2019-04-23 05:00:00	0	5.67	0.84
2019-04-23 06:00:00	0	5.92	0.84
2019-04-23 07:00:00	0	5.5	1
2019-04-23 08:00:00	0	5.42	0.67
2019-04-23 09:00:00	0	5.58	0.84
2019-04-23 10:00:00	0	5.58	0.84
2019-04-23 11:00:00	0	5.67	0.92
2019-04-23 12:00:00	0	5.58	0.92
2019-04-23 13:00:00	0	6.25	1.17
2019-04-23 14:00:00	0	6.17	1.42
2019-04-23 15:00:00	0	6.17	1.17
2019-04-23 16:00:00	0	5.5	0.92
2019-04-23 17:00:00	0	5.67	0.92
2019-04-23 18:00:00	0	5.5	0.92
2019-04-23 19:00:00	0	5.67	0.84
2019-04-23 20:00:00	0	5.67	0.92
2019-04-23 21:00:00	0	5.5	0.92
2019-04-23 22:00:00	0	5.67	0.92
2019-04-23 23:00:00	0	5.5	0.92
2019-04-24 00:00:00	0	6.11	1.33
2019-04-24 01:00:00	0	6.08	1.17
2019-04-24 02:00:00	0	5.17	0.75
2019-04-24 03:00:00	0	5.67	0.92
2019-04-24 04:00:00	0	5.58	0.75
2019-04-24 05:00:00	0	7.58	1.67
2019-04-24 06:00:00	0	8.08	2.17
2019-04-24 07:00:00	0	7.67	2
2019-04-24 08:00:00	0	6.08	1.5
2019-04-24 09:00:00	0	7.17	1.59
2019-04-24 10:00:00	0	7.5	1.75
2019-04-24 11:00:00	0	6.75	1.42
2019-04-24 12:00:00	0	6.67	1.5
2019-04-24 13:00:00	0	6.5	1.42
2019-04-24 14:00:00	0	7.08	1.67
2019-04-24 15:00:00	0	7.17	1.67
2019-04-24 16:00:00	0	6.58	1.42
2019-04-24 17:00:00	0	6.67	1.5
2019-04-24 18:00:00	0	6.5	1.42
2019-04-24 19:00:00	0	7.42	2.5
2019-04-24 20:00:00	0	7.17	1.84
2019-04-24 21:00:00	0	7.92	2.25
2019-04-24 22:00:00	0	6.5	1.5
2019-04-24 23:00:00	0	5.67	1.17
2019-04-25 00:00:00	0	6.78	1.45
2019-04-25 01:00:00	0	6.08	1.67
2019-04-25 02:00:00	0	4.84	0.5
2019-04-25 03:00:00	0	5.33	0.75
2019-04-25 04:00:00	0	5.67	1
2019-04-25 05:00:00	0	5.67	1
2019-04-25 06:00:00	0	5.92	1.17
2019-04-25 07:00:00	0	5.67	0.84
2019-04-25 08:00:00	0	6.08	1.09
2019-04-25 09:00:00	0	5.5	0.92
2019-04-25 10:00:00	0	5.67	0.92
2019-04-25 11:00:00	0	5.5	1
2019-04-25 12:00:00	0	5.67	0.84
2019-04-25 13:00:00	0	5.25	0.84
2019-04-25 14:00:00	0	5.5	0.92
2019-04-25 15:00:00	0	5.67	0.92
2019-04-25 16:00:00	0	5.67	0.92
2019-04-25 17:00:00	0	5.42	0.92
2019-04-25 18:00:00	0	5.42	1
2019-04-25 19:00:00	0	5.5	1
2019-04-25 20:00:00	0	6.17	1.17
2019-04-25 21:00:00	0	5.92	1.25
2019-04-25 22:00:00	0	5.67	0.84
2019-04-25 23:00:00	0	5.33	0.84
2019-04-26 00:00:00	0	5.33	0.56
2019-04-26 01:00:00	0	5.84	1.25
2019-04-26 02:00:00	0	4.92	0.58
2019-04-26 03:00:00	0	5.42	0.84
2019-04-26 04:00:00	0	5.33	1
2019-04-26 05:00:00	0	5.25	0.67
2019-04-26 06:00:00	0	5.42	0.92
2019-04-26 07:00:00	0	5.5	0.92
2019-04-26 08:00:00	0	5.67	0.92
2019-04-26 09:00:00	0	5.42	0.84
2019-04-26 10:00:00	0	5.25	0.67
2019-04-26 11:00:00	0	5.25	0.67
2019-04-26 12:00:00	0	5.17	0.92
2019-04-26 13:00:00	0	5.08	0.67
2019-04-26 14:00:00	0	5.08	0.5
2019-04-26 15:00:00	0	5.25	0.84
2019-04-26 16:00:00	0	5.17	0.59
2019-04-26 17:00:00	0	4.83	0.92
2019-04-26 18:00:00	0	5.33	0.59
2019-04-26 19:00:00	0	5.25	0.59
2019-04-26 20:00:00	0	5	0.5
2019-04-26 21:00:00	0	5.67	0.84
2019-04-26 22:00:00	0	5.25	0.75
2019-04-26 23:00:00	0	5.33	0.75
2019-04-27 00:00:00	0	4.67	0.33
2019-04-27 01:00:00	0	5.67	1.33
2019-04-27 02:00:00	0	4.92	0.67
2019-04-27 03:00:00	0	5.17	0.5
2019-04-27 04:00:00	0	5.17	0.92
2019-04-27 05:00:00	0	5.17	0.84
2019-04-27 06:00:00	0	5.25	0.84
2019-04-27 07:00:00	0	5.33	0.67
2019-04-27 08:00:00	0	5.5	0.92
2019-04-27 09:00:00	0	5.25	0.92
2019-04-27 10:00:00	0	5.08	0.59
2019-04-27 11:00:00	0	4.75	0.34
2019-04-27 12:00:00	0	4.84	1.17
2019-04-27 13:00:00	0	5.17	1.17
2019-04-27 14:00:00	0	4.67	0.42
2019-04-27 15:00:00	0	5.17	0.5
2019-04-27 16:00:00	0	5.33	0.92
2019-04-27 17:00:00	0	4.92	1
2019-04-27 18:00:00	0	5.42	1.25
2019-04-27 19:00:00	0	5.92	1.17
2019-04-27 20:00:00	0	5.67	1
2019-04-27 21:00:00	0	5.92	0.92
2019-04-27 22:00:00	0	5.25	1
2019-04-27 23:00:00	0	5.42	0.67
2019-04-28 00:00:00	0	5.22	0.45
2019-04-28 01:00:00	0	5.08	0.67
2019-04-28 02:00:00	0	4.75	0.92
2019-04-28 03:00:00	0	5	0.92
2019-04-28 04:00:00	0	4.75	0.42
2019-04-28 05:00:00	0	5.17	0.75
2019-04-28 06:00:00	0	5.5	0.67
2019-04-28 07:00:00	0	4.75	0.34
2019-04-28 08:00:00	0	4.67	0
2019-04-28 09:00:00	0	4.67	0.75
2019-04-28 10:00:00	0	4.75	0.83
2019-04-28 11:00:00	0	4.75	0.58
2019-04-28 12:00:00	0	4.67	1.08
2019-04-28 13:00:00	0	4.83	0.75
2019-04-28 14:00:00	0	5.08	0.42
2019-04-28 15:00:00	0	4.75	1
2019-04-28 16:00:00	0	4.84	1.25
2019-04-28 17:00:00	0	4.75	0.83
2019-04-28 18:00:00	0	5	0.75
2019-04-28 19:00:00	0	5.42	0.59
2019-04-28 20:00:00	0	5.25	0.59
2019-04-28 21:00:00	0	5.09	0.5
2019-04-28 22:00:00	0	5.08	0.58
2019-04-28 23:00:00	0	5.09	1.34
2019-04-29 00:00:00	0	5	0.67
2019-04-29 01:00:00	0	5.25	0.67
2019-04-29 02:00:00	0	4.92	0.33
2019-04-29 03:00:00	0	4.92	0.58
2019-04-29 04:00:00	0	4.75	1.25
2019-04-29 05:00:00	0	4.84	0.75
2019-04-29 06:00:00	0	5	1.17
2019-04-29 07:00:00	0	4.67	0.42
2019-04-29 08:00:00	0	4.75	0.33
2019-04-29 09:00:00	0	4.84	1.17
2019-04-29 10:00:00	0	4.67	0.08
2019-04-29 11:00:00	0	4.75	1.33
2019-04-29 12:00:00	0	4.75	0.84
2019-04-29 13:00:00	0	5.09	1
2019-04-29 14:00:00	0	5.42	0.92
2019-04-29 15:00:00	0	4.67	0.5
2019-04-29 16:00:00	0	4.84	0.92
2019-04-29 17:00:00	0	4.84	0.58
2019-04-29 18:00:00	0	4.75	1.25
2019-04-29 19:00:00	0	4.67	0.25
2019-04-29 20:00:00	0	5.09	1.25
2019-04-29 21:00:00	0	4.84	0.75
2019-04-29 22:00:00	0	4.92	1.17
2019-04-29 23:00:00	0	4.67	0.42
2019-04-30 00:00:00	0	4.89	0.22
2019-04-30 01:00:00	0	4.5	0.08
2019-04-30 02:00:00	0	4.67	0
2019-04-30 03:00:00	0	4.67	0
2019-04-30 04:00:00	0	4.67	0.83
2019-04-30 05:00:00	0	4.92	0.67
2019-04-30 06:00:00	0	4.75	0.25
2019-04-30 07:00:00	0	5	0.58
2019-04-30 08:00:00	0	4.67	0
2019-04-30 09:00:00	0	4.92	1.75
2019-04-30 10:00:00	0	4.83	0.92
2019-04-30 11:00:00	0	4.67	0.17
2019-04-30 12:00:00	0	4.84	0.33
2019-04-30 13:00:00	0	5.25	1
2019-04-30 14:00:00	0	5.17	0.67
2019-04-30 15:00:00	0	5.42	0.67
2019-04-30 16:00:00	0	4.84	1.08
2019-04-30 17:00:00	0	4.5	0.42
2019-04-30 18:00:00	0	5	0.75
2019-04-30 19:00:00	0	4.92	1
2019-04-30 20:00:00	0	4.92	0.92
2019-04-30 21:00:00	0	4.83	0.83
2019-04-30 22:00:00	0	4.67	0.83
2019-04-30 23:00:00	0	5.17	1
2019-05-01 00:00:00	0	4.89	0.33

## Sheet: PM 02041 03
Data/Hora	Intensidade(carros/hora)	Ocupacao(%)	Carga(%)
2019-04-01 00:00:00	0	0	0
2019-04-01 01:00:00	0	0	0
2019-04-01 02:00:00	0	0	0
2019-04-01 03:00:00	0	0	0
2019-04-01 04:00:00	0	0	0
2019-04-01 05:00:00	0	0	0
2019-04-01 06:00:00	0	0	0
2019-04-01 07:00:00	0	0	0
2019-04-01 08:00:00	0	0	0
2019-04-01 09:00:00	0	0	0
2019-04-01 10:00:00	0	0	0
2019-04-01 11:00:00	0	0	0
2019-04-01 12:00:00	0	0	0
2019-04-01 13:00:00	0	0	0
2019-04-01 14:00:00	0	0	0
2019-04-01 15:00:00	0	0	0
2019-04-01 16:00:00	0	0	0
2019-04-01 17:00:00	0	0	0
2019-04-01 18:00:00	0	0	0
2019-04-01 19:00:00	0	0	0
2019-04-01 20:00:00	0	0	0
2019-04-01 21:00:00	0	0	0
2019-04-01 22:00:00	0	0	0
2019-04-01 23:00:00	0	0	0
2019-04-02 00:00:00	0	0	0
2019-04-02 01:00:00	0	0	0
2019-04-02 02:00:00	0	0	0
2019-04-02 03:00:00	0	0	0
2019-04-02 04:00:00	0	0	0
2019-04-02 05:00:00	0	0	0
2019-04-02 06:00:00	0	0	0
2019-04-02 07:00:00	0	0	0
2019-04-02 08:00:00	0	0	0
2019-04-02 09:00:00	0	0	0
2019-04-02 10:00:00	0	0	0
2019-04-02 11:00:00	0	0	0
2019-04-02 12:00:00	0	0	0
2019-04-02 13:00:00	0	0	0
2019-04-02 14:00:00	0	0	0
2019-04-02 15:00:00	0	0	0
2019-04-02 16:00:00	0	0	0
2019-04-02 17:00:00	0	0	0
2019-04-02 18:00:00	0	0	0
2019-04-02 19:00:00	0	0	0
2019-04-02 20:00:00	0	0	0
2019-04-02 21:00:00	0	0	0
2019-04-02 22:00:00	0	0	0
2019-04-02 23:00:00	0	0	0
2019-04-03 00:00:00	0	0	0
2019-04-03 01:00:00	0	0	0
2019-04-03 02:00:00	0	0	0
2019-04-03 03:00:00	0	0	0
2019-04-03 04:00:00	0	0	0
2019-04-03 05:00:00	0	0	0
2019-04-03 06:00:00	0	0	0
2019-04-03 07:00:00	0	0	0
2019-04-03 08:00:00	0	0	0
2019-04-03 09:00:00	0	0	0
2019-04-03 10:00:00	0	0	0
2019-04-03 11:00:00	0	0	0
2019-04-03 12:00:00	0	0	0
2019-04-03 13:00:00	0	0	0
2019-04-03 14:00:00	0	0	0
2019-04-03 15:00:00	0	0	0
2019-04-03 16:00:00	0	0	0
2019-04-03 17:00:00	0	0	0
2019-04-03 18:00:00	0	0	0
2019-04-03 19:00:00	0	0	0
2019-04-03 20:00:00	0	0	0
2019-04-03 21:00:00	0	0	0
2019-04-03 22:00:00	0	0	0
2019-04-03 23:00:00	0	0	0
2019-04-04 00:00:00	0	0	0
2019-04-04 01:00:00	0	0	0
2019-04-04 02:00:00	0	0	0
2019-04-04 03:00:00	0	0	0
2019-04-04 04:00:00	0	0	0
2019-04-04 05:00:00	0	0	0
2019-04-04 06:00:00	0	0	0
2019-04-04 07:00:00	0	0	0
2019-04-04 08:00:00	0	0	0
2019-04-04 09:00:00	0	0	0
2019-04-04 10:00:00	0	0	0
2019-04-04 11:00:00	0	0	0
2019-04-04 12:00:00	0	0	0
2019-04-04 13:00:00	0	0	0
2019-04-04 14:00:00	0	0	0
2019-04-04 15:00:00	0	0	0
2019-04-04 16:00:00	0	0	0
2019-04-04 17:00:00	0	0	0
2019-04-04 18:00:00	0	0	0
2019-04-04 19:00:00	0	0	0
2019-04-04 20:00:00	0	0	0
2019-04-04 21:00:00	0	0	0
2019-04-04 22:00:00	0	0	0
2019-04-04 23:00:00	0	0	0
2019-04-05 00:00:00	0	0	0
2019-04-05 01:00:00	0	0	0
2019-04-05 02:00:00	0	0	0
2019-04-05 03:00:00	0	0	0
2019-04-05 04:00:00	0	0	0
2019-04-05 05:00:00	0	0	0
2019-04-05 06:00:00	0	0	0
2019-04-05 07:00:00	0	0	0
2019-04-05 08:00:00	0	0	0
2019-04-05 09:00:00	0	0	0
2019-04-05 10:00:00	0	0	0
2019-04-05 11:00:00	0	0	0
2019-04-05 12:00:00	0	0	0
2019-04-05 13:00:00	0	0	0
2019-04-05 14:00:00	0	0	0
2019-04-05 15:00:00	0	0	0
2019-04-05 16:00:00	0	0	0
2019-04-05 17:00:00	0	0	0
2019-04-05 18:00:00	0	0	0
2019-04-05 19:00:00	0	0	0
2019-04-05 20:00:00	0	0	0
2019-04-05 21:00:00	0	0	0
2019-04-05 22:00:00	0	0	0
2019-04-05 23:00:00	0	0	0
2019-04-06 00:00:00	0	0	0
2019-04-06 01:00:00	0	0	0
2019-04-06 02:00:00	0	0	0
2019-04-06 03:00:00	0	0	0
2019-04-06 04:00:00	0	0	0
2019-04-06 05:00:00	0	0	0
2019-04-06 06:00:00	0	0	0
2019-04-06 07:00:00	0	0	0
2019-04-06 08:00:00	0	0	0
2019-04-06 09:00:00	0	0	0
2019-04-06 10:00:00	0	0	0
2019-04-06 11:00:00	0	0	0
2019-04-06 12:00:00	0	0	0
2019-04-06 13:00:00	0	0	0
2019-04-06 14:00:00	0	0	0
2019-04-06 15:00:00	0	0	0
2019-04-06 16:00:00	0	0	0
2019-04-06 17:00:00	0	0	0
2019-04-06 18:00:00	0	0	0
2019-04-06 19:00:00	0	0	0
2019-04-06 20:00:00	0	0	0
2019-04-06 21:00:00	0	0	0
2019-04-06 22:00:00	0	0	0
2019-04-06 23:00:00	0	0	0
2019-04-07 00:00:00	0	0	0
2019-04-07 01:00:00	0	0	0
2019-04-07 02:00:00	0	0	0
2019-04-07 03:00:00	0	0	0
2019-04-07 04:00:00	0	0	0
2019-04-07 05:00:00	0	0	0
2019-04-07 06:00:00	0	0	0
2019-04-07 07:00:00	0	0	0
2019-04-07 08:00:00	0	0	0
2019-04-07 09:00:00	0	0	0
2019-04-07 10:00:00	0	0	0
2019-04-07 11:00:00	0	0	0
2019-04-07 12:00:00	0	0	0
2019-04-07 13:00:00	0	0	0
2019-04-07 14:00:00	0	0	0
2019-04-07 15:00:00	0	0	0
2019-04-07 16:00:00	0	0	0
2019-04-07 17:00:00	0	0	0
2019-04-07 18:00:00	0	0	0
2019-04-07 19:00:00	0	0	0
2019-04-07 20:00:00	0	0	0
2019-04-07 21:00:00	0	0	0
2019-04-07 22:00:00	0	0	0
2019-04-07 23:00:00	0	0	0
2019-04-08 00:00:00	0	0	0
2019-04-08 01:00:00	0	0	0
2019-04-08 02:00:00	0	0	0
2019-04-08 03:00:00	0	0	0
2019-04-08 04:00:00	0	0	0
2019-04-08 05:00:00	0	0	0
2019-04-08 06:00:00	0	0	0
2019-04-08 07:00:00	0	0	0
2019-04-08 08:00:00	0	0	0
2019-04-08 09:00:00	0	0	0
2019-04-08 10:00:00	0	0	0
2019-04-08 11:00:00	0	0	0
2019-04-08 12:00:00	0	0	0
2019-04-08 13:00:00	0	0	0
2019-04-08 14:00:00	0	0	0
2019-04-08 15:00:00	0	0	0
2019-04-08 16:00:00	0	0	0
2019-04-08 17:00:00	0	0	0
2019-04-08 18:00:00	0	0	0
2019-04-08 19:00:00	0	0	0
2019-04-08 20:00:00	0	0	0
2019-04-08 21:00:00	0	0	0
2019-04-08 22:00:00	0	0	0
2019-04-08 23:00:00	0	0	0
2019-04-09 00:00:00	0	0	0
2019-04-09 01:00:00	0	0	0
2019-04-09 02:00:00	0	0	0
2019-04-09 03:00:00	0	0	0
2019-04-09 04:00:00	0	0	0
2019-04-09 05:00:00	0	0	0
2019-04-09 06:00:00	0	0	0
2019-04-09 07:00:00	0	0	0
2019-04-09 08:00:00	0	0	0
2019-04-09 09:00:00	0	0	0
2019-04-09 10:00:00	0	0	0
2019-04-09 11:00:00	0	0	0
2019-04-09 12:00:00	0	0	0
2019-04-09 13:00:00	0	0	0
2019-04-09 14:00:00	0	0	0
2019-04-09 15:00:00	0	0	0
2019-04-09 16:00:00	0	0	0
2019-04-09 17:00:00	0	0	0
2019-04-09 18:00:00	0	0	0
2019-04-09 19:00:00	0	0	0
2019-04-09 20:00:00	0	0	0
2019-04-09 21:00:00	0	0	0
2019-04-09 22:00:00	0	0	0
2019-04-09 23:00:00	0	0	0
2019-04-10 00:00:00	0	0	0
2019-04-10 01:00:00	0	0	0
2019-04-10 02:00:00	0	0	0
2019-04-10 03:00:00	0	0	0
2019-04-10 04:00:00	0	0	0
2019-04-10 05:00:00	0	0	0
2019-04-10 06:00:00	0	0	0
2019-04-10 07:00:00	0	0	0
2019-04-10 08:00:00	0	0	0
2019-04-10 09:00:00	0	0	0
2019-04-10 10:00:00	0	0	0
2019-04-10 11:00:00	0	0	0
2019-04-10 12:00:00	0	0	0
2019-04-10 13:00:00	0	0	0
2019-04-10 14:00:00	0	0	0
2019-04-10 15:00:00	0	0	0
2019-04-10 16:00:00	0	0	0
2019-04-10 17:00:00	0	0	0
2019-04-10 18:00:00	0	0	0
2019-04-10 19:00:00	0	0	0
2019-04-10 20:00:00	0	0	0
2019-04-10 21:00:00	0	0	0
2019-04-10 22:00:00	0	0	0
2019-04-10 23:00:00	0	0	0
2019-04-11 00:00:00	0	0	0
2019-04-11 01:00:00	0	0	0
2019-04-11 02:00:00	0	0	0
2019-04-11 03:00:00	0	0	0
2019-04-11 04:00:00	0	0	0
2019-04-11 05:00:00	0	0	0
2019-04-11 06:00:00	0	0	0
2019-04-11 07:00:00	0	0	0
2019-04-11 08:00:00	0	0	0
2019-04-11 09:00:00	0	0	0
2019-04-11 10:00:00	0	0	0
2019-04-11 11:00:00	0	0	0
2019-04-11 12:00:00	0	0	0
2019-04-11 13:00:00	0	0	0
2019-04-11 14:00:00	0	0	0
2019-04-11 15:00:00	0	0	0
2019-04-11 16:00:00	0	0	0
2019-04-11 17:00:00	0	0	0
2019-04-11 18:00:00	0	0	0
2019-04-11 19:00:00	0	0	0
2019-04-11 20:00:00	0	0	0
2019-04-11 21:00:00	0	0	0
2019-04-11 22:00:00	0	0	0
2019-04-11 23:00:00	0	0	0
2019-04-12 00:00:00	0	0	0
2019-04-12 01:00:00	0	0	0
2019-04-12 02:00:00	0	0	0
2019-04-12 03:00:00	0	0	0
2019-04-12 04:00:00	0	0	0
2019-04-12 05:00:00	0	0	0
2019-04-12 06:00:00	0	0	0
2019-04-12 07:00:00	0	0	0
2019-04-12 08:00:00	0	0	0
2019-04-12 09:00:00	0	0	0
2019-04-12 10:00:00	0	0	0
2019-04-12 11:00:00	0	0	0
2019-04-12 12:00:00	0	0	0
2019-04-12 13:00:00	0	0	0
2019-04-12 14:00:00	0	0	0
2019-04-12 15:00:00	0	0	0
2019-04-12 16:00:00	0	0	0
2019-04-12 17:00:00	0	0	0
2019-04-12 18:00:00	0	0	0
2019-04-12 19:00:00	0	0	0
2019-04-12 20:00:00	0	0	0
2019-04-12 21:00:00	0	0	0
2019-04-12 22:00:00	0	0	0
2019-04-12 23:00:00	0	0	0
2019-04-13 00:00:00	0	0	0
2019-04-13 01:00:00	0	0	0
2019-04-13 02:00:00	0	0	0
2019-04-13 03:00:00	0	0	0
2019-04-13 04:00:00	0	0	0
2019-04-13 05:00:00	0	0	0
2019-04-13 06:00:00	0	0	0
2019-04-13 07:00:00	0	0	0
2019-04-13 08:00:00	0	0	0
2019-04-13 09:00:00	0	0	0
2019-04-13 10:00:00	0	0	0
2019-04-13 11:00:00	0	0	0
2019-04-13 12:00:00	0	0	0
2019-04-13 13:00:00	0	0	0
2019-04-13 14:00:00	0	0	0
2019-04-13 15:00:00	0	0	0
2019-04-13 16:00:00	0	0	0
2019-04-13 17:00:00	0	0	0
2019-04-13 18:00:00	0	0	0
2019-04-13 19:00:00	0	0	0
2019-04-13 20:00:00	0	0	0
2019-04-13 21:00:00	0	0	0
2019-04-13 22:00:00	0	0	0
2019-04-13 23:00:00	0	0	0
2019-04-14 00:00:00	0	0	0
2019-04-14 01:00:00	0	0	0
2019-04-14 02:00:00	0	0	0
2019-04-14 03:00:00	0	0	0
2019-04-14 04:00:00	0	0	0
2019-04-14 05:00:00	0	0	0
2019-04-14 06:00:00	0	0	0
2019-04-14 07:00:00	0	0	0
2019-04-14 08:00:00	0	0	0
2019-04-14 09:00:00	0	0	0
2019-04-14 10:00:00	0	0	0
2019-04-14 11:00:00	0	0	0
2019-04-14 12:00:00	0	0	0
2019-04-14 13:00:00	0	0	0
2019-04-14 14:00:00	0	0	0
2019-04-14 15:00:00	0	0	0
2019-04-14 16:00:00	0	0	0
2019-04-14 17:00:00	0	0	0
2019-04-14 18:00:00	0	0	0
2019-04-14 19:00:00	0	0	0
2019-04-14 20:00:00	0	0	0
2019-04-14 21:00:00	0	0	0
2019-04-14 22:00:00	0	0	0
2019-04-14 23:00:00	0	0	0
2019-04-15 00:00:00	0	0	0
2019-04-15 01:00:00	0	0	0
2019-04-15 02:00:00	0	0	0
2019-04-15 03:00:00	0	0	0
2019-04-15 04:00:00	0	0	0
2019-04-15 05:00:00	0	0	0
2019-04-15 06:00:00	0	0	0
2019-04-15 07:00:00	0	0	0
2019-04-15 08:00:00	0	0	0
2019-04-15 09:00:00	0	0	0
2019-04-15 10:00:00	0	0	0
2019-04-15 11:00:00	0	0	0
2019-04-15 12:00:00	0	0	0
2019-04-15 13:00:00	0	0	0
2019-04-15 14:00:00	0	0	0
2019-04-15 15:00:00	0	0	0
2019-04-15 16:00:00	0	0	0
2019-04-15 17:00:00	0	0	0
2019-04-15 18:00:00	0	0	0
2019-04-15 19:00:00	0	0	0
2019-04-15 20:00:00	0	0	0
2019-04-15 21:00:00	0	0	0
2019-04-15 22:00:00	0	0	0
2019-04-15 23:00:00	0	0	0
2019-04-16 00:00:00	0	0	0
2019-04-16 01:00:00	0	0	0
2019-04-16 02:00:00	0	0	0
2019-04-16 03:00:00	0	0	0
2019-04-16 04:00:00	0	0	0
2019-04-16 05:00:00	0	0	0
2019-04-16 06:00:00	0	0	0
2019-04-16 07:00:00	0	0	0
2019-04-16 08:00:00	0	0	0
2019-04-16 09:00:00	0	0	0
2019-04-16 10:00:00	0	0	0
2019-04-16 11:00:00	0	0	0
2019-04-16 12:00:00	0	0	0
2019-04-16 13:00:00	0	0	0
2019-04-16 14:00:00	0	0	0
2019-04-16 15:00:00	0	0	0
2019-04-16 16:00:00	0	0	0
2019-04-16 17:00:00	0	0	0
2019-04-16 18:00:00	0	0	0
2019-04-16 19:00:00	0	0	0
2019-04-16 20:00:00	0	0	0
2019-04-16 21:00:00	0	0	0
2019-04-16 22:00:00	0	0	0
2019-04-16 23:00:00	0	0	0
2019-04-17 00:00:00	0	0	0
2019-04-17 01:00:00	0	0	0
2019-04-17 02:00:00	0	0	0
2019-04-17 03:00:00	0	0	0
2019-04-17 04:00:00	0	0	0
2019-04-17 05:00:00	0	0	0
2019-04-17 06:00:00	0	0	0
2019-04-17 07:00:00	0	0	0
2019-04-17 08:00:00	0	0	0
2019-04-17 09:00:00	0	0	0
2019-04-17 10:00:00	0	0	0
2019-04-17 11:00:00	0	0	0
2019-04-17 12:00:00	0	0	0
2019-04-17 13:00:00	0	0	0
2019-04-17 14:00:00	0	0	0
2019-04-17 15:00:00	0	0	0
2019-04-17 16:00:00	0	0	0
2019-04-17 17:00:00	0	0	0
2019-04-17 18:00:00	0	0	0
2019-04-17 19:00:00	0	0	0
2019-04-17 20:00:00	0	0	0
2019-04-17 21:00:00	0	0	0
2019-04-17 22:00:00	0	0	0
2019-04-17 23:00:00	0	0	0
2019-04-18 00:00:00	0	0	0
2019-04-18 01:00:00	0	0	0
2019-04-18 02:00:00	0	0	0
2019-04-18 03:00:00	0	0	0
2019-04-18 04:00:00	0	0	0
2019-04-18 05:00:00	0	0	0
2019-04-18 06:00:00	0	0	0
2019-04-18 07:00:00	0	0	0
2019-04-18 08:00:00	0	0	0
2019-04-18 09:00:00	0	0	0
2019-04-18 10:00:00	0	0	0
2019-04-18 11:00:00	0	0	0
2019-04-18 12:00:00	0	0	0
2019-04-18 13:00:00	0	0	0
2019-04-18 14:00:00	0	0	0
2019-04-18 15:00:00	0	0	0
2019-04-18 16:00:00	0	0	0
2019-04-18 17:00:00	0	0	0
2019-04-18 18:00:00	0	0	0
2019-04-18 19:00:00	0	0	0
2019-04-18 20:00:00	0	0	0
2019-04-18 21:00:00	0	0	0
2019-04-18 22:00:00	0	0	0
2019-04-18 23:00:00	0	0	0
2019-04-19 00:00:00	0	0	0
2019-04-19 01:00:00	0	0	0
2019-04-19 02:00:00	0	0	0
2019-04-19 03:00:00	0	0	0
2019-04-19 04:00:00	0	0	0
2019-04-19 05:00:00	0	0	0
2019-04-19 06:00:00	0	0	0
2019-04-19 07:00:00	0	0	0
2019-04-19 08:00:00	0	0	0
2019-04-19 09:00:00	0	0	0
2019-04-19 10:00:00	0	0	0
2019-04-19 11:00:00	0	0	0
2019-04-19 12:00:00	0	0	0
2019-04-19 13:00:00	0	0	0
2019-04-19 14:00:00	0	0	0
2019-04-19 15:00:00	0	0	0
2019-04-19 16:00:00	0	0	0
2019-04-19 17:00:00	0	0	0
2019-04-19 18:00:00	0	0	0
2019-04-19 19:00:00	0	0	0
2019-04-19 20:00:00	0	0	0
2019-04-19 21:00:00	0	0	0
2019-04-19 22:00:00	0	0	0
2019-04-19 23:00:00	0	0	0
2019-04-20 00:00:00	0	0	0
2019-04-20 01:00:00	0	0	0
2019-04-20 02:00:00	0	0	0
2019-04-20 03:00:00	0	0	0
2019-04-20 04:00:00	0	0	0
2019-04-20 05:00:00	0	0	0
2019-04-20 06:00:00	0	0	0
2019-04-20 07:00:00	0	0	0
2019-04-20 08:00:00	0	0	0
2019-04-20 09:00:00	0	0	0
2019-04-20 10:00:00	0	0	0
2019-04-20 11:00:00	0	0	0
2019-04-20 12:00:00	0	0	0
2019-04-20 13:00:00	0	0	0
2019-04-20 14:00:00	0	0	0
2019-04-20 15:00:00	0	0	0
2019-04-20 16:00:00	0	0	0
2019-04-20 17:00:00	0	0	0
2019-04-20 18:00:00	0	0	0
2019-04-20 19:00:00	0	0	0
2019-04-20 20:00:00	0	0	0
2019-04-20 21:00:00	0	0	0
2019-04-20 22:00:00	0	0	0
2019-04-20 23:00:00	0	0	0
2019-04-21 00:00:00	0	0	0
2019-04-21 01:00:00	0	0	0
2019-04-21 02:00:00	0	0	0
2019-04-21 03:00:00	0	0	0
2019-04-21 04:00:00	0	0	0
2019-04-21 05:00:00	0	0	0
2019-04-21 06:00:00	0	0	0
2019-04-21 07:00:00	0	0	0
2019-04-21 08:00:00	0	0	0
2019-04-21 09:00:00	0	0	0
2019-04-21 10:00:00	0	0	0
2019-04-21 11:00:00	0	0	0
2019-04-21 12:00:00	0	0	0
2019-04-21 13:00:00	0	0	0
2019-04-21 14:00:00	0	0	0
2019-04-21 15:00:00	0	0	0
2019-04-21 16:00:00	0	0	0
2019-04-21 17:00:00	0	0	0
2019-04-21 18:00:00	0	0	0
2019-04-21 19:00:00	0	0	0
2019-04-21 20:00:00	0	0	0
2019-04-21 21:00:00	0	0	0
2019-04-21 22:00:00	0	0	0
2019-04-21 23:00:00	0	0	0
2019-04-22 00:00:00	0	0	0
2019-04-22 01:00:00	0	0	0
2019-04-22 02:00:00	0	0	0
2019-04-22 03:00:00	0	0	0
2019-04-22 04:00:00	0	0	0
2019-04-22 05:00:00	0	0	0
2019-04-22 06:00:00	0	0	0
2019-04-22 07:00:00	0	0	0
2019-04-22 08:00:00	0	0	0
2019-04-22 09:00:00	0	0	0
2019-04-22 10:00:00	0	0	0
2019-04-22 11:00:00	0	0	0
2019-04-22 12:00:00	0	0	0
2019-04-22 13:00:00	0	0	0
2019-04-22 14:00:00	0	0	0
2019-04-22 15:00:00	0	0	0
2019-04-22 16:00:00	0	0	0
2019-04-22 17:00:00	0	0	0
2019-04-22 18:00:00	0	0	0
2019-04-22 19:00:00	0	0	0
2019-04-22 20:00:00	0	0	0
2019-04-22 21:00:00	0	0	0
2019-04-22 22:00:00	0	0	0
2019-04-22 23:00:00	0	0	0
2019-04-23 00:00:00	0	0	0
2019-04-23 01:00:00	0	0	0
2019-04-23 02:00:00	0	0	0
2019-04-23 03:00:00	0	0	0
2019-04-23 04:00:00	0	0	0
2019-04-23 05:00:00	0	0	0
2019-04-23 06:00:00	0	0	0
2019-04-23 07:00:00	0	0	0
2019-04-23 08:00:00	0	0	0
2019-04-23 09:00:00	0	0	0
2019-04-23 10:00:00	0	0	0
2019-04-23 11:00:00	0	0	0
2019-04-23 12:00:00	0	0	0
2019-04-23 13:00:00	0	0	0
2019-04-23 14:00:00	0	0	0
2019-04-23 15:00:00	0	0	0
2019-04-23 16:00:00	0	0	0
2019-04-23 17:00:00	0	0	0
2019-04-23 18:00:00	0	0	0
2019-04-23 19:00:00	0	0	0
2019-04-23 20:00:00	0	0	0
2019-04-23 21:00:00	0	0	0
2019-04-23 22:00:00	0	0	0
2019-04-23 23:00:00	0	0	0
2019-04-24 00:00:00	0	0	0
2019-04-24 01:00:00	0	0	0
2019-04-24 02:00:00	0	0	0
2019-04-24 03:00:00	0	0	0
2019-04-24 04:00:00	0	0	0
2019-04-24 05:00:00	0	0	0
2019-04-24 06:00:00	0	0	0
2019-04-24 07:00:00	0	0	0
2019-04-24 08:00:00	0	0	0
2019-04-24 09:00:00	0	0	0
2019-04-24 10:00:00	0	0	0
2019-04-24 11:00:00	0	0	0
2019-04-24 12:00:00	0	0	0
2019-04-24 13:00:00	0	0	0
2019-04-24 14:00:00	0	0	0
2019-04-24 15:00:00	0	0	0
2019-04-24 16:00:00	0	0	0
2019-04-24 17:00:00	0	0	0
2019-04-24 18:00:00	0	0	0
2019-04-24 19:00:00	0	0	0
2019-04-24 20:00:00	0	0	0
2019-04-24 21:00:00	0	0	0
2019-04-24 22:00:00	0	0	0
2019-04-24 23:00:00	0	0	0
2019-04-25 00:00:00	0	0	0
2019-04-25 01:00:00	0	0	0
2019-04-25 02:00:00	0	0	0
2019-04-25 03:00:00	0	0	0
2019-04-25 04:00:00	0	0	0
2019-04-25 05:00:00	0	0	0
2019-04-25 06:00:00	0	0	0
2019-04-25 07:00:00	0	0	0
2019-04-25 08:00:00	0	0	0
2019-04-25 09:00:00	0	0	0
2019-04-25 10:00:00	0	0	0
2019-04-25 11:00:00	0	0	0
2019-04-25 12:00:00	0	0	0
2019-04-25 13:00:00	0	0	0
2019-04-25 14:00:00	0	0	0
2019-04-25 15:00:00	0	0	0
2019-04-25 16:00:00	0	0	0
2019-04-25 17:00:00	0	0	0
2019-04-25 18:00:00	0	0	0
2019-04-25 19:00:00	0	0	0
2019-04-25 20:00:00	0	0	0
2019-04-25 21:00:00	0	0	0
2019-04-25 22:00:00	0	0	0
2019-04-25 23:00:00	0	0	0
2019-04-26 00:00:00	0	0	0
2019-04-26 01:00:00	0	0	0
2019-04-26 02:00:00	0	0	0
2019-04-26 03:00:00	0	0	0
2019-04-26 04:00:00	0	0	0
2019-04-26 05:00:00	0	0	0
2019-04-26 06:00:00	0	0	0
2019-04-26 07:00:00	0	0	0
2019-04-26 08:00:00	0	0	0
2019-04-26 09:00:00	0	0	0
2019-04-26 10:00:00	0	0	0
2019-04-26 11:00:00	0	0	0
2019-04-26 12:00:00	0	0	0
2019-04-26 13:00:00	0	0	0
2019-04-26 14:00:00	0	0	0
2019-04-26 15:00:00	0	0	0
2019-04-26 16:00:00	0	0	0
2019-04-26 17:00:00	0	0	0
2019-04-26 18:00:00	0	0	0
2019-04-26 19:00:00	0	0	0
2019-04-26 20:00:00	0	0	0
2019-04-26 21:00:00	0	0	0
2019-04-26 22:00:00	0	0	0
2019-04-26 23:00:00	0	0	0
2019-04-27 00:00:00	0	0	0
2019-04-27 01:00:00	0	0	0
2019-04-27 02:00:00	0	0	0
2019-04-27 03:00:00	0	0	0
2019-04-27 04:00:00	0	0	0
2019-04-27 05:00:00	0	0	0
2019-04-27 06:00:00	0	0	0
2019-04-27 07:00:00	0	0	0
2019-04-27 08:00:00	0	0	0
2019-04-27 09:00:00	0	0	0
2019-04-27 10:00:00	0	0	0
2019-04-27 11:00:00	0	0	0
2019-04-27 12:00:00	0	0	0
2019-04-27 13:00:00	0	0	0
2019-04-27 14:00:00	0	0	0
2019-04-27 15:00:00	0	0	0
2019-04-27 16:00:00	0	0	0
2019-04-27 17:00:00	0	0	0
2019-04-27 18:00:00	0	0	0
2019-04-27 19:00:00	0	0	0
2019-04-27 20:00:00	0	0	0
2019-04-27 21:00:00	0	0	0
2019-04-27 22:00:00	0	0	0
2019-04-27 23:00:00	0	0	0
2019-04-28 00:00:00	0	0	0
2019-04-28 01:00:00	0	0	0
2019-04-28 02:00:00	0	0	0
2019-04-28 03:00:00	0	0	0
2019-04-28 04:00:00	0	0	0
2019-04-28 05:00:00	0	0	0
2019-04-28 06:00:00	0	0	0
2019-04-28 07:00:00	0	0	0
2019-04-28 08:00:00	0	0	0
2019-04-28 09:00:00	0	0	0
2019-04-28 10:00:00	0	0	0
2019-04-28 11:00:00	0	0	0
2019-04-28 12:00:00	0	0	0
2019-04-28 13:00:00	0	0	0
2019-04-28 14:00:00	0	0	0
2019-04-28 15:00:00	0	0	0
2019-04-28 16:00:00	0	0	0
2019-04-28 17:00:00	0	0	0
2019-04-28 18:00:00	0	0	0
2019-04-28 19:00:00	0	0	0
2019-04-28 20:00:00	0	0	0
2019-04-28 21:00:00	0	0	0
2019-04-28 22:00:00	0	0	0
2019-04-28 23:00:00	0	0	0
2019-04-29 00:00:00	0	0	0
2019-04-29 01:00:00	0	0	0
2019-04-29 02:00:00	0	0	0
2019-04-29 03:00:00	0	0	0
2019-04-29 04:00:00	0	0	0
2019-04-29 05:00:00	0	0	0
2019-04-29 06:00:00	0	0	0
2019-04-29 07:00:00	0	0	0
2019-04-29 08:00:00	0	0	0
2019-04-29 09:00:00	0	0	0
2019-04-29 10:00:00	0	0	0
2019-04-29 11:00:00	0	0	0
2019-04-29 12:00:00	0	0	0
2019-04-29 13:00:00	0	0	0
2019-04-29 14:00:00	0	0	0
2019-04-29 15:00:00	0	0	0
2019-04-29 16:00:00	0	0	0
2019-04-29 17:00:00	0	0	0
2019-04-29 18:00:00	0	0	0
2019-04-29 19:00:00	0	0	0
2019-04-29 20:00:00	0	0	0
2019-04-29 21:00:00	0	0	0
2019-04-29 22:00:00	0	0	0
2019-04-29 23:00:00	0	0	0
2019-04-30 00:00:00	0	0	0
2019-04-30 01:00:00	0	0	0
2019-04-30 02:00:00	0	0	0
2019-04-30 03:00:00	0	0	0
2019-04-30 04:00:00	0	0	0
2019-04-30 05:00:00	0	0	0
2019-04-30 06:00:00	0	0	0
2019-04-30 07:00:00	0	0	0
2019-04-30 08:00:00	0	0	0
2019-04-30 09:00:00	0	0	0
2019-04-30 10:00:00	0	0	0
2019-04-30 11:00:00	0	0	0
2019-04-30 12:00:00	0	0	0
2019-04-30 13:00:00	0	0	0
2019-04-30 14:00:00	0	0	0
2019-04-30 15:00:00	0	0	0
2019-04-30 16:00:00	0	0	0
2019-04-30 17:00:00	0	0	0
2019-04-30 18:00:00	0	0	0
2019-04-30 19:00:00	0	0	0
2019-04-30 20:00:00	0	0	0
2019-04-30 21:00:00	0	0	0
2019-04-30 22:00:00	0	0	0
2019-04-30 23:00:00	0	0	0
2019-05-01 00:00:00	0	0	0

## Sheet: PM 02042 01
Data/Hora	Intensidade(carros/hora)	Ocupacao(%)	Carga(%)
2019-04-01 00:00:00	0	42.11	20.33
2019-04-01 01:00:00	0	42.5	20.5
2019-04-01 02:00:00	0	42.42	20.17
2019-04-01 03:00:00	0	42.34	20.42
2019-04-01 04:00:00	0	42.5	20.5
2019-04-01 05:00:00	0	43.34	20.67
2019-04-01 06:00:00	0	42.5	20.42
2019-04-01 07:00:00	0	43.34	20.5
2019-04-01 08:00:00	0	42.34	20.58
2019-04-01 09:00:00	0	42.42	20.5
2019-04-01 10:00:00	0	42.33	20.5
2019-04-01 11:00:00	0	43.25	20.67
2019-04-01 12:00:00	0	42.33	20.5
2019-04-01 13:00:00	0	44.58	20.83
2019-04-01 14:00:00	0	42.84	20.67
2019-04-01 15:00:00	0	43	20.67
2019-04-01 16:00:00	0	43.25	20.67
2019-04-01 17:00:00	0	42.84	20.5
2019-04-01 18:00:00	0	43.75	20.67
2019-04-01 19:00:00	0	43.08	20.08
2019-04-01 20:00:00	0	42.84	20.42
2019-04-01 21:00:00	0	43.25	20.67
2019-04-01 22:00:00	0	42.5	20.5
2019-04-01 23:00:00	0	42.75	20.75
2019-04-02 00:00:00	0	43	20.56
2019-04-02 01:00:00	0	42.33	20.5
2019-04-02 02:00:00	0	43.17	20.58
2019-04-02 03:00:00	0	42.5	20.67
2019-04-02 04:00:00	0	42.59	20.5
2019-04-02 05:00:00	0	43.42	20.75
2019-04-02 06:00:00	0	42.25	20.5
2019-04-02 07:00:00	0	42.25	20.42
2019-04-02 08:00:00	0	42.67	20.42
2019-04-02 09:00:00	0	42.33	20.5
2019-04-02 10:00:00	0	43.17	20.67
2019-04-02 11:00:00	0	42.33	20.58
2019-04-02 12:00:00	0	41.5	20.17
2019-04-02 13:00:00	0	43.42	20.33
2019-04-02 14:00:00	0	45.5	21.75
2019-04-02 15:00:00	0	44.5	20.92
2019-04-02 16:00:00	0	43.5	20.67
2019-04-02 17:00:00	0	42.34	20.5
2019-04-02 18:00:00	0	42.5	20.5
2019-04-02 19:00:00	0	43.34	20.59
2019-04-02 20:00:00	0	42.34	20.34
2019-04-02 21:00:00	0	44.09	20.84
2019-04-02 22:00:00	0	43.92	20.75
2019-04-02 23:00:00	0	42.5	20.5
2019-04-03 00:00:00	0	42.22	20.22
2019-04-03 01:00:00	0	42.34	20.67
2019-04-03 02:00:00	0	42.5	20.5
2019-04-03 03:00:00	0	43.34	20.75
2019-04-03 04:00:00	0	42.5	20.5
2019-04-03 05:00:00	0	42.5	20.42
2019-04-03 06:00:00	0	43.25	20.75
2019-04-03 07:00:00	0	42.5	20.5
2019-04-03 08:00:00	0	43.33	20.75
2019-04-03 09:00:00	0	42.5	20.5
2019-04-03 10:00:00	0	42.42	20.34
2019-04-03 11:00:00	0	43.25	20.67
2019-04-03 12:00:00	0	42.42	20.5
2019-04-03 13:00:00	0	42.58	20.42
2019-04-03 14:00:00	0	45.17	21.5
2019-04-03 15:00:00	0	43.67	21
2019-04-03 16:00:00	0	43.17	20.75
2019-04-03 17:00:00	0	42.42	20.5
2019-04-03 18:00:00	0	43.09	20.5
2019-04-03 19:00:00	0	44.09	21.17
2019-04-03 20:00:00	0	42.33	20.42
2019-04-03 21:00:00	0	43.33	20.75
2019-04-03 22:00:00	0	42.42	20.5
2019-04-03 23:00:00	0	42.33	20.5
2019-04-04 00:00:00	0	43	20.67
2019-04-04 01:00:00	0	42.33	20.5
2019-04-04 02:00:00	0	43.17	20.67
2019-04-04 03:00:00	0	42.17	20.5
2019-04-04 04:00:00	0	42.42	20.42
2019-04-04 05:00:00	0	44.17	20.92
2019-04-04 06:00:00	0	42.5	20.5
2019-04-04 07:00:00	0	43.33	20.58
2019-04-04 08:00:00	0	42.34	20.5
2019-04-04 09:00:00	0	42.5	20.5
2019-04-04 10:00:00	0	43.33	20.67
2019-04-04 11:00:00	0	42.5	20.5
2019-04-04 12:00:00	0	42.42	20.42
2019-04-04 13:00:00	0	43.25	20.75
2019-04-04 14:00:00	0	42.5	20.42
2019-04-04 15:00:00	0	43.34	20.59
2019-04-04 16:00:00	0	42.34	20.58
2019-04-04 17:00:00	0	42.5	20.5
2019-04-04 18:00:00	0	44.59	21.25
2019-04-04 19:00:00	0	43.67	21.08
2019-04-04 20:00:00	0	43.34	20.58
2019-04-04 21:00:00	0	42.59	20.59
2019-04-04 22:00:00	0	42.5	20.42
2019-04-04 23:00:00	0	43.34	20.75
2019-04-05 00:00:00	0	43.11	20.44
2019-04-05 01:00:00	0	43.5	20.58
2019-04-05 02:00:00	0	42.34	20.67
2019-04-05 03:00:00	0	42.5	20.5
2019-04-05 04:00:00	0	43.34	20.75
2019-04-05 05:00:00	0	42.34	20.42
2019-04-05 06:00:00	0	43.5	20.58
2019-04-05 07:00:00	0	42.17	20.67
2019-04-05 08:00:00	0	42.34	20.42
2019-04-05 09:00:00	0	42.84	20.17
2019-04-05 10:00:00	0	41.84	19.84
2019-04-05 11:00:00	0	42.5	20.5
2019-04-05 12:00:00	0	43.33	20.67
2019-04-05 13:00:00	0	42.42	20.42
2019-04-05 14:00:00	0	43.34	20.58
2019-04-05 15:00:00	0	42.34	20.59
2019-04-05 16:00:00	0	42.5	20.5
2019-04-05 17:00:00	0	43.34	20.75
2019-04-05 18:00:00	0	42.59	20.5
2019-04-05 19:00:00	0	44.25	21
2019-04-05 20:00:00	0	43.25	20.75
2019-04-05 21:00:00	0	43.17	20.67
2019-04-05 22:00:00	0	43.33	20.67
2019-04-05 23:00:00	0	42.34	20.34
2019-04-06 00:00:00	0	43.11	20.56
2019-04-06 01:00:00	0	43.34	20.75
2019-04-06 02:00:00	0	42.5	20.5
2019-04-06 03:00:00	0	43.34	20.59
2019-04-06 04:00:00	0	42.34	20.42
2019-04-06 05:00:00	0	43	20.5
2019-04-06 06:00:00	0	43.34	20.75
2019-04-06 07:00:00	0	42.42	20.5
2019-04-06 08:00:00	0	43.33	20.75
2019-04-06 09:00:00	0	42.34	20.5
2019-04-06 10:00:00	0	43.42	20.58
2019-04-06 11:00:00	0	42.25	20.67
2019-04-06 12:00:00	0	42.25	20.5
2019-04-06 13:00:00	0	43.67	20.75
2019-04-06 14:00:00	0	43.59	20.83
2019-04-06 15:00:00	0	43.42	20.67
2019-04-06 16:00:00	0	42.25	20.58
2019-04-06 17:00:00	0	42.25	20.42
2019-04-06 18:00:00	0	43.5	20.67
2019-04-06 19:00:00	0	44.25	21.08
2019-04-06 20:00:00	0	44.17	20.83
2019-04-06 21:00:00	0	42.84	20.5
2019-04-06 22:00:00	0	42.84	20.5
2019-04-06 23:00:00	0	43.5	20.75
2019-04-07 00:00:00	0	43.11	20.67
2019-04-07 01:00:00	0	43.75	20.75
2019-04-07 02:00:00	0	42.5	20.5
2019-04-07 03:00:00	0	42.5	20.5
2019-04-07 04:00:00	0	44.17	21
2019-04-07 05:00:00	0	42.92	20.75
2019-04-07 06:00:00	0	43.59	20.75
2019-04-07 07:00:00	0	42.42	20.5
2019-04-07 08:00:00	0	42.83	20.5
2019-04-07 09:00:00	0	42.58	20.59
2019-04-07 10:00:00	0	42.5	20.42
2019-04-07 11:00:00	0	43.25	20.75
2019-04-07 12:00:00	0	42.34	20.5
2019-04-07 13:00:00	0	43.34	20.59
2019-04-07 14:00:00	0	42.34	20.58
2019-04-07 15:00:00	0	42.5	20.42
2019-04-07 16:00:00	0	43.34	20.67
2019-04-07 17:00:00	0	42.5	20.42
2019-04-07 18:00:00	0	43.34	20.5
2019-04-07 19:00:00	0	43.75	20.75
2019-04-07 20:00:00	0	43.25	20.5
2019-04-07 21:00:00	0	43.34	20.75
2019-04-07 22:00:00	0	42.59	20.5
2019-04-07 23:00:00	0	43.5	20.75
2019-04-08 00:00:00	0	41.78	20.22
2019-04-08 01:00:00	0	42.5	20.42
2019-04-08 02:00:00	0	42.59	20.34
2019-04-08 03:00:00	0	42.34	20.17
2019-04-08 04:00:00	0	43.5	20.75
2019-04-08 05:00:00	0	42.34	20.5
2019-04-08 06:00:00	0	42.5	20.5
2019-04-08 07:00:00	0	43.34	20.67
2019-04-08 08:00:00	0	42.34	20.42
2019-04-08 09:00:00	0	43.5	20.67
2019-04-08 10:00:00	0	42.75	20.58
2019-04-08 11:00:00	0	42.33	20.42
2019-04-08 12:00:00	0	43.5	20.75
2019-04-08 13:00:00	0	43.84	20.92
2019-04-08 14:00:00	0	43.75	20.67
2019-04-08 15:00:00	0	43.17	20.67
2019-04-08 16:00:00	0	42.33	20.5
2019-04-08 17:00:00	0	43.67	20.75
2019-04-08 18:00:00	0	42.59	20.5
2019-04-08 19:00:00	0	42.5	20.5
2019-04-08 20:00:00	0	43.92	20.83
2019-04-08 21:00:00	0	42.59	20.42
2019-04-08 22:00:00	0	42.58	20.5
2019-04-08 23:00:00	0	43.67	20.75
2019-04-09 00:00:00	0	43.33	20.67
2019-04-09 01:00:00	0	43.5	20.75
2019-04-09 02:00:00	0	42.42	20.5
2019-04-09 03:00:00	0	43.33	20.58
2019-04-09 04:00:00	0	42.59	20.59
2019-04-09 05:00:00	0	42.59	20.5
2019-04-09 06:00:00	0	43.25	20.75
2019-04-09 07:00:00	0	42.5	20.5
2019-04-09 08:00:00	0	43	20.67
2019-04-09 09:00:00	0	42.59	20.58
2019-04-09 10:00:00	0	42.59	20.5
2019-04-09 11:00:00	0	43.17	20.75
2019-04-09 12:00:00	0	42.34	20.5
2019-04-09 13:00:00	0	43.34	20.5
2019-04-09 14:00:00	0	45.84	21.75
2019-04-09 15:00:00	0	45.17	21.17
2019-04-09 16:00:00	0	43.34	20.59
2019-04-09 17:00:00	0	42.34	20.5
2019-04-09 18:00:00	0	42.5	20.42
2019-04-09 19:00:00	0	43.34	20.67
2019-04-09 20:00:00	0	42.34	20.5
2019-04-09 21:00:00	0	45.17	21.08
2019-04-09 22:00:00	0	43.34	20.83
2019-04-09 23:00:00	0	42.5	20.5
2019-04-10 00:00:00	0	42.89	20.67
2019-04-10 01:00:00	0	42.34	20.42
2019-04-10 02:00:00	0	42.75	20.5
2019-04-10 03:00:00	0	43.59	20.75
2019-04-10 04:00:00	0	42.59	20.5
2019-04-10 05:00:00	0	43.5	20.75
2019-04-10 06:00:00	0	42.34	20.5
2019-04-10 07:00:00	0	42.83	20.5
2019-04-10 08:00:00	0	42.75	20.67
2019-04-10 09:00:00	0	42.34	20.42
2019-04-10 10:00:00	0	43.5	20.67
2019-04-10 11:00:00	0	42.34	20.42
2019-04-10 12:00:00	0	42.25	20.5
2019-04-10 13:00:00	0	43.5	20.67
2019-04-10 14:00:00	0	44.67	21.17
2019-04-10 15:00:00	0	44.67	21.09
2019-04-10 16:00:00	0	42.5	20.58
2019-04-10 17:00:00	0	42.25	20.42
2019-04-10 18:00:00	0	43.67	20.75
2019-04-10 19:00:00	0	43.5	20.75
2019-04-10 20:00:00	0	43.42	20.75
2019-04-10 21:00:00	0	42.25	20.5
2019-04-10 22:00:00	0	42.5	20.5
2019-04-10 23:00:00	0	43.5	20.75
2019-04-11 00:00:00	0	44	20.78
2019-04-11 01:00:00	0	43.42	20.75
2019-04-11 02:00:00	0	42.5	20.5
2019-04-11 03:00:00	0	42.25	20.5
2019-04-11 04:00:00	0	43.5	20.75
2019-04-11 05:00:00	0	42.84	20.5
2019-04-11 06:00:00	0	43.5	20.75
2019-04-11 07:00:00	0	42.75	20.5
2019-04-11 08:00:00	0	42.33	20.42
2019-04-11 09:00:00	0	43.42	20.67
2019-04-11 10:00:00	0	42.33	20.5
2019-04-11 11:00:00	0	43.17	20.75
2019-04-11 12:00:00	0	42.42	20.5
2019-04-11 13:00:00	0	42.75	20.5
2019-04-11 14:00:00	0	42.92	20.67
2019-04-11 15:00:00	0	42.33	20.5
2019-04-11 16:00:00	0	43.17	20.75
2019-04-11 17:00:00	0	42.75	20.5
2019-04-11 18:00:00	0	43.67	20.5
2019-04-11 19:00:00	0	44.5	21.08
2019-04-11 20:00:00	0	42.33	20.5
2019-04-11 21:00:00	0	43.5	20.75
2019-04-11 22:00:00	0	42.42	20.5
2019-04-11 23:00:00	0	42.67	20.5
2019-04-12 00:00:00	0	43	20.67
2019-04-12 01:00:00	0	42.5	20.5
2019-04-12 02:00:00	0	43.33	20.75
2019-04-12 03:00:00	0	42.5	20.5
2019-04-12 04:00:00	0	42.42	20.5
2019-04-12 05:00:00	0	43.25	20.67
2019-04-12 06:00:00	0	42.5	20.5
2019-04-12 07:00:00	0	43.33	20.67
2019-04-12 08:00:00	0	42.5	20.58
2019-04-12 09:00:00	0	42.42	20.42
2019-04-12 10:00:00	0	43.25	20.75
2019-04-12 11:00:00	0	42.5	20.5
2019-04-12 12:00:00	0	43.59	20.59
2019-04-12 13:00:00	0	42.59	20.58
2019-04-12 14:00:00	0	42.59	20.42
2019-04-12 15:00:00	0	43.25	20.67
2019-04-12 16:00:00	0	42.5	20.5
2019-04-12 17:00:00	0	43.59	20.58
2019-04-12 18:00:00	0	42.59	20.59
2019-04-12 19:00:00	0	43.84	20.92
2019-04-12 20:00:00	0	43.5	20.67
2019-04-12 21:00:00	0	43.17	20.5
2019-04-12 22:00:00	0	42.42	20.42
2019-04-12 23:00:00	0	43.25	20.75
2019-04-13 00:00:00	0	43.11	20.67
2019-04-13 01:00:00	0	43.33	20.67
2019-04-13 02:00:00	0	42.5	20.5
2019-04-13 03:00:00	0	42.42	20.42
2019-04-13 04:00:00	0	43.25	20.75
2019-04-13 05:00:00	0	43.5	20.67
2019-04-13 06:00:00	0	43.33	20.75
2019-04-13 07:00:00	0	42.5	20.5
2019-04-13 08:00:00	0	42.42	20.5
2019-04-13 09:00:00	0	43.25	20.67
2019-04-13 10:00:00	0	42.5	20.42
2019-04-13 11:00:00	0	43.33	20.59
2019-04-13 12:00:00	0	42.5	20.5
2019-04-13 13:00:00	0	42.42	20.42
2019-04-13 14:00:00	0	45.25	23.92
2019-04-13 15:00:00	0	42.58	20.42
2019-04-13 16:00:00	0	43.17	20.75
2019-04-13 17:00:00	0	42.42	20.5
2019-04-13 18:00:00	0	42.33	20.5
2019-04-13 19:00:00	0	45.17	21.5
2019-04-13 20:00:00	0	43.25	20.67
2019-04-13 21:00:00	0	43.5	20.67
2019-04-13 22:00:00	0	42.75	20.58
2019-04-13 23:00:00	0	42.33	20.5
2019-04-14 00:00:00	0	43.22	20.56
2019-04-14 01:00:00	0	42.84	20.5
2019-04-14 02:00:00	0	43.5	20.67
2019-04-14 03:00:00	0	42.75	20.58
2019-04-14 04:00:00	0	43.08	20.58
2019-04-14 05:00:00	0	44.17	20.92
2019-04-14 06:00:00	0	42.59	20.5
2019-04-14 07:00:00	0	43.17	20.67
2019-04-14 08:00:00	0	42.42	20.5
2019-04-14 09:00:00	0	42.33	20.5
2019-04-14 10:00:00	0	43.67	20.75
2019-04-14 11:00:00	0	42.33	20.5
2019-04-14 12:00:00	0	43.42	20.67
2019-04-14 13:00:00	0	42.5	20.58
2019-04-14 14:00:00	0	42.25	20.42
2019-04-14 15:00:00	0	43.42	20.75
2019-04-14 16:00:00	0	42.34	20.42
2019-04-14 17:00:00	0	43.42	20.75
2019-04-14 18:00:00	0	42.25	20.5
2019-04-14 19:00:00	0	43.92	20.75
2019-04-14 20:00:00	0	43.92	20.83
2019-04-14 21:00:00	0	42.59	20.5
2019-04-14 22:00:00	0	43.42	20.75
2019-04-14 23:00:00	0	42.25	20.5
2019-04-15 00:00:00	0	43	20.67
2019-04-15 01:00:00	0	43.42	20.75
2019-04-15 02:00:00	0	41.84	20.25
2019-04-15 03:00:00	0	42.42	20.33
2019-04-15 04:00:00	0	43.34	20.75
2019-04-15 05:00:00	0	42.34	20.33
2019-04-15 06:00:00	0	43.42	20.67
2019-04-15 07:00:00	0	43.34	20.67
2019-04-15 08:00:00	0	42.5	20.5
2019-04-15 09:00:00	0	43.34	20.67
2019-04-15 10:00:00	0	42.34	20.42
2019-04-15 11:00:00	0	42.75	20.5
2019-04-15 12:00:00	0	43.34	20.59
2019-04-15 13:00:00	0	43.34	20.75
2019-04-15 14:00:00	0	43.75	20.67
2019-04-15 15:00:00	0	43.09	20.83
2019-04-15 16:00:00	0	42.75	20.5
2019-04-15 17:00:00	0	43.59	20.75
2019-04-15 18:00:00	0	42.59	20.5
2019-04-15 19:00:00	0	43.5	20.5
2019-04-15 20:00:00	0	42.75	20.67
2019-04-15 21:00:00	0	42.84	20.42
2019-04-15 22:00:00	0	43.5	20.75
2019-04-15 23:00:00	0	43.34	20.92
2019-04-16 00:00:00	0	43.11	20.67
2019-04-16 01:00:00	0	43.34	20.67
2019-04-16 02:00:00	0	42.34	20.42
2019-04-16 03:00:00	0	43.5	20.67
2019-04-16 04:00:00	0	42.59	20.5
2019-04-16 05:00:00	0	42.5	20.5
2019-04-16 06:00:00	0	43.34	20.75
2019-04-16 07:00:00	0	42.5	20.42
2019-04-16 08:00:00	0	43.34	20.5
2019-04-16 09:00:00	0	42.34	20.58
2019-04-16 10:00:00	0	42.59	20.42
2019-04-16 11:00:00	0	43.5	20.75
2019-04-16 12:00:00	0	42.34	20.5
2019-04-16 13:00:00	0	43	20.42
2019-04-16 14:00:00	0	45.92	21.5
2019-04-16 15:00:00	0	46.17	21.5
2019-04-16 16:00:00	0	43.5	20.59
2019-04-16 17:00:00	0	42.34	20.42
2019-04-16 18:00:00	0	42.5	20.5
2019-04-16 19:00:00	0	43.34	20.75
2019-04-16 20:00:00	0	42.59	20.5
2019-04-16 21:00:00	0	45.09	20.84
2019-04-16 22:00:00	0	43.75	20.75
2019-04-16 23:00:00	0	42.5	20.42
2019-04-17 00:00:00	0	42.89	20.44
2019-04-17 01:00:00	0	42.34	20.33
2019-04-17 02:00:00	0	43.5	20.58
2019-04-17 03:00:00	0	42.34	20.67
2019-04-17 04:00:00	0	42.59	20.5
2019-04-17 05:00:00	0	43.42	20.75
2019-04-17 06:00:00	0	42.34	20.34
2019-04-17 07:00:00	0	42.5	20.42
2019-04-17 08:00:00	0	43.34	20.75
2019-04-17 09:00:00	0	42.5	20.42
2019-04-17 10:00:00	0	43.34	20.5
2019-04-17 11:00:00	0	42.34	20.58
2019-04-17 12:00:00	0	42.5	20.5
2019-04-17 13:00:00	0	43.34	20.59
2019-04-17 14:00:00	0	44.58	20.92
2019-04-17 15:00:00	0	43.75	20.42
2019-04-17 16:00:00	0	43.75	20.84
2019-04-17 17:00:00	0	42.5	20.42
2019-04-17 18:00:00	0	43.5	20.67
2019-04-17 19:00:00	0	43.92	20.83
2019-04-17 20:00:00	0	42.92	20.42
2019-04-17 21:00:00	0	42.75	20.67
2019-04-17 22:00:00	0	42.5	20.5
2019-04-17 23:00:00	0	43.33	20.75
2019-04-18 00:00:00	0	41.89	20.33
2019-04-18 01:00:00	0	42.42	20.34
2019-04-18 02:00:00	0	43.25	20.75
2019-04-18 03:00:00	0	42.5	20.5
2019-04-18 04:00:00	0	42.25	20.42
2019-04-18 05:00:00	0	43.67	20.75
2019-04-18 06:00:00	0	42.58	20.5
2019-04-18 07:00:00	0	43.5	20.75
2019-04-18 08:00:00	0	42.75	20.5
2019-04-18 09:00:00	0	42.67	20.5
2019-04-18 10:00:00	0	43.5	20.75
2019-04-18 11:00:00	0	42.58	20.5
2019-04-18 12:00:00	0	43.5	20.67
2019-04-18 13:00:00	0	42.75	20.58
2019-04-18 14:00:00	0	42.67	20.5
2019-04-18 15:00:00	0	43.5	20.75
2019-04-18 16:00:00	0	42.58	20.5
2019-04-18 17:00:00	0	43.42	20.67
2019-04-18 18:00:00	0	43	20.67
2019-04-18 19:00:00	0	44.42	21.25
2019-04-18 20:00:00	0	43.42	20.75
2019-04-18 21:00:00	0	42.42	20.5
2019-04-18 22:00:00	0	42.58	20.5
2019-04-18 23:00:00	0	43	20.75
2019-04-19 00:00:00	0	43.45	20.56
2019-04-19 01:00:00	0	43.75	20.67
2019-04-19 02:00:00	0	42.59	20.5
2019-04-19 03:00:00	0	42.59	20.5
2019-04-19 04:00:00	0	43.5	20.67
2019-04-19 05:00:00	0	42.59	20.5
2019-04-19 06:00:00	0	43.75	20.58
2019-04-19 07:00:00	0	42.59	20.67
2019-04-19 08:00:00	0	42.59	20.5
2019-04-19 09:00:00	0	43.5	20.75
2019-04-19 10:00:00	0	42.5	20.42
2019-04-19 11:00:00	0	42.67	20.5
2019-04-19 12:00:00	0	43.34	20.67
2019-04-19 13:00:00	0	42.34	20.5
2019-04-19 14:00:00	0	42.5	20.42
2019-04-19 15:00:00	0	43.34	20.67
2019-04-19 16:00:00	0	42.59	20.5
2019-04-19 17:00:00	0	43.5	20.67
2019-04-19 18:00:00	0	42.59	20.5
2019-04-19 19:00:00	0	43.75	20.92
2019-04-19 20:00:00	0	43.59	20.67
2019-04-19 21:00:00	0	43.09	20.42
2019-04-19 22:00:00	0	43.5	20.59
2019-04-19 23:00:00	0	42.59	20.58
2019-04-20 00:00:00	0	43.45	20.67
2019-04-20 01:00:00	0	43.59	20.67
2019-04-20 02:00:00	0	42.59	20.42
2019-04-20 03:00:00	0	43.5	20.67
2019-04-20 04:00:00	0	42.59	20.5
2019-04-20 05:00:00	0	43.09	20.5
2019-04-20 06:00:00	0	43.59	20.67
2019-04-20 07:00:00	0	42.34	20.5
2019-04-20 08:00:00	0	42.5	20.42
2019-04-20 09:00:00	0	43.34	20.75
2019-04-20 10:00:00	0	42.5	20.5
2019-04-20 11:00:00	0	43.34	20.75
2019-04-20 12:00:00	0	42.34	20.5
2019-04-20 13:00:00	0	43.5	20.58
2019-04-20 14:00:00	0	43.92	21.08
2019-04-20 15:00:00	0	42.5	20.5
2019-04-20 16:00:00	0	43.34	20.59
2019-04-20 17:00:00	0	42.34	20.42
2019-04-20 18:00:00	0	43.5	20.67
2019-04-20 19:00:00	0	44	20.92
2019-04-20 20:00:00	0	43.75	20.83
2019-04-20 21:00:00	0	43.75	20.75
2019-04-20 22:00:00	0	42.84	20.5
2019-04-20 23:00:00	0	43.5	20.75
2019-04-21 00:00:00	0	42.22	20.33
2019-04-21 01:00:00	0	42.84	20.5
2019-04-21 02:00:00	0	43.5	20.75
2019-04-21 03:00:00	0	42.59	20.5
2019-04-21 04:00:00	0	44.17	20.83
2019-04-21 05:00:00	0	43	20.5
2019-04-21 06:00:00	0	43.33	20.58
2019-04-21 07:00:00	0	42.42	20.67
2019-04-21 08:00:00	0	42.5	20.5
2019-04-21 09:00:00	0	43.33	20.75
2019-04-21 10:00:00	0	42.59	20.5
2019-04-21 11:00:00	0	43.42	20.58
2019-04-21 12:00:00	0	42.25	20.67
2019-04-21 13:00:00	0	42.42	20.5
2019-04-21 14:00:00	0	43.42	20.67
2019-04-21 15:00:00	0	42.34	20.42
2019-04-21 16:00:00	0	43.42	20.58
2019-04-21 17:00:00	0	42.25	20.58
2019-04-21 18:00:00	0	42.34	20.5
2019-04-21 19:00:00	0	44.5	20.83
2019-04-21 20:00:00	0	43.75	20.83
2019-04-21 21:00:00	0	43.17	20.5
2019-04-21 22:00:00	0	43.34	20.67
2019-04-21 23:00:00	0	42.34	20.34
2019-04-22 00:00:00	0	42.89	20.45
2019-04-22 01:00:00	0	42.34	20.42
2019-04-22 02:00:00	0	42.25	20.5
2019-04-22 03:00:00	0	43.25	20.67
2019-04-22 04:00:00	0	42.34	20.5
2019-04-22 05:00:00	0	43.17	20.75
2019-04-22 06:00:00	0	43.33	20.75
2019-04-22 07:00:00	0	42.33	20.5
2019-04-22 08:00:00	0	43.42	20.67
2019-04-22 09:00:00	0	42.33	20.5
2019-04-22 10:00:00	0	43.17	20.83
2019-04-22 11:00:00	0	43.42	20.67
2019-04-22 12:00:00	0	42.34	20.42
2019-04-22 13:00:00	0	43.83	20.67
2019-04-22 14:00:00	0	42.5	20.58
2019-04-22 15:00:00	0	43	20.5
2019-04-22 16:00:00	0	43.42	20.75
2019-04-22 17:00:00	0	42.59	20.5
2019-04-22 18:00:00	0	43.42	20.75
2019-04-22 19:00:00	0	42.5	20.5
2019-04-22 20:00:00	0	42.5	20.5
2019-04-22 21:00:00	0	44.08	20.92
2019-04-22 22:00:00	0	42.33	20.5
2019-04-22 23:00:00	0	44.67	20.83
2019-04-23 00:00:00	0	41.78	20.56
2019-04-23 01:00:00	0	42.33	20.5
2019-04-23 02:00:00	0	43.42	20.75
2019-04-23 03:00:00	0	42.33	20.5
2019-04-23 04:00:00	0	43.17	20.58
2019-04-23 05:00:00	0	42.42	20.67
2019-04-23 06:00:00	0	42.34	20.5
2019-04-23 07:00:00	0	43.33	20.75
2019-04-23 08:00:00	0	42.25	20.5
2019-04-23 09:00:00	0	42.75	20.5
2019-04-23 10:00:00	0	42.92	20.75
2019-04-23 11:00:00	0	42.25	20.5
2019-04-23 12:00:00	0	42.25	20.42
2019-04-23 13:00:00	0	43.92	20.83
2019-04-23 14:00:00	0	45.42	21.5
2019-04-23 15:00:00	0	45.75	21.83
2019-04-23 16:00:00	0	43.5	20.67
2019-04-23 17:00:00	0	42.34	20.34
2019-04-23 18:00:00	0	43.5	20.67
2019-04-23 19:00:00	0	42.34	20.5
2019-04-23 20:00:00	0	42.5	20.5
2019-04-23 21:00:00	0	45	21.17
2019-04-23 22:00:00	0	43.09	20.5
2019-04-23 23:00:00	0	43.5	20.59
2019-04-24 00:00:00	0	41.78	20.44
2019-04-24 01:00:00	0	42.25	20.42
2019-04-24 02:00:00	0	43.42	20.67
2019-04-24 03:00:00	0	42.34	20.5
2019-04-24 04:00:00	0	43.42	20.67
2019-04-24 05:00:00	0	42.17	20.58
2019-04-24 06:00:00	0	42.25	20.42
2019-04-24 07:00:00	0	44.42	21
2019-04-24 08:00:00	0	43.34	20.67
2019-04-24 09:00:00	0	42.5	20.42
2019-04-24 10:00:00	0	43.34	20.58
2019-04-24 11:00:00	0	42.34	20.67
2019-04-24 12:00:00	0	42.5	20.5
2019-04-24 13:00:00	0	43.33	20.75
2019-04-24 14:00:00	0	44.09	20.75
2019-04-24 15:00:00	0	44	21
2019-04-24 16:00:00	0	43.92	20.84
2019-04-24 17:00:00	0	42.5	20.42
2019-04-24 18:00:00	0	43.59	20.75
2019-04-24 19:00:00	0	43.59	20.5
2019-04-24 20:00:00	0	43.42	20.75
2019-04-24 21:00:00	0	43.33	20.58
2019-04-24 22:00:00	0	42.75	20.67
2019-04-24 23:00:00	0	42.42	20.42
2019-04-25 00:00:00	0	42.89	20.67
2019-04-25 01:00:00	0	42.5	20.5
2019-04-25 02:00:00	0	43	20.5
2019-04-25 03:00:00	0	42.75	20.67
2019-04-25 04:00:00	0	42.42	20.42
2019-04-25 05:00:00	0	42.67	20.42
2019-04-25 06:00:00	0	43.75	20.75
2019-04-25 07:00:00	0	42.84	20.5
2019-04-25 08:00:00	0	42.5	20.5
2019-04-25 09:00:00	0	43.67	20.75
2019-04-25 10:00:00	0	42.59	20.5
2019-04-25 11:00:00	0	43.42	20.58
2019-04-25 12:00:00	0	42.5	20.67
2019-04-25 13:00:00	0	42.5	20.5
2019-04-25 14:00:00	0	43.67	20.75
2019-04-25 15:00:00	0	42.59	20.5
2019-04-25 16:00:00	0	42.59	20.5
2019-04-25 17:00:00	0	43.33	20.75
2019-04-25 18:00:00	0	42.67	20.5
2019-04-25 19:00:00	0	46.42	22
2019-04-25 20:00:00	0	42.17	20.5
2019-04-25 21:00:00	0	43.17	20.58
2019-04-25 22:00:00	0	42.42	20.67
2019-04-25 23:00:00	0	42.33	20.5
2019-04-26 00:00:00	0	43	20.67
2019-04-26 01:00:00	0	42.25	20.5
2019-04-26 02:00:00	0	43.17	20.58
2019-04-26 03:00:00	0	42.42	20.67
2019-04-26 04:00:00	0	42.42	20.42
2019-04-26 05:00:00	0	43.25	20.67
2019-04-26 06:00:00	0	42.5	20.5
2019-04-26 07:00:00	0	43.33	20.67
2019-04-26 08:00:00	0	42.5	20.5
2019-04-26 09:00:00	0	42.42	20.42
2019-04-26 10:00:00	0	43.25	20.67
2019-04-26 11:00:00	0	42.5	20.5
2019-04-26 12:00:00	0	43.33	20.5
2019-04-26 13:00:00	0	42.34	20.59
2019-04-26 14:00:00	0	42.42	20.42
2019-04-26 15:00:00	0	43.34	20.67
2019-04-26 16:00:00	0	42.5	20.42
2019-04-26 17:00:00	0	43.34	20.42
2019-04-26 18:00:00	0	42.34	20.67
2019-04-26 19:00:00	0	43.75	21
2019-04-26 20:00:00	0	43.34	20.75
2019-04-26 21:00:00	0	43.09	20.5
2019-04-26 22:00:00	0	43.5	20.67
2019-04-26 23:00:00	0	42.34	20.42
2019-04-27 00:00:00	0	43.11	20.56
2019-04-27 01:00:00	0	43.33	20.59
2019-04-27 02:00:00	0	42.5	20.5
2019-04-27 03:00:00	0	42.42	20.42
2019-04-27 04:00:00	0	43.25	20.67
2019-04-27 05:00:00	0	43.17	20.67
2019-04-27 06:00:00	0	43.34	20.59
2019-04-27 07:00:00	0	42.34	20.5
2019-04-27 08:00:00	0	42.5	20.42
2019-04-27 09:00:00	0	43.34	20.75
2019-04-27 10:00:00	0	42.5	20.5
2019-04-27 11:00:00	0	42.84	20.5
2019-04-27 12:00:00	0	42.75	20.67
2019-04-27 13:00:00	0	42.42	20.42
2019-04-27 14:00:00	0	44.59	21.17
2019-04-27 15:00:00	0	43.33	21
2019-04-27 16:00:00	0	42.42	20.42
2019-04-27 17:00:00	0	43.42	20.75
2019-04-27 18:00:00	0	42.33	20.5
2019-04-27 19:00:00	0	44.42	21.09
2019-04-27 20:00:00	0	44.58	21.42
2019-04-27 21:00:00	0	42.25	20.5
2019-04-27 22:00:00	0	43.42	20.67
2019-04-27 23:00:00	0	42.25	20.58
2019-04-28 00:00:00	0	43.45	20.56
2019-04-28 01:00:00	0	43.67	20.75
2019-04-28 02:00:00	0	43.34	20.75
2019-04-28 03:00:00	0	43	23.25
2019-04-28 04:00:00	0	43.84	20.5
2019-04-28 05:00:00	0	43	20.75
2019-04-28 06:00:00	0	42.5	20.5
2019-04-28 07:00:00	0	43.34	20.67
2019-04-28 08:00:00	0	42.5	20.42
2019-04-28 09:00:00	0	43.34	20.5
2019-04-28 10:00:00	0	42.59	20.67
2019-04-28 11:00:00	0	42.5	20.5
2019-04-28 12:00:00	0	43.33	20.59
2019-04-28 13:00:00	0	42.5	20.42
2019-04-28 14:00:00	0	42.42	20.42
2019-04-28 15:00:00	0	43.25	20.67
2019-04-28 16:00:00	0	42.5	20.5
2019-04-28 17:00:00	0	43.33	20.58
2019-04-28 18:00:00	0	42.5	20.59
2019-04-28 19:00:00	0	43.5	20.75
2019-04-28 20:00:00	0	45.42	21.42
2019-04-28 21:00:00	0	43.58	21
2019-04-28 22:00:00	0	42.33	20.5
2019-04-28 23:00:00	0	43.5	20.75
2019-04-29 00:00:00	0	43.11	20.56
2019-04-29 01:00:00	0	43.17	20.67
2019-04-29 02:00:00	0	42.42	20.58
2019-04-29 03:00:00	0	42.33	20.5
2019-04-29 04:00:00	0	43.5	20.75
2019-04-29 05:00:00	0	42.25	20.5
2019-04-29 06:00:00	0	43	20.58
2019-04-29 07:00:00	0	43.67	20.75
2019-04-29 08:00:00	0	42.59	20.5
2019-04-29 09:00:00	0	42.25	20.5
2019-04-29 10:00:00	0	44	20.67
2019-04-29 11:00:00	0	42.34	20.42
2019-04-29 12:00:00	0	42.5	20.42
2019-04-29 13:00:00	0	43.84	20.75
2019-04-29 14:00:00	0	43	20.75
2019-04-29 15:00:00	0	43.92	20.58
2019-04-29 16:00:00	0	42.59	20.67
2019-04-29 17:00:00	0	42.59	20.42
2019-04-29 18:00:00	0	43.5	20.67
2019-04-29 19:00:00	0	42.59	20.5
2019-04-29 20:00:00	0	43.75	20.75
2019-04-29 21:00:00	0	43	20.58
2019-04-29 22:00:00	0	42.5	20.5
2019-04-29 23:00:00	0	44.5	20.92
2019-04-30 00:00:00	0	44.67	21.44
2019-04-30 01:00:00	0	43.5	20.67
2019-04-30 02:00:00	0	42.25	20.5
2019-04-30 03:00:00	0	42.25	20.5
2019-04-30 04:00:00	0	43.42	20.67
2019-04-30 05:00:00	0	42.34	20.42
2019-04-30 06:00:00	0	43.42	20.67
2019-04-30 07:00:00	0	42.25	20.5
2019-04-30 08:00:00	0	42.25	20.5
2019-04-30 09:00:00	0	43.5	20.67
2019-04-30 10:00:00	0	42.59	20.5
2019-04-30 11:00:00	0	42.17	20.5
2019-04-30 12:00:00	0	43.42	20.75
2019-04-30 13:00:00	0	42.59	20.5
2019-04-30 14:00:00	0	46.33	21.58
2019-04-30 15:00:00	0	46.33	22.25
2019-04-30 16:00:00	0	43.09	20.75
2019-04-30 17:00:00	0	43.42	20.75
2019-04-30 18:00:00	0	42.33	20.5
2019-04-30 19:00:00	0	43.17	20.67
2019-04-30 20:00:00	0	42.42	20.58
2019-04-30 21:00:00	0	44	20.92
2019-04-30 22:00:00	0	44.92	21.42
2019-04-30 23:00:00	0	42.5	20.5
2019-05-01 00:00:00	0	43.11	20.56

## Sheet: PM 02042 03
Data/Hora	Intensidade(carros/hora)	Ocupacao(%)	Carga(%)
2019-04-01 00:00:00	0	9.78	2.89
2019-04-01 01:00:00	0	8.58	2.5
2019-04-01 02:00:00	0	8.25	2.67
2019-04-01 03:00:00	0	8.58	2.42
2019-04-01 04:00:00	0	7.58	2.59
2019-04-01 05:00:00	0	7.83	2.5
2019-04-01 06:00:00	0	8.08	2.59
2019-04-01 07:00:00	0	7.33	2.34
2019-04-01 08:00:00	0	7.08	1.59
2019-04-01 09:00:00	0	5.33	1.25
2019-04-01 10:00:00	0	7.5	2.08
2019-04-01 11:00:00	0	6.92	1.67
2019-04-01 12:00:00	0	6.08	1.59
2019-04-01 13:00:00	0	5.92	1.58
2019-04-01 14:00:00	0	6.75	1.59
2019-04-01 15:00:00	0	6.67	1.59
2019-04-01 16:00:00	0	6	1.42
2019-04-01 17:00:00	0	6.67	1.67
2019-04-01 18:00:00	0	6	1.42
2019-04-01 19:00:00	0	6.17	1.17
2019-04-01 20:00:00	0	7	1.75
2019-04-01 21:00:00	0	7.42	1.84
2019-04-01 22:00:00	0	7.08	1.84
2019-04-01 23:00:00	0	7.17	1.75
2019-04-02 00:00:00	0	8.78	2.45
2019-04-02 01:00:00	0	6.67	1.67
2019-04-02 02:00:00	0	6.92	1.75
2019-04-02 03:00:00	0	7.17	1.67
2019-04-02 04:00:00	0	7.17	1.92
2019-04-02 05:00:00	0	6	1.42
2019-04-02 06:00:00	0	7.17	1.67
2019-04-02 07:00:00	0	7.58	1.92
2019-04-02 08:00:00	0	5.83	1.25
2019-04-02 09:00:00	0	6.33	1.59
2019-04-02 10:00:00	0	6.83	1.75
2019-04-02 11:00:00	0	6.08	1.25
2019-04-02 12:00:00	0	5.67	1.25
2019-04-02 13:00:00	0	5.58	1
2019-04-02 14:00:00	0	6.42	1.5
2019-04-02 15:00:00	0	6.17	1.42
2019-04-02 16:00:00	0	6.92	2
2019-04-02 17:00:00	0	7.08	1.67
2019-04-02 18:00:00	0	6.17	1.42
2019-04-02 19:00:00	0	6.5	1.58
2019-04-02 20:00:00	0	7.17	2
2019-04-02 21:00:00	0	7.17	1.92
2019-04-02 22:00:00	0	6.92	2.17
2019-04-02 23:00:00	0	8.08	2.34
2019-04-03 00:00:00	0	8.11	2.22
2019-04-03 01:00:00	0	6.58	1.58
2019-04-03 02:00:00	0	8.08	2.42
2019-04-03 03:00:00	0	8.33	2.42
2019-04-03 04:00:00	0	8.09	2.5
2019-04-03 05:00:00	0	8.42	2.58
2019-04-03 06:00:00	0	7.92	2.59
2019-04-03 07:00:00	0	6.08	1.92
2019-04-03 08:00:00	0	5.5	1
2019-04-03 09:00:00	0	6.58	1.5
2019-04-03 10:00:00	0	6.17	1.58
2019-04-03 11:00:00	0	6	1.17
2019-04-03 12:00:00	0	6.08	1.25
2019-04-03 13:00:00	0	6.08	1.17
2019-04-03 14:00:00	0	6.08	1.5
2019-04-03 15:00:00	0	7.5	2.17
2019-04-03 16:00:00	0	6	1.25
2019-04-03 17:00:00	0	7.08	2
2019-04-03 18:00:00	0	6.58	1.59
2019-04-03 19:00:00	0	6	1.58
2019-04-03 20:00:00	0	7.09	2
2019-04-03 21:00:00	0	6.42	1.42
2019-04-03 22:00:00	0	6.58	1.67
2019-04-03 23:00:00	0	8.17	2.34
2019-04-04 00:00:00	0	9.78	2.78
2019-04-04 01:00:00	0	7.5	2.42
2019-04-04 02:00:00	0	7.92	2
2019-04-04 03:00:00	0	8.08	2.25
2019-04-04 04:00:00	0	7.58	2.34
2019-04-04 05:00:00	0	7.83	2.17
2019-04-04 06:00:00	0	6.08	1.67
2019-04-04 07:00:00	0	5.92	1.34
2019-04-04 08:00:00	0	5.75	1.5
2019-04-04 09:00:00	0	5.67	0.92
2019-04-04 10:00:00	0	5.5	0.84
2019-04-04 11:00:00	0	6.08	1.42
2019-04-04 12:00:00	0	6.58	1.92
2019-04-04 13:00:00	0	5.92	1.17
2019-04-04 14:00:00	0	6.08	1.67
2019-04-04 15:00:00	0	8.33	2.67
2019-04-04 16:00:00	0	6.5	1.84
2019-04-04 17:00:00	0	5.67	1.17
2019-04-04 18:00:00	0	7.33	2.08
2019-04-04 19:00:00	0	6.08	1.42
2019-04-04 20:00:00	0	6.92	1.84
2019-04-04 21:00:00	0	5.67	1.33
2019-04-04 22:00:00	0	6.67	1.5
2019-04-04 23:00:00	0	7.92	2
2019-04-05 00:00:00	0	8.89	2.67
2019-04-05 01:00:00	0	7.5	1.92
2019-04-05 02:00:00	0	7.5	1.92
2019-04-05 03:00:00	0	8.58	2.67
2019-04-05 04:00:00	0	8.33	2.5
2019-04-05 05:00:00	0	8.5	2.42
2019-04-05 06:00:00	0	6.92	1.92
2019-04-05 07:00:00	0	6.17	1.17
2019-04-05 08:00:00	0	6.17	1.17
2019-04-05 09:00:00	0	6.5	1.42
2019-04-05 10:00:00	0	6.58	1.67
2019-04-05 11:00:00	0	6.67	1.42
2019-04-05 12:00:00	0	6.5	1.5
2019-04-05 13:00:00	0	6.09	1.25
2019-04-05 14:00:00	0	7	1.67
2019-04-05 15:00:00	0	7.17	1.67
2019-04-05 16:00:00	0	6.75	1.42
2019-04-05 17:00:00	0	7	1.5
2019-04-05 18:00:00	0	7.17	1.59
2019-04-05 19:00:00	0	6.08	1.33
2019-04-05 20:00:00	0	6.42	1.25
2019-04-05 21:00:00	0	7.08	2.25
2019-04-05 22:00:00	0	6.5	1.5
2019-04-05 23:00:00	0	7.58	2
2019-04-06 00:00:00	0	7.67	2
2019-04-06 01:00:00	0	7.92	2.25
2019-04-06 02:00:00	0	7.67	1.84
2019-04-06 03:00:00	0	8.33	2.5
2019-04-06 04:00:00	0	8.08	2.42
2019-04-06 05:00:00	0	8	2.34
2019-04-06 06:00:00	0	5.5	1.42
2019-04-06 07:00:00	0	5.67	1
2019-04-06 08:00:00	0	6.83	1.84
2019-04-06 09:00:00	0	5.92	1.42
2019-04-06 10:00:00	0	5.92	1.42
2019-04-06 11:00:00	0	5.42	0.67
2019-04-06 12:00:00	0	5.58	0.92
2019-04-06 13:00:00	0	5.25	0.92
2019-04-06 14:00:00	0	5.84	1.17
2019-04-06 15:00:00	0	5.58	1
2019-04-06 16:00:00	0	6.5	1.5
2019-04-06 17:00:00	0	6.08	1.25
2019-04-06 18:00:00	0	6	1.33
2019-04-06 19:00:00	0	6.59	1.5
2019-04-06 20:00:00	0	6	1.33
2019-04-06 21:00:00	0	6.58	1.67
2019-04-06 22:00:00	0	6.58	1.83
2019-04-06 23:00:00	0	6	1.58
2019-04-07 00:00:00	0	7.55	1.89
2019-04-07 01:00:00	0	8.42	2.42
2019-04-07 02:00:00	0	7.17	1.92
2019-04-07 03:00:00	0	8.08	2.17
2019-04-07 04:00:00	0	6.42	1.58
2019-04-07 05:00:00	0	6.58	1.59
2019-04-07 06:00:00	0	6.33	1.67
2019-04-07 07:00:00	0	6.58	1.59
2019-04-07 08:00:00	0	6.5	1.42
2019-04-07 09:00:00	0	5.08	1
2019-04-07 10:00:00	0	5.42	1
2019-04-07 11:00:00	0	5.25	0.5
2019-04-07 12:00:00	0	5.67	0.92
2019-04-07 13:00:00	0	5.17	0.84
2019-04-07 14:00:00	0	5.42	0.59
2019-04-07 15:00:00	0	6.17	1.17
2019-04-07 16:00:00	0	6.42	1.83
2019-04-07 17:00:00	0	5.17	1
2019-04-07 18:00:00	0	5.67	1.17
2019-04-07 19:00:00	0	6.17	1.58
2019-04-07 20:00:00	0	6.17	1.58
2019-04-07 21:00:00	0	6.5	1.67
2019-04-07 22:00:00	0	6.67	1.75
2019-04-07 23:00:00	0	6.5	1.5
2019-04-08 00:00:00	0	7.67	2.56
2019-04-08 01:00:00	0	7.08	2.17
2019-04-08 02:00:00	0	6.92	1.92
2019-04-08 03:00:00	0	7.08	1.92
2019-04-08 04:00:00	0	6.42	1.83
2019-04-08 05:00:00	0	6.58	1.75
2019-04-08 06:00:00	0	7.08	1.92
2019-04-08 07:00:00	0	5.92	1.5
2019-04-08 08:00:00	0	5.42	1
2019-04-08 09:00:00	0	4.75	0.92
2019-04-08 10:00:00	0	6.08	1.42
2019-04-08 11:00:00	0	5.67	1
2019-04-08 12:00:00	0	5.17	0.84
2019-04-08 13:00:00	0	5.08	1
2019-04-08 14:00:00	0	5.58	0.83
2019-04-08 15:00:00	0	5.42	1.33
2019-04-08 16:00:00	0	5.34	0.75
2019-04-08 17:00:00	0	5.25	0.84
2019-04-08 18:00:00	0	5.34	0.75
2019-04-08 19:00:00	0	5.17	0.83
2019-04-08 20:00:00	0	5.67	1.42
2019-04-08 21:00:00	0	5.67	0.92
2019-04-08 22:00:00	0	5.58	1
2019-04-08 23:00:00	0	5.25	0.92
2019-04-09 00:00:00	0	6.78	1.34
2019-04-09 01:00:00	0	5.25	0.83
2019-04-09 02:00:00	0	5.67	0.92
2019-04-09 03:00:00	0	5.5	0.75
2019-04-09 04:00:00	0	5.67	0.92
2019-04-09 05:00:00	0	5.33	0.84
2019-04-09 06:00:00	0	5.33	0.67
2019-04-09 07:00:00	0	5.67	1
2019-04-09 08:00:00	0	5	0.59
2019-04-09 09:00:00	0	5.42	0.67
2019-04-09 10:00:00	0	5.92	1.92
2019-04-09 11:00:00	0	4.92	1
2019-04-09 12:00:00	0	4.84	1
2019-04-09 13:00:00	0	4.67	0.17
2019-04-09 14:00:00	0	5.33	0.84
2019-04-09 15:00:00	0	5.42	1
2019-04-09 16:00:00	0	5.5	1
2019-04-09 17:00:00	0	5.58	0.84
2019-04-09 18:00:00	0	5.5	0.92
2019-04-09 19:00:00	0	5.25	1
2019-04-09 20:00:00	0	5.67	0.84
2019-04-09 21:00:00	0	5.58	0.92
2019-04-09 22:00:00	0	6.58	1.67
2019-04-09 23:00:00	0	6.58	1.59
2019-04-10 00:00:00	0	6.22	1.22
2019-04-10 01:00:00	0	5.33	1.25
2019-04-10 02:00:00	0	6.17	1.25
2019-04-10 03:00:00	0	6.5	1.67
2019-04-10 04:00:00	0	7.17	1.92
2019-04-10 05:00:00	0	7	1.67
2019-04-10 06:00:00	0	6.67	1.75
2019-04-10 07:00:00	0	5.42	1.5
2019-04-10 08:00:00	0	4.83	0.75
2019-04-10 09:00:00	0	5.42	0.59
2019-04-10 10:00:00	0	5.25	0.92
2019-04-10 11:00:00	0	5.58	1
2019-04-10 12:00:00	0	5.42	0.84
2019-04-10 13:00:00	0	5.08	0.84
2019-04-10 14:00:00	0	5.67	1
2019-04-10 15:00:00	0	5.92	1.25
2019-04-10 16:00:00	0	5.33	1
2019-04-10 17:00:00	0	6.08	1.09
2019-04-10 18:00:00	0	5.5	1
2019-04-10 19:00:00	0	5.67	1
2019-04-10 20:00:00	0	5.5	0.84
2019-04-10 21:00:00	0	5.67	0.92
2019-04-10 22:00:00	0	5.67	1
2019-04-10 23:00:00	0	6.5	1.33
2019-04-11 00:00:00	0	9.44	2.67
2019-04-11 01:00:00	0	6.42	1.75
2019-04-11 02:00:00	0	5.67	1.33
2019-04-11 03:00:00	0	6.58	1.75
2019-04-11 04:00:00	0	5.92	1.17
2019-04-11 05:00:00	0	6.17	1.75
2019-04-11 06:00:00	0	5.5	1.08
2019-04-11 07:00:00	0	5.25	0.75
2019-04-11 08:00:00	0	5.33	0.92
2019-04-11 09:00:00	0	4.67	0
2019-04-11 10:00:00	0	4.92	0.67
2019-04-11 11:00:00	0	5.33	1.25
2019-04-11 12:00:00	0	5.58	0.92
2019-04-11 13:00:00	0	4.83	1
2019-04-11 14:00:00	0	5.34	0.83
2019-04-11 15:00:00	0	7.08	1.67
2019-04-11 16:00:00	0	5.5	1
2019-04-11 17:00:00	0	5	0.75
2019-04-11 18:00:00	0	6.09	1.5
2019-04-11 19:00:00	0	5	0.83
2019-04-11 20:00:00	0	5.67	0.67
2019-04-11 21:00:00	0	4.92	1
2019-04-11 22:00:00	0	5.25	0.75
2019-04-11 23:00:00	0	5.67	0.92
2019-04-12 00:00:00	0	7.55	1.78
2019-04-12 01:00:00	0	6.08	1.92
2019-04-12 02:00:00	0	6	1.17
2019-04-12 03:00:00	0	7.67	1.92
2019-04-12 04:00:00	0	7.58	1.84
2019-04-12 05:00:00	0	7	1.67
2019-04-12 06:00:00	0	6.08	1.25
2019-04-12 07:00:00	0	4.92	0.92
2019-04-12 08:00:00	0	5.17	0.67
2019-04-12 09:00:00	0	5.25	1.08
2019-04-12 10:00:00	0	5.42	1
2019-04-12 11:00:00	0	5.25	0.75
2019-04-12 12:00:00	0	5.25	0.84
2019-04-12 13:00:00	0	5.17	0.67
2019-04-12 14:00:00	0	5.5	0.75
2019-04-12 15:00:00	0	5.5	0.92
2019-04-12 16:00:00	0	5.42	0.92
2019-04-12 17:00:00	0	5.5	0.92
2019-04-12 18:00:00	0	5.58	1
2019-04-12 19:00:00	0	5.17	1
2019-04-12 20:00:00	0	5.09	0.75
2019-04-12 21:00:00	0	6.08	1.33
2019-04-12 22:00:00	0	5.33	1
2019-04-12 23:00:00	0	5.42	0.92
2019-04-13 00:00:00	0	5.89	1.22
2019-04-13 01:00:00	0	6.83	2.34
2019-04-13 02:00:00	0	5.67	1
2019-04-13 03:00:00	0	7.58	2
2019-04-13 04:00:00	0	6.42	1.58
2019-04-13 05:00:00	0	6.58	1.42
2019-04-13 06:00:00	0	5	1.08
2019-04-13 07:00:00	0	4.84	0.92
2019-04-13 08:00:00	0	5.67	0.84
2019-04-13 09:00:00	0	4.92	0.92
2019-04-13 10:00:00	0	5.08	0.92
2019-04-13 11:00:00	0	4.67	1
2019-04-13 12:00:00	0	4.83	1
2019-04-13 13:00:00	0	4.92	0.67
2019-04-13 14:00:00	0	4.83	0.17
2019-04-13 15:00:00	0	4.92	0.25
2019-04-13 16:00:00	0	5.5	0.84
2019-04-13 17:00:00	0	4.92	0.92
2019-04-13 18:00:00	0	5.42	0.84
2019-04-13 19:00:00	0	5.25	0.75
2019-04-13 20:00:00	0	5.42	0.92
2019-04-13 21:00:00	0	5.25	0.84
2019-04-13 22:00:00	0	5.33	0.84
2019-04-13 23:00:00	0	5.58	0.92
2019-04-14 00:00:00	0	5.22	1
2019-04-14 01:00:00	0	7.58	2.17
2019-04-14 02:00:00	0	5.5	1
2019-04-14 03:00:00	0	5.67	0.84
2019-04-14 04:00:00	0	5.83	1.5
2019-04-14 05:00:00	0	5.17	0.84
2019-04-14 06:00:00	0	5.58	1
2019-04-14 07:00:00	0	5.33	0.83
2019-04-14 08:00:00	0	5.42	0.75
2019-04-14 09:00:00	0	4.75	1.08
2019-04-14 10:00:00	0	4.83	0.83
2019-04-14 11:00:00	0	4.67	0
2019-04-14 12:00:00	0	4.92	1.17
2019-04-14 13:00:00	0	4.75	0.33
2019-04-14 14:00:00	0	5	1.08
2019-04-14 15:00:00	0	5	1
2019-04-14 16:00:00	0	5.42	0.84
2019-04-14 17:00:00	0	4.58	0.08
2019-04-14 18:00:00	0	4.92	0.25
2019-04-14 19:00:00	0	5.33	0.92
2019-04-14 20:00:00	0	5.25	0.67
2019-04-14 21:00:00	0	5.58	0.92
2019-04-14 22:00:00	0	5.33	0.67
2019-04-14 23:00:00	0	5.25	1
2019-04-15 00:00:00	0	6	1.11
2019-04-15 01:00:00	0	5.92	1.42
2019-04-15 02:00:00	0	5.67	1
2019-04-15 03:00:00	0	5.67	1
2019-04-15 04:00:00	0	5.92	1.34
2019-04-15 05:00:00	0	5.42	1
2019-04-15 06:00:00	0	5.5	0.75
2019-04-15 07:00:00	0	5.25	0.75
2019-04-15 08:00:00	0	4.75	1.09
2019-04-15 09:00:00	0	4.5	1
2019-04-15 10:00:00	0	5.17	0.75
2019-04-15 11:00:00	0	4.83	0.42
2019-04-15 12:00:00	0	4.5	1
2019-04-15 13:00:00	0	4.75	0.67
2019-04-15 14:00:00	0	4.17	0.17
2019-04-15 15:00:00	0	5.09	0.5
2019-04-15 16:00:00	0	4.84	0.84
2019-04-15 17:00:00	0	4.67	0.83
2019-04-15 18:00:00	0	4.75	1
2019-04-15 19:00:00	0	4.58	1
2019-04-15 20:00:00	0	5.33	1
2019-04-15 21:00:00	0	4.83	1
2019-04-15 22:00:00	0	4.75	0.84
2019-04-15 23:00:00	0	4.92	1
2019-04-16 00:00:00	0	5.33	0.89
2019-04-16 01:00:00	0	4.67	1
2019-04-16 02:00:00	0	4.83	1
2019-04-16 03:00:00	0	4.75	0.92
2019-04-16 04:00:00	0	4.92	0.75
2019-04-16 05:00:00	0	4.84	1.17
2019-04-16 06:00:00	0	4.84	1
2019-04-16 07:00:00	0	4.83	1
2019-04-16 08:00:00	0	4.67	0.83
2019-04-16 09:00:00	0	4.83	0.75
2019-04-16 10:00:00	0	4.59	0.42
2019-04-16 11:00:00	0	4.67	0.83
2019-04-16 12:00:00	0	4.84	0.67
2019-04-16 13:00:00	0	4.75	1.25
2019-04-16 14:00:00	0	4.58	0.42
2019-04-16 15:00:00	0	4.67	0
2019-04-16 16:00:00	0	4.84	0.5
2019-04-16 17:00:00	0	5	1.33
2019-04-16 18:00:00	0	4.75	0.58
2019-04-16 19:00:00	0	4.75	1.34
2019-04-16 20:00:00	0	4.75	0.25
2019-04-16 21:00:00	0	4.75	1
2019-04-16 22:00:00	0	5.42	0.67
2019-04-16 23:00:00	0	5.42	1.08
2019-04-17 00:00:00	0	5	1
2019-04-17 01:00:00	0	4.83	1
2019-04-17 02:00:00	0	5.08	0.58
2019-04-17 03:00:00	0	5.67	0.84
2019-04-17 04:00:00	0	5.67	0.84
2019-04-17 05:00:00	0	5.5	0.84
2019-04-17 06:00:00	0	5.33	1
2019-04-17 07:00:00	0	5.08	1
2019-04-17 08:00:00	0	4.58	0
2019-04-17 09:00:00	0	4.67	0
2019-04-17 10:00:00	0	4.58	0.75
2019-04-17 11:00:00	0	4.84	0.75
2019-04-17 12:00:00	0	4.84	1.08
2019-04-17 13:00:00	0	4.58	0.42
2019-04-17 14:00:00	0	4.67	0
2019-04-17 15:00:00	0	5.17	1.17
2019-04-17 16:00:00	0	4.58	0.83
2019-04-17 17:00:00	0	5.09	1.09
2019-04-17 18:00:00	0	4.67	1
2019-04-17 19:00:00	0	4.67	1
2019-04-17 20:00:00	0	4.75	1
2019-04-17 21:00:00	0	4.67	0.83
2019-04-17 22:00:00	0	4.92	0.5
2019-04-17 23:00:00	0	4.92	0.92
2019-04-18 00:00:00	0	7.67	2.11
2019-04-18 01:00:00	0	5.83	1.58
2019-04-18 02:00:00	0	5.25	1
2019-04-18 03:00:00	0	5.67	0.84
2019-04-18 04:00:00	0	5.08	1
2019-04-18 05:00:00	0	5.5	1
2019-04-18 06:00:00	0	4.67	1
2019-04-18 07:00:00	0	4.5	1
2019-04-18 08:00:00	0	4.67	1
2019-04-18 09:00:00	0	4.75	0.17
2019-04-18 10:00:00	0	4.75	1.34
2019-04-18 11:00:00	0	4.84	0.83
2019-04-18 12:00:00	0	4.67	1
2019-04-18 13:00:00	0	4.84	0.92
2019-04-18 14:00:00	0	4.84	0.58
2019-04-18 15:00:00	0	5.25	0.75
2019-04-18 16:00:00	0	5	0.75
2019-04-18 17:00:00	0	4.75	1
2019-04-18 18:00:00	0	5.08	0.75
2019-04-18 19:00:00	0	4.84	0.84
2019-04-18 20:00:00	0	4.75	0.92
2019-04-18 21:00:00	0	4.84	1
2019-04-18 22:00:00	0	4.83	1
2019-04-18 23:00:00	0	4.84	1
2019-04-19 00:00:00	0	5.33	0.78
2019-04-19 01:00:00	0	5.5	1.58
2019-04-19 02:00:00	0	5.17	0.5
2019-04-19 03:00:00	0	5.67	0.92
2019-04-19 04:00:00	0	5.5	1
2019-04-19 05:00:00	0	5.67	0.92
2019-04-19 06:00:00	0	5.09	0.42
2019-04-19 07:00:00	0	5	1.5
2019-04-19 08:00:00	0	4.75	1
2019-04-19 09:00:00	0	4.75	0.92
2019-04-19 10:00:00	0	4.83	1
2019-04-19 11:00:00	0	4.75	0.58
2019-04-19 12:00:00	0	4.67	1
2019-04-19 13:00:00	0	4.92	0.67
2019-04-19 14:00:00	0	4.67	0
2019-04-19 15:00:00	0	4.84	0.83
2019-04-19 16:00:00	0	4.92	0.67
2019-04-19 17:00:00	0	4.84	1.17
2019-04-19 18:00:00	0	4.92	0.75
2019-04-19 19:00:00	0	4.84	1.08
2019-04-19 20:00:00	0	4.58	0.42
2019-04-19 21:00:00	0	5.34	0.92
2019-04-19 22:00:00	0	4.67	0.92
2019-04-19 23:00:00	0	4.92	0.92
2019-04-20 00:00:00	0	4.89	1
2019-04-20 01:00:00	0	6.58	2.17
2019-04-20 02:00:00	0	5.17	1
2019-04-20 03:00:00	0	5.5	1
2019-04-20 04:00:00	0	5.58	0.92
2019-04-20 05:00:00	0	5.42	1
2019-04-20 06:00:00	0	4.67	1
2019-04-20 07:00:00	0	4.84	0.75
2019-04-20 08:00:00	0	4.67	1.17
2019-04-20 09:00:00	0	4.17	0.25
2019-04-20 10:00:00	0	4.84	1.25
2019-04-20 11:00:00	0	4.67	0.92
2019-04-20 12:00:00	0	4.34	0.67
2019-04-20 13:00:00	0	4	0.92
2019-04-20 14:00:00	0	4.17	0.75
2019-04-20 15:00:00	0	4.75	1.08
2019-04-20 16:00:00	0	4.59	0.83
2019-04-20 17:00:00	0	4.75	0.5
2019-04-20 18:00:00	0	4.5	1.08
2019-04-20 19:00:00	0	4.75	0.75
2019-04-20 20:00:00	0	4.75	0.67
2019-04-20 21:00:00	0	4.58	0.83
2019-04-20 22:00:00	0	4.75	1.09
2019-04-20 23:00:00	0	4.67	0.58
2019-04-21 00:00:00	0	4.89	1.33
2019-04-21 01:00:00	0	6.09	1.17
2019-04-21 02:00:00	0	4.92	0.75
2019-04-21 03:00:00	0	5.17	0.75
2019-04-21 04:00:00	0	5	0.92
2019-04-21 05:00:00	0	5	0.75
2019-04-21 06:00:00	0	4.58	1.09
2019-04-21 07:00:00	0	4.67	0
2019-04-21 08:00:00	0	5	1.25
2019-04-21 09:00:00	0	4	0.42
2019-04-21 10:00:00	0	4.75	1
2019-04-21 11:00:00	0	4.17	0.5
2019-04-21 12:00:00	0	4.84	1.33
2019-04-21 13:00:00	0	4.59	1
2019-04-21 14:00:00	0	4.17	0.17
2019-04-21 15:00:00	0	4.75	1.25
2019-04-21 16:00:00	0	4.67	1
2019-04-21 17:00:00	0	4.17	0.75
2019-04-21 18:00:00	0	4.84	1.17
2019-04-21 19:00:00	0	4.59	1
2019-04-21 20:00:00	0	4.75	0.25
2019-04-21 21:00:00	0	4.92	0.75
2019-04-21 22:00:00	0	4.75	1
2019-04-21 23:00:00	0	5	0.75
2019-04-22 00:00:00	0	5	1.11
2019-04-22 01:00:00	0	5.17	0.67
2019-04-22 02:00:00	0	4.92	0.75
2019-04-22 03:00:00	0	4.58	0.83
2019-04-22 04:00:00	0	5.17	0.59
2019-04-22 05:00:00	0	4.84	1.25
2019-04-22 06:00:00	0	4.83	1
2019-04-22 07:00:00	0	4.75	0.92
2019-04-22 08:00:00	0	4.08	1
2019-04-22 09:00:00	0	3.75	0.5
2019-04-22 10:00:00	0	4.17	0.17
2019-04-22 11:00:00	0	4.58	0.83
2019-04-22 12:00:00	0	4.58	1
2019-04-22 13:00:00	0	3.17	0.42
2019-04-22 14:00:00	0	3.75	0.58
2019-04-22 15:00:00	0	4.17	0.58
2019-04-22 16:00:00	0	4.09	0.58
2019-04-22 17:00:00	0	4.25	0.67
2019-04-22 18:00:00	0	4	0.5
2019-04-22 19:00:00	0	3.67	0.33
2019-04-22 20:00:00	0	4.75	1.08
2019-04-22 21:00:00	0	4.08	1
2019-04-22 22:00:00	0	4.75	0.67
2019-04-22 23:00:00	0	4.09	1.17
2019-04-23 00:00:00	0	5	1
2019-04-23 01:00:00	0	4.75	0.84
2019-04-23 02:00:00	0	4.25	0.59
2019-04-23 03:00:00	0	4.84	1.25
2019-04-23 04:00:00	0	4.75	0.83
2019-04-23 05:00:00	0	4.25	0.83
2019-04-23 06:00:00	0	4.25	0.58
2019-04-23 07:00:00	0	4.5	1.08
2019-04-23 08:00:00	0	3.67	0.5
2019-04-23 09:00:00	0	4.75	0.58
2019-04-23 10:00:00	0	3.75	0.5
2019-04-23 11:00:00	0	3.67	0.25
2019-04-23 12:00:00	0	4.17	0.58
2019-04-23 13:00:00	0	3.17	0.08
2019-04-23 14:00:00	0	4.08	1
2019-04-23 15:00:00	0	3.75	0.5
2019-04-23 16:00:00	0	4.58	1
2019-04-23 17:00:00	0	4.75	0.67
2019-04-23 18:00:00	0	4	0.08
2019-04-23 19:00:00	0	3.75	1
2019-04-23 20:00:00	0	4.75	1.17
2019-04-23 21:00:00	0	4.58	1
2019-04-23 22:00:00	0	4.92	0.67
2019-04-23 23:00:00	0	4.75	0.42
2019-04-24 00:00:00	0	4.78	0
2019-04-24 01:00:00	0	4.17	0.33
2019-04-24 02:00:00	0	4.58	1
2019-04-24 03:00:00	0	4.75	0.67
2019-04-24 04:00:00	0	4.92	1.17
2019-04-24 05:00:00	0	4.92	0.83
2019-04-24 06:00:00	0	4.83	1
2019-04-24 07:00:00	0	4	1
2019-04-24 08:00:00	0	3.5	0.58
2019-04-24 09:00:00	0	4.25	0.67
2019-04-24 10:00:00	0	4.17	1.09
2019-04-24 11:00:00	0	4.08	0
2019-04-24 12:00:00	0	4.17	0
2019-04-24 13:00:00	0	3.67	0.92
2019-04-24 14:00:00	0	4.75	0.42
2019-04-24 15:00:00	0	4.83	1.17
2019-04-24 16:00:00	0	4	0.42
2019-04-24 17:00:00	0	4.67	0
2019-04-24 18:00:00	0	4.75	0.42
2019-04-24 19:00:00	0	4.67	0
2019-04-24 20:00:00	0	4.67	0
2019-04-24 21:00:00	0	4.67	1.17
2019-04-24 22:00:00	0	4.84	0.67
2019-04-24 23:00:00	0	4.75	1.17
2019-04-25 00:00:00	0	5.78	1.22
2019-04-25 01:00:00	0	5.17	0.75
2019-04-25 02:00:00	0	4.75	1.17
2019-04-25 03:00:00	0	4.58	1
2019-04-25 04:00:00	0	4.67	1
2019-04-25 05:00:00	0	4.67	1
2019-04-25 06:00:00	0	4.67	0.17
2019-04-25 07:00:00	0	4.25	1
2019-04-25 08:00:00	0	4.75	1.17
2019-04-25 09:00:00	0	3.17	0.08
2019-04-25 10:00:00	0	4.17	0.67
2019-04-25 11:00:00	0	4.08	0
2019-04-25 12:00:00	0	4.75	1
2019-04-25 13:00:00	0	3.75	0.58
2019-04-25 14:00:00	0	4.67	1.25
2019-04-25 15:00:00	0	4.83	0.92
2019-04-25 16:00:00	0	4.75	0.58
2019-04-25 17:00:00	0	4	1.17
2019-04-25 18:00:00	0	4.67	0
2019-04-25 19:00:00	0	4.5	0
2019-04-25 20:00:00	0	4.09	0
2019-04-25 21:00:00	0	4.17	1.09
2019-04-25 22:00:00	0	3.84	0.58
2019-04-25 23:00:00	0	4.84	0.84
2019-04-26 00:00:00	0	4.78	1
2019-04-26 01:00:00	0	5.5	1.25
2019-04-26 02:00:00	0	4.5	1
2019-04-26 03:00:00	0	5	0.58
2019-04-26 04:00:00	0	5	1
2019-04-26 05:00:00	0	4.67	0.92
2019-04-26 06:00:00	0	4.75	0.25
2019-04-26 07:00:00	0	4.09	0.08
2019-04-26 08:00:00	0	3.75	1.08
2019-04-26 09:00:00	0	4.25	0.75
2019-04-26 10:00:00	0	4.58	0.42
2019-04-26 11:00:00	0	4.25	0.67
2019-04-26 12:00:00	0	4.5	0.92
2019-04-26 13:00:00	0	4.17	0.92
2019-04-26 14:00:00	0	3.67	0.25
2019-04-26 15:00:00	0	4.67	1.25
2019-04-26 16:00:00	0	4.17	0.67
2019-04-26 17:00:00	0	4.5	0
2019-04-26 18:00:00	0	4.75	0.92
2019-04-26 19:00:00	0	3.25	0.58
2019-04-26 20:00:00	0	3.67	0.92
2019-04-26 21:00:00	0	4.92	0.34
2019-04-26 22:00:00	0	4.17	1.17
2019-04-26 23:00:00	0	4.58	1
2019-04-27 00:00:00	0	4	0.89
2019-04-27 01:00:00	0	5.67	1.17
2019-04-27 02:00:00	0	4.84	0.67
2019-04-27 03:00:00	0	4.83	1.17
2019-04-27 04:00:00	0	4.67	1
2019-04-27 05:00:00	0	4.75	0.67
2019-04-27 06:00:00	0	4.25	0.5
2019-04-27 07:00:00	0	3.58	1
2019-04-27 08:00:00	0	4.25	0.17
2019-04-27 09:00:00	0	3.09	0
2019-04-27 10:00:00	0	3.75	0.5
2019-04-27 11:00:00	0	3.5	0.58
2019-04-27 12:00:00	0	3.09	0.58
2019-04-27 13:00:00	0	2.67	0.17
2019-04-27 14:00:00	0	2.59	0
2019-04-27 15:00:00	0	4.17	0
2019-04-27 16:00:00	0	4.67	0.67
2019-04-27 17:00:00	0	3.58	0.42
2019-04-27 18:00:00	0	4.17	0.67
2019-04-27 19:00:00	0	4.17	0.5
2019-04-27 20:00:00	0	4.17	0.75
2019-04-27 21:00:00	0	4.59	0
2019-04-27 22:00:00	0	3.67	0.42
2019-04-27 23:00:00	0	4.75	0.67
2019-04-28 00:00:00	0	4.11	0.89
2019-04-28 01:00:00	0	5.08	1.08
2019-04-28 02:00:00	0	4.67	0.67
2019-04-28 03:00:00	0	4.67	1.25
2019-04-28 04:00:00	0	4.09	0.08
2019-04-28 05:00:00	0	4.67	0.33
2019-04-28 06:00:00	0	4.34	0.58
2019-04-28 07:00:00	0	4.08	1.08
2019-04-28 08:00:00	0	4.67	1
2019-04-28 09:00:00	0	3.17	0.5
2019-04-28 10:00:00	0	3.25	0.83
2019-04-28 11:00:00	0	3.25	0.33
2019-04-28 12:00:00	0	3.67	0.92
2019-04-28 13:00:00	0	3.17	0.75
2019-04-28 14:00:00	0	2.25	0.33
2019-04-28 15:00:00	0	3.92	0.42
2019-04-28 16:00:00	0	3.75	1
2019-04-28 17:00:00	0	2.75	0.5
2019-04-28 18:00:00	0	3.25	0.33
2019-04-28 19:00:00	0	4.25	1.17
2019-04-28 20:00:00	0	4.59	0
2019-04-28 21:00:00	0	4.25	0.42
2019-04-28 22:00:00	0	4.17	1.17
2019-04-28 23:00:00	0	4.17	0.58
2019-04-29 00:00:00	0	4.67	0.33
2019-04-29 01:00:00	0	4.67	0.75
2019-04-29 02:00:00	0	4.75	1
2019-04-29 03:00:00	0	4.67	1
2019-04-29 04:00:00	0	4.75	0.92
2019-04-29 05:00:00	0	4.25	0.75
2019-04-29 06:00:00	0	4.25	0.75
2019-04-29 07:00:00	0	4.42	1
2019-04-29 08:00:00	0	2.67	0.5
2019-04-29 09:00:00	0	2.17	0.42
2019-04-29 10:00:00	0	3.17	0.08
2019-04-29 11:00:00	0	4.17	0.92
2019-04-29 12:00:00	0	3.25	0.5
2019-04-29 13:00:00	0	1.67	0.42
2019-04-29 14:00:00	0	1.83	0.17
2019-04-29 15:00:00	0	3.59	0
2019-04-29 16:00:00	0	3.17	0.17
2019-04-29 17:00:00	0	1.84	0
2019-04-29 18:00:00	0	2.59	0.75
2019-04-29 19:00:00	0	2.25	0
2019-04-29 20:00:00	0	3.67	0.84
2019-04-29 21:00:00	0	3.25	0.75
2019-04-29 22:00:00	0	3.67	0
2019-04-29 23:00:00	0	3	0
2019-04-30 00:00:00	0	2.67	0
2019-04-30 01:00:00	0	3.42	0
2019-04-30 02:00:00	0	3.25	0
2019-04-30 03:00:00	0	4.17	0
2019-04-30 04:00:00	0	3.67	0.75
2019-04-30 05:00:00	0	3.17	0.25
2019-04-30 06:00:00	0	2.09	0
2019-04-30 07:00:00	0	4.17	0
2019-04-30 08:00:00	0	2.17	0
2019-04-30 09:00:00	0	3.09	0
2019-04-30 10:00:00	0	2.17	0
2019-04-30 11:00:00	0	2.5	0.33
2019-04-30 12:00:00	0	1.67	0
2019-04-30 13:00:00	0	1.75	0.25
2019-04-30 14:00:00	0	2.67	0
2019-04-30 15:00:00	0	2.25	0.67
2019-04-30 16:00:00	0	2.84	0.33
2019-04-30 17:00:00	0	3.58	0
2019-04-30 18:00:00	0	3.25	0.67
2019-04-30 19:00:00	0	2.17	0.08
2019-04-30 20:00:00	0	3.25	0.75
2019-04-30 21:00:00	0	3.67	0
2019-04-30 22:00:00	0	4.17	0.83
2019-04-30 23:00:00	0	4.17	0.25
2019-05-01 00:00:00	0	3.89	0.22

## Sheet: PM 02121 02
Data/Hora	Intensidade(carros/hora)	Ocupacao(%)	Carga(%)
2019-04-01 00:00:00	0	0	0
2019-04-01 01:00:00	0	0	0
2019-04-01 02:00:00	0	0	0
2019-04-01 03:00:00	0	0	0
2019-04-01 04:00:00	0	0	0
2019-04-01 05:00:00	0	0	0
2019-04-01 06:00:00	0	0	0
2019-04-01 07:00:00	0	0	0
2019-04-01 08:00:00	0	0	0
2019-04-01 09:00:00	0	0	0
2019-04-01 10:00:00	0	0	0
2019-04-01 11:00:00	0	0	0
2019-04-01 12:00:00	0	0	0
2019-04-01 13:00:00	0	0	0
2019-04-01 14:00:00	0	0	0
2019-04-01 15:00:00	0	0	0
2019-04-01 16:00:00	0	0	0
2019-04-01 17:00:00	0	0	0
2019-04-01 18:00:00	0	0	0
2019-04-01 19:00:00	0	0	0
2019-04-01 20:00:00	0	0	0
2019-04-01 21:00:00	0	0	0
2019-04-01 22:00:00	0	0	0
2019-04-01 23:00:00	0	0	0
2019-04-02 00:00:00	0	0	0
2019-04-02 01:00:00	0	0	0
2019-04-02 02:00:00	0	0	0
2019-04-02 03:00:00	0	0	0
2019-04-02 04:00:00	0	0	0
2019-04-02 05:00:00	0	0	0
2019-04-02 06:00:00	0	0	0
2019-04-02 07:00:00	0	0	0
2019-04-02 08:00:00	0	0	0
2019-04-02 09:00:00	0	0	0
2019-04-02 10:00:00	0	0	0
2019-04-02 11:00:00	0	0	0
2019-04-02 12:00:00	0	0	0
2019-04-02 13:00:00	0	0	0
2019-04-02 14:00:00	0	0	0
2019-04-02 15:00:00	0	0	0
2019-04-02 16:00:00	0	0	0
2019-04-02 17:00:00	0	0	0
2019-04-02 18:00:00	0	0	0
2019-04-02 19:00:00	0	0	0
2019-04-02 20:00:00	0	0	0
2019-04-02 21:00:00	0	0	0
2019-04-02 22:00:00	0	0	0
2019-04-02 23:00:00	0	0	0
2019-04-03 00:00:00	0	0	0
2019-04-03 01:00:00	0	0	0
2019-04-03 02:00:00	0	0	0
2019-04-03 03:00:00	0	0	0
2019-04-03 04:00:00	0	0	0
2019-04-03 05:00:00	0	0	0
2019-04-03 06:00:00	0	0	0
2019-04-03 07:00:00	0	0	0
2019-04-03 08:00:00	0	0	0
2019-04-03 09:00:00	0	0	0
2019-04-03 10:00:00	0	0	0
2019-04-03 11:00:00	0	0	0
2019-04-03 12:00:00	0	0	0
2019-04-03 13:00:00	0	0	0
2019-04-03 14:00:00	0	0	0
2019-04-03 15:00:00	0	0	0
2019-04-03 16:00:00	0	0	0
2019-04-03 17:00:00	0	0	0
2019-04-03 18:00:00	0	0	0
2019-04-03 19:00:00	0	0	0
2019-04-03 20:00:00	0	0	0
2019-04-03 21:00:00	0	0	0
2019-04-03 22:00:00	0	0	0
2019-04-03 23:00:00	0	0	0
2019-04-04 00:00:00	0	0	0
2019-04-04 01:00:00	0	0	0
2019-04-04 02:00:00	0	0	0
2019-04-04 03:00:00	0	0	0
2019-04-04 04:00:00	0	0	0
2019-04-04 05:00:00	0	0	0
2019-04-04 06:00:00	0	0	0
2019-04-04 07:00:00	0	0	0
2019-04-04 08:00:00	0	0	0
2019-04-04 09:00:00	0	0	0
2019-04-04 10:00:00	0	0	0
2019-04-04 11:00:00	0	0	0
2019-04-04 12:00:00	0	0	0
2019-04-04 13:00:00	0	0	0
2019-04-04 14:00:00	0	0	0
2019-04-04 15:00:00	0	0	0
2019-04-04 16:00:00	0	0	0
2019-04-04 17:00:00	0	0	0
2019-04-04 18:00:00	0	0	0
2019-04-04 19:00:00	0	0	0
2019-04-04 20:00:00	0	0	0
2019-04-04 21:00:00	0	0	0
2019-04-04 22:00:00	0	0	0
2019-04-04 23:00:00	0	0	0
2019-04-05 00:00:00	0	0	0
2019-04-05 01:00:00	0	0	0
2019-04-05 02:00:00	0	0	0
2019-04-05 03:00:00	0	0	0
2019-04-05 04:00:00	0	0	0
2019-04-05 05:00:00	0	0	0
2019-04-05 06:00:00	0	0	0
2019-04-05 07:00:00	0	0	0
2019-04-05 08:00:00	0	0	0
2019-04-05 09:00:00	0	0	0
2019-04-05 10:00:00	0	0	0
2019-04-05 11:00:00	0	0	0
2019-04-05 12:00:00	0	0	0
2019-04-05 13:00:00	0	0	0
2019-04-05 14:00:00	0	0	0
2019-04-05 15:00:00	0	0	0
2019-04-05 16:00:00	0	0	0
2019-04-05 17:00:00	0	0	0
2019-04-05 18:00:00	0	0	0
2019-04-05 19:00:00	0	0	0
2019-04-05 20:00:00	0	0	0
2019-04-05 21:00:00	0	0	0
2019-04-05 22:00:00	0	0	0
2019-04-05 23:00:00	0	0	0
2019-04-06 00:00:00	0	0	0
2019-04-06 01:00:00	0	0	0
2019-04-06 02:00:00	0	0	0
2019-04-06 03:00:00	0	0	0
2019-04-06 04:00:00	0	0	0
2019-04-06 05:00:00	0	0	0
2019-04-06 06:00:00	0	0	0
2019-04-06 07:00:00	0	0	0
2019-04-06 08:00:00	0	0	0
2019-04-06 09:00:00	0	0	0
2019-04-06 10:00:00	0	0	0
2019-04-06 11:00:00	0	0	0
2019-04-06 12:00:00	0	0	0
2019-04-06 13:00:00	0	0	0
2019-04-06 14:00:00	0	0	0
2019-04-06 15:00:00	0	0	0
2019-04-06 16:00:00	0	0	0
2019-04-06 17:00:00	0	0	0
2019-04-06 18:00:00	0	0	0
2019-04-06 19:00:00	0	0	0
2019-04-06 20:00:00	0	0	0
2019-04-06 21:00:00	0	0	0
2019-04-06 22:00:00	0	0	0
2019-04-06 23:00:00	0	0	0
2019-04-07 00:00:00	0	0	0
2019-04-07 01:00:00	0	0	0
2019-04-07 02:00:00	0	0	0
2019-04-07 03:00:00	0	0	0
2019-04-07 04:00:00	0	0	0
2019-04-07 05:00:00	0	0	0
2019-04-07 06:00:00	0	0	0
2019-04-07 07:00:00	0	0	0
2019-04-07 08:00:00	0	0	0
2019-04-07 09:00:00	0	0	0
2019-04-07 10:00:00	0	0	0
2019-04-07 11:00:00	0	0	0
2019-04-07 12:00:00	0	0	0
2019-04-07 13:00:00	0	0	0
2019-04-07 14:00:00	0	0	0
2019-04-07 15:00:00	0	0	0
2019-04-07 16:00:00	0	0	0
2019-04-07 17:00:00	0	0	0
2019-04-07 18:00:00	0	0	0
2019-04-07 19:00:00	0	0	0
2019-04-07 20:00:00	0	0	0
2019-04-07 21:00:00	0	0	0
2019-04-07 22:00:00	0	0	0
2019-04-07 23:00:00	0	0	0
2019-04-08 00:00:00	0	0	0
2019-04-08 01:00:00	0	0	0
2019-04-08 02:00:00	0	0	0
2019-04-08 03:00:00	0	0	0
2019-04-08 04:00:00	0	0	0
2019-04-08 05:00:00	0	0	0
2019-04-08 06:00:00	0	0	0
2019-04-08 07:00:00	0	0	0
2019-04-08 08:00:00	0	0	0
2019-04-08 09:00:00	0	0	0
2019-04-08 10:00:00	0	0	0
2019-04-08 11:00:00	0	0	0
2019-04-08 12:00:00	0	0	0
2019-04-08 13:00:00	0	0	0
2019-04-08 14:00:00	0	0	0
2019-04-08 15:00:00	0	0	0
2019-04-08 16:00:00	0	0	0
2019-04-08 17:00:00	0	0	0
2019-04-08 18:00:00	0	0	0
2019-04-08 19:00:00	0	0	0
2019-04-08 20:00:00	0	0	0
2019-04-08 21:00:00	0	0	0
2019-04-08 22:00:00	0	0	0
2019-04-08 23:00:00	0	0	0
2019-04-09 00:00:00	0	0	0
2019-04-09 01:00:00	0	0	0
2019-04-09 02:00:00	0	0	0
2019-04-09 03:00:00	0	0	0
2019-04-09 04:00:00	0	0	0
2019-04-09 05:00:00	0	0	0
2019-04-09 06:00:00	0	0	0
2019-04-09 07:00:00	0	0	0
2019-04-09 08:00:00	0	0	0
2019-04-09 09:00:00	0	0	0
2019-04-09 10:00:00	0	0	0
2019-04-09 11:00:00	0	0	0
2019-04-09 12:00:00	0	0	0
2019-04-09 13:00:00	0	0	0
2019-04-09 14:00:00	0	0	0
2019-04-09 15:00:00	0	0	0
2019-04-09 16:00:00	0	0	0
2019-04-09 17:00:00	0	0	0
2019-04-09 18:00:00	0	0	0
2019-04-09 19:00:00	0	0	0
2019-04-09 20:00:00	0	0	0
2019-04-09 21:00:00	0	0	0
2019-04-09 22:00:00	0	0	0
2019-04-09 23:00:00	0	0	0
2019-04-10 00:00:00	0	0	0
2019-04-10 01:00:00	0	0	0
2019-04-10 02:00:00	0	0	0
2019-04-10 03:00:00	0	0	0
2019-04-10 04:00:00	0	0	0
2019-04-10 05:00:00	0	0	0
2019-04-10 06:00:00	0	0	0
2019-04-10 07:00:00	0	0	0
2019-04-10 08:00:00	0	0	0
2019-04-10 09:00:00	0	0	0
2019-04-10 10:00:00	0	0	0
2019-04-10 11:00:00	0	0	0
2019-04-10 12:00:00	0	0	0
2019-04-10 13:00:00	0	0	0
2019-04-10 14:00:00	0	0	0
2019-04-10 15:00:00	0	0	0
2019-04-10 16:00:00	0	0	0
2019-04-10 17:00:00	0	0	0
2019-04-10 18:00:00	0	0	0
2019-04-10 19:00:00	0	0	0
2019-04-10 20:00:00	0	0	0
2019-04-10 21:00:00	0	0	0
2019-04-10 22:00:00	0	0	0
2019-04-10 23:00:00	0	0	0
2019-04-11 00:00:00	0	0	0
2019-04-11 01:00:00	0	0	0
2019-04-11 02:00:00	0	0	0
2019-04-11 03:00:00	0	0	0
2019-04-11 04:00:00	0	0	0
2019-04-11 05:00:00	0	0	0
2019-04-11 06:00:00	0	0	0
2019-04-11 07:00:00	0	0	0
2019-04-11 08:00:00	0	0	0
2019-04-11 09:00:00	0	0	0
2019-04-11 10:00:00	0	0	0
2019-04-11 11:00:00	0	0	0
2019-04-11 12:00:00	0	0	0
2019-04-11 13:00:00	0	0	0
2019-04-11 14:00:00	0	0	0
2019-04-11 15:00:00	0	0	0
2019-04-11 16:00:00	0	0	0
2019-04-11 17:00:00	0	0	0
2019-04-11 18:00:00	0	0	0
2019-04-11 19:00:00	0	0	0
2019-04-11 20:00:00	0	0	0
2019-04-11 21:00:00	0	0	0
2019-04-11 22:00:00	0	0	0
2019-04-11 23:00:00	0	0	0
2019-04-12 00:00:00	0	0	0
2019-04-12 01:00:00	0	0	0
2019-04-12 02:00:00	0	0	0
2019-04-12 03:00:00	0	0	0
2019-04-12 04:00:00	0	0	0
2019-04-12 05:00:00	0	0	0
2019-04-12 06:00:00	0	0	0
2019-04-12 07:00:00	0	0	0
2019-04-12 08:00:00	0	0	0
2019-04-12 09:00:00	0	0	0
2019-04-12 10:00:00	0	0	0
2019-04-12 11:00:00	0	0	0
2019-04-12 12:00:00	0	0	0
2019-04-12 13:00:00	0	0	0
2019-04-12 14:00:00	0	0	0
2019-04-12 15:00:00	0	0	0
2019-04-12 16:00:00	0	0	0
2019-04-12 17:00:00	0	0	0
2019-04-12 18:00:00	0	0	0
2019-04-12 19:00:00	0	0	0
2019-04-12 20:00:00	0	0	0
2019-04-12 21:00:00	0	0	0
2019-04-12 22:00:00	0	0	0
2019-04-12 23:00:00	0	0	0
2019-04-13 00:00:00	0	0	0
2019-04-13 01:00:00	0	0	0
2019-04-13 02:00:00	0	0	0
2019-04-13 03:00:00	0	0	0
2019-04-13 04:00:00	0	0	0
2019-04-13 05:00:00	0	0	0
2019-04-13 06:00:00	0	0	0
2019-04-13 07:00:00	0	0	0
2019-04-13 08:00:00	0	0	0
2019-04-13 09:00:00	0	0	0
2019-04-13 10:00:00	0	0	0
2019-04-13 11:00:00	0	0	0
2019-04-13 12:00:00	0	0	0
2019-04-13 13:00:00	0	0	0
2019-04-13 14:00:00	0	0	0
2019-04-13 15:00:00	0	0	0
2019-04-13 16:00:00	0	0	0
2019-04-13 17:00:00	0	0	0
2019-04-13 18:00:00	0	0	0
2019-04-13 19:00:00	0	0	0
2019-04-13 20:00:00	0	0	0
2019-04-13 21:00:00	0	0	0
2019-04-13 22:00:00	0	0	0
2019-04-13 23:00:00	0	0	0
2019-04-14 00:00:00	0	0	0
2019-04-14 01:00:00	0	0	0
2019-04-14 02:00:00	0	0	0
2019-04-14 03:00:00	0	0	0
2019-04-14 04:00:00	0	0	0
2019-04-14 05:00:00	0	0	0
2019-04-14 06:00:00	0	0	0
2019-04-14 07:00:00	0	0	0
2019-04-14 08:00:00	0	0	0
2019-04-14 09:00:00	0	0	0
2019-04-14 10:00:00	0	0	0
2019-04-14 11:00:00	0	0	0
2019-04-14 12:00:00	0	0	0
2019-04-14 13:00:00	0	0	0
2019-04-14 14:00:00	0	0	0
2019-04-14 15:00:00	0	0	0
2019-04-14 16:00:00	0	0	0
2019-04-14 17:00:00	0	0	0
2019-04-14 18:00:00	0	0	0
2019-04-14 19:00:00	0	0	0
2019-04-14 20:00:00	0	0	0
2019-04-14 21:00:00	0	0	0
2019-04-14 22:00:00	0	0	0
2019-04-14 23:00:00	0	0	0
2019-04-15 00:00:00	0	0	0
2019-04-15 01:00:00	0	0	0
2019-04-15 02:00:00	0	0	0
2019-04-15 03:00:00	0	0	0
2019-04-15 04:00:00	0	0	0
2019-04-15 05:00:00	0	0	0
2019-04-15 06:00:00	0	0	0
2019-04-15 07:00:00	0	0	0
2019-04-15 08:00:00	0	0	0
2019-04-15 09:00:00	0	0	0
2019-04-15 10:00:00	0	0	0
2019-04-15 11:00:00	0	0	0
2019-04-15 12:00:00	0	0	0
2019-04-15 13:00:00	0	0	0
2019-04-15 14:00:00	0	0	0
2019-04-15 15:00:00	0	0	0
2019-04-15 16:00:00	0	0	0
2019-04-15 17:00:00	0	0	0
2019-04-15 18:00:00	0	0	0
2019-04-15 19:00:00	0	0	0
2019-04-15 20:00:00	0	0	0
2019-04-15 21:00:00	0	0	0
2019-04-15 22:00:00	0	0	0
2019-04-15 23:00:00	0	0	0
2019-04-16 00:00:00	0	0	0
2019-04-16 01:00:00	0	0	0
2019-04-16 02:00:00	0	0	0
2019-04-16 03:00:00	0	0	0
2019-04-16 04:00:00	0	0	0
2019-04-16 05:00:00	0	0	0
2019-04-16 06:00:00	0	0	0
2019-04-16 07:00:00	0	0	0
2019-04-16 08:00:00	0	0	0
2019-04-16 09:00:00	0	0	0
2019-04-16 10:00:00	0	0	0
2019-04-16 11:00:00	0	0	0
2019-04-16 12:00:00	0	0	0
2019-04-16 13:00:00	0	0	0
2019-04-16 14:00:00	0	0	0
2019-04-16 15:00:00	0	0	0
2019-04-16 16:00:00	0	0	0
2019-04-16 17:00:00	0	0	0
2019-04-16 18:00:00	0	0	0
2019-04-16 19:00:00	0	0	0
2019-04-16 20:00:00	0	0	0
2019-04-16 21:00:00	0	0	0
2019-04-16 22:00:00	0	0	0
2019-04-16 23:00:00	0	0	0
2019-04-17 00:00:00	0	0	0
2019-04-17 01:00:00	0	0	0
2019-04-17 02:00:00	0	0	0
2019-04-17 03:00:00	0	0	0
2019-04-17 04:00:00	0	0	0
2019-04-17 05:00:00	0	0	0
2019-04-17 06:00:00	0	0	0
2019-04-17 07:00:00	0	0	0
2019-04-17 08:00:00	0	0	0
2019-04-17 09:00:00	0	0	0
2019-04-17 10:00:00	0	0	0
2019-04-17 11:00:00	0	0	0
2019-04-17 12:00:00	0	0	0
2019-04-17 13:00:00	0	0	0
2019-04-17 14:00:00	0	0	0
2019-04-17 15:00:00	0	0	0
2019-04-17 16:00:00	0	0	0
2019-04-17 17:00:00	0	0	0
2019-04-17 18:00:00	0	0	0
2019-04-17 19:00:00	0	0	0
2019-04-17 20:00:00	0	0	0
2019-04-17 21:00:00	0	0	0
2019-04-17 22:00:00	0	0	0
2019-04-17 23:00:00	0	0	0
2019-04-18 00:00:00	0	0	0
2019-04-18 01:00:00	0	0	0
2019-04-18 02:00:00	0	0	0
2019-04-18 03:00:00	0	0	0
2019-04-18 04:00:00	0	0	0
2019-04-18 05:00:00	0	0	0
2019-04-18 06:00:00	0	0	0
2019-04-18 07:00:00	0	0	0
2019-04-18 08:00:00	0	0	0
2019-04-18 09:00:00	0	0	0
2019-04-18 10:00:00	0	0	0
2019-04-18 11:00:00	0	0	0
2019-04-18 12:00:00	0	0	0
2019-04-18 13:00:00	0	0	0
2019-04-18 14:00:00	0	0	0
2019-04-18 15:00:00	0	0	0
2019-04-18 16:00:00	0	0	0
2019-04-18 17:00:00	0	0	0
2019-04-18 18:00:00	0	0	0
2019-04-18 19:00:00	0	0	0
2019-04-18 20:00:00	0	0	0
2019-04-18 21:00:00	0	0	0
2019-04-18 22:00:00	0	0	0
2019-04-18 23:00:00	0	0	0
2019-04-19 00:00:00	0	0	0
2019-04-19 01:00:00	0	0	0
2019-04-19 02:00:00	0	0	0
2019-04-19 03:00:00	0	0	0
2019-04-19 04:00:00	0	0	0
2019-04-19 05:00:00	0	0	0
2019-04-19 06:00:00	0	0	0
2019-04-19 07:00:00	0	0	0
2019-04-19 08:00:00	0	0	0
2019-04-19 09:00:00	0	0	0
2019-04-19 10:00:00	0	0	0
2019-04-19 11:00:00	0	0	0
2019-04-19 12:00:00	0	0	0
2019-04-19 13:00:00	0	0	0
2019-04-19 14:00:00	0	0	0
2019-04-19 15:00:00	0	0	0
2019-04-19 16:00:00	0	0	0
2019-04-19 17:00:00	0	0	0
2019-04-19 18:00:00	0	0	0
2019-04-19 19:00:00	0	0	0
2019-04-19 20:00:00	0	0	0
2019-04-19 21:00:00	0	0	0
2019-04-19 22:00:00	0	0	0
2019-04-19 23:00:00	0	0	0
2019-04-20 00:00:00	0	0	0
2019-04-20 01:00:00	0	0	0
2019-04-20 02:00:00	0	0	0
2019-04-20 03:00:00	0	0	0
2019-04-20 04:00:00	0	0	0
2019-04-20 05:00:00	0	0	0
2019-04-20 06:00:00	0	0	0
2019-04-20 07:00:00	0	0	0
2019-04-20 08:00:00	0	0	0
2019-04-20 09:00:00	0	0	0
2019-04-20 10:00:00	0	0	0
2019-04-20 11:00:00	0	0	0
2019-04-20 12:00:00	0	0	0
2019-04-20 13:00:00	0	0	0
2019-04-20 14:00:00	0	0	0
2019-04-20 15:00:00	0	0	0
2019-04-20 16:00:00	0	0	0
2019-04-20 17:00:00	0	0	0
2019-04-20 18:00:00	0	0	0
2019-04-20 19:00:00	0	0	0
2019-04-20 20:00:00	0	0	0
2019-04-20 21:00:00	0	0	0
2019-04-20 22:00:00	0	0	0
2019-04-20 23:00:00	0	0	0
2019-04-21 00:00:00	0	0	0
2019-04-21 01:00:00	0	0	0
2019-04-21 02:00:00	0	0	0
2019-04-21 03:00:00	0	0	0
2019-04-21 04:00:00	0	0	0
2019-04-21 05:00:00	0	0	0
2019-04-21 06:00:00	0	0	0
2019-04-21 07:00:00	0	0	0
2019-04-21 08:00:00	0	0	0
2019-04-21 09:00:00	0	0	0
2019-04-21 10:00:00	0	0	0
2019-04-21 11:00:00	0	0	0
2019-04-21 12:00:00	0	0	0
2019-04-21 13:00:00	0	0	0
2019-04-21 14:00:00	0	0	0
2019-04-21 15:00:00	0	0	0
2019-04-21 16:00:00	0	0	0
2019-04-21 17:00:00	0	0	0
2019-04-21 18:00:00	0	0	0
2019-04-21 19:00:00	0	0	0
2019-04-21 20:00:00	0	0	0
2019-04-21 21:00:00	0	0	0
2019-04-21 22:00:00	0	0	0
2019-04-21 23:00:00	0	0	0
2019-04-22 00:00:00	0	0	0
2019-04-22 01:00:00	0	0	0
2019-04-22 02:00:00	0	0	0
2019-04-22 03:00:00	0	0	0
2019-04-22 04:00:00	0	0	0
2019-04-22 05:00:00	0	0	0
2019-04-22 06:00:00	0	0	0
2019-04-22 07:00:00	0	0	0
2019-04-22 08:00:00	0	0	0
2019-04-22 09:00:00	0	0	0
2019-04-22 10:00:00	0	0	0
2019-04-22 11:00:00	0	0	0
2019-04-22 12:00:00	0	0	0
2019-04-22 13:00:00	0	0	0
2019-04-22 14:00:00	0	0	0
2019-04-22 15:00:00	0	0	0
2019-04-22 16:00:00	0	0	0
2019-04-22 17:00:00	0	0	0
2019-04-22 18:00:00	0	0	0
2019-04-22 19:00:00	0	0	0
2019-04-22 20:00:00	0	0	0
2019-04-22 21:00:00	0	0	0
2019-04-22 22:00:00	0	0	0
2019-04-22 23:00:00	0	0	0
2019-04-23 00:00:00	0	0	0
2019-04-23 01:00:00	0	0	0
2019-04-23 02:00:00	0	0	0
2019-04-23 03:00:00	0	0	0
2019-04-23 04:00:00	0	0	0
2019-04-23 05:00:00	0	0	0
2019-04-23 06:00:00	0	0	0
2019-04-23 07:00:00	0	0	0
2019-04-23 08:00:00	0	0	0
2019-04-23 09:00:00	0	0	0
2019-04-23 10:00:00	0	0	0
2019-04-23 11:00:00	0	0	0
2019-04-23 12:00:00	0	0	0
2019-04-23 13:00:00	0	0	0
2019-04-23 14:00:00	0	0	0
2019-04-23 15:00:00	0	0	0
2019-04-23 16:00:00	0	0	0
2019-04-23 17:00:00	0	0	0
2019-04-23 18:00:00	0	0	0
2019-04-23 19:00:00	0	0	0
2019-04-23 20:00:00	0	0	0
2019-04-23 21:00:00	0	0	0
2019-04-23 22:00:00	0	0	0
2019-04-23 23:00:00	0	0	0
2019-04-24 00:00:00	0	0	0
2019-04-24 01:00:00	0	0	0
2019-04-24 02:00:00	0	0	0
2019-04-24 03:00:00	0	0	0
2019-04-24 04:00:00	0	0	0
2019-04-24 05:00:00	0	0	0
2019-04-24 06:00:00	0	0	0
2019-04-24 07:00:00	0	0	0
2019-04-24 08:00:00	0	0	0
2019-04-24 09:00:00	0	0	0
2019-04-24 10:00:00	0	0	0
2019-04-24 11:00:00	0	0	0
2019-04-24 12:00:00	0	0	0
2019-04-24 13:00:00	0	0	0
2019-04-24 14:00:00	0	0	0
2019-04-24 15:00:00	0	0	0
2019-04-24 16:00:00	0	0	0
2019-04-24 17:00:00	0	0	0
2019-04-24 18:00:00	0	0	0
2019-04-24 19:00:00	0	0	0
2019-04-24 20:00:00	0	0	0
2019-04-24 21:00:00	0	0	0
2019-04-24 22:00:00	0	0	0
2019-04-24 23:00:00	0	0	0
2019-04-25 00:00:00	0	0	0
2019-04-25 01:00:00	0	0	0
2019-04-25 02:00:00	0	0	0
2019-04-25 03:00:00	0	0	0
2019-04-25 04:00:00	0	0	0
2019-04-25 05:00:00	0	0	0
2019-04-25 06:00:00	0	0	0
2019-04-25 07:00:00	0	0	0
2019-04-25 08:00:00	0	0	0
2019-04-25 09:00:00	0	0	0
2019-04-25 10:00:00	0	0	0
2019-04-25 11:00:00	0	0	0
2019-04-25 12:00:00	0	0	0
2019-04-25 13:00:00	0	0	0
2019-04-25 14:00:00	0	0	0
2019-04-25 15:00:00	0	0	0
2019-04-25 16:00:00	0	0	0
2019-04-25 17:00:00	0	0	0
2019-04-25 18:00:00	0	0	0
2019-04-25 19:00:00	0	0	0
2019-04-25 20:00:00	0	0	0
2019-04-25 21:00:00	0	0	0
2019-04-25 22:00:00	0	0	0
2019-04-25 23:00:00	0	0	0
2019-04-26 00:00:00	0	0	0
2019-04-26 01:00:00	0	0	0
2019-04-26 02:00:00	0	0	0
2019-04-26 03:00:00	0	0	0
2019-04-26 04:00:00	0	0	0
2019-04-26 05:00:00	0	0	0
2019-04-26 06:00:00	0	0	0
2019-04-26 07:00:00	0	0	0
2019-04-26 08:00:00	0	0	0
2019-04-26 09:00:00	0	0	0
2019-04-26 10:00:00	0	0	0
2019-04-26 11:00:00	0	0	0
2019-04-26 12:00:00	0	0	0
2019-04-26 13:00:00	0	0	0
2019-04-26 14:00:00	0	0	0
2019-04-26 15:00:00	0	0	0
2019-04-26 16:00:00	0	0	0
2019-04-26 17:00:00	0	0	0
2019-04-26 18:00:00	0	0	0
2019-04-26 19:00:00	0	0	0
2019-04-26 20:00:00	0	0	0
2019-04-26 21:00:00	0	0	0
2019-04-26 22:00:00	0	0	0
2019-04-26 23:00:00	0	0	0
2019-04-27 00:00:00	0	0	0
2019-04-27 01:00:00	0	0	0
2019-04-27 02:00:00	0	0	0
2019-04-27 03:00:00	0	0	0
2019-04-27 04:00:00	0	0	0
2019-04-27 05:00:00	0	0	0
2019-04-27 06:00:00	0	0	0
2019-04-27 07:00:00	0	0	0
2019-04-27 08:00:00	0	0	0
2019-04-27 09:00:00	0	0	0
2019-04-27 10:00:00	0	0	0
2019-04-27 11:00:00	0	0	0
2019-04-27 12:00:00	0	0	0
2019-04-27 13:00:00	0	0	0
2019-04-27 14:00:00	0	0	0
2019-04-27 15:00:00	0	0	0
2019-04-27 16:00:00	0	0	0
2019-04-27 17:00:00	0	0	0
2019-04-27 18:00:00	0	0	0
2019-04-27 19:00:00	0	0	0
2019-04-27 20:00:00	0	0	0
2019-04-27 21:00:00	0	0	0
2019-04-27 22:00:00	0	0	0
2019-04-27 23:00:00	0	0	0
2019-04-28 00:00:00	0	0	0
2019-04-28 01:00:00	0	0	0
2019-04-28 02:00:00	0	0	0
2019-04-28 03:00:00	0	0	0
2019-04-28 04:00:00	0	0	0
2019-04-28 05:00:00	0	0	0
2019-04-28 06:00:00	0	0	0
2019-04-28 07:00:00	0	0	0
2019-04-28 08:00:00	0	0	0
2019-04-28 09:00:00	0	0	0
2019-04-28 10:00:00	0	0	0
2019-04-28 11:00:00	0	0	0
2019-04-28 12:00:00	0	0	0
2019-04-28 13:00:00	0	0	0
2019-04-28 14:00:00	0	0	0
2019-04-28 15:00:00	0	0	0
2019-04-28 16:00:00	0	0	0
2019-04-28 17:00:00	0	0	0
2019-04-28 18:00:00	0	0	0
2019-04-28 19:00:00	0	0	0
2019-04-28 20:00:00	0	0	0
2019-04-28 21:00:00	0	0	0
2019-04-28 22:00:00	0	0	0
2019-04-28 23:00:00	0	0	0
2019-04-29 00:00:00	0	0	0
2019-04-29 01:00:00	0	0	0
2019-04-29 02:00:00	0	0	0
2019-04-29 03:00:00	0	0	0
2019-04-29 04:00:00	0	0	0
2019-04-29 05:00:00	0	0	0
2019-04-29 06:00:00	0	0	0
2019-04-29 07:00:00	0	0	0
2019-04-29 08:00:00	0	0	0
2019-04-29 09:00:00	0	0	0
2019-04-29 10:00:00	0	0	0
2019-04-29 11:00:00	0	0	0
2019-04-29 12:00:00	0	0	0
2019-04-29 13:00:00	0	0	0
2019-04-29 14:00:00	0	0	0
2019-04-29 15:00:00	0	0	0
2019-04-29 16:00:00	0	0	0
2019-04-29 17:00:00	0	0	0
2019-04-29 18:00:00	0	0	0
2019-04-29 19:00:00	0	0	0
2019-04-29 20:00:00	0	0	0
2019-04-29 21:00:00	0	0	0
2019-04-29 22:00:00	0	0	0
2019-04-29 23:00:00	0	0	0
2019-04-30 00:00:00	0	0	0
2019-04-30 01:00:00	0	0	0
2019-04-30 02:00:00	0	0	0
2019-04-30 03:00:00	0	0	0
2019-04-30 04:00:00	0	0	0
2019-04-30 05:00:00	0	0	0
2019-04-30 06:00:00	0	0	0
2019-04-30 07:00:00	0	0	0
2019-04-30 08:00:00	0	0	0
2019-04-30 09:00:00	0	0	0
2019-04-30 10:00:00	0	0	0
2019-04-30 11:00:00	0	0	0
2019-04-30 12:00:00	0	0	0
2019-04-30 13:00:00	0	0	0
2019-04-30 14:00:00	0	0	0
2019-04-30 15:00:00	0	0	0
2019-04-30 16:00:00	0	0	0
2019-04-30 17:00:00	0	0	0
2019-04-30 18:00:00	0	0	0
2019-04-30 19:00:00	0	0	0
2019-04-30 20:00:00	0	0	0
2019-04-30 21:00:00	0	0	0
2019-04-30 22:00:00	0	0	0
2019-04-30 23:00:00	0	0	0
2019-05-01 00:00:00	0	0	0

## Sheet: PM 02121 04
Data/Hora	Intensidade(carros/hora)	Ocupacao(%)	Carga(%)
2019-04-01 00:00:00	41	0	0
2019-04-01 01:00:00	20	0	0
2019-04-01 02:00:00	16	0	0
2019-04-01 03:00:00	18	0	0
2019-04-01 04:00:00	39	0	0.08
2019-04-01 05:00:00	73	0.42	1.09
2019-04-01 06:00:00	242	1.42	4.67
2019-04-01 07:00:00	515	3.17	10.59
2019-04-01 08:00:00	554	3.58	12.25
2019-04-01 09:00:00	622	4.42	13.5
2019-04-01 10:00:00	680	4.5	15.17
2019-04-01 11:00:00	710	5.42	15.92
2019-04-01 12:00:00	717	5.67	16.42
2019-04-01 13:00:00	684	4.08	14.83
2019-04-01 14:00:00	723	5.59	16.42
2019-04-01 15:00:00	741	6.08	16.84
2019-04-01 16:00:00	581	3.83	12.92
2019-04-01 17:00:00	594	4.17	13.42
2019-04-01 18:00:00	616	6.09	14.5
2019-04-01 19:00:00	429	2.92	9.17
2019-04-01 20:00:00	269	1.67	5.5
2019-04-01 21:00:00	269	2.25	5.5
2019-04-01 22:00:00	364	15.5	13
2019-04-01 23:00:00	85	1	2.33
2019-04-02 00:00:00	43	0	0.22
2019-04-02 01:00:00	20	0	0
2019-04-02 02:00:00	12	0	0
2019-04-02 03:00:00	20	0.08	0.08
2019-04-02 04:00:00	23	0	0
2019-04-02 05:00:00	67	0.17	0.83
2019-04-02 06:00:00	247	1.25	4.42
2019-04-02 07:00:00	499	2.67	10.5
2019-04-02 08:00:00	583	3.5	12.67
2019-04-02 09:00:00	678	4.67	14.5
2019-04-02 10:00:00	780	5.75	17.75
2019-04-02 11:00:00	709	4.92	16.08
2019-04-02 12:00:00	688	4.5	15.25
2019-04-02 13:00:00	675	5.42	15.59
2019-04-02 14:00:00	727	6.67	17.09
2019-04-02 15:00:00	763	6.58	17.83
2019-04-02 16:00:00	635	5	14.67
2019-04-02 17:00:00	607	3.75	13.09
2019-04-02 18:00:00	652	7.5	15.83
2019-04-02 19:00:00	401	2.75	8.92
2019-04-02 20:00:00	301	2	6
2019-04-02 21:00:00	256	2.25	5.25
2019-04-02 22:00:00	377	8.75	10.08
2019-04-02 23:00:00	111	0.34	1.92
2019-04-03 00:00:00	56	0	0.44
2019-04-03 01:00:00	30	0	0
2019-04-03 02:00:00	15	0	0
2019-04-03 03:00:00	20	0	0
2019-04-03 04:00:00	28	0	0.08
2019-04-03 05:00:00	75	0.25	1.09
2019-04-03 06:00:00	250	1.25	4.58
2019-04-03 07:00:00	477	2.92	9.75
2019-04-03 08:00:00	582	4.33	12.92
2019-04-03 09:00:00	672	4.17	14.83
2019-04-03 10:00:00	753	4.92	16.67
2019-04-03 11:00:00	750	6.08	17.42
2019-04-03 12:00:00	670	5.33	15.67
2019-04-03 13:00:00	696	5.08	15.5
2019-04-03 14:00:00	675	4.5	15.17
2019-04-03 15:00:00	726	4.67	16.33
2019-04-03 16:00:00	674	5.84	15.42
2019-04-03 17:00:00	595	5.67	13.5
2019-04-03 18:00:00	581	4.09	12.75
2019-04-03 19:00:00	430	2.59	9.58
2019-04-03 20:00:00	307	3.5	6.67
2019-04-03 21:00:00	242	4	5.67
2019-04-03 22:00:00	381	10.58	11.58
2019-04-03 23:00:00	79	0.17	1.42
2019-04-04 00:00:00	59	0	0.67
2019-04-04 01:00:00	28	0	0
2019-04-04 02:00:00	22	0	0
2019-04-04 03:00:00	11	0	0.08
2019-04-04 04:00:00	31	0	0
2019-04-04 05:00:00	81	0	0.83
2019-04-04 06:00:00	232	1.17	4.17
2019-04-04 07:00:00	488	3	10
2019-04-04 08:00:00	565	3.33	12.25
2019-04-04 09:00:00	593	3.67	13
2019-04-04 10:00:00	789	6.59	18
2019-04-04 11:00:00	680	4.42	15.5
2019-04-04 12:00:00	682	4.92	15
2019-04-04 13:00:00	642	3.42	14.09
2019-04-04 14:00:00	714	4.83	16.09
2019-04-04 15:00:00	719	4.92	16.25
2019-04-04 16:00:00	607	4	13.42
2019-04-04 17:00:00	610	3.5	12.83
2019-04-04 18:00:00	601	5.5	13.92
2019-04-04 19:00:00	395	2.5	8.75
2019-04-04 20:00:00	326	2.25	6.34
2019-04-04 21:00:00	248	1.75	5.09
2019-04-04 22:00:00	380	5.92	9.25
2019-04-04 23:00:00	103	0.5	2.25
2019-04-05 00:00:00	69	0	0.89
2019-04-05 01:00:00	26	0	0
2019-04-05 02:00:00	17	0	0
2019-04-05 03:00:00	21	0	0
2019-04-05 04:00:00	34	0	0
2019-04-05 05:00:00	78	0.42	1.42
2019-04-05 06:00:00	246	1.17	4.67
2019-04-05 07:00:00	479	2.58	9.83
2019-04-05 08:00:00	551	3.08	11.75
2019-04-05 09:00:00	589	3.5	12.67
2019-04-05 10:00:00	732	5.33	16.5
2019-04-05 11:00:00	731	5.83	16.5
2019-04-05 12:00:00	678	4.67	15.58
2019-04-05 13:00:00	724	4.59	15.67
2019-04-05 14:00:00	755	6.5	17.59
2019-04-05 15:00:00	659	4.25	14.67
2019-04-05 16:00:00	651	4.75	14.25
2019-04-05 17:00:00	630	4.08	14.09
2019-04-05 18:00:00	665	6.08	15.17
2019-04-05 19:00:00	483	3.17	10.83
2019-04-05 20:00:00	335	2.17	6.92
2019-04-05 21:00:00	252	1.17	5.08
2019-04-05 22:00:00	409	6.33	9.75
2019-04-05 23:00:00	170	0.42	3.33
2019-04-06 00:00:00	108	0	1.56
2019-04-06 01:00:00	79	0	1
2019-04-06 02:00:00	47	0	0.17
2019-04-06 03:00:00	62	0	0.42
2019-04-06 04:00:00	58	0	0.59
2019-04-06 05:00:00	57	0	0.42
2019-04-06 06:00:00	103	0.25	1.58
2019-04-06 07:00:00	323	2	6.08
2019-04-06 08:00:00	464	4.08	9.92
2019-04-06 09:00:00	577	3.25	12.09
2019-04-06 10:00:00	678	4	14.75
2019-04-06 11:00:00	713	6.17	16.5
2019-04-06 12:00:00	590	3.5	13.17
2019-04-06 13:00:00	458	2.92	10.08
2019-04-06 14:00:00	316	1.17	6.17
2019-04-06 15:00:00	302	1.17	6
2019-04-06 16:00:00	247	0.84	4.75
2019-04-06 17:00:00	227	0.84	4.5
2019-04-06 18:00:00	267	0.84	5.08
2019-04-06 19:00:00	196	0.59	3.75
2019-04-06 20:00:00	228	0.92	4.34
2019-04-06 21:00:00	172	0.42	3.25
2019-04-06 22:00:00	182	0.33	3.33
2019-04-06 23:00:00	166	0.42	2.92
2019-04-07 00:00:00	83	0	1.33
2019-04-07 01:00:00	77	0	1
2019-04-07 02:00:00	68	0	0.67
2019-04-07 03:00:00	50	0	0.42
2019-04-07 04:00:00	70	0	0.5
2019-04-07 05:00:00	55	0	0.33
2019-04-07 06:00:00	104	0.17	1.5
2019-04-07 07:00:00	145	0.42	2.58
2019-04-07 08:00:00	145	0.33	2.42
2019-04-07 09:00:00	176	0.25	3.17
2019-04-07 10:00:00	217	0.58	3.84
2019-04-07 11:00:00	236	0.75	4.5
2019-04-07 12:00:00	236	0.75	4.42
2019-04-07 13:00:00	222	0.67	4.42
2019-04-07 14:00:00	241	0.75	4.58
2019-04-07 15:00:00	166	0.5	3.17
2019-04-07 16:00:00	138	0.08	2.25
2019-04-07 17:00:00	158	0.42	2.75
2019-04-07 18:00:00	176	0.5	3.17
2019-04-07 19:00:00	181	0.5	3.42
2019-04-07 20:00:00	172	0.42	3
2019-04-07 21:00:00	108	0.25	1.58
2019-04-07 22:00:00	118	0.33	1.75
2019-04-07 23:00:00	74	0.17	0.92
2019-04-08 00:00:00	64	0	0.78
2019-04-08 01:00:00	23	0	0
2019-04-08 02:00:00	21	0	0.17
2019-04-08 03:00:00	23	0	0
2019-04-08 04:00:00	37	0	0.08
2019-04-08 05:00:00	72	0.25	0.84
2019-04-08 06:00:00	255	1.33	4.58
2019-04-08 07:00:00	466	2.5	9.42
2019-04-08 08:00:00	560	3.25	12.17
2019-04-08 09:00:00	688	5.58	15.5
2019-04-08 10:00:00	788	5.92	17.67
2019-04-08 11:00:00	718	5	16.34
2019-04-08 12:00:00	702	4.08	15.34
2019-04-08 13:00:00	671	4.75	15.08
2019-04-08 14:00:00	680	5.67	15.75
2019-04-08 15:00:00	687	4.92	15.42
2019-04-08 16:00:00	628	4.42	13.83
2019-04-08 17:00:00	608	3.67	13.25
2019-04-08 18:00:00	612	6	14.33
2019-04-08 19:00:00	382	2.25	8.17
2019-04-08 20:00:00	266	1.5	5.17
2019-04-08 21:00:00	258	1.67	5.08
2019-04-08 22:00:00	374	9.08	10.58
2019-04-08 23:00:00	76	0.42	1.42
2019-04-09 00:00:00	43	0	0.22
2019-04-09 01:00:00	14	0	0
2019-04-09 02:00:00	12	0	0
2019-04-09 03:00:00	15	0	0
2019-04-09 04:00:00	36	0.08	0.17
2019-04-09 05:00:00	78	1.09	1.08
2019-04-09 06:00:00	246	0.92	4.58
2019-04-09 07:00:00	463	3.34	9.75
2019-04-09 08:00:00	553	3.75	11.67
2019-04-09 09:00:00	665	3.92	14.33
2019-04-09 10:00:00	751	5.92	17.09
2019-04-09 11:00:00	799	5.25	18.25
2019-04-09 12:00:00	660	4.08	14.75
2019-04-09 13:00:00	726	4.58	15.84
2019-04-09 14:00:00	738	5.58	16.84
2019-04-09 15:00:00	689	4.92	15.34
2019-04-09 16:00:00	661	5.25	15.25
2019-04-09 17:00:00	643	3.92	14
2019-04-09 18:00:00	631	7.83	15.09
2019-04-09 19:00:00	377	2.67	8.5
2019-04-09 20:00:00	295	3.25	6.34
2019-04-09 21:00:00	261	1.75	5.33
2019-04-09 22:00:00	401	7.08	10.33
2019-04-09 23:00:00	89	1	2.09
2019-04-10 00:00:00	56	0	0.33
2019-04-10 01:00:00	23	0	0
2019-04-10 02:00:00	15	0	0
2019-04-10 03:00:00	19	0	0
2019-04-10 04:00:00	24	0.08	0.08
2019-04-10 05:00:00	79	0.34	0.92
2019-04-10 06:00:00	240	1.17	4.42
2019-04-10 07:00:00	491	3.59	10.42
2019-04-10 08:00:00	584	3.58	12.58
2019-04-10 09:00:00	687	4.92	15.25
2019-04-10 10:00:00	730	5.25	16.5
2019-04-10 11:00:00	748	5.92	17.17
2019-04-10 12:00:00	760	6	17.25
2019-04-10 13:00:00	742	5.25	16.75
2019-04-10 14:00:00	762	6.75	17.59
2019-04-10 15:00:00	737	6.17	17.17
2019-04-10 16:00:00	637	4.25	14.5
2019-04-10 17:00:00	608	4.59	13.17
2019-04-10 18:00:00	599	5.34	13.92
2019-04-10 19:00:00	400	2.42	8.92
2019-04-10 20:00:00	247	1.83	5
2019-04-10 21:00:00	239	2.33	4.75
2019-04-10 22:00:00	367	5.33	8.67
2019-04-10 23:00:00	97	0.17	1.83
2019-04-11 00:00:00	43	0	0
2019-04-11 01:00:00	26	0	0
2019-04-11 02:00:00	11	0	0
2019-04-11 03:00:00	13	0	0
2019-04-11 04:00:00	26	0	0
2019-04-11 05:00:00	73	0	0.67
2019-04-11 06:00:00	260	1.08	4.59
2019-04-11 07:00:00	503	3.25	10.83
2019-04-11 08:00:00	600	3.5	12.58
2019-04-11 09:00:00	668	4.42	14.92
2019-04-11 10:00:00	709	4.25	15.5
2019-04-11 11:00:00	765	5.08	17.42
2019-04-11 12:00:00	696	4.34	15.59
2019-04-11 13:00:00	719	4.75	15.92
2019-04-11 14:00:00	736	5.58	16.84
2019-04-11 15:00:00	708	5.59	16.17
2019-04-11 16:00:00	610	4	13.75
2019-04-11 17:00:00	588	4.08	13
2019-04-11 18:00:00	642	6.67	14.92
2019-04-11 19:00:00	445	4.59	10.5
2019-04-11 20:00:00	283	1.67	5.84
2019-04-11 21:00:00	267	2.92	6.25
2019-04-11 22:00:00	383	8.25	10.08
2019-04-11 23:00:00	115	0.34	2.42
2019-04-12 00:00:00	52	0	0.33
2019-04-12 01:00:00	30	0	0
2019-04-12 02:00:00	27	0	0
2019-04-12 03:00:00	22	0	0
2019-04-12 04:00:00	33	0	0
2019-04-12 05:00:00	75	0.17	0.58
2019-04-12 06:00:00	249	1.25	4.42
2019-04-12 07:00:00	458	3	9.75
2019-04-12 08:00:00	534	4.08	11.75
2019-04-12 09:00:00	628	3.5	13.33
2019-04-12 10:00:00	753	4.58	16.58
2019-04-12 11:00:00	743	6.17	17.17
2019-04-12 12:00:00	717	4.83	16.09
2019-04-12 13:00:00	718	4.34	15.84
2019-04-12 14:00:00	730	5.75	16.92
2019-04-12 15:00:00	718	5.17	16
2019-04-12 16:00:00	629	3.58	13.58
2019-04-12 17:00:00	668	5.5	15.17
2019-04-12 18:00:00	667	4.92	15.08
2019-04-12 19:00:00	469	3.58	10.42
2019-04-12 20:00:00	337	3.17	7.17
2019-04-12 21:00:00	331	2.92	7
2019-04-12 22:00:00	366	7.42	9.84
2019-04-12 23:00:00	145	0.83	3.59
2019-04-13 00:00:00	100	0	1.44
2019-04-13 01:00:00	99	0.08	1.33
2019-04-13 02:00:00	69	0	0.75
2019-04-13 03:00:00	43	0	0.08
2019-04-13 04:00:00	58	0.08	0.33
2019-04-13 05:00:00	74	0	0.92
2019-04-13 06:00:00	150	0.58	2.5
2019-04-13 07:00:00	305	1.42	5.84
2019-04-13 08:00:00	499	2.92	10.83
2019-04-13 09:00:00	636	5.92	14.17
2019-04-13 10:00:00	634	3.75	13.75
2019-04-13 11:00:00	720	5.67	16.42
2019-04-13 12:00:00	608	4	13.67
2019-04-13 13:00:00	437	3.25	9.58
2019-04-13 14:00:00	338	1.33	6.83
2019-04-13 15:00:00	277	1.17	5.58
2019-04-13 16:00:00	263	1.08	5.08
2019-04-13 17:00:00	264	0.67	5.08
2019-04-13 18:00:00	252	1	5
2019-04-13 19:00:00	221	0.58	4.17
2019-04-13 20:00:00	172	0.59	3.33
2019-04-13 21:00:00	171	1.17	3.25
2019-04-13 22:00:00	85	0.25	1
2019-04-13 23:00:00	39	0.08	0.75
2019-04-14 00:00:00	101	0	1.89
2019-04-14 01:00:00	72	0	0.84
2019-04-14 02:00:00	64	0	0.5
2019-04-14 03:00:00	65	0	0.58
2019-04-14 04:00:00	70	0	0.59
2019-04-14 05:00:00	57	0.17	0.5
2019-04-14 06:00:00	110	0.17	1.5
2019-04-14 07:00:00	131	0.25	2.17
2019-04-14 08:00:00	174	0.5	3.17
2019-04-14 09:00:00	219	0.75	4
2019-04-14 10:00:00	219	0.75	4.17
2019-04-14 11:00:00	253	0.75	4.75
2019-04-14 12:00:00	248	0.92	4.83
2019-04-14 13:00:00	235	0.67	4.42
2019-04-14 14:00:00	203	0.59	3.83
2019-04-14 15:00:00	177	0.42	3.17
2019-04-14 16:00:00	127	0.17	2
2019-04-14 17:00:00	158	0.42	2.59
2019-04-14 18:00:00	172	0.42	3.08
2019-04-14 19:00:00	196	0.58	3.83
2019-04-14 20:00:00	179	0.67	3.17
2019-04-14 21:00:00	111	0.34	1.83
2019-04-14 22:00:00	99	0.17	1.67
2019-04-14 23:00:00	67	0.17	0.75
2019-04-15 00:00:00	47	0	0.33
2019-04-15 01:00:00	23	0	0
2019-04-15 02:00:00	18	0	0
2019-04-15 03:00:00	26	0	0
2019-04-15 04:00:00	34	0	0
2019-04-15 05:00:00	79	0.34	1.17
2019-04-15 06:00:00	244	1.25	4.83
2019-04-15 07:00:00	489	4.33	10.59
2019-04-15 08:00:00	534	3.67	11.33
2019-04-15 09:00:00	691	5.92	15.67
2019-04-15 10:00:00	710	5.42	16.59
2019-04-15 11:00:00	674	4.25	15
2019-04-15 12:00:00	669	4.58	15
2019-04-15 13:00:00	723	5.25	15.92
2019-04-15 14:00:00	710	7.83	17.08
2019-04-15 15:00:00	715	5.42	16.33
2019-04-15 16:00:00	621	4.84	14.42
2019-04-15 17:00:00	620	3.92	13.5
2019-04-15 18:00:00	635	5.67	14.59
2019-04-15 19:00:00	443	4.17	10.42
2019-04-15 20:00:00	262	1.08	5.17
2019-04-15 21:00:00	260	1.75	5.25
2019-04-15 22:00:00	381	13.92	13.17
2019-04-15 23:00:00	77	0.42	1.25
2019-04-16 00:00:00	36	0	0.11
2019-04-16 01:00:00	19	0	0
2019-04-16 02:00:00	11	0	0.17
2019-04-16 03:00:00	18	0	0
2019-04-16 04:00:00	31	0	0
2019-04-16 05:00:00	67	0.42	1
2019-04-16 06:00:00	249	1.42	4.58
2019-04-16 07:00:00	512	3.58	11.17
2019-04-16 08:00:00	547	2.92	11.42
2019-04-16 09:00:00	618	3.83	13.34
2019-04-16 10:00:00	674	4.17	14.67
2019-04-16 11:00:00	677	4.34	15.17
2019-04-16 12:00:00	722	4.09	15.84
2019-04-16 13:00:00	743	4.42	16.67
2019-04-16 14:00:00	726	5.75	16.59
2019-04-16 15:00:00	754	5.83	17.58
2019-04-16 16:00:00	641	4.42	14.42
2019-04-16 17:00:00	629	3.83	13.75
2019-04-16 18:00:00	641	6.58	14.92
2019-04-16 19:00:00	424	4.25	9.83
2019-04-16 20:00:00	280	1.67	5.67
2019-04-16 21:00:00	334	6.42	8.08
2019-04-16 22:00:00	259	6.08	7.42
2019-04-16 23:00:00	72	0.58	1.84
2019-04-17 00:00:00	57	0	0.22
2019-04-17 01:00:00	27	0	0
2019-04-17 02:00:00	21	0	0
2019-04-17 03:00:00	23	0	0
2019-04-17 04:00:00	27	0	0
2019-04-17 05:00:00	63	0.17	0.92
2019-04-17 06:00:00	227	1	3.92
2019-04-17 07:00:00	425	3.08	8.83
2019-04-17 08:00:00	520	3	11
2019-04-17 09:00:00	605	5.17	13.92
2019-04-17 10:00:00	675	4.42	14.75
2019-04-17 11:00:00	660	4.92	14.67
2019-04-17 12:00:00	647	4.5	14.59
2019-04-17 13:00:00	666	4.25	14.42
2019-04-17 14:00:00	714	5.42	16.08
2019-04-17 15:00:00	698	5.42	16
2019-04-17 16:00:00	629	3.84	13.42
2019-04-17 17:00:00	595	3	12.58
2019-04-17 18:00:00	619	6.59	13.92
2019-04-17 19:00:00	539	4.59	12.75
2019-04-17 20:00:00	387	3.17	8.5
2019-04-17 21:00:00	310	2.33	6.5
2019-04-17 22:00:00	337	5.25	8.17
2019-04-17 23:00:00	114	0.33	2.08
2019-04-18 00:00:00	56	0	0.55
2019-04-18 01:00:00	27	0	0
2019-04-18 02:00:00	12	0	0
2019-04-18 03:00:00	22	0	0
2019-04-18 04:00:00	45	0	0
2019-04-18 05:00:00	78	0.08	0.58
2019-04-18 06:00:00	249	1.33	4.58
2019-04-18 07:00:00	448	2.5	9.08
2019-04-18 08:00:00	512	2.67	11.08
2019-04-18 09:00:00	628	3.59	13.5
2019-04-18 10:00:00	657	4.34	14.25
2019-04-18 11:00:00	657	4.17	14.75
2019-04-18 12:00:00	636	3.58	13.75
2019-04-18 13:00:00	596	3.17	13
2019-04-18 14:00:00	628	3.59	13.75
2019-04-18 15:00:00	646	4.17	14
2019-04-18 16:00:00	581	3.75	12.58
2019-04-18 17:00:00	566	3.84	12.59
2019-04-18 18:00:00	495	2.83	10.17
2019-04-18 19:00:00	350	1.42	7.42
2019-04-18 20:00:00	262	1	5.25
2019-04-18 21:00:00	245	0.92	4.83
2019-04-18 22:00:00	189	0.67	3.42
2019-04-18 23:00:00	138	0.92	3.5
2019-04-19 00:00:00	71	0	0.89
2019-04-19 01:00:00	59	0	0.5
2019-04-19 02:00:00	50	0	0.34
2019-04-19 03:00:00	28	0	0
2019-04-19 04:00:00	47	0	0.17
2019-04-19 05:00:00	52	0	0.33
2019-04-19 06:00:00	99	0.17	1.34
2019-04-19 07:00:00	116	0.25	1.92
2019-04-19 08:00:00	131	0.42	2.17
2019-04-19 09:00:00	144	0.75	3.25
2019-04-19 10:00:00	142	0.5	2.25
2019-04-19 11:00:00	148	0.33	2.33
2019-04-19 12:00:00	169	0.42	2.92
2019-04-19 13:00:00	112	0.17	1.67
2019-04-19 14:00:00	130	0.33	2.08
2019-04-19 15:00:00	116	0.83	2.83
2019-04-19 16:00:00	97	0.08	1.42
2019-04-19 17:00:00	118	0.17	1.59
2019-04-19 18:00:00	138	0.5	2.33
2019-04-19 19:00:00	114	0.17	2.08
2019-04-19 20:00:00	102	0.17	1.33
2019-04-19 21:00:00	80	0.25	1.09
2019-04-19 22:00:00	93	0.42	1.58
2019-04-19 23:00:00	78	0.17	0.92
2019-04-20 00:00:00	59	0.11	0.33
2019-04-20 01:00:00	52	0	0.33
2019-04-20 02:00:00	23	0	0
2019-04-20 03:00:00	26	0	0
2019-04-20 04:00:00	41	0	0.17
2019-04-20 05:00:00	54	0	0.42
2019-04-20 06:00:00	88	0.17	1
2019-04-20 07:00:00	188	0.92	3.42
2019-04-20 08:00:00	289	1.5	5.58
2019-04-20 09:00:00	434	2.33	9.09
2019-04-20 10:00:00	509	2.67	10.58
2019-04-20 11:00:00	492	2.58	10.58
2019-04-20 12:00:00	411	2	8.67
2019-04-20 13:00:00	298	1.17	5.92
2019-04-20 14:00:00	251	0.92	5.25
2019-04-20 15:00:00	205	0.75	3.75
2019-04-20 16:00:00	178	0.33	3.25
2019-04-20 17:00:00	139	0.33	2.5
2019-04-20 18:00:00	156	0.25	2.58
2019-04-20 19:00:00	183	0.42	3.33
2019-04-20 20:00:00	154	0.75	2.75
2019-04-20 21:00:00	137	0.42	2.42
2019-04-20 22:00:00	109	0.08	1.84
2019-04-20 23:00:00	99	0.08	1.5
2019-04-21 00:00:00	72	0	0.55
2019-04-21 01:00:00	61	0	0.42
2019-04-21 02:00:00	54	0	0.08
2019-04-21 03:00:00	36	0	0
2019-04-21 04:00:00	60	0	0.34
2019-04-21 05:00:00	54	0	0.33
2019-04-21 06:00:00	104	0.25	1.25
2019-04-21 07:00:00	93	0.42	1.5
2019-04-21 08:00:00	145	0.33	2.58
2019-04-21 09:00:00	122	0.33	2.08
2019-04-21 10:00:00	169	0.42	2.84
2019-04-21 11:00:00	191	0.75	3.59
2019-04-21 12:00:00	169	0.42	3
2019-04-21 13:00:00	185	0.42	3.34
2019-04-21 14:00:00	200	0.58	3.75
2019-04-21 15:00:00	181	0.42	3.25
2019-04-21 16:00:00	128	0.25	2.17
2019-04-21 17:00:00	158	0.25	2.92
2019-04-21 18:00:00	170	0.33	2.83
2019-04-21 19:00:00	187	0.75	3.58
2019-04-21 20:00:00	197	0.67	3.58
2019-04-21 21:00:00	149	0.33	2.84
2019-04-21 22:00:00	120	0.33	2.08
2019-04-21 23:00:00	95	0.08	1.25
2019-04-22 00:00:00	60	0	0.55
2019-04-22 01:00:00	44	0	0.08
2019-04-22 02:00:00	16	0	0
2019-04-22 03:00:00	28	0	0
2019-04-22 04:00:00	42	0	0.42
2019-04-22 05:00:00	95	0.17	1.25
2019-04-22 06:00:00	272	1.25	4.92
2019-04-22 07:00:00	474	2.92	9.83
2019-04-22 08:00:00	562	4.42	12.42
2019-04-22 09:00:00	662	4.17	14.5
2019-04-22 10:00:00	771	6.59	17.25
2019-04-22 11:00:00	771	4.75	17.5
2019-04-22 12:00:00	658	3.92	14.34
2019-04-22 13:00:00	707	4.08	15.5
2019-04-22 14:00:00	671	4	15.08
2019-04-22 15:00:00	694	5.84	15.59
2019-04-22 16:00:00	612	3.5	13.58
2019-04-22 17:00:00	552	3.92	12.09
2019-04-22 18:00:00	605	6.5	14.08
2019-04-22 19:00:00	379	2.83	8.75
2019-04-22 20:00:00	281	1.67	5.67
2019-04-22 21:00:00	275	3.34	5.75
2019-04-22 22:00:00	376	8.5	10.5
2019-04-22 23:00:00	83	0.33	1.42
2019-04-23 00:00:00	43	0	0.44
2019-04-23 01:00:00	19	0	0
2019-04-23 02:00:00	10	0	0
2019-04-23 03:00:00	15	0	0
2019-04-23 04:00:00	32	0	0
2019-04-23 05:00:00	25	3.75	4
2019-04-23 06:00:00	91	2.17	6
2019-04-23 07:00:00	307	4	8.75
2019-04-23 08:00:00	434	3.58	9.83
2019-04-23 09:00:00	477	4.25	10.67
2019-04-23 10:00:00	526	5.5	12.42
2019-04-23 11:00:00	608	5.92	14.17
2019-04-23 12:00:00	569	4	13.25
2019-04-23 13:00:00	599	6.08	14.08
2019-04-23 14:00:00	571	6.5	14.08
2019-04-23 15:00:00	653	6.67	15.59
2019-04-23 16:00:00	557	6.84	14.25
2019-04-23 17:00:00	588	3.58	12.5
2019-04-23 18:00:00	546	6.42	12.75
2019-04-23 19:00:00	336	5.92	9.5
2019-04-23 20:00:00	175	2.67	5.92
2019-04-23 21:00:00	171	4.92	4.84
2019-04-23 22:00:00	223	8.09	7
2019-04-23 23:00:00	39	4.33	5.33
2019-04-24 00:00:00	0	1.67	4.22
2019-04-24 01:00:00	0	2.17	4.34
2019-04-24 02:00:00	0	3.25	6.34
2019-04-24 03:00:00	0	2.17	4.5
2019-04-24 04:00:00	1	3.25	5.34
2019-04-24 05:00:00	0	2.17	5.67
2019-04-24 06:00:00	90	2.17	5.83
2019-04-24 07:00:00	300	5.08	9.08
2019-04-24 08:00:00	384	4.58	9.25
2019-04-24 09:00:00	482	5	10.92
2019-04-24 10:00:00	556	6.42	13.17
2019-04-24 11:00:00	564	5.84	13.83
2019-04-24 12:00:00	566	5	13.17
2019-04-24 13:00:00	518	7	12.92
2019-04-24 14:00:00	610	5.42	14.08
2019-04-24 15:00:00	610	6.92	14.84
2019-04-24 16:00:00	514	6.42	12.5
2019-04-24 17:00:00	523	3.17	11.59
2019-04-24 18:00:00	514	6.5	12.33
2019-04-24 19:00:00	432	5.17	10.75
2019-04-24 20:00:00	217	4	7.42
2019-04-24 21:00:00	174	3.92	6.25
2019-04-24 22:00:00	306	7.42	8.25
2019-04-24 23:00:00	42	2.42	3.67
2019-04-25 00:00:00	0	2.89	5.78
2019-04-25 01:00:00	0	2.17	4.75
2019-04-25 02:00:00	0	3.25	4.83
2019-04-25 03:00:00	0	2.17	5.84
2019-04-25 04:00:00	0	2.17	4.59
2019-04-25 05:00:00	0	2.17	4.5
2019-04-25 06:00:00	88	3.25	7.42
2019-04-25 07:00:00	306	2.92	7.17
2019-04-25 08:00:00	397	3.17	9.09
2019-04-25 09:00:00	514	4.58	11.67
2019-04-25 10:00:00	571	4.17	12.75
2019-04-25 11:00:00	556	6.08	13.33
2019-04-25 12:00:00	523	4.5	12.58
2019-04-25 13:00:00	522	3.17	11.58
2019-04-25 14:00:00	515	6.42	12.25
2019-04-25 15:00:00	524	5.84	12.5
2019-04-25 16:00:00	523	4.42	12.25
2019-04-25 17:00:00	510	5.08	11.92
2019-04-25 18:00:00	435	4.08	10.08
2019-04-25 19:00:00	378	4.58	9
2019-04-25 20:00:00	174	2.33	7.59
2019-04-25 21:00:00	171	3.25	7.83
2019-04-25 22:00:00	175	4.25	6.5
2019-04-25 23:00:00	42	2.83	3.83
2019-04-26 00:00:00	0	2.89	5.78
2019-04-26 01:00:00	0	2.17	4.75
2019-04-26 02:00:00	0	3.25	5.25
2019-04-26 03:00:00	0	2.17	5.59
2019-04-26 04:00:00	0	2.17	4.34
2019-04-26 05:00:00	0	3.25	6.34
2019-04-26 06:00:00	3	2.17	4.5
2019-04-26 07:00:00	172	3.25	8.83
2019-04-26 08:00:00	174	2.42	6.25
2019-04-26 09:00:00	265	2.83	5.84
2019-04-26 10:00:00	342	4	9.83
2019-04-26 11:00:00	348	3.08	7.83
2019-04-26 12:00:00	343	3.67	9.92
2019-04-26 13:00:00	348	2.83	11.09
2019-04-26 14:00:00	348	3.17	8
2019-04-26 15:00:00	342	4.58	8.17
2019-04-26 16:00:00	345	2.58	7.58
2019-04-26 17:00:00	301	4	8.83
2019-04-26 18:00:00	306	3.17	6.92
2019-04-26 19:00:00	213	2.58	6.83
2019-04-26 20:00:00	172	3.42	7.75
2019-04-26 21:00:00	174	2.17	7.34
2019-04-26 22:00:00	171	4.58	6.33
2019-04-26 23:00:00	42	2.17	5.25
2019-04-27 00:00:00	0	3.11	4.67
2019-04-27 01:00:00	0	3.25	5.59
2019-04-27 02:00:00	0	2.17	5.25
2019-04-27 03:00:00	0	2.17	4.34
2019-04-27 04:00:00	0	3.25	6.25
2019-04-27 05:00:00	0	2.17	4.59
2019-04-27 06:00:00	1	3.25	5.34
2019-04-27 07:00:00	91	2.17	7.17
2019-04-27 08:00:00	265	2.75	7.5
2019-04-27 09:00:00	392	4.25	9.08
2019-04-27 10:00:00	481	3.17	10.5
2019-04-27 11:00:00	472	5.08	10.92
2019-04-27 12:00:00	432	3.17	9.92
2019-04-27 13:00:00	300	2.58	6.92
2019-04-27 14:00:00	171	3.25	9.17
2019-04-27 15:00:00	172	3.25	8.25
2019-04-27 16:00:00	174	2.17	7.34
2019-04-27 17:00:00	172	3.25	9.34
2019-04-27 18:00:00	174	2.17	7.59
2019-04-27 19:00:00	126	3.25	7.59
2019-04-27 20:00:00	45	2.17	6.34
2019-04-27 21:00:00	42	2.17	5.17
2019-04-27 22:00:00	1	3.25	5.42
2019-04-27 23:00:00	0	2.17	5.59
2019-04-28 00:00:00	0	3.11	4.56
2019-04-28 01:00:00	1	3.25	4.83
2019-04-28 02:00:00	1	3.25	6.67
2019-04-28 03:00:00	1	2.17	4.58
2019-04-28 04:00:00	0	3.25	5.59
2019-04-28 05:00:00	0	2.17	5.25
2019-04-28 06:00:00	0	2.17	4.34
2019-04-28 07:00:00	0	3.25	6.25
2019-04-28 08:00:00	3	2.17	4.59
2019-04-28 09:00:00	85	3.25	6.42
2019-04-28 10:00:00	87	2.17	7.17
2019-04-28 11:00:00	175	2.17	7.42
2019-04-28 12:00:00	172	3.25	8.83
2019-04-28 13:00:00	174	2.17	8
2019-04-28 14:00:00	175	2.17	7.34
2019-04-28 15:00:00	85	3.25	8.09
2019-04-28 16:00:00	1	2.17	4.59
2019-04-28 17:00:00	3	3.25	5
2019-04-28 18:00:00	46	2.17	6.75
2019-04-28 19:00:00	87	2.17	5.92
2019-04-28 20:00:00	87	3.25	7.84
2019-04-28 21:00:00	42	2.17	5.5
2019-04-28 22:00:00	0	2.17	4.42
2019-04-28 23:00:00	0	3.25	6.58
2019-04-29 00:00:00	0	3.11	4.78
2019-04-29 01:00:00	0	3.25	5.25
2019-04-29 02:00:00	0	2.17	5.59
2019-04-29 03:00:00	0	2.17	4.34
2019-04-29 04:00:00	0	3.25	6.09
2019-04-29 05:00:00	3	2.33	5.42
2019-04-29 06:00:00	93	2.17	6.08
2019-04-29 07:00:00	305	4	8.67
2019-04-29 08:00:00	394	3.58	8.92
2019-04-29 09:00:00	568	5	12.84
2019-04-29 10:00:00	609	8	15
2019-04-29 11:00:00	652	5.84	15.58
2019-04-29 12:00:00	524	3.17	11.83
2019-04-29 13:00:00	563	5.92	13
2019-04-29 14:00:00	607	6.17	14.33
2019-04-29 15:00:00	560	7	13.67
2019-04-29 16:00:00	524	5	12.5
2019-04-29 17:00:00	522	3.5	11.67
2019-04-29 18:00:00	515	7.17	12.33
2019-04-29 19:00:00	342	4.25	8.67
2019-04-29 20:00:00	172	3.42	7.09
2019-04-29 21:00:00	175	2.25	8
2019-04-29 22:00:00	306	10.34	9.67
2019-04-29 23:00:00	39	4.5	6.34
2019-04-30 00:00:00	0	3.11	5.11
2019-04-30 01:00:00	0	3.25	6.08
2019-04-30 02:00:00	0	2.17	5.17
2019-04-30 03:00:00	0	2.17	4.5
2019-04-30 04:00:00	0	3.25	6.34
2019-04-30 05:00:00	1	3.34	2.92
2019-04-30 06:00:00	46	3.92	1.92
2019-04-30 07:00:00	264	2.92	5.67
2019-04-30 08:00:00	394	3.67	8.84
2019-04-30 09:00:00	436	5.5	10.33
2019-04-30 10:00:00	523	5	12.33
2019-04-30 11:00:00	514	7	12.67
2019-04-30 12:00:00	525	5.34	12.67
2019-04-30 13:00:00	523	4.92	12.33
2019-04-30 14:00:00	517	7.59	12.83
2019-04-30 15:00:00	524	7.42	13.58
2019-04-30 16:00:00	524	6.09	12.83
2019-04-30 17:00:00	514	5.42	12.17
2019-04-30 18:00:00	522	6.58	12.92
2019-04-30 19:00:00	339	7.92	9.75
2019-04-30 20:00:00	174	2.75	4
2019-04-30 21:00:00	175	3	6.09
2019-04-30 22:00:00	171	9.08	6.17
2019-04-30 23:00:00	42	4.34	4.34
2019-05-01 00:00:00	0	3.11	3.33

## Sheet: PM 02122 02
Data/Hora	Intensidade(carros/hora)	Ocupacao(%)	Carga(%)
2019-04-01 00:00:00	0	0	0
2019-04-01 01:00:00	0	0	0
2019-04-01 02:00:00	0	0	0
2019-04-01 03:00:00	0	0	0
2019-04-01 04:00:00	0	0	0
2019-04-01 05:00:00	0	0	0
2019-04-01 06:00:00	0	0	0
2019-04-01 07:00:00	0	0	0
2019-04-01 08:00:00	0	0	0
2019-04-01 09:00:00	0	0	0
2019-04-01 10:00:00	0	0	0
2019-04-01 11:00:00	0	0	0
2019-04-01 12:00:00	0	0	0
2019-04-01 13:00:00	0	0	0
2019-04-01 14:00:00	0	0	0
2019-04-01 15:00:00	0	0	0
2019-04-01 16:00:00	0	0	0
2019-04-01 17:00:00	0	0	0
2019-04-01 18:00:00	0	0	0
2019-04-01 19:00:00	0	0	0
2019-04-01 20:00:00	0	0	0
2019-04-01 21:00:00	0	0	0
2019-04-01 22:00:00	0	0	0
2019-04-01 23:00:00	0	0	0
2019-04-02 00:00:00	0	0	0
2019-04-02 01:00:00	0	0	0
2019-04-02 02:00:00	0	0	0
2019-04-02 03:00:00	0	0	0
2019-04-02 04:00:00	0	0	0
2019-04-02 05:00:00	0	0	0
2019-04-02 06:00:00	0	0	0
2019-04-02 07:00:00	0	0	0
2019-04-02 08:00:00	0	0	0
2019-04-02 09:00:00	0	0	0
2019-04-02 10:00:00	0	0	0
2019-04-02 11:00:00	0	0	0
2019-04-02 12:00:00	0	0	0
2019-04-02 13:00:00	0	0	0
2019-04-02 14:00:00	0	0	0
2019-04-02 15:00:00	0	0	0
2019-04-02 16:00:00	0	0	0
2019-04-02 17:00:00	0	0	0
2019-04-02 18:00:00	0	0	0
2019-04-02 19:00:00	0	0	0
2019-04-02 20:00:00	0	0	0
2019-04-02 21:00:00	0	0	0
2019-04-02 22:00:00	0	0	0
2019-04-02 23:00:00	0	0	0
2019-04-03 00:00:00	0	0	0
2019-04-03 01:00:00	0	0	0
2019-04-03 02:00:00	0	0	0
2019-04-03 03:00:00	0	0	0
2019-04-03 04:00:00	0	0	0
2019-04-03 05:00:00	0	0	0
2019-04-03 06:00:00	0	0	0
2019-04-03 07:00:00	0	0	0
2019-04-03 08:00:00	0	0	0
2019-04-03 09:00:00	0	0	0
2019-04-03 10:00:00	0	0	0
2019-04-03 11:00:00	0	0	0
2019-04-03 12:00:00	0	0	0
2019-04-03 13:00:00	0	0	0
2019-04-03 14:00:00	0	0	0
2019-04-03 15:00:00	0	0	0
2019-04-03 16:00:00	0	0	0
2019-04-03 17:00:00	0	0	0
2019-04-03 18:00:00	0	0	0
2019-04-03 19:00:00	0	0	0
2019-04-03 20:00:00	0	0	0
2019-04-03 21:00:00	0	0	0
2019-04-03 22:00:00	0	0	0
2019-04-03 23:00:00	0	0	0
2019-04-04 00:00:00	0	0	0
2019-04-04 01:00:00	0	0	0
2019-04-04 02:00:00	0	0	0
2019-04-04 03:00:00	0	0	0
2019-04-04 04:00:00	0	0	0
2019-04-04 05:00:00	0	0	0
2019-04-04 06:00:00	0	0	0
2019-04-04 07:00:00	0	0	0
2019-04-04 08:00:00	0	0	0
2019-04-04 09:00:00	0	0	0
2019-04-04 10:00:00	0	0	0
2019-04-04 11:00:00	0	0	0
2019-04-04 12:00:00	0	0	0
2019-04-04 13:00:00	0	0	0
2019-04-04 14:00:00	0	0	0
2019-04-04 15:00:00	0	0	0
2019-04-04 16:00:00	0	0	0
2019-04-04 17:00:00	0	0	0
2019-04-04 18:00:00	0	0	0
2019-04-04 19:00:00	0	0	0
2019-04-04 20:00:00	0	0	0
2019-04-04 21:00:00	0	0	0
2019-04-04 22:00:00	0	0	0
2019-04-04 23:00:00	0	0	0
2019-04-05 00:00:00	0	0	0
2019-04-05 01:00:00	0	0	0
2019-04-05 02:00:00	0	0	0
2019-04-05 03:00:00	0	0	0
2019-04-05 04:00:00	0	0	0
2019-04-05 05:00:00	0	0	0
2019-04-05 06:00:00	0	0	0
2019-04-05 07:00:00	0	0	0
2019-04-05 08:00:00	0	0	0
2019-04-05 09:00:00	0	0	0
2019-04-05 10:00:00	0	0	0
2019-04-05 11:00:00	0	0	0
2019-04-05 12:00:00	0	0	0
2019-04-05 13:00:00	0	0	0
2019-04-05 14:00:00	0	0	0
2019-04-05 15:00:00	0	0	0
2019-04-05 16:00:00	0	0	0
2019-04-05 17:00:00	0	0	0
2019-04-05 18:00:00	0	0	0
2019-04-05 19:00:00	0	0	0
2019-04-05 20:00:00	0	0	0
2019-04-05 21:00:00	0	0	0
2019-04-05 22:00:00	0	0	0
2019-04-05 23:00:00	0	0	0
2019-04-06 00:00:00	0	0	0
2019-04-06 01:00:00	0	0	0
2019-04-06 02:00:00	0	0	0
2019-04-06 03:00:00	0	0	0
2019-04-06 04:00:00	0	0	0
2019-04-06 05:00:00	0	0	0
2019-04-06 06:00:00	0	0	0
2019-04-06 07:00:00	0	0	0
2019-04-06 08:00:00	0	0	0
2019-04-06 09:00:00	0	0	0
2019-04-06 10:00:00	0	0	0
2019-04-06 11:00:00	0	0	0
2019-04-06 12:00:00	0	0	0
2019-04-06 13:00:00	0	0	0
2019-04-06 14:00:00	0	0	0
2019-04-06 15:00:00	0	0	0
2019-04-06 16:00:00	0	0	0
2019-04-06 17:00:00	0	0	0
2019-04-06 18:00:00	0	0	0
2019-04-06 19:00:00	0	0	0
2019-04-06 20:00:00	0	0	0
2019-04-06 21:00:00	0	0	0
2019-04-06 22:00:00	0	0	0
2019-04-06 23:00:00	0	0	0
2019-04-07 00:00:00	0	0	0
2019-04-07 01:00:00	0	0	0
2019-04-07 02:00:00	0	0	0
2019-04-07 03:00:00	0	0	0
2019-04-07 04:00:00	0	0	0
2019-04-07 05:00:00	0	0	0
2019-04-07 06:00:00	0	0	0
2019-04-07 07:00:00	0	0	0
2019-04-07 08:00:00	0	0	0
2019-04-07 09:00:00	0	0	0
2019-04-07 10:00:00	0	0	0
2019-04-07 11:00:00	0	0	0
2019-04-07 12:00:00	0	0	0
2019-04-07 13:00:00	0	0	0
2019-04-07 14:00:00	0	0	0
2019-04-07 15:00:00	0	0	0
2019-04-07 16:00:00	0	0	0
2019-04-07 17:00:00	0	0	0
2019-04-07 18:00:00	0	0	0
2019-04-07 19:00:00	0	0	0
2019-04-07 20:00:00	0	0	0
2019-04-07 21:00:00	0	0	0
2019-04-07 22:00:00	0	0	0
2019-04-07 23:00:00	0	0	0
2019-04-08 00:00:00	0	0	0
2019-04-08 01:00:00	0	0	0
2019-04-08 02:00:00	0	0	0
2019-04-08 03:00:00	0	0	0
2019-04-08 04:00:00	0	0	0
2019-04-08 05:00:00	0	0	0
2019-04-08 06:00:00	0	0	0
2019-04-08 07:00:00	0	0	0
2019-04-08 08:00:00	0	0	0
2019-04-08 09:00:00	0	0	0
2019-04-08 10:00:00	0	0	0
2019-04-08 11:00:00	0	0	0
2019-04-08 12:00:00	0	0	0
2019-04-08 13:00:00	0	0	0
2019-04-08 14:00:00	0	0	0
2019-04-08 15:00:00	0	0	0
2019-04-08 16:00:00	0	0	0
2019-04-08 17:00:00	0	0	0
2019-04-08 18:00:00	0	0	0
2019-04-08 19:00:00	0	0	0
2019-04-08 20:00:00	0	0	0
2019-04-08 21:00:00	0	0	0
2019-04-08 22:00:00	0	0	0
2019-04-08 23:00:00	0	0	0
2019-04-09 00:00:00	0	0	0
2019-04-09 01:00:00	0	0	0
2019-04-09 02:00:00	0	0	0
2019-04-09 03:00:00	0	0	0
2019-04-09 04:00:00	0	0	0
2019-04-09 05:00:00	0	0	0
2019-04-09 06:00:00	0	0	0
2019-04-09 07:00:00	0	0	0
2019-04-09 08:00:00	0	0	0
2019-04-09 09:00:00	0	0	0
2019-04-09 10:00:00	0	0	0
2019-04-09 11:00:00	0	0	0
2019-04-09 12:00:00	0	0	0
2019-04-09 13:00:00	0	0	0
2019-04-09 14:00:00	0	0	0
2019-04-09 15:00:00	0	0	0
2019-04-09 16:00:00	0	0	0
2019-04-09 17:00:00	0	0	0
2019-04-09 18:00:00	0	0	0
2019-04-09 19:00:00	0	0	0
2019-04-09 20:00:00	0	0	0
2019-04-09 21:00:00	0	0	0
2019-04-09 22:00:00	0	0	0
2019-04-09 23:00:00	0	0	0
2019-04-10 00:00:00	0	0	0
2019-04-10 01:00:00	0	0	0
2019-04-10 02:00:00	0	0	0
2019-04-10 03:00:00	0	0	0
2019-04-10 04:00:00	0	0	0
2019-04-10 05:00:00	0	0	0
2019-04-10 06:00:00	0	0	0
2019-04-10 07:00:00	0	0	0
2019-04-10 08:00:00	0	0	0
2019-04-10 09:00:00	0	0	0
2019-04-10 10:00:00	0	0	0
2019-04-10 11:00:00	0	0	0
2019-04-10 12:00:00	0	0	0
2019-04-10 13:00:00	0	0	0
2019-04-10 14:00:00	0	0	0
2019-04-10 15:00:00	0	0	0
2019-04-10 16:00:00	0	0	0
2019-04-10 17:00:00	0	0	0
2019-04-10 18:00:00	0	0	0
2019-04-10 19:00:00	0	0	0
2019-04-10 20:00:00	0	0	0
2019-04-10 21:00:00	0	0	0
2019-04-10 22:00:00	0	0	0
2019-04-10 23:00:00	0	0	0
2019-04-11 00:00:00	0	0	0
2019-04-11 01:00:00	0	0	0
2019-04-11 02:00:00	0	0	0
2019-04-11 03:00:00	0	0	0
2019-04-11 04:00:00	0	0	0
2019-04-11 05:00:00	0	0	0
2019-04-11 06:00:00	0	0	0
2019-04-11 07:00:00	0	0	0
2019-04-11 08:00:00	0	0	0
2019-04-11 09:00:00	0	0	0
2019-04-11 10:00:00	0	0	0
2019-04-11 11:00:00	0	0	0
2019-04-11 12:00:00	0	0	0
2019-04-11 13:00:00	0	0	0
2019-04-11 14:00:00	0	0	0
2019-04-11 15:00:00	0	0	0
2019-04-11 16:00:00	0	0	0
2019-04-11 17:00:00	0	0	0
2019-04-11 18:00:00	0	0	0
2019-04-11 19:00:00	0	0	0
2019-04-11 20:00:00	0	0	0
2019-04-11 21:00:00	0	0	0
2019-04-11 22:00:00	0	0	0
2019-04-11 23:00:00	0	0	0
2019-04-12 00:00:00	0	0	0
2019-04-12 01:00:00	0	0	0
2019-04-12 02:00:00	0	0	0
2019-04-12 03:00:00	0	0	0
2019-04-12 04:00:00	0	0	0
2019-04-12 05:00:00	0	0	0
2019-04-12 06:00:00	0	0	0
2019-04-12 07:00:00	0	0	0
2019-04-12 08:00:00	0	0	0
2019-04-12 09:00:00	0	0	0
2019-04-12 10:00:00	0	0	0
2019-04-12 11:00:00	0	0	0
2019-04-12 12:00:00	0	0	0
2019-04-12 13:00:00	0	0	0
2019-04-12 14:00:00	0	0	0
2019-04-12 15:00:00	0	0	0
2019-04-12 16:00:00	0	0	0
2019-04-12 17:00:00	0	0	0
2019-04-12 18:00:00	0	0	0
2019-04-12 19:00:00	0	0	0
2019-04-12 20:00:00	0	0	0
2019-04-12 21:00:00	0	0	0
2019-04-12 22:00:00	0	0	0
2019-04-12 23:00:00	0	0	0
2019-04-13 00:00:00	0	0	0
2019-04-13 01:00:00	0	0	0
2019-04-13 02:00:00	0	0	0
2019-04-13 03:00:00	0	0	0
2019-04-13 04:00:00	0	0	0
2019-04-13 05:00:00	0	0	0
2019-04-13 06:00:00	0	0	0
2019-04-13 07:00:00	0	0	0
2019-04-13 08:00:00	0	0	0
2019-04-13 09:00:00	0	0	0
2019-04-13 10:00:00	0	0	0
2019-04-13 11:00:00	0	0	0
2019-04-13 12:00:00	0	0	0
2019-04-13 13:00:00	0	0	0
2019-04-13 14:00:00	0	0	0
2019-04-13 15:00:00	0	0	0
2019-04-13 16:00:00	0	0	0
2019-04-13 17:00:00	0	0	0
2019-04-13 18:00:00	0	0	0
2019-04-13 19:00:00	0	0	0
2019-04-13 20:00:00	0	0	0
2019-04-13 21:00:00	0	0	0
2019-04-13 22:00:00	0	0	0
2019-04-13 23:00:00	0	0	0
2019-04-14 00:00:00	0	0	0
2019-04-14 01:00:00	0	0	0
2019-04-14 02:00:00	0	0	0
2019-04-14 03:00:00	0	0	0
2019-04-14 04:00:00	0	0	0
2019-04-14 05:00:00	0	0	0
2019-04-14 06:00:00	0	0	0
2019-04-14 07:00:00	0	0	0
2019-04-14 08:00:00	0	0	0
2019-04-14 09:00:00	0	0	0
2019-04-14 10:00:00	0	0	0
2019-04-14 11:00:00	0	0	0
2019-04-14 12:00:00	0	0	0
2019-04-14 13:00:00	0	0	0
2019-04-14 14:00:00	0	0	0
2019-04-14 15:00:00	0	0	0
2019-04-14 16:00:00	0	0	0
2019-04-14 17:00:00	0	0	0
2019-04-14 18:00:00	0	0	0
2019-04-14 19:00:00	0	0	0
2019-04-14 20:00:00	0	0	0
2019-04-14 21:00:00	0	0	0
2019-04-14 22:00:00	0	0	0
2019-04-14 23:00:00	0	0	0
2019-04-15 00:00:00	0	0	0
2019-04-15 01:00:00	0	0	0
2019-04-15 02:00:00	0	0	0
2019-04-15 03:00:00	0	0	0
2019-04-15 04:00:00	0	0	0
2019-04-15 05:00:00	0	0	0
2019-04-15 06:00:00	0	0	0
2019-04-15 07:00:00	0	0	0
2019-04-15 08:00:00	0	0	0
2019-04-15 09:00:00	0	0	0
2019-04-15 10:00:00	0	0	0
2019-04-15 11:00:00	0	0	0
2019-04-15 12:00:00	0	0	0
2019-04-15 13:00:00	0	0	0
2019-04-15 14:00:00	0	0	0
2019-04-15 15:00:00	0	0	0
2019-04-15 16:00:00	0	0	0
2019-04-15 17:00:00	0	0	0
2019-04-15 18:00:00	0	0	0
2019-04-15 19:00:00	0	0	0
2019-04-15 20:00:00	0	0	0
2019-04-15 21:00:00	0	0	0
2019-04-15 22:00:00	0	0	0
2019-04-15 23:00:00	0	0	0
2019-04-16 00:00:00	0	0	0
2019-04-16 01:00:00	0	0	0
2019-04-16 02:00:00	0	0	0
2019-04-16 03:00:00	0	0	0
2019-04-16 04:00:00	0	0	0
2019-04-16 05:00:00	0	0	0
2019-04-16 06:00:00	0	0	0
2019-04-16 07:00:00	0	0	0
2019-04-16 08:00:00	0	0	0
2019-04-16 09:00:00	0	0	0
2019-04-16 10:00:00	0	0	0
2019-04-16 11:00:00	0	0	0
2019-04-16 12:00:00	0	0	0
2019-04-16 13:00:00	0	0	0
2019-04-16 14:00:00	0	0	0
2019-04-16 15:00:00	0	0	0
2019-04-16 16:00:00	0	0	0
2019-04-16 17:00:00	0	0	0
2019-04-16 18:00:00	0	0	0
2019-04-16 19:00:00	0	0	0
2019-04-16 20:00:00	0	0	0
2019-04-16 21:00:00	0	0	0
2019-04-16 22:00:00	0	0	0
2019-04-16 23:00:00	0	0	0
2019-04-17 00:00:00	0	0	0
2019-04-17 01:00:00	0	0	0
2019-04-17 02:00:00	0	0	0
2019-04-17 03:00:00	0	0	0
2019-04-17 04:00:00	0	0	0
2019-04-17 05:00:00	0	0	0
2019-04-17 06:00:00	0	0	0
2019-04-17 07:00:00	0	0	0
2019-04-17 08:00:00	0	0	0
2019-04-17 09:00:00	0	0	0
2019-04-17 10:00:00	0	0	0
2019-04-17 11:00:00	0	0	0
2019-04-17 12:00:00	0	0	0
2019-04-17 13:00:00	0	0	0
2019-04-17 14:00:00	0	0	0
2019-04-17 15:00:00	0	0	0
2019-04-17 16:00:00	0	0	0
2019-04-17 17:00:00	0	0	0
2019-04-17 18:00:00	0	0	0
2019-04-17 19:00:00	0	0	0
2019-04-17 20:00:00	0	0	0
2019-04-17 21:00:00	0	0	0
2019-04-17 22:00:00	0	0	0
2019-04-17 23:00:00	0	0	0
2019-04-18 00:00:00	0	0	0
2019-04-18 01:00:00	0	0	0
2019-04-18 02:00:00	0	0	0
2019-04-18 03:00:00	0	0	0
2019-04-18 04:00:00	0	0	0
2019-04-18 05:00:00	0	0	0
2019-04-18 06:00:00	0	0	0
2019-04-18 07:00:00	0	0	0
2019-04-18 08:00:00	0	0	0
2019-04-18 09:00:00	0	0	0
2019-04-18 10:00:00	0	0	0
2019-04-18 11:00:00	0	0	0
2019-04-18 12:00:00	0	0	0
2019-04-18 13:00:00	0	0	0
2019-04-18 14:00:00	0	0	0
2019-04-18 15:00:00	0	0	0
2019-04-18 16:00:00	0	0	0
2019-04-18 17:00:00	0	0	0
2019-04-18 18:00:00	0	0	0
2019-04-18 19:00:00	0	0	0
2019-04-18 20:00:00	0	0	0
2019-04-18 21:00:00	0	0	0
2019-04-18 22:00:00	0	0	0
2019-04-18 23:00:00	0	0	0
2019-04-19 00:00:00	0	0	0
2019-04-19 01:00:00	0	0	0
2019-04-19 02:00:00	0	0	0
2019-04-19 03:00:00	0	0	0
2019-04-19 04:00:00	0	0	0
2019-04-19 05:00:00	0	0	0
2019-04-19 06:00:00	0	0	0
2019-04-19 07:00:00	0	0	0
2019-04-19 08:00:00	0	0	0
2019-04-19 09:00:00	0	0	0
2019-04-19 10:00:00	0	0	0
2019-04-19 11:00:00	0	0	0
2019-04-19 12:00:00	0	0	0
2019-04-19 13:00:00	0	0	0
2019-04-19 14:00:00	0	0	0
2019-04-19 15:00:00	0	0	0
2019-04-19 16:00:00	0	0	0
2019-04-19 17:00:00	0	0	0
2019-04-19 18:00:00	0	0	0
2019-04-19 19:00:00	0	0	0
2019-04-19 20:00:00	0	0	0
2019-04-19 21:00:00	0	0	0
2019-04-19 22:00:00	0	0	0
2019-04-19 23:00:00	0	0	0
2019-04-20 00:00:00	0	0	0
2019-04-20 01:00:00	0	0	0
2019-04-20 02:00:00	0	0	0
2019-04-20 03:00:00	0	0	0
2019-04-20 04:00:00	0	0	0
2019-04-20 05:00:00	0	0	0
2019-04-20 06:00:00	0	0	0
2019-04-20 07:00:00	0	0	0
2019-04-20 08:00:00	0	0	0
2019-04-20 09:00:00	0	0	0
2019-04-20 10:00:00	0	0	0
2019-04-20 11:00:00	0	0	0
2019-04-20 12:00:00	0	0	0
2019-04-20 13:00:00	0	0	0
2019-04-20 14:00:00	0	0	0
2019-04-20 15:00:00	0	0	0
2019-04-20 16:00:00	0	0	0
2019-04-20 17:00:00	0	0	0
2019-04-20 18:00:00	0	0	0
2019-04-20 19:00:00	0	0	0
2019-04-20 20:00:00	0	0	0
2019-04-20 21:00:00	0	0	0
2019-04-20 22:00:00	0	0	0
2019-04-20 23:00:00	0	0	0
2019-04-21 00:00:00	0	0	0
2019-04-21 01:00:00	0	0	0
2019-04-21 02:00:00	0	0	0
2019-04-21 03:00:00	0	0	0
2019-04-21 04:00:00	0	0	0
2019-04-21 05:00:00	0	0	0
2019-04-21 06:00:00	0	0	0
2019-04-21 07:00:00	0	0	0
2019-04-21 08:00:00	0	0	0
2019-04-21 09:00:00	0	0	0
2019-04-21 10:00:00	0	0	0
2019-04-21 11:00:00	0	0	0
2019-04-21 12:00:00	0	0	0
2019-04-21 13:00:00	0	0	0
2019-04-21 14:00:00	0	0	0
2019-04-21 15:00:00	0	0	0
2019-04-21 16:00:00	0	0	0
2019-04-21 17:00:00	0	0	0
2019-04-21 18:00:00	0	0	0
2019-04-21 19:00:00	0	0	0
2019-04-21 20:00:00	0	0	0
2019-04-21 21:00:00	0	0	0
2019-04-21 22:00:00	0	0	0
2019-04-21 23:00:00	0	0	0
2019-04-22 00:00:00	0	0	0
2019-04-22 01:00:00	0	0	0
2019-04-22 02:00:00	0	0	0
2019-04-22 03:00:00	0	0	0
2019-04-22 04:00:00	0	0	0
2019-04-22 05:00:00	0	0	0
2019-04-22 06:00:00	0	0	0
2019-04-22 07:00:00	0	0	0
2019-04-22 08:00:00	0	0	0
2019-04-22 09:00:00	0	0	0
2019-04-22 10:00:00	0	0	0
2019-04-22 11:00:00	0	0	0
2019-04-22 12:00:00	0	0	0
2019-04-22 13:00:00	0	0	0
2019-04-22 14:00:00	0	0	0
2019-04-22 15:00:00	0	0	0
2019-04-22 16:00:00	0	0	0
2019-04-22 17:00:00	0	0	0
2019-04-22 18:00:00	0	0	0
2019-04-22 19:00:00	0	0	0
2019-04-22 20:00:00	0	0	0
2019-04-22 21:00:00	0	0	0
2019-04-22 22:00:00	0	0	0
2019-04-22 23:00:00	0	0	0
2019-04-23 00:00:00	0	0	0
2019-04-23 01:00:00	0	0	0
2019-04-23 02:00:00	0	0	0
2019-04-23 03:00:00	0	0	0
2019-04-23 04:00:00	0	0	0
2019-04-23 05:00:00	0	0	0
2019-04-23 06:00:00	0	0	0
2019-04-23 07:00:00	0	0	0
2019-04-23 08:00:00	0	0	0
2019-04-23 09:00:00	0	0	0
2019-04-23 10:00:00	0	0	0
2019-04-23 11:00:00	0	0	0
2019-04-23 12:00:00	0	0	0
2019-04-23 13:00:00	0	0	0
2019-04-23 14:00:00	0	0	0
2019-04-23 15:00:00	0	0	0
2019-04-23 16:00:00	0	0	0
2019-04-23 17:00:00	0	0	0
2019-04-23 18:00:00	0	0	0
2019-04-23 19:00:00	0	0	0
2019-04-23 20:00:00	0	0	0
2019-04-23 21:00:00	0	0	0
2019-04-23 22:00:00	0	0	0
2019-04-23 23:00:00	0	0	0
2019-04-24 00:00:00	0	0	0
2019-04-24 01:00:00	0	0	0
2019-04-24 02:00:00	0	0	0
2019-04-24 03:00:00	0	0	0
2019-04-24 04:00:00	0	0	0
2019-04-24 05:00:00	0	0	0
2019-04-24 06:00:00	0	0	0
2019-04-24 07:00:00	0	0	0
2019-04-24 08:00:00	0	0	0
2019-04-24 09:00:00	0	0	0
2019-04-24 10:00:00	0	0	0
2019-04-24 11:00:00	0	0	0
2019-04-24 12:00:00	0	0	0
2019-04-24 13:00:00	0	0	0
2019-04-24 14:00:00	0	0	0
2019-04-24 15:00:00	0	0	0
2019-04-24 16:00:00	0	0	0
2019-04-24 17:00:00	0	0	0
2019-04-24 18:00:00	0	0	0
2019-04-24 19:00:00	0	0	0
2019-04-24 20:00:00	0	0	0
2019-04-24 21:00:00	0	0	0
2019-04-24 22:00:00	0	0	0
2019-04-24 23:00:00	0	0	0
2019-04-25 00:00:00	0	0	0
2019-04-25 01:00:00	0	0	0
2019-04-25 02:00:00	0	0	0
2019-04-25 03:00:00	0	0	0
2019-04-25 04:00:00	0	0	0
2019-04-25 05:00:00	0	0	0
2019-04-25 06:00:00	0	0	0
2019-04-25 07:00:00	0	0	0
2019-04-25 08:00:00	0	0	0
2019-04-25 09:00:00	0	0	0
2019-04-25 10:00:00	0	0	0
2019-04-25 11:00:00	0	0	0
2019-04-25 12:00:00	0	0	0
2019-04-25 13:00:00	0	0	0
2019-04-25 14:00:00	0	0	0
2019-04-25 15:00:00	0	0	0
2019-04-25 16:00:00	0	0	0
2019-04-25 17:00:00	0	0	0
2019-04-25 18:00:00	0	0	0
2019-04-25 19:00:00	0	0	0
2019-04-25 20:00:00	0	0	0
2019-04-25 21:00:00	0	0	0
2019-04-25 22:00:00	0	0	0
2019-04-25 23:00:00	0	0	0
2019-04-26 00:00:00	0	0	0
2019-04-26 01:00:00	0	0	0
2019-04-26 02:00:00	0	0	0
2019-04-26 03:00:00	0	0	0
2019-04-26 04:00:00	0	0	0
2019-04-26 05:00:00	0	0	0
2019-04-26 06:00:00	0	0	0
2019-04-26 07:00:00	0	0	0
2019-04-26 08:00:00	0	0	0
2019-04-26 09:00:00	0	0	0
2019-04-26 10:00:00	0	0	0
2019-04-26 11:00:00	0	0	0
2019-04-26 12:00:00	0	0	0
2019-04-26 13:00:00	0	0	0
2019-04-26 14:00:00	0	0	0
2019-04-26 15:00:00	0	0	0
2019-04-26 16:00:00	0	0	0
2019-04-26 17:00:00	0	0	0
2019-04-26 18:00:00	0	0	0
2019-04-26 19:00:00	0	0	0
2019-04-26 20:00:00	0	0	0
2019-04-26 21:00:00	0	0	0
2019-04-26 22:00:00	0	0	0
2019-04-26 23:00:00	0	0	0
2019-04-27 00:00:00	0	0	0
2019-04-27 01:00:00	0	0	0
2019-04-27 02:00:00	0	0	0
2019-04-27 03:00:00	0	0	0
2019-04-27 04:00:00	0	0	0
2019-04-27 05:00:00	0	0	0
2019-04-27 06:00:00	0	0	0
2019-04-27 07:00:00	0	0	0
2019-04-27 08:00:00	0	0	0
2019-04-27 09:00:00	0	0	0
2019-04-27 10:00:00	0	0	0
2019-04-27 11:00:00	0	0	0
2019-04-27 12:00:00	0	0	0
2019-04-27 13:00:00	0	0	0
2019-04-27 14:00:00	0	0	0
2019-04-27 15:00:00	0	0	0
2019-04-27 16:00:00	0	0	0
2019-04-27 17:00:00	0	0	0
2019-04-27 18:00:00	0	0	0
2019-04-27 19:00:00	0	0	0
2019-04-27 20:00:00	0	0	0
2019-04-27 21:00:00	0	0	0
2019-04-27 22:00:00	0	0	0
2019-04-27 23:00:00	0	0	0
2019-04-28 00:00:00	0	0	0
2019-04-28 01:00:00	0	0	0
2019-04-28 02:00:00	0	0	0
2019-04-28 03:00:00	0	0	0
2019-04-28 04:00:00	0	0	0
2019-04-28 05:00:00	0	0	0
2019-04-28 06:00:00	0	0	0
2019-04-28 07:00:00	0	0	0
2019-04-28 08:00:00	0	0	0
2019-04-28 09:00:00	0	0	0
2019-04-28 10:00:00	0	0	0
2019-04-28 11:00:00	0	0	0
2019-04-28 12:00:00	0	0	0
2019-04-28 13:00:00	0	0	0
2019-04-28 14:00:00	0	0	0
2019-04-28 15:00:00	0	0	0
2019-04-28 16:00:00	0	0	0
2019-04-28 17:00:00	0	0	0
2019-04-28 18:00:00	0	0	0
2019-04-28 19:00:00	0	0	0
2019-04-28 20:00:00	0	0	0
2019-04-28 21:00:00	0	0	0
2019-04-28 22:00:00	0	0	0
2019-04-28 23:00:00	0	0	0
2019-04-29 00:00:00	0	0	0
2019-04-29 01:00:00	0	0	0
2019-04-29 02:00:00	0	0	0
2019-04-29 03:00:00	0	0	0
2019-04-29 04:00:00	0	0	0
2019-04-29 05:00:00	0	0	0
2019-04-29 06:00:00	0	0	0
2019-04-29 07:00:00	0	0	0
2019-04-29 08:00:00	0	0	0
2019-04-29 09:00:00	0	0	0
2019-04-29 10:00:00	0	0	0
2019-04-29 11:00:00	0	0	0
2019-04-29 12:00:00	0	0	0
2019-04-29 13:00:00	0	0	0
2019-04-29 14:00:00	0	0	0
2019-04-29 15:00:00	0	0	0
2019-04-29 16:00:00	0	0	0
2019-04-29 17:00:00	0	0	0
2019-04-29 18:00:00	0	0	0
2019-04-29 19:00:00	0	0	0
2019-04-29 20:00:00	0	0	0
2019-04-29 21:00:00	0	0	0
2019-04-29 22:00:00	0	0	0
2019-04-29 23:00:00	0	0	0
2019-04-30 00:00:00	0	0	0
2019-04-30 01:00:00	0	0	0
2019-04-30 02:00:00	0	0	0
2019-04-30 03:00:00	0	0	0
2019-04-30 04:00:00	0	0	0
2019-04-30 05:00:00	0	0	0
2019-04-30 06:00:00	0	0	0
2019-04-30 07:00:00	0	0	0
2019-04-30 08:00:00	0	0	0
2019-04-30 09:00:00	0	0	0
2019-04-30 10:00:00	0	0	0
2019-04-30 11:00:00	0	0	0
2019-04-30 12:00:00	0	0	0
2019-04-30 13:00:00	0	0	0
2019-04-30 14:00:00	0	0	0
2019-04-30 15:00:00	0	0	0
2019-04-30 16:00:00	0	0	0
2019-04-30 17:00:00	0	0	0
2019-04-30 18:00:00	0	0	0
2019-04-30 19:00:00	0	0	0
2019-04-30 20:00:00	0	0	0
2019-04-30 21:00:00	0	0	0
2019-04-30 22:00:00	0	0	0
2019-04-30 23:00:00	0	0	0
2019-05-01 00:00:00	0	0	0

## Sheet: PM 02122 04
Data/Hora	Intensidade(carros/hora)	Ocupacao(%)	Carga(%)
2019-04-01 00:00:00	0	13.45	6
2019-04-01 01:00:00	0	15.09	6.25
2019-04-01 02:00:00	0	14.92	6
2019-04-01 03:00:00	0	13.84	6.08
2019-04-01 04:00:00	0	14.5	6.17
2019-04-01 05:00:00	0	14.34	5.84
2019-04-01 06:00:00	0	13.5	5.84
2019-04-01 07:00:00	0	15.34	6.17
2019-04-01 08:00:00	0	13.84	6.34
2019-04-01 09:00:00	0	14.67	6
2019-04-01 10:00:00	0	14.58	6.42
2019-04-01 11:00:00	0	15.92	6.67
2019-04-01 12:00:00	0	15.25	6.5
2019-04-01 13:00:00	0	16.08	6.33
2019-04-01 14:00:00	0	15.58	7.17
2019-04-01 15:00:00	0	15.25	6.67
2019-04-01 16:00:00	0	14.75	6.42
2019-04-01 17:00:00	0	15.25	6.59
2019-04-01 18:00:00	0	15.75	6.33
2019-04-01 19:00:00	0	16.08	6.83
2019-04-01 20:00:00	0	15	6.42
2019-04-01 21:00:00	0	15.25	6.58
2019-04-01 22:00:00	0	14	6.08
2019-04-01 23:00:00	0	14.92	6.67
2019-04-02 00:00:00	0	14.33	6.33
2019-04-02 01:00:00	0	13.75	6.09
2019-04-02 02:00:00	0	14.17	5.75
2019-04-02 03:00:00	0	13.92	6.17
2019-04-02 04:00:00	0	13.83	5.92
2019-04-02 05:00:00	0	14.92	6.25
2019-04-02 06:00:00	0	13.5	6
2019-04-02 07:00:00	0	13.67	6
2019-04-02 08:00:00	0	15	6.25
2019-04-02 09:00:00	0	14.25	6.25
2019-04-02 10:00:00	0	16.33	6.92
2019-04-02 11:00:00	0	15.09	6.59
2019-04-02 12:00:00	0	15.34	6.75
2019-04-02 13:00:00	0	15.42	5.92
2019-04-02 14:00:00	0	16.09	6.92
2019-04-02 15:00:00	0	16.17	6.67
2019-04-02 16:00:00	0	17	6.75
2019-04-02 17:00:00	0	14.5	6.17
2019-04-02 18:00:00	0	16.17	6.42
2019-04-02 19:00:00	0	16.67	6.5
2019-04-02 20:00:00	0	14.42	6.34
2019-04-02 21:00:00	0	15.92	6.67
2019-04-02 22:00:00	0	16.5	6.67
2019-04-02 23:00:00	0	15	6.42
2019-04-03 00:00:00	0	14.89	6.56
2019-04-03 01:00:00	0	14.42	6.59
2019-04-03 02:00:00	0	16	6.34
2019-04-03 03:00:00	0	14.67	5.92
2019-04-03 04:00:00	0	13.84	5.75
2019-04-03 05:00:00	0	15.34	6.17
2019-04-03 06:00:00	0	14.92	6.59
2019-04-03 07:00:00	0	14	6.09
2019-04-03 08:00:00	0	16.33	6.42
2019-04-03 09:00:00	0	15	6.09
2019-04-03 10:00:00	0	15.09	6.33
2019-04-03 11:00:00	0	16	6.67
2019-04-03 12:00:00	3	16.25	7
2019-04-03 13:00:00	84	16.92	9.17
2019-04-03 14:00:00	42	16.33	8.17
2019-04-03 15:00:00	0	14.5	6.34
2019-04-03 16:00:00	0	15.75	6.59
2019-04-03 17:00:00	0	15.67	6.92
2019-04-03 18:00:00	0	16.67	6.92
2019-04-03 19:00:00	0	15.17	6.67
2019-04-03 20:00:00	0	14.59	6.33
2019-04-03 21:00:00	0	15	6.33
2019-04-03 22:00:00	0	14.33	6.42
2019-04-03 23:00:00	0	14.83	6.59
2019-04-04 00:00:00	0	14.33	6.33
2019-04-04 01:00:00	0	13.58	6
2019-04-04 02:00:00	0	15.42	6.33
2019-04-04 03:00:00	0	14.42	6.25
2019-04-04 04:00:00	0	13.59	6
2019-04-04 05:00:00	0	15.42	6.5
2019-04-04 06:00:00	0	13.75	5.83
2019-04-04 07:00:00	0	15.5	6
2019-04-04 08:00:00	0	14.25	6.42
2019-04-04 09:00:00	0	14.34	6.25
2019-04-04 10:00:00	0	15.59	6.42
2019-04-04 11:00:00	0	16.67	7.25
2019-04-04 12:00:00	0	16.5	7.17
2019-04-04 13:00:00	84	16.67	8.75
2019-04-04 14:00:00	42	16.92	7.92
2019-04-04 15:00:00	0	16.67	6.5
2019-04-04 16:00:00	0	15.67	7
2019-04-04 17:00:00	0	17.25	7.17
2019-04-04 18:00:00	0	17	7.25
2019-04-04 19:00:00	0	15.67	6.75
2019-04-04 20:00:00	0	17	6.92
2019-04-04 21:00:00	0	15.17	6.84
2019-04-04 22:00:00	0	15.25	6.5
2019-04-04 23:00:00	0	16.34	6.59
2019-04-05 00:00:00	0	14.22	5.33
2019-04-05 01:00:00	0	16	6.17
2019-04-05 02:00:00	0	14.59	6.42
2019-04-05 03:00:00	0	15.25	6.08
2019-04-05 04:00:00	0	15.84	6.25
2019-04-05 05:00:00	0	15	6.42
2019-04-05 06:00:00	0	17.67	6.5
2019-04-05 07:00:00	0	15	6.67
2019-04-05 08:00:00	0	16.25	6.33
2019-04-05 09:00:00	0	17.09	6.67
2019-04-05 10:00:00	0	15.67	6.75
2019-04-05 11:00:00	0	16.75	6.84
2019-04-05 12:00:00	0	17.92	7.67
2019-04-05 13:00:00	3	16.67	6.75
2019-04-05 14:00:00	81	17.67	8.67
2019-04-05 15:00:00	0	15.92	7.17
2019-04-05 16:00:00	0	16.67	6.42
2019-04-05 17:00:00	0	17.67	7
2019-04-05 18:00:00	0	16.84	7.09
2019-04-05 19:00:00	0	15.67	6.75
2019-04-05 20:00:00	0	17.17	7.25
2019-04-05 21:00:00	0	16.75	7
2019-04-05 22:00:00	0	17.17	6.92
2019-04-05 23:00:00	0	14.5	6.17
2019-04-06 00:00:00	0	15.78	6.45
2019-04-06 01:00:00	0	15.84	6.5
2019-04-06 02:00:00	0	15	6.08
2019-04-06 03:00:00	0	15.25	6.33
2019-04-06 04:00:00	0	13.84	5.84
2019-04-06 05:00:00	0	14.5	5.92
2019-04-06 06:00:00	0	15.34	6.34
2019-04-06 07:00:00	0	15.67	6.25
2019-04-06 08:00:00	0	16.75	6.25
2019-04-06 09:00:00	0	15.09	6.17
2019-04-06 10:00:00	0	17.17	6.42
2019-04-06 11:00:00	0	15.75	6.5
2019-04-06 12:00:00	0	15.67	6.58
2019-04-06 13:00:00	3	18	7.33
2019-04-06 14:00:00	42	15.67	7.84
2019-04-06 15:00:00	0	18.25	7.17
2019-04-06 16:00:00	0	15.42	6.83
2019-04-06 17:00:00	0	15.67	6.67
2019-04-06 18:00:00	0	18.17	7.58
2019-04-06 19:00:00	0	15.92	6.92
2019-04-06 20:00:00	0	18.17	7.42
2019-04-06 21:00:00	0	14.34	6.34
2019-04-06 22:00:00	0	15.17	6.33
2019-04-06 23:00:00	0	17.17	6.92
2019-04-07 00:00:00	0	15.78	6.89
2019-04-07 01:00:00	0	16.25	6.58
2019-04-07 02:00:00	0	14.92	6.67
2019-04-07 03:00:00	0	13.5	5.92
2019-04-07 04:00:00	0	16.58	6.92
2019-04-07 05:00:00	0	14.5	6.25
2019-04-07 06:00:00	0	16.08	6.67
2019-04-07 07:00:00	0	14.92	6.5
2019-04-07 08:00:00	0	15.5	6.42
2019-04-07 09:00:00	0	14.92	6.67
2019-04-07 10:00:00	0	15.67	6.58
2019-04-07 11:00:00	0	16.59	6.92
2019-04-07 12:00:00	0	16.17	6.92
2019-04-07 13:00:00	0	17.17	6.67
2019-04-07 14:00:00	0	15.67	7.09
2019-04-07 15:00:00	0	16.67	6.75
2019-04-07 16:00:00	0	16.67	6.83
2019-04-07 17:00:00	0	16.59	6.92
2019-04-07 18:00:00	0	17.25	6.75
2019-04-07 19:00:00	0	15.67	6.75
2019-04-07 20:00:00	0	17	6.59
2019-04-07 21:00:00	0	15.75	6.5
2019-04-07 22:00:00	0	16.09	6.5
2019-04-07 23:00:00	0	16.5	6.59
2019-04-08 00:00:00	0	15.22	6.56
2019-04-08 01:00:00	0	15.34	6.09
2019-04-08 02:00:00	0	15.59	6.5
2019-04-08 03:00:00	0	14.83	6.17
2019-04-08 04:00:00	0	17.59	7
2019-04-08 05:00:00	0	13.34	5.92
2019-04-08 06:00:00	0	14.33	5.92
2019-04-08 07:00:00	0	16.25	6.5
2019-04-08 08:00:00	0	15	6.5
2019-04-08 09:00:00	0	16.92	6.83
2019-04-08 10:00:00	0	15.67	6.75
2019-04-08 11:00:00	0	15.33	6.42
2019-04-08 12:00:00	0	17.5	7.25
2019-04-08 13:00:00	0	16.17	6.92
2019-04-08 14:00:00	0	17.42	7.25
2019-04-08 15:00:00	0	17.17	7.67
2019-04-08 16:00:00	0	14.08	6
2019-04-08 17:00:00	0	18.08	7.75
2019-04-08 18:00:00	0	15.33	6.42
2019-04-08 19:00:00	0	16.67	7.17
2019-04-08 20:00:00	0	18.08	7.67
2019-04-08 21:00:00	0	15.17	6.17
2019-04-08 22:00:00	0	15.33	6.08
2019-04-08 23:00:00	0	16.67	7.25
2019-04-09 00:00:00	0	16	6.44
2019-04-09 01:00:00	0	15.92	6.33
2019-04-09 02:00:00	0	13.5	5.83
2019-04-09 03:00:00	0	16.33	6.67
2019-04-09 04:00:00	0	15	6.92
2019-04-09 05:00:00	0	13.92	6.08
2019-04-09 06:00:00	0	15.5	6.5
2019-04-09 07:00:00	0	14.92	6.5
2019-04-09 08:00:00	0	15.5	6.33
2019-04-09 09:00:00	0	14.75	6.75
2019-04-09 10:00:00	0	15.09	6.5
2019-04-09 11:00:00	0	16.67	7.09
2019-04-09 12:00:00	0	16.84	7
2019-04-09 13:00:00	0	15.59	5.92
2019-04-09 14:00:00	0	16.67	7.25
2019-04-09 15:00:00	0	17.17	7.08
2019-04-09 16:00:00	0	17.09	6.59
2019-04-09 17:00:00	0	15.09	6.5
2019-04-09 18:00:00	0	16.67	6.58
2019-04-09 19:00:00	0	17.17	6.75
2019-04-09 20:00:00	0	15.67	6.5
2019-04-09 21:00:00	0	18.34	7.08
2019-04-09 22:00:00	0	16	6.67
2019-04-09 23:00:00	0	16.75	6.42
2019-04-10 00:00:00	0	15.78	6.22
2019-04-10 01:00:00	0	15.25	6.17
2019-04-10 02:00:00	0	17.67	7.25
2019-04-10 03:00:00	0	15.59	6.5
2019-04-10 04:00:00	0	14.59	6.25
2019-04-10 05:00:00	0	17.5	6.67
2019-04-10 06:00:00	0	14.75	6.17
2019-04-10 07:00:00	0	15.92	6
2019-04-10 08:00:00	0	16.08	6.83
2019-04-10 09:00:00	0	15.58	6.42
2019-04-10 10:00:00	0	17.67	7.09
2019-04-10 11:00:00	0	16	7.17
2019-04-10 12:00:00	0	16.92	7.17
2019-04-10 13:00:00	0	19.08	8.33
2019-04-10 14:00:00	0	16.58	7.25
2019-04-10 15:00:00	0	16.83	6.84
2019-04-10 16:00:00	0	15.75	6.75
2019-04-10 17:00:00	0	16.75	7.17
2019-04-10 18:00:00	0	18.5	7.67
2019-04-10 19:00:00	0	15.67	6.58
2019-04-10 20:00:00	0	16.33	6.84
2019-04-10 21:00:00	0	14.42	6.42
2019-04-10 22:00:00	0	14.83	6.5
2019-04-10 23:00:00	0	17.17	7.08
2019-04-11 00:00:00	0	17.22	7
2019-04-11 01:00:00	0	16.67	6.5
2019-04-11 02:00:00	0	14.75	6.17
2019-04-11 03:00:00	0	14.75	6.08
2019-04-11 04:00:00	0	16.75	7.08
2019-04-11 05:00:00	0	14.75	6.25
2019-04-11 06:00:00	0	16.08	6.5
2019-04-11 07:00:00	0	15.17	6.42
2019-04-11 08:00:00	0	15.33	6.58
2019-04-11 09:00:00	0	17.08	7.17
2019-04-11 10:00:00	0	15.33	6.5
2019-04-11 11:00:00	0	18.17	7.5
2019-04-11 12:00:00	0	17.58	7.92
2019-04-11 13:00:00	0	17.17	7.17
2019-04-11 14:00:00	0	17.75	8
2019-04-11 15:00:00	0	15.83	6.75
2019-04-11 16:00:00	0	17.83	7.5
2019-04-11 17:00:00	0	17.59	7.42
2019-04-11 18:00:00	0	15.67	6.42
2019-04-11 19:00:00	0	17.92	7.42
2019-04-11 20:00:00	0	16.42	7.25
2019-04-11 21:00:00	0	17.17	7
2019-04-11 22:00:00	0	16.25	7.25
2019-04-11 23:00:00	0	16.25	7.09
2019-04-12 00:00:00	0	15	6.67
2019-04-12 01:00:00	0	16.08	6.92
2019-04-12 02:00:00	0	17	6.92
2019-04-12 03:00:00	0	16.67	7
2019-04-12 04:00:00	0	15.58	6.59
2019-04-12 05:00:00	0	17.08	7.09
2019-04-12 06:00:00	0	16.67	7
2019-04-12 07:00:00	0	17.17	6.83
2019-04-12 08:00:00	0	16.67	7.5
2019-04-12 09:00:00	0	15.84	6.58
2019-04-12 10:00:00	0	17.34	7.25
2019-04-12 11:00:00	0	16.92	7.25
2019-04-12 12:00:00	0	18.75	7.92
2019-04-12 13:00:00	0	16.75	7.67
2019-04-12 14:00:00	0	17.42	7.84
2019-04-12 15:00:00	0	17.75	7.75
2019-04-12 16:00:00	0	17.42	7.42
2019-04-12 17:00:00	0	18.33	7.42
2019-04-12 18:00:00	0	17.59	8
2019-04-12 19:00:00	0	16.75	7.34
2019-04-12 20:00:00	0	18.25	7.83
2019-04-12 21:00:00	0	17.67	7.92
2019-04-12 22:00:00	0	16.5	7.17
2019-04-12 23:00:00	0	16.92	7.17
2019-04-13 00:00:00	0	17.11	6.89
2019-04-13 01:00:00	0	16.92	6.59
2019-04-13 02:00:00	0	16.59	7
2019-04-13 03:00:00	0	15	6.09
2019-04-13 04:00:00	0	16.92	7.17
2019-04-13 05:00:00	0	16.58	6.84
2019-04-13 06:00:00	0	17	6.92
2019-04-13 07:00:00	0	16.84	6.92
2019-04-13 08:00:00	0	15.75	6.84
2019-04-13 09:00:00	0	16.67	7
2019-04-13 10:00:00	0	16.75	7.25
2019-04-13 11:00:00	0	17.17	6.83
2019-04-13 12:00:00	0	16.84	7.17
2019-04-13 13:00:00	0	16.09	6.67
2019-04-13 14:00:00	0	18.33	7.92
2019-04-13 15:00:00	0	17	7.5
2019-04-13 16:00:00	0	17.67	7.42
2019-04-13 17:00:00	0	16.83	7.42
2019-04-13 18:00:00	0	16.5	7.34
2019-04-13 19:00:00	0	18.83	8.09
2019-04-13 20:00:00	0	16.42	7.17
2019-04-13 21:00:00	0	16.67	7
2019-04-13 22:00:00	0	16.67	7.33
2019-04-13 23:00:00	0	15.75	6.83
2019-04-14 00:00:00	0	15.56	6.44
2019-04-14 01:00:00	0	15.08	6.58
2019-04-14 02:00:00	0	16.58	6.83
2019-04-14 03:00:00	0	15.17	6.83
2019-04-14 04:00:00	0	15.75	6.83
2019-04-14 05:00:00	0	17.67	7.5
2019-04-14 06:00:00	0	15.33	6.5
2019-04-14 07:00:00	0	16.33	6.75
2019-04-14 08:00:00	0	16.08	7
2019-04-14 09:00:00	0	15.25	6.42
2019-04-14 10:00:00	0	18.5	8
2019-04-14 11:00:00	0	15.75	6.75
2019-04-14 12:00:00	0	18.58	7.92
2019-04-14 13:00:00	0	16.17	7
2019-04-14 14:00:00	0	15.83	6.67
2019-04-14 15:00:00	0	18.17	7.5
2019-04-14 16:00:00	0	15.75	6.83
2019-04-14 17:00:00	0	18.25	7.25
2019-04-14 18:00:00	0	16.17	6.92
2019-04-14 19:00:00	0	16.92	7.25
2019-04-14 20:00:00	0	18.83	8
2019-04-14 21:00:00	0	16.08	7.17
2019-04-14 22:00:00	0	18.25	7.25
2019-04-14 23:00:00	0	15.58	6.67
2019-04-15 00:00:00	0	17.44	7.22
2019-04-15 01:00:00	0	17.75	7.42
2019-04-15 02:00:00	0	16	7.08
2019-04-15 03:00:00	0	15.92	6.75
2019-04-15 04:00:00	0	17.25	6.83
2019-04-15 05:00:00	0	14.33	6.17
2019-04-15 06:00:00	0	17.5	7.34
2019-04-15 07:00:00	0	16.58	6.75
2019-04-15 08:00:00	0	16.34	6.5
2019-04-15 09:00:00	0	17.09	6.5
2019-04-15 10:00:00	0	15.67	6.75
2019-04-15 11:00:00	0	17.09	7.42
2019-04-15 12:00:00	0	17.42	6.92
2019-04-15 13:00:00	0	17.42	7.59
2019-04-15 14:00:00	0	18.67	7.84
2019-04-15 15:00:00	0	17.5	8.17
2019-04-15 16:00:00	0	15.59	6.75
2019-04-15 17:00:00	0	18.17	7.42
2019-04-15 18:00:00	0	16.75	6.92
2019-04-15 19:00:00	0	18.33	7.34
2019-04-15 20:00:00	0	16.92	7.67
2019-04-15 21:00:00	0	16.83	6.67
2019-04-15 22:00:00	0	16.67	7.17
2019-04-15 23:00:00	0	16	6.75
2019-04-16 00:00:00	0	17.33	6.67
2019-04-16 01:00:00	0	16.42	6.67
2019-04-16 02:00:00	0	14.5	6.5
2019-04-16 03:00:00	0	17.09	7
2019-04-16 04:00:00	0	15.09	6.5
2019-04-16 05:00:00	0	14.92	6.42
2019-04-16 06:00:00	0	16.17	6.5
2019-04-16 07:00:00	0	15.75	6.67
2019-04-16 08:00:00	0	16.59	6.58
2019-04-16 09:00:00	0	15.09	6.84
2019-04-16 10:00:00	0	16.34	6.33
2019-04-16 11:00:00	0	18.25	7.5
2019-04-16 12:00:00	0	17.25	7.33
2019-04-16 13:00:00	0	16	6.59
2019-04-16 14:00:00	0	18.09	7.5
2019-04-16 15:00:00	0	17.59	7.25
2019-04-16 16:00:00	0	17.67	7
2019-04-16 17:00:00	0	16.42	7.17
2019-04-16 18:00:00	0	17	6.92
2019-04-16 19:00:00	0	17.67	7.34
2019-04-16 20:00:00	0	16.84	6.67
2019-04-16 21:00:00	0	17.92	6.84
2019-04-16 22:00:00	0	16.5	7.17
2019-04-16 23:00:00	0	16.83	7.09
2019-04-17 00:00:00	0	16.67	7
2019-04-17 01:00:00	0	15.67	6.42
2019-04-17 02:00:00	0	19.5	7.67
2019-04-17 03:00:00	0	14.75	6.5
2019-04-17 04:00:00	0	15.75	6.08
2019-04-17 05:00:00	0	17.25	6.33
2019-04-17 06:00:00	0	15.67	6.5
2019-04-17 07:00:00	0	16	6.25
2019-04-17 08:00:00	0	17.42	7.09
2019-04-17 09:00:00	0	16.84	6.67
2019-04-17 10:00:00	0	17.17	6.5
2019-04-17 11:00:00	0	17.17	7.92
2019-04-17 12:00:00	0	17.92	7.33
2019-04-17 13:00:00	0	18.58	7.67
2019-04-17 14:00:00	0	17.17	7.25
2019-04-17 15:00:00	0	15.75	6.67
2019-04-17 16:00:00	0	17.84	7.5
2019-04-17 17:00:00	0	18	7.5
2019-04-17 18:00:00	0	18.67	7.67
2019-04-17 19:00:00	0	16.84	6.92
2019-04-17 20:00:00	0	15.75	5.92
2019-04-17 21:00:00	0	15.42	6.75
2019-04-17 22:00:00	0	15.84	6.42
2019-04-17 23:00:00	0	17.33	7
2019-04-18 00:00:00	0	15.45	6.67
2019-04-18 01:00:00	0	15.84	6.5
2019-04-18 02:00:00	0	17.09	7.09
2019-04-18 03:00:00	0	16.67	7.25
2019-04-18 04:00:00	0	16.42	6.84
2019-04-18 05:00:00	0	16.42	7.42
2019-04-18 06:00:00	0	15.75	6.83
2019-04-18 07:00:00	0	16.58	6.92
2019-04-18 08:00:00	0	17	7.58
2019-04-18 09:00:00	0	16.25	7.17
2019-04-18 10:00:00	0	18.17	7.84
2019-04-18 11:00:00	0	16.58	7.34
2019-04-18 12:00:00	0	19	8.08
2019-04-18 13:00:00	0	17.92	8.17
2019-04-18 14:00:00	0	17.25	7.67
2019-04-18 15:00:00	0	18.33	7.75
2019-04-18 16:00:00	0	17.42	7.67
2019-04-18 17:00:00	0	18.75	7.92
2019-04-18 18:00:00	0	16.83	7.58
2019-04-18 19:00:00	0	17.42	7.67
2019-04-18 20:00:00	0	19.42	8.34
2019-04-18 21:00:00	0	16.75	7.17
2019-04-18 22:00:00	0	16.92	7.08
2019-04-18 23:00:00	0	17.58	7.83
2019-04-19 00:00:00	0	17.56	7.44
2019-04-19 01:00:00	0	18.58	7.5
2019-04-19 02:00:00	0	16.84	7.33
2019-04-19 03:00:00	0	16.67	7.17
2019-04-19 04:00:00	0	18	7.5
2019-04-19 05:00:00	0	16.75	7.42
2019-04-19 06:00:00	0	19.25	7.5
2019-04-19 07:00:00	0	17.34	7.67
2019-04-19 08:00:00	0	17.25	7.42
2019-04-19 09:00:00	0	18.67	7.84
2019-04-19 10:00:00	0	17.34	7.75
2019-04-19 11:00:00	0	17.84	7.67
2019-04-19 12:00:00	0	19.08	7.92
2019-04-19 13:00:00	0	17.5	7.84
2019-04-19 14:00:00	0	18.17	8
2019-04-19 15:00:00	0	18.84	8.25
2019-04-19 16:00:00	0	17.42	7.58
2019-04-19 17:00:00	0	19.33	8.17
2019-04-19 18:00:00	0	17.92	8.09
2019-04-19 19:00:00	0	17.67	7.83
2019-04-19 20:00:00	0	19.25	8.34
2019-04-19 21:00:00	0	17.92	7.83
2019-04-19 22:00:00	0	18.75	7.59
2019-04-19 23:00:00	0	16.75	7.67
2019-04-20 00:00:00	0	18.55	7.56
2019-04-20 01:00:00	0	18.08	7.25
2019-04-20 02:00:00	0	16.75	7
2019-04-20 03:00:00	0	18.09	7.42
2019-04-20 04:00:00	0	16.75	7.34
2019-04-20 05:00:00	0	17.67	7.25
2019-04-20 06:00:00	0	18.08	7.67
2019-04-20 07:00:00	0	17.25	7.75
2019-04-20 08:00:00	0	17.34	7.67
2019-04-20 09:00:00	0	18.09	7.59
2019-04-20 10:00:00	0	17.75	7.5
2019-04-20 11:00:00	0	18.25	7.17
2019-04-20 12:00:00	0	17.5	7.42
2019-04-20 13:00:00	0	18.84	7.67
2019-04-20 14:00:00	0	18	8.42
2019-04-20 15:00:00	0	17.83	7.75
2019-04-20 16:00:00	0	18.42	7.67
2019-04-20 17:00:00	0	16.92	7.67
2019-04-20 18:00:00	0	19.42	8.09
2019-04-20 19:00:00	0	17.25	7.75
2019-04-20 20:00:00	0	17.17	7.42
2019-04-20 21:00:00	0	18.08	7.59
2019-04-20 22:00:00	0	16.75	7.59
2019-04-20 23:00:00	0	19.25	8
2019-04-21 00:00:00	0	16	6.89
2019-04-21 01:00:00	0	16.34	6.67
2019-04-21 02:00:00	0	18.17	7.67
2019-04-21 03:00:00	0	16.17	7
2019-04-21 04:00:00	0	18.67	7.5
2019-04-21 05:00:00	0	16.84	7.17
2019-04-21 06:00:00	0	18.09	7.25
2019-04-21 07:00:00	0	16.17	7.42
2019-04-21 08:00:00	0	16.75	7.08
2019-04-21 09:00:00	0	18.59	7.58
2019-04-21 10:00:00	0	17.25	7.5
2019-04-21 11:00:00	0	18.17	7.33
2019-04-21 12:00:00	0	17.58	8
2019-04-21 13:00:00	0	16.5	7.25
2019-04-21 14:00:00	0	18.92	7.92
2019-04-21 15:00:00	0	16.67	7.33
2019-04-21 16:00:00	0	18.17	7.08
2019-04-21 17:00:00	0	16.33	6.92
2019-04-21 18:00:00	0	16.5	7.17
2019-04-21 19:00:00	0	19.67	8.25
2019-04-21 20:00:00	0	18.5	8.25
2019-04-21 21:00:00	0	17.5	7.25
2019-04-21 22:00:00	0	17.33	6.83
2019-04-21 23:00:00	0	15.67	6.5
2019-04-22 00:00:00	0	17	7
2019-04-22 01:00:00	0	16	6.92
2019-04-22 02:00:00	0	17.5	7.42
2019-04-22 03:00:00	0	17.33	6.92
2019-04-22 04:00:00	0	16.25	7.17
2019-04-22 05:00:00	0	17.67	7.25
2019-04-22 06:00:00	0	16.67	7.25
2019-04-22 07:00:00	0	16.08	6.92
2019-04-22 08:00:00	0	18.92	8
2019-04-22 09:00:00	0	16.17	6.92
2019-04-22 10:00:00	0	17.58	7.59
2019-04-22 11:00:00	0	19.17	8.25
2019-04-22 12:00:00	0	16.33	7
2019-04-22 13:00:00	0	20.17	8.58
2019-04-22 14:00:00	0	17.58	7.92
2019-04-22 15:00:00	0	18.08	8.09
2019-04-22 16:00:00	0	18.42	7.83
2019-04-22 17:00:00	0	16.84	7.25
2019-04-22 18:00:00	0	18.42	7.58
2019-04-22 19:00:00	0	17.33	7.67
2019-04-22 20:00:00	0	17.58	7.75
2019-04-22 21:00:00	0	18.75	7.92
2019-04-22 22:00:00	0	16	6.75
2019-04-22 23:00:00	0	17.33	7
2019-04-23 00:00:00	0	15.44	7.33
2019-04-23 01:00:00	0	15.33	6.59
2019-04-23 02:00:00	0	16.67	6.75
2019-04-23 03:00:00	0	16	6.75
2019-04-23 04:00:00	0	16.92	6.67
2019-04-23 05:00:00	0	15.92	7.09
2019-04-23 06:00:00	0	16.17	7.17
2019-04-23 07:00:00	0	18.34	7.83
2019-04-23 08:00:00	0	15.5	6.67
2019-04-23 09:00:00	0	17.25	7.09
2019-04-23 10:00:00	1	17.25	7.75
2019-04-23 11:00:00	0	16.83	7.33
2019-04-23 12:00:00	0	17.58	7.58
2019-04-23 13:00:00	0	18.42	7.83
2019-04-23 14:00:00	0	17.67	7.59
2019-04-23 15:00:00	0	18.08	7.67
2019-04-23 16:00:00	0	18.08	7.42
2019-04-23 17:00:00	0	16.92	7.42
2019-04-23 18:00:00	0	19	7.84
2019-04-23 19:00:00	0	17.5	8
2019-04-23 20:00:00	0	17.67	7.5
2019-04-23 21:00:00	0	18.83	7.92
2019-04-23 22:00:00	0	17.67	7.67
2019-04-23 23:00:00	0	18.83	7.75
2019-04-24 00:00:00	0	16.89	7.89
2019-04-24 01:00:00	0	16.84	6.92
2019-04-24 02:00:00	0	19	7.92
2019-04-24 03:00:00	0	16.25	7.17
2019-04-24 04:00:00	0	18.58	7.42
2019-04-24 05:00:00	0	16.25	6.92
2019-04-24 06:00:00	0	16.42	6.75
2019-04-24 07:00:00	0	19.67	7.83
2019-04-24 08:00:00	0	18.42	8.08
2019-04-24 09:00:00	0	16.92	7
2019-04-24 10:00:00	0	18.17	7.42
2019-04-24 11:00:00	0	17.67	8.17
2019-04-24 12:00:00	0	18.08	7.92
2019-04-24 13:00:00	0	19.59	8
2019-04-24 14:00:00	0	17.67	7.84
2019-04-24 15:00:00	0	16.92	7.25
2019-04-24 16:00:00	0	18.5	7.92
2019-04-24 17:00:00	0	18.08	7.58
2019-04-24 18:00:00	0	18.42	7.42
2019-04-24 19:00:00	0	17	7.09
2019-04-24 20:00:00	0	16.33	7.17
2019-04-24 21:00:00	0	17.67	7.5
2019-04-24 22:00:00	0	17.42	8
2019-04-24 23:00:00	0	16.75	7.42
2019-04-25 00:00:00	0	17.78	7.78
2019-04-25 01:00:00	0	16.92	7.42
2019-04-25 02:00:00	0	18.17	7.67
2019-04-25 03:00:00	0	17.17	7.75
2019-04-25 04:00:00	0	17.58	7.84
2019-04-25 05:00:00	0	16.25	7
2019-04-25 06:00:00	0	18.08	7.5
2019-04-25 07:00:00	0	16.25	7
2019-04-25 08:00:00	0	17.42	7.75
2019-04-25 09:00:00	0	19.25	8.17
2019-04-25 10:00:00	0	17.25	7.5
2019-04-25 11:00:00	0	18.75	7.67
2019-04-25 12:00:00	0	18.33	8.5
2019-04-25 13:00:00	0	18.08	8.08
2019-04-25 14:00:00	0	19.34	8.25
2019-04-25 15:00:00	0	17.92	8
2019-04-25 16:00:00	0	18.33	8.17
2019-04-25 17:00:00	0	19.58	8.34
2019-04-25 18:00:00	0	16.92	7.67
2019-04-25 19:00:00	0	19.67	8.67
2019-04-25 20:00:00	0	18.09	8
2019-04-25 21:00:00	0	18.33	7.33
2019-04-25 22:00:00	0	17.08	7.67
2019-04-25 23:00:00	0	17.17	7.75
2019-04-26 00:00:00	0	18.67	7.89
2019-04-26 01:00:00	0	16.58	7.25
2019-04-26 02:00:00	0	18.25	7.5
2019-04-26 03:00:00	0	17.08	7.67
2019-04-26 04:00:00	0	17.34	7.75
2019-04-26 05:00:00	0	19	8.17
2019-04-26 06:00:00	0	18.09	8.08
2019-04-26 07:00:00	0	18.84	8
2019-04-26 08:00:00	0	17.59	7.84
2019-04-26 09:00:00	0	17.5	7.83
2019-04-26 10:00:00	0	19	8.17
2019-04-26 11:00:00	0	18.09	8.08
2019-04-26 12:00:00	0	19.09	8.17
2019-04-26 13:00:00	0	18.42	8.59
2019-04-26 14:00:00	0	18.75	8.09
2019-04-26 15:00:00	0	19.09	8.09
2019-04-26 16:00:00	0	17.59	7.58
2019-04-26 17:00:00	0	20	8.25
2019-04-26 18:00:00	0	18.17	8.5
2019-04-26 19:00:00	0	19.17	8.33
2019-04-26 20:00:00	0	20.09	8.58
2019-04-26 21:00:00	0	18.59	8.17
2019-04-26 22:00:00	0	19.25	7.92
2019-04-26 23:00:00	0	17.59	8.09
2019-04-27 00:00:00	0	18.89	7.67
2019-04-27 01:00:00	0	18.34	7.5
2019-04-27 02:00:00	0	17.59	8
2019-04-27 03:00:00	0	17	7.42
2019-04-27 04:00:00	0	19	8.17
2019-04-27 05:00:00	0	18.17	8.08
2019-04-27 06:00:00	0	18.92	7.92
2019-04-27 07:00:00	0	17.5	8.08
2019-04-27 08:00:00	0	17.59	7.67
2019-04-27 09:00:00	0	18.42	7.59
2019-04-27 10:00:00	0	18.17	7.92
2019-04-27 11:00:00	0	18.5	7.67
2019-04-27 12:00:00	0	18.33	8.25
2019-04-27 13:00:00	0	18.25	8.09
2019-04-27 14:00:00	0	19.17	8.34
2019-04-27 15:00:00	0	19.75	9
2019-04-27 16:00:00	0	17.5	7.83
2019-04-27 17:00:00	0	19.92	8.75
2019-04-27 18:00:00	0	18.17	7.92
2019-04-27 19:00:00	0	19.33	8.08
2019-04-27 20:00:00	0	18	8.08
2019-04-27 21:00:00	0	16.83	7.5
2019-04-27 22:00:00	0	19.33	8.08
2019-04-27 23:00:00	0	17.17	7.67
2019-04-28 00:00:00	0	18.22	7.67
2019-04-28 01:00:00	0	18.34	7.67
2019-04-28 02:00:00	0	18.42	7.83
2019-04-28 03:00:00	0	17.34	7.08
2019-04-28 04:00:00	0	18.33	7.33
2019-04-28 05:00:00	0	17	7.5
2019-04-28 06:00:00	0	17.17	7.42
2019-04-28 07:00:00	0	18.42	7.92
2019-04-28 08:00:00	0	18	7.84
2019-04-28 09:00:00	0	18.17	7.17
2019-04-28 10:00:00	0	18	8.42
2019-04-28 11:00:00	0	16.92	7.59
2019-04-28 12:00:00	0	19.5	8.5
2019-04-28 13:00:00	0	18.5	8.42
2019-04-28 14:00:00	0	18.42	8.25
2019-04-28 15:00:00	0	19.83	8.5
2019-04-28 16:00:00	0	17.5	7.83
2019-04-28 17:00:00	0	18.67	7.58
2019-04-28 18:00:00	0	19.09	8.84
2019-04-28 19:00:00	0	19.25	8.58
2019-04-28 20:00:00	0	20.58	8.92
2019-04-28 21:00:00	0	18.25	8.42
2019-04-28 22:00:00	0	16.75	7.42
2019-04-28 23:00:00	0	18.84	8.17
2019-04-29 00:00:00	0	18.56	8
2019-04-29 01:00:00	0	18.17	7.59
2019-04-29 02:00:00	0	18	8.09
2019-04-29 03:00:00	0	16.67	7.34
2019-04-29 04:00:00	0	19.5	8.25
2019-04-29 05:00:00	0	16.42	7
2019-04-29 06:00:00	0	16.92	7.5
2019-04-29 07:00:00	0	18.92	8.09
2019-04-29 08:00:00	0	17.42	7.58
2019-04-29 09:00:00	0	16.42	7.08
2019-04-29 10:00:00	0	19.33	7.92
2019-04-29 11:00:00	0	18.59	8.17
2019-04-29 12:00:00	0	17.33	7.42
2019-04-29 13:00:00	0	20.42	8.58
2019-04-29 14:00:00	0	18.17	8.08
2019-04-29 15:00:00	0	20.42	8.92
2019-04-29 16:00:00	0	17.34	7.83
2019-04-29 17:00:00	0	17.17	6.92
2019-04-29 18:00:00	0	18.58	7.83
2019-04-29 19:00:00	0	17.58	7.92
2019-04-29 20:00:00	0	19.75	8.42
2019-04-29 21:00:00	0	17.42	7.75
2019-04-29 22:00:00	0	18	8
2019-04-29 23:00:00	0	17.83	7.25
2019-04-30 00:00:00	0	18.89	8.34
2019-04-30 01:00:00	0	18.67	7.58
2019-04-30 02:00:00	0	16.25	7
2019-04-30 03:00:00	0	15.5	6.5
2019-04-30 04:00:00	0	18	7.42
2019-04-30 05:00:00	0	16	6.92
2019-04-30 06:00:00	0	18.83	7.75
2019-04-30 07:00:00	0	16.58	7.25
2019-04-30 08:00:00	0	15.75	6.58
2019-04-30 09:00:00	0	18.5	7.5
2019-04-30 10:00:00	0	17.25	7.5
2019-04-30 11:00:00	0	18.08	7.58
2019-04-30 12:00:00	0	19.17	8.75
2019-04-30 13:00:00	0	17.42	7.75
2019-04-30 14:00:00	0	20.42	8.25
2019-04-30 15:00:00	0	19.33	8.75
2019-04-30 16:00:00	0	17.92	8
2019-04-30 17:00:00	0	19.83	8.5
2019-04-30 18:00:00	0	18.25	8
2019-04-30 19:00:00	0	19.92	8.58
2019-04-30 20:00:00	0	18.33	8.25
2019-04-30 21:00:00	0	18.17	8.25
2019-04-30 22:00:00	0	20.17	8.83
2019-04-30 23:00:00	0	17.75	7.83
2019-05-01 00:00:00	0	19	8.56

[truncated: 40 more sheets: PM 02341 02, PM 02342 02, PM 02342 03, PM 05050 01, PM 05050 03, PM 05050 04, PM 05060 031, PM 05060 032, PM 05060 04, PM 05070 02, PM 05070 03, PM 05070 04, PM 05110 02, PM 05110 04, PM 05141 01, PM 05141 03, PM 05142 01, PM 05142 04, PM 05150 02, PM 05150 03 …]
