# Supplementary material for: Traffic light optimization using non-dominated sorting genetic algorithm (NSGA2)
Source: Sci Rep. 2023 Sep 20;13:15550. doi: 10.1038/s41598-023-38884-2 (PMC10511403; doi:10.1038/s41598-023-38884-2)
Supplement: Supplementary file 1 — Supplementary Information. [file 41598_2023_38884_MOESM1_ESM.zip › dadosBHTrans/dados BHTrans 2019/xls/BPreto_StoAgostinho_II.xls]

## Sheet: PM 02011 03
Data/Hora	Intensidade(carros/hora)	Ocupacao(%)	Carga(%)
2019-04-01 00:00:00	0	0	0
2019-04-01 01:00:00	0	0	0
2019-04-01 02:00:00	0	0	0
2019-04-01 03:00:00	0	0	0
2019-04-01 04:00:00	0	0	0
2019-04-01 05:00:00	0	0	0
2019-04-01 06:00:00	0	0	0
2019-04-01 07:00:00	0	0	0
2019-04-01 08:00:00	0	0	0
2019-04-01 09:00:00	0	0	0
2019-04-01 10:00:00	0	0	0
2019-04-01 11:00:00	0	0	0
2019-04-01 12:00:00	0	0	0
2019-04-01 13:00:00	0	0	0
2019-04-01 14:00:00	0	0	0
2019-04-01 15:00:00	0	0	0
2019-04-01 16:00:00	0	0	0
2019-04-01 17:00:00	0	0	0
2019-04-01 18:00:00	0	0	0
2019-04-01 19:00:00	0	0	0
2019-04-01 20:00:00	0	0	0
2019-04-01 21:00:00	0	0	0
2019-04-01 22:00:00	0	0	0
2019-04-01 23:00:00	0	0	0
2019-04-02 00:00:00	0	0	0
2019-04-02 01:00:00	0	0	0
2019-04-02 02:00:00	0	0	0
2019-04-02 03:00:00	0	0	0
2019-04-02 04:00:00	0	0	0
2019-04-02 05:00:00	0	0	0
2019-04-02 06:00:00	0	0	0
2019-04-02 07:00:00	0	0	0
2019-04-02 08:00:00	0	0	0
2019-04-02 09:00:00	0	0	0
2019-04-02 10:00:00	0	0	0
2019-04-02 11:00:00	0	0	0
2019-04-02 12:00:00	0	0	0
2019-04-02 13:00:00	0	0	0
2019-04-02 14:00:00	0	0	0
2019-04-02 15:00:00	0	0	0
2019-04-02 16:00:00	0	0	0
2019-04-02 17:00:00	0	0	0
2019-04-02 18:00:00	0	0	0
2019-04-02 19:00:00	0	0	0
2019-04-02 20:00:00	0	0	0
2019-04-02 21:00:00	0	0	0
2019-04-02 22:00:00	0	0	0
2019-04-02 23:00:00	0	0	0
2019-04-03 00:00:00	0	0	0
2019-04-03 01:00:00	0	0	0
2019-04-03 02:00:00	0	0	0
2019-04-03 03:00:00	0	0	0
2019-04-03 04:00:00	0	0	0
2019-04-03 05:00:00	0	0	0
2019-04-03 06:00:00	0	0	0
2019-04-03 07:00:00	0	0	0
2019-04-03 08:00:00	0	0	0
2019-04-03 09:00:00	0	0	0
2019-04-03 10:00:00	0	0	0
2019-04-03 11:00:00	0	0	0
2019-04-03 12:00:00	0	0	0
2019-04-03 13:00:00	0	0	0
2019-04-03 14:00:00	0	0	0
2019-04-03 15:00:00	0	0	0
2019-04-03 16:00:00	0	0	0
2019-04-03 17:00:00	0	0	0
2019-04-03 18:00:00	0	0	0
2019-04-03 19:00:00	0	0	0
2019-04-03 20:00:00	0	0	0
2019-04-03 21:00:00	0	0	0
2019-04-03 22:00:00	0	0	0
2019-04-03 23:00:00	0	0	0
2019-04-04 00:00:00	0	0	0
2019-04-04 01:00:00	0	0	0
2019-04-04 02:00:00	0	0	0
2019-04-04 03:00:00	0	0	0
2019-04-04 04:00:00	0	0	0
2019-04-04 05:00:00	0	0	0
2019-04-04 06:00:00	0	0	0
2019-04-04 07:00:00	0	0	0
2019-04-04 08:00:00	0	0	0
2019-04-04 09:00:00	0	0	0
2019-04-04 10:00:00	0	0	0
2019-04-04 11:00:00	0	0	0
2019-04-04 12:00:00	0	0	0
2019-04-04 13:00:00	0	0	0
2019-04-04 14:00:00	0	0	0
2019-04-04 15:00:00	0	0	0
2019-04-04 16:00:00	0	0	0
2019-04-04 17:00:00	0	0	0
2019-04-04 18:00:00	0	0	0
2019-04-04 19:00:00	0	0	0
2019-04-04 20:00:00	0	0	0
2019-04-04 21:00:00	0	0	0
2019-04-04 22:00:00	0	0	0
2019-04-04 23:00:00	0	0	0
2019-04-05 00:00:00	0	0	0
2019-04-05 01:00:00	0	0	0
2019-04-05 02:00:00	0	0	0
2019-04-05 03:00:00	0	0	0
2019-04-05 04:00:00	0	0	0
2019-04-05 05:00:00	0	0	0
2019-04-05 06:00:00	0	0	0
2019-04-05 07:00:00	0	0	0
2019-04-05 08:00:00	0	0	0
2019-04-05 09:00:00	0	0	0
2019-04-05 10:00:00	0	0	0
2019-04-05 11:00:00	0	0	0
2019-04-05 12:00:00	0	0	0
2019-04-05 13:00:00	0	0	0
2019-04-05 14:00:00	0	0	0
2019-04-05 15:00:00	0	0	0
2019-04-05 16:00:00	0	0	0
2019-04-05 17:00:00	0	0	0
2019-04-05 18:00:00	0	0	0
2019-04-05 19:00:00	0	0	0
2019-04-05 20:00:00	0	0	0
2019-04-05 21:00:00	0	0	0
2019-04-05 22:00:00	0	0	0
2019-04-05 23:00:00	0	0	0
2019-04-06 00:00:00	0	0	0
2019-04-06 01:00:00	0	0	0
2019-04-06 02:00:00	0	0	0
2019-04-06 03:00:00	0	0	0
2019-04-06 04:00:00	0	0	0
2019-04-06 05:00:00	0	0	0
2019-04-06 06:00:00	0	0	0
2019-04-06 07:00:00	0	0	0
2019-04-06 08:00:00	0	0	0
2019-04-06 09:00:00	0	0	0
2019-04-06 10:00:00	0	0	0
2019-04-06 11:00:00	0	0	0
2019-04-06 12:00:00	0	0	0
2019-04-06 13:00:00	0	0	0
2019-04-06 14:00:00	0	0	0
2019-04-06 15:00:00	0	0	0
2019-04-06 16:00:00	0	0	0
2019-04-06 17:00:00	0	0	0
2019-04-06 18:00:00	0	0	0
2019-04-06 19:00:00	0	0	0
2019-04-06 20:00:00	0	0	0
2019-04-06 21:00:00	0	0	0
2019-04-06 22:00:00	0	0	0
2019-04-06 23:00:00	0	0	0
2019-04-07 00:00:00	0	0	0
2019-04-07 01:00:00	0	0	0
2019-04-07 02:00:00	0	0	0
2019-04-07 03:00:00	0	0	0
2019-04-07 04:00:00	0	0	0
2019-04-07 05:00:00	0	0	0
2019-04-07 06:00:00	0	0	0
2019-04-07 07:00:00	0	0	0
2019-04-07 08:00:00	0	0	0
2019-04-07 09:00:00	0	0	0
2019-04-07 10:00:00	0	0	0
2019-04-07 11:00:00	0	0	0
2019-04-07 12:00:00	0	0	0
2019-04-07 13:00:00	0	0	0
2019-04-07 14:00:00	0	0	0
2019-04-07 15:00:00	0	0	0
2019-04-07 16:00:00	0	0	0
2019-04-07 17:00:00	0	0	0
2019-04-07 18:00:00	0	0	0
2019-04-07 19:00:00	0	0	0
2019-04-07 20:00:00	0	0	0
2019-04-07 21:00:00	0	0	0
2019-04-07 22:00:00	0	0	0
2019-04-07 23:00:00	0	0	0
2019-04-08 00:00:00	0	0	0
2019-04-08 01:00:00	0	0	0
2019-04-08 02:00:00	0	0	0
2019-04-08 03:00:00	0	0	0
2019-04-08 04:00:00	0	0	0
2019-04-08 05:00:00	0	0	0
2019-04-08 06:00:00	0	0	0
2019-04-08 07:00:00	0	0	0
2019-04-08 08:00:00	0	0	0
2019-04-08 09:00:00	0	0	0
2019-04-08 10:00:00	0	0	0
2019-04-08 11:00:00	0	0	0
2019-04-08 12:00:00	0	0	0
2019-04-08 13:00:00	0	0	0
2019-04-08 14:00:00	0	0	0
2019-04-08 15:00:00	0	0	0
2019-04-08 16:00:00	0	0	0
2019-04-08 17:00:00	0	0	0
2019-04-08 18:00:00	0	0	0
2019-04-08 19:00:00	0	0	0
2019-04-08 20:00:00	0	0	0
2019-04-08 21:00:00	0	0	0
2019-04-08 22:00:00	0	0	0
2019-04-08 23:00:00	0	0	0
2019-04-09 00:00:00	0	0	0
2019-04-09 01:00:00	0	0	0
2019-04-09 02:00:00	0	0	0
2019-04-09 03:00:00	0	0	0
2019-04-09 04:00:00	0	0	0
2019-04-09 05:00:00	0	0	0
2019-04-09 06:00:00	0	0	0
2019-04-09 07:00:00	0	0	0
2019-04-09 08:00:00	0	0	0
2019-04-09 09:00:00	0	0	0
2019-04-09 10:00:00	0	0	0
2019-04-09 11:00:00	0	0	0
2019-04-09 12:00:00	0	0	0
2019-04-09 13:00:00	0	0	0
2019-04-09 14:00:00	0	0	0
2019-04-09 15:00:00	0	0	0
2019-04-09 16:00:00	0	0	0
2019-04-09 17:00:00	0	0	0
2019-04-09 18:00:00	0	0	0
2019-04-09 19:00:00	0	0	0
2019-04-09 20:00:00	0	0	0
2019-04-09 21:00:00	0	0	0
2019-04-09 22:00:00	0	0	0
2019-04-09 23:00:00	0	0	0
2019-04-10 00:00:00	0	0	0
2019-04-10 01:00:00	0	0	0
2019-04-10 02:00:00	0	0	0
2019-04-10 03:00:00	0	0	0
2019-04-10 04:00:00	0	0	0
2019-04-10 05:00:00	0	0	0
2019-04-10 06:00:00	0	0	0
2019-04-10 07:00:00	0	0	0
2019-04-10 08:00:00	0	0	0
2019-04-10 09:00:00	0	0	0
2019-04-10 10:00:00	0	0	0
2019-04-10 11:00:00	0	0	0
2019-04-10 12:00:00	0	0	0
2019-04-10 13:00:00	0	0	0
2019-04-10 14:00:00	0	0	0
2019-04-10 15:00:00	0	0	0
2019-04-10 16:00:00	0	0	0
2019-04-10 17:00:00	0	0	0
2019-04-10 18:00:00	0	0	0
2019-04-10 19:00:00	0	0	0
2019-04-10 20:00:00	0	0	0
2019-04-10 21:00:00	0	0	0
2019-04-10 22:00:00	0	0	0
2019-04-10 23:00:00	0	0	0
2019-04-11 00:00:00	0	0	0
2019-04-11 01:00:00	0	0	0
2019-04-11 02:00:00	0	0	0
2019-04-11 03:00:00	0	0	0
2019-04-11 04:00:00	0	0	0
2019-04-11 05:00:00	0	0	0
2019-04-11 06:00:00	0	0	0
2019-04-11 07:00:00	0	0	0
2019-04-11 08:00:00	0	0	0
2019-04-11 09:00:00	0	0	0
2019-04-11 10:00:00	0	0	0
2019-04-11 11:00:00	0	0	0
2019-04-11 12:00:00	0	0	0
2019-04-11 13:00:00	0	0	0
2019-04-11 14:00:00	0	0	0
2019-04-11 15:00:00	0	0	0
2019-04-11 16:00:00	0	0	0
2019-04-11 17:00:00	0	0	0
2019-04-11 18:00:00	0	0	0
2019-04-11 19:00:00	0	0	0
2019-04-11 20:00:00	0	0	0
2019-04-11 21:00:00	0	0	0
2019-04-11 22:00:00	0	0	0
2019-04-11 23:00:00	0	0	0
2019-04-12 00:00:00	0	0	0
2019-04-12 01:00:00	0	0	0
2019-04-12 02:00:00	0	0	0
2019-04-12 03:00:00	0	0	0
2019-04-12 04:00:00	0	0	0
2019-04-12 05:00:00	0	0	0
2019-04-12 06:00:00	0	0	0
2019-04-12 07:00:00	0	0	0
2019-04-12 08:00:00	0	0	0
2019-04-12 09:00:00	0	0	0
2019-04-12 10:00:00	0	0	0
2019-04-12 11:00:00	0	0	0
2019-04-12 12:00:00	0	0	0
2019-04-12 13:00:00	0	0	0
2019-04-12 14:00:00	0	0	0
2019-04-12 15:00:00	0	0	0
2019-04-12 16:00:00	0	0	0
2019-04-12 17:00:00	0	0	0
2019-04-12 18:00:00	0	0	0
2019-04-12 19:00:00	0	0	0
2019-04-12 20:00:00	0	0	0
2019-04-12 21:00:00	0	0	0
2019-04-12 22:00:00	0	0	0
2019-04-12 23:00:00	0	0	0
2019-04-13 00:00:00	0	0	0
2019-04-13 01:00:00	0	0	0
2019-04-13 02:00:00	0	0	0
2019-04-13 03:00:00	0	0	0
2019-04-13 04:00:00	0	0	0
2019-04-13 05:00:00	0	0	0
2019-04-13 06:00:00	0	0	0
2019-04-13 07:00:00	0	0	0
2019-04-13 08:00:00	0	0	0
2019-04-13 09:00:00	0	0	0
2019-04-13 10:00:00	0	0	0
2019-04-13 11:00:00	0	0	0
2019-04-13 12:00:00	0	0	0
2019-04-13 13:00:00	0	0	0
2019-04-13 14:00:00	0	0	0
2019-04-13 15:00:00	0	0	0
2019-04-13 16:00:00	0	0	0
2019-04-13 17:00:00	0	0	0
2019-04-13 18:00:00	0	0	0
2019-04-13 19:00:00	0	0	0
2019-04-13 20:00:00	0	0	0
2019-04-13 21:00:00	0	0	0
2019-04-13 22:00:00	0	0	0
2019-04-13 23:00:00	0	0	0
2019-04-14 00:00:00	0	0	0
2019-04-14 01:00:00	0	0	0
2019-04-14 02:00:00	0	0	0
2019-04-14 03:00:00	0	0	0
2019-04-14 04:00:00	0	0	0
2019-04-14 05:00:00	0	0	0
2019-04-14 06:00:00	0	0	0
2019-04-14 07:00:00	0	0	0
2019-04-14 08:00:00	0	0	0
2019-04-14 09:00:00	0	0	0
2019-04-14 10:00:00	0	0	0
2019-04-14 11:00:00	0	0	0
2019-04-14 12:00:00	0	0	0
2019-04-14 13:00:00	0	0	0
2019-04-14 14:00:00	0	0	0
2019-04-14 15:00:00	0	0	0
2019-04-14 16:00:00	0	0	0
2019-04-14 17:00:00	0	0	0
2019-04-14 18:00:00	0	0	0
2019-04-14 19:00:00	0	0	0
2019-04-14 20:00:00	0	0	0
2019-04-14 21:00:00	0	0	0
2019-04-14 22:00:00	0	0	0
2019-04-14 23:00:00	0	0	0
2019-04-15 00:00:00	0	0	0
2019-04-15 01:00:00	0	0	0
2019-04-15 02:00:00	0	0	0
2019-04-15 03:00:00	0	0	0
2019-04-15 04:00:00	0	0	0
2019-04-15 05:00:00	0	0	0
2019-04-15 06:00:00	0	0	0
2019-04-15 07:00:00	0	0	0
2019-04-15 08:00:00	0	0	0
2019-04-15 09:00:00	0	0	0
2019-04-15 10:00:00	0	0	0
2019-04-15 11:00:00	0	0	0
2019-04-15 12:00:00	0	0	0
2019-04-15 13:00:00	0	0	0
2019-04-15 14:00:00	0	0	0
2019-04-15 15:00:00	0	0	0
2019-04-15 16:00:00	0	0	0
2019-04-15 17:00:00	0	0	0
2019-04-15 18:00:00	0	0	0
2019-04-15 19:00:00	0	0	0
2019-04-15 20:00:00	0	0	0
2019-04-15 21:00:00	0	0	0
2019-04-15 22:00:00	0	0	0
2019-04-15 23:00:00	0	0	0
2019-04-16 00:00:00	0	0	0
2019-04-16 01:00:00	0	0	0
2019-04-16 02:00:00	0	0	0
2019-04-16 03:00:00	0	0	0
2019-04-16 04:00:00	0	0	0
2019-04-16 05:00:00	0	0	0
2019-04-16 06:00:00	0	0	0
2019-04-16 07:00:00	0	0	0
2019-04-16 08:00:00	0	0	0
2019-04-16 09:00:00	0	0	0
2019-04-16 10:00:00	0	0	0
2019-04-16 11:00:00	0	0	0
2019-04-16 12:00:00	0	0	0
2019-04-16 13:00:00	0	0	0
2019-04-16 14:00:00	0	0	0
2019-04-16 15:00:00	0	0	0
2019-04-16 16:00:00	0	0	0
2019-04-16 17:00:00	0	0	0
2019-04-16 18:00:00	0	0	0
2019-04-16 19:00:00	0	0	0
2019-04-16 20:00:00	0	0	0
2019-04-16 21:00:00	0	0	0
2019-04-16 22:00:00	0	0	0
2019-04-16 23:00:00	0	0	0
2019-04-17 00:00:00	0	0	0
2019-04-17 01:00:00	0	0	0
2019-04-17 02:00:00	0	0	0
2019-04-17 03:00:00	0	0	0
2019-04-17 04:00:00	0	0	0
2019-04-17 05:00:00	0	0	0
2019-04-17 06:00:00	0	0	0
2019-04-17 07:00:00	0	0	0
2019-04-17 08:00:00	0	0	0
2019-04-17 09:00:00	0	0	0
2019-04-17 10:00:00	0	0	0
2019-04-17 11:00:00	0	0	0
2019-04-17 12:00:00	0	0	0
2019-04-17 13:00:00	0	0	0
2019-04-17 14:00:00	0	0	0
2019-04-17 15:00:00	0	0	0
2019-04-17 16:00:00	0	0	0
2019-04-17 17:00:00	0	0	0
2019-04-17 18:00:00	0	0	0
2019-04-17 19:00:00	0	0	0
2019-04-17 20:00:00	0	0	0
2019-04-17 21:00:00	0	0	0
2019-04-17 22:00:00	0	0	0
2019-04-17 23:00:00	0	0	0
2019-04-18 00:00:00	0	0	0
2019-04-18 01:00:00	0	0	0
2019-04-18 02:00:00	0	0	0
2019-04-18 03:00:00	0	0	0
2019-04-18 04:00:00	0	0	0
2019-04-18 05:00:00	0	0	0
2019-04-18 06:00:00	0	0	0
2019-04-18 07:00:00	0	0	0
2019-04-18 08:00:00	0	0	0
2019-04-18 09:00:00	0	0	0
2019-04-18 10:00:00	0	0	0
2019-04-18 11:00:00	0	0	0
2019-04-18 12:00:00	0	0	0
2019-04-18 13:00:00	0	0	0
2019-04-18 14:00:00	0	0	0
2019-04-18 15:00:00	0	0	0
2019-04-18 16:00:00	0	0	0
2019-04-18 17:00:00	0	0	0
2019-04-18 18:00:00	0	0	0
2019-04-18 19:00:00	0	0	0
2019-04-18 20:00:00	0	0	0
2019-04-18 21:00:00	0	0	0
2019-04-18 22:00:00	0	0	0
2019-04-18 23:00:00	0	0	0
2019-04-19 00:00:00	0	0	0
2019-04-19 01:00:00	0	0	0
2019-04-19 02:00:00	0	0	0
2019-04-19 03:00:00	0	0	0
2019-04-19 04:00:00	0	0	0
2019-04-19 05:00:00	0	0	0
2019-04-19 06:00:00	0	0	0
2019-04-19 07:00:00	0	0	0
2019-04-19 08:00:00	0	0	0
2019-04-19 09:00:00	0	0	0
2019-04-19 10:00:00	0	0	0
2019-04-19 11:00:00	0	0	0
2019-04-19 12:00:00	0	0	0
2019-04-19 13:00:00	0	0	0
2019-04-19 14:00:00	0	0	0
2019-04-19 15:00:00	0	0	0
2019-04-19 16:00:00	0	0	0
2019-04-19 17:00:00	0	0	0
2019-04-19 18:00:00	0	0	0
2019-04-19 19:00:00	0	0	0
2019-04-19 20:00:00	0	0	0
2019-04-19 21:00:00	0	0	0
2019-04-19 22:00:00	0	0	0
2019-04-19 23:00:00	0	0	0
2019-04-20 00:00:00	0	0	0
2019-04-20 01:00:00	0	0	0
2019-04-20 02:00:00	0	0	0
2019-04-20 03:00:00	0	0	0
2019-04-20 04:00:00	0	0	0
2019-04-20 05:00:00	0	0	0
2019-04-20 06:00:00	0	0	0
2019-04-20 07:00:00	0	0	0
2019-04-20 08:00:00	0	0	0
2019-04-20 09:00:00	0	0	0
2019-04-20 10:00:00	0	0	0
2019-04-20 11:00:00	0	0	0
2019-04-20 12:00:00	0	0	0
2019-04-20 13:00:00	0	0	0
2019-04-20 14:00:00	0	0	0
2019-04-20 15:00:00	0	0	0
2019-04-20 16:00:00	0	0	0
2019-04-20 17:00:00	0	0	0
2019-04-20 18:00:00	0	0	0
2019-04-20 19:00:00	0	0	0
2019-04-20 20:00:00	0	0	0
2019-04-20 21:00:00	0	0	0
2019-04-20 22:00:00	0	0	0
2019-04-20 23:00:00	0	0	0
2019-04-21 00:00:00	0	0	0
2019-04-21 01:00:00	0	0	0
2019-04-21 02:00:00	0	0	0
2019-04-21 03:00:00	0	0	0
2019-04-21 04:00:00	0	0	0
2019-04-21 05:00:00	0	0	0
2019-04-21 06:00:00	0	0	0
2019-04-21 07:00:00	0	0	0
2019-04-21 08:00:00	0	0	0
2019-04-21 09:00:00	0	0	0
2019-04-21 10:00:00	0	0	0
2019-04-21 11:00:00	0	0	0
2019-04-21 12:00:00	0	0	0
2019-04-21 13:00:00	0	0	0
2019-04-21 14:00:00	0	0	0
2019-04-21 15:00:00	0	0	0
2019-04-21 16:00:00	0	0	0
2019-04-21 17:00:00	0	0	0
2019-04-21 18:00:00	0	0	0
2019-04-21 19:00:00	0	0	0
2019-04-21 20:00:00	0	0	0
2019-04-21 21:00:00	0	0	0
2019-04-21 22:00:00	0	0	0
2019-04-21 23:00:00	0	0	0
2019-04-22 00:00:00	0	0	0
2019-04-22 01:00:00	0	0	0
2019-04-22 02:00:00	0	0	0
2019-04-22 03:00:00	0	0	0
2019-04-22 04:00:00	0	0	0
2019-04-22 05:00:00	0	0	0
2019-04-22 06:00:00	0	0	0
2019-04-22 07:00:00	0	0	0
2019-04-22 08:00:00	0	0	0
2019-04-22 09:00:00	0	0	0
2019-04-22 10:00:00	0	0	0
2019-04-22 11:00:00	0	0	0
2019-04-22 12:00:00	0	0	0
2019-04-22 13:00:00	0	0	0
2019-04-22 14:00:00	0	0	0
2019-04-22 15:00:00	0	0	0
2019-04-22 16:00:00	0	0	0
2019-04-22 17:00:00	0	0	0
2019-04-22 18:00:00	0	0	0
2019-04-22 19:00:00	0	0	0
2019-04-22 20:00:00	0	0	0
2019-04-22 21:00:00	0	0	0
2019-04-22 22:00:00	0	0	0
2019-04-22 23:00:00	0	0	0
2019-04-23 00:00:00	0	0	0
2019-04-23 01:00:00	0	0	0
2019-04-23 02:00:00	0	0	0
2019-04-23 03:00:00	0	0	0
2019-04-23 04:00:00	0	0	0
2019-04-23 05:00:00	0	0	0
2019-04-23 06:00:00	0	0	0
2019-04-23 07:00:00	0	0	0
2019-04-23 08:00:00	0	0	0
2019-04-23 09:00:00	0	0	0
2019-04-23 10:00:00	0	0	0
2019-04-23 11:00:00	0	0	0
2019-04-23 12:00:00	0	0	0
2019-04-23 13:00:00	0	0	0
2019-04-23 14:00:00	0	0	0
2019-04-23 15:00:00	0	0	0
2019-04-23 16:00:00	0	0	0
2019-04-23 17:00:00	0	0	0
2019-04-23 18:00:00	0	0	0
2019-04-23 19:00:00	0	0	0
2019-04-23 20:00:00	0	0	0
2019-04-23 21:00:00	0	0	0
2019-04-23 22:00:00	0	0	0
2019-04-23 23:00:00	0	0	0
2019-04-24 00:00:00	0	0	0
2019-04-24 01:00:00	0	0	0
2019-04-24 02:00:00	0	0	0
2019-04-24 03:00:00	0	0	0
2019-04-24 04:00:00	0	0	0
2019-04-24 05:00:00	0	0	0
2019-04-24 06:00:00	0	0	0
2019-04-24 07:00:00	0	0	0
2019-04-24 08:00:00	0	0	0
2019-04-24 09:00:00	0	0	0
2019-04-24 10:00:00	0	0	0
2019-04-24 11:00:00	0	0	0
2019-04-24 12:00:00	0	0	0
2019-04-24 13:00:00	0	0	0
2019-04-24 14:00:00	0	0	0
2019-04-24 15:00:00	0	0	0
2019-04-24 16:00:00	0	0	0
2019-04-24 17:00:00	0	0	0
2019-04-24 18:00:00	0	0	0
2019-04-24 19:00:00	0	0	0
2019-04-24 20:00:00	0	0	0
2019-04-24 21:00:00	0	0	0
2019-04-24 22:00:00	0	0	0
2019-04-24 23:00:00	0	0	0
2019-04-25 00:00:00	0	0	0
2019-04-25 01:00:00	0	0	0
2019-04-25 02:00:00	0	0	0
2019-04-25 03:00:00	0	0	0
2019-04-25 04:00:00	0	0	0
2019-04-25 05:00:00	0	0	0
2019-04-25 06:00:00	0	0	0
2019-04-25 07:00:00	0	0	0
2019-04-25 08:00:00	0	0	0
2019-04-25 09:00:00	0	0	0
2019-04-25 10:00:00	0	0	0
2019-04-25 11:00:00	0	0	0
2019-04-25 12:00:00	0	0	0
2019-04-25 13:00:00	0	0	0
2019-04-25 14:00:00	0	0	0
2019-04-25 15:00:00	0	0	0
2019-04-25 16:00:00	0	0	0
2019-04-25 17:00:00	0	0	0
2019-04-25 18:00:00	0	0	0
2019-04-25 19:00:00	0	0	0
2019-04-25 20:00:00	0	0	0
2019-04-25 21:00:00	0	0	0
2019-04-25 22:00:00	0	0	0
2019-04-25 23:00:00	0	0	0
2019-04-26 00:00:00	0	0	0
2019-04-26 01:00:00	0	0	0
2019-04-26 02:00:00	0	0	0
2019-04-26 03:00:00	0	0	0
2019-04-26 04:00:00	0	0	0
2019-04-26 05:00:00	0	0	0
2019-04-26 06:00:00	0	0	0
2019-04-26 07:00:00	0	0	0
2019-04-26 08:00:00	0	0	0
2019-04-26 09:00:00	0	0	0
2019-04-26 10:00:00	0	0	0
2019-04-26 11:00:00	0	0	0
2019-04-26 12:00:00	0	0	0
2019-04-26 13:00:00	0	0	0
2019-04-26 14:00:00	0	0	0
2019-04-26 15:00:00	0	0	0
2019-04-26 16:00:00	0	0	0
2019-04-26 17:00:00	0	0	0
2019-04-26 18:00:00	0	0	0
2019-04-26 19:00:00	0	0	0
2019-04-26 20:00:00	0	0	0
2019-04-26 21:00:00	0	0	0
2019-04-26 22:00:00	0	0	0
2019-04-26 23:00:00	0	0	0
2019-04-27 00:00:00	0	0	0
2019-04-27 01:00:00	0	0	0
2019-04-27 02:00:00	0	0	0
2019-04-27 03:00:00	0	0	0
2019-04-27 04:00:00	0	0	0
2019-04-27 05:00:00	0	0	0
2019-04-27 06:00:00	0	0	0
2019-04-27 07:00:00	0	0	0
2019-04-27 08:00:00	0	0	0
2019-04-27 09:00:00	0	0	0
2019-04-27 10:00:00	0	0	0
2019-04-27 11:00:00	0	0	0
2019-04-27 12:00:00	0	0	0
2019-04-27 13:00:00	0	0	0
2019-04-27 14:00:00	0	0	0
2019-04-27 15:00:00	0	0	0
2019-04-27 16:00:00	0	0	0
2019-04-27 17:00:00	0	0	0
2019-04-27 18:00:00	0	0	0
2019-04-27 19:00:00	0	0	0
2019-04-27 20:00:00	0	0	0
2019-04-27 21:00:00	0	0	0
2019-04-27 22:00:00	0	0	0
2019-04-27 23:00:00	0	0	0
2019-04-28 00:00:00	0	0	0
2019-04-28 01:00:00	0	0	0
2019-04-28 02:00:00	0	0	0
2019-04-28 03:00:00	0	0	0
2019-04-28 04:00:00	0	0	0
2019-04-28 05:00:00	0	0	0
2019-04-28 06:00:00	0	0	0
2019-04-28 07:00:00	0	0	0
2019-04-28 08:00:00	0	0	0
2019-04-28 09:00:00	0	0	0
2019-04-28 10:00:00	0	0	0
2019-04-28 11:00:00	0	0	0
2019-04-28 12:00:00	0	0	0
2019-04-28 13:00:00	0	0	0
2019-04-28 14:00:00	0	0	0
2019-04-28 15:00:00	0	0	0
2019-04-28 16:00:00	0	0	0
2019-04-28 17:00:00	0	0	0
2019-04-28 18:00:00	0	0	0
2019-04-28 19:00:00	0	0	0
2019-04-28 20:00:00	0	0	0
2019-04-28 21:00:00	0	0	0
2019-04-28 22:00:00	0	0	0
2019-04-28 23:00:00	0	0	0
2019-04-29 00:00:00	0	0	0
2019-04-29 01:00:00	0	0	0
2019-04-29 02:00:00	0	0	0
2019-04-29 03:00:00	0	0	0
2019-04-29 04:00:00	0	0	0
2019-04-29 05:00:00	0	0	0
2019-04-29 06:00:00	0	0	0
2019-04-29 07:00:00	0	0	0
2019-04-29 08:00:00	0	0	0
2019-04-29 09:00:00	0	0	0
2019-04-29 10:00:00	0	0	0
2019-04-29 11:00:00	0	0	0
2019-04-29 12:00:00	0	0	0
2019-04-29 13:00:00	0	0	0
2019-04-29 14:00:00	0	0	0
2019-04-29 15:00:00	0	0	0
2019-04-29 16:00:00	0	0	0
2019-04-29 17:00:00	0	0	0
2019-04-29 18:00:00	0	0	0
2019-04-29 19:00:00	0	0	0
2019-04-29 20:00:00	0	0	0
2019-04-29 21:00:00	0	0	0
2019-04-29 22:00:00	0	0	0
2019-04-29 23:00:00	0	0	0
2019-04-30 00:00:00	0	0	0
2019-04-30 01:00:00	0	0	0
2019-04-30 02:00:00	0	0	0
2019-04-30 03:00:00	0	0	0
2019-04-30 04:00:00	0	0	0
2019-04-30 05:00:00	0	0	0
2019-04-30 06:00:00	0	0	0
2019-04-30 07:00:00	0	0	0
2019-04-30 08:00:00	0	0	0
2019-04-30 09:00:00	0	0	0
2019-04-30 10:00:00	0	0	0
2019-04-30 11:00:00	0	0	0
2019-04-30 12:00:00	0	0	0
2019-04-30 13:00:00	0	0	0
2019-04-30 14:00:00	0	0	0
2019-04-30 15:00:00	0	0	0
2019-04-30 16:00:00	0	0	0
2019-04-30 17:00:00	0	0	0
2019-04-30 18:00:00	0	0	0
2019-04-30 19:00:00	0	0	0
2019-04-30 20:00:00	0	0	0
2019-04-30 21:00:00	0	0	0
2019-04-30 22:00:00	0	0	0
2019-04-30 23:00:00	0	0	0
2019-05-01 00:00:00	0	0	0

## Sheet: PM 02011 04
Data/Hora	Intensidade(carros/hora)	Ocupacao(%)	Carga(%)
2019-04-01 00:00:00	0	0	0
2019-04-01 01:00:00	0	0	0
2019-04-01 02:00:00	0	0	0
2019-04-01 03:00:00	0	0	0
2019-04-01 04:00:00	0	0	0
2019-04-01 05:00:00	0	0	0
2019-04-01 06:00:00	0	0	0
2019-04-01 07:00:00	0	0	0
2019-04-01 08:00:00	0	0	0
2019-04-01 09:00:00	0	0	0
2019-04-01 10:00:00	0	0	0
2019-04-01 11:00:00	0	0	0
2019-04-01 12:00:00	0	0	0
2019-04-01 13:00:00	0	0	0
2019-04-01 14:00:00	0	0	0
2019-04-01 15:00:00	0	0	0
2019-04-01 16:00:00	0	0	0
2019-04-01 17:00:00	0	0	0
2019-04-01 18:00:00	0	0	0
2019-04-01 19:00:00	0	0	0
2019-04-01 20:00:00	0	0	0
2019-04-01 21:00:00	0	0	0
2019-04-01 22:00:00	0	0	0
2019-04-01 23:00:00	0	0	0
2019-04-02 00:00:00	0	0	0
2019-04-02 01:00:00	0	0	0
2019-04-02 02:00:00	0	0	0
2019-04-02 03:00:00	0	0	0
2019-04-02 04:00:00	0	0	0
2019-04-02 05:00:00	0	0	0
2019-04-02 06:00:00	0	0	0
2019-04-02 07:00:00	0	0	0
2019-04-02 08:00:00	0	0	0
2019-04-02 09:00:00	0	0	0
2019-04-02 10:00:00	0	0	0
2019-04-02 11:00:00	0	0	0
2019-04-02 12:00:00	0	0	0
2019-04-02 13:00:00	0	0	0
2019-04-02 14:00:00	0	0	0
2019-04-02 15:00:00	0	0	0
2019-04-02 16:00:00	0	0	0
2019-04-02 17:00:00	0	0	0
2019-04-02 18:00:00	0	0	0
2019-04-02 19:00:00	0	0	0
2019-04-02 20:00:00	0	0	0
2019-04-02 21:00:00	0	0	0
2019-04-02 22:00:00	0	0	0
2019-04-02 23:00:00	0	0	0
2019-04-03 00:00:00	0	0	0
2019-04-03 01:00:00	0	0	0
2019-04-03 02:00:00	0	0	0
2019-04-03 03:00:00	0	0	0
2019-04-03 04:00:00	0	0	0
2019-04-03 05:00:00	0	0	0
2019-04-03 06:00:00	0	0	0
2019-04-03 07:00:00	0	0	0
2019-04-03 08:00:00	0	0	0
2019-04-03 09:00:00	0	0	0
2019-04-03 10:00:00	0	0	0
2019-04-03 11:00:00	0	0	0
2019-04-03 12:00:00	0	0	0
2019-04-03 13:00:00	0	0	0
2019-04-03 14:00:00	0	0	0
2019-04-03 15:00:00	0	0	0
2019-04-03 16:00:00	0	0	0
2019-04-03 17:00:00	0	0	0
2019-04-03 18:00:00	0	0	0
2019-04-03 19:00:00	0	0	0
2019-04-03 20:00:00	0	0	0
2019-04-03 21:00:00	0	0	0
2019-04-03 22:00:00	0	0	0
2019-04-03 23:00:00	0	0	0
2019-04-04 00:00:00	0	0	0
2019-04-04 01:00:00	0	0	0
2019-04-04 02:00:00	0	0	0
2019-04-04 03:00:00	0	0	0
2019-04-04 04:00:00	0	0	0
2019-04-04 05:00:00	0	0	0
2019-04-04 06:00:00	0	0	0
2019-04-04 07:00:00	0	0	0
2019-04-04 08:00:00	0	0	0
2019-04-04 09:00:00	0	0	0
2019-04-04 10:00:00	0	0	0
2019-04-04 11:00:00	0	0	0
2019-04-04 12:00:00	0	0	0
2019-04-04 13:00:00	0	0	0
2019-04-04 14:00:00	0	0	0
2019-04-04 15:00:00	0	0	0
2019-04-04 16:00:00	0	0	0
2019-04-04 17:00:00	0	0	0
2019-04-04 18:00:00	0	0	0
2019-04-04 19:00:00	0	0	0
2019-04-04 20:00:00	0	0	0
2019-04-04 21:00:00	0	0	0
2019-04-04 22:00:00	0	0	0
2019-04-04 23:00:00	0	0	0
2019-04-05 00:00:00	0	0	0
2019-04-05 01:00:00	0	0	0
2019-04-05 02:00:00	0	0	0
2019-04-05 03:00:00	0	0	0
2019-04-05 04:00:00	0	0	0
2019-04-05 05:00:00	0	0	0
2019-04-05 06:00:00	0	0	0
2019-04-05 07:00:00	0	0	0
2019-04-05 08:00:00	0	0	0
2019-04-05 09:00:00	0	0	0
2019-04-05 10:00:00	0	0	0
2019-04-05 11:00:00	0	0	0
2019-04-05 12:00:00	0	0	0
2019-04-05 13:00:00	0	0	0
2019-04-05 14:00:00	0	0	0
2019-04-05 15:00:00	0	0	0
2019-04-05 16:00:00	0	0	0
2019-04-05 17:00:00	0	0	0
2019-04-05 18:00:00	0	0	0
2019-04-05 19:00:00	0	0	0
2019-04-05 20:00:00	0	0	0
2019-04-05 21:00:00	0	0	0
2019-04-05 22:00:00	0	0	0
2019-04-05 23:00:00	0	0	0
2019-04-06 00:00:00	0	0	0
2019-04-06 01:00:00	0	0	0
2019-04-06 02:00:00	0	0	0
2019-04-06 03:00:00	0	0	0
2019-04-06 04:00:00	0	0	0
2019-04-06 05:00:00	0	0	0
2019-04-06 06:00:00	0	0	0
2019-04-06 07:00:00	0	0	0
2019-04-06 08:00:00	0	0	0
2019-04-06 09:00:00	0	0	0
2019-04-06 10:00:00	0	0	0
2019-04-06 11:00:00	0	0	0
2019-04-06 12:00:00	0	0	0
2019-04-06 13:00:00	0	0	0
2019-04-06 14:00:00	0	0	0
2019-04-06 15:00:00	0	0	0
2019-04-06 16:00:00	0	0	0
2019-04-06 17:00:00	0	0	0
2019-04-06 18:00:00	0	0	0
2019-04-06 19:00:00	0	0	0
2019-04-06 20:00:00	0	0	0
2019-04-06 21:00:00	0	0	0
2019-04-06 22:00:00	0	0	0
2019-04-06 23:00:00	0	0	0
2019-04-07 00:00:00	0	0	0
2019-04-07 01:00:00	0	0	0
2019-04-07 02:00:00	0	0	0
2019-04-07 03:00:00	0	0	0
2019-04-07 04:00:00	0	0	0
2019-04-07 05:00:00	0	0	0
2019-04-07 06:00:00	0	0	0
2019-04-07 07:00:00	0	0	0
2019-04-07 08:00:00	0	0	0
2019-04-07 09:00:00	0	0	0
2019-04-07 10:00:00	0	0	0
2019-04-07 11:00:00	0	0	0
2019-04-07 12:00:00	0	0	0
2019-04-07 13:00:00	0	0	0
2019-04-07 14:00:00	0	0	0
2019-04-07 15:00:00	0	0	0
2019-04-07 16:00:00	0	0	0
2019-04-07 17:00:00	0	0	0
2019-04-07 18:00:00	0	0	0
2019-04-07 19:00:00	0	0	0
2019-04-07 20:00:00	0	0	0
2019-04-07 21:00:00	0	0	0
2019-04-07 22:00:00	0	0	0
2019-04-07 23:00:00	0	0	0
2019-04-08 00:00:00	0	0	0
2019-04-08 01:00:00	0	0	0
2019-04-08 02:00:00	0	0	0
2019-04-08 03:00:00	0	0	0
2019-04-08 04:00:00	0	0	0
2019-04-08 05:00:00	0	0	0
2019-04-08 06:00:00	0	0	0
2019-04-08 07:00:00	0	0	0
2019-04-08 08:00:00	0	0	0
2019-04-08 09:00:00	0	0	0
2019-04-08 10:00:00	0	0	0
2019-04-08 11:00:00	0	0	0
2019-04-08 12:00:00	0	0	0
2019-04-08 13:00:00	0	0	0
2019-04-08 14:00:00	0	0	0
2019-04-08 15:00:00	0	0	0
2019-04-08 16:00:00	0	0	0
2019-04-08 17:00:00	0	0	0
2019-04-08 18:00:00	0	0	0
2019-04-08 19:00:00	0	0	0
2019-04-08 20:00:00	0	0	0
2019-04-08 21:00:00	0	0	0
2019-04-08 22:00:00	0	0	0
2019-04-08 23:00:00	0	0	0
2019-04-09 00:00:00	0	0	0
2019-04-09 01:00:00	0	0	0
2019-04-09 02:00:00	0	0	0
2019-04-09 03:00:00	0	0	0
2019-04-09 04:00:00	0	0	0
2019-04-09 05:00:00	0	0	0
2019-04-09 06:00:00	0	0	0
2019-04-09 07:00:00	0	0	0
2019-04-09 08:00:00	0	0	0
2019-04-09 09:00:00	0	0	0
2019-04-09 10:00:00	0	0	0
2019-04-09 11:00:00	0	0	0
2019-04-09 12:00:00	0	0	0
2019-04-09 13:00:00	0	0	0
2019-04-09 14:00:00	0	0	0
2019-04-09 15:00:00	0	0	0
2019-04-09 16:00:00	0	0	0
2019-04-09 17:00:00	0	0	0
2019-04-09 18:00:00	0	0	0
2019-04-09 19:00:00	0	0	0
2019-04-09 20:00:00	0	0	0
2019-04-09 21:00:00	0	0	0
2019-04-09 22:00:00	0	0	0
2019-04-09 23:00:00	0	0	0
2019-04-10 00:00:00	0	0	0
2019-04-10 01:00:00	0	0	0
2019-04-10 02:00:00	0	0	0
2019-04-10 03:00:00	0	0	0
2019-04-10 04:00:00	0	0	0
2019-04-10 05:00:00	0	0	0
2019-04-10 06:00:00	0	0	0
2019-04-10 07:00:00	0	0	0
2019-04-10 08:00:00	0	0	0
2019-04-10 09:00:00	0	0	0
2019-04-10 10:00:00	0	0	0
2019-04-10 11:00:00	0	0	0
2019-04-10 12:00:00	0	0	0
2019-04-10 13:00:00	0	0	0
2019-04-10 14:00:00	0	0	0
2019-04-10 15:00:00	0	0	0
2019-04-10 16:00:00	0	0	0
2019-04-10 17:00:00	0	0	0
2019-04-10 18:00:00	0	0	0
2019-04-10 19:00:00	0	0	0
2019-04-10 20:00:00	0	0	0
2019-04-10 21:00:00	0	0	0
2019-04-10 22:00:00	0	0	0
2019-04-10 23:00:00	0	0	0
2019-04-11 00:00:00	0	0	0
2019-04-11 01:00:00	0	0	0
2019-04-11 02:00:00	0	0	0
2019-04-11 03:00:00	0	0	0
2019-04-11 04:00:00	0	0	0
2019-04-11 05:00:00	0	0	0
2019-04-11 06:00:00	0	0	0
2019-04-11 07:00:00	0	0	0
2019-04-11 08:00:00	0	0	0
2019-04-11 09:00:00	0	0	0
2019-04-11 10:00:00	0	0	0
2019-04-11 11:00:00	0	0	0
2019-04-11 12:00:00	0	0	0
2019-04-11 13:00:00	0	0	0
2019-04-11 14:00:00	0	0	0
2019-04-11 15:00:00	0	0	0
2019-04-11 16:00:00	0	0	0
2019-04-11 17:00:00	0	0	0
2019-04-11 18:00:00	0	0	0
2019-04-11 19:00:00	0	0	0
2019-04-11 20:00:00	0	0	0
2019-04-11 21:00:00	0	0	0
2019-04-11 22:00:00	0	0	0
2019-04-11 23:00:00	0	0	0
2019-04-12 00:00:00	0	0	0
2019-04-12 01:00:00	0	0	0
2019-04-12 02:00:00	0	0	0
2019-04-12 03:00:00	0	0	0
2019-04-12 04:00:00	0	0	0
2019-04-12 05:00:00	0	0	0
2019-04-12 06:00:00	0	0	0
2019-04-12 07:00:00	0	0	0
2019-04-12 08:00:00	0	0	0
2019-04-12 09:00:00	0	0	0
2019-04-12 10:00:00	0	0	0
2019-04-12 11:00:00	0	0	0
2019-04-12 12:00:00	0	0	0
2019-04-12 13:00:00	0	0	0
2019-04-12 14:00:00	0	0	0
2019-04-12 15:00:00	0	0	0
2019-04-12 16:00:00	0	0	0
2019-04-12 17:00:00	0	0	0
2019-04-12 18:00:00	0	0	0
2019-04-12 19:00:00	0	0	0
2019-04-12 20:00:00	0	0	0
2019-04-12 21:00:00	0	0	0
2019-04-12 22:00:00	0	0	0
2019-04-12 23:00:00	0	0	0
2019-04-13 00:00:00	0	0	0
2019-04-13 01:00:00	0	0	0
2019-04-13 02:00:00	0	0	0
2019-04-13 03:00:00	0	0	0
2019-04-13 04:00:00	0	0	0
2019-04-13 05:00:00	0	0	0
2019-04-13 06:00:00	0	0	0
2019-04-13 07:00:00	0	0	0
2019-04-13 08:00:00	0	0	0
2019-04-13 09:00:00	0	0	0
2019-04-13 10:00:00	0	0	0
2019-04-13 11:00:00	0	0	0
2019-04-13 12:00:00	0	0	0
2019-04-13 13:00:00	0	0	0
2019-04-13 14:00:00	0	0	0
2019-04-13 15:00:00	0	0	0
2019-04-13 16:00:00	0	0	0
2019-04-13 17:00:00	0	0	0
2019-04-13 18:00:00	0	0	0
2019-04-13 19:00:00	0	0	0
2019-04-13 20:00:00	0	0	0
2019-04-13 21:00:00	0	0	0
2019-04-13 22:00:00	0	0	0
2019-04-13 23:00:00	0	0	0
2019-04-14 00:00:00	0	0	0
2019-04-14 01:00:00	0	0	0
2019-04-14 02:00:00	0	0	0
2019-04-14 03:00:00	0	0	0
2019-04-14 04:00:00	0	0	0
2019-04-14 05:00:00	0	0	0
2019-04-14 06:00:00	0	0	0
2019-04-14 07:00:00	0	0	0
2019-04-14 08:00:00	0	0	0
2019-04-14 09:00:00	0	0	0
2019-04-14 10:00:00	0	0	0
2019-04-14 11:00:00	0	0	0
2019-04-14 12:00:00	0	0	0
2019-04-14 13:00:00	0	0	0
2019-04-14 14:00:00	0	0	0
2019-04-14 15:00:00	0	0	0
2019-04-14 16:00:00	0	0	0
2019-04-14 17:00:00	0	0	0
2019-04-14 18:00:00	0	0	0
2019-04-14 19:00:00	0	0	0
2019-04-14 20:00:00	0	0	0
2019-04-14 21:00:00	0	0	0
2019-04-14 22:00:00	0	0	0
2019-04-14 23:00:00	0	0	0
2019-04-15 00:00:00	0	0	0
2019-04-15 01:00:00	0	0	0
2019-04-15 02:00:00	0	0	0
2019-04-15 03:00:00	0	0	0
2019-04-15 04:00:00	0	0	0
2019-04-15 05:00:00	0	0	0
2019-04-15 06:00:00	0	0	0
2019-04-15 07:00:00	0	0	0
2019-04-15 08:00:00	0	0	0
2019-04-15 09:00:00	0	0	0
2019-04-15 10:00:00	0	0	0
2019-04-15 11:00:00	0	0	0
2019-04-15 12:00:00	0	0	0
2019-04-15 13:00:00	0	0	0
2019-04-15 14:00:00	0	0	0
2019-04-15 15:00:00	0	0	0
2019-04-15 16:00:00	0	0	0
2019-04-15 17:00:00	0	0	0
2019-04-15 18:00:00	0	0	0
2019-04-15 19:00:00	0	0	0
2019-04-15 20:00:00	0	0	0
2019-04-15 21:00:00	0	0	0
2019-04-15 22:00:00	0	0	0
2019-04-15 23:00:00	0	0	0
2019-04-16 00:00:00	0	0	0
2019-04-16 01:00:00	0	0	0
2019-04-16 02:00:00	0	0	0
2019-04-16 03:00:00	0	0	0
2019-04-16 04:00:00	0	0	0
2019-04-16 05:00:00	0	0	0
2019-04-16 06:00:00	0	0	0
2019-04-16 07:00:00	0	0	0
2019-04-16 08:00:00	0	0	0
2019-04-16 09:00:00	0	0	0
2019-04-16 10:00:00	0	0	0
2019-04-16 11:00:00	0	0	0
2019-04-16 12:00:00	0	0	0
2019-04-16 13:00:00	0	0	0
2019-04-16 14:00:00	0	0	0
2019-04-16 15:00:00	0	0	0
2019-04-16 16:00:00	0	0	0
2019-04-16 17:00:00	0	0	0
2019-04-16 18:00:00	0	0	0
2019-04-16 19:00:00	0	0	0
2019-04-16 20:00:00	0	0	0
2019-04-16 21:00:00	0	0	0
2019-04-16 22:00:00	0	0	0
2019-04-16 23:00:00	0	0	0
2019-04-17 00:00:00	0	0	0
2019-04-17 01:00:00	0	0	0
2019-04-17 02:00:00	0	0	0
2019-04-17 03:00:00	0	0	0
2019-04-17 04:00:00	0	0	0
2019-04-17 05:00:00	0	0	0
2019-04-17 06:00:00	0	0	0
2019-04-17 07:00:00	0	0	0
2019-04-17 08:00:00	0	0	0
2019-04-17 09:00:00	0	0	0
2019-04-17 10:00:00	0	0	0
2019-04-17 11:00:00	0	0	0
2019-04-17 12:00:00	0	0	0
2019-04-17 13:00:00	0	0	0
2019-04-17 14:00:00	0	0	0
2019-04-17 15:00:00	0	0	0
2019-04-17 16:00:00	0	0	0
2019-04-17 17:00:00	0	0	0
2019-04-17 18:00:00	0	0	0
2019-04-17 19:00:00	0	0	0
2019-04-17 20:00:00	0	0	0
2019-04-17 21:00:00	0	0	0
2019-04-17 22:00:00	0	0	0
2019-04-17 23:00:00	0	0	0
2019-04-18 00:00:00	0	0	0
2019-04-18 01:00:00	0	0	0
2019-04-18 02:00:00	0	0	0
2019-04-18 03:00:00	0	0	0
2019-04-18 04:00:00	0	0	0
2019-04-18 05:00:00	0	0	0
2019-04-18 06:00:00	0	0	0
2019-04-18 07:00:00	0	0	0
2019-04-18 08:00:00	0	0	0
2019-04-18 09:00:00	0	0	0
2019-04-18 10:00:00	0	0	0
2019-04-18 11:00:00	0	0	0
2019-04-18 12:00:00	0	0	0
2019-04-18 13:00:00	0	0	0
2019-04-18 14:00:00	0	0	0
2019-04-18 15:00:00	0	0	0
2019-04-18 16:00:00	0	0	0
2019-04-18 17:00:00	0	0	0
2019-04-18 18:00:00	0	0	0
2019-04-18 19:00:00	0	0	0
2019-04-18 20:00:00	0	0	0
2019-04-18 21:00:00	0	0	0
2019-04-18 22:00:00	0	0	0
2019-04-18 23:00:00	0	0	0
2019-04-19 00:00:00	0	0	0
2019-04-19 01:00:00	0	0	0
2019-04-19 02:00:00	0	0	0
2019-04-19 03:00:00	0	0	0
2019-04-19 04:00:00	0	0	0
2019-04-19 05:00:00	0	0	0
2019-04-19 06:00:00	0	0	0
2019-04-19 07:00:00	0	0	0
2019-04-19 08:00:00	0	0	0
2019-04-19 09:00:00	0	0	0
2019-04-19 10:00:00	0	0	0
2019-04-19 11:00:00	0	0	0
2019-04-19 12:00:00	0	0	0
2019-04-19 13:00:00	0	0	0
2019-04-19 14:00:00	0	0	0
2019-04-19 15:00:00	0	0	0
2019-04-19 16:00:00	0	0	0
2019-04-19 17:00:00	0	0	0
2019-04-19 18:00:00	0	0	0
2019-04-19 19:00:00	0	0	0
2019-04-19 20:00:00	0	0	0
2019-04-19 21:00:00	0	0	0
2019-04-19 22:00:00	0	0	0
2019-04-19 23:00:00	0	0	0
2019-04-20 00:00:00	0	0	0
2019-04-20 01:00:00	0	0	0
2019-04-20 02:00:00	0	0	0
2019-04-20 03:00:00	0	0	0
2019-04-20 04:00:00	0	0	0
2019-04-20 05:00:00	0	0	0
2019-04-20 06:00:00	0	0	0
2019-04-20 07:00:00	0	0	0
2019-04-20 08:00:00	0	0	0
2019-04-20 09:00:00	0	0	0
2019-04-20 10:00:00	0	0	0
2019-04-20 11:00:00	0	0	0
2019-04-20 12:00:00	0	0	0
2019-04-20 13:00:00	0	0	0
2019-04-20 14:00:00	0	0	0
2019-04-20 15:00:00	0	0	0
2019-04-20 16:00:00	0	0	0
2019-04-20 17:00:00	0	0	0
2019-04-20 18:00:00	0	0	0
2019-04-20 19:00:00	0	0	0
2019-04-20 20:00:00	0	0	0
2019-04-20 21:00:00	0	0	0
2019-04-20 22:00:00	0	0	0
2019-04-20 23:00:00	0	0	0
2019-04-21 00:00:00	0	0	0
2019-04-21 01:00:00	0	0	0
2019-04-21 02:00:00	0	0	0
2019-04-21 03:00:00	0	0	0
2019-04-21 04:00:00	0	0	0
2019-04-21 05:00:00	0	0	0
2019-04-21 06:00:00	0	0	0
2019-04-21 07:00:00	0	0	0
2019-04-21 08:00:00	0	0	0
2019-04-21 09:00:00	0	0	0
2019-04-21 10:00:00	0	0	0
2019-04-21 11:00:00	0	0	0
2019-04-21 12:00:00	0	0	0
2019-04-21 13:00:00	0	0	0
2019-04-21 14:00:00	0	0	0
2019-04-21 15:00:00	0	0	0
2019-04-21 16:00:00	0	0	0
2019-04-21 17:00:00	0	0	0
2019-04-21 18:00:00	0	0	0
2019-04-21 19:00:00	0	0	0
2019-04-21 20:00:00	0	0	0
2019-04-21 21:00:00	0	0	0
2019-04-21 22:00:00	0	0	0
2019-04-21 23:00:00	0	0	0
2019-04-22 00:00:00	0	0	0
2019-04-22 01:00:00	0	0	0
2019-04-22 02:00:00	0	0	0
2019-04-22 03:00:00	0	0	0
2019-04-22 04:00:00	0	0	0
2019-04-22 05:00:00	0	0	0
2019-04-22 06:00:00	0	0	0
2019-04-22 07:00:00	0	0	0
2019-04-22 08:00:00	0	0	0
2019-04-22 09:00:00	0	0	0
2019-04-22 10:00:00	0	0	0
2019-04-22 11:00:00	0	0	0
2019-04-22 12:00:00	0	0	0
2019-04-22 13:00:00	0	0	0
2019-04-22 14:00:00	0	0	0
2019-04-22 15:00:00	0	0	0
2019-04-22 16:00:00	0	0	0
2019-04-22 17:00:00	0	0	0
2019-04-22 18:00:00	0	0	0
2019-04-22 19:00:00	0	0	0
2019-04-22 20:00:00	0	0	0
2019-04-22 21:00:00	0	0	0
2019-04-22 22:00:00	0	0	0
2019-04-22 23:00:00	0	0	0
2019-04-23 00:00:00	0	0	0
2019-04-23 01:00:00	0	0	0
2019-04-23 02:00:00	0	0	0
2019-04-23 03:00:00	0	0	0
2019-04-23 04:00:00	0	0	0
2019-04-23 05:00:00	0	0	0
2019-04-23 06:00:00	0	0	0
2019-04-23 07:00:00	0	0	0
2019-04-23 08:00:00	0	0	0
2019-04-23 09:00:00	0	0	0
2019-04-23 10:00:00	0	0	0
2019-04-23 11:00:00	0	0	0
2019-04-23 12:00:00	0	0	0
2019-04-23 13:00:00	0	0	0
2019-04-23 14:00:00	0	0	0
2019-04-23 15:00:00	0	0	0
2019-04-23 16:00:00	0	0	0
2019-04-23 17:00:00	0	0	0
2019-04-23 18:00:00	0	0	0
2019-04-23 19:00:00	0	0	0
2019-04-23 20:00:00	0	0	0
2019-04-23 21:00:00	0	0	0
2019-04-23 22:00:00	0	0	0
2019-04-23 23:00:00	0	0	0
2019-04-24 00:00:00	0	0	0
2019-04-24 01:00:00	0	0	0
2019-04-24 02:00:00	0	0	0
2019-04-24 03:00:00	0	0	0
2019-04-24 04:00:00	0	0	0
2019-04-24 05:00:00	0	0	0
2019-04-24 06:00:00	0	0	0
2019-04-24 07:00:00	0	0	0
2019-04-24 08:00:00	0	0	0
2019-04-24 09:00:00	0	0	0
2019-04-24 10:00:00	0	0	0
2019-04-24 11:00:00	0	0	0
2019-04-24 12:00:00	0	0	0
2019-04-24 13:00:00	0	0	0
2019-04-24 14:00:00	0	0	0
2019-04-24 15:00:00	0	0	0
2019-04-24 16:00:00	0	0	0
2019-04-24 17:00:00	0	0	0
2019-04-24 18:00:00	0	0	0
2019-04-24 19:00:00	0	0	0
2019-04-24 20:00:00	0	0	0
2019-04-24 21:00:00	0	0	0
2019-04-24 22:00:00	0	0	0
2019-04-24 23:00:00	0	0	0
2019-04-25 00:00:00	0	0	0
2019-04-25 01:00:00	0	0	0
2019-04-25 02:00:00	0	0	0
2019-04-25 03:00:00	0	0	0
2019-04-25 04:00:00	0	0	0
2019-04-25 05:00:00	0	0	0
2019-04-25 06:00:00	0	0	0
2019-04-25 07:00:00	0	0	0
2019-04-25 08:00:00	0	0	0
2019-04-25 09:00:00	0	0	0
2019-04-25 10:00:00	0	0	0
2019-04-25 11:00:00	0	0	0
2019-04-25 12:00:00	0	0	0
2019-04-25 13:00:00	0	0	0
2019-04-25 14:00:00	0	0	0
2019-04-25 15:00:00	0	0	0
2019-04-25 16:00:00	0	0	0
2019-04-25 17:00:00	0	0	0
2019-04-25 18:00:00	0	0	0
2019-04-25 19:00:00	0	0	0
2019-04-25 20:00:00	0	0	0
2019-04-25 21:00:00	0	0	0
2019-04-25 22:00:00	0	0	0
2019-04-25 23:00:00	0	0	0
2019-04-26 00:00:00	0	0	0
2019-04-26 01:00:00	0	0	0
2019-04-26 02:00:00	0	0	0
2019-04-26 03:00:00	0	0	0
2019-04-26 04:00:00	0	0	0
2019-04-26 05:00:00	0	0	0
2019-04-26 06:00:00	0	0	0
2019-04-26 07:00:00	0	0	0
2019-04-26 08:00:00	0	0	0
2019-04-26 09:00:00	0	0	0
2019-04-26 10:00:00	0	0	0
2019-04-26 11:00:00	0	0	0
2019-04-26 12:00:00	0	0	0
2019-04-26 13:00:00	0	0	0
2019-04-26 14:00:00	0	0	0
2019-04-26 15:00:00	0	0	0
2019-04-26 16:00:00	0	0	0
2019-04-26 17:00:00	0	0	0
2019-04-26 18:00:00	0	0	0
2019-04-26 19:00:00	0	0	0
2019-04-26 20:00:00	0	0	0
2019-04-26 21:00:00	0	0	0
2019-04-26 22:00:00	0	0	0
2019-04-26 23:00:00	0	0	0
2019-04-27 00:00:00	0	0	0
2019-04-27 01:00:00	0	0	0
2019-04-27 02:00:00	0	0	0
2019-04-27 03:00:00	0	0	0
2019-04-27 04:00:00	0	0	0
2019-04-27 05:00:00	0	0	0
2019-04-27 06:00:00	0	0	0
2019-04-27 07:00:00	0	0	0
2019-04-27 08:00:00	0	0	0
2019-04-27 09:00:00	0	0	0
2019-04-27 10:00:00	0	0	0
2019-04-27 11:00:00	0	0	0
2019-04-27 12:00:00	0	0	0
2019-04-27 13:00:00	0	0	0
2019-04-27 14:00:00	0	0	0
2019-04-27 15:00:00	0	0	0
2019-04-27 16:00:00	0	0	0
2019-04-27 17:00:00	0	0	0
2019-04-27 18:00:00	0	0	0
2019-04-27 19:00:00	0	0	0
2019-04-27 20:00:00	0	0	0
2019-04-27 21:00:00	0	0	0
2019-04-27 22:00:00	0	0	0
2019-04-27 23:00:00	0	0	0
2019-04-28 00:00:00	0	0	0
2019-04-28 01:00:00	0	0	0
2019-04-28 02:00:00	0	0	0
2019-04-28 03:00:00	0	0	0
2019-04-28 04:00:00	0	0	0
2019-04-28 05:00:00	0	0	0
2019-04-28 06:00:00	0	0	0
2019-04-28 07:00:00	0	0	0
2019-04-28 08:00:00	0	0	0
2019-04-28 09:00:00	0	0	0
2019-04-28 10:00:00	0	0	0
2019-04-28 11:00:00	0	0	0
2019-04-28 12:00:00	0	0	0
2019-04-28 13:00:00	0	0	0
2019-04-28 14:00:00	0	0	0
2019-04-28 15:00:00	0	0	0
2019-04-28 16:00:00	0	0	0
2019-04-28 17:00:00	0	0	0
2019-04-28 18:00:00	0	0	0
2019-04-28 19:00:00	0	0	0
2019-04-28 20:00:00	0	0	0
2019-04-28 21:00:00	0	0	0
2019-04-28 22:00:00	0	0	0
2019-04-28 23:00:00	0	0	0
2019-04-29 00:00:00	0	0	0
2019-04-29 01:00:00	0	0	0
2019-04-29 02:00:00	0	0	0
2019-04-29 03:00:00	0	0	0
2019-04-29 04:00:00	0	0	0
2019-04-29 05:00:00	0	0	0
2019-04-29 06:00:00	0	0	0
2019-04-29 07:00:00	0	0	0
2019-04-29 08:00:00	0	0	0
2019-04-29 09:00:00	0	0	0
2019-04-29 10:00:00	0	0	0
2019-04-29 11:00:00	0	0	0
2019-04-29 12:00:00	0	0	0
2019-04-29 13:00:00	0	0	0
2019-04-29 14:00:00	0	0	0
2019-04-29 15:00:00	0	0	0
2019-04-29 16:00:00	0	0	0
2019-04-29 17:00:00	0	0	0
2019-04-29 18:00:00	0	0	0
2019-04-29 19:00:00	0	0	0
2019-04-29 20:00:00	0	0	0
2019-04-29 21:00:00	0	0	0
2019-04-29 22:00:00	0	0	0
2019-04-29 23:00:00	0	0	0
2019-04-30 00:00:00	0	0	0
2019-04-30 01:00:00	0	0	0
2019-04-30 02:00:00	0	0	0
2019-04-30 03:00:00	0	0	0
2019-04-30 04:00:00	0	0	0
2019-04-30 05:00:00	0	0	0
2019-04-30 06:00:00	0	0	0
2019-04-30 07:00:00	0	0	0
2019-04-30 08:00:00	0	0	0
2019-04-30 09:00:00	0	0	0
2019-04-30 10:00:00	0	0	0
2019-04-30 11:00:00	0	0	0
2019-04-30 12:00:00	0	0	0
2019-04-30 13:00:00	0	0	0
2019-04-30 14:00:00	0	0	0
2019-04-30 15:00:00	0	0	0
2019-04-30 16:00:00	0	0	0
2019-04-30 17:00:00	0	0	0
2019-04-30 18:00:00	0	0	0
2019-04-30 19:00:00	0	0	0
2019-04-30 20:00:00	0	0	0
2019-04-30 21:00:00	0	0	0
2019-04-30 22:00:00	0	0	0
2019-04-30 23:00:00	0	0	0
2019-05-01 00:00:00	0	0	0

## Sheet: PM 02013 02
Data/Hora	Intensidade(carros/hora)	Ocupacao(%)	Carga(%)
2019-04-01 00:00:00	0	0	0
2019-04-01 01:00:00	0	0	0
2019-04-01 02:00:00	0	0	0
2019-04-01 03:00:00	0	0	0
2019-04-01 04:00:00	0	0	0
2019-04-01 05:00:00	0	0	0
2019-04-01 06:00:00	0	0	0
2019-04-01 07:00:00	0	0	0
2019-04-01 08:00:00	0	0	0
2019-04-01 09:00:00	0	0	0
2019-04-01 10:00:00	0	0	0
2019-04-01 11:00:00	0	0	0
2019-04-01 12:00:00	0	0	0
2019-04-01 13:00:00	0	0	0
2019-04-01 14:00:00	0	0	0
2019-04-01 15:00:00	0	0	0
2019-04-01 16:00:00	0	0	0
2019-04-01 17:00:00	0	0	0
2019-04-01 18:00:00	0	0	0
2019-04-01 19:00:00	0	0	0
2019-04-01 20:00:00	0	0	0
2019-04-01 21:00:00	0	0	0
2019-04-01 22:00:00	0	0	0
2019-04-01 23:00:00	0	0	0
2019-04-02 00:00:00	0	0	0
2019-04-02 01:00:00	0	0	0
2019-04-02 02:00:00	0	0	0
2019-04-02 03:00:00	0	0	0
2019-04-02 04:00:00	0	0	0
2019-04-02 05:00:00	0	0	0
2019-04-02 06:00:00	0	0	0
2019-04-02 07:00:00	0	0	0
2019-04-02 08:00:00	0	0	0
2019-04-02 09:00:00	0	0	0
2019-04-02 10:00:00	0	0	0
2019-04-02 11:00:00	0	0	0
2019-04-02 12:00:00	0	0	0
2019-04-02 13:00:00	0	0	0
2019-04-02 14:00:00	0	0	0
2019-04-02 15:00:00	0	0	0
2019-04-02 16:00:00	0	0	0
2019-04-02 17:00:00	0	0	0
2019-04-02 18:00:00	0	0	0
2019-04-02 19:00:00	0	0	0
2019-04-02 20:00:00	0	0	0
2019-04-02 21:00:00	0	0	0
2019-04-02 22:00:00	0	0	0
2019-04-02 23:00:00	0	0	0
2019-04-03 00:00:00	0	0	0
2019-04-03 01:00:00	0	0	0
2019-04-03 02:00:00	0	0	0
2019-04-03 03:00:00	0	0	0
2019-04-03 04:00:00	0	0	0
2019-04-03 05:00:00	0	0	0
2019-04-03 06:00:00	0	0	0
2019-04-03 07:00:00	0	0	0
2019-04-03 08:00:00	0	0	0
2019-04-03 09:00:00	0	0	0
2019-04-03 10:00:00	0	0	0
2019-04-03 11:00:00	0	0	0
2019-04-03 12:00:00	0	0	0
2019-04-03 13:00:00	0	0	0
2019-04-03 14:00:00	0	0	0
2019-04-03 15:00:00	0	0	0
2019-04-03 16:00:00	0	0	0
2019-04-03 17:00:00	0	0	0
2019-04-03 18:00:00	0	0	0
2019-04-03 19:00:00	0	0	0
2019-04-03 20:00:00	0	0	0
2019-04-03 21:00:00	0	0	0
2019-04-03 22:00:00	0	0	0
2019-04-03 23:00:00	0	0	0
2019-04-04 00:00:00	0	0	0
2019-04-04 01:00:00	0	0	0
2019-04-04 02:00:00	0	0	0
2019-04-04 03:00:00	0	0	0
2019-04-04 04:00:00	0	0	0
2019-04-04 05:00:00	0	0	0
2019-04-04 06:00:00	0	0	0
2019-04-04 07:00:00	0	0	0
2019-04-04 08:00:00	0	0	0
2019-04-04 09:00:00	0	0	0
2019-04-04 10:00:00	0	0	0
2019-04-04 11:00:00	0	0	0
2019-04-04 12:00:00	0	0	0
2019-04-04 13:00:00	0	0	0
2019-04-04 14:00:00	0	0	0
2019-04-04 15:00:00	0	0	0
2019-04-04 16:00:00	0	0	0
2019-04-04 17:00:00	0	0	0
2019-04-04 18:00:00	0	0	0
2019-04-04 19:00:00	0	0	0
2019-04-04 20:00:00	0	0	0
2019-04-04 21:00:00	0	0	0
2019-04-04 22:00:00	0	0	0
2019-04-04 23:00:00	0	0	0
2019-04-05 00:00:00	0	0	0
2019-04-05 01:00:00	0	0	0
2019-04-05 02:00:00	0	0	0
2019-04-05 03:00:00	0	0	0
2019-04-05 04:00:00	0	0	0
2019-04-05 05:00:00	0	0	0
2019-04-05 06:00:00	0	0	0
2019-04-05 07:00:00	0	0	0
2019-04-05 08:00:00	0	0	0
2019-04-05 09:00:00	0	0	0
2019-04-05 10:00:00	0	0	0
2019-04-05 11:00:00	0	0	0
2019-04-05 12:00:00	0	0	0
2019-04-05 13:00:00	0	0	0
2019-04-05 14:00:00	0	0	0
2019-04-05 15:00:00	0	0	0
2019-04-05 16:00:00	0	0	0
2019-04-05 17:00:00	0	0	0
2019-04-05 18:00:00	0	0	0
2019-04-05 19:00:00	0	0	0
2019-04-05 20:00:00	0	0	0
2019-04-05 21:00:00	0	0	0
2019-04-05 22:00:00	0	0	0
2019-04-05 23:00:00	0	0	0
2019-04-06 00:00:00	0	0	0
2019-04-06 01:00:00	0	0	0
2019-04-06 02:00:00	0	0	0
2019-04-06 03:00:00	0	0	0
2019-04-06 04:00:00	0	0	0
2019-04-06 05:00:00	0	0	0
2019-04-06 06:00:00	0	0	0
2019-04-06 07:00:00	0	0	0
2019-04-06 08:00:00	0	0	0
2019-04-06 09:00:00	0	0	0
2019-04-06 10:00:00	0	0	0
2019-04-06 11:00:00	0	0	0
2019-04-06 12:00:00	0	0	0
2019-04-06 13:00:00	0	0	0
2019-04-06 14:00:00	0	0	0
2019-04-06 15:00:00	0	0	0
2019-04-06 16:00:00	0	0	0
2019-04-06 17:00:00	0	0	0
2019-04-06 18:00:00	0	0	0
2019-04-06 19:00:00	0	0	0
2019-04-06 20:00:00	0	0	0
2019-04-06 21:00:00	0	0	0
2019-04-06 22:00:00	0	0	0
2019-04-06 23:00:00	0	0	0
2019-04-07 00:00:00	0	0	0
2019-04-07 01:00:00	0	0	0
2019-04-07 02:00:00	0	0	0
2019-04-07 03:00:00	0	0	0
2019-04-07 04:00:00	0	0	0
2019-04-07 05:00:00	0	0	0
2019-04-07 06:00:00	0	0	0
2019-04-07 07:00:00	0	0	0
2019-04-07 08:00:00	0	0	0
2019-04-07 09:00:00	0	0	0
2019-04-07 10:00:00	0	0	0
2019-04-07 11:00:00	0	0	0
2019-04-07 12:00:00	0	0	0
2019-04-07 13:00:00	0	0	0
2019-04-07 14:00:00	0	0	0
2019-04-07 15:00:00	0	0	0
2019-04-07 16:00:00	0	0	0
2019-04-07 17:00:00	0	0	0
2019-04-07 18:00:00	0	0	0
2019-04-07 19:00:00	0	0	0
2019-04-07 20:00:00	0	0	0
2019-04-07 21:00:00	0	0	0
2019-04-07 22:00:00	0	0	0
2019-04-07 23:00:00	0	0	0
2019-04-08 00:00:00	0	0	0
2019-04-08 01:00:00	0	0	0
2019-04-08 02:00:00	0	0	0
2019-04-08 03:00:00	0	0	0
2019-04-08 04:00:00	0	0	0
2019-04-08 05:00:00	0	0	0
2019-04-08 06:00:00	0	0	0
2019-04-08 07:00:00	0	0	0
2019-04-08 08:00:00	0	0	0
2019-04-08 09:00:00	0	0	0
2019-04-08 10:00:00	0	0	0
2019-04-08 11:00:00	0	0	0
2019-04-08 12:00:00	0	0	0
2019-04-08 13:00:00	0	0	0
2019-04-08 14:00:00	0	0	0
2019-04-08 15:00:00	0	0	0
2019-04-08 16:00:00	0	0	0
2019-04-08 17:00:00	0	0	0
2019-04-08 18:00:00	0	0	0
2019-04-08 19:00:00	0	0	0
2019-04-08 20:00:00	0	0	0
2019-04-08 21:00:00	0	0	0
2019-04-08 22:00:00	0	0	0
2019-04-08 23:00:00	0	0	0
2019-04-09 00:00:00	0	0	0
2019-04-09 01:00:00	0	0	0
2019-04-09 02:00:00	0	0	0
2019-04-09 03:00:00	0	0	0
2019-04-09 04:00:00	0	0	0
2019-04-09 05:00:00	0	0	0
2019-04-09 06:00:00	0	0	0
2019-04-09 07:00:00	0	0	0
2019-04-09 08:00:00	0	0	0
2019-04-09 09:00:00	0	0	0
2019-04-09 10:00:00	0	0	0
2019-04-09 11:00:00	0	0	0
2019-04-09 12:00:00	0	0	0
2019-04-09 13:00:00	0	0	0
2019-04-09 14:00:00	0	0	0
2019-04-09 15:00:00	0	0	0
2019-04-09 16:00:00	0	0	0
2019-04-09 17:00:00	0	0	0
2019-04-09 18:00:00	0	0	0
2019-04-09 19:00:00	0	0	0
2019-04-09 20:00:00	0	0	0
2019-04-09 21:00:00	0	0	0
2019-04-09 22:00:00	0	0	0
2019-04-09 23:00:00	0	0	0
2019-04-10 00:00:00	0	0	0
2019-04-10 01:00:00	0	0	0
2019-04-10 02:00:00	0	0	0
2019-04-10 03:00:00	0	0	0
2019-04-10 04:00:00	0	0	0
2019-04-10 05:00:00	0	0	0
2019-04-10 06:00:00	0	0	0
2019-04-10 07:00:00	0	0	0
2019-04-10 08:00:00	0	0	0
2019-04-10 09:00:00	0	0	0
2019-04-10 10:00:00	0	0	0
2019-04-10 11:00:00	0	0	0
2019-04-10 12:00:00	0	0	0
2019-04-10 13:00:00	0	0	0
2019-04-10 14:00:00	0	0	0
2019-04-10 15:00:00	0	0	0
2019-04-10 16:00:00	0	0	0
2019-04-10 17:00:00	0	0	0
2019-04-10 18:00:00	0	0	0
2019-04-10 19:00:00	0	0	0
2019-04-10 20:00:00	0	0	0
2019-04-10 21:00:00	0	0	0
2019-04-10 22:00:00	0	0	0
2019-04-10 23:00:00	0	0	0
2019-04-11 00:00:00	0	0	0
2019-04-11 01:00:00	0	0	0
2019-04-11 02:00:00	0	0	0
2019-04-11 03:00:00	0	0	0
2019-04-11 04:00:00	0	0	0
2019-04-11 05:00:00	0	0	0
2019-04-11 06:00:00	0	0	0
2019-04-11 07:00:00	0	0	0
2019-04-11 08:00:00	0	0	0
2019-04-11 09:00:00	0	0	0
2019-04-11 10:00:00	0	0	0
2019-04-11 11:00:00	0	0	0
2019-04-11 12:00:00	0	0	0
2019-04-11 13:00:00	0	0	0
2019-04-11 14:00:00	0	0	0
2019-04-11 15:00:00	0	0	0
2019-04-11 16:00:00	0	0	0
2019-04-11 17:00:00	0	0	0
2019-04-11 18:00:00	0	0	0
2019-04-11 19:00:00	0	0	0
2019-04-11 20:00:00	0	0	0
2019-04-11 21:00:00	0	0	0
2019-04-11 22:00:00	0	0	0
2019-04-11 23:00:00	0	0	0
2019-04-12 00:00:00	0	0	0
2019-04-12 01:00:00	0	0	0
2019-04-12 02:00:00	0	0	0
2019-04-12 03:00:00	0	0	0
2019-04-12 04:00:00	0	0	0
2019-04-12 05:00:00	0	0	0
2019-04-12 06:00:00	0	0	0
2019-04-12 07:00:00	0	0	0
2019-04-12 08:00:00	0	0	0
2019-04-12 09:00:00	0	0	0
2019-04-12 10:00:00	0	0	0
2019-04-12 11:00:00	0	0	0
2019-04-12 12:00:00	0	0	0
2019-04-12 13:00:00	0	0	0
2019-04-12 14:00:00	0	0	0
2019-04-12 15:00:00	0	0	0
2019-04-12 16:00:00	0	0	0
2019-04-12 17:00:00	0	0	0
2019-04-12 18:00:00	0	0	0
2019-04-12 19:00:00	0	0	0
2019-04-12 20:00:00	0	0	0
2019-04-12 21:00:00	0	0	0
2019-04-12 22:00:00	0	0	0
2019-04-12 23:00:00	0	0	0
2019-04-13 00:00:00	0	0	0
2019-04-13 01:00:00	0	0	0
2019-04-13 02:00:00	0	0	0
2019-04-13 03:00:00	0	0	0
2019-04-13 04:00:00	0	0	0
2019-04-13 05:00:00	0	0	0
2019-04-13 06:00:00	0	0	0
2019-04-13 07:00:00	0	0	0
2019-04-13 08:00:00	0	0	0
2019-04-13 09:00:00	0	0	0
2019-04-13 10:00:00	0	0	0
2019-04-13 11:00:00	0	0	0
2019-04-13 12:00:00	0	0	0
2019-04-13 13:00:00	0	0	0
2019-04-13 14:00:00	0	0	0
2019-04-13 15:00:00	0	0	0
2019-04-13 16:00:00	0	0	0
2019-04-13 17:00:00	0	0	0
2019-04-13 18:00:00	0	0	0
2019-04-13 19:00:00	0	0	0
2019-04-13 20:00:00	0	0	0
2019-04-13 21:00:00	0	0	0
2019-04-13 22:00:00	0	0	0
2019-04-13 23:00:00	0	0	0
2019-04-14 00:00:00	0	0	0
2019-04-14 01:00:00	0	0	0
2019-04-14 02:00:00	0	0	0
2019-04-14 03:00:00	0	0	0
2019-04-14 04:00:00	0	0	0
2019-04-14 05:00:00	0	0	0
2019-04-14 06:00:00	0	0	0
2019-04-14 07:00:00	0	0	0
2019-04-14 08:00:00	0	0	0
2019-04-14 09:00:00	0	0	0
2019-04-14 10:00:00	0	0	0
2019-04-14 11:00:00	0	0	0
2019-04-14 12:00:00	0	0	0
2019-04-14 13:00:00	0	0	0
2019-04-14 14:00:00	0	0	0
2019-04-14 15:00:00	0	0	0
2019-04-14 16:00:00	0	0	0
2019-04-14 17:00:00	0	0	0
2019-04-14 18:00:00	0	0	0
2019-04-14 19:00:00	0	0	0
2019-04-14 20:00:00	0	0	0
2019-04-14 21:00:00	0	0	0
2019-04-14 22:00:00	0	0	0
2019-04-14 23:00:00	0	0	0
2019-04-15 00:00:00	0	0	0
2019-04-15 01:00:00	0	0	0
2019-04-15 02:00:00	0	0	0
2019-04-15 03:00:00	0	0	0
2019-04-15 04:00:00	0	0	0
2019-04-15 05:00:00	0	0	0
2019-04-15 06:00:00	0	0	0
2019-04-15 07:00:00	0	0	0
2019-04-15 08:00:00	0	0	0
2019-04-15 09:00:00	0	0	0
2019-04-15 10:00:00	0	0	0
2019-04-15 11:00:00	0	0	0
2019-04-15 12:00:00	0	0	0
2019-04-15 13:00:00	0	0	0
2019-04-15 14:00:00	0	0	0
2019-04-15 15:00:00	0	0	0
2019-04-15 16:00:00	0	0	0
2019-04-15 17:00:00	0	0	0
2019-04-15 18:00:00	0	0	0
2019-04-15 19:00:00	0	0	0
2019-04-15 20:00:00	0	0	0
2019-04-15 21:00:00	0	0	0
2019-04-15 22:00:00	0	0	0
2019-04-15 23:00:00	0	0	0
2019-04-16 00:00:00	0	0	0
2019-04-16 01:00:00	0	0	0
2019-04-16 02:00:00	0	0	0
2019-04-16 03:00:00	0	0	0
2019-04-16 04:00:00	0	0	0
2019-04-16 05:00:00	0	0	0
2019-04-16 06:00:00	0	0	0
2019-04-16 07:00:00	0	0	0
2019-04-16 08:00:00	0	0	0
2019-04-16 09:00:00	0	0	0
2019-04-16 10:00:00	0	0	0
2019-04-16 11:00:00	0	0	0
2019-04-16 12:00:00	0	0	0
2019-04-16 13:00:00	0	0	0
2019-04-16 14:00:00	0	0	0
2019-04-16 15:00:00	0	0	0
2019-04-16 16:00:00	0	0	0
2019-04-16 17:00:00	0	0	0
2019-04-16 18:00:00	0	0	0
2019-04-16 19:00:00	0	0	0
2019-04-16 20:00:00	0	0	0
2019-04-16 21:00:00	0	0	0
2019-04-16 22:00:00	0	0	0
2019-04-16 23:00:00	0	0	0
2019-04-17 00:00:00	0	0	0
2019-04-17 01:00:00	0	0	0
2019-04-17 02:00:00	0	0	0
2019-04-17 03:00:00	0	0	0
2019-04-17 04:00:00	0	0	0
2019-04-17 05:00:00	0	0	0
2019-04-17 06:00:00	0	0	0
2019-04-17 07:00:00	0	0	0
2019-04-17 08:00:00	0	0	0
2019-04-17 09:00:00	0	0	0
2019-04-17 10:00:00	0	0	0
2019-04-17 11:00:00	0	0	0
2019-04-17 12:00:00	0	0	0
2019-04-17 13:00:00	0	0	0
2019-04-17 14:00:00	0	0	0
2019-04-17 15:00:00	0	0	0
2019-04-17 16:00:00	0	0	0
2019-04-17 17:00:00	0	0	0
2019-04-17 18:00:00	0	0	0
2019-04-17 19:00:00	0	0	0
2019-04-17 20:00:00	0	0	0
2019-04-17 21:00:00	0	0	0
2019-04-17 22:00:00	0	0	0
2019-04-17 23:00:00	0	0	0
2019-04-18 00:00:00	0	0	0
2019-04-18 01:00:00	0	0	0
2019-04-18 02:00:00	0	0	0
2019-04-18 03:00:00	0	0	0
2019-04-18 04:00:00	0	0	0
2019-04-18 05:00:00	0	0	0
2019-04-18 06:00:00	0	0	0
2019-04-18 07:00:00	0	0	0
2019-04-18 08:00:00	0	0	0
2019-04-18 09:00:00	0	0	0
2019-04-18 10:00:00	0	0	0
2019-04-18 11:00:00	0	0	0
2019-04-18 12:00:00	0	0	0
2019-04-18 13:00:00	0	0	0
2019-04-18 14:00:00	0	0	0
2019-04-18 15:00:00	0	0	0
2019-04-18 16:00:00	0	0	0
2019-04-18 17:00:00	0	0	0
2019-04-18 18:00:00	0	0	0
2019-04-18 19:00:00	0	0	0
2019-04-18 20:00:00	0	0	0
2019-04-18 21:00:00	0	0	0
2019-04-18 22:00:00	0	0	0
2019-04-18 23:00:00	0	0	0
2019-04-19 00:00:00	0	0	0
2019-04-19 01:00:00	0	0	0
2019-04-19 02:00:00	0	0	0
2019-04-19 03:00:00	0	0	0
2019-04-19 04:00:00	0	0	0
2019-04-19 05:00:00	0	0	0
2019-04-19 06:00:00	0	0	0
2019-04-19 07:00:00	0	0	0
2019-04-19 08:00:00	0	0	0
2019-04-19 09:00:00	0	0	0
2019-04-19 10:00:00	0	0	0
2019-04-19 11:00:00	0	0	0
2019-04-19 12:00:00	0	0	0
2019-04-19 13:00:00	0	0	0
2019-04-19 14:00:00	0	0	0
2019-04-19 15:00:00	0	0	0
2019-04-19 16:00:00	0	0	0
2019-04-19 17:00:00	0	0	0
2019-04-19 18:00:00	0	0	0
2019-04-19 19:00:00	0	0	0
2019-04-19 20:00:00	0	0	0
2019-04-19 21:00:00	0	0	0
2019-04-19 22:00:00	0	0	0
2019-04-19 23:00:00	0	0	0
2019-04-20 00:00:00	0	0	0
2019-04-20 01:00:00	0	0	0
2019-04-20 02:00:00	0	0	0
2019-04-20 03:00:00	0	0	0
2019-04-20 04:00:00	0	0	0
2019-04-20 05:00:00	0	0	0
2019-04-20 06:00:00	0	0	0
2019-04-20 07:00:00	0	0	0
2019-04-20 08:00:00	0	0	0
2019-04-20 09:00:00	0	0	0
2019-04-20 10:00:00	0	0	0
2019-04-20 11:00:00	0	0	0
2019-04-20 12:00:00	0	0	0
2019-04-20 13:00:00	0	0	0
2019-04-20 14:00:00	0	0	0
2019-04-20 15:00:00	0	0	0
2019-04-20 16:00:00	0	0	0
2019-04-20 17:00:00	0	0	0
2019-04-20 18:00:00	0	0	0
2019-04-20 19:00:00	0	0	0
2019-04-20 20:00:00	0	0	0
2019-04-20 21:00:00	0	0	0
2019-04-20 22:00:00	0	0	0
2019-04-20 23:00:00	0	0	0
2019-04-21 00:00:00	0	0	0
2019-04-21 01:00:00	0	0	0
2019-04-21 02:00:00	0	0	0
2019-04-21 03:00:00	0	0	0
2019-04-21 04:00:00	0	0	0
2019-04-21 05:00:00	0	0	0
2019-04-21 06:00:00	0	0	0
2019-04-21 07:00:00	0	0	0
2019-04-21 08:00:00	0	0	0
2019-04-21 09:00:00	0	0	0
2019-04-21 10:00:00	0	0	0
2019-04-21 11:00:00	0	0	0
2019-04-21 12:00:00	0	0	0
2019-04-21 13:00:00	0	0	0
2019-04-21 14:00:00	0	0	0
2019-04-21 15:00:00	0	0	0
2019-04-21 16:00:00	0	0	0
2019-04-21 17:00:00	0	0	0
2019-04-21 18:00:00	0	0	0
2019-04-21 19:00:00	0	0	0
2019-04-21 20:00:00	0	0	0
2019-04-21 21:00:00	0	0	0
2019-04-21 22:00:00	0	0	0
2019-04-21 23:00:00	0	0	0
2019-04-22 00:00:00	0	0	0
2019-04-22 01:00:00	0	0	0
2019-04-22 02:00:00	0	0	0
2019-04-22 03:00:00	0	0	0
2019-04-22 04:00:00	0	0	0
2019-04-22 05:00:00	0	0	0
2019-04-22 06:00:00	0	0	0
2019-04-22 07:00:00	0	0	0
2019-04-22 08:00:00	0	0	0
2019-04-22 09:00:00	0	0	0
2019-04-22 10:00:00	0	0	0
2019-04-22 11:00:00	0	0	0
2019-04-22 12:00:00	0	0	0
2019-04-22 13:00:00	0	0	0
2019-04-22 14:00:00	0	0	0
2019-04-22 15:00:00	0	0	0
2019-04-22 16:00:00	0	0	0
2019-04-22 17:00:00	0	0	0
2019-04-22 18:00:00	0	0	0
2019-04-22 19:00:00	0	0	0
2019-04-22 20:00:00	0	0	0
2019-04-22 21:00:00	0	0	0
2019-04-22 22:00:00	0	0	0
2019-04-22 23:00:00	0	0	0
2019-04-23 00:00:00	0	0	0
2019-04-23 01:00:00	0	0	0
2019-04-23 02:00:00	0	0	0
2019-04-23 03:00:00	0	0	0
2019-04-23 04:00:00	0	0	0
2019-04-23 05:00:00	0	0	0
2019-04-23 06:00:00	0	0	0
2019-04-23 07:00:00	0	0	0
2019-04-23 08:00:00	0	0	0
2019-04-23 09:00:00	0	0	0
2019-04-23 10:00:00	0	0	0
2019-04-23 11:00:00	0	0	0
2019-04-23 12:00:00	0	0	0
2019-04-23 13:00:00	0	0	0
2019-04-23 14:00:00	0	0	0
2019-04-23 15:00:00	0	0	0
2019-04-23 16:00:00	0	0	0
2019-04-23 17:00:00	0	0	0
2019-04-23 18:00:00	0	0	0
2019-04-23 19:00:00	0	0	0
2019-04-23 20:00:00	0	0	0
2019-04-23 21:00:00	0	0	0
2019-04-23 22:00:00	0	0	0
2019-04-23 23:00:00	0	0	0
2019-04-24 00:00:00	0	0	0
2019-04-24 01:00:00	0	0	0
2019-04-24 02:00:00	0	0	0
2019-04-24 03:00:00	0	0	0
2019-04-24 04:00:00	0	0	0
2019-04-24 05:00:00	0	0	0
2019-04-24 06:00:00	0	0	0
2019-04-24 07:00:00	0	0	0
2019-04-24 08:00:00	0	0	0
2019-04-24 09:00:00	0	0	0
2019-04-24 10:00:00	0	0	0
2019-04-24 11:00:00	0	0	0
2019-04-24 12:00:00	0	0	0
2019-04-24 13:00:00	0	0	0
2019-04-24 14:00:00	0	0	0
2019-04-24 15:00:00	0	0	0
2019-04-24 16:00:00	0	0	0
2019-04-24 17:00:00	0	0	0
2019-04-24 18:00:00	0	0	0
2019-04-24 19:00:00	0	0	0
2019-04-24 20:00:00	0	0	0
2019-04-24 21:00:00	0	0	0
2019-04-24 22:00:00	0	0	0
2019-04-24 23:00:00	0	0	0
2019-04-25 00:00:00	0	0	0
2019-04-25 01:00:00	0	0	0
2019-04-25 02:00:00	0	0	0
2019-04-25 03:00:00	0	0	0
2019-04-25 04:00:00	0	0	0
2019-04-25 05:00:00	0	0	0
2019-04-25 06:00:00	0	0	0
2019-04-25 07:00:00	0	0	0
2019-04-25 08:00:00	0	0	0
2019-04-25 09:00:00	0	0	0
2019-04-25 10:00:00	0	0	0
2019-04-25 11:00:00	0	0	0
2019-04-25 12:00:00	0	0	0
2019-04-25 13:00:00	0	0	0
2019-04-25 14:00:00	0	0	0
2019-04-25 15:00:00	0	0	0
2019-04-25 16:00:00	0	0	0
2019-04-25 17:00:00	0	0	0
2019-04-25 18:00:00	0	0	0
2019-04-25 19:00:00	0	0	0
2019-04-25 20:00:00	0	0	0
2019-04-25 21:00:00	0	0	0
2019-04-25 22:00:00	0	0	0
2019-04-25 23:00:00	0	0	0
2019-04-26 00:00:00	0	0	0
2019-04-26 01:00:00	0	0	0
2019-04-26 02:00:00	0	0	0
2019-04-26 03:00:00	0	0	0
2019-04-26 04:00:00	0	0	0
2019-04-26 05:00:00	0	0	0
2019-04-26 06:00:00	0	0	0
2019-04-26 07:00:00	0	0	0
2019-04-26 08:00:00	0	0	0
2019-04-26 09:00:00	0	0	0
2019-04-26 10:00:00	0	0	0
2019-04-26 11:00:00	0	0	0
2019-04-26 12:00:00	0	0	0
2019-04-26 13:00:00	0	0	0
2019-04-26 14:00:00	0	0	0
2019-04-26 15:00:00	0	0	0
2019-04-26 16:00:00	0	0	0
2019-04-26 17:00:00	0	0	0
2019-04-26 18:00:00	0	0	0
2019-04-26 19:00:00	0	0	0
2019-04-26 20:00:00	0	0	0
2019-04-26 21:00:00	0	0	0
2019-04-26 22:00:00	0	0	0
2019-04-26 23:00:00	0	0	0
2019-04-27 00:00:00	0	0	0
2019-04-27 01:00:00	0	0	0
2019-04-27 02:00:00	0	0	0
2019-04-27 03:00:00	0	0	0
2019-04-27 04:00:00	0	0	0
2019-04-27 05:00:00	0	0	0
2019-04-27 06:00:00	0	0	0
2019-04-27 07:00:00	0	0	0
2019-04-27 08:00:00	0	0	0
2019-04-27 09:00:00	0	0	0
2019-04-27 10:00:00	0	0	0
2019-04-27 11:00:00	0	0	0
2019-04-27 12:00:00	0	0	0
2019-04-27 13:00:00	0	0	0
2019-04-27 14:00:00	0	0	0
2019-04-27 15:00:00	0	0	0
2019-04-27 16:00:00	0	0	0
2019-04-27 17:00:00	0	0	0
2019-04-27 18:00:00	0	0	0
2019-04-27 19:00:00	0	0	0
2019-04-27 20:00:00	0	0	0
2019-04-27 21:00:00	0	0	0
2019-04-27 22:00:00	0	0	0
2019-04-27 23:00:00	0	0	0
2019-04-28 00:00:00	0	0	0
2019-04-28 01:00:00	0	0	0
2019-04-28 02:00:00	0	0	0
2019-04-28 03:00:00	0	0	0
2019-04-28 04:00:00	0	0	0
2019-04-28 05:00:00	0	0	0
2019-04-28 06:00:00	0	0	0
2019-04-28 07:00:00	0	0	0
2019-04-28 08:00:00	0	0	0
2019-04-28 09:00:00	0	0	0
2019-04-28 10:00:00	0	0	0
2019-04-28 11:00:00	0	0	0
2019-04-28 12:00:00	0	0	0
2019-04-28 13:00:00	0	0	0
2019-04-28 14:00:00	0	0	0
2019-04-28 15:00:00	0	0	0
2019-04-28 16:00:00	0	0	0
2019-04-28 17:00:00	0	0	0
2019-04-28 18:00:00	0	0	0
2019-04-28 19:00:00	0	0	0
2019-04-28 20:00:00	0	0	0
2019-04-28 21:00:00	0	0	0
2019-04-28 22:00:00	0	0	0
2019-04-28 23:00:00	0	0	0
2019-04-29 00:00:00	0	0	0
2019-04-29 01:00:00	0	0	0
2019-04-29 02:00:00	0	0	0
2019-04-29 03:00:00	0	0	0
2019-04-29 04:00:00	0	0	0
2019-04-29 05:00:00	0	0	0
2019-04-29 06:00:00	0	0	0
2019-04-29 07:00:00	0	0	0
2019-04-29 08:00:00	0	0	0
2019-04-29 09:00:00	0	0	0
2019-04-29 10:00:00	0	0	0
2019-04-29 11:00:00	0	0	0
2019-04-29 12:00:00	0	0	0
2019-04-29 13:00:00	0	0	0
2019-04-29 14:00:00	0	0	0
2019-04-29 15:00:00	0	0	0
2019-04-29 16:00:00	0	0	0
2019-04-29 17:00:00	0	0	0
2019-04-29 18:00:00	0	0	0
2019-04-29 19:00:00	0	0	0
2019-04-29 20:00:00	0	0	0
2019-04-29 21:00:00	0	0	0
2019-04-29 22:00:00	0	0	0
2019-04-29 23:00:00	0	0	0
2019-04-30 00:00:00	0	0	0
2019-04-30 01:00:00	0	0	0
2019-04-30 02:00:00	0	0	0
2019-04-30 03:00:00	0	0	0
2019-04-30 04:00:00	0	0	0
2019-04-30 05:00:00	0	0	0
2019-04-30 06:00:00	0	0	0
2019-04-30 07:00:00	0	0	0
2019-04-30 08:00:00	0	0	0
2019-04-30 09:00:00	0	0	0
2019-04-30 10:00:00	0	0	0
2019-04-30 11:00:00	0	0	0
2019-04-30 12:00:00	0	0	0
2019-04-30 13:00:00	0	0	0
2019-04-30 14:00:00	0	0	0
2019-04-30 15:00:00	0	0	0
2019-04-30 16:00:00	0	0	0
2019-04-30 17:00:00	0	0	0
2019-04-30 18:00:00	0	0	0
2019-04-30 19:00:00	0	0	0
2019-04-30 20:00:00	0	0	0
2019-04-30 21:00:00	0	0	0
2019-04-30 22:00:00	0	0	0
2019-04-30 23:00:00	0	0	0
2019-05-01 00:00:00	0	0	0

## Sheet: PM 02013 03
Data/Hora	Intensidade(carros/hora)	Ocupacao(%)	Carga(%)
2019-04-01 00:00:00	0	0	0
2019-04-01 01:00:00	0	0	0
2019-04-01 02:00:00	0	0	0
2019-04-01 03:00:00	0	0	0
2019-04-01 04:00:00	0	0	0
2019-04-01 05:00:00	0	0	0
2019-04-01 06:00:00	0	0	0
2019-04-01 07:00:00	0	0	0
2019-04-01 08:00:00	0	0	0
2019-04-01 09:00:00	0	0	0
2019-04-01 10:00:00	0	0	0
2019-04-01 11:00:00	0	0	0
2019-04-01 12:00:00	0	0	0
2019-04-01 13:00:00	0	0	0
2019-04-01 14:00:00	0	0	0
2019-04-01 15:00:00	0	0	0
2019-04-01 16:00:00	0	0	0
2019-04-01 17:00:00	0	0	0
2019-04-01 18:00:00	0	0	0
2019-04-01 19:00:00	0	0	0
2019-04-01 20:00:00	0	0	0
2019-04-01 21:00:00	0	0	0
2019-04-01 22:00:00	0	0	0
2019-04-01 23:00:00	0	0	0
2019-04-02 00:00:00	0	0	0
2019-04-02 01:00:00	0	0	0
2019-04-02 02:00:00	0	0	0
2019-04-02 03:00:00	0	0	0
2019-04-02 04:00:00	0	0	0
2019-04-02 05:00:00	0	0	0
2019-04-02 06:00:00	0	0	0
2019-04-02 07:00:00	0	0	0
2019-04-02 08:00:00	0	0	0
2019-04-02 09:00:00	0	0	0
2019-04-02 10:00:00	0	0	0
2019-04-02 11:00:00	0	0	0
2019-04-02 12:00:00	0	0	0
2019-04-02 13:00:00	0	0	0
2019-04-02 14:00:00	0	0	0
2019-04-02 15:00:00	0	0	0
2019-04-02 16:00:00	0	0	0
2019-04-02 17:00:00	0	0	0
2019-04-02 18:00:00	0	0	0
2019-04-02 19:00:00	0	0	0
2019-04-02 20:00:00	0	0	0
2019-04-02 21:00:00	0	0	0
2019-04-02 22:00:00	0	0	0
2019-04-02 23:00:00	0	0	0
2019-04-03 00:00:00	0	0	0
2019-04-03 01:00:00	0	0	0
2019-04-03 02:00:00	0	0	0
2019-04-03 03:00:00	0	0	0
2019-04-03 04:00:00	0	0	0
2019-04-03 05:00:00	0	0	0
2019-04-03 06:00:00	0	0	0
2019-04-03 07:00:00	0	0	0
2019-04-03 08:00:00	0	0	0
2019-04-03 09:00:00	0	0	0
2019-04-03 10:00:00	0	0	0
2019-04-03 11:00:00	0	0	0
2019-04-03 12:00:00	0	0	0
2019-04-03 13:00:00	0	0	0
2019-04-03 14:00:00	0	0	0
2019-04-03 15:00:00	0	0	0
2019-04-03 16:00:00	0	0	0
2019-04-03 17:00:00	0	0	0
2019-04-03 18:00:00	0	0	0
2019-04-03 19:00:00	0	0	0
2019-04-03 20:00:00	0	0	0
2019-04-03 21:00:00	0	0	0
2019-04-03 22:00:00	0	0	0
2019-04-03 23:00:00	0	0	0
2019-04-04 00:00:00	0	0	0
2019-04-04 01:00:00	0	0	0
2019-04-04 02:00:00	0	0	0
2019-04-04 03:00:00	0	0	0
2019-04-04 04:00:00	0	0	0
2019-04-04 05:00:00	0	0	0
2019-04-04 06:00:00	0	0	0
2019-04-04 07:00:00	0	0	0
2019-04-04 08:00:00	0	0	0
2019-04-04 09:00:00	0	0	0
2019-04-04 10:00:00	0	0	0
2019-04-04 11:00:00	0	0	0
2019-04-04 12:00:00	0	0	0
2019-04-04 13:00:00	0	0	0
2019-04-04 14:00:00	0	0	0
2019-04-04 15:00:00	0	0	0
2019-04-04 16:00:00	0	0	0
2019-04-04 17:00:00	0	0	0
2019-04-04 18:00:00	0	0	0
2019-04-04 19:00:00	0	0	0
2019-04-04 20:00:00	0	0	0
2019-04-04 21:00:00	0	0	0
2019-04-04 22:00:00	0	0	0
2019-04-04 23:00:00	0	0	0
2019-04-05 00:00:00	0	0	0
2019-04-05 01:00:00	0	0	0
2019-04-05 02:00:00	0	0	0
2019-04-05 03:00:00	0	0	0
2019-04-05 04:00:00	0	0	0
2019-04-05 05:00:00	0	0	0
2019-04-05 06:00:00	0	0	0
2019-04-05 07:00:00	0	0	0
2019-04-05 08:00:00	0	0	0
2019-04-05 09:00:00	0	0	0
2019-04-05 10:00:00	0	0	0
2019-04-05 11:00:00	0	0	0
2019-04-05 12:00:00	0	0	0
2019-04-05 13:00:00	0	0	0
2019-04-05 14:00:00	0	0	0
2019-04-05 15:00:00	0	0	0
2019-04-05 16:00:00	0	0	0
2019-04-05 17:00:00	0	0	0
2019-04-05 18:00:00	0	0	0
2019-04-05 19:00:00	0	0	0
2019-04-05 20:00:00	0	0	0
2019-04-05 21:00:00	0	0	0
2019-04-05 22:00:00	0	0	0
2019-04-05 23:00:00	0	0	0
2019-04-06 00:00:00	0	0	0
2019-04-06 01:00:00	0	0	0
2019-04-06 02:00:00	0	0	0
2019-04-06 03:00:00	0	0	0
2019-04-06 04:00:00	0	0	0
2019-04-06 05:00:00	0	0	0
2019-04-06 06:00:00	0	0	0
2019-04-06 07:00:00	0	0	0
2019-04-06 08:00:00	0	0	0
2019-04-06 09:00:00	0	0	0
2019-04-06 10:00:00	0	0	0
2019-04-06 11:00:00	0	0	0
2019-04-06 12:00:00	0	0	0
2019-04-06 13:00:00	0	0	0
2019-04-06 14:00:00	0	0	0
2019-04-06 15:00:00	0	0	0
2019-04-06 16:00:00	0	0	0
2019-04-06 17:00:00	0	0	0
2019-04-06 18:00:00	0	0	0
2019-04-06 19:00:00	0	0	0
2019-04-06 20:00:00	0	0	0
2019-04-06 21:00:00	0	0	0
2019-04-06 22:00:00	0	0	0
2019-04-06 23:00:00	0	0	0
2019-04-07 00:00:00	0	0	0
2019-04-07 01:00:00	0	0	0
2019-04-07 02:00:00	0	0	0
2019-04-07 03:00:00	0	0	0
2019-04-07 04:00:00	0	0	0
2019-04-07 05:00:00	0	0	0
2019-04-07 06:00:00	0	0	0
2019-04-07 07:00:00	0	0	0
2019-04-07 08:00:00	0	0	0
2019-04-07 09:00:00	0	0	0
2019-04-07 10:00:00	0	0	0
2019-04-07 11:00:00	0	0	0
2019-04-07 12:00:00	0	0	0
2019-04-07 13:00:00	0	0	0
2019-04-07 14:00:00	0	0	0
2019-04-07 15:00:00	0	0	0
2019-04-07 16:00:00	0	0	0
2019-04-07 17:00:00	0	0	0
2019-04-07 18:00:00	0	0	0
2019-04-07 19:00:00	0	0	0
2019-04-07 20:00:00	0	0	0
2019-04-07 21:00:00	0	0	0
2019-04-07 22:00:00	0	0	0
2019-04-07 23:00:00	0	0	0
2019-04-08 00:00:00	0	0	0
2019-04-08 01:00:00	0	0	0
2019-04-08 02:00:00	0	0	0
2019-04-08 03:00:00	0	0	0
2019-04-08 04:00:00	0	0	0
2019-04-08 05:00:00	0	0	0
2019-04-08 06:00:00	0	0	0
2019-04-08 07:00:00	0	0	0
2019-04-08 08:00:00	0	0	0
2019-04-08 09:00:00	0	0	0
2019-04-08 10:00:00	0	0	0
2019-04-08 11:00:00	0	0	0
2019-04-08 12:00:00	0	0	0
2019-04-08 13:00:00	0	0	0
2019-04-08 14:00:00	0	0	0
2019-04-08 15:00:00	0	0	0
2019-04-08 16:00:00	0	0	0
2019-04-08 17:00:00	0	0	0
2019-04-08 18:00:00	0	0	0
2019-04-08 19:00:00	0	0	0
2019-04-08 20:00:00	0	0	0
2019-04-08 21:00:00	0	0	0
2019-04-08 22:00:00	0	0	0
2019-04-08 23:00:00	0	0	0
2019-04-09 00:00:00	0	0	0
2019-04-09 01:00:00	0	0	0
2019-04-09 02:00:00	0	0	0
2019-04-09 03:00:00	0	0	0
2019-04-09 04:00:00	0	0	0
2019-04-09 05:00:00	0	0	0
2019-04-09 06:00:00	0	0	0
2019-04-09 07:00:00	0	0	0
2019-04-09 08:00:00	0	0	0
2019-04-09 09:00:00	0	0	0
2019-04-09 10:00:00	0	0	0
2019-04-09 11:00:00	0	0	0
2019-04-09 12:00:00	0	0	0
2019-04-09 13:00:00	0	0	0
2019-04-09 14:00:00	0	0	0
2019-04-09 15:00:00	0	0	0
2019-04-09 16:00:00	0	0	0
2019-04-09 17:00:00	0	0	0
2019-04-09 18:00:00	0	0	0
2019-04-09 19:00:00	0	0	0
2019-04-09 20:00:00	0	0	0
2019-04-09 21:00:00	0	0	0
2019-04-09 22:00:00	0	0	0
2019-04-09 23:00:00	0	0	0
2019-04-10 00:00:00	0	0	0
2019-04-10 01:00:00	0	0	0
2019-04-10 02:00:00	0	0	0
2019-04-10 03:00:00	0	0	0
2019-04-10 04:00:00	0	0	0
2019-04-10 05:00:00	0	0	0
2019-04-10 06:00:00	0	0	0
2019-04-10 07:00:00	0	0	0
2019-04-10 08:00:00	0	0	0
2019-04-10 09:00:00	0	0	0
2019-04-10 10:00:00	0	0	0
2019-04-10 11:00:00	0	0	0
2019-04-10 12:00:00	0	0	0
2019-04-10 13:00:00	0	0	0
2019-04-10 14:00:00	0	0	0
2019-04-10 15:00:00	0	0	0
2019-04-10 16:00:00	0	0	0
2019-04-10 17:00:00	0	0	0
2019-04-10 18:00:00	0	0	0
2019-04-10 19:00:00	0	0	0
2019-04-10 20:00:00	0	0	0
2019-04-10 21:00:00	0	0	0
2019-04-10 22:00:00	0	0	0
2019-04-10 23:00:00	0	0	0
2019-04-11 00:00:00	0	0	0
2019-04-11 01:00:00	0	0	0
2019-04-11 02:00:00	0	0	0
2019-04-11 03:00:00	0	0	0
2019-04-11 04:00:00	0	0	0
2019-04-11 05:00:00	0	0	0
2019-04-11 06:00:00	0	0	0
2019-04-11 07:00:00	0	0	0
2019-04-11 08:00:00	0	0	0
2019-04-11 09:00:00	0	0	0
2019-04-11 10:00:00	0	0	0
2019-04-11 11:00:00	0	0	0
2019-04-11 12:00:00	0	0	0
2019-04-11 13:00:00	0	0	0
2019-04-11 14:00:00	0	0	0
2019-04-11 15:00:00	0	0	0
2019-04-11 16:00:00	0	0	0
2019-04-11 17:00:00	0	0	0
2019-04-11 18:00:00	0	0	0
2019-04-11 19:00:00	0	0	0
2019-04-11 20:00:00	0	0	0
2019-04-11 21:00:00	0	0	0
2019-04-11 22:00:00	0	0	0
2019-04-11 23:00:00	0	0	0
2019-04-12 00:00:00	0	0	0
2019-04-12 01:00:00	0	0	0
2019-04-12 02:00:00	0	0	0
2019-04-12 03:00:00	0	0	0
2019-04-12 04:00:00	0	0	0
2019-04-12 05:00:00	0	0	0
2019-04-12 06:00:00	0	0	0
2019-04-12 07:00:00	0	0	0
2019-04-12 08:00:00	0	0	0
2019-04-12 09:00:00	0	0	0
2019-04-12 10:00:00	0	0	0
2019-04-12 11:00:00	0	0	0
2019-04-12 12:00:00	0	0	0
2019-04-12 13:00:00	0	0	0
2019-04-12 14:00:00	0	0	0
2019-04-12 15:00:00	0	0	0
2019-04-12 16:00:00	0	0	0
2019-04-12 17:00:00	0	0	0
2019-04-12 18:00:00	0	0	0
2019-04-12 19:00:00	0	0	0
2019-04-12 20:00:00	0	0	0
2019-04-12 21:00:00	0	0	0
2019-04-12 22:00:00	0	0	0
2019-04-12 23:00:00	0	0	0
2019-04-13 00:00:00	0	0	0
2019-04-13 01:00:00	0	0	0
2019-04-13 02:00:00	0	0	0
2019-04-13 03:00:00	0	0	0
2019-04-13 04:00:00	0	0	0
2019-04-13 05:00:00	0	0	0
2019-04-13 06:00:00	0	0	0
2019-04-13 07:00:00	0	0	0
2019-04-13 08:00:00	0	0	0
2019-04-13 09:00:00	0	0	0
2019-04-13 10:00:00	0	0	0
2019-04-13 11:00:00	0	0	0
2019-04-13 12:00:00	0	0	0
2019-04-13 13:00:00	0	0	0
2019-04-13 14:00:00	0	0	0
2019-04-13 15:00:00	0	0	0
2019-04-13 16:00:00	0	0	0
2019-04-13 17:00:00	0	0	0
2019-04-13 18:00:00	0	0	0
2019-04-13 19:00:00	0	0	0
2019-04-13 20:00:00	0	0	0
2019-04-13 21:00:00	0	0	0
2019-04-13 22:00:00	0	0	0
2019-04-13 23:00:00	0	0	0
2019-04-14 00:00:00	0	0	0
2019-04-14 01:00:00	0	0	0
2019-04-14 02:00:00	0	0	0
2019-04-14 03:00:00	0	0	0
2019-04-14 04:00:00	0	0	0
2019-04-14 05:00:00	0	0	0
2019-04-14 06:00:00	0	0	0
2019-04-14 07:00:00	0	0	0
2019-04-14 08:00:00	0	0	0
2019-04-14 09:00:00	0	0	0
2019-04-14 10:00:00	0	0	0
2019-04-14 11:00:00	0	0	0
2019-04-14 12:00:00	0	0	0
2019-04-14 13:00:00	0	0	0
2019-04-14 14:00:00	0	0	0
2019-04-14 15:00:00	0	0	0
2019-04-14 16:00:00	0	0	0
2019-04-14 17:00:00	0	0	0
2019-04-14 18:00:00	0	0	0
2019-04-14 19:00:00	0	0	0
2019-04-14 20:00:00	0	0	0
2019-04-14 21:00:00	0	0	0
2019-04-14 22:00:00	0	0	0
2019-04-14 23:00:00	0	0	0
2019-04-15 00:00:00	0	0	0
2019-04-15 01:00:00	0	0	0
2019-04-15 02:00:00	0	0	0
2019-04-15 03:00:00	0	0	0
2019-04-15 04:00:00	0	0	0
2019-04-15 05:00:00	0	0	0
2019-04-15 06:00:00	0	0	0
2019-04-15 07:00:00	0	0	0
2019-04-15 08:00:00	0	0	0
2019-04-15 09:00:00	0	0	0
2019-04-15 10:00:00	0	0	0
2019-04-15 11:00:00	0	0	0
2019-04-15 12:00:00	0	0	0
2019-04-15 13:00:00	0	0	0
2019-04-15 14:00:00	0	0	0
2019-04-15 15:00:00	0	0	0
2019-04-15 16:00:00	0	0	0
2019-04-15 17:00:00	0	0	0
2019-04-15 18:00:00	0	0	0
2019-04-15 19:00:00	0	0	0
2019-04-15 20:00:00	0	0	0
2019-04-15 21:00:00	0	0	0
2019-04-15 22:00:00	0	0	0
2019-04-15 23:00:00	0	0	0
2019-04-16 00:00:00	0	0	0
2019-04-16 01:00:00	0	0	0
2019-04-16 02:00:00	0	0	0
2019-04-16 03:00:00	0	0	0
2019-04-16 04:00:00	0	0	0
2019-04-16 05:00:00	0	0	0
2019-04-16 06:00:00	0	0	0
2019-04-16 07:00:00	0	0	0
2019-04-16 08:00:00	0	0	0
2019-04-16 09:00:00	0	0	0
2019-04-16 10:00:00	0	0	0
2019-04-16 11:00:00	0	0	0
2019-04-16 12:00:00	0	0	0
2019-04-16 13:00:00	0	0	0
2019-04-16 14:00:00	0	0	0
2019-04-16 15:00:00	0	0	0
2019-04-16 16:00:00	0	0	0
2019-04-16 17:00:00	0	0	0
2019-04-16 18:00:00	0	0	0
2019-04-16 19:00:00	0	0	0
2019-04-16 20:00:00	0	0	0
2019-04-16 21:00:00	0	0	0
2019-04-16 22:00:00	0	0	0
2019-04-16 23:00:00	0	0	0
2019-04-17 00:00:00	0	0	0
2019-04-17 01:00:00	0	0	0
2019-04-17 02:00:00	0	0	0
2019-04-17 03:00:00	0	0	0
2019-04-17 04:00:00	0	0	0
2019-04-17 05:00:00	0	0	0
2019-04-17 06:00:00	0	0	0
2019-04-17 07:00:00	0	0	0
2019-04-17 08:00:00	0	0	0
2019-04-17 09:00:00	0	0	0
2019-04-17 10:00:00	0	0	0
2019-04-17 11:00:00	0	0	0
2019-04-17 12:00:00	0	0	0
2019-04-17 13:00:00	0	0	0
2019-04-17 14:00:00	0	0	0
2019-04-17 15:00:00	0	0	0
2019-04-17 16:00:00	0	0	0
2019-04-17 17:00:00	0	0	0
2019-04-17 18:00:00	0	0	0
2019-04-17 19:00:00	0	0	0
2019-04-17 20:00:00	0	0	0
2019-04-17 21:00:00	0	0	0
2019-04-17 22:00:00	0	0	0
2019-04-17 23:00:00	0	0	0
2019-04-18 00:00:00	0	0	0
2019-04-18 01:00:00	0	0	0
2019-04-18 02:00:00	0	0	0
2019-04-18 03:00:00	0	0	0
2019-04-18 04:00:00	0	0	0
2019-04-18 05:00:00	0	0	0
2019-04-18 06:00:00	0	0	0
2019-04-18 07:00:00	0	0	0
2019-04-18 08:00:00	0	0	0
2019-04-18 09:00:00	0	0	0
2019-04-18 10:00:00	0	0	0
2019-04-18 11:00:00	0	0	0
2019-04-18 12:00:00	0	0	0
2019-04-18 13:00:00	0	0	0
2019-04-18 14:00:00	0	0	0
2019-04-18 15:00:00	0	0	0
2019-04-18 16:00:00	0	0	0
2019-04-18 17:00:00	0	0	0
2019-04-18 18:00:00	0	0	0
2019-04-18 19:00:00	0	0	0
2019-04-18 20:00:00	0	0	0
2019-04-18 21:00:00	0	0	0
2019-04-18 22:00:00	0	0	0
2019-04-18 23:00:00	0	0	0
2019-04-19 00:00:00	0	0	0
2019-04-19 01:00:00	0	0	0
2019-04-19 02:00:00	0	0	0
2019-04-19 03:00:00	0	0	0
2019-04-19 04:00:00	0	0	0
2019-04-19 05:00:00	0	0	0
2019-04-19 06:00:00	0	0	0
2019-04-19 07:00:00	0	0	0
2019-04-19 08:00:00	0	0	0
2019-04-19 09:00:00	0	0	0
2019-04-19 10:00:00	0	0	0
2019-04-19 11:00:00	0	0	0
2019-04-19 12:00:00	0	0	0
2019-04-19 13:00:00	0	0	0
2019-04-19 14:00:00	0	0	0
2019-04-19 15:00:00	0	0	0
2019-04-19 16:00:00	0	0	0
2019-04-19 17:00:00	0	0	0
2019-04-19 18:00:00	0	0	0
2019-04-19 19:00:00	0	0	0
2019-04-19 20:00:00	0	0	0
2019-04-19 21:00:00	0	0	0
2019-04-19 22:00:00	0	0	0
2019-04-19 23:00:00	0	0	0
2019-04-20 00:00:00	0	0	0
2019-04-20 01:00:00	0	0	0
2019-04-20 02:00:00	0	0	0
2019-04-20 03:00:00	0	0	0
2019-04-20 04:00:00	0	0	0
2019-04-20 05:00:00	0	0	0
2019-04-20 06:00:00	0	0	0
2019-04-20 07:00:00	0	0	0
2019-04-20 08:00:00	0	0	0
2019-04-20 09:00:00	0	0	0
2019-04-20 10:00:00	0	0	0
2019-04-20 11:00:00	0	0	0
2019-04-20 12:00:00	0	0	0
2019-04-20 13:00:00	0	0	0
2019-04-20 14:00:00	0	0	0
2019-04-20 15:00:00	0	0	0
2019-04-20 16:00:00	0	0	0
2019-04-20 17:00:00	0	0	0
2019-04-20 18:00:00	0	0	0
2019-04-20 19:00:00	0	0	0
2019-04-20 20:00:00	0	0	0
2019-04-20 21:00:00	0	0	0
2019-04-20 22:00:00	0	0	0
2019-04-20 23:00:00	0	0	0
2019-04-21 00:00:00	0	0	0
2019-04-21 01:00:00	0	0	0
2019-04-21 02:00:00	0	0	0
2019-04-21 03:00:00	0	0	0
2019-04-21 04:00:00	0	0	0
2019-04-21 05:00:00	0	0	0
2019-04-21 06:00:00	0	0	0
2019-04-21 07:00:00	0	0	0
2019-04-21 08:00:00	0	0	0
2019-04-21 09:00:00	0	0	0
2019-04-21 10:00:00	0	0	0
2019-04-21 11:00:00	0	0	0
2019-04-21 12:00:00	0	0	0
2019-04-21 13:00:00	0	0	0
2019-04-21 14:00:00	0	0	0
2019-04-21 15:00:00	0	0	0
2019-04-21 16:00:00	0	0	0
2019-04-21 17:00:00	0	0	0
2019-04-21 18:00:00	0	0	0
2019-04-21 19:00:00	0	0	0
2019-04-21 20:00:00	0	0	0
2019-04-21 21:00:00	0	0	0
2019-04-21 22:00:00	0	0	0
2019-04-21 23:00:00	0	0	0
2019-04-22 00:00:00	0	0	0
2019-04-22 01:00:00	0	0	0
2019-04-22 02:00:00	0	0	0
2019-04-22 03:00:00	0	0	0
2019-04-22 04:00:00	0	0	0
2019-04-22 05:00:00	0	0	0
2019-04-22 06:00:00	0	0	0
2019-04-22 07:00:00	0	0	0
2019-04-22 08:00:00	0	0	0
2019-04-22 09:00:00	0	0	0
2019-04-22 10:00:00	0	0	0
2019-04-22 11:00:00	0	0	0
2019-04-22 12:00:00	0	0	0
2019-04-22 13:00:00	0	0	0
2019-04-22 14:00:00	0	0	0
2019-04-22 15:00:00	0	0	0
2019-04-22 16:00:00	0	0	0
2019-04-22 17:00:00	0	0	0
2019-04-22 18:00:00	0	0	0
2019-04-22 19:00:00	0	0	0
2019-04-22 20:00:00	0	0	0
2019-04-22 21:00:00	0	0	0
2019-04-22 22:00:00	0	0	0
2019-04-22 23:00:00	0	0	0
2019-04-23 00:00:00	0	0	0
2019-04-23 01:00:00	0	0	0
2019-04-23 02:00:00	0	0	0
2019-04-23 03:00:00	0	0	0
2019-04-23 04:00:00	0	0	0
2019-04-23 05:00:00	0	0	0
2019-04-23 06:00:00	0	0	0
2019-04-23 07:00:00	0	0	0
2019-04-23 08:00:00	0	0	0
2019-04-23 09:00:00	0	0	0
2019-04-23 10:00:00	0	0	0
2019-04-23 11:00:00	0	0	0
2019-04-23 12:00:00	0	0	0
2019-04-23 13:00:00	0	0	0
2019-04-23 14:00:00	0	0	0
2019-04-23 15:00:00	0	0	0
2019-04-23 16:00:00	0	0	0
2019-04-23 17:00:00	0	0	0
2019-04-23 18:00:00	0	0	0
2019-04-23 19:00:00	0	0	0
2019-04-23 20:00:00	0	0	0
2019-04-23 21:00:00	0	0	0
2019-04-23 22:00:00	0	0	0
2019-04-23 23:00:00	0	0	0
2019-04-24 00:00:00	0	0	0
2019-04-24 01:00:00	0	0	0
2019-04-24 02:00:00	0	0	0
2019-04-24 03:00:00	0	0	0
2019-04-24 04:00:00	0	0	0
2019-04-24 05:00:00	0	0	0
2019-04-24 06:00:00	0	0	0
2019-04-24 07:00:00	0	0	0
2019-04-24 08:00:00	0	0	0
2019-04-24 09:00:00	0	0	0
2019-04-24 10:00:00	0	0	0
2019-04-24 11:00:00	0	0	0
2019-04-24 12:00:00	0	0	0
2019-04-24 13:00:00	0	0	0
2019-04-24 14:00:00	0	0	0
2019-04-24 15:00:00	0	0	0
2019-04-24 16:00:00	0	0	0
2019-04-24 17:00:00	0	0	0
2019-04-24 18:00:00	0	0	0
2019-04-24 19:00:00	0	0	0
2019-04-24 20:00:00	0	0	0
2019-04-24 21:00:00	0	0	0
2019-04-24 22:00:00	0	0	0
2019-04-24 23:00:00	0	0	0
2019-04-25 00:00:00	0	0	0
2019-04-25 01:00:00	0	0	0
2019-04-25 02:00:00	0	0	0
2019-04-25 03:00:00	0	0	0
2019-04-25 04:00:00	0	0	0
2019-04-25 05:00:00	0	0	0
2019-04-25 06:00:00	0	0	0
2019-04-25 07:00:00	0	0	0
2019-04-25 08:00:00	0	0	0
2019-04-25 09:00:00	0	0	0
2019-04-25 10:00:00	0	0	0
2019-04-25 11:00:00	0	0	0
2019-04-25 12:00:00	0	0	0
2019-04-25 13:00:00	0	0	0
2019-04-25 14:00:00	0	0	0
2019-04-25 15:00:00	0	0	0
2019-04-25 16:00:00	0	0	0
2019-04-25 17:00:00	0	0	0
2019-04-25 18:00:00	0	0	0
2019-04-25 19:00:00	0	0	0
2019-04-25 20:00:00	0	0	0
2019-04-25 21:00:00	0	0	0
2019-04-25 22:00:00	0	0	0
2019-04-25 23:00:00	0	0	0
2019-04-26 00:00:00	0	0	0
2019-04-26 01:00:00	0	0	0
2019-04-26 02:00:00	0	0	0
2019-04-26 03:00:00	0	0	0
2019-04-26 04:00:00	0	0	0
2019-04-26 05:00:00	0	0	0
2019-04-26 06:00:00	0	0	0
2019-04-26 07:00:00	0	0	0
2019-04-26 08:00:00	0	0	0
2019-04-26 09:00:00	0	0	0
2019-04-26 10:00:00	0	0	0
2019-04-26 11:00:00	0	0	0
2019-04-26 12:00:00	0	0	0
2019-04-26 13:00:00	0	0	0
2019-04-26 14:00:00	0	0	0
2019-04-26 15:00:00	0	0	0
2019-04-26 16:00:00	0	0	0
2019-04-26 17:00:00	0	0	0
2019-04-26 18:00:00	0	0	0
2019-04-26 19:00:00	0	0	0
2019-04-26 20:00:00	0	0	0
2019-04-26 21:00:00	0	0	0
2019-04-26 22:00:00	0	0	0
2019-04-26 23:00:00	0	0	0
2019-04-27 00:00:00	0	0	0
2019-04-27 01:00:00	0	0	0
2019-04-27 02:00:00	0	0	0
2019-04-27 03:00:00	0	0	0
2019-04-27 04:00:00	0	0	0
2019-04-27 05:00:00	0	0	0
2019-04-27 06:00:00	0	0	0
2019-04-27 07:00:00	0	0	0
2019-04-27 08:00:00	0	0	0
2019-04-27 09:00:00	0	0	0
2019-04-27 10:00:00	0	0	0
2019-04-27 11:00:00	0	0	0
2019-04-27 12:00:00	0	0	0
2019-04-27 13:00:00	0	0	0
2019-04-27 14:00:00	0	0	0
2019-04-27 15:00:00	0	0	0
2019-04-27 16:00:00	0	0	0
2019-04-27 17:00:00	0	0	0
2019-04-27 18:00:00	0	0	0
2019-04-27 19:00:00	0	0	0
2019-04-27 20:00:00	0	0	0
2019-04-27 21:00:00	0	0	0
2019-04-27 22:00:00	0	0	0
2019-04-27 23:00:00	0	0	0
2019-04-28 00:00:00	0	0	0
2019-04-28 01:00:00	0	0	0
2019-04-28 02:00:00	0	0	0
2019-04-28 03:00:00	0	0	0
2019-04-28 04:00:00	0	0	0
2019-04-28 05:00:00	0	0	0
2019-04-28 06:00:00	0	0	0
2019-04-28 07:00:00	0	0	0
2019-04-28 08:00:00	0	0	0
2019-04-28 09:00:00	0	0	0
2019-04-28 10:00:00	0	0	0
2019-04-28 11:00:00	0	0	0
2019-04-28 12:00:00	0	0	0
2019-04-28 13:00:00	0	0	0
2019-04-28 14:00:00	0	0	0
2019-04-28 15:00:00	0	0	0
2019-04-28 16:00:00	0	0	0
2019-04-28 17:00:00	0	0	0
2019-04-28 18:00:00	0	0	0
2019-04-28 19:00:00	0	0	0
2019-04-28 20:00:00	0	0	0
2019-04-28 21:00:00	0	0	0
2019-04-28 22:00:00	0	0	0
2019-04-28 23:00:00	0	0	0
2019-04-29 00:00:00	0	0	0
2019-04-29 01:00:00	0	0	0
2019-04-29 02:00:00	0	0	0
2019-04-29 03:00:00	0	0	0
2019-04-29 04:00:00	0	0	0
2019-04-29 05:00:00	0	0	0
2019-04-29 06:00:00	0	0	0
2019-04-29 07:00:00	0	0	0
2019-04-29 08:00:00	0	0	0
2019-04-29 09:00:00	0	0	0
2019-04-29 10:00:00	0	0	0
2019-04-29 11:00:00	0	0	0
2019-04-29 12:00:00	0	0	0
2019-04-29 13:00:00	0	0	0
2019-04-29 14:00:00	0	0	0
2019-04-29 15:00:00	0	0	0
2019-04-29 16:00:00	0	0	0
2019-04-29 17:00:00	0	0	0
2019-04-29 18:00:00	0	0	0
2019-04-29 19:00:00	0	0	0
2019-04-29 20:00:00	0	0	0
2019-04-29 21:00:00	0	0	0
2019-04-29 22:00:00	0	0	0
2019-04-29 23:00:00	0	0	0
2019-04-30 00:00:00	0	0	0
2019-04-30 01:00:00	0	0	0
2019-04-30 02:00:00	0	0	0
2019-04-30 03:00:00	0	0	0
2019-04-30 04:00:00	0	0	0
2019-04-30 05:00:00	0	0	0
2019-04-30 06:00:00	0	0	0
2019-04-30 07:00:00	0	0	0
2019-04-30 08:00:00	0	0	0
2019-04-30 09:00:00	0	0	0
2019-04-30 10:00:00	0	0	0
2019-04-30 11:00:00	0	0	0
2019-04-30 12:00:00	0	0	0
2019-04-30 13:00:00	0	0	0
2019-04-30 14:00:00	0	0	0
2019-04-30 15:00:00	0	0	0
2019-04-30 16:00:00	0	0	0
2019-04-30 17:00:00	0	0	0
2019-04-30 18:00:00	0	0	0
2019-04-30 19:00:00	0	0	0
2019-04-30 20:00:00	0	0	0
2019-04-30 21:00:00	0	0	0
2019-04-30 22:00:00	0	0	0
2019-04-30 23:00:00	0	0	0
2019-05-01 00:00:00	0	0	0

## Sheet: PM 02030 02
Data/Hora	Intensidade(carros/hora)	Ocupacao(%)	Carga(%)
2019-04-01 00:00:00	0	0	0
2019-04-01 01:00:00	0	0	0
2019-04-01 02:00:00	0	0	0
2019-04-01 03:00:00	0	0	0
2019-04-01 04:00:00	0	0	0
2019-04-01 05:00:00	0	0	0
2019-04-01 06:00:00	0	0	0
2019-04-01 07:00:00	0	0	0
2019-04-01 08:00:00	0	0	0
2019-04-01 09:00:00	0	0	0
2019-04-01 10:00:00	0	0	0
2019-04-01 11:00:00	0	0	0
2019-04-01 12:00:00	0	0	0
2019-04-01 13:00:00	0	0	0
2019-04-01 14:00:00	0	0	0
2019-04-01 15:00:00	0	0	0
2019-04-01 16:00:00	0	0	0
2019-04-01 17:00:00	0	0	0
2019-04-01 18:00:00	0	0	0
2019-04-01 19:00:00	0	0	0
2019-04-01 20:00:00	0	0	0
2019-04-01 21:00:00	0	0	0
2019-04-01 22:00:00	0	0	0
2019-04-01 23:00:00	0	0	0
2019-04-02 00:00:00	0	0	0
2019-04-02 01:00:00	0	0	0
2019-04-02 02:00:00	0	0	0
2019-04-02 03:00:00	0	0	0
2019-04-02 04:00:00	0	0	0
2019-04-02 05:00:00	0	0	0
2019-04-02 06:00:00	0	0	0
2019-04-02 07:00:00	0	0	0
2019-04-02 08:00:00	0	0	0
2019-04-02 09:00:00	0	0	0
2019-04-02 10:00:00	0	0	0
2019-04-02 11:00:00	0	0	0
2019-04-02 12:00:00	0	0	0
2019-04-02 13:00:00	0	0	0
2019-04-02 14:00:00	0	0	0
2019-04-02 15:00:00	0	0	0
2019-04-02 16:00:00	0	0	0
2019-04-02 17:00:00	0	0	0
2019-04-02 18:00:00	0	0	0
2019-04-02 19:00:00	0	0	0
2019-04-02 20:00:00	0	0	0
2019-04-02 21:00:00	0	0	0
2019-04-02 22:00:00	0	0	0
2019-04-02 23:00:00	0	0	0
2019-04-03 00:00:00	0	0	0
2019-04-03 01:00:00	0	0	0
2019-04-03 02:00:00	0	0	0
2019-04-03 03:00:00	0	0	0
2019-04-03 04:00:00	0	0	0
2019-04-03 05:00:00	0	0	0
2019-04-03 06:00:00	0	0	0
2019-04-03 07:00:00	0	0	0
2019-04-03 08:00:00	0	0	0
2019-04-03 09:00:00	0	0	0
2019-04-03 10:00:00	0	0	0
2019-04-03 11:00:00	0	0	0
2019-04-03 12:00:00	0	0	0
2019-04-03 13:00:00	0	0	0
2019-04-03 14:00:00	0	0	0
2019-04-03 15:00:00	0	0	0
2019-04-03 16:00:00	0	0	0
2019-04-03 17:00:00	0	0	0
2019-04-03 18:00:00	0	0	0
2019-04-03 19:00:00	0	0	0
2019-04-03 20:00:00	0	0	0
2019-04-03 21:00:00	0	0	0
2019-04-03 22:00:00	0	0	0
2019-04-03 23:00:00	0	0	0
2019-04-04 00:00:00	0	0	0
2019-04-04 01:00:00	0	0	0
2019-04-04 02:00:00	0	0	0
2019-04-04 03:00:00	0	0	0
2019-04-04 04:00:00	0	0	0
2019-04-04 05:00:00	0	0	0
2019-04-04 06:00:00	0	0	0
2019-04-04 07:00:00	0	0	0
2019-04-04 08:00:00	0	0	0
2019-04-04 09:00:00	0	0	0
2019-04-04 10:00:00	0	0	0
2019-04-04 11:00:00	0	0	0
2019-04-04 12:00:00	0	0	0
2019-04-04 13:00:00	0	0	0
2019-04-04 14:00:00	0	0	0
2019-04-04 15:00:00	0	0	0
2019-04-04 16:00:00	0	0	0
2019-04-04 17:00:00	0	0	0
2019-04-04 18:00:00	0	0	0
2019-04-04 19:00:00	0	0	0
2019-04-04 20:00:00	0	0	0
2019-04-04 21:00:00	0	0	0
2019-04-04 22:00:00	0	0	0
2019-04-04 23:00:00	0	0	0
2019-04-05 00:00:00	0	0	0
2019-04-05 01:00:00	0	0	0
2019-04-05 02:00:00	0	0	0
2019-04-05 03:00:00	0	0	0
2019-04-05 04:00:00	0	0	0
2019-04-05 05:00:00	0	0	0
2019-04-05 06:00:00	0	0	0
2019-04-05 07:00:00	0	0	0
2019-04-05 08:00:00	0	0	0
2019-04-05 09:00:00	0	0	0
2019-04-05 10:00:00	0	0	0
2019-04-05 11:00:00	0	0	0
2019-04-05 12:00:00	0	0	0
2019-04-05 13:00:00	0	0	0
2019-04-05 14:00:00	0	0	0
2019-04-05 15:00:00	0	0	0
2019-04-05 16:00:00	0	0	0
2019-04-05 17:00:00	0	0	0
2019-04-05 18:00:00	0	0	0
2019-04-05 19:00:00	0	0	0
2019-04-05 20:00:00	0	0	0
2019-04-05 21:00:00	0	0	0
2019-04-05 22:00:00	0	0	0
2019-04-05 23:00:00	0	0	0
2019-04-06 00:00:00	0	0	0
2019-04-06 01:00:00	0	0	0
2019-04-06 02:00:00	0	0	0
2019-04-06 03:00:00	0	0	0
2019-04-06 04:00:00	0	0	0
2019-04-06 05:00:00	0	0	0
2019-04-06 06:00:00	0	0	0
2019-04-06 07:00:00	0	0	0
2019-04-06 08:00:00	0	0	0
2019-04-06 09:00:00	0	0	0
2019-04-06 10:00:00	0	0	0
2019-04-06 11:00:00	0	0	0
2019-04-06 12:00:00	0	0	0
2019-04-06 13:00:00	0	0	0
2019-04-06 14:00:00	0	0	0
2019-04-06 15:00:00	0	0	0
2019-04-06 16:00:00	0	0	0
2019-04-06 17:00:00	0	0	0
2019-04-06 18:00:00	0	0	0
2019-04-06 19:00:00	0	0	0
2019-04-06 20:00:00	0	0	0
2019-04-06 21:00:00	0	0	0
2019-04-06 22:00:00	0	0	0
2019-04-06 23:00:00	0	0	0
2019-04-07 00:00:00	0	0	0
2019-04-07 01:00:00	0	0	0
2019-04-07 02:00:00	0	0	0
2019-04-07 03:00:00	0	0	0
2019-04-07 04:00:00	0	0	0
2019-04-07 05:00:00	0	0	0
2019-04-07 06:00:00	0	0	0
2019-04-07 07:00:00	0	0	0
2019-04-07 08:00:00	0	0	0
2019-04-07 09:00:00	0	0	0
2019-04-07 10:00:00	0	0	0
2019-04-07 11:00:00	0	0	0
2019-04-07 12:00:00	0	0	0
2019-04-07 13:00:00	0	0	0
2019-04-07 14:00:00	0	0	0
2019-04-07 15:00:00	0	0	0
2019-04-07 16:00:00	0	0	0
2019-04-07 17:00:00	0	0	0
2019-04-07 18:00:00	0	0	0
2019-04-07 19:00:00	0	0	0
2019-04-07 20:00:00	0	0	0
2019-04-07 21:00:00	0	0	0
2019-04-07 22:00:00	0	0	0
2019-04-07 23:00:00	0	0	0
2019-04-08 00:00:00	0	0	0
2019-04-08 01:00:00	0	0	0
2019-04-08 02:00:00	0	0	0
2019-04-08 03:00:00	0	0	0
2019-04-08 04:00:00	0	0	0
2019-04-08 05:00:00	0	0	0
2019-04-08 06:00:00	0	0	0
2019-04-08 07:00:00	0	0	0
2019-04-08 08:00:00	0	0	0
2019-04-08 09:00:00	0	0	0
2019-04-08 10:00:00	0	0	0
2019-04-08 11:00:00	0	0	0
2019-04-08 12:00:00	0	0	0
2019-04-08 13:00:00	0	0	0
2019-04-08 14:00:00	0	0	0
2019-04-08 15:00:00	0	0	0
2019-04-08 16:00:00	0	0	0
2019-04-08 17:00:00	0	0	0
2019-04-08 18:00:00	0	0	0
2019-04-08 19:00:00	0	0	0
2019-04-08 20:00:00	0	0	0
2019-04-08 21:00:00	0	0	0
2019-04-08 22:00:00	0	0	0
2019-04-08 23:00:00	0	0	0
2019-04-09 00:00:00	0	0	0
2019-04-09 01:00:00	0	0	0
2019-04-09 02:00:00	0	0	0
2019-04-09 03:00:00	0	0	0
2019-04-09 04:00:00	0	0	0
2019-04-09 05:00:00	0	0	0
2019-04-09 06:00:00	0	0	0
2019-04-09 07:00:00	0	0	0
2019-04-09 08:00:00	0	0	0
2019-04-09 09:00:00	0	0	0
2019-04-09 10:00:00	0	0	0
2019-04-09 11:00:00	0	0	0
2019-04-09 12:00:00	0	0	0
2019-04-09 13:00:00	0	0	0
2019-04-09 14:00:00	0	0	0
2019-04-09 15:00:00	0	0	0
2019-04-09 16:00:00	0	0	0
2019-04-09 17:00:00	0	0	0
2019-04-09 18:00:00	0	0	0
2019-04-09 19:00:00	0	0	0
2019-04-09 20:00:00	0	0	0
2019-04-09 21:00:00	0	0	0
2019-04-09 22:00:00	0	0	0
2019-04-09 23:00:00	0	0	0
2019-04-10 00:00:00	0	0	0
2019-04-10 01:00:00	0	0	0
2019-04-10 02:00:00	0	0	0
2019-04-10 03:00:00	0	0	0
2019-04-10 04:00:00	0	0	0
2019-04-10 05:00:00	0	0	0
2019-04-10 06:00:00	0	0	0
2019-04-10 07:00:00	0	0	0
2019-04-10 08:00:00	0	0	0
2019-04-10 09:00:00	0	0	0
2019-04-10 10:00:00	0	0	0
2019-04-10 11:00:00	0	0	0
2019-04-10 12:00:00	0	0	0
2019-04-10 13:00:00	0	0	0
2019-04-10 14:00:00	0	0	0
2019-04-10 15:00:00	0	0	0
2019-04-10 16:00:00	0	0	0
2019-04-10 17:00:00	0	0	0
2019-04-10 18:00:00	0	0	0
2019-04-10 19:00:00	0	0	0
2019-04-10 20:00:00	0	0	0
2019-04-10 21:00:00	0	0	0
2019-04-10 22:00:00	0	0	0
2019-04-10 23:00:00	0	0	0
2019-04-11 00:00:00	0	0	0
2019-04-11 01:00:00	0	0	0
2019-04-11 02:00:00	0	0	0
2019-04-11 03:00:00	0	0	0
2019-04-11 04:00:00	0	0	0
2019-04-11 05:00:00	0	0	0
2019-04-11 06:00:00	0	0	0
2019-04-11 07:00:00	0	0	0
2019-04-11 08:00:00	0	0	0
2019-04-11 09:00:00	0	0	0
2019-04-11 10:00:00	0	0	0
2019-04-11 11:00:00	0	0	0
2019-04-11 12:00:00	0	0	0
2019-04-11 13:00:00	0	0	0
2019-04-11 14:00:00	0	0	0
2019-04-11 15:00:00	0	0	0
2019-04-11 16:00:00	0	0	0
2019-04-11 17:00:00	0	0	0
2019-04-11 18:00:00	0	0	0
2019-04-11 19:00:00	0	0	0
2019-04-11 20:00:00	0	0	0
2019-04-11 21:00:00	0	0	0
2019-04-11 22:00:00	0	0	0
2019-04-11 23:00:00	0	0	0
2019-04-12 00:00:00	0	0	0
2019-04-12 01:00:00	0	0	0
2019-04-12 02:00:00	0	0	0
2019-04-12 03:00:00	0	0	0
2019-04-12 04:00:00	0	0	0
2019-04-12 05:00:00	0	0	0
2019-04-12 06:00:00	0	0	0
2019-04-12 07:00:00	0	0	0
2019-04-12 08:00:00	0	0	0
2019-04-12 09:00:00	0	0	0
2019-04-12 10:00:00	0	0	0
2019-04-12 11:00:00	0	0	0
2019-04-12 12:00:00	0	0	0
2019-04-12 13:00:00	0	0	0
2019-04-12 14:00:00	0	0	0
2019-04-12 15:00:00	0	0	0
2019-04-12 16:00:00	0	0	0
2019-04-12 17:00:00	0	0	0
2019-04-12 18:00:00	0	0	0
2019-04-12 19:00:00	0	0	0
2019-04-12 20:00:00	0	0	0
2019-04-12 21:00:00	0	0	0
2019-04-12 22:00:00	0	0	0
2019-04-12 23:00:00	0	0	0
2019-04-13 00:00:00	0	0	0
2019-04-13 01:00:00	0	0	0
2019-04-13 02:00:00	0	0	0
2019-04-13 03:00:00	0	0	0
2019-04-13 04:00:00	0	0	0
2019-04-13 05:00:00	0	0	0
2019-04-13 06:00:00	0	0	0
2019-04-13 07:00:00	0	0	0
2019-04-13 08:00:00	0	0	0
2019-04-13 09:00:00	0	0	0
2019-04-13 10:00:00	0	0	0
2019-04-13 11:00:00	0	0	0
2019-04-13 12:00:00	0	0	0
2019-04-13 13:00:00	0	0	0
2019-04-13 14:00:00	0	0	0
2019-04-13 15:00:00	0	0	0
2019-04-13 16:00:00	0	0	0
2019-04-13 17:00:00	0	0	0
2019-04-13 18:00:00	0	0	0
2019-04-13 19:00:00	0	0	0
2019-04-13 20:00:00	0	0	0
2019-04-13 21:00:00	0	0	0
2019-04-13 22:00:00	0	0	0
2019-04-13 23:00:00	0	0	0
2019-04-14 00:00:00	0	0	0
2019-04-14 01:00:00	0	0	0
2019-04-14 02:00:00	0	0	0
2019-04-14 03:00:00	0	0	0
2019-04-14 04:00:00	0	0	0
2019-04-14 05:00:00	0	0	0
2019-04-14 06:00:00	0	0	0
2019-04-14 07:00:00	0	0	0
2019-04-14 08:00:00	0	0	0
2019-04-14 09:00:00	0	0	0
2019-04-14 10:00:00	0	0	0
2019-04-14 11:00:00	0	0	0
2019-04-14 12:00:00	0	0	0
2019-04-14 13:00:00	0	0	0
2019-04-14 14:00:00	0	0	0
2019-04-14 15:00:00	0	0	0
2019-04-14 16:00:00	0	0	0
2019-04-14 17:00:00	0	0	0
2019-04-14 18:00:00	0	0	0
2019-04-14 19:00:00	0	0	0
2019-04-14 20:00:00	0	0	0
2019-04-14 21:00:00	0	0	0
2019-04-14 22:00:00	0	0	0
2019-04-14 23:00:00	0	0	0
2019-04-15 00:00:00	0	0	0
2019-04-15 01:00:00	0	0	0
2019-04-15 02:00:00	0	0	0
2019-04-15 03:00:00	0	0	0
2019-04-15 04:00:00	0	0	0
2019-04-15 05:00:00	0	0	0
2019-04-15 06:00:00	0	0	0
2019-04-15 07:00:00	0	0	0
2019-04-15 08:00:00	0	0	0
2019-04-15 09:00:00	0	0	0
2019-04-15 10:00:00	0	0	0
2019-04-15 11:00:00	0	0	0
2019-04-15 12:00:00	0	0	0
2019-04-15 13:00:00	0	0	0
2019-04-15 14:00:00	0	0	0
2019-04-15 15:00:00	0	0	0
2019-04-15 16:00:00	0	0	0
2019-04-15 17:00:00	0	0	0
2019-04-15 18:00:00	0	0	0
2019-04-15 19:00:00	0	0	0
2019-04-15 20:00:00	0	0	0
2019-04-15 21:00:00	0	0	0
2019-04-15 22:00:00	0	0	0
2019-04-15 23:00:00	0	0	0
2019-04-16 00:00:00	0	0	0
2019-04-16 01:00:00	0	0	0
2019-04-16 02:00:00	0	0	0
2019-04-16 03:00:00	0	0	0
2019-04-16 04:00:00	0	0	0
2019-04-16 05:00:00	0	0	0
2019-04-16 06:00:00	0	0	0
2019-04-16 07:00:00	0	0	0
2019-04-16 08:00:00	0	0	0
2019-04-16 09:00:00	0	0	0
2019-04-16 10:00:00	0	0	0
2019-04-16 11:00:00	0	0	0
2019-04-16 12:00:00	0	0	0
2019-04-16 13:00:00	0	0	0
2019-04-16 14:00:00	0	0	0
2019-04-16 15:00:00	0	0	0
2019-04-16 16:00:00	0	0	0
2019-04-16 17:00:00	0	0	0
2019-04-16 18:00:00	0	0	0
2019-04-16 19:00:00	0	0	0
2019-04-16 20:00:00	0	0	0
2019-04-16 21:00:00	0	0	0
2019-04-16 22:00:00	0	0	0
2019-04-16 23:00:00	0	0	0
2019-04-17 00:00:00	0	0	0
2019-04-17 01:00:00	0	0	0
2019-04-17 02:00:00	0	0	0
2019-04-17 03:00:00	0	0	0
2019-04-17 04:00:00	0	0	0
2019-04-17 05:00:00	0	0	0
2019-04-17 06:00:00	0	0	0
2019-04-17 07:00:00	0	0	0
2019-04-17 08:00:00	0	0	0
2019-04-17 09:00:00	0	0	0
2019-04-17 10:00:00	0	0	0
2019-04-17 11:00:00	0	0	0
2019-04-17 12:00:00	0	0	0
2019-04-17 13:00:00	0	0	0
2019-04-17 14:00:00	0	0	0
2019-04-17 15:00:00	0	0	0
2019-04-17 16:00:00	0	0	0
2019-04-17 17:00:00	0	0	0
2019-04-17 18:00:00	0	0	0
2019-04-17 19:00:00	0	0	0
2019-04-17 20:00:00	0	0	0
2019-04-17 21:00:00	0	0	0
2019-04-17 22:00:00	0	0	0
2019-04-17 23:00:00	0	0	0
2019-04-18 00:00:00	0	0	0
2019-04-18 01:00:00	0	0	0
2019-04-18 02:00:00	0	0	0
2019-04-18 03:00:00	0	0	0
2019-04-18 04:00:00	0	0	0
2019-04-18 05:00:00	0	0	0
2019-04-18 06:00:00	0	0	0
2019-04-18 07:00:00	0	0	0
2019-04-18 08:00:00	0	0	0
2019-04-18 09:00:00	0	0	0
2019-04-18 10:00:00	0	0	0
2019-04-18 11:00:00	0	0	0
2019-04-18 12:00:00	0	0	0
2019-04-18 13:00:00	0	0	0
2019-04-18 14:00:00	0	0	0
2019-04-18 15:00:00	0	0	0
2019-04-18 16:00:00	0	0	0
2019-04-18 17:00:00	0	0	0
2019-04-18 18:00:00	0	0	0
2019-04-18 19:00:00	0	0	0
2019-04-18 20:00:00	0	0	0
2019-04-18 21:00:00	0	0	0
2019-04-18 22:00:00	0	0	0
2019-04-18 23:00:00	0	0	0
2019-04-19 00:00:00	0	0	0
2019-04-19 01:00:00	0	0	0
2019-04-19 02:00:00	0	0	0
2019-04-19 03:00:00	0	0	0
2019-04-19 04:00:00	0	0	0
2019-04-19 05:00:00	0	0	0
2019-04-19 06:00:00	0	0	0
2019-04-19 07:00:00	0	0	0
2019-04-19 08:00:00	0	0	0
2019-04-19 09:00:00	0	0	0
2019-04-19 10:00:00	0	0	0
2019-04-19 11:00:00	0	0	0
2019-04-19 12:00:00	0	0	0
2019-04-19 13:00:00	0	0	0
2019-04-19 14:00:00	0	0	0
2019-04-19 15:00:00	0	0	0
2019-04-19 16:00:00	0	0	0
2019-04-19 17:00:00	0	0	0
2019-04-19 18:00:00	0	0	0
2019-04-19 19:00:00	0	0	0
2019-04-19 20:00:00	0	0	0
2019-04-19 21:00:00	0	0	0
2019-04-19 22:00:00	0	0	0
2019-04-19 23:00:00	0	0	0
2019-04-20 00:00:00	0	0	0
2019-04-20 01:00:00	0	0	0
2019-04-20 02:00:00	0	0	0
2019-04-20 03:00:00	0	0	0
2019-04-20 04:00:00	0	0	0
2019-04-20 05:00:00	0	0	0
2019-04-20 06:00:00	0	0	0
2019-04-20 07:00:00	0	0	0
2019-04-20 08:00:00	0	0	0
2019-04-20 09:00:00	0	0	0
2019-04-20 10:00:00	0	0	0
2019-04-20 11:00:00	0	0	0
2019-04-20 12:00:00	0	0	0
2019-04-20 13:00:00	0	0	0
2019-04-20 14:00:00	0	0	0
2019-04-20 15:00:00	0	0	0
2019-04-20 16:00:00	0	0	0
2019-04-20 17:00:00	0	0	0
2019-04-20 18:00:00	0	0	0
2019-04-20 19:00:00	0	0	0
2019-04-20 20:00:00	0	0	0
2019-04-20 21:00:00	0	0	0
2019-04-20 22:00:00	0	0	0
2019-04-20 23:00:00	0	0	0
2019-04-21 00:00:00	0	0	0
2019-04-21 01:00:00	0	0	0
2019-04-21 02:00:00	0	0	0
2019-04-21 03:00:00	0	0	0
2019-04-21 04:00:00	0	0	0
2019-04-21 05:00:00	0	0	0
2019-04-21 06:00:00	0	0	0
2019-04-21 07:00:00	0	0	0
2019-04-21 08:00:00	0	0	0
2019-04-21 09:00:00	0	0	0
2019-04-21 10:00:00	0	0	0
2019-04-21 11:00:00	0	0	0
2019-04-21 12:00:00	0	0	0
2019-04-21 13:00:00	0	0	0
2019-04-21 14:00:00	0	0	0
2019-04-21 15:00:00	0	0	0
2019-04-21 16:00:00	0	0	0
2019-04-21 17:00:00	0	0	0
2019-04-21 18:00:00	0	0	0
2019-04-21 19:00:00	0	0	0
2019-04-21 20:00:00	0	0	0
2019-04-21 21:00:00	0	0	0
2019-04-21 22:00:00	0	0	0
2019-04-21 23:00:00	0	0	0
2019-04-22 00:00:00	0	0	0
2019-04-22 01:00:00	0	0	0
2019-04-22 02:00:00	0	0	0
2019-04-22 03:00:00	0	0	0
2019-04-22 04:00:00	0	0	0
2019-04-22 05:00:00	0	0	0
2019-04-22 06:00:00	0	0	0
2019-04-22 07:00:00	0	0	0
2019-04-22 08:00:00	0	0	0
2019-04-22 09:00:00	0	0	0
2019-04-22 10:00:00	0	0	0
2019-04-22 11:00:00	0	0	0
2019-04-22 12:00:00	0	0	0
2019-04-22 13:00:00	0	0	0
2019-04-22 14:00:00	0	0	0
2019-04-22 15:00:00	0	0	0
2019-04-22 16:00:00	0	0	0
2019-04-22 17:00:00	0	0	0
2019-04-22 18:00:00	0	0	0
2019-04-22 19:00:00	0	0	0
2019-04-22 20:00:00	0	0	0
2019-04-22 21:00:00	0	0	0
2019-04-22 22:00:00	0	0	0
2019-04-22 23:00:00	0	0	0
2019-04-23 00:00:00	0	0	0
2019-04-23 01:00:00	0	0	0
2019-04-23 02:00:00	0	0	0
2019-04-23 03:00:00	0	0	0
2019-04-23 04:00:00	0	0	0
2019-04-23 05:00:00	0	0	0
2019-04-23 06:00:00	0	0	0
2019-04-23 07:00:00	0	0	0
2019-04-23 08:00:00	0	0	0
2019-04-23 09:00:00	0	0	0
2019-04-23 10:00:00	0	0	0
2019-04-23 11:00:00	0	0	0
2019-04-23 12:00:00	0	0	0
2019-04-23 13:00:00	0	0	0
2019-04-23 14:00:00	0	0	0
2019-04-23 15:00:00	0	0	0
2019-04-23 16:00:00	0	0	0
2019-04-23 17:00:00	0	0	0
2019-04-23 18:00:00	0	0	0
2019-04-23 19:00:00	0	0	0
2019-04-23 20:00:00	0	0	0
2019-04-23 21:00:00	0	0	0
2019-04-23 22:00:00	0	0	0
2019-04-23 23:00:00	0	0	0
2019-04-24 00:00:00	0	0	0
2019-04-24 01:00:00	0	0	0
2019-04-24 02:00:00	0	0	0
2019-04-24 03:00:00	0	0	0
2019-04-24 04:00:00	0	0	0
2019-04-24 05:00:00	0	0	0
2019-04-24 06:00:00	0	0	0
2019-04-24 07:00:00	0	0	0
2019-04-24 08:00:00	0	0	0
2019-04-24 09:00:00	0	0	0
2019-04-24 10:00:00	0	0	0
2019-04-24 11:00:00	0	0	0
2019-04-24 12:00:00	0	0	0
2019-04-24 13:00:00	0	0	0
2019-04-24 14:00:00	0	0	0
2019-04-24 15:00:00	0	0	0
2019-04-24 16:00:00	0	0	0
2019-04-24 17:00:00	0	0	0
2019-04-24 18:00:00	0	0	0
2019-04-24 19:00:00	0	0	0
2019-04-24 20:00:00	0	0	0
2019-04-24 21:00:00	0	0	0
2019-04-24 22:00:00	0	0	0
2019-04-24 23:00:00	0	0	0
2019-04-25 00:00:00	0	0	0
2019-04-25 01:00:00	0	0	0
2019-04-25 02:00:00	0	0	0
2019-04-25 03:00:00	0	0	0
2019-04-25 04:00:00	0	0	0
2019-04-25 05:00:00	0	0	0
2019-04-25 06:00:00	0	0	0
2019-04-25 07:00:00	0	0	0
2019-04-25 08:00:00	0	0	0
2019-04-25 09:00:00	0	0	0
2019-04-25 10:00:00	0	0	0
2019-04-25 11:00:00	0	0	0
2019-04-25 12:00:00	0	0	0
2019-04-25 13:00:00	0	0	0
2019-04-25 14:00:00	0	0	0
2019-04-25 15:00:00	0	0	0
2019-04-25 16:00:00	0	0	0
2019-04-25 17:00:00	0	0	0
2019-04-25 18:00:00	0	0	0
2019-04-25 19:00:00	0	0	0
2019-04-25 20:00:00	0	0	0
2019-04-25 21:00:00	0	0	0
2019-04-25 22:00:00	0	0	0
2019-04-25 23:00:00	0	0	0
2019-04-26 00:00:00	0	0	0
2019-04-26 01:00:00	0	0	0
2019-04-26 02:00:00	0	0	0
2019-04-26 03:00:00	0	0	0
2019-04-26 04:00:00	0	0	0
2019-04-26 05:00:00	0	0	0
2019-04-26 06:00:00	0	0	0
2019-04-26 07:00:00	0	0	0
2019-04-26 08:00:00	0	0	0
2019-04-26 09:00:00	0	0	0
2019-04-26 10:00:00	0	0	0
2019-04-26 11:00:00	0	0	0
2019-04-26 12:00:00	0	0	0
2019-04-26 13:00:00	0	0	0
2019-04-26 14:00:00	0	0	0
2019-04-26 15:00:00	0	0	0
2019-04-26 16:00:00	0	0	0
2019-04-26 17:00:00	0	0	0
2019-04-26 18:00:00	0	0	0
2019-04-26 19:00:00	0	0	0
2019-04-26 20:00:00	0	0	0
2019-04-26 21:00:00	0	0	0
2019-04-26 22:00:00	0	0	0
2019-04-26 23:00:00	0	0	0
2019-04-27 00:00:00	0	0	0
2019-04-27 01:00:00	0	0	0
2019-04-27 02:00:00	0	0	0
2019-04-27 03:00:00	0	0	0
2019-04-27 04:00:00	0	0	0
2019-04-27 05:00:00	0	0	0
2019-04-27 06:00:00	0	0	0
2019-04-27 07:00:00	0	0	0
2019-04-27 08:00:00	0	0	0
2019-04-27 09:00:00	0	0	0
2019-04-27 10:00:00	0	0	0
2019-04-27 11:00:00	0	0	0
2019-04-27 12:00:00	0	0	0
2019-04-27 13:00:00	0	0	0
2019-04-27 14:00:00	0	0	0
2019-04-27 15:00:00	0	0	0
2019-04-27 16:00:00	0	0	0
2019-04-27 17:00:00	0	0	0
2019-04-27 18:00:00	0	0	0
2019-04-27 19:00:00	0	0	0
2019-04-27 20:00:00	0	0	0
2019-04-27 21:00:00	0	0	0
2019-04-27 22:00:00	0	0	0
2019-04-27 23:00:00	0	0	0
2019-04-28 00:00:00	0	0	0
2019-04-28 01:00:00	0	0	0
2019-04-28 02:00:00	0	0	0
2019-04-28 03:00:00	0	0	0
2019-04-28 04:00:00	0	0	0
2019-04-28 05:00:00	0	0	0
2019-04-28 06:00:00	0	0	0
2019-04-28 07:00:00	0	0	0
2019-04-28 08:00:00	0	0	0
2019-04-28 09:00:00	0	0	0
2019-04-28 10:00:00	0	0	0
2019-04-28 11:00:00	0	0	0
2019-04-28 12:00:00	0	0	0
2019-04-28 13:00:00	0	0	0
2019-04-28 14:00:00	0	0	0
2019-04-28 15:00:00	0	0	0
2019-04-28 16:00:00	0	0	0
2019-04-28 17:00:00	0	0	0
2019-04-28 18:00:00	0	0	0
2019-04-28 19:00:00	0	0	0
2019-04-28 20:00:00	0	0	0
2019-04-28 21:00:00	0	0	0
2019-04-28 22:00:00	0	0	0
2019-04-28 23:00:00	0	0	0
2019-04-29 00:00:00	0	0	0
2019-04-29 01:00:00	0	0	0
2019-04-29 02:00:00	0	0	0
2019-04-29 03:00:00	0	0	0
2019-04-29 04:00:00	0	0	0
2019-04-29 05:00:00	0	0	0
2019-04-29 06:00:00	0	0	0
2019-04-29 07:00:00	0	0	0
2019-04-29 08:00:00	0	0	0
2019-04-29 09:00:00	0	0	0
2019-04-29 10:00:00	0	0	0
2019-04-29 11:00:00	0	0	0
2019-04-29 12:00:00	0	0	0
2019-04-29 13:00:00	0	0	0
2019-04-29 14:00:00	0	0	0
2019-04-29 15:00:00	0	0	0
2019-04-29 16:00:00	0	0	0
2019-04-29 17:00:00	0	0	0
2019-04-29 18:00:00	0	0	0
2019-04-29 19:00:00	0	0	0
2019-04-29 20:00:00	0	0	0
2019-04-29 21:00:00	0	0	0
2019-04-29 22:00:00	0	0	0
2019-04-29 23:00:00	0	0	0
2019-04-30 00:00:00	0	0	0
2019-04-30 01:00:00	0	0	0
2019-04-30 02:00:00	0	0	0
2019-04-30 03:00:00	0	0	0
2019-04-30 04:00:00	0	0	0
2019-04-30 05:00:00	0	0	0
2019-04-30 06:00:00	0	0	0
2019-04-30 07:00:00	0	0	0
2019-04-30 08:00:00	0	0	0
2019-04-30 09:00:00	0	0	0
2019-04-30 10:00:00	0	0	0
2019-04-30 11:00:00	0	0	0
2019-04-30 12:00:00	0	0	0
2019-04-30 13:00:00	0	0	0
2019-04-30 14:00:00	0	0	0
2019-04-30 15:00:00	0	0	0
2019-04-30 16:00:00	0	0	0
2019-04-30 17:00:00	0	0	0
2019-04-30 18:00:00	0	0	0
2019-04-30 19:00:00	0	0	0
2019-04-30 20:00:00	0	0	0
2019-04-30 21:00:00	0	0	0
2019-04-30 22:00:00	0	0	0
2019-04-30 23:00:00	0	0	0
2019-05-01 00:00:00	0	0	0

## Sheet: PM 02030 03
Data/Hora	Intensidade(carros/hora)	Ocupacao(%)	Carga(%)
2019-04-01 00:00:00	0	0	0
2019-04-01 01:00:00	0	0	0
2019-04-01 02:00:00	0	0	0
2019-04-01 03:00:00	0	0	0
2019-04-01 04:00:00	0	0	0
2019-04-01 05:00:00	0	0	0
2019-04-01 06:00:00	0	0	0
2019-04-01 07:00:00	0	0	0
2019-04-01 08:00:00	0	0	0
2019-04-01 09:00:00	0	0	0
2019-04-01 10:00:00	0	0	0
2019-04-01 11:00:00	0	0	0
2019-04-01 12:00:00	0	0	0
2019-04-01 13:00:00	0	0	0
2019-04-01 14:00:00	0	0	0
2019-04-01 15:00:00	0	0	0
2019-04-01 16:00:00	0	0	0
2019-04-01 17:00:00	0	0	0
2019-04-01 18:00:00	0	0	0
2019-04-01 19:00:00	0	0	0
2019-04-01 20:00:00	0	0	0
2019-04-01 21:00:00	0	0	0
2019-04-01 22:00:00	0	0	0
2019-04-01 23:00:00	0	0	0
2019-04-02 00:00:00	0	0	0
2019-04-02 01:00:00	0	0	0
2019-04-02 02:00:00	0	0	0
2019-04-02 03:00:00	0	0	0
2019-04-02 04:00:00	0	0	0
2019-04-02 05:00:00	0	0	0
2019-04-02 06:00:00	0	0	0
2019-04-02 07:00:00	0	0	0
2019-04-02 08:00:00	0	0	0
2019-04-02 09:00:00	0	0	0
2019-04-02 10:00:00	0	0	0
2019-04-02 11:00:00	0	0	0
2019-04-02 12:00:00	0	0	0
2019-04-02 13:00:00	0	0	0
2019-04-02 14:00:00	0	0	0
2019-04-02 15:00:00	0	0	0
2019-04-02 16:00:00	0	0	0
2019-04-02 17:00:00	0	0	0
2019-04-02 18:00:00	0	0	0
2019-04-02 19:00:00	0	0	0
2019-04-02 20:00:00	0	0	0
2019-04-02 21:00:00	0	0	0
2019-04-02 22:00:00	0	0	0
2019-04-02 23:00:00	0	0	0
2019-04-03 00:00:00	0	0	0
2019-04-03 01:00:00	0	0	0
2019-04-03 02:00:00	0	0	0
2019-04-03 03:00:00	0	0	0
2019-04-03 04:00:00	0	0	0
2019-04-03 05:00:00	0	0	0
2019-04-03 06:00:00	0	0	0
2019-04-03 07:00:00	0	0	0
2019-04-03 08:00:00	0	0	0
2019-04-03 09:00:00	0	0	0
2019-04-03 10:00:00	0	0	0
2019-04-03 11:00:00	0	0	0
2019-04-03 12:00:00	0	0	0
2019-04-03 13:00:00	0	0	0
2019-04-03 14:00:00	0	0	0
2019-04-03 15:00:00	0	0	0
2019-04-03 16:00:00	0	0	0
2019-04-03 17:00:00	0	0	0
2019-04-03 18:00:00	0	0	0
2019-04-03 19:00:00	0	0	0
2019-04-03 20:00:00	0	0	0
2019-04-03 21:00:00	0	0	0
2019-04-03 22:00:00	0	0	0
2019-04-03 23:00:00	0	0	0
2019-04-04 00:00:00	0	0	0
2019-04-04 01:00:00	0	0	0
2019-04-04 02:00:00	0	0	0
2019-04-04 03:00:00	0	0	0
2019-04-04 04:00:00	0	0	0
2019-04-04 05:00:00	0	0	0
2019-04-04 06:00:00	0	0	0
2019-04-04 07:00:00	0	0	0
2019-04-04 08:00:00	0	0	0
2019-04-04 09:00:00	0	0	0
2019-04-04 10:00:00	0	0	0
2019-04-04 11:00:00	0	0	0
2019-04-04 12:00:00	0	0	0
2019-04-04 13:00:00	0	0	0
2019-04-04 14:00:00	0	0	0
2019-04-04 15:00:00	0	0	0
2019-04-04 16:00:00	0	0	0
2019-04-04 17:00:00	0	0	0
2019-04-04 18:00:00	0	0	0
2019-04-04 19:00:00	0	0	0
2019-04-04 20:00:00	0	0	0
2019-04-04 21:00:00	0	0	0
2019-04-04 22:00:00	0	0	0
2019-04-04 23:00:00	0	0	0
2019-04-05 00:00:00	0	0	0
2019-04-05 01:00:00	0	0	0
2019-04-05 02:00:00	0	0	0
2019-04-05 03:00:00	0	0	0
2019-04-05 04:00:00	0	0	0
2019-04-05 05:00:00	0	0	0
2019-04-05 06:00:00	0	0	0
2019-04-05 07:00:00	0	0	0
2019-04-05 08:00:00	0	0	0
2019-04-05 09:00:00	0	0	0
2019-04-05 10:00:00	0	0	0
2019-04-05 11:00:00	0	0	0
2019-04-05 12:00:00	0	0	0
2019-04-05 13:00:00	0	0	0
2019-04-05 14:00:00	0	0	0
2019-04-05 15:00:00	0	0	0
2019-04-05 16:00:00	0	0	0
2019-04-05 17:00:00	0	0	0
2019-04-05 18:00:00	0	0	0
2019-04-05 19:00:00	0	0	0
2019-04-05 20:00:00	0	0	0
2019-04-05 21:00:00	0	0	0
2019-04-05 22:00:00	0	0	0
2019-04-05 23:00:00	0	0	0
2019-04-06 00:00:00	0	0	0
2019-04-06 01:00:00	0	0	0
2019-04-06 02:00:00	0	0	0
2019-04-06 03:00:00	0	0	0
2019-04-06 04:00:00	0	0	0
2019-04-06 05:00:00	0	0	0
2019-04-06 06:00:00	0	0	0
2019-04-06 07:00:00	0	0	0
2019-04-06 08:00:00	0	0	0
2019-04-06 09:00:00	0	0	0
2019-04-06 10:00:00	0	0	0
2019-04-06 11:00:00	0	0	0
2019-04-06 12:00:00	0	0	0
2019-04-06 13:00:00	0	0	0
2019-04-06 14:00:00	0	0	0
2019-04-06 15:00:00	0	0	0
2019-04-06 16:00:00	0	0	0
2019-04-06 17:00:00	0	0	0
2019-04-06 18:00:00	0	0	0
2019-04-06 19:00:00	0	0	0
2019-04-06 20:00:00	0	0	0
2019-04-06 21:00:00	0	0	0
2019-04-06 22:00:00	0	0	0
2019-04-06 23:00:00	0	0	0
2019-04-07 00:00:00	0	0	0
2019-04-07 01:00:00	0	0	0
2019-04-07 02:00:00	0	0	0
2019-04-07 03:00:00	0	0	0
2019-04-07 04:00:00	0	0	0
2019-04-07 05:00:00	0	0	0
2019-04-07 06:00:00	0	0	0
2019-04-07 07:00:00	0	0	0
2019-04-07 08:00:00	0	0	0
2019-04-07 09:00:00	0	0	0
2019-04-07 10:00:00	0	0	0
2019-04-07 11:00:00	0	0	0
2019-04-07 12:00:00	0	0	0
2019-04-07 13:00:00	0	0	0
2019-04-07 14:00:00	0	0	0
2019-04-07 15:00:00	0	0	0
2019-04-07 16:00:00	0	0	0
2019-04-07 17:00:00	0	0	0
2019-04-07 18:00:00	0	0	0
2019-04-07 19:00:00	0	0	0
2019-04-07 20:00:00	0	0	0
2019-04-07 21:00:00	0	0	0
2019-04-07 22:00:00	0	0	0
2019-04-07 23:00:00	0	0	0
2019-04-08 00:00:00	0	0	0
2019-04-08 01:00:00	0	0	0
2019-04-08 02:00:00	0	0	0
2019-04-08 03:00:00	0	0	0
2019-04-08 04:00:00	0	0	0
2019-04-08 05:00:00	0	0	0
2019-04-08 06:00:00	0	0	0
2019-04-08 07:00:00	0	0	0
2019-04-08 08:00:00	0	0	0
2019-04-08 09:00:00	0	0	0
2019-04-08 10:00:00	0	0	0
2019-04-08 11:00:00	0	0	0
2019-04-08 12:00:00	0	0	0
2019-04-08 13:00:00	0	0	0
2019-04-08 14:00:00	0	0	0
2019-04-08 15:00:00	0	0	0
2019-04-08 16:00:00	0	0	0
2019-04-08 17:00:00	0	0	0
2019-04-08 18:00:00	0	0	0
2019-04-08 19:00:00	0	0	0
2019-04-08 20:00:00	0	0	0
2019-04-08 21:00:00	0	0	0
2019-04-08 22:00:00	0	0	0
2019-04-08 23:00:00	0	0	0
2019-04-09 00:00:00	0	0	0
2019-04-09 01:00:00	0	0	0
2019-04-09 02:00:00	0	0	0
2019-04-09 03:00:00	0	0	0
2019-04-09 04:00:00	0	0	0
2019-04-09 05:00:00	0	0	0
2019-04-09 06:00:00	0	0	0
2019-04-09 07:00:00	0	0	0
2019-04-09 08:00:00	0	0	0
2019-04-09 09:00:00	0	0	0
2019-04-09 10:00:00	0	0	0
2019-04-09 11:00:00	0	0	0
2019-04-09 12:00:00	0	0	0
2019-04-09 13:00:00	0	0	0
2019-04-09 14:00:00	0	0	0
2019-04-09 15:00:00	0	0	0
2019-04-09 16:00:00	0	0	0
2019-04-09 17:00:00	0	0	0
2019-04-09 18:00:00	0	0	0
2019-04-09 19:00:00	0	0	0
2019-04-09 20:00:00	0	0	0
2019-04-09 21:00:00	0	0	0
2019-04-09 22:00:00	0	0	0
2019-04-09 23:00:00	0	0	0
2019-04-10 00:00:00	0	0	0
2019-04-10 01:00:00	0	0	0
2019-04-10 02:00:00	0	0	0
2019-04-10 03:00:00	0	0	0
2019-04-10 04:00:00	0	0	0
2019-04-10 05:00:00	0	0	0
2019-04-10 06:00:00	0	0	0
2019-04-10 07:00:00	0	0	0
2019-04-10 08:00:00	0	0	0
2019-04-10 09:00:00	0	0	0
2019-04-10 10:00:00	0	0	0
2019-04-10 11:00:00	0	0	0
2019-04-10 12:00:00	0	0	0
2019-04-10 13:00:00	0	0	0
2019-04-10 14:00:00	0	0	0
2019-04-10 15:00:00	0	0	0
2019-04-10 16:00:00	0	0	0
2019-04-10 17:00:00	0	0	0
2019-04-10 18:00:00	0	0	0
2019-04-10 19:00:00	0	0	0
2019-04-10 20:00:00	0	0	0
2019-04-10 21:00:00	0	0	0
2019-04-10 22:00:00	0	0	0
2019-04-10 23:00:00	0	0	0
2019-04-11 00:00:00	0	0	0
2019-04-11 01:00:00	0	0	0
2019-04-11 02:00:00	0	0	0
2019-04-11 03:00:00	0	0	0
2019-04-11 04:00:00	0	0	0
2019-04-11 05:00:00	0	0	0
2019-04-11 06:00:00	0	0	0
2019-04-11 07:00:00	0	0	0
2019-04-11 08:00:00	0	0	0
2019-04-11 09:00:00	0	0	0
2019-04-11 10:00:00	0	0	0
2019-04-11 11:00:00	0	0	0
2019-04-11 12:00:00	0	0	0
2019-04-11 13:00:00	0	0	0
2019-04-11 14:00:00	0	0	0
2019-04-11 15:00:00	0	0	0
2019-04-11 16:00:00	0	0	0
2019-04-11 17:00:00	0	0	0
2019-04-11 18:00:00	0	0	0
2019-04-11 19:00:00	0	0	0
2019-04-11 20:00:00	0	0	0
2019-04-11 21:00:00	0	0	0
2019-04-11 22:00:00	0	0	0
2019-04-11 23:00:00	0	0	0
2019-04-12 00:00:00	0	0	0
2019-04-12 01:00:00	0	0	0
2019-04-12 02:00:00	0	0	0
2019-04-12 03:00:00	0	0	0
2019-04-12 04:00:00	0	0	0
2019-04-12 05:00:00	0	0	0
2019-04-12 06:00:00	0	0	0
2019-04-12 07:00:00	0	0	0
2019-04-12 08:00:00	0	0	0
2019-04-12 09:00:00	0	0	0
2019-04-12 10:00:00	0	0	0
2019-04-12 11:00:00	0	0	0
2019-04-12 12:00:00	0	0	0
2019-04-12 13:00:00	0	0	0
2019-04-12 14:00:00	0	0	0
2019-04-12 15:00:00	0	0	0
2019-04-12 16:00:00	0	0	0
2019-04-12 17:00:00	0	0	0
2019-04-12 18:00:00	0	0	0
2019-04-12 19:00:00	0	0	0
2019-04-12 20:00:00	0	0	0
2019-04-12 21:00:00	0	0	0
2019-04-12 22:00:00	0	0	0
2019-04-12 23:00:00	0	0	0
2019-04-13 00:00:00	0	0	0
2019-04-13 01:00:00	0	0	0
2019-04-13 02:00:00	0	0	0
2019-04-13 03:00:00	0	0	0
2019-04-13 04:00:00	0	0	0
2019-04-13 05:00:00	0	0	0
2019-04-13 06:00:00	0	0	0
2019-04-13 07:00:00	0	0	0
2019-04-13 08:00:00	0	0	0
2019-04-13 09:00:00	0	0	0
2019-04-13 10:00:00	0	0	0
2019-04-13 11:00:00	0	0	0
2019-04-13 12:00:00	0	0	0
2019-04-13 13:00:00	0	0	0
2019-04-13 14:00:00	0	0	0
2019-04-13 15:00:00	0	0	0
2019-04-13 16:00:00	0	0	0
2019-04-13 17:00:00	0	0	0
2019-04-13 18:00:00	0	0	0
2019-04-13 19:00:00	0	0	0
2019-04-13 20:00:00	0	0	0
2019-04-13 21:00:00	0	0	0
2019-04-13 22:00:00	0	0	0
2019-04-13 23:00:00	0	0	0
2019-04-14 00:00:00	0	0	0
2019-04-14 01:00:00	0	0	0
2019-04-14 02:00:00	0	0	0
2019-04-14 03:00:00	0	0	0
2019-04-14 04:00:00	0	0	0
2019-04-14 05:00:00	0	0	0
2019-04-14 06:00:00	0	0	0
2019-04-14 07:00:00	0	0	0
2019-04-14 08:00:00	0	0	0
2019-04-14 09:00:00	0	0	0
2019-04-14 10:00:00	0	0	0
2019-04-14 11:00:00	0	0	0
2019-04-14 12:00:00	0	0	0
2019-04-14 13:00:00	0	0	0
2019-04-14 14:00:00	0	0	0
2019-04-14 15:00:00	0	0	0
2019-04-14 16:00:00	0	0	0
2019-04-14 17:00:00	0	0	0
2019-04-14 18:00:00	0	0	0
2019-04-14 19:00:00	0	0	0
2019-04-14 20:00:00	0	0	0
2019-04-14 21:00:00	0	0	0
2019-04-14 22:00:00	0	0	0
2019-04-14 23:00:00	0	0	0
2019-04-15 00:00:00	0	0	0
2019-04-15 01:00:00	0	0	0
2019-04-15 02:00:00	0	0	0
2019-04-15 03:00:00	0	0	0
2019-04-15 04:00:00	0	0	0
2019-04-15 05:00:00	0	0	0
2019-04-15 06:00:00	0	0	0
2019-04-15 07:00:00	0	0	0
2019-04-15 08:00:00	0	0	0
2019-04-15 09:00:00	0	0	0
2019-04-15 10:00:00	0	0	0
2019-04-15 11:00:00	0	0	0
2019-04-15 12:00:00	0	0	0
2019-04-15 13:00:00	0	0	0
2019-04-15 14:00:00	0	0	0
2019-04-15 15:00:00	0	0	0
2019-04-15 16:00:00	0	0	0
2019-04-15 17:00:00	0	0	0
2019-04-15 18:00:00	0	0	0
2019-04-15 19:00:00	0	0	0
2019-04-15 20:00:00	0	0	0
2019-04-15 21:00:00	0	0	0
2019-04-15 22:00:00	0	0	0
2019-04-15 23:00:00	0	0	0
2019-04-16 00:00:00	0	0	0
2019-04-16 01:00:00	0	0	0
2019-04-16 02:00:00	0	0	0
2019-04-16 03:00:00	0	0	0
2019-04-16 04:00:00	0	0	0
2019-04-16 05:00:00	0	0	0
2019-04-16 06:00:00	0	0	0
2019-04-16 07:00:00	0	0	0
2019-04-16 08:00:00	0	0	0
2019-04-16 09:00:00	0	0	0
2019-04-16 10:00:00	0	0	0
2019-04-16 11:00:00	0	0	0
2019-04-16 12:00:00	0	0	0
2019-04-16 13:00:00	0	0	0
2019-04-16 14:00:00	0	0	0
2019-04-16 15:00:00	0	0	0
2019-04-16 16:00:00	0	0	0
2019-04-16 17:00:00	0	0	0
2019-04-16 18:00:00	0	0	0
2019-04-16 19:00:00	0	0	0
2019-04-16 20:00:00	0	0	0
2019-04-16 21:00:00	0	0	0
2019-04-16 22:00:00	0	0	0
2019-04-16 23:00:00	0	0	0
2019-04-17 00:00:00	0	0	0
2019-04-17 01:00:00	0	0	0
2019-04-17 02:00:00	0	0	0
2019-04-17 03:00:00	0	0	0
2019-04-17 04:00:00	0	0	0
2019-04-17 05:00:00	0	0	0
2019-04-17 06:00:00	0	0	0
2019-04-17 07:00:00	0	0	0
2019-04-17 08:00:00	0	0	0
2019-04-17 09:00:00	0	0	0
2019-04-17 10:00:00	0	0	0
2019-04-17 11:00:00	0	0	0
2019-04-17 12:00:00	0	0	0
2019-04-17 13:00:00	0	0	0
2019-04-17 14:00:00	0	0	0
2019-04-17 15:00:00	0	0	0
2019-04-17 16:00:00	0	0	0
2019-04-17 17:00:00	0	0	0
2019-04-17 18:00:00	0	0	0
2019-04-17 19:00:00	0	0	0
2019-04-17 20:00:00	0	0	0
2019-04-17 21:00:00	0	0	0
2019-04-17 22:00:00	0	0	0
2019-04-17 23:00:00	0	0	0
2019-04-18 00:00:00	0	0	0
2019-04-18 01:00:00	0	0	0
2019-04-18 02:00:00	0	0	0
2019-04-18 03:00:00	0	0	0
2019-04-18 04:00:00	0	0	0
2019-04-18 05:00:00	0	0	0
2019-04-18 06:00:00	0	0	0
2019-04-18 07:00:00	0	0	0
2019-04-18 08:00:00	0	0	0
2019-04-18 09:00:00	0	0	0
2019-04-18 10:00:00	0	0	0
2019-04-18 11:00:00	0	0	0
2019-04-18 12:00:00	0	0	0
2019-04-18 13:00:00	0	0	0
2019-04-18 14:00:00	0	0	0
2019-04-18 15:00:00	0	0	0
2019-04-18 16:00:00	0	0	0
2019-04-18 17:00:00	0	0	0
2019-04-18 18:00:00	0	0	0
2019-04-18 19:00:00	0	0	0
2019-04-18 20:00:00	0	0	0
2019-04-18 21:00:00	0	0	0
2019-04-18 22:00:00	0	0	0
2019-04-18 23:00:00	0	0	0
2019-04-19 00:00:00	0	0	0
2019-04-19 01:00:00	0	0	0
2019-04-19 02:00:00	0	0	0
2019-04-19 03:00:00	0	0	0
2019-04-19 04:00:00	0	0	0
2019-04-19 05:00:00	0	0	0
2019-04-19 06:00:00	0	0	0
2019-04-19 07:00:00	0	0	0
2019-04-19 08:00:00	0	0	0
2019-04-19 09:00:00	0	0	0
2019-04-19 10:00:00	0	0	0
2019-04-19 11:00:00	0	0	0
2019-04-19 12:00:00	0	0	0
2019-04-19 13:00:00	0	0	0
2019-04-19 14:00:00	0	0	0
2019-04-19 15:00:00	0	0	0
2019-04-19 16:00:00	0	0	0
2019-04-19 17:00:00	0	0	0
2019-04-19 18:00:00	0	0	0
2019-04-19 19:00:00	0	0	0
2019-04-19 20:00:00	0	0	0
2019-04-19 21:00:00	0	0	0
2019-04-19 22:00:00	0	0	0
2019-04-19 23:00:00	0	0	0
2019-04-20 00:00:00	0	0	0
2019-04-20 01:00:00	0	0	0
2019-04-20 02:00:00	0	0	0
2019-04-20 03:00:00	0	0	0
2019-04-20 04:00:00	0	0	0
2019-04-20 05:00:00	0	0	0
2019-04-20 06:00:00	0	0	0
2019-04-20 07:00:00	0	0	0
2019-04-20 08:00:00	0	0	0
2019-04-20 09:00:00	0	0	0
2019-04-20 10:00:00	0	0	0
2019-04-20 11:00:00	0	0	0
2019-04-20 12:00:00	0	0	0
2019-04-20 13:00:00	0	0	0
2019-04-20 14:00:00	0	0	0
2019-04-20 15:00:00	0	0	0
2019-04-20 16:00:00	0	0	0
2019-04-20 17:00:00	0	0	0
2019-04-20 18:00:00	0	0	0
2019-04-20 19:00:00	0	0	0
2019-04-20 20:00:00	0	0	0
2019-04-20 21:00:00	0	0	0
2019-04-20 22:00:00	0	0	0
2019-04-20 23:00:00	0	0	0
2019-04-21 00:00:00	0	0	0
2019-04-21 01:00:00	0	0	0
2019-04-21 02:00:00	0	0	0
2019-04-21 03:00:00	0	0	0
2019-04-21 04:00:00	0	0	0
2019-04-21 05:00:00	0	0	0
2019-04-21 06:00:00	0	0	0
2019-04-21 07:00:00	0	0	0
2019-04-21 08:00:00	0	0	0
2019-04-21 09:00:00	0	0	0
2019-04-21 10:00:00	0	0	0
2019-04-21 11:00:00	0	0	0
2019-04-21 12:00:00	0	0	0
2019-04-21 13:00:00	0	0	0
2019-04-21 14:00:00	0	0	0
2019-04-21 15:00:00	0	0	0
2019-04-21 16:00:00	0	0	0
2019-04-21 17:00:00	0	0	0
2019-04-21 18:00:00	0	0	0
2019-04-21 19:00:00	0	0	0
2019-04-21 20:00:00	0	0	0
2019-04-21 21:00:00	0	0	0
2019-04-21 22:00:00	0	0	0
2019-04-21 23:00:00	0	0	0
2019-04-22 00:00:00	0	0	0
2019-04-22 01:00:00	0	0	0
2019-04-22 02:00:00	0	0	0
2019-04-22 03:00:00	0	0	0
2019-04-22 04:00:00	0	0	0
2019-04-22 05:00:00	0	0	0
2019-04-22 06:00:00	0	0	0
2019-04-22 07:00:00	0	0	0
2019-04-22 08:00:00	0	0	0
2019-04-22 09:00:00	0	0	0
2019-04-22 10:00:00	0	0	0
2019-04-22 11:00:00	0	0	0
2019-04-22 12:00:00	0	0	0
2019-04-22 13:00:00	0	0	0
2019-04-22 14:00:00	0	0	0
2019-04-22 15:00:00	0	0	0
2019-04-22 16:00:00	0	0	0
2019-04-22 17:00:00	0	0	0
2019-04-22 18:00:00	0	0	0
2019-04-22 19:00:00	0	0	0
2019-04-22 20:00:00	0	0	0
2019-04-22 21:00:00	0	0	0
2019-04-22 22:00:00	0	0	0
2019-04-22 23:00:00	0	0	0
2019-04-23 00:00:00	0	0	0
2019-04-23 01:00:00	0	0	0
2019-04-23 02:00:00	0	0	0
2019-04-23 03:00:00	0	0	0
2019-04-23 04:00:00	0	0	0
2019-04-23 05:00:00	0	0	0
2019-04-23 06:00:00	0	0	0
2019-04-23 07:00:00	0	0	0
2019-04-23 08:00:00	0	0	0
2019-04-23 09:00:00	0	0	0
2019-04-23 10:00:00	0	0	0
2019-04-23 11:00:00	0	0	0
2019-04-23 12:00:00	0	0	0
2019-04-23 13:00:00	0	0	0
2019-04-23 14:00:00	0	0	0
2019-04-23 15:00:00	0	0	0
2019-04-23 16:00:00	0	0	0
2019-04-23 17:00:00	0	0	0
2019-04-23 18:00:00	0	0	0
2019-04-23 19:00:00	0	0	0
2019-04-23 20:00:00	0	0	0
2019-04-23 21:00:00	0	0	0
2019-04-23 22:00:00	0	0	0
2019-04-23 23:00:00	0	0	0
2019-04-24 00:00:00	0	0	0
2019-04-24 01:00:00	0	0	0
2019-04-24 02:00:00	0	0	0
2019-04-24 03:00:00	0	0	0
2019-04-24 04:00:00	0	0	0
2019-04-24 05:00:00	0	0	0
2019-04-24 06:00:00	0	0	0
2019-04-24 07:00:00	0	0	0
2019-04-24 08:00:00	0	0	0
2019-04-24 09:00:00	0	0	0
2019-04-24 10:00:00	0	0	0
2019-04-24 11:00:00	0	0	0
2019-04-24 12:00:00	0	0	0
2019-04-24 13:00:00	0	0	0
2019-04-24 14:00:00	0	0	0
2019-04-24 15:00:00	0	0	0
2019-04-24 16:00:00	0	0	0
2019-04-24 17:00:00	0	0	0
2019-04-24 18:00:00	0	0	0
2019-04-24 19:00:00	0	0	0
2019-04-24 20:00:00	0	0	0
2019-04-24 21:00:00	0	0	0
2019-04-24 22:00:00	0	0	0
2019-04-24 23:00:00	0	0	0
2019-04-25 00:00:00	0	0	0
2019-04-25 01:00:00	0	0	0
2019-04-25 02:00:00	0	0	0
2019-04-25 03:00:00	0	0	0
2019-04-25 04:00:00	0	0	0
2019-04-25 05:00:00	0	0	0
2019-04-25 06:00:00	0	0	0
2019-04-25 07:00:00	0	0	0
2019-04-25 08:00:00	0	0	0
2019-04-25 09:00:00	0	0	0
2019-04-25 10:00:00	0	0	0
2019-04-25 11:00:00	0	0	0
2019-04-25 12:00:00	0	0	0
2019-04-25 13:00:00	0	0	0
2019-04-25 14:00:00	0	0	0
2019-04-25 15:00:00	0	0	0
2019-04-25 16:00:00	0	0	0
2019-04-25 17:00:00	0	0	0
2019-04-25 18:00:00	0	0	0
2019-04-25 19:00:00	0	0	0
2019-04-25 20:00:00	0	0	0
2019-04-25 21:00:00	0	0	0
2019-04-25 22:00:00	0	0	0
2019-04-25 23:00:00	0	0	0
2019-04-26 00:00:00	0	0	0
2019-04-26 01:00:00	0	0	0
2019-04-26 02:00:00	0	0	0
2019-04-26 03:00:00	0	0	0
2019-04-26 04:00:00	0	0	0
2019-04-26 05:00:00	0	0	0
2019-04-26 06:00:00	0	0	0
2019-04-26 07:00:00	0	0	0
2019-04-26 08:00:00	0	0	0
2019-04-26 09:00:00	0	0	0
2019-04-26 10:00:00	0	0	0
2019-04-26 11:00:00	0	0	0
2019-04-26 12:00:00	0	0	0
2019-04-26 13:00:00	0	0	0
2019-04-26 14:00:00	0	0	0
2019-04-26 15:00:00	0	0	0
2019-04-26 16:00:00	0	0	0
2019-04-26 17:00:00	0	0	0
2019-04-26 18:00:00	0	0	0
2019-04-26 19:00:00	0	0	0
2019-04-26 20:00:00	0	0	0
2019-04-26 21:00:00	0	0	0
2019-04-26 22:00:00	0	0	0
2019-04-26 23:00:00	0	0	0
2019-04-27 00:00:00	0	0	0
2019-04-27 01:00:00	0	0	0
2019-04-27 02:00:00	0	0	0
2019-04-27 03:00:00	0	0	0
2019-04-27 04:00:00	0	0	0
2019-04-27 05:00:00	0	0	0
2019-04-27 06:00:00	0	0	0
2019-04-27 07:00:00	0	0	0
2019-04-27 08:00:00	0	0	0
2019-04-27 09:00:00	0	0	0
2019-04-27 10:00:00	0	0	0
2019-04-27 11:00:00	0	0	0
2019-04-27 12:00:00	0	0	0
2019-04-27 13:00:00	0	0	0
2019-04-27 14:00:00	0	0	0
2019-04-27 15:00:00	0	0	0
2019-04-27 16:00:00	0	0	0
2019-04-27 17:00:00	0	0	0
2019-04-27 18:00:00	0	0	0
2019-04-27 19:00:00	0	0	0
2019-04-27 20:00:00	0	0	0
2019-04-27 21:00:00	0	0	0
2019-04-27 22:00:00	0	0	0
2019-04-27 23:00:00	0	0	0
2019-04-28 00:00:00	0	0	0
2019-04-28 01:00:00	0	0	0
2019-04-28 02:00:00	0	0	0
2019-04-28 03:00:00	0	0	0
2019-04-28 04:00:00	0	0	0
2019-04-28 05:00:00	0	0	0
2019-04-28 06:00:00	0	0	0
2019-04-28 07:00:00	0	0	0
2019-04-28 08:00:00	0	0	0
2019-04-28 09:00:00	0	0	0
2019-04-28 10:00:00	0	0	0
2019-04-28 11:00:00	0	0	0
2019-04-28 12:00:00	0	0	0
2019-04-28 13:00:00	0	0	0
2019-04-28 14:00:00	0	0	0
2019-04-28 15:00:00	0	0	0
2019-04-28 16:00:00	0	0	0
2019-04-28 17:00:00	0	0	0
2019-04-28 18:00:00	0	0	0
2019-04-28 19:00:00	0	0	0
2019-04-28 20:00:00	0	0	0
2019-04-28 21:00:00	0	0	0
2019-04-28 22:00:00	0	0	0
2019-04-28 23:00:00	0	0	0
2019-04-29 00:00:00	0	0	0
2019-04-29 01:00:00	0	0	0
2019-04-29 02:00:00	0	0	0
2019-04-29 03:00:00	0	0	0
2019-04-29 04:00:00	0	0	0
2019-04-29 05:00:00	0	0	0
2019-04-29 06:00:00	0	0	0
2019-04-29 07:00:00	0	0	0
2019-04-29 08:00:00	0	0	0
2019-04-29 09:00:00	0	0	0
2019-04-29 10:00:00	0	0	0
2019-04-29 11:00:00	0	0	0
2019-04-29 12:00:00	0	0	0
2019-04-29 13:00:00	0	0	0
2019-04-29 14:00:00	0	0	0
2019-04-29 15:00:00	0	0	0
2019-04-29 16:00:00	0	0	0
2019-04-29 17:00:00	0	0	0
2019-04-29 18:00:00	0	0	0
2019-04-29 19:00:00	0	0	0
2019-04-29 20:00:00	0	0	0
2019-04-29 21:00:00	0	0	0
2019-04-29 22:00:00	0	0	0
2019-04-29 23:00:00	0	0	0
2019-04-30 00:00:00	0	0	0
2019-04-30 01:00:00	0	0	0
2019-04-30 02:00:00	0	0	0
2019-04-30 03:00:00	0	0	0
2019-04-30 04:00:00	0	0	0
2019-04-30 05:00:00	0	0	0
2019-04-30 06:00:00	0	0	0
2019-04-30 07:00:00	0	0	0
2019-04-30 08:00:00	0	0	0
2019-04-30 09:00:00	0	0	0
2019-04-30 10:00:00	0	0	0
2019-04-30 11:00:00	0	0	0
2019-04-30 12:00:00	0	0	0
2019-04-30 13:00:00	0	0	0
2019-04-30 14:00:00	0	0	0
2019-04-30 15:00:00	0	0	0
2019-04-30 16:00:00	0	0	0
2019-04-30 17:00:00	0	0	0
2019-04-30 18:00:00	0	0	0
2019-04-30 19:00:00	0	0	0
2019-04-30 20:00:00	0	0	0
2019-04-30 21:00:00	0	0	0
2019-04-30 22:00:00	0	0	0
2019-04-30 23:00:00	0	0	0
2019-05-01 00:00:00	0	0	0

## Sheet: PM 02090 01
Data/Hora	Intensidade(carros/hora)	Ocupacao(%)	Carga(%)
2019-04-01 00:00:00	0	0	0
2019-04-01 01:00:00	0	0	0
2019-04-01 02:00:00	0	0	0
2019-04-01 03:00:00	0	0	0
2019-04-01 04:00:00	0	0	0
2019-04-01 05:00:00	0	0	0
2019-04-01 06:00:00	0	0	0
2019-04-01 07:00:00	48	0	0.67
2019-04-01 08:00:00	483	0	8.5
2019-04-01 09:00:00	786	0.17	15.42
2019-04-01 10:00:00	822	1.84	17.33
2019-04-01 11:00:00	726	1.5	14.84
2019-04-01 12:00:00	696	0.34	13.75
2019-04-01 13:00:00	642	0	12.58
2019-04-01 14:00:00	651	0	12.83
2019-04-01 15:00:00	522	0	10.17
2019-04-01 16:00:00	513	0	10.08
2019-04-01 17:00:00	564	0	10.92
2019-04-01 18:00:00	555	0	10.59
2019-04-01 19:00:00	522	0	10.25
2019-04-01 20:00:00	387	0	7.67
2019-04-01 21:00:00	339	0	6.5
2019-04-01 22:00:00	174	0	2.92
2019-04-01 23:00:00	39	0	0.67
2019-04-02 00:00:00	0	0	0
2019-04-02 01:00:00	0	0	0
2019-04-02 02:00:00	0	0	0
2019-04-02 03:00:00	0	0	0
2019-04-02 04:00:00	0	0	0
2019-04-02 05:00:00	0	0	0
2019-04-02 06:00:00	0	0	0
2019-04-02 07:00:00	93	0	1.42
2019-04-02 08:00:00	477	0	8.58
2019-04-02 09:00:00	743	0.25	14.25
2019-04-02 10:00:00	852	1.67	17.92
2019-04-02 11:00:00	696	1.67	14.34
2019-04-02 12:00:00	696	0.17	13.58
2019-04-02 13:00:00	688	0	13.42
2019-04-02 14:00:00	647	0.17	12.75
2019-04-02 15:00:00	609	0	11.84
2019-04-02 16:00:00	555	0	11.08
2019-04-02 17:00:00	564	0	10.75
2019-04-02 18:00:00	525	0	10.42
2019-04-02 19:00:00	549	0	10.92
2019-04-02 20:00:00	390	0	7.42
2019-04-02 21:00:00	348	0	6.67
2019-04-02 22:00:00	207	0	3.67
2019-04-02 23:00:00	90	0	1.08
2019-04-03 00:00:00	52	0	0.89
2019-04-03 01:00:00	0	0	0
2019-04-03 02:00:00	0	0	0
2019-04-03 03:00:00	0	0	0
2019-04-03 04:00:00	0	0	0
2019-04-03 05:00:00	0	0	0
2019-04-03 06:00:00	0	0	0
2019-04-03 07:00:00	183	0	2.92
2019-04-03 08:00:00	645	1.25	12.34
2019-04-03 09:00:00	870	4.17	17.75
2019-04-03 10:00:00	870	4	18
2019-04-03 11:00:00	723	1	14.83
2019-04-03 12:00:00	696	0	13.58
2019-04-03 13:00:00	688	0.75	14.25
2019-04-03 14:00:00	647	0.34	12.75
2019-04-03 15:00:00	648	1	13.17
2019-04-03 16:00:00	600	0.34	11.84
2019-04-03 17:00:00	570	0	11.33
2019-04-03 18:00:00	555	0	11
2019-04-03 19:00:00	519	0	10
2019-04-03 20:00:00	432	0	8.5
2019-04-03 21:00:00	210	0	3.75
2019-04-03 22:00:00	171	0	2.75
2019-04-03 23:00:00	0	0	0.08
2019-04-04 00:00:00	0	0	0
2019-04-04 01:00:00	0	0	0
2019-04-04 02:00:00	0	0	0
2019-04-04 03:00:00	0	0	0
2019-04-04 04:00:00	0	0	0
2019-04-04 05:00:00	0	0	0
2019-04-04 06:00:00	0	0	0
2019-04-04 07:00:00	132	0	2.09
2019-04-04 08:00:00	744	0.83	13.92
2019-04-04 09:00:00	912	4.25	19.25
2019-04-04 10:00:00	855	4.67	18.42
2019-04-04 11:00:00	780	1.75	16.33
2019-04-04 12:00:00	696	0.17	13.67
2019-04-04 13:00:00	684	0.5	13.83
2019-04-04 14:00:00	738	0.33	14.75
2019-04-04 15:00:00	639	1.17	13.17
2019-04-04 16:00:00	609	1.17	12
2019-04-04 17:00:00	567	0	11.25
2019-04-04 18:00:00	552	0	10.75
2019-04-04 19:00:00	522	0	10.25
2019-04-04 20:00:00	381	0	7.58
2019-04-04 21:00:00	174	0	3
2019-04-04 22:00:00	129	0	2.08
2019-04-04 23:00:00	81	0	1.08
2019-04-05 00:00:00	0	0	0.11
2019-04-05 01:00:00	0	0	0
2019-04-05 02:00:00	0	0	0
2019-04-05 03:00:00	0	0	0
2019-04-05 04:00:00	0	0	0
2019-04-05 05:00:00	0	0	0
2019-04-05 06:00:00	0	0	0
2019-04-05 07:00:00	138	0	2.08
2019-04-05 08:00:00	747	0.25	14.08
2019-04-05 09:00:00	1023	4.58	22
2019-04-05 10:00:00	870	4.84	18.58
2019-04-05 11:00:00	822	2.17	17.42
2019-04-05 12:00:00	684	0.08	13.5
2019-04-05 13:00:00	696	0	13.42
2019-04-05 14:00:00	684	0.08	13.5
2019-04-05 15:00:00	735	1.5	14.75
2019-04-05 16:00:00	567	0.75	11.25
2019-04-05 17:00:00	552	0	10.75
2019-04-05 18:00:00	564	0	10.92
2019-04-05 19:00:00	477	0	9.17
2019-04-05 20:00:00	423	0	8.33
2019-04-05 21:00:00	258	0	4.67
2019-04-05 22:00:00	168	0	2.84
2019-04-05 23:00:00	84	0	1
2019-04-06 00:00:00	0	0	0.11
2019-04-06 01:00:00	0	0	0
2019-04-06 02:00:00	0	0	0
2019-04-06 03:00:00	0	0	0
2019-04-06 04:00:00	0	0	0
2019-04-06 05:00:00	0	0	0
2019-04-06 06:00:00	0	0	0
2019-04-06 07:00:00	51	0	0.75
2019-04-06 08:00:00	609	0	10.92
2019-04-06 09:00:00	1044	2.25	21.83
2019-04-06 10:00:00	894	3.59	19.25
2019-04-06 11:00:00	825	1.92	17.42
2019-04-06 12:00:00	696	0	13.58
2019-04-06 13:00:00	684	0	13.42
2019-04-06 14:00:00	696	0	13.67
2019-04-06 15:00:00	684	0	13.58
2019-04-06 16:00:00	564	0	11.09
2019-04-06 17:00:00	609	0	12
2019-04-06 18:00:00	558	0	10.83
2019-04-06 19:00:00	522	0	10.08
2019-04-06 20:00:00	426	0	8.5
2019-04-06 21:00:00	258	0	4.75
2019-04-06 22:00:00	174	0	2.84
2019-04-06 23:00:00	84	0	1.17
2019-04-07 00:00:00	0	0	0
2019-04-07 01:00:00	0	0	0
2019-04-07 02:00:00	0	0	0
2019-04-07 03:00:00	0	0	0
2019-04-07 04:00:00	0	0	0
2019-04-07 05:00:00	0	0	0
2019-04-07 06:00:00	0	0	0
2019-04-07 07:00:00	3	0	0
2019-04-07 08:00:00	439	0	7.67
2019-04-07 09:00:00	824	0.17	16.17
2019-04-07 10:00:00	822	1.25	17.08
2019-04-07 11:00:00	684	0.34	13.67
2019-04-07 12:00:00	653	0	12.59
2019-04-07 13:00:00	594	0	11.75
2019-04-07 14:00:00	606	0	11.33
2019-04-07 15:00:00	567	0	11.08
2019-04-07 16:00:00	507	0	9.67
2019-04-07 17:00:00	522	0	10.08
2019-04-07 18:00:00	513	0	10
2019-04-07 19:00:00	522	0	10
2019-04-07 20:00:00	435	0	8.58
2019-04-07 21:00:00	336	0	6.33
2019-04-07 22:00:00	174	0	2.84
2019-04-07 23:00:00	39	0	0.67
2019-04-08 00:00:00	0	0	0
2019-04-08 01:00:00	0	0	0
2019-04-08 02:00:00	0	0	0
2019-04-08 03:00:00	0	0	0
2019-04-08 04:00:00	0	0	0
2019-04-08 05:00:00	0	0	0
2019-04-08 06:00:00	0	0	0
2019-04-08 07:00:00	3	0	0
2019-04-08 08:00:00	354	0	6
2019-04-08 09:00:00	687	0	13.25
2019-04-08 10:00:00	783	0.84	16.08
2019-04-08 11:00:00	693	0.5	14.17
2019-04-08 12:00:00	561	0	11.08
2019-04-08 13:00:00	609	0	11.75
2019-04-08 14:00:00	552	0	10.75
2019-04-08 15:00:00	522	0	9.92
2019-04-08 16:00:00	522	0	10.25
2019-04-08 17:00:00	513	0	9.92
2019-04-08 18:00:00	522	0	10.17
2019-04-08 19:00:00	522	0	10.34
2019-04-08 20:00:00	381	0	7.42
2019-04-08 21:00:00	345	0	6.58
2019-04-08 22:00:00	172	0	3
2019-04-08 23:00:00	41	0	0.67
2019-04-09 00:00:00	0	0	0
2019-04-09 01:00:00	0	0	0
2019-04-09 02:00:00	0	0	0
2019-04-09 03:00:00	0	0	0
2019-04-09 04:00:00	0	0	0
2019-04-09 05:00:00	0	0	0
2019-04-09 06:00:00	0	0	0
2019-04-09 07:00:00	47	0	0.67
2019-04-09 08:00:00	390	0	7
2019-04-09 09:00:00	657	0	12.5
2019-04-09 10:00:00	825	0.84	16.84
2019-04-09 11:00:00	684	0.5	14
2019-04-09 12:00:00	609	0	11.75
2019-04-09 13:00:00	643	0	12.5
2019-04-09 14:00:00	605	0	11.58
2019-04-09 15:00:00	522	0	10.25
2019-04-09 16:00:00	513	0	10.17
2019-04-09 17:00:00	522	0	10.17
2019-04-09 18:00:00	480	0	9.09
2019-04-09 19:00:00	468	0	9.25
2019-04-09 20:00:00	348	0	6.67
2019-04-09 21:00:00	297	0	5.33
2019-04-09 22:00:00	213	0	3.75
2019-04-09 23:00:00	0	0	0.08
2019-04-10 00:00:00	0	0	0
2019-04-10 01:00:00	0	0	0
2019-04-10 02:00:00	0	0	0
2019-04-10 03:00:00	0	0	0
2019-04-10 04:00:00	0	0	0
2019-04-10 05:00:00	0	0	0
2019-04-10 06:00:00	0	0	0
2019-04-10 07:00:00	89	0	1.5
2019-04-10 08:00:00	523	0.17	9.33
2019-04-10 09:00:00	828	3.25	16.92
2019-04-10 10:00:00	768	3.42	16.25
2019-04-10 11:00:00	738	0.59	14.83
2019-04-10 12:00:00	693	0	13.5
2019-04-10 13:00:00	645	0.17	12.42
2019-04-10 14:00:00	606	0	11.92
2019-04-10 15:00:00	558	0.34	11.34
2019-04-10 16:00:00	522	0.17	10.09
2019-04-10 17:00:00	522	0	10.17
2019-04-10 18:00:00	471	0	9
2019-04-10 19:00:00	519	0	9.92
2019-04-10 20:00:00	387	0	7.59
2019-04-10 21:00:00	216	0	3.83
2019-04-10 22:00:00	129	0	1.84
2019-04-10 23:00:00	0	0	0.08
2019-04-11 00:00:00	0	0	0
2019-04-11 01:00:00	0	0	0
2019-04-11 02:00:00	0	0	0
2019-04-11 03:00:00	0	0	0
2019-04-11 04:00:00	0	0	0
2019-04-11 05:00:00	0	0	0
2019-04-11 06:00:00	0	0	0
2019-04-11 07:00:00	48	0	0.67
2019-04-11 08:00:00	621	0.25	11.17
2019-04-11 09:00:00	855	2.25	17.92
2019-04-11 10:00:00	828	4.17	17.34
2019-04-11 11:00:00	765	1.17	16.25
2019-04-11 12:00:00	654	0	12.67
2019-04-11 13:00:00	643	0.17	12.83
2019-04-11 14:00:00	692	0	13.42
2019-04-11 15:00:00	648	0.5	13.25
2019-04-11 16:00:00	513	0.33	10.33
2019-04-11 17:00:00	522	0	10.17
2019-04-11 18:00:00	519	0	10.25
2019-04-11 19:00:00	474	0	9.17
2019-04-11 20:00:00	387	0	7.58
2019-04-11 21:00:00	171	0	2.92
2019-04-11 22:00:00	129	0	2.17
2019-04-11 23:00:00	0	0	0
2019-04-12 00:00:00	0	0	0
2019-04-12 01:00:00	0	0	0
2019-04-12 02:00:00	0	0	0
2019-04-12 03:00:00	0	0	0
2019-04-12 04:00:00	0	0	0
2019-04-12 05:00:00	0	0	0
2019-04-12 06:00:00	0	0	0
2019-04-12 07:00:00	48	0	0.75
2019-04-12 08:00:00	615	0	11.08
2019-04-12 09:00:00	912	2.75	18.83
2019-04-12 10:00:00	855	4.08	17.83
2019-04-12 11:00:00	780	1.5	16.5
2019-04-12 12:00:00	684	0.08	13.67
2019-04-12 13:00:00	696	0	13.58
2019-04-12 14:00:00	696	0	13.67
2019-04-12 15:00:00	681	0.42	13.67
2019-04-12 16:00:00	522	0.33	10.33
2019-04-12 17:00:00	513	0	10.17
2019-04-12 18:00:00	522	0	9.92
2019-04-12 19:00:00	436	0	8.33
2019-04-12 20:00:00	381	0	7.5
2019-04-12 21:00:00	216	0	3.83
2019-04-12 22:00:00	171	0	2.75
2019-04-12 23:00:00	0	0	0.08
2019-04-13 00:00:00	0	0	0
2019-04-13 01:00:00	0	0	0
2019-04-13 02:00:00	0	0	0
2019-04-13 03:00:00	0	0	0
2019-04-13 04:00:00	0	0	0
2019-04-13 05:00:00	0	0	0
2019-04-13 06:00:00	0	0	0
2019-04-13 07:00:00	3	0	0
2019-04-13 08:00:00	450	0	7.75
2019-04-13 09:00:00	942	1.09	19.08
2019-04-13 10:00:00	867	2.67	18.25
2019-04-13 11:00:00	723	1.42	14.67
2019-04-13 12:00:00	696	0	13.42
2019-04-13 13:00:00	648	0	12.83
2019-04-13 14:00:00	645	0	12.25
2019-04-13 15:00:00	654	0	12.75
2019-04-13 16:00:00	552	0	11.08
2019-04-13 17:00:00	567	0	11.08
2019-04-13 18:00:00	522	0	10.33
2019-04-13 19:00:00	468	0	8.92
2019-04-13 20:00:00	432	0	8.5
2019-04-13 21:00:00	255	0	4.75
2019-04-13 22:00:00	174	0	2.84
2019-04-13 23:00:00	39	0	0.67
2019-04-14 00:00:00	0	0	0
2019-04-14 01:00:00	0	0	0
2019-04-14 02:00:00	0	0	0
2019-04-14 03:00:00	0	0	0
2019-04-14 04:00:00	0	0	0
2019-04-14 05:00:00	0	0	0
2019-04-14 06:00:00	0	0	0
2019-04-14 07:00:00	0	0	0
2019-04-14 08:00:00	270	0	4.5
2019-04-14 09:00:00	744	0	14.17
2019-04-14 10:00:00	765	0.34	15.92
2019-04-14 11:00:00	696	0.17	13.58
2019-04-14 12:00:00	600	0	12
2019-04-14 13:00:00	564	0	11
2019-04-14 14:00:00	522	0	10.17
2019-04-14 15:00:00	513	0	9.92
2019-04-14 16:00:00	432	0	8.42
2019-04-14 17:00:00	432	0	8.08
2019-04-14 18:00:00	480	0	9
2019-04-14 19:00:00	519	0	10.08
2019-04-14 20:00:00	342	0	6.67
2019-04-14 21:00:00	300	0	5.75
2019-04-14 22:00:00	171	0	2.75
2019-04-14 23:00:00	42	0	0.75
2019-04-15 00:00:00	0	0	0
2019-04-15 01:00:00	0	0	0
2019-04-15 02:00:00	0	0	0
2019-04-15 03:00:00	0	0	0
2019-04-15 04:00:00	0	0	0
2019-04-15 05:00:00	0	0	0
2019-04-15 06:00:00	0	0	0
2019-04-15 07:00:00	0	0	0
2019-04-15 08:00:00	225	0	3.67
2019-04-15 09:00:00	600	0	11.34
2019-04-15 10:00:00	693	0	13.42
2019-04-15 11:00:00	654	0	12.67
2019-04-15 12:00:00	513	0	10.17
2019-04-15 13:00:00	564	0	10.92
2019-04-15 14:00:00	513	0	10.09
2019-04-15 15:00:00	522	0	10.09
2019-04-15 16:00:00	432	0	8.42
2019-04-15 17:00:00	513	0	9.83
2019-04-15 18:00:00	522	0	10.17
2019-04-15 19:00:00	513	0	10.25
2019-04-15 20:00:00	345	0	6.25
2019-04-15 21:00:00	303	0	5.42
2019-04-15 22:00:00	129	0	2.25
2019-04-15 23:00:00	42	0	0.5
2019-04-16 00:00:00	0	0	0
2019-04-16 01:00:00	0	0	0
2019-04-16 02:00:00	0	0	0
2019-04-16 03:00:00	0	0	0
2019-04-16 04:00:00	0	0	0
2019-04-16 05:00:00	0	0	0
2019-04-16 06:00:00	0	0	0
2019-04-16 07:00:00	3	0	0
2019-04-16 08:00:00	303	0	5
2019-04-16 09:00:00	567	0	10.75
2019-04-16 10:00:00	696	0	13.5
2019-04-16 11:00:00	639	0.08	12.67
2019-04-16 12:00:00	606	0	11.92
2019-04-16 13:00:00	564	0	11
2019-04-16 14:00:00	513	0	10.08
2019-04-16 15:00:00	522	0	10.25
2019-04-16 16:00:00	510	0	10.08
2019-04-16 17:00:00	435	0	8.08
2019-04-16 18:00:00	390	0	7.58
2019-04-16 19:00:00	468	0	8.92
2019-04-16 20:00:00	348	0	6.67
2019-04-16 21:00:00	210	0	3.83
2019-04-16 22:00:00	171	0	2.75
2019-04-16 23:00:00	0	0	0.08
2019-04-17 00:00:00	0	0	0
2019-04-17 01:00:00	0	0	0
2019-04-17 02:00:00	0	0	0
2019-04-17 03:00:00	0	0	0
2019-04-17 04:00:00	0	0	0
2019-04-17 05:00:00	0	0	0
2019-04-17 06:00:00	0	0	0
2019-04-17 07:00:00	48	0	0.75
2019-04-17 08:00:00	396	0	6.92
2019-04-17 09:00:00	699	0.84	14.08
2019-04-17 10:00:00	723	3.09	15.33
2019-04-17 11:00:00	648	0.17	12.58
2019-04-17 12:00:00	564	0	11
2019-04-17 13:00:00	555	0	10.67
2019-04-17 14:00:00	564	0	11
2019-04-17 15:00:00	522	0	10.33
2019-04-17 16:00:00	513	0	10.08
2019-04-17 17:00:00	522	0	10.25
2019-04-17 18:00:00	426	0	8.42
2019-04-17 19:00:00	435	0	8.17
2019-04-17 20:00:00	298	0	5.58
2019-04-17 21:00:00	173	0	2.84
2019-04-17 22:00:00	84	0	1.42
2019-04-17 23:00:00	0	0	0
2019-04-18 00:00:00	0	0	0
2019-04-18 01:00:00	0	0	0
2019-04-18 02:00:00	0	0	0
2019-04-18 03:00:00	0	0	0
2019-04-18 04:00:00	0	0	0
2019-04-18 05:00:00	0	0	0
2019-04-18 06:00:00	0	0	0
2019-04-18 07:00:00	3	0	0
2019-04-18 08:00:00	444	0	7.58
2019-04-18 09:00:00	825	0.84	16.75
2019-04-18 10:00:00	726	2.58	15.42
2019-04-18 11:00:00	732	0.33	15.08
2019-04-18 12:00:00	597	0	11.67
2019-04-18 13:00:00	567	0	11.09
2019-04-18 14:00:00	696	0	13.5
2019-04-18 15:00:00	639	0	12.67
2019-04-18 16:00:00	522	0	10.25
2019-04-18 17:00:00	471	0	9.25
2019-04-18 18:00:00	519	0	10.09
2019-04-18 19:00:00	393	0	7.33
2019-04-18 20:00:00	339	0	6.67
2019-04-18 21:00:00	174	0	3
2019-04-18 22:00:00	126	0	2.08
2019-04-18 23:00:00	0	0	0
2019-04-19 00:00:00	0	0	0
2019-04-19 01:00:00	0	0	0
2019-04-19 02:00:00	0	0	0
2019-04-19 03:00:00	0	0	0
2019-04-19 04:00:00	0	0	0
2019-04-19 05:00:00	0	0	0
2019-04-19 06:00:00	0	0	0
2019-04-19 07:00:00	3	0	0
2019-04-19 08:00:00	447	0	7.67
2019-04-19 09:00:00	855	1.59	17.67
2019-04-19 10:00:00	780	2.17	15.75
2019-04-19 11:00:00	696	0.92	14.25
2019-04-19 12:00:00	639	0	12.67
2019-04-19 13:00:00	606	0	11.67
2019-04-19 14:00:00	656	0	12.75
2019-04-19 15:00:00	681	0.08	13.59
2019-04-19 16:00:00	522	0.08	10.42
2019-04-19 17:00:00	471	0	9.25
2019-04-19 18:00:00	522	0	9.75
2019-04-19 19:00:00	390	0	7.67
2019-04-19 20:00:00	381	0	7.17
2019-04-19 21:00:00	216	0	3.92
2019-04-19 22:00:00	126	0	2.08
2019-04-19 23:00:00	0	0	0
2019-04-20 00:00:00	0	0	0
2019-04-20 01:00:00	0	0	0
2019-04-20 02:00:00	0	0	0
2019-04-20 03:00:00	0	0	0
2019-04-20 04:00:00	0	0	0
2019-04-20 05:00:00	0	0	0
2019-04-20 06:00:00	0	0	0
2019-04-20 07:00:00	0	0	0
2019-04-20 08:00:00	276	0	4.5
2019-04-20 09:00:00	816	0.17	16
2019-04-20 10:00:00	780	1.34	16.34
2019-04-20 11:00:00	681	0.5	13.83
2019-04-20 12:00:00	606	0	11.84
2019-04-20 13:00:00	555	0	11.08
2019-04-20 14:00:00	564	0	10.67
2019-04-20 15:00:00	525	0	10.34
2019-04-20 16:00:00	552	0	10.67
2019-04-20 17:00:00	522	0	10.17
2019-04-20 18:00:00	513	0	10.08
2019-04-20 19:00:00	393	0	7.42
2019-04-20 20:00:00	431	0	8.17
2019-04-20 21:00:00	252	0	4.75
2019-04-20 22:00:00	171	0	2.75
2019-04-20 23:00:00	0	0	0.08
2019-04-21 00:00:00	0	0	0
2019-04-21 01:00:00	0	0	0
2019-04-21 02:00:00	0	0	0
2019-04-21 03:00:00	0	0	0
2019-04-21 04:00:00	0	0	0
2019-04-21 05:00:00	0	0	0
2019-04-21 06:00:00	0	0	0
2019-04-21 07:00:00	0	0	0
2019-04-21 08:00:00	141	0	2.17
2019-04-21 09:00:00	648	0	12.17
2019-04-21 10:00:00	735	0	14.5
2019-04-21 11:00:00	600	0	11.92
2019-04-21 12:00:00	564	0	10.84
2019-04-21 13:00:00	522	0	10.17
2019-04-21 14:00:00	513	0	10.09
2019-04-21 15:00:00	480	0	9.25
2019-04-21 16:00:00	426	0	8.58
2019-04-21 17:00:00	348	0	6.5
2019-04-21 18:00:00	393	0	7.25
2019-04-21 19:00:00	429	0	8.34
2019-04-21 20:00:00	342	0	6.42
2019-04-21 21:00:00	258	0	4.83
2019-04-21 22:00:00	129	0	2.09
2019-04-21 23:00:00	42	0	0.5
2019-04-22 00:00:00	0	0	0
2019-04-22 01:00:00	0	0	0
2019-04-22 02:00:00	0	0	0
2019-04-22 03:00:00	0	0	0
2019-04-22 04:00:00	0	0	0
2019-04-22 05:00:00	0	0	0
2019-04-22 06:00:00	0	0	0
2019-04-22 07:00:00	0	0	0
2019-04-22 08:00:00	135	0	2.08
2019-04-22 09:00:00	525	0	9.75
2019-04-22 10:00:00	681	0	13.34
2019-04-22 11:00:00	558	0	11
2019-04-22 12:00:00	522	0	10.25
2019-04-22 13:00:00	471	0	9.25
2019-04-22 14:00:00	519	0	9.84
2019-04-22 15:00:00	437	0	8.08
2019-04-22 16:00:00	342	0	6.75
2019-04-22 17:00:00	393	0	7.33
2019-04-22 18:00:00	391	0	7.5
2019-04-22 19:00:00	435	0	8.17
2019-04-22 20:00:00	261	0	4.83
2019-04-22 21:00:00	252	0	4.5
2019-04-22 22:00:00	84	0	1.17
2019-04-22 23:00:00	0	0	0
2019-04-23 00:00:00	0	0	0
2019-04-23 01:00:00	0	0	0
2019-04-23 02:00:00	0	0	0
2019-04-23 03:00:00	0	0	0
2019-04-23 04:00:00	0	0	0
2019-04-23 05:00:00	0	0	0
2019-04-23 06:00:00	0	0	0
2019-04-23 07:00:00	0	0	0
2019-04-23 08:00:00	180	0	2.75
2019-04-23 09:00:00	517	0	10
2019-04-23 10:00:00	692	0	13.08
2019-04-23 11:00:00	564	0	11.42
2019-04-23 12:00:00	567	0	11.17
2019-04-23 13:00:00	513	0	9.92
2019-04-23 14:00:00	519	0	10.17
2019-04-23 15:00:00	438	0	8.42
2019-04-23 16:00:00	467	0	8.67
2019-04-23 17:00:00	351	0	6.75
2019-04-23 18:00:00	381	0	7.33
2019-04-23 19:00:00	390	0	7.25
2019-04-23 20:00:00	303	0	5.75
2019-04-23 21:00:00	210	0	3.5
2019-04-23 22:00:00	129	0	1.83
2019-04-23 23:00:00	0	0	0.08
2019-04-24 00:00:00	0	0	0
2019-04-24 01:00:00	0	0	0
2019-04-24 02:00:00	0	0	0
2019-04-24 03:00:00	0	0	0
2019-04-24 04:00:00	0	0	0
2019-04-24 05:00:00	0	0	0
2019-04-24 06:00:00	0	0	0
2019-04-24 07:00:00	3	0	0
2019-04-24 08:00:00	303	0	5
2019-04-24 09:00:00	654	0.08	12.67
2019-04-24 10:00:00	684	1.17	14
2019-04-24 11:00:00	606	0.17	12
2019-04-24 12:00:00	522	0	10.25
2019-04-24 13:00:00	513	0	10.17
2019-04-24 14:00:00	522	0	10.17
2019-04-24 15:00:00	522	0	10.33
2019-04-24 16:00:00	513	0	10.08
2019-04-24 17:00:00	522	0	10.25
2019-04-24 18:00:00	426	0	8.5
2019-04-24 19:00:00	348	0	6.5
2019-04-24 20:00:00	300	0	5.75
2019-04-24 21:00:00	171	0	2.75
2019-04-24 22:00:00	84	0	1.42
2019-04-24 23:00:00	0	0	0
2019-04-25 00:00:00	0	0	0
2019-04-25 01:00:00	0	0	0
2019-04-25 02:00:00	0	0	0
2019-04-25 03:00:00	0	0	0
2019-04-25 04:00:00	0	0	0
2019-04-25 05:00:00	0	0	0
2019-04-25 06:00:00	0	0	0
2019-04-25 07:00:00	0	0	0
2019-04-25 08:00:00	276	0	4.42
2019-04-25 09:00:00	729	0.17	14.17
2019-04-25 10:00:00	738	1.34	15.17
2019-04-25 11:00:00	684	0.08	13.84
2019-04-25 12:00:00	522	0	10.08
2019-04-25 13:00:00	522	0	10.08
2019-04-25 14:00:00	558	0	10.75
2019-04-25 15:00:00	561	0	11
2019-04-25 16:00:00	438	0	8.42
2019-04-25 17:00:00	423	0	8
2019-04-25 18:00:00	477	0	8.84
2019-04-25 19:00:00	342	0	6.58
2019-04-25 20:00:00	303	0	5.67
2019-04-25 21:00:00	171	0	2.75
2019-04-25 22:00:00	45	0	0.83
2019-04-25 23:00:00	0	0	0
2019-04-26 00:00:00	0	0	0
2019-04-26 01:00:00	0	0	0
2019-04-26 02:00:00	0	0	0
2019-04-26 03:00:00	0	0	0
2019-04-26 04:00:00	0	0	0
2019-04-26 05:00:00	0	0	0
2019-04-26 06:00:00	0	0	0
2019-04-26 07:00:00	0	0	0
2019-04-26 08:00:00	270	0	4.34
2019-04-26 09:00:00	786	0.42	15.42
2019-04-26 10:00:00	723	1.17	15
2019-04-26 11:00:00	696	0.75	13.92
2019-04-26 12:00:00	552	0	11.09
2019-04-26 13:00:00	522	0	10
2019-04-26 14:00:00	566	0	10.92
2019-04-26 15:00:00	594	0	11.33
2019-04-26 16:00:00	477	0	9.5
2019-04-26 17:00:00	468	0	9
2019-04-26 18:00:00	477	0	8.92
2019-04-26 19:00:00	348	0	6.75
2019-04-26 20:00:00	339	0	6.5
2019-04-26 21:00:00	174	0	2.92
2019-04-26 22:00:00	126	0	2.08
2019-04-26 23:00:00	0	0	0
2019-04-27 00:00:00	0	0	0
2019-04-27 01:00:00	0	0	0
2019-04-27 02:00:00	0	0	0
2019-04-27 03:00:00	0	0	0
2019-04-27 04:00:00	0	0	0
2019-04-27 05:00:00	0	0	0
2019-04-27 06:00:00	0	0	0
2019-04-27 07:00:00	0	0	0
2019-04-27 08:00:00	141	0	2.25
2019-04-27 09:00:00	734	0	13.83
2019-04-27 10:00:00	780	0.33	16
2019-04-27 11:00:00	687	0.08	13.59
2019-04-27 12:00:00	519	0	10.25
2019-04-27 13:00:00	522	0	10.08
2019-04-27 14:00:00	513	0	9.92
2019-04-27 15:00:00	516	0	9.83
2019-04-27 16:00:00	474	0	9.33
2019-04-27 17:00:00	474	0	8.83
2019-04-27 18:00:00	477	0	9.17
2019-04-27 19:00:00	342	0	6.67
2019-04-27 20:00:00	306	0	5.75
2019-04-27 21:00:00	216	0	3.75
2019-04-27 22:00:00	126	0	2.08
2019-04-27 23:00:00	0	0	0
2019-04-28 00:00:00	0	0	0
2019-04-28 01:00:00	0	0	0
2019-04-28 02:00:00	0	0	0
2019-04-28 03:00:00	0	0	0
2019-04-28 04:00:00	0	0	0
2019-04-28 05:00:00	0	0	0
2019-04-28 06:00:00	0	0	0
2019-04-28 07:00:00	0	0	0
2019-04-28 08:00:00	50	0	0.67
2019-04-28 09:00:00	561	0	10.25
2019-04-28 10:00:00	693	0	13.33
2019-04-28 11:00:00	564	0	11.17
2019-04-28 12:00:00	513	0	10.17
2019-04-28 13:00:00	477	0	9
2019-04-28 14:00:00	477	0	9.17
2019-04-28 15:00:00	423	0	8
2019-04-28 16:00:00	390	0	7.5
2019-04-28 17:00:00	342	0	6.5
2019-04-28 18:00:00	348	0	6.33
2019-04-28 19:00:00	390	0	7.33
2019-04-28 20:00:00	342	0	6.33
2019-04-28 21:00:00	258	0	4.67
2019-04-28 22:00:00	84	0	1.42
2019-04-28 23:00:00	0	0	0
2019-04-29 00:00:00	0	0	0
2019-04-29 01:00:00	0	0	0
2019-04-29 02:00:00	0	0	0
2019-04-29 03:00:00	0	0	0
2019-04-29 04:00:00	0	0	0
2019-04-29 05:00:00	0	0	0
2019-04-29 06:00:00	0	0	0
2019-04-29 07:00:00	0	0	0
2019-04-29 08:00:00	48	0	0.67
2019-04-29 09:00:00	441	0	7.92
2019-04-29 10:00:00	636	0	12.25
2019-04-29 11:00:00	522	0	10.25
2019-04-29 12:00:00	477	0	9.33
2019-04-29 13:00:00	468	0	8.84
2019-04-29 14:00:00	477	0	9
2019-04-29 15:00:00	342	0	6.67
2019-04-29 16:00:00	348	0	6.58
2019-04-29 17:00:00	348	0	6.67
2019-04-29 18:00:00	342	0	6.5
2019-04-29 19:00:00	348	0	6.67
2019-04-29 20:00:00	255	0	4.75
2019-04-29 21:00:00	174	0	2.84
2019-04-29 22:00:00	39	0	0.75
2019-04-29 23:00:00	0	0	0
2019-04-30 00:00:00	0	0	0
2019-04-30 01:00:00	0	0	0
2019-04-30 02:00:00	0	0	0
2019-04-30 03:00:00	0	0	0
2019-04-30 04:00:00	0	0	0
2019-04-30 05:00:00	0	0	0
2019-04-30 06:00:00	0	0	0
2019-04-30 07:00:00	0	0	0
2019-04-30 08:00:00	93	0	1.42
2019-04-30 09:00:00	474	0	8.58
2019-04-30 10:00:00	609	0	11.58
2019-04-30 11:00:00	555	0	11.08
2019-04-30 12:00:00	519	0	9.92
2019-04-30 13:00:00	522	0	10.25
2019-04-30 14:00:00	468	0	9.17
2019-04-30 15:00:00	393	0	7.5
2019-04-30 16:00:00	348	0	6.67
2019-04-30 17:00:00	342	0	6.5
2019-04-30 18:00:00	348	0	6.67
2019-04-30 19:00:00	339	0	6.58
2019-04-30 20:00:00	219	0	3.75
2019-04-30 21:00:00	174	0	2.92
2019-04-30 22:00:00	81	0	1.34
2019-04-30 23:00:00	0	0	0
2019-05-01 00:00:00	0	0	0

## Sheet: PM 02090 04
Data/Hora	Intensidade(carros/hora)	Ocupacao(%)	Carga(%)
2019-04-01 00:00:00	0	0	0
2019-04-01 01:00:00	0	0	0
2019-04-01 02:00:00	0	0	0
2019-04-01 03:00:00	0	0	0
2019-04-01 04:00:00	0	0	0
2019-04-01 05:00:00	0	0	0
2019-04-01 06:00:00	0	0	0
2019-04-01 07:00:00	132	0	2.09
2019-04-01 08:00:00	219	0	3.42
2019-04-01 09:00:00	348	0	6.5
2019-04-01 10:00:00	393	0	7.25
2019-04-01 11:00:00	474	0	9.08
2019-04-01 12:00:00	432	0	8.42
2019-04-01 13:00:00	429	0	8.08
2019-04-01 14:00:00	480	0.59	9.34
2019-04-01 15:00:00	474	0.5	9.33
2019-04-01 16:00:00	384	0	7.5
2019-04-01 17:00:00	348	0	6.67
2019-04-01 18:00:00	342	0	6.58
2019-04-01 19:00:00	258	0	4.75
2019-04-01 20:00:00	174	0	2.84
2019-04-01 21:00:00	171	0	2.75
2019-04-01 22:00:00	174	0	2.84
2019-04-01 23:00:00	39	0	0.67
2019-04-02 00:00:00	0	0	0
2019-04-02 01:00:00	0	0	0
2019-04-02 02:00:00	0	0	0
2019-04-02 03:00:00	0	0	0
2019-04-02 04:00:00	0	0	0
2019-04-02 05:00:00	0	0	0
2019-04-02 06:00:00	0	0	0
2019-04-02 07:00:00	90	0	1.42
2019-04-02 08:00:00	216	0	3.42
2019-04-02 09:00:00	348	0	6.67
2019-04-02 10:00:00	426	0	8.08
2019-04-02 11:00:00	438	0.34	8.42
2019-04-02 12:00:00	387	0	7.42
2019-04-02 13:00:00	303	0	5.5
2019-04-02 14:00:00	438	0.42	8.17
2019-04-02 15:00:00	522	0.75	10.58
2019-04-02 16:00:00	471	0	9.25
2019-04-02 17:00:00	390	0	7.42
2019-04-02 18:00:00	348	0	6.67
2019-04-02 19:00:00	297	0	5.67
2019-04-02 20:00:00	174	0	2.84
2019-04-02 21:00:00	129	0	1.92
2019-04-02 22:00:00	171	0	2.75
2019-04-02 23:00:00	42	0	0.75
2019-04-03 00:00:00	0	0	0
2019-04-03 01:00:00	0	0	0
2019-04-03 02:00:00	0	0	0
2019-04-03 03:00:00	0	0	0
2019-04-03 04:00:00	0	0	0
2019-04-03 05:00:00	0	0	0
2019-04-03 06:00:00	0	0	0
2019-04-03 07:00:00	90	0	1.42
2019-04-03 08:00:00	171	0	2.75
2019-04-03 09:00:00	219	0	3.42
2019-04-03 10:00:00	303	0	5.5
2019-04-03 11:00:00	342	0	6.5
2019-04-03 12:00:00	351	0	6.58
2019-04-03 13:00:00	381	0	7.25
2019-04-03 14:00:00	351	0	6.33
2019-04-03 15:00:00	390	0	7.42
2019-04-03 16:00:00	342	0	6.33
2019-04-03 17:00:00	348	0	6.42
2019-04-03 18:00:00	342	0	6.42
2019-04-03 19:00:00	174	0	2.92
2019-04-03 20:00:00	126	0	2.08
2019-04-03 21:00:00	0	0	0
2019-04-03 22:00:00	0	0	0
2019-04-03 23:00:00	0	0	0
2019-04-04 00:00:00	0	0	0
2019-04-04 01:00:00	0	0	0
2019-04-04 02:00:00	0	0	0
2019-04-04 03:00:00	0	0	0
2019-04-04 04:00:00	0	0	0
2019-04-04 05:00:00	0	0	0
2019-04-04 06:00:00	0	0	0
2019-04-04 07:00:00	87	0	1.34
2019-04-04 08:00:00	264	0	4.42
2019-04-04 09:00:00	351	0	6.59
2019-04-04 10:00:00	468	0	8.75
2019-04-04 11:00:00	435	0	8.33
2019-04-04 12:00:00	474	0	9.17
2019-04-04 13:00:00	471	0	8.92
2019-04-04 14:00:00	438	0	8.17
2019-04-04 15:00:00	510	0	10.08
2019-04-04 16:00:00	432	0	8.08
2019-04-04 17:00:00	390	0	7.5
2019-04-04 18:00:00	342	0	6.33
2019-04-04 19:00:00	300	0	5.83
2019-04-04 20:00:00	171	0	2.75
2019-04-04 21:00:00	129	0	1.92
2019-04-04 22:00:00	129	0	1.84
2019-04-04 23:00:00	39	0	0.67
2019-04-05 00:00:00	0	0	0
2019-04-05 01:00:00	0	0	0
2019-04-05 02:00:00	0	0	0
2019-04-05 03:00:00	0	0	0
2019-04-05 04:00:00	0	0	0
2019-04-05 05:00:00	0	0	0
2019-04-05 06:00:00	0	0	0
2019-04-05 07:00:00	45	0	0.67
2019-04-05 08:00:00	264	0	4.42
2019-04-05 09:00:00	342	0	6.42
2019-04-05 10:00:00	435	0	8
2019-04-05 11:00:00	522	0	10.25
2019-04-05 12:00:00	468	0	9.08
2019-04-05 13:00:00	480	0	9.08
2019-04-05 14:00:00	510	0	10.08
2019-04-05 15:00:00	480	0	9
2019-04-05 16:00:00	435	0	8.42
2019-04-05 17:00:00	381	0	7.25
2019-04-05 18:00:00	390	0	7.34
2019-04-05 19:00:00	300	0	5.75
2019-04-05 20:00:00	171	0	2.75
2019-04-05 21:00:00	174	0	2.84
2019-04-05 22:00:00	171	0	2.75
2019-04-05 23:00:00	84	0	1.42
2019-04-06 00:00:00	0	0	0
2019-04-06 01:00:00	0	0	0
2019-04-06 02:00:00	0	0	0
2019-04-06 03:00:00	0	0	0
2019-04-06 04:00:00	0	0	0
2019-04-06 05:00:00	0	0	0
2019-04-06 06:00:00	0	0	0
2019-04-06 07:00:00	0	0	0
2019-04-06 08:00:00	132	0	2.09
2019-04-06 09:00:00	216	0	3.42
2019-04-06 10:00:00	303	0	5.58
2019-04-06 11:00:00	348	0	6.33
2019-04-06 12:00:00	348	0	6.58
2019-04-06 13:00:00	297	0	5.58
2019-04-06 14:00:00	174	0	2.84
2019-04-06 15:00:00	129	0	2.08
2019-04-06 16:00:00	129	0	1.92
2019-04-06 17:00:00	90	0	1.17
2019-04-06 18:00:00	45	0	0.5
2019-04-06 19:00:00	87	0	1.42
2019-04-06 20:00:00	0	0	0.08
2019-04-06 21:00:00	0	0	0
2019-04-06 22:00:00	0	0	0
2019-04-06 23:00:00	0	0	0
2019-04-07 00:00:00	0	0	0
2019-04-07 01:00:00	0	0	0
2019-04-07 02:00:00	0	0	0
2019-04-07 03:00:00	0	0	0
2019-04-07 04:00:00	0	0	0
2019-04-07 05:00:00	0	0	0
2019-04-07 06:00:00	0	0	0
2019-04-07 07:00:00	0	0	0
2019-04-07 08:00:00	0	0	0
2019-04-07 09:00:00	45	0	0.67
2019-04-07 10:00:00	132	0	1.92
2019-04-07 11:00:00	171	0	2.75
2019-04-07 12:00:00	129	0	2.09
2019-04-07 13:00:00	126	0	1.83
2019-04-07 14:00:00	129	0	2
2019-04-07 15:00:00	0	0	0.08
2019-04-07 16:00:00	0	0	0
2019-04-07 17:00:00	0	0	0
2019-04-07 18:00:00	0	0	0
2019-04-07 19:00:00	0	0	0
2019-04-07 20:00:00	0	0	0
2019-04-07 21:00:00	0	0	0
2019-04-07 22:00:00	0	0	0
2019-04-07 23:00:00	0	0	0
2019-04-08 00:00:00	0	0	0
2019-04-08 01:00:00	0	0	0
2019-04-08 02:00:00	0	0	0
2019-04-08 03:00:00	0	0	0
2019-04-08 04:00:00	0	0	0
2019-04-08 05:00:00	0	0	0
2019-04-08 06:00:00	0	0	0
2019-04-08 07:00:00	90	0	1.42
2019-04-08 08:00:00	174	0	2.84
2019-04-08 09:00:00	303	0	5.42
2019-04-08 10:00:00	348	0	6.58
2019-04-08 11:00:00	393	0	7.25
2019-04-08 12:00:00	387	0	7.5
2019-04-08 13:00:00	351	0	6.67
2019-04-08 14:00:00	423	0	8
2019-04-08 15:00:00	390	0.17	7.33
2019-04-08 16:00:00	348	0	6.75
2019-04-08 17:00:00	342	0	6.5
2019-04-08 18:00:00	345	0	6.58
2019-04-08 19:00:00	219	0	3.83
2019-04-08 20:00:00	87	0	1.17
2019-04-08 21:00:00	87	0	1.17
2019-04-08 22:00:00	132	0	1.92
2019-04-08 23:00:00	42	0	0.75
2019-04-09 00:00:00	0	0	0
2019-04-09 01:00:00	0	0	0
2019-04-09 02:00:00	0	0	0
2019-04-09 03:00:00	0	0	0
2019-04-09 04:00:00	0	0	0
2019-04-09 05:00:00	0	0	0
2019-04-09 06:00:00	0	0	0
2019-04-09 07:00:00	48	0	0.75
2019-04-09 08:00:00	171	0	2.75
2019-04-09 09:00:00	264	0	4.5
2019-04-09 10:00:00	348	0	6.25
2019-04-09 11:00:00	342	0	6.5
2019-04-09 12:00:00	303	0	5.67
2019-04-09 13:00:00	258	0	4.34
2019-04-09 14:00:00	393	0.08	7.17
2019-04-09 15:00:00	480	0	9.17
2019-04-09 16:00:00	423	0	8.25
2019-04-09 17:00:00	348	0	6.58
2019-04-09 18:00:00	348	0	6.67
2019-04-09 19:00:00	255	0	4.58
2019-04-09 20:00:00	129	0	1.83
2019-04-09 21:00:00	45	0	0.75
2019-04-09 22:00:00	174	0	2.84
2019-04-09 23:00:00	42	0	0.75
2019-04-10 00:00:00	0	0	0
2019-04-10 01:00:00	0	0	0
2019-04-10 02:00:00	0	0	0
2019-04-10 03:00:00	0	0	0
2019-04-10 04:00:00	0	0	0
2019-04-10 05:00:00	0	0	0
2019-04-10 06:00:00	0	0	0
2019-04-10 07:00:00	0	0	0
2019-04-10 08:00:00	132	0	1.92
2019-04-10 09:00:00	174	0	2.84
2019-04-10 10:00:00	174	0	2.75
2019-04-10 11:00:00	261	0	4.25
2019-04-10 12:00:00	348	0	6.67
2019-04-10 13:00:00	342	0	6.5
2019-04-10 14:00:00	348	0	6.67
2019-04-10 15:00:00	342	0	6.58
2019-04-10 16:00:00	348	0	6.58
2019-04-10 17:00:00	303	0	5.5
2019-04-10 18:00:00	216	0	3.75
2019-04-10 19:00:00	171	0	2.75
2019-04-10 20:00:00	45	0	0.58
2019-04-10 21:00:00	0	0	0
2019-04-10 22:00:00	0	0	0
2019-04-10 23:00:00	0	0	0
2019-04-11 00:00:00	0	0	0
2019-04-11 01:00:00	0	0	0
2019-04-11 02:00:00	0	0	0
2019-04-11 03:00:00	0	0	0
2019-04-11 04:00:00	0	0	0
2019-04-11 05:00:00	0	0	0
2019-04-11 06:00:00	0	0	0
2019-04-11 07:00:00	45	0	0.67
2019-04-11 08:00:00	219	0	3.5
2019-04-11 09:00:00	303	0	5.42
2019-04-11 10:00:00	396	0	7.25
2019-04-11 11:00:00	426	0	8.5
2019-04-11 12:00:00	393	0	7.34
2019-04-11 13:00:00	387	0	7.08
2019-04-11 14:00:00	351	0	6.5
2019-04-11 15:00:00	477	0	9
2019-04-11 16:00:00	342	0	6.58
2019-04-11 17:00:00	348	0	6.42
2019-04-11 18:00:00	348	0	6.5
2019-04-11 19:00:00	252	0	4.67
2019-04-11 20:00:00	129	0	2.09
2019-04-11 21:00:00	39	0	0.5
2019-04-11 22:00:00	45	0	0.67
2019-04-11 23:00:00	39	0	0.67
2019-04-12 00:00:00	0	0	0
2019-04-12 01:00:00	0	0	0
2019-04-12 02:00:00	0	0	0
2019-04-12 03:00:00	0	0	0
2019-04-12 04:00:00	0	0	0
2019-04-12 05:00:00	0	0	0
2019-04-12 06:00:00	0	0	0
2019-04-12 07:00:00	3	0	0
2019-04-12 08:00:00	177	0	2.84
2019-04-12 09:00:00	303	0	5.33
2019-04-12 10:00:00	342	0	6.5
2019-04-12 11:00:00	393	0	7.42
2019-04-12 12:00:00	381	0	7.33
2019-04-12 13:00:00	438	0	8
2019-04-12 14:00:00	474	0	9.5
2019-04-12 15:00:00	429	0	8.08
2019-04-12 16:00:00	390	0	7.5
2019-04-12 17:00:00	342	0	6.5
2019-04-12 18:00:00	348	0	6.42
2019-04-12 19:00:00	255	0	4.67
2019-04-12 20:00:00	129	0	1.84
2019-04-12 21:00:00	87	0	1.42
2019-04-12 22:00:00	129	0	2
2019-04-12 23:00:00	81	0	1.34
2019-04-13 00:00:00	0	0	0
2019-04-13 01:00:00	0	0	0
2019-04-13 02:00:00	0	0	0
2019-04-13 03:00:00	0	0	0
2019-04-13 04:00:00	0	0	0
2019-04-13 05:00:00	0	0	0
2019-04-13 06:00:00	0	0	0
2019-04-13 07:00:00	0	0	0
2019-04-13 08:00:00	90	0	1.42
2019-04-13 09:00:00	171	0	2.75
2019-04-13 10:00:00	264	0	4.5
2019-04-13 11:00:00	297	0	5.33
2019-04-13 12:00:00	306	0	5.75
2019-04-13 13:00:00	255	0	4.42
2019-04-13 14:00:00	126	0	1.84
2019-04-13 15:00:00	84	0	1.17
2019-04-13 16:00:00	45	0	0.75
2019-04-13 17:00:00	0	0	0
2019-04-13 18:00:00	0	0	0
2019-04-13 19:00:00	0	0	0
2019-04-13 20:00:00	0	0	0
2019-04-13 21:00:00	0	0	0
2019-04-13 22:00:00	0	0	0
2019-04-13 23:00:00	0	0	0
2019-04-14 00:00:00	0	0	0
2019-04-14 01:00:00	0	0	0
2019-04-14 02:00:00	0	0	0
2019-04-14 03:00:00	0	0	0
2019-04-14 04:00:00	0	0	0
2019-04-14 05:00:00	0	0	0
2019-04-14 06:00:00	0	0	0
2019-04-14 07:00:00	0	0	0
2019-04-14 08:00:00	0	0	0
2019-04-14 09:00:00	0	0	0
2019-04-14 10:00:00	3	0	0
2019-04-14 11:00:00	171	0	2.75
2019-04-14 12:00:00	45	0	0.58
2019-04-14 13:00:00	45	0	0.75
2019-04-14 14:00:00	45	0	0.67
2019-04-14 15:00:00	0	0	0.08
2019-04-14 16:00:00	0	0	0
2019-04-14 17:00:00	0	0	0
2019-04-14 18:00:00	0	0	0
2019-04-14 19:00:00	0	0	0
2019-04-14 20:00:00	0	0	0
2019-04-14 21:00:00	0	0	0
2019-04-14 22:00:00	0	0	0
2019-04-14 23:00:00	0	0	0
2019-04-15 00:00:00	0	0	0
2019-04-15 01:00:00	0	0	0
2019-04-15 02:00:00	0	0	0
2019-04-15 03:00:00	0	0	0
2019-04-15 04:00:00	0	0	0
2019-04-15 05:00:00	0	0	0
2019-04-15 06:00:00	0	0	0
2019-04-15 07:00:00	45	0	0.67
2019-04-15 08:00:00	174	0	2.84
2019-04-15 09:00:00	255	0	4.25
2019-04-15 10:00:00	306	0	5.5
2019-04-15 11:00:00	348	0	6.67
2019-04-15 12:00:00	297	0	5.67
2019-04-15 13:00:00	306	0	5.34
2019-04-15 14:00:00	342	0	6.58
2019-04-15 15:00:00	348	0	6.58
2019-04-15 16:00:00	348	0	6.67
2019-04-15 17:00:00	297	0	5.42
2019-04-15 18:00:00	258	0	4.67
2019-04-15 19:00:00	171	0	2.75
2019-04-15 20:00:00	42	0	0.75
2019-04-15 21:00:00	0	0	0
2019-04-15 22:00:00	87	0	1.34
2019-04-15 23:00:00	42	0	0.75
2019-04-16 00:00:00	0	0	0
2019-04-16 01:00:00	0	0	0
2019-04-16 02:00:00	0	0	0
2019-04-16 03:00:00	0	0	0
2019-04-16 04:00:00	0	0	0
2019-04-16 05:00:00	0	0	0
2019-04-16 06:00:00	0	0	0
2019-04-16 07:00:00	3	0	0
2019-04-16 08:00:00	171	0	2.75
2019-04-16 09:00:00	174	0	2.84
2019-04-16 10:00:00	306	0	5.25
2019-04-16 11:00:00	342	0	6.33
2019-04-16 12:00:00	303	0	5.83
2019-04-16 13:00:00	177	0	2.84
2019-04-16 14:00:00	345	0	6.08
2019-04-16 15:00:00	435	0	8.25
2019-04-16 16:00:00	381	0	7.25
2019-04-16 17:00:00	345	0	6.5
2019-04-16 18:00:00	264	0	4.75
2019-04-16 19:00:00	210	0	3.58
2019-04-16 20:00:00	84	0	1.42
2019-04-16 21:00:00	0	0	0
2019-04-16 22:00:00	129	0	2
2019-04-16 23:00:00	0	0	0.08
2019-04-17 00:00:00	0	0	0
2019-04-17 01:00:00	0	0	0
2019-04-17 02:00:00	0	0	0
2019-04-17 03:00:00	0	0	0
2019-04-17 04:00:00	0	0	0
2019-04-17 05:00:00	0	0	0
2019-04-17 06:00:00	0	0	0
2019-04-17 07:00:00	0	0	0
2019-04-17 08:00:00	45	0	0.67
2019-04-17 09:00:00	174	0	2.84
2019-04-17 10:00:00	171	0	2.75
2019-04-17 11:00:00	177	0	2.84
2019-04-17 12:00:00	348	0	6.25
2019-04-17 13:00:00	342	0	6.5
2019-04-17 14:00:00	348	0	6.5
2019-04-17 15:00:00	348	0	6.5
2019-04-17 16:00:00	339	0	6.5
2019-04-17 17:00:00	174	0	2.92
2019-04-17 18:00:00	171	0	2.75
2019-04-17 19:00:00	129	0	2.17
2019-04-17 20:00:00	0	0	0
2019-04-17 21:00:00	0	0	0
2019-04-17 22:00:00	0	0	0
2019-04-17 23:00:00	0	0	0
2019-04-18 00:00:00	0	0	0
2019-04-18 01:00:00	0	0	0
2019-04-18 02:00:00	0	0	0
2019-04-18 03:00:00	0	0	0
2019-04-18 04:00:00	0	0	0
2019-04-18 05:00:00	0	0	0
2019-04-18 06:00:00	0	0	0
2019-04-18 07:00:00	3	0	0
2019-04-18 08:00:00	174	0	2.84
2019-04-18 09:00:00	222	0	3.59
2019-04-18 10:00:00	345	0	6.5
2019-04-18 11:00:00	390	0	7.5
2019-04-18 12:00:00	342	0	6.58
2019-04-18 13:00:00	348	0	6.58
2019-04-18 14:00:00	348	0	6.67
2019-04-18 15:00:00	342	0	6.5
2019-04-18 16:00:00	348	0	6.67
2019-04-18 17:00:00	342	0	6.58
2019-04-18 18:00:00	348	0	6.58
2019-04-18 19:00:00	216	0	3.92
2019-04-18 20:00:00	81	0	1.34
2019-04-18 21:00:00	0	0	0
2019-04-18 22:00:00	0	0	0
2019-04-18 23:00:00	42	0	0.75
2019-04-19 00:00:00	0	0	0
2019-04-19 01:00:00	0	0	0
2019-04-19 02:00:00	0	0	0
2019-04-19 03:00:00	0	0	0
2019-04-19 04:00:00	0	0	0
2019-04-19 05:00:00	0	0	0
2019-04-19 06:00:00	0	0	0
2019-04-19 07:00:00	0	0	0
2019-04-19 08:00:00	132	0	2.17
2019-04-19 09:00:00	216	0	3.42
2019-04-19 10:00:00	348	0	6.42
2019-04-19 11:00:00	348	0	6.5
2019-04-19 12:00:00	342	0	6.5
2019-04-19 13:00:00	390	0	7.25
2019-04-19 14:00:00	390	0	7.5
2019-04-19 15:00:00	384	0	7.17
2019-04-19 16:00:00	348	0	6.75
2019-04-19 17:00:00	342	0	6.58
2019-04-19 18:00:00	348	0	6.58
2019-04-19 19:00:00	213	0	3.92
2019-04-19 20:00:00	81	0	1.34
2019-04-19 21:00:00	42	0	0.67
2019-04-19 22:00:00	3	0	0
2019-04-19 23:00:00	42	0	0.75
2019-04-20 00:00:00	0	0	0
2019-04-20 01:00:00	0	0	0
2019-04-20 02:00:00	0	0	0
2019-04-20 03:00:00	0	0	0
2019-04-20 04:00:00	0	0	0
2019-04-20 05:00:00	0	0	0
2019-04-20 06:00:00	0	0	0
2019-04-20 07:00:00	0	0	0
2019-04-20 08:00:00	3	0	0
2019-04-20 09:00:00	171	0	2.75
2019-04-20 10:00:00	177	0	2.84
2019-04-20 11:00:00	255	0	4.17
2019-04-20 12:00:00	303	0	5.67
2019-04-20 13:00:00	171	0	2.75
2019-04-20 14:00:00	42	0	0.75
2019-04-20 15:00:00	0	0	0
2019-04-20 16:00:00	0	0	0
2019-04-20 17:00:00	0	0	0
2019-04-20 18:00:00	0	0	0
2019-04-20 19:00:00	0	0	0
2019-04-20 20:00:00	0	0	0
2019-04-20 21:00:00	0	0	0
2019-04-20 22:00:00	0	0	0
2019-04-20 23:00:00	0	0	0
2019-04-21 00:00:00	0	0	0
2019-04-21 01:00:00	0	0	0
2019-04-21 02:00:00	0	0	0
2019-04-21 03:00:00	0	0	0
2019-04-21 04:00:00	0	0	0
2019-04-21 05:00:00	0	0	0
2019-04-21 06:00:00	0	0	0
2019-04-21 07:00:00	0	0	0
2019-04-21 08:00:00	0	0	0
2019-04-21 09:00:00	0	0	0
2019-04-21 10:00:00	0	0	0
2019-04-21 11:00:00	45	0	0.75
2019-04-21 12:00:00	0	0	0
2019-04-21 13:00:00	0	0	0
2019-04-21 14:00:00	0	0	0
2019-04-21 15:00:00	0	0	0
2019-04-21 16:00:00	0	0	0
2019-04-21 17:00:00	0	0	0
2019-04-21 18:00:00	0	0	0
2019-04-21 19:00:00	0	0	0
2019-04-21 20:00:00	0	0	0
2019-04-21 21:00:00	0	0	0
2019-04-21 22:00:00	0	0	0
2019-04-21 23:00:00	0	0	0
2019-04-22 00:00:00	0	0	0
2019-04-22 01:00:00	0	0	0
2019-04-22 02:00:00	0	0	0
2019-04-22 03:00:00	0	0	0
2019-04-22 04:00:00	0	0	0
2019-04-22 05:00:00	0	0	0
2019-04-22 06:00:00	0	0	0
2019-04-22 07:00:00	0	0	0
2019-04-22 08:00:00	132	0	2.09
2019-04-22 09:00:00	216	0	3.42
2019-04-22 10:00:00	261	0	4.58
2019-04-22 11:00:00	342	0	6.5
2019-04-22 12:00:00	300	0	5.75
2019-04-22 13:00:00	258	0	4.34
2019-04-22 14:00:00	348	0	6.58
2019-04-22 15:00:00	348	0	6.59
2019-04-22 16:00:00	342	0	6.5
2019-04-22 17:00:00	261	0	4.59
2019-04-22 18:00:00	171	0	2.92
2019-04-22 19:00:00	129	0	2.17
2019-04-22 20:00:00	0	0	0
2019-04-22 21:00:00	0	0	0
2019-04-22 22:00:00	0	0	0
2019-04-22 23:00:00	0	0	0
2019-04-23 00:00:00	0	0	0
2019-04-23 01:00:00	0	0	0
2019-04-23 02:00:00	0	0	0
2019-04-23 03:00:00	0	0	0
2019-04-23 04:00:00	0	0	0
2019-04-23 05:00:00	0	0	0
2019-04-23 06:00:00	0	0	0
2019-04-23 07:00:00	0	0	0
2019-04-23 08:00:00	90	0	1.42
2019-04-23 09:00:00	171	0	2.75
2019-04-23 10:00:00	264	0	4.5
2019-04-23 11:00:00	348	0	6.5
2019-04-23 12:00:00	258	0	4.83
2019-04-23 13:00:00	171	0	2.75
2019-04-23 14:00:00	306	0	5.33
2019-04-23 15:00:00	393	0	7.5
2019-04-23 16:00:00	342	0	6.42
2019-04-23 17:00:00	303	0	5.5
2019-04-23 18:00:00	213	0	3.67
2019-04-23 19:00:00	171	0	2.75
2019-04-23 20:00:00	45	0	0.58
2019-04-23 21:00:00	0	0	0
2019-04-23 22:00:00	45	0	0.67
2019-04-23 23:00:00	0	0	0.08
2019-04-24 00:00:00	0	0	0
2019-04-24 01:00:00	0	0	0
2019-04-24 02:00:00	0	0	0
2019-04-24 03:00:00	0	0	0
2019-04-24 04:00:00	0	0	0
2019-04-24 05:00:00	0	0	0
2019-04-24 06:00:00	0	0	0
2019-04-24 07:00:00	0	0	0
2019-04-24 08:00:00	0	0	0
2019-04-24 09:00:00	132	0	2.09
2019-04-24 10:00:00	171	0	2.75
2019-04-24 11:00:00	174	0	2.84
2019-04-24 12:00:00	261	0	4.5
2019-04-24 13:00:00	297	0	5.17
2019-04-24 14:00:00	261	0	4.33
2019-04-24 15:00:00	303	0	5.58
2019-04-24 16:00:00	294	0	5.08
2019-04-24 17:00:00	174	0	2.92
2019-04-24 18:00:00	171	0	2.75
2019-04-24 19:00:00	84	0	1.42
2019-04-24 20:00:00	0	0	0
2019-04-24 21:00:00	0	0	0
2019-04-24 22:00:00	0	0	0
2019-04-24 23:00:00	0	0	0
2019-04-25 00:00:00	0	0	0
2019-04-25 01:00:00	0	0	0
2019-04-25 02:00:00	0	0	0
2019-04-25 03:00:00	0	0	0
2019-04-25 04:00:00	0	0	0
2019-04-25 05:00:00	0	0	0
2019-04-25 06:00:00	0	0	0
2019-04-25 07:00:00	0	0	0
2019-04-25 08:00:00	135	0	2.17
2019-04-25 09:00:00	174	0	2.75
2019-04-25 10:00:00	348	0	6.34
2019-04-25 11:00:00	342	0	6.58
2019-04-25 12:00:00	348	0	6.42
2019-04-25 13:00:00	348	0	6.5
2019-04-25 14:00:00	342	0	6.33
2019-04-25 15:00:00	348	0	6.5
2019-04-25 16:00:00	348	0	6.5
2019-04-25 17:00:00	342	0	6.25
2019-04-25 18:00:00	348	0	6.5
2019-04-25 19:00:00	210	0	3.67
2019-04-25 20:00:00	84	0	1.42
2019-04-25 21:00:00	0	0	0
2019-04-25 22:00:00	0	0	0
2019-04-25 23:00:00	0	0	0
2019-04-26 00:00:00	0	0	0
2019-04-26 01:00:00	0	0	0
2019-04-26 02:00:00	0	0	0
2019-04-26 03:00:00	0	0	0
2019-04-26 04:00:00	0	0	0
2019-04-26 05:00:00	0	0	0
2019-04-26 06:00:00	0	0	0
2019-04-26 07:00:00	0	0	0
2019-04-26 08:00:00	90	0	1.42
2019-04-26 09:00:00	174	0	2.84
2019-04-26 10:00:00	303	0	5.34
2019-04-26 11:00:00	348	0	6.5
2019-04-26 12:00:00	342	0	6.58
2019-04-26 13:00:00	348	0	6.58
2019-04-26 14:00:00	348	0	6.5
2019-04-26 15:00:00	342	0	6.33
2019-04-26 16:00:00	348	0	6.67
2019-04-26 17:00:00	300	0	5.67
2019-04-26 18:00:00	348	0	6.42
2019-04-26 19:00:00	213	0	3.92
2019-04-26 20:00:00	81	0	1.34
2019-04-26 21:00:00	0	0	0
2019-04-26 22:00:00	0	0	0
2019-04-26 23:00:00	0	0	0
2019-04-27 00:00:00	0	0	0
2019-04-27 01:00:00	0	0	0
2019-04-27 02:00:00	0	0	0
2019-04-27 03:00:00	0	0	0
2019-04-27 04:00:00	0	0	0
2019-04-27 05:00:00	0	0	0
2019-04-27 06:00:00	0	0	0
2019-04-27 07:00:00	0	0	0
2019-04-27 08:00:00	0	0	0
2019-04-27 09:00:00	132	0	2.09
2019-04-27 10:00:00	174	0	2.84
2019-04-27 11:00:00	171	0	2.75
2019-04-27 12:00:00	216	0	3.5
2019-04-27 13:00:00	174	0	2.84
2019-04-27 14:00:00	39	0	0.67
2019-04-27 15:00:00	0	0	0
2019-04-27 16:00:00	0	0	0
2019-04-27 17:00:00	0	0	0
2019-04-27 18:00:00	0	0	0
2019-04-27 19:00:00	0	0	0
2019-04-27 20:00:00	0	0	0
2019-04-27 21:00:00	0	0	0
2019-04-27 22:00:00	0	0	0
2019-04-27 23:00:00	0	0	0
2019-04-28 00:00:00	0	0	0
2019-04-28 01:00:00	0	0	0
2019-04-28 02:00:00	0	0	0
2019-04-28 03:00:00	0	0	0
2019-04-28 04:00:00	0	0	0
2019-04-28 05:00:00	0	0	0
2019-04-28 06:00:00	0	0	0
2019-04-28 07:00:00	0	0	0
2019-04-28 08:00:00	0	0	0
2019-04-28 09:00:00	0	0	0
2019-04-28 10:00:00	0	0	0
2019-04-28 11:00:00	0	0	0
2019-04-28 12:00:00	0	0	0
2019-04-28 13:00:00	0	0	0
2019-04-28 14:00:00	0	0	0
2019-04-28 15:00:00	0	0	0
2019-04-28 16:00:00	0	0	0
2019-04-28 17:00:00	0	0	0
2019-04-28 18:00:00	0	0	0
2019-04-28 19:00:00	0	0	0
2019-04-28 20:00:00	0	0	0
2019-04-28 21:00:00	0	0	0
2019-04-28 22:00:00	0	0	0
2019-04-28 23:00:00	0	0	0
2019-04-29 00:00:00	0	0	0
2019-04-29 01:00:00	0	0	0
2019-04-29 02:00:00	0	0	0
2019-04-29 03:00:00	0	0	0
2019-04-29 04:00:00	0	0	0
2019-04-29 05:00:00	0	0	0
2019-04-29 06:00:00	0	0	0
2019-04-29 07:00:00	0	0	0
2019-04-29 08:00:00	45	0	0.67
2019-04-29 09:00:00	174	0	2.84
2019-04-29 10:00:00	174	0	2.84
2019-04-29 11:00:00	306	0	5.33
2019-04-29 12:00:00	300	0	5.75
2019-04-29 13:00:00	216	0	3.42
2019-04-29 14:00:00	306	0	5.58
2019-04-29 15:00:00	342	0	6.58
2019-04-29 16:00:00	303	0	5.42
2019-04-29 17:00:00	174	0	3
2019-04-29 18:00:00	171	0	2.75
2019-04-29 19:00:00	126	0	2.09
2019-04-29 20:00:00	0	0	0
2019-04-29 21:00:00	0	0	0
2019-04-29 22:00:00	0	0	0
2019-04-29 23:00:00	0	0	0
2019-04-30 00:00:00	0	0	0
2019-04-30 01:00:00	0	0	0
2019-04-30 02:00:00	0	0	0
2019-04-30 03:00:00	0	0	0
2019-04-30 04:00:00	0	0	0
2019-04-30 05:00:00	0	0	0
2019-04-30 06:00:00	0	0	0
2019-04-30 07:00:00	0	0	0
2019-04-30 08:00:00	48	0	0.75
2019-04-30 09:00:00	171	0	2.75
2019-04-30 10:00:00	219	0	3.5
2019-04-30 11:00:00	342	0	6.42
2019-04-30 12:00:00	216	0	3.75
2019-04-30 13:00:00	174	0	2.84
2019-04-30 14:00:00	216	0	3.5
2019-04-30 15:00:00	348	0	6.58
2019-04-30 16:00:00	345	0	6.59
2019-04-30 17:00:00	213	0	3.75
2019-04-30 18:00:00	174	0	2.84
2019-04-30 19:00:00	168	0	2.75
2019-04-30 20:00:00	0	0	0
2019-04-30 21:00:00	0	0	0
2019-04-30 22:00:00	0	0	0
2019-04-30 23:00:00	0	0	0
2019-05-01 00:00:00	0	0	0
