# Supplementary material for: Traffic light optimization using non-dominated sorting genetic algorithm (NSGA2)
Source: Sci Rep. 2023 Sep 20;13:15550. doi: 10.1038/s41598-023-38884-2 (PMC10511403; doi:10.1038/s41598-023-38884-2)
Supplement: Supplementary file 1 — Supplementary Information. [file 41598_2023_38884_MOESM1_ESM.zip › dadosBHTrans/dados BHTrans 2019/xls/Col.Sto.Ant+óGÇ¥+ô+óGÇ¥-ñnio.xls]

## Sheet: PM 08150 01
Data/Hora	Intensidade(carros/hora)	Ocupacao(%)	Carga(%)
2019-04-01 00:00:00	19	0	0.11
2019-04-01 01:00:00	10	0	0.08
2019-04-01 02:00:00	4	0	0.5
2019-04-01 03:00:00	7	0	0.42
2019-04-01 04:00:00	4	0	0.25
2019-04-01 05:00:00	34	0	1
2019-04-01 06:00:00	169	0.5	8.75
2019-04-01 07:00:00	354	2.34	21.67
2019-04-01 08:00:00	329	2.5	20.09
2019-04-01 09:00:00	341	7.25	22.92
2019-04-01 10:00:00	291	2.25	17.84
2019-04-01 11:00:00	304	2.33	17.92
2019-04-01 12:00:00	356	3.59	21.92
2019-04-01 13:00:00	299	2.58	18.42
2019-04-01 14:00:00	313	2.17	19.42
2019-04-01 15:00:00	277	2.33	16.59
2019-04-01 16:00:00	316	2.33	19.09
2019-04-01 17:00:00	428	5.42	26.5
2019-04-01 18:00:00	422	9.42	27.92
2019-04-01 19:00:00	357	6.75	23.83
2019-04-01 20:00:00	190	0.75	11.67
2019-04-01 21:00:00	121	0.08	7.09
2019-04-01 22:00:00	94	0.17	5.08
2019-04-01 23:00:00	17	0	0.67
2019-04-02 00:00:00	16	0	0.78
2019-04-02 01:00:00	2	0	0.17
2019-04-02 02:00:00	4	0	0.25
2019-04-02 03:00:00	6	0	0.42
2019-04-02 04:00:00	7	0	0.17
2019-04-02 05:00:00	35	0.08	1.17
2019-04-02 06:00:00	175	0.59	9.42
2019-04-02 07:00:00	324	5.59	21.17
2019-04-02 08:00:00	330	9.25	22.42
2019-04-02 09:00:00	349	3.75	21.58
2019-04-02 10:00:00	324	2.83	20.58
2019-04-02 11:00:00	317	2.92	18.5
2019-04-02 12:00:00	341	4.42	21.75
2019-04-02 13:00:00	321	5.08	21
2019-04-02 14:00:00	309	3.5	18.83
2019-04-02 15:00:00	303	3.17	18.59
2019-04-02 16:00:00	302	2.08	18.34
2019-04-02 17:00:00	384	3.17	23.17
2019-04-02 18:00:00	416	32.33	35.67
2019-04-02 19:00:00	366	24.67	31.75
2019-04-02 20:00:00	220	1.59	14
2019-04-02 21:00:00	109	0.17	6.58
2019-04-02 22:00:00	115	0.17	5.92
2019-04-02 23:00:00	37	0	1.84
2019-04-03 00:00:00	19	0	0.89
2019-04-03 01:00:00	9	0	0.42
2019-04-03 02:00:00	3	0	0.08
2019-04-03 03:00:00	7	0	0.17
2019-04-03 04:00:00	4	0	0.17
2019-04-03 05:00:00	36	0.08	0.83
2019-04-03 06:00:00	175	0.67	9.25
2019-04-03 07:00:00	348	2.25	21.75
2019-04-03 08:00:00	316	4.92	20.33
2019-04-03 09:00:00	354	3.58	21.75
2019-04-03 10:00:00	342	4.17	21.58
2019-04-03 11:00:00	324	3	19.59
2019-04-03 12:00:00	338	2.75	21
2019-04-03 13:00:00	368	4	23.08
2019-04-03 14:00:00	305	2.08	18.42
2019-04-03 15:00:00	321	3.25	19.92
2019-04-03 16:00:00	294	2.5	18.25
2019-04-03 17:00:00	408	3.17	24.59
2019-04-03 18:00:00	435	11.08	29.08
2019-04-03 19:00:00	376	5.25	25.25
2019-04-03 20:00:00	201	0.58	12
2019-04-03 21:00:00	116	0.25	7.09
2019-04-03 22:00:00	129	0.33	6.92
2019-04-03 23:00:00	34	0	1.67
2019-04-04 00:00:00	29	0	1.22
2019-04-04 01:00:00	11	0	0.17
2019-04-04 02:00:00	13	0	0.59
2019-04-04 03:00:00	4	0	0.5
2019-04-04 04:00:00	6	0	0.25
2019-04-04 05:00:00	28	0	0.75
2019-04-04 06:00:00	177	0.59	9.42
2019-04-04 07:00:00	371	2.67	23
2019-04-04 08:00:00	349	2.58	20.92
2019-04-04 09:00:00	334	4.42	21.09
2019-04-04 10:00:00	302	3.83	19.17
2019-04-04 11:00:00	331	2.75	20.25
2019-04-04 12:00:00	339	3	20.92
2019-04-04 13:00:00	341	5.25	22.17
2019-04-04 14:00:00	296	2.25	18.33
2019-04-04 15:00:00	332	3.42	20.42
2019-04-04 16:00:00	342	2.59	20.84
2019-04-04 17:00:00	408	5	25.08
2019-04-04 18:00:00	379	34.5	35.25
2019-04-04 19:00:00	337	10.75	24.34
2019-04-04 20:00:00	218	0.83	13.25
2019-04-04 21:00:00	118	0	6.58
2019-04-04 22:00:00	129	0.25	7.67
2019-04-04 23:00:00	29	0	0.75
2019-04-05 00:00:00	20	0	0.33
2019-04-05 01:00:00	19	0	0.58
2019-04-05 02:00:00	11	0	1
2019-04-05 03:00:00	7	0	0.25
2019-04-05 04:00:00	2	0	0.17
2019-04-05 05:00:00	35	0.08	1.5
2019-04-05 06:00:00	199	0.5	10.67
2019-04-05 07:00:00	373	2.58	23.25
2019-04-05 08:00:00	351	2.92	21.17
2019-04-05 09:00:00	390	4.08	24.25
2019-04-05 10:00:00	330	3.5	21.17
2019-04-05 11:00:00	331	4.75	20.34
2019-04-05 12:00:00	384	14.25	27.58
2019-04-05 13:00:00	340	8.83	23.42
2019-04-05 14:00:00	376	4.92	23.58
2019-04-05 15:00:00	343	3.25	20.75
2019-04-05 16:00:00	351	2.67	21.75
2019-04-05 17:00:00	422	3.5	25.5
2019-04-05 18:00:00	363	17.58	28.42
2019-04-05 19:00:00	318	2.67	20.17
2019-04-05 20:00:00	195	0.58	11.59
2019-04-05 21:00:00	147	0.17	8.59
2019-04-05 22:00:00	144	0.25	8.33
2019-04-05 23:00:00	55	0	2.58
2019-04-06 00:00:00	65	0	3.11
2019-04-06 01:00:00	28	0	1.25
2019-04-06 02:00:00	23	0	1
2019-04-06 03:00:00	12	0	0.59
2019-04-06 04:00:00	17	0	0.33
2019-04-06 05:00:00	13	0	0.25
2019-04-06 06:00:00	70	0	2.92
2019-04-06 07:00:00	261	1.42	15.17
2019-04-06 08:00:00	230	1.84	13.5
2019-04-06 09:00:00	437	22.67	33.17
2019-04-06 10:00:00	283	3.33	18.67
2019-04-06 11:00:00	313	15.25	23.09
2019-04-06 12:00:00	283	3.42	18.59
2019-04-06 13:00:00	222	1.08	13.34
2019-04-06 14:00:00	172	1.33	10.59
2019-04-06 15:00:00	162	0.42	9.5
2019-04-06 16:00:00	158	0.58	9.09
2019-04-06 17:00:00	130	0.33	7.67
2019-04-06 18:00:00	127	0.17	7.08
2019-04-06 19:00:00	112	0.17	6.17
2019-04-06 20:00:00	87	0	4.5
2019-04-06 21:00:00	84	0	4.25
2019-04-06 22:00:00	67	0.08	3.5
2019-04-06 23:00:00	56	0	2.17
2019-04-07 00:00:00	48	0	2.33
2019-04-07 01:00:00	32	0	1.25
2019-04-07 02:00:00	24	0	0.25
2019-04-07 03:00:00	12	0	0.17
2019-04-07 04:00:00	11	0	0.67
2019-04-07 05:00:00	6	0	0.25
2019-04-07 06:00:00	23	0	0.42
2019-04-07 07:00:00	24	0	0.92
2019-04-07 08:00:00	53	0	2.25
2019-04-07 09:00:00	77	0	3.67
2019-04-07 10:00:00	50	0.08	2.17
2019-04-07 11:00:00	135	0.17	7.17
2019-04-07 12:00:00	136	0.17	7.75
2019-04-07 13:00:00	131	0.17	7.33
2019-04-07 14:00:00	89	0.08	4.83
2019-04-07 15:00:00	79	0.08	4.25
2019-04-07 16:00:00	69	0	3.33
2019-04-07 17:00:00	79	0.08	3.75
2019-04-07 18:00:00	83	0.08	4.33
2019-04-07 19:00:00	79	0	4.17
2019-04-07 20:00:00	71	0	3.33
2019-04-07 21:00:00	67	0	3.17
2019-04-07 22:00:00	28	0	0.92
2019-04-07 23:00:00	14	0	0.33
2019-04-08 00:00:00	17	0	0.22
2019-04-08 01:00:00	6	0	0.33
2019-04-08 02:00:00	3	0	0.17
2019-04-08 03:00:00	1	0	0.17
2019-04-08 04:00:00	1	0	0.17
2019-04-08 05:00:00	33	0.08	0.92
2019-04-08 06:00:00	166	0.5	8.84
2019-04-08 07:00:00	340	2.33	21
2019-04-08 08:00:00	339	2.67	19.83
2019-04-08 09:00:00	395	3.08	24.5
2019-04-08 10:00:00	264	1.75	16.83
2019-04-08 11:00:00	330	2.92	20.08
2019-04-08 12:00:00	325	2.17	20
2019-04-08 13:00:00	338	5.92	22
2019-04-08 14:00:00	333	2.67	19.92
2019-04-08 15:00:00	271	2.09	16.58
2019-04-08 16:00:00	288	1.92	17.84
2019-04-08 17:00:00	399	3.33	24.33
2019-04-08 18:00:00	375	18.17	27.58
2019-04-08 19:00:00	326	15.5	25.67
2019-04-08 20:00:00	206	1.17	12.58
2019-04-08 21:00:00	132	0.17	8.09
2019-04-08 22:00:00	75	0	3.67
2019-04-08 23:00:00	14	0	0.33
2019-04-09 00:00:00	16	0	0
2019-04-09 01:00:00	7	0	0.25
2019-04-09 02:00:00	1	0	0.08
2019-04-09 03:00:00	4	0	0.17
2019-04-09 04:00:00	3	0	0.17
2019-04-09 05:00:00	33	0.08	1.42
2019-04-09 06:00:00	182	0.59	9.75
2019-04-09 07:00:00	328	2.17	20
2019-04-09 08:00:00	351	3	21.92
2019-04-09 09:00:00	352	4.42	22.75
2019-04-09 10:00:00	314	3.67	19
2019-04-09 11:00:00	327	3.42	20
2019-04-09 12:00:00	349	3.67	21.92
2019-04-09 13:00:00	363	13.67	26.25
2019-04-09 14:00:00	304	1.84	18.58
2019-04-09 15:00:00	325	2.67	19.67
2019-04-09 16:00:00	295	2	18.17
2019-04-09 17:00:00	397	6.5	24.75
2019-04-09 18:00:00	402	26.67	32.67
2019-04-09 19:00:00	343	13.42	26
2019-04-09 20:00:00	189	0.75	11.42
2019-04-09 21:00:00	137	0.17	8
2019-04-09 22:00:00	106	0.17	5.83
2019-04-09 23:00:00	18	0	0.58
2019-04-10 00:00:00	16	0	0.78
2019-04-10 01:00:00	10	0	0.08
2019-04-10 02:00:00	2	0	0.08
2019-04-10 03:00:00	6	0	0.33
2019-04-10 04:00:00	3	0	0.17
2019-04-10 05:00:00	26	0	0.83
2019-04-10 06:00:00	197	0.67	10.17
2019-04-10 07:00:00	377	3.08	23.5
2019-04-10 08:00:00	351	17.17	26.17
2019-04-10 09:00:00	380	4.67	24.84
2019-04-10 10:00:00	334	2.75	20.25
2019-04-10 11:00:00	330	2.92	20
2019-04-10 12:00:00	364	3.17	22.75
2019-04-10 13:00:00	355	3.84	22.84
2019-04-10 14:00:00	310	2.67	18.75
2019-04-10 15:00:00	325	2.42	20.17
2019-04-10 16:00:00	348	3.25	20.75
2019-04-10 17:00:00	392	6.5	25.42
2019-04-10 18:00:00	448	18.75	32.83
2019-04-10 19:00:00	360	11.09	25.84
2019-04-10 20:00:00	189	0.67	11.5
2019-04-10 21:00:00	120	0	6.92
2019-04-10 22:00:00	99	0	5.42
2019-04-10 23:00:00	36	0	2.33
2019-04-11 00:00:00	21	0	0.56
2019-04-11 01:00:00	5	0	0.5
2019-04-11 02:00:00	1	0	0
2019-04-11 03:00:00	4	0	0.25
2019-04-11 04:00:00	8	0	0.25
2019-04-11 05:00:00	30	0.08	1.25
2019-04-11 06:00:00	166	0.59	8.67
2019-04-11 07:00:00	358	2.92	22.34
2019-04-11 08:00:00	289	2.5	17.83
2019-04-11 09:00:00	343	4.34	21.25
2019-04-11 10:00:00	291	2.25	18.25
2019-04-11 11:00:00	271	1.67	16.17
2019-04-11 12:00:00	341	3.5	21.33
2019-04-11 13:00:00	331	15.5	25.42
2019-04-11 14:00:00	299	3.17	18.75
2019-04-11 15:00:00	285	2.5	17.25
2019-04-11 16:00:00	320	2.25	19.59
2019-04-11 17:00:00	390	3.17	23.58
2019-04-11 18:00:00	395	11.33	27.08
2019-04-11 19:00:00	333	7.42	23.75
2019-04-11 20:00:00	221	1.25	13.25
2019-04-11 21:00:00	140	0.33	8.42
2019-04-11 22:00:00	132	0.08	7.17
2019-04-11 23:00:00	37	0	1.17
2019-04-12 00:00:00	23	0	0.89
2019-04-12 01:00:00	9	0	0.25
2019-04-12 02:00:00	17	0	0.25
2019-04-12 03:00:00	6	0	0.25
2019-04-12 04:00:00	6	0	0.25
2019-04-12 05:00:00	29	0	1
2019-04-12 06:00:00	196	0.84	10.67
2019-04-12 07:00:00	332	2.42	20.83
2019-04-12 08:00:00	317	2.83	18.92
2019-04-12 09:00:00	308	3.5	19.5
2019-04-12 10:00:00	328	4.5	20.67
2019-04-12 11:00:00	327	6.5	21.17
2019-04-12 12:00:00	388	19.42	29.67
2019-04-12 13:00:00	339	22.33	28.42
2019-04-12 14:00:00	302	2.58	18.42
2019-04-12 15:00:00	292	2	17.83
2019-04-12 16:00:00	353	2.92	21.67
2019-04-12 17:00:00	419	4.5	25.83
2019-04-12 18:00:00	452	13.58	31.58
2019-04-12 19:00:00	318	4	20.83
2019-04-12 20:00:00	229	1.09	14.33
2019-04-12 21:00:00	150	0.42	8.42
2019-04-12 22:00:00	154	0.33	9
2019-04-12 23:00:00	43	0	2.17
2019-04-13 00:00:00	43	0	1.78
2019-04-13 01:00:00	34	0.17	1.42
2019-04-13 02:00:00	23	0	0.42
2019-04-13 03:00:00	19	0	0.75
2019-04-13 04:00:00	14	0	0.08
2019-04-13 05:00:00	16	0	0.25
2019-04-13 06:00:00	91	0.08	3.92
2019-04-13 07:00:00	157	0.25	9
2019-04-13 08:00:00	201	2	12.25
2019-04-13 09:00:00	283	2.25	16.67
2019-04-13 10:00:00	271	3.5	16.92
2019-04-13 11:00:00	287	2.42	17.75
2019-04-13 12:00:00	291	1.75	17.33
2019-04-13 13:00:00	229	1.17	14.25
2019-04-13 14:00:00	192	0.67	11.67
2019-04-13 15:00:00	175	0.42	10.42
2019-04-13 16:00:00	160	0.33	9.25
2019-04-13 17:00:00	141	0.75	8.09
2019-04-13 18:00:00	142	0.17	7.92
2019-04-13 19:00:00	121	0	6.84
2019-04-13 20:00:00	95	0	5.25
2019-04-13 21:00:00	91	0	4.75
2019-04-13 22:00:00	66	0.17	3.5
2019-04-13 23:00:00	48	0	2
2019-04-14 00:00:00	61	0	3.11
2019-04-14 01:00:00	25	0	0.67
2019-04-14 02:00:00	20	0	0.25
2019-04-14 03:00:00	11	0	0.5
2019-04-14 04:00:00	4	0	0.25
2019-04-14 05:00:00	9	0	0.83
2019-04-14 06:00:00	22	0	0.5
2019-04-14 07:00:00	19	0	0.83
2019-04-14 08:00:00	38	0	1.5
2019-04-14 09:00:00	111	0.08	5.58
2019-04-14 10:00:00	79	0	4.17
2019-04-14 11:00:00	132	0.33	7.17
2019-04-14 12:00:00	129	0.17	7
2019-04-14 13:00:00	134	0.25	7.5
2019-04-14 14:00:00	71	0.08	3.92
2019-04-14 15:00:00	78	0	3.84
2019-04-14 16:00:00	49	0.08	2.17
2019-04-14 17:00:00	59	0	2.42
2019-04-14 18:00:00	94	0.08	4.67
2019-04-14 19:00:00	109	0	5.67
2019-04-14 20:00:00	81	0.08	4.5
2019-04-14 21:00:00	48	0	2.17
2019-04-14 22:00:00	24	0	0.75
2019-04-14 23:00:00	12	0	0.25
2019-04-15 00:00:00	8	0	0.33
2019-04-15 01:00:00	13	0	0.17
2019-04-15 02:00:00	1	0	0.08
2019-04-15 03:00:00	6	0	0.33
2019-04-15 04:00:00	4	0	0.34
2019-04-15 05:00:00	30	0.08	0.92
2019-04-15 06:00:00	188	0.83	10.25
2019-04-15 07:00:00	341	2.17	21.25
2019-04-15 08:00:00	321	2.25	19.33
2019-04-15 09:00:00	322	3	20
2019-04-15 10:00:00	298	3.17	19
2019-04-15 11:00:00	293	2.25	17.42
2019-04-15 12:00:00	340	3.58	20.92
2019-04-15 13:00:00	328	5.25	21.58
2019-04-15 14:00:00	317	2.58	19.09
2019-04-15 15:00:00	317	3.58	19.58
2019-04-15 16:00:00	336	3.25	20.84
2019-04-15 17:00:00	416	3.67	24.92
2019-04-15 18:00:00	400	4.59	25.17
2019-04-15 19:00:00	377	6.84	24.92
2019-04-15 20:00:00	189	1.25	12.25
2019-04-15 21:00:00	109	0	5.59
2019-04-15 22:00:00	69	0	3.92
2019-04-15 23:00:00	16	0	0.33
2019-04-16 00:00:00	15	0	0.22
2019-04-16 01:00:00	6	0	0.33
2019-04-16 02:00:00	3	0	0.25
2019-04-16 03:00:00	5	0	0.17
2019-04-16 04:00:00	2	0	0.17
2019-04-16 05:00:00	28	0	1.17
2019-04-16 06:00:00	203	0.92	10.92
2019-04-16 07:00:00	345	12.5	24.67
2019-04-16 08:00:00	373	8.75	24.67
2019-04-16 09:00:00	354	4.33	22.75
2019-04-16 10:00:00	358	3.59	22.34
2019-04-16 11:00:00	321	3.17	19.59
2019-04-16 12:00:00	359	3.75	21.92
2019-04-16 13:00:00	356	6.42	23.5
2019-04-16 14:00:00	316	2.42	19.5
2019-04-16 15:00:00	311	2.75	19.42
2019-04-16 16:00:00	328	2.5	19.75
2019-04-16 17:00:00	427	5.92	26.92
2019-04-16 18:00:00	410	11.42	28.5
2019-04-16 19:00:00	339	19.92	26.92
2019-04-16 20:00:00	197	0.83	12.5
2019-04-16 21:00:00	132	0.33	7.58
2019-04-16 22:00:00	101	0	5.5
2019-04-16 23:00:00	31	0	1.59
2019-04-17 00:00:00	33	0	1.33
2019-04-17 01:00:00	9	0	0.33
2019-04-17 02:00:00	4	0	0.25
2019-04-17 03:00:00	5	0	0.5
2019-04-17 04:00:00	2	0	0.08
2019-04-17 05:00:00	26	0	0.83
2019-04-17 06:00:00	166	0.83	9
2019-04-17 07:00:00	368	4.92	22.92
2019-04-17 08:00:00	304	8.09	20.92
2019-04-17 09:00:00	368	8.75	25.09
2019-04-17 10:00:00	316	2.42	19.5
2019-04-17 11:00:00	369	5.33	22.92
2019-04-17 12:00:00	399	9.92	26.84
2019-04-17 13:00:00	350	7.09	23.59
2019-04-17 14:00:00	324	2.75	19.92
2019-04-17 15:00:00	304	1.92	18.75
2019-04-17 16:00:00	351	2.67	21.42
2019-04-17 17:00:00	393	3	23.67
2019-04-17 18:00:00	364	16.09	27.59
2019-04-17 19:00:00	303	2.67	19
2019-04-17 20:00:00	205	0.92	12.34
2019-04-17 21:00:00	125	0.17	7.25
2019-04-17 22:00:00	78	0	4.17
2019-04-17 23:00:00	19	0	0.67
2019-04-18 00:00:00	43	0	2
2019-04-18 01:00:00	11	0	0.67
2019-04-18 02:00:00	8	0	0.33
2019-04-18 03:00:00	8	0	0.25
2019-04-18 04:00:00	3	0	0.17
2019-04-18 05:00:00	27	0	0.75
2019-04-18 06:00:00	116	0.25	6
2019-04-18 07:00:00	225	1.42	13.42
2019-04-18 08:00:00	305	2.42	18.17
2019-04-18 09:00:00	303	2.42	19
2019-04-18 10:00:00	278	2.5	17.5
2019-04-18 11:00:00	262	1.67	16.17
2019-04-18 12:00:00	264	1.67	16
2019-04-18 13:00:00	245	1.67	14.83
2019-04-18 14:00:00	269	1.92	16.5
2019-04-18 15:00:00	287	2.09	17
2019-04-18 16:00:00	261	1.34	15.84
2019-04-18 17:00:00	247	1.5	14.67
2019-04-18 18:00:00	289	2.58	17.92
2019-04-18 19:00:00	208	1.25	13.25
2019-04-18 20:00:00	153	0.25	9.08
2019-04-18 21:00:00	106	0	5.67
2019-04-18 22:00:00	89	0	4.34
2019-04-18 23:00:00	39	0	1.59
2019-04-19 00:00:00	52	0	2
2019-04-19 01:00:00	22	0	0.42
2019-04-19 02:00:00	15	0	0.58
2019-04-19 03:00:00	13	0	0.17
2019-04-19 04:00:00	8	0	0.17
2019-04-19 05:00:00	8	0	0.25
2019-04-19 06:00:00	19	0	0.33
2019-04-19 07:00:00	224	0.5	12.5
2019-04-19 08:00:00	169	0.33	9.75
2019-04-19 09:00:00	141	1.34	8.92
2019-04-19 10:00:00	140	0.5	8.17
2019-04-19 11:00:00	177	0.5	9.84
2019-04-19 12:00:00	166	4.42	12
2019-04-19 13:00:00	145	3.25	10.67
2019-04-19 14:00:00	131	0.17	7.25
2019-04-19 15:00:00	141	0.25	7.92
2019-04-19 16:00:00	150	0.08	8.58
2019-04-19 17:00:00	135	0.08	7.42
2019-04-19 18:00:00	197	5.17	13.5
2019-04-19 19:00:00	159	0.42	9.5
2019-04-19 20:00:00	104	0.67	6.5
2019-04-19 21:00:00	100	0	4.92
2019-04-19 22:00:00	103	0	5.59
2019-04-19 23:00:00	4	0	0.5
2019-04-20 00:00:00	27	0	1.22
2019-04-20 01:00:00	6	0	0.5
2019-04-20 02:00:00	7	0	0.33
2019-04-20 03:00:00	8	0	0.33
2019-04-20 04:00:00	2	0	0.08
2019-04-20 05:00:00	11	0	0.5
2019-04-20 06:00:00	20	0	0.25
2019-04-20 07:00:00	105	0	5.25
2019-04-20 08:00:00	102	0.08	5.58
2019-04-20 09:00:00	166	0.42	9.25
2019-04-20 10:00:00	180	1.17	11.17
2019-04-20 11:00:00	160	1.17	9.5
2019-04-20 12:00:00	168	0.84	9.75
2019-04-20 13:00:00	128	0	7.17
2019-04-20 14:00:00	101	0	5.59
2019-04-20 15:00:00	116	0.17	6.25
2019-04-20 16:00:00	110	0	5.92
2019-04-20 17:00:00	97	0	5.17
2019-04-20 18:00:00	79	0	3.84
2019-04-20 19:00:00	99	0.08	5.09
2019-04-20 20:00:00	72	0.08	4
2019-04-20 21:00:00	51	0	2.25
2019-04-20 22:00:00	40	0	1.67
2019-04-20 23:00:00	14	0	0.92
2019-04-21 00:00:00	41	0	2
2019-04-21 01:00:00	15	0	0.17
2019-04-21 02:00:00	11	0	0.5
2019-04-21 03:00:00	4	0	0.08
2019-04-21 04:00:00	6	0	0.34
2019-04-21 05:00:00	3	0	0.08
2019-04-21 06:00:00	17	0	0.5
2019-04-21 07:00:00	12	0	0.92
2019-04-21 08:00:00	22	0	0.58
2019-04-21 09:00:00	71	0.25	3.75
2019-04-21 10:00:00	82	0.08	4.08
2019-04-21 11:00:00	101	0	5.25
2019-04-21 12:00:00	121	0.17	6.84
2019-04-21 13:00:00	98	0.08	5.59
2019-04-21 14:00:00	84	0	4.25
2019-04-21 15:00:00	67	0	3.42
2019-04-21 16:00:00	55	0	2.58
2019-04-21 17:00:00	90	0.08	4.09
2019-04-21 18:00:00	77	0	4.09
2019-04-21 19:00:00	70	0.08	3.67
2019-04-21 20:00:00	69	0	3.34
2019-04-21 21:00:00	49	0	2.67
2019-04-21 22:00:00	23	0	0.83
2019-04-21 23:00:00	20	0	0.84
2019-04-22 00:00:00	13	0	0.11
2019-04-22 01:00:00	9	0	0.25
2019-04-22 02:00:00	12	0	0.58
2019-04-22 03:00:00	6	0	0.17
2019-04-22 04:00:00	6	0	0.17
2019-04-22 05:00:00	34	0	1.08
2019-04-22 06:00:00	191	0.83	10.09
2019-04-22 07:00:00	324	2.42	20.34
2019-04-22 08:00:00	315	2	18.33
2019-04-22 09:00:00	324	3	20.84
2019-04-22 10:00:00	286	2.25	17.5
2019-04-22 11:00:00	326	3.17	19.17
2019-04-22 12:00:00	307	3.42	19.42
2019-04-22 13:00:00	346	5	22.17
2019-04-22 14:00:00	288	2.09	17.5
2019-04-22 15:00:00	293	2.25	18.17
2019-04-22 16:00:00	325	3.25	19.75
2019-04-22 17:00:00	366	2.84	22.17
2019-04-22 18:00:00	356	11.08	25.42
2019-04-22 19:00:00	328	2.67	20.83
2019-04-22 20:00:00	174	0.42	10.34
2019-04-22 21:00:00	129	0.25	7.25
2019-04-22 22:00:00	103	0.08	5.92
2019-04-22 23:00:00	9	0	0.33
2019-04-23 00:00:00	16	0	0.11
2019-04-23 01:00:00	3	0	0.08
2019-04-23 02:00:00	8	0.67	1.67
2019-04-23 03:00:00	1	0	0.08
2019-04-23 04:00:00	3	0	0.25
2019-04-23 05:00:00	35	0.08	1.08
2019-04-23 06:00:00	173	0.5	9.25
2019-04-23 07:00:00	359	2.67	22.42
2019-04-23 08:00:00	362	4.25	22.17
2019-04-23 09:00:00	366	3.84	22.75
2019-04-23 10:00:00	341	3.17	20.92
2019-04-23 11:00:00	295	2.09	17.92
2019-04-23 12:00:00	355	6.34	22.58
2019-04-23 13:00:00	338	8.08	23.33
2019-04-23 14:00:00	281	2.5	17.33
2019-04-23 15:00:00	315	2.92	19.75
2019-04-23 16:00:00	317	2.67	19.5
2019-04-23 17:00:00	395	3.92	23.84
2019-04-23 18:00:00	399	15.67	28.92
2019-04-23 19:00:00	323	4.92	21.09
2019-04-23 20:00:00	204	0.83	12.67
2019-04-23 21:00:00	112	0.17	6.5
2019-04-23 22:00:00	101	0.17	5.17
2019-04-23 23:00:00	41	0	2.59
2019-04-24 00:00:00	24	0	1
2019-04-24 01:00:00	11	0	0.17
2019-04-24 02:00:00	3	0	0.25
2019-04-24 03:00:00	5	0	0.08
2019-04-24 04:00:00	2	0	0.17
2019-04-24 05:00:00	32	0.08	0.75
2019-04-24 06:00:00	179	0.67	9.42
2019-04-24 07:00:00	344	2.25	21.5
2019-04-24 08:00:00	312	2.67	18.75
2019-04-24 09:00:00	317	2.83	19.75
2019-04-24 10:00:00	314	2.92	19
2019-04-24 11:00:00	326	2.67	19.67
2019-04-24 12:00:00	335	2.67	20.25
2019-04-24 13:00:00	323	7.08	21.83
2019-04-24 14:00:00	299	2.17	17.92
2019-04-24 15:00:00	313	3	19.25
2019-04-24 16:00:00	332	2.83	20.5
2019-04-24 17:00:00	327	2.75	19.75
2019-04-24 18:00:00	406	5.92	25.17
2019-04-24 19:00:00	353	5.17	23.67
2019-04-24 20:00:00	199	0.75	12.33
2019-04-24 21:00:00	142	0.42	8.58
2019-04-24 22:00:00	89	0.17	4.75
2019-04-24 23:00:00	30	0	1.17
2019-04-25 00:00:00	25	0	0.33
2019-04-25 01:00:00	8	0	0.5
2019-04-25 02:00:00	8	0	0.33
2019-04-25 03:00:00	8	0	0.42
2019-04-25 04:00:00	4	0	0.17
2019-04-25 05:00:00	43	0.17	1.42
2019-04-25 06:00:00	168	0.75	9.17
2019-04-25 07:00:00	363	2.5	22.34
2019-04-25 08:00:00	322	3.42	19.33
2019-04-25 09:00:00	355	3.5	21.92
2019-04-25 10:00:00	322	3.42	20.25
2019-04-25 11:00:00	299	2.42	18.75
2019-04-25 12:00:00	381	3.25	22.67
2019-04-25 13:00:00	336	8.58	23.42
2019-04-25 14:00:00	340	2.58	21
2019-04-25 15:00:00	328	3.33	20.25
2019-04-25 16:00:00	346	3.42	20.75
2019-04-25 17:00:00	418	5.42	26.17
2019-04-25 18:00:00	420	21.92	32.67
2019-04-25 19:00:00	426	8.17	28.67
2019-04-25 20:00:00	245	1.75	15
2019-04-25 21:00:00	148	0.33	9.09
2019-04-25 22:00:00	136	0.17	7.33
2019-04-25 23:00:00	52	0	2.5
2019-04-26 00:00:00	39	0	1.45
2019-04-26 01:00:00	16	0	0.42
2019-04-26 02:00:00	12	0	1
2019-04-26 03:00:00	5	0	0.59
2019-04-26 04:00:00	4	0	0.17
2019-04-26 05:00:00	25	0	0.75
2019-04-26 06:00:00	186	0.84	9.5
2019-04-26 07:00:00	353	2.67	22.58
2019-04-26 08:00:00	361	3.92	21.92
2019-04-26 09:00:00	365	5	23.09
2019-04-26 10:00:00	347	3.25	22.17
2019-04-26 11:00:00	336	4.17	20.58
2019-04-26 12:00:00	407	15.33	29
2019-04-26 13:00:00	377	19	29.42
2019-04-26 14:00:00	321	3.17	19.84
2019-04-26 15:00:00	300	2.08	18
2019-04-26 16:00:00	329	2.17	20
2019-04-26 17:00:00	389	5.75	24.5
2019-04-26 18:00:00	430	13.75	30.42
2019-04-26 19:00:00	307	2.42	19.25
2019-04-26 20:00:00	200	0.92	12.34
2019-04-26 21:00:00	171	0.5	10
2019-04-26 22:00:00	153	0.25	8.83
2019-04-26 23:00:00	52	0	2.5
2019-04-27 00:00:00	60	0	3.11
2019-04-27 01:00:00	28	0	0.75
2019-04-27 02:00:00	32	0	1.25
2019-04-27 03:00:00	26	0	0.58
2019-04-27 04:00:00	17	0	0.42
2019-04-27 05:00:00	14	0	0.08
2019-04-27 06:00:00	60	0	2.33
2019-04-27 07:00:00	259	1.34	15
2019-04-27 08:00:00	276	3	16.5
2019-04-27 09:00:00	395	16	29
2019-04-27 10:00:00	325	8	21.75
2019-04-27 11:00:00	334	10	23.17
2019-04-27 12:00:00	318	4.42	20.42
2019-04-27 13:00:00	206	2	13.92
2019-04-27 14:00:00	175	0.5	10.42
2019-04-27 15:00:00	176	0.42	10.42
2019-04-27 16:00:00	137	0	8.09
2019-04-27 17:00:00	142	0.17	7.92
2019-04-27 18:00:00	160	0.42	9.25
2019-04-27 19:00:00	106	0	6.08
2019-04-27 20:00:00	123	0.17	6.59
2019-04-27 21:00:00	71	0	3.75
2019-04-27 22:00:00	58	0.08	2.83
2019-04-27 23:00:00	79	0	3.92
2019-04-28 00:00:00	51	0	2.11
2019-04-28 01:00:00	47	0	2
2019-04-28 02:00:00	33	0	1
2019-04-28 03:00:00	21	0	0.42
2019-04-28 04:00:00	12	0	0.25
2019-04-28 05:00:00	5	0	0.33
2019-04-28 06:00:00	13	0	0.34
2019-04-28 07:00:00	14	0	1.42
2019-04-28 08:00:00	54	0	2.17
2019-04-28 09:00:00	87	0.08	4.17
2019-04-28 10:00:00	87	0.08	4.67
2019-04-28 11:00:00	126	0.08	7
2019-04-28 12:00:00	139	0.08	7.75
2019-04-28 13:00:00	131	0.25	7.42
2019-04-28 14:00:00	79	0.08	4.5
2019-04-28 15:00:00	48	0	1.92
2019-04-28 16:00:00	64	0	3.25
2019-04-28 17:00:00	81	0	3.83
2019-04-28 18:00:00	108	0.17	5.92
2019-04-28 19:00:00	86	0	4.33
2019-04-28 20:00:00	78	0.08	3.84
2019-04-28 21:00:00	74	1.75	4.67
2019-04-28 22:00:00	20	0	1.25
2019-04-28 23:00:00	18	0	0.75
2019-04-29 00:00:00	27	0	0.89
2019-04-29 01:00:00	8	0	0.17
2019-04-29 02:00:00	5	0	0.25
2019-04-29 03:00:00	4	0	0.42
2019-04-29 04:00:00	5	0	0.17
2019-04-29 05:00:00	30	0.08	1.09
2019-04-29 06:00:00	200	0.83	10.58
2019-04-29 07:00:00	329	2.25	20.25
2019-04-29 08:00:00	357	2.42	21.25
2019-04-29 09:00:00	358	3.33	22.92
2019-04-29 10:00:00	322	3.09	20
2019-04-29 11:00:00	331	3.09	20.67
2019-04-29 12:00:00	358	2.92	21.75
2019-04-29 13:00:00	302	4.92	19.83
2019-04-29 14:00:00	310	2.17	19.17
2019-04-29 15:00:00	307	2.83	18.67
2019-04-29 16:00:00	274	2.83	17
2019-04-29 17:00:00	396	16.5	27.75
2019-04-29 18:00:00	409	49.42	41.92
2019-04-29 19:00:00	318	26.59	30.17
2019-04-29 20:00:00	200	0.75	12.25
2019-04-29 21:00:00	113	0.08	6.34
2019-04-29 22:00:00	103	0.08	5.67
2019-04-29 23:00:00	19	0	0.92
2019-04-30 00:00:00	25	0	0.78
2019-04-30 01:00:00	8	0	0.83
2019-04-30 02:00:00	1	0	0.08
2019-04-30 03:00:00	3	0	0.08
2019-04-30 04:00:00	2	0	0.08
2019-04-30 05:00:00	28	0.08	1.25
2019-04-30 06:00:00	200	1	10.5
2019-04-30 07:00:00	324	2.58	20.67
2019-04-30 08:00:00	312	2.25	18.59
2019-04-30 09:00:00	322	2.83	19.83
2019-04-30 10:00:00	319	4.5	20.17
2019-04-30 11:00:00	333	3.42	20.33
2019-04-30 12:00:00	381	6.67	24.67
2019-04-30 13:00:00	332	7.75	22.25
2019-04-30 14:00:00	357	2.92	21.25
2019-04-30 15:00:00	358	3.08	22
2019-04-30 16:00:00	305	2	18.92
2019-04-30 17:00:00	432	7.25	28.09
2019-04-30 18:00:00	358	41.59	36.58
2019-04-30 19:00:00	353	22.42	29.17
2019-04-30 20:00:00	298	2.25	18.5
2019-04-30 21:00:00	312	1.75	19.83
2019-04-30 22:00:00	271	1.58	16.17
2019-04-30 23:00:00	114	0.25	6.83
2019-05-01 00:00:00	96	0.11	4.56

## Sheet: PM 08150 03
Data/Hora	Intensidade(carros/hora)	Ocupacao(%)	Carga(%)
2019-04-01 00:00:00	33	2.22	1.56
2019-04-01 01:00:00	13	0	0.5
2019-04-01 02:00:00	15	0	0.17
2019-04-01 03:00:00	5	0	0.17
2019-04-01 04:00:00	10	0	0.08
2019-04-01 05:00:00	15	0	0.42
2019-04-01 06:00:00	212	0.92	8.59
2019-04-01 07:00:00	552	4.75	29.42
2019-04-01 08:00:00	415	4.42	21.5
2019-04-01 09:00:00	423	3.75	22.67
2019-04-01 10:00:00	403	2.59	20.09
2019-04-01 11:00:00	406	4.92	21.42
2019-04-01 12:00:00	577	4	29.17
2019-04-01 13:00:00	482	13.42	29
2019-04-01 14:00:00	430	3.5	21.83
2019-04-01 15:00:00	418	2.33	21.42
2019-04-01 16:00:00	404	2.42	20.83
2019-04-01 17:00:00	553	3.92	28.08
2019-04-01 18:00:00	635	5.5	33.34
2019-04-01 19:00:00	565	5.92	30.58
2019-04-01 20:00:00	287	2.5	15.83
2019-04-01 21:00:00	205	5.92	11.42
2019-04-01 22:00:00	216	9.59	15.17
2019-04-01 23:00:00	53	4.67	4
2019-04-02 00:00:00	29	0	0.55
2019-04-02 01:00:00	17	0	0.42
2019-04-02 02:00:00	8	0	0.25
2019-04-02 03:00:00	4	0	0.17
2019-04-02 04:00:00	28	6.84	4.92
2019-04-02 05:00:00	30	3	3.67
2019-04-02 06:00:00	190	2.92	8.25
2019-04-02 07:00:00	483	13.34	28.5
2019-04-02 08:00:00	324	7.42	19.42
2019-04-02 09:00:00	400	4.42	21.08
2019-04-02 10:00:00	446	3.33	22.34
2019-04-02 11:00:00	434	2.84	21.25
2019-04-02 12:00:00	604	4.83	31
2019-04-02 13:00:00	525	14.67	31.17
2019-04-02 14:00:00	477	3.17	25.08
2019-04-02 15:00:00	425	2.75	21.92
2019-04-02 16:00:00	386	2.42	19.5
2019-04-02 17:00:00	572	4.33	29
2019-04-02 18:00:00	687	6.08	35.92
2019-04-02 19:00:00	620	6.17	34
2019-04-02 20:00:00	353	2.42	18.75
2019-04-02 21:00:00	225	1.17	11.09
2019-04-02 22:00:00	285	1.75	14.75
2019-04-02 23:00:00	74	0.17	3.33
2019-04-03 00:00:00	31	0	0.67
2019-04-03 01:00:00	13	0	0.25
2019-04-03 02:00:00	7	0	0.08
2019-04-03 03:00:00	6	0	0.17
2019-04-03 04:00:00	8	0	0.5
2019-04-03 05:00:00	21	0	0.59
2019-04-03 06:00:00	222	1	9
2019-04-03 07:00:00	595	5.83	32.33
2019-04-03 08:00:00	422	3.84	21.84
2019-04-03 09:00:00	509	3.59	25.92
2019-04-03 10:00:00	481	3.59	24.59
2019-04-03 11:00:00	510	3.92	26.59
2019-04-03 12:00:00	632	4.83	31.92
2019-04-03 13:00:00	528	9.34	30.08
2019-04-03 14:00:00	417	2.67	21.34
2019-04-03 15:00:00	400	2.58	20.25
2019-04-03 16:00:00	422	2.42	21.67
2019-04-03 17:00:00	544	3.59	28.09
2019-04-03 18:00:00	644	5.25	33.5
2019-04-03 19:00:00	522	4.09	28.08
2019-04-03 20:00:00	296	1.75	15.25
2019-04-03 21:00:00	231	9.58	14.33
2019-04-03 22:00:00	336	22.5	25.42
2019-04-03 23:00:00	92	2.67	6.25
2019-04-04 00:00:00	71	6.45	4.78
2019-04-04 01:00:00	19	2.25	2.33
2019-04-04 02:00:00	10	2.33	1.25
2019-04-04 03:00:00	137	12.67	12.75
2019-04-04 04:00:00	25	11.92	5.67
2019-04-04 05:00:00	44	7.42	4.67
2019-04-04 06:00:00	205	0.75	8.5
2019-04-04 07:00:00	435	11.42	26
2019-04-04 08:00:00	372	6.92	20.09
2019-04-04 09:00:00	385	10.17	22.09
2019-04-04 10:00:00	418	5.75	22.59
2019-04-04 11:00:00	469	3.5	23.75
2019-04-04 12:00:00	622	5.08	32.34
2019-04-04 13:00:00	540	15.17	32.42
2019-04-04 14:00:00	529	3.67	27.17
2019-04-04 15:00:00	459	3.08	23.25
2019-04-04 16:00:00	432	3.17	22.5
2019-04-04 17:00:00	567	4.42	28.67
2019-04-04 18:00:00	626	5.92	33.17
2019-04-04 19:00:00	554	6	29.67
2019-04-04 20:00:00	346	4.59	18.58
2019-04-04 21:00:00	256	1.17	13.08
2019-04-04 22:00:00	296	1.5	15
2019-04-04 23:00:00	103	0.42	5
2019-04-05 00:00:00	83	0	3.33
2019-04-05 01:00:00	23	0	1.09
2019-04-05 02:00:00	18	0	0.25
2019-04-05 03:00:00	7	0.08	0.08
2019-04-05 04:00:00	10	0	0.17
2019-04-05 05:00:00	29	0	0.42
2019-04-05 06:00:00	226	1	9.83
2019-04-05 07:00:00	587	4.59	31.67
2019-04-05 08:00:00	440	2.67	22.09
2019-04-05 09:00:00	491	3.17	25
2019-04-05 10:00:00	489	3.58	25.34
2019-04-05 11:00:00	555	4.67	28
2019-04-05 12:00:00	622	9.92	34.17
2019-04-05 13:00:00	572	6.5	30.83
2019-04-05 14:00:00	436	2.92	22.67
2019-04-05 15:00:00	438	2.59	22.42
2019-04-05 16:00:00	451	3	23.08
2019-04-05 17:00:00	577	4.42	29.58
2019-04-05 18:00:00	599	11.58	33.58
2019-04-05 19:00:00	490	5.67	26.75
2019-04-05 20:00:00	344	2.17	17.83
2019-04-05 21:00:00	293	2.17	14.83
2019-04-05 22:00:00	312	2.33	16.08
2019-04-05 23:00:00	154	0.42	7.67
2019-04-06 00:00:00	129	0.33	5.67
2019-04-06 01:00:00	103	0	4.5
2019-04-06 02:00:00	47	0	1.42
2019-04-06 03:00:00	38	0	0.92
2019-04-06 04:00:00	32	0	0.67
2019-04-06 05:00:00	28	0	0.34
2019-04-06 06:00:00	86	0.17	3
2019-04-06 07:00:00	554	13.92	30.75
2019-04-06 08:00:00	406	6.17	22.08
2019-04-06 09:00:00	537	38.25	39.17
2019-04-06 10:00:00	420	5.25	23.58
2019-04-06 11:00:00	567	6	29.17
2019-04-06 12:00:00	541	8.83	30.09
2019-04-06 13:00:00	413	3.08	21.83
2019-04-06 14:00:00	369	2.92	19.5
2019-04-06 15:00:00	303	1.58	14.75
2019-04-06 16:00:00	283	1.67	14.42
2019-04-06 17:00:00	252	1.5	12.42
2019-04-06 18:00:00	259	1.08	12.92
2019-04-06 19:00:00	289	1.58	14.25
2019-04-06 20:00:00	296	1.59	14.92
2019-04-06 21:00:00	221	0.92	10.67
2019-04-06 22:00:00	182	1	9.08
2019-04-06 23:00:00	152	0.25	7.25
2019-04-07 00:00:00	145	0.33	7
2019-04-07 01:00:00	130	0	5.84
2019-04-07 02:00:00	73	0	2.83
2019-04-07 03:00:00	49	0	1.42
2019-04-07 04:00:00	54	0	1.92
2019-04-07 05:00:00	43	0	1.25
2019-04-07 06:00:00	72	0	2.67
2019-04-07 07:00:00	134	0.08	5.75
2019-04-07 08:00:00	211	0.59	10.17
2019-04-07 09:00:00	199	0.58	9.25
2019-04-07 10:00:00	323	1.75	15.75
2019-04-07 11:00:00	418	2.83	21.42
2019-04-07 12:00:00	566	4	29
2019-04-07 13:00:00	559	4.17	28.67
2019-04-07 14:00:00	309	2.08	16.92
2019-04-07 15:00:00	319	11.67	20.17
2019-04-07 16:00:00	204	22.67	18.25
2019-04-07 17:00:00	258	20.17	20.33
2019-04-07 18:00:00	242	6.92	14.25
2019-04-07 19:00:00	228	16.42	16.75
2019-04-07 20:00:00	162	0.58	8.25
2019-04-07 21:00:00	241	13.33	15
2019-04-07 22:00:00	133	3.25	8.83
2019-04-07 23:00:00	29	0.83	2.25
2019-04-08 00:00:00	31	0	1
2019-04-08 01:00:00	19	0	0
2019-04-08 02:00:00	3	0	0.17
2019-04-08 03:00:00	3	0	0.17
2019-04-08 04:00:00	18	5.83	4.75
2019-04-08 05:00:00	20	0	0.5
2019-04-08 06:00:00	205	3.5	9.17
2019-04-08 07:00:00	586	8.33	32.58
2019-04-08 08:00:00	391	2.25	19.83
2019-04-08 09:00:00	267	1.33	13.75
2019-04-08 10:00:00	356	4	18
2019-04-08 11:00:00	420	5.75	21.92
2019-04-08 12:00:00	446	6.08	23.75
2019-04-08 13:00:00	553	30.34	37.75
2019-04-08 14:00:00	519	24.17	34.58
2019-04-08 15:00:00	381	9.67	21.75
2019-04-08 16:00:00	390	2.34	19.92
2019-04-08 17:00:00	464	8.25	25
2019-04-08 18:00:00	592	5.92	31.75
2019-04-08 19:00:00	471	6.5	25.92
2019-04-08 20:00:00	372	13.33	23.25
2019-04-08 21:00:00	186	0.67	9.17
2019-04-08 22:00:00	323	2.42	16.09
2019-04-08 23:00:00	47	1.25	2.67
2019-04-09 00:00:00	216	22.22	17.22
2019-04-09 01:00:00	290	13.83	20
2019-04-09 02:00:00	350	15.75	22.67
2019-04-09 03:00:00	457	14.34	26.5
2019-04-09 04:00:00	315	20.83	22.67
2019-04-09 05:00:00	318	15.5	21.92
2019-04-09 06:00:00	452	18.25	27.17
2019-04-09 07:00:00	475	25.42	32.83
2019-04-09 08:00:00	517	18.58	33.17
2019-04-09 09:00:00	428	2.75	21.92
2019-04-09 10:00:00	444	3.09	22.83
2019-04-09 11:00:00	457	4.34	23.17
2019-04-09 12:00:00	535	11.34	30
2019-04-09 13:00:00	499	21	32.58
2019-04-09 14:00:00	399	2.67	20.67
2019-04-09 15:00:00	411	2.5	21.08
2019-04-09 16:00:00	403	4.75	21.34
2019-04-09 17:00:00	554	4.17	28
2019-04-09 18:00:00	634	6.17	33.42
2019-04-09 19:00:00	506	4.09	27
2019-04-09 20:00:00	341	2	17.42
2019-04-09 21:00:00	240	1.17	12.5
2019-04-09 22:00:00	259	1.33	12.67
2019-04-09 23:00:00	65	0	3
2019-04-10 00:00:00	59	0.11	2.11
2019-04-10 01:00:00	28	0	0.42
2019-04-10 02:00:00	7	0	0.17
2019-04-10 03:00:00	5	0	0.25
2019-04-10 04:00:00	0	0	0
2019-04-10 05:00:00	6	0	0.17
2019-04-10 06:00:00	83	0.17	2.42
2019-04-10 07:00:00	434	11.08	25
2019-04-10 08:00:00	329	5	17.75
2019-04-10 09:00:00	336	1.17	16.92
2019-04-10 10:00:00	200	0.08	9.5
2019-04-10 11:00:00	296	1.17	14.84
2019-04-10 12:00:00	394	6.42	20.92
2019-04-10 13:00:00	414	18.67	26.83
2019-04-10 14:00:00	354	2.17	17.5
2019-04-10 15:00:00	399	2.5	20.09
2019-04-10 16:00:00	420	2.84	21.25
2019-04-10 17:00:00	520	4	26.5
2019-04-10 18:00:00	571	4.58	29.34
2019-04-10 19:00:00	541	4.25	28.92
2019-04-10 20:00:00	290	1.58	15.17
2019-04-10 21:00:00	233	1.17	11.33
2019-04-10 22:00:00	286	1.33	14.67
2019-04-10 23:00:00	84	0.08	3.75
2019-04-11 00:00:00	48	0	1.67
2019-04-11 01:00:00	15	0	0.25
2019-04-11 02:00:00	2	0	0.17
2019-04-11 03:00:00	0	0	0
2019-04-11 04:00:00	6	0	0.25
2019-04-11 05:00:00	5	0	0.33
2019-04-11 06:00:00	160	0.67	5.67
2019-04-11 07:00:00	583	5.92	31.33
2019-04-11 08:00:00	408	2.42	20.92
2019-04-11 09:00:00	383	3.67	19.92
2019-04-11 10:00:00	338	2.5	17
2019-04-11 11:00:00	388	4.58	19.67
2019-04-11 12:00:00	610	16.33	35.17
2019-04-11 13:00:00	470	23.17	32.34
2019-04-11 14:00:00	466	22.42	30.33
2019-04-11 15:00:00	609	21	37.42
2019-04-11 16:00:00	416	7	23.25
2019-04-11 17:00:00	522	3.83	26.17
2019-04-11 18:00:00	603	4.67	31.67
2019-04-11 19:00:00	553	4.25	29.09
2019-04-11 20:00:00	371	2.08	19.17
2019-04-11 21:00:00	240	0.92	12.42
2019-04-11 22:00:00	297	1.58	15.25
2019-04-11 23:00:00	124	0.08	6
2019-04-12 00:00:00	77	0	2.89
2019-04-12 01:00:00	21	0.67	0.58
2019-04-12 02:00:00	43	16.25	9.17
2019-04-12 03:00:00	24	11.09	6
2019-04-12 04:00:00	24	4.92	3.33
2019-04-12 05:00:00	34	0	0.83
2019-04-12 06:00:00	207	0.83	8.83
2019-04-12 07:00:00	532	12.75	30.58
2019-04-12 08:00:00	417	4.58	22.17
2019-04-12 09:00:00	337	15.17	22.67
2019-04-12 10:00:00	384	8.58	21.42
2019-04-12 11:00:00	372	4.33	19.17
2019-04-12 12:00:00	438	10.17	25.42
2019-04-12 13:00:00	450	12.25	26.75
2019-04-12 14:00:00	382	2.17	19.5
2019-04-12 15:00:00	290	3.33	15
2019-04-12 16:00:00	273	5.58	15.25
2019-04-12 17:00:00	294	3.84	15.42
2019-04-12 18:00:00	357	15.08	22.67
2019-04-12 19:00:00	463	8.25	25.75
2019-04-12 20:00:00	401	5.34	21.92
2019-04-12 21:00:00	296	2.92	14.84
2019-04-12 22:00:00	297	1.67	15.34
2019-04-12 23:00:00	227	3.92	12.92
2019-04-13 00:00:00	117	0.22	5.55
2019-04-13 01:00:00	93	0	3.83
2019-04-13 02:00:00	38	0	1.17
2019-04-13 03:00:00	39	0	1.17
2019-04-13 04:00:00	30	0	0.5
2019-04-13 05:00:00	28	0	0.5
2019-04-13 06:00:00	122	0.33	4.25
2019-04-13 07:00:00	258	1.33	12.83
2019-04-13 08:00:00	399	3.09	20.5
2019-04-13 09:00:00	337	13	20.5
2019-04-13 10:00:00	357	11.67	22.42
2019-04-13 11:00:00	432	2.83	21.17
2019-04-13 12:00:00	493	3.5	25.75
2019-04-13 13:00:00	496	4	25.92
2019-04-13 14:00:00	336	2.83	17.5
2019-04-13 15:00:00	261	1.5	13.5
2019-04-13 16:00:00	282	1.33	14.08
2019-04-13 17:00:00	266	3.67	15.08
2019-04-13 18:00:00	259	9.75	15.75
2019-04-13 19:00:00	296	11.25	19.17
2019-04-13 20:00:00	266	5.5	14.58
2019-04-13 21:00:00	224	1.17	11.33
2019-04-13 22:00:00	200	1.59	10
2019-04-13 23:00:00	145	5.92	10
2019-04-14 00:00:00	157	2.66	8.67
2019-04-14 01:00:00	109	5.08	7.84
2019-04-14 02:00:00	94	0	3.58
2019-04-14 03:00:00	68	0	2.5
2019-04-14 04:00:00	56	0.17	2.42
2019-04-14 05:00:00	44	0	1.33
2019-04-14 06:00:00	71	0	2.34
2019-04-14 07:00:00	114	2.5	6.59
2019-04-14 08:00:00	170	0.25	8.42
2019-04-14 09:00:00	170	2.34	8.5
2019-04-14 10:00:00	257	0.92	12.75
2019-04-14 11:00:00	318	6.67	17.25
2019-04-14 12:00:00	492	7	25.83
2019-04-14 13:00:00	528	3.59	27.5
2019-04-14 14:00:00	314	2	16.92
2019-04-14 15:00:00	339	9.08	19.33
2019-04-14 16:00:00	214	0.58	11.09
2019-04-14 17:00:00	200	0.83	9.84
2019-04-14 18:00:00	185	6.58	12
2019-04-14 19:00:00	196	3.83	10.42
2019-04-14 20:00:00	160	0.42	7.83
2019-04-14 21:00:00	131	0.25	6.67
2019-04-14 22:00:00	66	0.92	3.17
2019-04-14 23:00:00	47	1.75	2.17
2019-04-15 00:00:00	29	0	0.89
2019-04-15 01:00:00	16	0	0.17
2019-04-15 02:00:00	9	0	0.17
2019-04-15 03:00:00	9	3.25	2.25
2019-04-15 04:00:00	13	6.17	3.84
2019-04-15 05:00:00	31	10.75	8.5
2019-04-15 06:00:00	179	0.67	7.33
2019-04-15 07:00:00	556	4	29.25
2019-04-15 08:00:00	337	9.58	19.59
2019-04-15 09:00:00	415	10	23.67
2019-04-15 10:00:00	426	2.75	21.42
2019-04-15 11:00:00	420	3.67	21.59
2019-04-15 12:00:00	532	4.34	27.17
2019-04-15 13:00:00	500	14.08	29.59
2019-04-15 14:00:00	419	2.67	22
2019-04-15 15:00:00	397	2.08	20
2019-04-15 16:00:00	364	1.83	18.5
2019-04-15 17:00:00	476	3.33	24.42
2019-04-15 18:00:00	510	4.08	26.67
2019-04-15 19:00:00	410	2.59	21.33
2019-04-15 20:00:00	260	1.25	13.25
2019-04-15 21:00:00	161	0.5	7.83
2019-04-15 22:00:00	125	0.58	5.92
2019-04-15 23:00:00	145	7.5	10.09
2019-04-16 00:00:00	207	34.11	22
2019-04-16 01:00:00	210	15.5	13.83
2019-04-16 02:00:00	102	11.75	9.75
2019-04-16 03:00:00	127	13.25	12.42
2019-04-16 04:00:00	109	14.08	11
2019-04-16 05:00:00	27	3.08	3.25
2019-04-16 06:00:00	202	8.84	12.25
2019-04-16 07:00:00	360	22.42	25.08
2019-04-16 08:00:00	335	19.75	25.25
2019-04-16 09:00:00	376	11.92	22.67
2019-04-16 10:00:00	396	23.58	27.25
2019-04-16 11:00:00	411	15.25	23.5
2019-04-16 12:00:00	449	18.34	29.75
2019-04-16 13:00:00	426	31.58	32.5
2019-04-16 14:00:00	391	16.25	25.25
2019-04-16 15:00:00	462	2.75	23.5
2019-04-16 16:00:00	420	5.25	22.75
2019-04-16 17:00:00	493	3.92	25.17
2019-04-16 18:00:00	478	11.08	27.17
2019-04-16 19:00:00	461	16.92	29.5
2019-04-16 20:00:00	304	7.67	17.5
2019-04-16 21:00:00	182	3.17	10
2019-04-16 22:00:00	210	13.75	15.83
2019-04-16 23:00:00	90	14.5	12.34
2019-04-17 00:00:00	164	19.89	15.89
2019-04-17 01:00:00	164	22	17.09
2019-04-17 02:00:00	65	17.75	10.92
2019-04-17 03:00:00	14	4.67	2.42
2019-04-17 04:00:00	9	2	2.59
2019-04-17 05:00:00	25	2.5	1.17
2019-04-17 06:00:00	206	5.5	10.33
2019-04-17 07:00:00	544	6.67	29.5
2019-04-17 08:00:00	347	8.08	19.75
2019-04-17 09:00:00	412	7.83	23
2019-04-17 10:00:00	484	3.59	25.17
2019-04-17 11:00:00	510	4	25.5
2019-04-17 12:00:00	567	11.67	31.67
2019-04-17 13:00:00	437	19.17	29
2019-04-17 14:00:00	378	9.09	22.25
2019-04-17 15:00:00	409	11.25	23.67
2019-04-17 16:00:00	397	4.67	21.17
2019-04-17 17:00:00	501	16.17	29.25
2019-04-17 18:00:00	575	11.09	32.09
2019-04-17 19:00:00	427	3.67	22.25
2019-04-17 20:00:00	300	12.75	19.58
2019-04-17 21:00:00	201	8	12.5
2019-04-17 22:00:00	189	3.42	10.25
2019-04-17 23:00:00	109	2.33	5.75
2019-04-18 00:00:00	87	3.11	5
2019-04-18 01:00:00	31	2.25	3.67
2019-04-18 02:00:00	29	2	1.5
2019-04-18 03:00:00	9	1.92	1.5
2019-04-18 04:00:00	15	2.92	2.59
2019-04-18 05:00:00	68	0.67	1.75
2019-04-18 06:00:00	233	17	19.17
2019-04-18 07:00:00	356	17.17	22.92
2019-04-18 08:00:00	348	8.42	19.59
2019-04-18 09:00:00	426	11.42	25.25
2019-04-18 10:00:00	351	7.92	19.75
2019-04-18 11:00:00	346	16.33	23
2019-04-18 12:00:00	431	15.17	26.08
2019-04-18 13:00:00	420	10.59	23.92
2019-04-18 14:00:00	360	21	25.25
2019-04-18 15:00:00	391	20.08	25.75
2019-04-18 16:00:00	421	22.59	28.84
2019-04-18 17:00:00	587	8.42	32.83
2019-04-18 18:00:00	326	1.58	16.25
2019-04-18 19:00:00	282	1.42	14.33
2019-04-18 20:00:00	259	1.75	13.09
2019-04-18 21:00:00	187	0.67	9.59
2019-04-18 22:00:00	164	0.42	7.83
2019-04-18 23:00:00	122	0.17	5.75
2019-04-19 00:00:00	140	4.11	7.67
2019-04-19 01:00:00	62	0	2.25
2019-04-19 02:00:00	55	3.08	4.34
2019-04-19 03:00:00	287	24.84	22.33
2019-04-19 04:00:00	346	25.17	26
2019-04-19 05:00:00	167	13	15.09
2019-04-19 06:00:00	45	0	1.25
2019-04-19 07:00:00	380	5.25	19.92
2019-04-19 08:00:00	221	2.92	11.67
2019-04-19 09:00:00	169	3.42	9.83
2019-04-19 10:00:00	180	1	9.17
2019-04-19 11:00:00	168	3.42	9.09
2019-04-19 12:00:00	235	10.92	14.17
2019-04-19 13:00:00	306	9.58	19.17
2019-04-19 14:00:00	222	5.84	13.34
2019-04-19 15:00:00	158	2.92	8.67
2019-04-19 16:00:00	129	0.5	6.25
2019-04-19 17:00:00	174	3.34	9
2019-04-19 18:00:00	196	5.34	11.33
2019-04-19 19:00:00	204	3.92	10.75
2019-04-19 20:00:00	177	3.25	10
2019-04-19 21:00:00	133	0.58	6.83
2019-04-19 22:00:00	147	4.33	8.17
2019-04-19 23:00:00	124	3	6.92
2019-04-20 00:00:00	45	2.78	3.33
2019-04-20 01:00:00	31	8.25	3.92
2019-04-20 02:00:00	28	8.83	5.09
2019-04-20 03:00:00	9	2.17	1.25
2019-04-20 04:00:00	18	0	0.25
2019-04-20 05:00:00	15	0	0.17
2019-04-20 06:00:00	33	0	0.75
2019-04-20 07:00:00	129	1.33	6.17
2019-04-20 08:00:00	149	0.17	6.67
2019-04-20 09:00:00	142	1	7.25
2019-04-20 10:00:00	191	1.5	10.58
2019-04-20 11:00:00	231	1.08	11.08
2019-04-20 12:00:00	232	1	11.58
2019-04-20 13:00:00	369	6.33	20.08
2019-04-20 14:00:00	261	8.25	15.5
2019-04-20 15:00:00	176	1.92	9.09
2019-04-20 16:00:00	166	2.08	8.67
2019-04-20 17:00:00	129	0	5.84
2019-04-20 18:00:00	139	5.25	9.08
2019-04-20 19:00:00	176	0.67	8.58
2019-04-20 20:00:00	208	1.5	10.33
2019-04-20 21:00:00	183	8.75	11.5
2019-04-20 22:00:00	257	19.25	19.5
2019-04-20 23:00:00	253	14.33	18.75
2019-04-21 00:00:00	241	18.55	19.33
2019-04-21 01:00:00	122	26.84	16.17
2019-04-21 02:00:00	108	19.83	13.83
2019-04-21 03:00:00	74	13	8.17
2019-04-21 04:00:00	69	9.17	7
2019-04-21 05:00:00	39	18.67	8.92
2019-04-21 06:00:00	117	18.58	13.67
2019-04-21 07:00:00	90	19	12.83
2019-04-21 08:00:00	198	15.34	16.17
2019-04-21 09:00:00	166	10.58	11.83
2019-04-21 10:00:00	234	13.83	18.17
2019-04-21 11:00:00	308	19.33	21.33
2019-04-21 12:00:00	401	25.17	28.08
2019-04-21 13:00:00	420	21.58	28.75
2019-04-21 14:00:00	288	17.84	21.75
2019-04-21 15:00:00	249	16	18.42
2019-04-21 16:00:00	242	21.92	20.5
2019-04-21 17:00:00	232	13.92	16.25
2019-04-21 18:00:00	190	3.5	9.83
2019-04-21 19:00:00	215	30.25	22.75
2019-04-21 20:00:00	249	20.34	20
2019-04-21 21:00:00	216	5.5	12.67
2019-04-21 22:00:00	113	12.58	9.92
2019-04-21 23:00:00	51	6.25	6
2019-04-22 00:00:00	75	6.78	5.11
2019-04-22 01:00:00	28	2.83	2.33
2019-04-22 02:00:00	21	6.33	4
2019-04-22 03:00:00	3	0	0.33
2019-04-22 04:00:00	37	8.83	5.5
2019-04-22 05:00:00	77	11.08	7.83
2019-04-22 06:00:00	209	14.92	14.25
2019-04-22 07:00:00	569	15.5	33.5
2019-04-22 08:00:00	366	3.92	19.83
2019-04-22 09:00:00	441	19.17	28.59
2019-04-22 10:00:00	408	2.42	20.59
2019-04-22 11:00:00	453	3.25	22.17
2019-04-22 12:00:00	553	3.75	28.25
2019-04-22 13:00:00	530	12.42	31.17
2019-04-22 14:00:00	400	16.67	24.17
2019-04-22 15:00:00	387	13.67	24.83
2019-04-22 16:00:00	332	18.17	22.83
2019-04-22 17:00:00	508	3.84	25.84
2019-04-22 18:00:00	543	4.5	28
2019-04-22 19:00:00	562	6.17	30.58
2019-04-22 20:00:00	257	4.5	14.42
2019-04-22 21:00:00	196	0.75	9.17
2019-04-22 22:00:00	250	1.42	13
2019-04-22 23:00:00	60	0.75	2.67
2019-04-23 00:00:00	23	0.11	0.33
2019-04-23 01:00:00	6	0	0.08
2019-04-23 02:00:00	7	0	0.33
2019-04-23 03:00:00	7	0	0.17
2019-04-23 04:00:00	50	3.67	3.84
2019-04-23 05:00:00	50	5.83	4.17
2019-04-23 06:00:00	227	1	9.34
2019-04-23 07:00:00	588	4.17	30.92
2019-04-23 08:00:00	407	2.75	21
2019-04-23 09:00:00	468	3.59	23.92
2019-04-23 10:00:00	444	3.42	23
2019-04-23 11:00:00	465	3	23.17
2019-04-23 12:00:00	562	4.67	29.17
2019-04-23 13:00:00	531	16	32.59
2019-04-23 14:00:00	421	2.67	21.17
2019-04-23 15:00:00	415	2.83	20.83
2019-04-23 16:00:00	413	5.08	21.67
2019-04-23 17:00:00	494	25.34	33.42
2019-04-23 18:00:00	493	20	30.67
2019-04-23 19:00:00	577	8.75	31
2019-04-23 20:00:00	279	12.09	19.5
2019-04-23 21:00:00	185	13.92	14.42
2019-04-23 22:00:00	214	9.33	14.59
2019-04-23 23:00:00	82	5.5	5.83
2019-04-24 00:00:00	52	0	1.89
2019-04-24 01:00:00	7	2.42	2.33
2019-04-24 02:00:00	14	0	0.08
2019-04-24 03:00:00	10	0	0.17
2019-04-24 04:00:00	14	0	0.25
2019-04-24 05:00:00	23	0	0.33
2019-04-24 06:00:00	207	1	8.42
2019-04-24 07:00:00	499	5.42	27.42
2019-04-24 08:00:00	361	13.17	22.5
2019-04-24 09:00:00	438	12.42	26.5
2019-04-24 10:00:00	460	3.09	23.42
2019-04-24 11:00:00	504	4.08	25.42
2019-04-24 12:00:00	589	4.67	30.5
2019-04-24 13:00:00	512	16.42	31.34
2019-04-24 14:00:00	451	2.75	22.84
2019-04-24 15:00:00	444	2.75	23.58
2019-04-24 16:00:00	407	2.5	20.42
2019-04-24 17:00:00	527	11.83	29.17
2019-04-24 18:00:00	571	15.67	34
2019-04-24 19:00:00	547	7.33	30
2019-04-24 20:00:00	310	1.92	16.25
2019-04-24 21:00:00	239	1.25	11.92
2019-04-24 22:00:00	277	1.58	13.92
2019-04-24 23:00:00	81	0.25	3.83
2019-04-25 00:00:00	43	5.56	4.45
2019-04-25 01:00:00	47	10.25	6.09
2019-04-25 02:00:00	16	10.67	4.84
2019-04-25 03:00:00	48	5.83	4.67
2019-04-25 04:00:00	10	0	0.33
2019-04-25 05:00:00	24	0	0.67
2019-04-25 06:00:00	186	0.67	7.58
2019-04-25 07:00:00	516	3.42	26.59
2019-04-25 08:00:00	453	2.83	22.92
2019-04-25 09:00:00	478	3	25.17
2019-04-25 10:00:00	426	2.92	21.75
2019-04-25 11:00:00	494	3.58	25.33
2019-04-25 12:00:00	626	4.42	32.08
2019-04-25 13:00:00	544	7.84	30.42
2019-04-25 14:00:00	438	2.67	22.25
2019-04-25 15:00:00	431	2.67	22.33
2019-04-25 16:00:00	439	2.83	22.83
2019-04-25 17:00:00	573	4	29
2019-04-25 18:00:00	631	13.17	35.25
2019-04-25 19:00:00	592	4.92	31.75
2019-04-25 20:00:00	361	4.67	19.58
2019-04-25 21:00:00	246	1.42	12.42
2019-04-25 22:00:00	273	1.33	13.92
2019-04-25 23:00:00	133	0.08	6.5
2019-04-26 00:00:00	72	0	3.11
2019-04-26 01:00:00	37	0	1
2019-04-26 02:00:00	16	0	0.75
2019-04-26 03:00:00	14	0	0.42
2019-04-26 04:00:00	10	0	0.5
2019-04-26 05:00:00	25	0	0.75
2019-04-26 06:00:00	214	1	9.08
2019-04-26 07:00:00	557	3.58	29
2019-04-26 08:00:00	442	2.84	22.5
2019-04-26 09:00:00	492	3.67	25.17
2019-04-26 10:00:00	444	19.83	28.92
2019-04-26 11:00:00	423	12.67	24.83
2019-04-26 12:00:00	589	11.92	32.67
2019-04-26 13:00:00	516	18.17	32.58
2019-04-26 14:00:00	467	3.25	23.92
2019-04-26 15:00:00	458	3	23.17
2019-04-26 16:00:00	477	2.84	24.84
2019-04-26 17:00:00	573	4.42	28.92
2019-04-26 18:00:00	508	12.42	29.75
2019-04-26 19:00:00	495	4	26.33
2019-04-26 20:00:00	335	7.92	20
2019-04-26 21:00:00	274	5.92	15.84
2019-04-26 22:00:00	308	1.92	15.92
2019-04-26 23:00:00	140	2.83	7.75
2019-04-27 00:00:00	127	0.22	6.11
2019-04-27 01:00:00	94	0	4
2019-04-27 02:00:00	50	0	1.67
2019-04-27 03:00:00	55	0	1.75
2019-04-27 04:00:00	33	0	0.67
2019-04-27 05:00:00	37	0	0.92
2019-04-27 06:00:00	97	0.17	3.25
2019-04-27 07:00:00	525	8.83	27.42
2019-04-27 08:00:00	502	4.67	26.58
2019-04-27 09:00:00	589	31	39.42
2019-04-27 10:00:00	405	5.25	22.5
2019-04-27 11:00:00	514	8.67	26.83
2019-04-27 12:00:00	516	10	29.33
2019-04-27 13:00:00	452	4.34	23.75
2019-04-27 14:00:00	328	2.33	17.25
2019-04-27 15:00:00	290	1.92	14.42
2019-04-27 16:00:00	272	1.17	13.5
2019-04-27 17:00:00	255	1.42	13.17
2019-04-27 18:00:00	278	1.75	13.58
2019-04-27 19:00:00	237	3.75	12.75
2019-04-27 20:00:00	246	1.42	12.5
2019-04-27 21:00:00	209	1	10.17
2019-04-27 22:00:00	169	0.92	8.67
2019-04-27 23:00:00	184	0.75	9.09
2019-04-28 00:00:00	149	0.44	6.67
2019-04-28 01:00:00	110	0	4.75
2019-04-28 02:00:00	83	0	3.25
2019-04-28 03:00:00	69	0	2.67
2019-04-28 04:00:00	51	0	1.5
2019-04-28 05:00:00	29	0	0.5
2019-04-28 06:00:00	58	0.08	1.92
2019-04-28 07:00:00	90	2.5	5
2019-04-28 08:00:00	209	1.25	10.83
2019-04-28 09:00:00	225	0.92	11
2019-04-28 10:00:00	285	1.33	14.17
2019-04-28 11:00:00	383	2.42	18.92
2019-04-28 12:00:00	509	3.42	25.34
2019-04-28 13:00:00	549	3.67	29.17
2019-04-28 14:00:00	309	2	15.92
2019-04-28 15:00:00	259	1.33	12.83
2019-04-28 16:00:00	240	1.08	11.67
2019-04-28 17:00:00	228	1	11.75
2019-04-28 18:00:00	221	3.09	11.67
2019-04-28 19:00:00	225	0.92	10.92
2019-04-28 20:00:00	215	0.92	10.25
2019-04-28 21:00:00	160	1.25	8.67
2019-04-28 22:00:00	75	1.08	3.83
2019-04-28 23:00:00	34	3.5	2.92
2019-04-29 00:00:00	37	0	1.22
2019-04-29 01:00:00	16	0	0.33
2019-04-29 02:00:00	12	0	0.17
2019-04-29 03:00:00	6	0	0.25
2019-04-29 04:00:00	7	0	0.17
2019-04-29 05:00:00	18	0	0.42
2019-04-29 06:00:00	207	1	8.75
2019-04-29 07:00:00	568	3.83	29.42
2019-04-29 08:00:00	436	3	22.08
2019-04-29 09:00:00	475	3.42	24.42
2019-04-29 10:00:00	483	3.59	25.25
2019-04-29 11:00:00	517	4.5	26.67
2019-04-29 12:00:00	558	3.83	28.33
2019-04-29 13:00:00	538	17.84	32.67
2019-04-29 14:00:00	412	3.25	21.33
2019-04-29 15:00:00	402	2.17	20.75
2019-04-29 16:00:00	397	2.34	20.08
2019-04-29 17:00:00	583	4	29.08
2019-04-29 18:00:00	629	11.83	35
2019-04-29 19:00:00	620	5.84	33.67
2019-04-29 20:00:00	272	1.17	14.5
2019-04-29 21:00:00	212	0.92	10.42
2019-04-29 22:00:00	237	1.09	12
2019-04-29 23:00:00	54	0.08	2.25
2019-04-30 00:00:00	31	0.11	0.89
2019-04-30 01:00:00	13	0	0.17
2019-04-30 02:00:00	1	0	0.08
2019-04-30 03:00:00	8	0	0.42
2019-04-30 04:00:00	5	0	0.17
2019-04-30 05:00:00	19	0	0.08
2019-04-30 06:00:00	211	0.84	8.34
2019-04-30 07:00:00	587	4.08	31.42
2019-04-30 08:00:00	421	2.5	21.67
2019-04-30 09:00:00	479	3.34	24.42
2019-04-30 10:00:00	460	7.34	24.92
2019-04-30 11:00:00	463	3.75	23.75
2019-04-30 12:00:00	570	4	29.33
2019-04-30 13:00:00	540	18	33.25
2019-04-30 14:00:00	497	3.25	25.42
2019-04-30 15:00:00	499	2.92	25.84
2019-04-30 16:00:00	488	2.84	24.42
2019-04-30 17:00:00	583	4.5	30
2019-04-30 18:00:00	638	11.5	35.34
2019-04-30 19:00:00	572	9.42	32.67
2019-04-30 20:00:00	396	3.25	20.17
2019-04-30 21:00:00	261	1.58	13.17
2019-04-30 22:00:00	262	1.33	13.59
2019-04-30 23:00:00	96	1.67	5.17
2019-05-01 00:00:00	135	0.11	6

## Sheet: PM 08160 02
Data/Hora	Intensidade(carros/hora)	Ocupacao(%)	Carga(%)
2019-04-01 00:00:00	1	3.22	0.56
2019-04-01 01:00:00	0	3.17	0.84
2019-04-01 02:00:00	1	2.83	0.67
2019-04-01 03:00:00	0	2	1.75
2019-04-01 04:00:00	0	3.42	0.34
2019-04-01 05:00:00	1	3.25	0.67
2019-04-01 06:00:00	5	3	1.75
2019-04-01 07:00:00	12	3.83	2.59
2019-04-01 08:00:00	10	2	6.25
2019-04-01 09:00:00	17	2.34	6
2019-04-01 10:00:00	10	2.17	4.17
2019-04-01 11:00:00	14	3	5.25
2019-04-01 12:00:00	19	2.25	6.33
2019-04-01 13:00:00	26	3.67	4.75
2019-04-01 14:00:00	17	3.58	6.17
2019-04-01 15:00:00	9	4.08	2.42
2019-04-01 16:00:00	13	5.33	4.5
2019-04-01 17:00:00	7	3.92	2.67
2019-04-01 18:00:00	19	2.83	6
2019-04-01 19:00:00	18	3.42	5
2019-04-01 20:00:00	11	3.67	3.42
2019-04-01 21:00:00	12	2.83	5.92
2019-04-01 22:00:00	6	2.25	3.33
2019-04-01 23:00:00	1	2.42	2.17
2019-04-02 00:00:00	1	2.55	4.55
2019-04-02 01:00:00	0	3.17	2.34
2019-04-02 02:00:00	0	3.17	1.34
2019-04-02 03:00:00	0	2.09	1.5
2019-04-02 04:00:00	1	2.33	0.58
2019-04-02 05:00:00	0	3.42	0.67
2019-04-02 06:00:00	11	2.75	3
2019-04-02 07:00:00	23	2.92	5.92
2019-04-02 08:00:00	17	3.17	4.34
2019-04-02 09:00:00	18	2.42	6.33
2019-04-02 10:00:00	19	2.83	3.84
2019-04-02 11:00:00	15	2.25	5.09
2019-04-02 12:00:00	24	2	7.67
2019-04-02 13:00:00	21	3.17	2.58
2019-04-02 14:00:00	14	2.08	4.83
2019-04-02 15:00:00	4	2.25	1.25
2019-04-02 16:00:00	16	3.25	5.25
2019-04-02 17:00:00	19	2.42	5.5
2019-04-02 18:00:00	13	1.83	6.17
2019-04-02 19:00:00	11	2.92	5.5
2019-04-02 20:00:00	18	2.17	7.59
2019-04-02 21:00:00	10	2.08	4
2019-04-02 22:00:00	4	2.67	4.09
2019-04-02 23:00:00	2	1.83	2.25
2019-04-03 00:00:00	1	2.22	4.45
2019-04-03 01:00:00	0	2	3.25
2019-04-03 02:00:00	1	1.83	1.83
2019-04-03 03:00:00	1	2.83	3.42
2019-04-03 04:00:00	0	2	2.09
2019-04-03 05:00:00	1	2.67	3.75
2019-04-03 06:00:00	9	2	6.67
2019-04-03 07:00:00	26	2.17	7.17
2019-04-03 08:00:00	13	2.92	5.92
2019-04-03 09:00:00	12	2.25	5.25
2019-04-03 10:00:00	10	1.67	5.42
2019-04-03 11:00:00	25	2.67	9.92
2019-04-03 12:00:00	11	2	5.17
2019-04-03 13:00:00	25	3	6.08
2019-04-03 14:00:00	6	2.17	5.25
2019-04-03 15:00:00	11	2.42	4.42
2019-04-03 16:00:00	21	2.92	6.25
2019-04-03 17:00:00	11	2.17	3.92
2019-04-03 18:00:00	27	3.09	5.83
2019-04-03 19:00:00	13	2.25	7.92
2019-04-03 20:00:00	8	2.08	5.17
2019-04-03 21:00:00	5	2.75	4.34
2019-04-03 22:00:00	2	1.75	2.42
2019-04-03 23:00:00	4	1.67	4
2019-04-04 00:00:00	3	2.22	4.66
2019-04-04 01:00:00	0	2	1.84
2019-04-04 02:00:00	0	2.67	1.5
2019-04-04 03:00:00	1	2.17	1.09
2019-04-04 04:00:00	0	2.08	3.25
2019-04-04 05:00:00	1	2.75	3.42
2019-04-04 06:00:00	3	2.17	2.59
2019-04-04 07:00:00	7	2.67	3.75
2019-04-04 08:00:00	9	2.25	5.08
2019-04-04 09:00:00	11	2	4.42
2019-04-04 10:00:00	13	2.58	6.75
2019-04-04 11:00:00	17	1.75	8.58
2019-04-04 12:00:00	18	2.59	7.92
2019-04-04 13:00:00	19	3.83	7
2019-04-04 14:00:00	14	2.34	5.59
2019-04-04 15:00:00	14	3	5.67
2019-04-04 16:00:00	5	2.75	3.84
2019-04-04 17:00:00	2	3.84	1.42
2019-04-04 18:00:00	24	5.5	6.58
2019-04-04 19:00:00	5	4	2.33
2019-04-04 20:00:00	9	3.08	3
2019-04-04 21:00:00	5	2.25	3.58
2019-04-04 22:00:00	2	2.17	2.17
2019-04-04 23:00:00	7	2.83	4.67
2019-04-05 00:00:00	3	2.67	2.89
2019-04-05 01:00:00	1	3	2
2019-04-05 02:00:00	0	2.25	1.92
2019-04-05 03:00:00	0	2.92	0.58
2019-04-05 04:00:00	2	3.08	2.42
2019-04-05 05:00:00	2	2.75	2.5
2019-04-05 06:00:00	10	3.58	2.75
2019-04-05 07:00:00	12	2.42	6.42
2019-04-05 08:00:00	9	2.33	2.59
2019-04-05 09:00:00	28	3.17	9.5
2019-04-05 10:00:00	5	2	5.08
2019-04-05 11:00:00	11	2.25	4.33
2019-04-05 12:00:00	25	3.34	8.59
2019-04-05 13:00:00	7	4.67	4
2019-04-05 14:00:00	23	4.42	5.92
2019-04-05 15:00:00	15	4.5	5.42
2019-04-05 16:00:00	12	5.17	4.34
2019-04-05 17:00:00	14	3.17	4.83
2019-04-05 18:00:00	23	4.67	5.42
2019-04-05 19:00:00	14	5.75	5.34
2019-04-05 20:00:00	14	4	5.5
2019-04-05 21:00:00	10	2.25	4.34
2019-04-05 22:00:00	10	2.92	5.34
2019-04-05 23:00:00	3	2.33	2.67
2019-04-06 00:00:00	4	3.44	3.44
2019-04-06 01:00:00	2	2.25	2.58
2019-04-06 02:00:00	0	2.17	0.42
2019-04-06 03:00:00	1	3.33	2.42
2019-04-06 04:00:00	0	3.17	0.67
2019-04-06 05:00:00	0	3.5	2.25
2019-04-06 06:00:00	2	2.25	1
2019-04-06 07:00:00	14	3.92	4
2019-04-06 08:00:00	10	2.92	3.84
2019-04-06 09:00:00	18	2.42	5.08
2019-04-06 10:00:00	13	3	3.17
2019-04-06 11:00:00	9	2.08	2.75
2019-04-06 12:00:00	15	2.17	4
2019-04-06 13:00:00	16	6.17	5.17
2019-04-06 14:00:00	10	4.42	3.84
2019-04-06 15:00:00	8	5.59	2.75
2019-04-06 16:00:00	5	5.09	2.67
2019-04-06 17:00:00	7	3.17	2.33
2019-04-06 18:00:00	8	3.08	2.25
2019-04-06 19:00:00	8	5.75	3.67
2019-04-06 20:00:00	7	4.59	2.67
2019-04-06 21:00:00	4	2	1.25
2019-04-06 22:00:00	2	1.92	0.75
2019-04-06 23:00:00	5	3.08	1.83
2019-04-07 00:00:00	1	4.89	1.33
2019-04-07 01:00:00	4	3.67	1.5
2019-04-07 02:00:00	2	2.17	0.83
2019-04-07 03:00:00	1	3	1
2019-04-07 04:00:00	2	3.84	2.75
2019-04-07 05:00:00	0	2.83	2.25
2019-04-07 06:00:00	6	3.33	2.17
2019-04-07 07:00:00	2	2.59	2.42
2019-04-07 08:00:00	1	2.83	2.34
2019-04-07 09:00:00	4	2.17	4.09
2019-04-07 10:00:00	5	2.08	4.34
2019-04-07 11:00:00	8	2.75	4.67
2019-04-07 12:00:00	18	2.34	6.42
2019-04-07 13:00:00	20	4.17	4.75
2019-04-07 14:00:00	1	3.75	3.5
2019-04-07 15:00:00	3	3.17	2.92
2019-04-07 16:00:00	3	5	3.5
2019-04-07 17:00:00	1	3.75	1
2019-04-07 18:00:00	3	2.92	3.83
2019-04-07 19:00:00	5	4.34	2
2019-04-07 20:00:00	3	5.34	2.25
2019-04-07 21:00:00	11	2.92	4.5
2019-04-07 22:00:00	2	2.17	2.25
2019-04-07 23:00:00	5	2.92	4.42
2019-04-08 00:00:00	0	2.67	0.67
2019-04-08 01:00:00	0	3.42	0.34
2019-04-08 02:00:00	0	3	1.92
2019-04-08 03:00:00	0	2	1.75
2019-04-08 04:00:00	0	4.17	0.75
2019-04-08 05:00:00	0	2.25	1.92
2019-04-08 06:00:00	8	2.92	2.5
2019-04-08 07:00:00	29	3.75	7.75
2019-04-08 08:00:00	4	2.08	2.92
2019-04-08 09:00:00	14	3.25	4.25
2019-04-08 10:00:00	11	2.17	4.25
2019-04-08 11:00:00	11	2.08	4.33
2019-04-08 12:00:00	26	3.25	7.92
2019-04-08 13:00:00	7	2.67	1.58
2019-04-08 14:00:00	19	3.58	4
2019-04-08 15:00:00	11	4.92	5.17
2019-04-08 16:00:00	11	4.17	3.17
2019-04-08 17:00:00	11	5.17	3.83
2019-04-08 18:00:00	16	2.42	5.25
2019-04-08 19:00:00	23	3.08	6.17
2019-04-08 20:00:00	24	4.42	6
2019-04-08 21:00:00	7	2.08	1.92
2019-04-08 22:00:00	2	3	0.83
2019-04-08 23:00:00	3	2.25	1.08
2019-04-09 00:00:00	1	3	0.66
2019-04-09 01:00:00	1	4.17	0.92
2019-04-09 02:00:00	0	2.25	2
2019-04-09 03:00:00	0	2.67	1.25
2019-04-09 04:00:00	0	2.25	2.92
2019-04-09 05:00:00	1	2.25	2
2019-04-09 06:00:00	4	3	2.5
2019-04-09 07:00:00	5	3.33	2
2019-04-09 08:00:00	29	3.17	7.42
2019-04-09 09:00:00	2	2.42	3.59
2019-04-09 10:00:00	18	2.17	7.42
2019-04-09 11:00:00	11	2.84	3.58
2019-04-09 12:00:00	4	3	5.5
2019-04-09 13:00:00	21	3.25	6.42
2019-04-09 14:00:00	17	2.25	8.34
2019-04-09 15:00:00	13	2.25	5
2019-04-09 16:00:00	17	3	6.92
2019-04-09 17:00:00	22	2.09	8.67
2019-04-09 18:00:00	13	2.42	3.5
2019-04-09 19:00:00	20	3	6.58
2019-04-09 20:00:00	5	2.08	3
2019-04-09 21:00:00	10	3.08	4
2019-04-09 22:00:00	5	2.08	3.25
2019-04-09 23:00:00	3	2.17	0.83
2019-04-10 00:00:00	0	2.44	2.22
2019-04-10 01:00:00	0	2	3.25
2019-04-10 02:00:00	0	2.17	1.75
2019-04-10 03:00:00	0	2.83	2.17
2019-04-10 04:00:00	0	2	1.92
2019-04-10 05:00:00	2	2.92	2.42
2019-04-10 06:00:00	3	2.08	0.83
2019-04-10 07:00:00	23	3.17	5.5
2019-04-10 08:00:00	10	2.08	3.25
2019-04-10 09:00:00	14	2.08	3.67
2019-04-10 10:00:00	18	3.33	6.33
2019-04-10 11:00:00	16	1.92	7.17
2019-04-10 12:00:00	8	2.08	1.08
2019-04-10 13:00:00	24	3.5	5.58
2019-04-10 14:00:00	10	2.33	2.75
2019-04-10 15:00:00	18	3.17	4.17
2019-04-10 16:00:00	18	2.17	5.33
2019-04-10 17:00:00	8	2.33	1.33
2019-04-10 18:00:00	35	3.58	9.17
2019-04-10 19:00:00	17	2.17	2.92
2019-04-10 20:00:00	12	3.08	3
2019-04-10 21:00:00	9	2.08	2.75
2019-04-10 22:00:00	4	1.92	1.17
2019-04-10 23:00:00	2	2.67	3.75
2019-04-11 00:00:00	1	3.44	3
2019-04-11 01:00:00	1	2.92	0.75
2019-04-11 02:00:00	0	1.92	0.34
2019-04-11 03:00:00	0	1.92	0.34
2019-04-11 04:00:00	0	2.92	0.67
2019-04-11 05:00:00	0	2	0.5
2019-04-11 06:00:00	5	2.92	1.42
2019-04-11 07:00:00	12	2.08	3.25
2019-04-11 08:00:00	19	2.17	5.08
2019-04-11 09:00:00	10	3	3.58
2019-04-11 10:00:00	12	1.83	4.58
2019-04-11 11:00:00	17	2.83	4.75
2019-04-11 12:00:00	15	2	5.08
2019-04-11 13:00:00	17	3.67	4.59
2019-04-11 14:00:00	10	2.25	5.75
2019-04-11 15:00:00	5	2.08	4.58
2019-04-11 16:00:00	19	3.67	5.58
2019-04-11 17:00:00	15	3.5	5.33
2019-04-11 18:00:00	14	4.58	4.08
2019-04-11 19:00:00	21	5.25	6.17
2019-04-11 20:00:00	7	2.08	3.58
2019-04-11 21:00:00	19	2.83	5.83
2019-04-11 22:00:00	10	2.25	3.5
2019-04-11 23:00:00	4	2.08	2.67
2019-04-12 00:00:00	1	2.44	4.55
2019-04-12 01:00:00	0	2.25	1.83
2019-04-12 02:00:00	1	3	1.92
2019-04-12 03:00:00	1	2.84	1.08
2019-04-12 04:00:00	0	2.08	3.25
2019-04-12 05:00:00	2	3	2.42
2019-04-12 06:00:00	3	2.25	2.42
2019-04-12 07:00:00	34	3.25	7.42
2019-04-12 08:00:00	13	2.25	6.17
2019-04-12 09:00:00	13	2.17	6.25
2019-04-12 10:00:00	27	3.5	9.42
2019-04-12 11:00:00	18	2.34	4.92
2019-04-12 12:00:00	18	3.33	5.67
2019-04-12 13:00:00	30	4.17	6.67
2019-04-12 14:00:00	15	4.5	4.83
2019-04-12 15:00:00	25	5.83	7.5
2019-04-12 16:00:00	19	6	6.83
2019-04-12 17:00:00	22	3.5	4.42
2019-04-12 18:00:00	7	4.08	4
2019-04-12 19:00:00	11	6.67	4.92
2019-04-12 20:00:00	20	4.58	6.25
2019-04-12 21:00:00	7	2.58	2.92
2019-04-12 22:00:00	7	2.42	3.5
2019-04-12 23:00:00	9	2.83	5.42
2019-04-13 00:00:00	3	3.56	1.22
2019-04-13 01:00:00	0	3	1.83
2019-04-13 02:00:00	0	2.17	2.25
2019-04-13 03:00:00	1	2.08	3.42
2019-04-13 04:00:00	0	4.67	1.33
2019-04-13 05:00:00	1	2.67	2.08
2019-04-13 06:00:00	14	2.92	5.33
2019-04-13 07:00:00	6	3.92	3.08
2019-04-13 08:00:00	6	2.08	4.5
2019-04-13 09:00:00	18	3.17	6
2019-04-13 10:00:00	13	2.08	4.92
2019-04-13 11:00:00	16	2.92	3.67
2019-04-13 12:00:00	13	2.42	4.09
2019-04-13 13:00:00	7	4.59	2.83
2019-04-13 14:00:00	13	6.42	5
2019-04-13 15:00:00	9	4.09	3.25
2019-04-13 16:00:00	12	6.17	4.25
2019-04-13 17:00:00	9	4.59	3.75
2019-04-13 18:00:00	6	2	3.25
2019-04-13 19:00:00	7	6	3.25
2019-04-13 20:00:00	7	4.92	3.17
2019-04-13 21:00:00	13	2.83	4.25
2019-04-13 22:00:00	1	2.09	1.25
2019-04-13 23:00:00	5	2	2.83
2019-04-14 00:00:00	3	4.22	3.44
2019-04-14 01:00:00	1	2.75	0.75
2019-04-14 02:00:00	2	2.67	1.67
2019-04-14 03:00:00	0	2.42	1
2019-04-14 04:00:00	1	3.25	2.33
2019-04-14 05:00:00	1	3.42	2.34
2019-04-14 06:00:00	2	2.5	0.84
2019-04-14 07:00:00	10	3.5	3.5
2019-04-14 08:00:00	6	2.5	2.5
2019-04-14 09:00:00	7	2.42	3.42
2019-04-14 10:00:00	12	3.17	4.67
2019-04-14 11:00:00	5	2.33	2.92
2019-04-14 12:00:00	11	3.33	3.08
2019-04-14 13:00:00	6	2.75	2
2019-04-14 14:00:00	6	3.5	1.83
2019-04-14 15:00:00	7	5.17	2.83
2019-04-14 16:00:00	6	3.75	2.09
2019-04-14 17:00:00	5	5.09	2.33
2019-04-14 18:00:00	6	2	1.67
2019-04-14 19:00:00	4	4	1.75
2019-04-14 20:00:00	8	6.59	3.84
2019-04-14 21:00:00	2	2.25	0.75
2019-04-14 22:00:00	1	2.92	0.83
2019-04-14 23:00:00	1	1.92	0.58
2019-04-15 00:00:00	3	3.22	1.44
2019-04-15 01:00:00	0	3.84	1.17
2019-04-15 02:00:00	0	2.25	0.5
2019-04-15 03:00:00	0	2.92	0.42
2019-04-15 04:00:00	0	3.25	1
2019-04-15 05:00:00	0	3.17	0.83
2019-04-15 06:00:00	3	3.67	1.42
2019-04-15 07:00:00	18	3.75	6.33
2019-04-15 08:00:00	11	2.25	4.33
2019-04-15 09:00:00	16	2.92	6.58
2019-04-15 10:00:00	9	2	5.67
2019-04-15 11:00:00	12	2.58	3.17
2019-04-15 12:00:00	18	3.42	6.08
2019-04-15 13:00:00	18	2.75	4.92
2019-04-15 14:00:00	17	3.42	5.17
2019-04-15 15:00:00	13	5.5	5.75
2019-04-15 16:00:00	18	3.75	5.17
2019-04-15 17:00:00	16	5.67	5.08
2019-04-15 18:00:00	15	2.92	5.84
2019-04-15 19:00:00	12	3.83	3.25
2019-04-15 20:00:00	8	3.92	2.67
2019-04-15 21:00:00	5	2.25	1.5
2019-04-15 22:00:00	3	2.83	4
2019-04-15 23:00:00	1	2	2
2019-04-16 00:00:00	0	2.67	2.56
2019-04-16 01:00:00	1	4.17	0.83
2019-04-16 02:00:00	0	2.25	0.5
2019-04-16 03:00:00	0	3	2.17
2019-04-16 04:00:00	0	2.25	1.92
2019-04-16 05:00:00	0	2.5	0.42
2019-04-16 06:00:00	7	3	3.42
2019-04-16 07:00:00	18	3.17	5.09
2019-04-16 08:00:00	16	2.92	5.67
2019-04-16 09:00:00	12	2.09	6.33
2019-04-16 10:00:00	15	2.34	5.33
2019-04-16 11:00:00	16	3	5.33
2019-04-16 12:00:00	15	2.84	6.17
2019-04-16 13:00:00	18	2.34	6.17
2019-04-16 14:00:00	13	2.92	6.25
2019-04-16 15:00:00	15	2.34	5.42
2019-04-16 16:00:00	19	3	7.5
2019-04-16 17:00:00	9	2	5.34
2019-04-16 18:00:00	25	2.42	6.09
2019-04-16 19:00:00	20	2.92	8
2019-04-16 20:00:00	13	2.25	5.09
2019-04-16 21:00:00	7	2.83	4.67
2019-04-16 22:00:00	5	2	4.25
2019-04-16 23:00:00	1	2.17	2
2019-04-17 00:00:00	1	2.67	2.56
2019-04-17 01:00:00	0	2	1.83
2019-04-17 02:00:00	0	3	1.83
2019-04-17 03:00:00	1	2	1.92
2019-04-17 04:00:00	0	2.17	0.25
2019-04-17 05:00:00	0	2.83	2
2019-04-17 06:00:00	5	2	4.09
2019-04-17 07:00:00	10	2.34	4.17
2019-04-17 08:00:00	13	2.92	6.08
2019-04-17 09:00:00	10	2.25	4.17
2019-04-17 10:00:00	16	2.92	6.25
2019-04-17 11:00:00	11	2.09	6.75
2019-04-17 12:00:00	13	2.34	4.92
2019-04-17 13:00:00	30	3.17	8.08
2019-04-17 14:00:00	12	2.25	5
2019-04-17 15:00:00	16	2.17	7
2019-04-17 16:00:00	12	2.83	6
2019-04-17 17:00:00	13	2.34	4.92
2019-04-17 18:00:00	23	3	6.5
2019-04-17 19:00:00	13	2.34	5.25
2019-04-17 20:00:00	19	3	6.42
2019-04-17 21:00:00	1	2	4.25
2019-04-17 22:00:00	3	2.17	2.33
2019-04-17 23:00:00	7	2.92	4.17
2019-04-18 00:00:00	0	1.67	3
2019-04-18 01:00:00	3	2.08	3.83
2019-04-18 02:00:00	1	2.75	3.42
2019-04-18 03:00:00	0	2.17	2.09
2019-04-18 04:00:00	0	2.83	2.34
2019-04-18 05:00:00	0	2.17	3.25
2019-04-18 06:00:00	0	2.08	3.42
2019-04-18 07:00:00	6	2.67	2.58
2019-04-18 08:00:00	3	2.17	1.84
2019-04-18 09:00:00	13	2.17	4.92
2019-04-18 10:00:00	7	3.92	4.08
2019-04-18 11:00:00	10	2.08	4.08
2019-04-18 12:00:00	17	2.83	5.25
2019-04-18 13:00:00	10	3	3.67
2019-04-18 14:00:00	17	2.33	4.5
2019-04-18 15:00:00	14	3.17	4.92
2019-04-18 16:00:00	13	3	3.75
2019-04-18 17:00:00	14	3.83	3.58
2019-04-18 18:00:00	15	5	5.09
2019-04-18 19:00:00	16	4.42	5.34
2019-04-18 20:00:00	10	3.08	4
2019-04-18 21:00:00	8	2.33	3.75
2019-04-18 22:00:00	3	3	1.42
2019-04-18 23:00:00	2	2.5	2.17
2019-04-19 00:00:00	3	2.67	2.89
2019-04-19 01:00:00	2	3.25	0.75
2019-04-19 02:00:00	4	2.5	1.17
2019-04-19 03:00:00	1	2.92	0.5
2019-04-19 04:00:00	3	3	1
2019-04-19 05:00:00	0	2.25	0.25
2019-04-19 06:00:00	3	3.25	0.75
2019-04-19 07:00:00	2	2.5	0.92
2019-04-19 08:00:00	2	2.25	0.67
2019-04-19 09:00:00	4	3	1.33
2019-04-19 10:00:00	0	2.17	0.33
2019-04-19 11:00:00	4	2.5	1.33
2019-04-19 12:00:00	4	2.83	2.83
2019-04-19 13:00:00	6	3.42	1.84
2019-04-19 14:00:00	3	4.92	1.75
2019-04-19 15:00:00	7	6.17	3.25
2019-04-19 16:00:00	3	5.59	2.17
2019-04-19 17:00:00	7	3.08	3.67
2019-04-19 18:00:00	6	3.5	1.83
2019-04-19 19:00:00	4	6.59	3
2019-04-19 20:00:00	2	5.17	1.75
2019-04-19 21:00:00	6	2.33	3.09
2019-04-19 22:00:00	4	3	2.34
2019-04-19 23:00:00	1	2	2.33
2019-04-20 00:00:00	5	3.67	1.56
2019-04-20 01:00:00	0	3.08	1.92
2019-04-20 02:00:00	1	2.25	1.92
2019-04-20 03:00:00	1	3	2.08
2019-04-20 04:00:00	0	3.84	0.83
2019-04-20 05:00:00	0	2.42	0.5
2019-04-20 06:00:00	1	3.08	2.08
2019-04-20 07:00:00	3	3.5	1.17
2019-04-20 08:00:00	2	3	2.58
2019-04-20 09:00:00	5	2.92	4.42
2019-04-20 10:00:00	8	2.25	2.25
2019-04-20 11:00:00	16	3	5.42
2019-04-20 12:00:00	6	2	3.33
2019-04-20 13:00:00	8	6.25	2.75
2019-04-20 14:00:00	4	5.5	2.75
2019-04-20 15:00:00	5	4.92	2.42
2019-04-20 16:00:00	3	6.25	2.17
2019-04-20 17:00:00	3	5.34	2.42
2019-04-20 18:00:00	2	3	2.33
2019-04-20 19:00:00	7	4.75	2.75
2019-04-20 20:00:00	6	5.84	3.42
2019-04-20 21:00:00	4	3	1.42
2019-04-20 22:00:00	5	2	3
2019-04-20 23:00:00	1	3	2.25
2019-04-21 00:00:00	4	3.78	1.22
2019-04-21 01:00:00	3	3.92	1
2019-04-21 02:00:00	0	2.25	1
2019-04-21 03:00:00	1	2.25	0.58
2019-04-21 04:00:00	0	4.17	0.75
2019-04-21 05:00:00	1	2.5	0.58
2019-04-21 06:00:00	0	3.67	0.58
2019-04-21 07:00:00	2	2.67	0.83
2019-04-21 08:00:00	5	2	1.42
2019-04-21 09:00:00	4	3	1.17
2019-04-21 10:00:00	8	2.08	2.25
2019-04-21 11:00:00	10	3.08	2.42
2019-04-21 12:00:00	6	2	2
2019-04-21 13:00:00	7	2.42	1.92
2019-04-21 14:00:00	2	5.17	1.67
2019-04-21 15:00:00	0	4.5	1.33
2019-04-21 16:00:00	5	4.92	2
2019-04-21 17:00:00	5	4.34	2.67
2019-04-21 18:00:00	3	1.92	1.09
2019-04-21 19:00:00	5	5.17	2
2019-04-21 20:00:00	2	6.17	2.5
2019-04-21 21:00:00	9	3.17	2.75
2019-04-21 22:00:00	1	2.83	2.08
2019-04-21 23:00:00	0	2	1.75
2019-04-22 00:00:00	0	2.78	2.33
2019-04-22 01:00:00	0	2.92	0.5
2019-04-22 02:00:00	1	2.92	0.59
2019-04-22 03:00:00	0	2.75	1.92
2019-04-22 04:00:00	0	2.33	0.42
2019-04-22 05:00:00	2	4.33	1.25
2019-04-22 06:00:00	10	3.25	3.17
2019-04-22 07:00:00	8	2.83	3.83
2019-04-22 08:00:00	9	3.08	3.83
2019-04-22 09:00:00	11	2.08	4.5
2019-04-22 10:00:00	14	2.92	1.92
2019-04-22 11:00:00	23	3.17	4.17
2019-04-22 12:00:00	10	2.08	2.75
2019-04-22 13:00:00	18	3.67	4.42
2019-04-22 14:00:00	11	2.08	3.59
2019-04-22 15:00:00	12	5.59	4.5
2019-04-22 16:00:00	12	3.58	3.42
2019-04-22 17:00:00	20	5.5	6.58
2019-04-22 18:00:00	15	3.83	3.08
2019-04-22 19:00:00	13	2.58	3.67
2019-04-22 20:00:00	9	3.92	2.83
2019-04-22 21:00:00	9	3	4.09
2019-04-22 22:00:00	3	2	2.33
2019-04-22 23:00:00	3	2.67	1.42
2019-04-23 00:00:00	0	1.56	1.67
2019-04-23 01:00:00	0	3.75	0.75
2019-04-23 02:00:00	1	2.92	2.17
2019-04-23 03:00:00	0	2	1.92
2019-04-23 04:00:00	0	2.67	0.84
2019-04-23 05:00:00	0	2.09	1.83
2019-04-23 06:00:00	6	2.08	3.17
2019-04-23 07:00:00	17	4.09	6.17
2019-04-23 08:00:00	5	2.75	3.5
2019-04-23 09:00:00	18	2.92	3.75
2019-04-23 10:00:00	19	2.42	9.09
2019-04-23 11:00:00	22	2.17	7
2019-04-23 12:00:00	19	2.92	5.17
2019-04-23 13:00:00	23	3.08	6.42
2019-04-23 14:00:00	11	2.08	4.34
2019-04-23 15:00:00	9	2.33	2.42
2019-04-23 16:00:00	17	3.08	6.17
2019-04-23 17:00:00	14	2.09	4.58
2019-04-23 18:00:00	21	3.25	6
2019-04-23 19:00:00	17	2.08	5.83
2019-04-23 20:00:00	7	2.25	1.92
2019-04-23 21:00:00	14	3	5
2019-04-23 22:00:00	6	2	3.17
2019-04-23 23:00:00	4	3.08	2.75
2019-04-24 00:00:00	0	1.89	0.22
2019-04-24 01:00:00	0	2.17	0.34
2019-04-24 02:00:00	0	2.83	1.92
2019-04-24 03:00:00	0	2	1.75
2019-04-24 04:00:00	0	3	1.83
2019-04-24 05:00:00	2	1.92	0.67
2019-04-24 06:00:00	4	2	1.17
2019-04-24 07:00:00	31	4.17	5.67
2019-04-24 08:00:00	20	3.08	4.59
2019-04-24 09:00:00	5	2.59	3.84
2019-04-24 10:00:00	19	3	7
2019-04-24 11:00:00	11	2.17	6.92
2019-04-24 12:00:00	15	2.25	4.92
2019-04-24 13:00:00	38	3.84	9.42
2019-04-24 14:00:00	13	2.42	5.92
2019-04-24 15:00:00	13	2.25	4.92
2019-04-24 16:00:00	12	2.92	6
2019-04-24 17:00:00	13	2.58	3.58
2019-04-24 18:00:00	10	3.17	4.17
2019-04-24 19:00:00	15	2.09	6.84
2019-04-24 20:00:00	16	2.25	5.83
2019-04-24 21:00:00	9	2.83	3.5
2019-04-24 22:00:00	4	2.17	4.42
2019-04-24 23:00:00	1	2	3.5
2019-04-25 00:00:00	1	2.55	4.67
2019-04-25 01:00:00	0	2.17	2
2019-04-25 02:00:00	0	2.83	2.34
2019-04-25 03:00:00	0	2	4.42
2019-04-25 04:00:00	1	2.09	0.67
2019-04-25 05:00:00	1	2	2
2019-04-25 06:00:00	9	3	2.09
2019-04-25 07:00:00	7	2.08	2.5
2019-04-25 08:00:00	10	2.08	2.58
2019-04-25 09:00:00	17	3.08	4.67
2019-04-25 10:00:00	15	2.58	4
2019-04-25 11:00:00	17	3.17	3.08
2019-04-25 12:00:00	18	2.25	6.33
2019-04-25 13:00:00	9	2.42	1.58
2019-04-25 14:00:00	19	3.75	4.92
2019-04-25 15:00:00	10	2.42	3.08
2019-04-25 16:00:00	15	4	1.58
2019-04-25 17:00:00	9	3.08	5
2019-04-25 18:00:00	18	4.58	5.58
2019-04-25 19:00:00	18	6.67	5.75
2019-04-25 20:00:00	14	2.42	4.09
2019-04-25 21:00:00	11	3	2.92
2019-04-25 22:00:00	6	2.17	3.17
2019-04-25 23:00:00	1	2	2.08
2019-04-26 00:00:00	4	2.55	5
2019-04-26 01:00:00	0	2	2
2019-04-26 02:00:00	0	3	1.17
2019-04-26 03:00:00	0	2.92	1.5
2019-04-26 04:00:00	0	2	1.75
2019-04-26 05:00:00	0	2.92	1.92
2019-04-26 06:00:00	6	2	3.25
2019-04-26 07:00:00	24	3.25	6.17
2019-04-26 08:00:00	6	3	3
2019-04-26 09:00:00	5	2.08	4.25
2019-04-26 10:00:00	16	3.33	5.5
2019-04-26 11:00:00	25	2.42	5.75
2019-04-26 12:00:00	18	3	5.92
2019-04-26 13:00:00	6	3.5	3.58
2019-04-26 14:00:00	16	5.25	5.25
2019-04-26 15:00:00	18	6	5.25
2019-04-26 16:00:00	6	5.67	3.08
2019-04-26 17:00:00	20	3.59	5.75
2019-04-26 18:00:00	19	3.08	5.17
2019-04-26 19:00:00	17	6.92	6.17
2019-04-26 20:00:00	7	5.67	3
2019-04-26 21:00:00	6	2.25	3.17
2019-04-26 22:00:00	5	2.83	4.42
2019-04-26 23:00:00	4	2	4
2019-04-27 00:00:00	3	3.11	0.89
2019-04-27 01:00:00	2	2.83	3.08
2019-04-27 02:00:00	1	2.17	2.58
2019-04-27 03:00:00	1	2.08	3.42
2019-04-27 04:00:00	0	4.25	1
2019-04-27 05:00:00	0	2.17	1.75
2019-04-27 06:00:00	0	2.83	3.33
2019-04-27 07:00:00	10	3.5	3.08
2019-04-27 08:00:00	4	3.25	3.09
2019-04-27 09:00:00	16	3.25	7.17
2019-04-27 10:00:00	12	2.25	5.42
2019-04-27 11:00:00	19	2.92	6.25
2019-04-27 12:00:00	6	2.75	5
2019-04-27 13:00:00	14	5	6.17
2019-04-27 14:00:00	9	6.25	3.75
2019-04-27 15:00:00	8	6.17	3.33
2019-04-27 16:00:00	8	5.92	3.67
2019-04-27 17:00:00	9	6.67	4.17
2019-04-27 18:00:00	6	2.08	3
2019-04-27 19:00:00	5	5.25	1.92
2019-04-27 20:00:00	6	6.59	4.08
2019-04-27 21:00:00	4	2.25	1.17
2019-04-27 22:00:00	2	2.92	0.83
2019-04-27 23:00:00	5	2	1.33
2019-04-28 00:00:00	4	3.33	3.22
2019-04-28 01:00:00	4	4.34	3.42
2019-04-28 02:00:00	2	3	2.33
2019-04-28 03:00:00	1	2.17	2
2019-04-28 04:00:00	3	3.33	4.08
2019-04-28 05:00:00	0	3	3.67
2019-04-28 06:00:00	2	3.42	1.17
2019-04-28 07:00:00	3	3.33	4
2019-04-28 08:00:00	8	2.25	3.92
2019-04-28 09:00:00	3	2.83	2.67
2019-04-28 10:00:00	7	2.25	4.83
2019-04-28 11:00:00	17	2	5.08
2019-04-28 12:00:00	8	2.92	4.33
2019-04-28 13:00:00	3	2.25	3.09
2019-04-28 14:00:00	5	4.5	2.33
2019-04-28 15:00:00	8	4.33	2.67
2019-04-28 16:00:00	3	3.75	1.5
2019-04-28 17:00:00	12	5.75	2.67
2019-04-28 18:00:00	5	2.67	3.58
2019-04-28 19:00:00	5	4	2.08
2019-04-28 20:00:00	6	6.92	3.33
2019-04-28 21:00:00	4	3.59	3.33
2019-04-28 22:00:00	1	2	2
2019-04-28 23:00:00	1	3	2.17
2019-04-29 00:00:00	1	2.67	1.67
2019-04-29 01:00:00	1	3.92	1.83
2019-04-29 02:00:00	0	3.34	1.5
2019-04-29 03:00:00	0	2	1.92
2019-04-29 04:00:00	0	3	2.17
2019-04-29 05:00:00	2	4	1.25
2019-04-29 06:00:00	6	3.42	1.92
2019-04-29 07:00:00	23	3.92	6.17
2019-04-29 08:00:00	5	2.58	1.67
2019-04-29 09:00:00	15	2.42	4
2019-04-29 10:00:00	16	3.67	3.92
2019-04-29 11:00:00	12	2.08	4.84
2019-04-29 12:00:00	14	2.33	3.75
2019-04-29 13:00:00	17	3.67	5.92
2019-04-29 14:00:00	3	3.17	3.67
2019-04-29 15:00:00	19	6.75	5.83
2019-04-29 16:00:00	11	2.67	3.75
2019-04-29 17:00:00	19	6.67	6.42
2019-04-29 18:00:00	21	3.67	4.33
2019-04-29 19:00:00	12	2.33	4.75
2019-04-29 20:00:00	11	5.59	3.58
2019-04-29 21:00:00	8	2.67	2.33
2019-04-29 22:00:00	4	2.17	1.17
2019-04-29 23:00:00	2	2.83	2.33
2019-04-30 00:00:00	0	3	0.45
2019-04-30 01:00:00	0	4.67	0.92
2019-04-30 02:00:00	0	2	1.75
2019-04-30 03:00:00	0	2.25	0.34
2019-04-30 04:00:00	0	2.92	0.5
2019-04-30 05:00:00	1	2	0.5
2019-04-30 06:00:00	15	3	2.58
2019-04-30 07:00:00	9	3.25	3
2019-04-30 08:00:00	9	2	2.34
2019-04-30 09:00:00	24	3.25	5.75
2019-04-30 10:00:00	9	2.08	4.58
2019-04-30 11:00:00	21	2.92	3.34
2019-04-30 12:00:00	11	3.67	7.25
2019-04-30 13:00:00	9	3	2.58
2019-04-30 14:00:00	18	2.92	4.58
2019-04-30 15:00:00	10	2.5	4.42
2019-04-30 16:00:00	16	2.17	5.84
2019-04-30 17:00:00	27	3.17	6.25
2019-04-30 18:00:00	17	2.17	5.58
2019-04-30 19:00:00	11	2.83	3.42
2019-04-30 20:00:00	16	2.25	5.08
2019-04-30 21:00:00	10	2.08	4.08
2019-04-30 22:00:00	8	3	3.67
2019-04-30 23:00:00	2	1.92	2.25
2019-05-01 00:00:00	11	2.44	4.56

## Sheet: PM 08160 03
Data/Hora	Intensidade(carros/hora)	Ocupacao(%)	Carga(%)
2019-04-01 00:00:00	37	0	0.89
2019-04-01 01:00:00	13	0	0.83
2019-04-01 02:00:00	15	0	0.25
2019-04-01 03:00:00	6	0	0.17
2019-04-01 04:00:00	8	0	0.08
2019-04-01 05:00:00	21	0	0.58
2019-04-01 06:00:00	167	0.67	7.17
2019-04-01 07:00:00	431	3.08	22.92
2019-04-01 08:00:00	389	2.5	20.75
2019-04-01 09:00:00	407	2.83	22
2019-04-01 10:00:00	373	2.34	19.75
2019-04-01 11:00:00	413	2.92	21.84
2019-04-01 12:00:00	475	3.5	25.25
2019-04-01 13:00:00	473	3.5	25.17
2019-04-01 14:00:00	406	2.5	22.25
2019-04-01 15:00:00	431	2.42	22.84
2019-04-01 16:00:00	405	2.17	21.83
2019-04-01 17:00:00	515	4.33	27.83
2019-04-01 18:00:00	543	12.08	32.42
2019-04-01 19:00:00	422	6.25	24.09
2019-04-01 20:00:00	282	1.67	15.09
2019-04-01 21:00:00	250	1.17	12.58
2019-04-01 22:00:00	250	1.17	13.42
2019-04-01 23:00:00	61	0.08	2.67
2019-04-02 00:00:00	28	0	0.78
2019-04-02 01:00:00	13	0	0.42
2019-04-02 02:00:00	10	0	0.42
2019-04-02 03:00:00	7	0	0.17
2019-04-02 04:00:00	6	0	0.42
2019-04-02 05:00:00	25	0	0.42
2019-04-02 06:00:00	185	1.08	8.33
2019-04-02 07:00:00	433	3	23.25
2019-04-02 08:00:00	399	2.67	20.92
2019-04-02 09:00:00	440	2.92	24
2019-04-02 10:00:00	445	3.08	23.83
2019-04-02 11:00:00	413	3.42	21.67
2019-04-02 12:00:00	503	3.83	27.25
2019-04-02 13:00:00	519	3.75	28.17
2019-04-02 14:00:00	449	3.08	24.67
2019-04-02 15:00:00	416	2.34	22.5
2019-04-02 16:00:00	372	2.17	19.58
2019-04-02 17:00:00	512	5	26.92
2019-04-02 18:00:00	574	9.08	33.42
2019-04-02 19:00:00	473	12.59	29.17
2019-04-02 20:00:00	357	2.33	19.25
2019-04-02 21:00:00	236	1	12.42
2019-04-02 22:00:00	282	1.17	15.08
2019-04-02 23:00:00	88	0.08	4.33
2019-04-03 00:00:00	33	0	0.89
2019-04-03 01:00:00	11	0	0.17
2019-04-03 02:00:00	4	0	0.17
2019-04-03 03:00:00	7	0	0.42
2019-04-03 04:00:00	5	0	0.17
2019-04-03 05:00:00	21	0	0.5
2019-04-03 06:00:00	177	1	7.67
2019-04-03 07:00:00	475	3.75	25.58
2019-04-03 08:00:00	394	3.34	21.17
2019-04-03 09:00:00	478	3.25	25.83
2019-04-03 10:00:00	477	3.5	25.25
2019-04-03 11:00:00	464	4	25.5
2019-04-03 12:00:00	495	3.33	26.67
2019-04-03 13:00:00	497	4.75	27.34
2019-04-03 14:00:00	423	2.5	22
2019-04-03 15:00:00	392	2.17	21.5
2019-04-03 16:00:00	386	2.17	20.75
2019-04-03 17:00:00	498	3.25	26.42
2019-04-03 18:00:00	512	4.34	27.25
2019-04-03 19:00:00	449	3.33	25.17
2019-04-03 20:00:00	295	1.67	15.5
2019-04-03 21:00:00	274	1.17	14.58
2019-04-03 22:00:00	290	1.33	15.75
2019-04-03 23:00:00	100	0.08	4.92
2019-04-04 00:00:00	84	0	3.45
2019-04-04 01:00:00	11	0	0.17
2019-04-04 02:00:00	17	0	0.58
2019-04-04 03:00:00	11	0	0.25
2019-04-04 04:00:00	9	0	0.25
2019-04-04 05:00:00	24	0	0.67
2019-04-04 06:00:00	157	0.75	6.58
2019-04-04 07:00:00	465	3.33	25.09
2019-04-04 08:00:00	389	2.58	20.42
2019-04-04 09:00:00	457	3.17	24.75
2019-04-04 10:00:00	437	3	23.09
2019-04-04 11:00:00	433	2.84	23
2019-04-04 12:00:00	541	4.08	29.5
2019-04-04 13:00:00	470	5.58	26.33
2019-04-04 14:00:00	446	2.83	23.59
2019-04-04 15:00:00	448	3.25	24.25
2019-04-04 16:00:00	417	2.5	22.42
2019-04-04 17:00:00	521	3.92	28.25
2019-04-04 18:00:00	483	18.42	31.92
2019-04-04 19:00:00	485	4.17	26.83
2019-04-04 20:00:00	350	2.17	18.67
2019-04-04 21:00:00	270	1.33	14.25
2019-04-04 22:00:00	285	1.25	15
2019-04-04 23:00:00	112	0.08	5.58
2019-04-05 00:00:00	72	0	3.11
2019-04-05 01:00:00	21	0	1.08
2019-04-05 02:00:00	21	0	0.5
2019-04-05 03:00:00	8	0	0.08
2019-04-05 04:00:00	14	0	0.5
2019-04-05 05:00:00	26	0	0.58
2019-04-05 06:00:00	155	0.67	7
2019-04-05 07:00:00	460	3.67	24.42
2019-04-05 08:00:00	388	2.5	20.25
2019-04-05 09:00:00	460	3.17	24.83
2019-04-05 10:00:00	464	3.34	25.08
2019-04-05 11:00:00	462	5.08	25.33
2019-04-05 12:00:00	557	33.67	39.25
2019-04-05 13:00:00	506	10.34	30.67
2019-04-05 14:00:00	428	2.75	23
2019-04-05 15:00:00	447	2.75	23.59
2019-04-05 16:00:00	400	3.67	22.25
2019-04-05 17:00:00	547	6.5	29.5
2019-04-05 18:00:00	480	18.33	32
2019-04-05 19:00:00	469	3.67	25.92
2019-04-05 20:00:00	344	2.08	19.08
2019-04-05 21:00:00	276	1.25	14.34
2019-04-05 22:00:00	292	1.25	15.42
2019-04-05 23:00:00	167	0.67	8.75
2019-04-06 00:00:00	128	0.11	5.78
2019-04-06 01:00:00	97	0	4.42
2019-04-06 02:00:00	52	0	1.83
2019-04-06 03:00:00	36	0	0.92
2019-04-06 04:00:00	31	0	0.75
2019-04-06 05:00:00	24	0	0.17
2019-04-06 06:00:00	51	0	1.67
2019-04-06 07:00:00	289	2.33	14.08
2019-04-06 08:00:00	319	2.08	16.67
2019-04-06 09:00:00	479	6.92	26.5
2019-04-06 10:00:00	398	3.08	22
2019-04-06 11:00:00	436	4.92	23.34
2019-04-06 12:00:00	516	4.25	28.5
2019-04-06 13:00:00	400	2.5	21.84
2019-04-06 14:00:00	312	1.83	17.25
2019-04-06 15:00:00	299	2.17	15.5
2019-04-06 16:00:00	293	1.59	15.84
2019-04-06 17:00:00	250	1.42	12.92
2019-04-06 18:00:00	232	0.84	11.92
2019-04-06 19:00:00	251	1.17	13.09
2019-04-06 20:00:00	228	1	12.08
2019-04-06 21:00:00	202	0.92	9.92
2019-04-06 22:00:00	185	0.67	9.67
2019-04-06 23:00:00	150	0.25	7.25
2019-04-07 00:00:00	156	0.44	8.22
2019-04-07 01:00:00	129	0.08	6.08
2019-04-07 02:00:00	77	0	3.25
2019-04-07 03:00:00	48	0	1.5
2019-04-07 04:00:00	65	0	2.5
2019-04-07 05:00:00	36	0	1.09
2019-04-07 06:00:00	62	0	2.5
2019-04-07 07:00:00	150	0.25	6.58
2019-04-07 08:00:00	202	0.59	10.5
2019-04-07 09:00:00	225	0.92	11.17
2019-04-07 10:00:00	344	1.83	17.83
2019-04-07 11:00:00	432	2.58	22.84
2019-04-07 12:00:00	527	3.34	28
2019-04-07 13:00:00	517	4.08	28.17
2019-04-07 14:00:00	292	1.5	16.42
2019-04-07 15:00:00	269	1	14.33
2019-04-07 16:00:00	203	0.59	10.42
2019-04-07 17:00:00	168	0.42	8.67
2019-04-07 18:00:00	246	1.08	12.25
2019-04-07 19:00:00	223	0.92	11.58
2019-04-07 20:00:00	172	0.5	8.67
2019-04-07 21:00:00	156	0.5	8.34
2019-04-07 22:00:00	71	0	3.08
2019-04-07 23:00:00	47	0	1.5
2019-04-08 00:00:00	29	0	0.89
2019-04-08 01:00:00	18	0	0.34
2019-04-08 02:00:00	3	0	0.17
2019-04-08 03:00:00	3	0	0.17
2019-04-08 04:00:00	7	0	0.25
2019-04-08 05:00:00	24	0.17	0.75
2019-04-08 06:00:00	174	0.67	7.75
2019-04-08 07:00:00	458	3.59	25
2019-04-08 08:00:00	370	2.17	19.67
2019-04-08 09:00:00	422	2.92	22.25
2019-04-08 10:00:00	401	2.42	21.59
2019-04-08 11:00:00	408	2.75	21.92
2019-04-08 12:00:00	529	3.67	28.17
2019-04-08 13:00:00	533	3.83	29.33
2019-04-08 14:00:00	379	2.42	20.67
2019-04-08 15:00:00	420	2.5	22.33
2019-04-08 16:00:00	365	2.25	19.75
2019-04-08 17:00:00	490	3.34	26.17
2019-04-08 18:00:00	441	18.5	29.75
2019-04-08 19:00:00	401	3.08	21.83
2019-04-08 20:00:00	306	1.92	15.75
2019-04-08 21:00:00	236	1	12.5
2019-04-08 22:00:00	270	1.25	14.17
2019-04-08 23:00:00	55	0.08	2.5
2019-04-09 00:00:00	23	0	0.22
2019-04-09 01:00:00	13	0	0.17
2019-04-09 02:00:00	5	0	0.17
2019-04-09 03:00:00	3	0	0.17
2019-04-09 04:00:00	7	0	0.08
2019-04-09 05:00:00	24	0	0.92
2019-04-09 06:00:00	191	0.75	8.33
2019-04-09 07:00:00	415	3.08	22.92
2019-04-09 08:00:00	405	2.58	21.25
2019-04-09 09:00:00	433	3.17	23.42
2019-04-09 10:00:00	399	3.25	21.5
2019-04-09 11:00:00	391	2.25	20.58
2019-04-09 12:00:00	487	5.25	27.17
2019-04-09 13:00:00	510	4	27.5
2019-04-09 14:00:00	376	2.42	20.5
2019-04-09 15:00:00	400	2.42	21.17
2019-04-09 16:00:00	392	2.08	21.17
2019-04-09 17:00:00	483	3.67	25.84
2019-04-09 18:00:00	501	4.5	27
2019-04-09 19:00:00	460	3.42	24.83
2019-04-09 20:00:00	360	2.67	19.5
2019-04-09 21:00:00	233	0.92	12.42
2019-04-09 22:00:00	264	1.17	13.67
2019-04-09 23:00:00	81	0	3.75
2019-04-10 00:00:00	49	0	1.78
2019-04-10 01:00:00	21	0	0.25
2019-04-10 02:00:00	8	0	0.42
2019-04-10 03:00:00	7	0	0.17
2019-04-10 04:00:00	4	0	0.25
2019-04-10 05:00:00	28	0	0.92
2019-04-10 06:00:00	174	0.75	7.42
2019-04-10 07:00:00	449	3.33	24.34
2019-04-10 08:00:00	432	2.75	22.75
2019-04-10 09:00:00	455	3.33	24.5
2019-04-10 10:00:00	449	3.34	24.5
2019-04-10 11:00:00	432	3.08	22.5
2019-04-10 12:00:00	472	19.5	31.17
2019-04-10 13:00:00	506	4.17	27.67
2019-04-10 14:00:00	395	2.42	21.33
2019-04-10 15:00:00	402	2.25	21.5
2019-04-10 16:00:00	412	2.33	22.08
2019-04-10 17:00:00	510	3.58	26.67
2019-04-10 18:00:00	495	6.42	28
2019-04-10 19:00:00	450	3.33	24.67
2019-04-10 20:00:00	297	1.75	15.83
2019-04-10 21:00:00	252	1.17	13.17
2019-04-10 22:00:00	279	1	14.5
2019-04-10 23:00:00	91	0.08	4.33
2019-04-11 00:00:00	56	0	2.33
2019-04-11 01:00:00	18	0	0
2019-04-11 02:00:00	15	0	0.25
2019-04-11 03:00:00	6	0	0.17
2019-04-11 04:00:00	12	0	0.17
2019-04-11 05:00:00	18	0	0.25
2019-04-11 06:00:00	147	0.5	6.17
2019-04-11 07:00:00	438	3.25	23.58
2019-04-11 08:00:00	387	2.34	20.08
2019-04-11 09:00:00	447	3.25	24.08
2019-04-11 10:00:00	422	2.92	22.25
2019-04-11 11:00:00	408	2.92	21.92
2019-04-11 12:00:00	505	5.75	27.58
2019-04-11 13:00:00	505	3.83	27.92
2019-04-11 14:00:00	483	3.34	25.5
2019-04-11 15:00:00	435	2.59	24.08
2019-04-11 16:00:00	396	2.33	21.25
2019-04-11 17:00:00	488	3.25	26.09
2019-04-11 18:00:00	489	5.25	26.92
2019-04-11 19:00:00	482	4.09	26.75
2019-04-11 20:00:00	378	2.42	19.84
2019-04-11 21:00:00	267	1.25	14.17
2019-04-11 22:00:00	283	1.58	15
2019-04-11 23:00:00	137	0.08	6.83
2019-04-12 00:00:00	103	0	5.11
2019-04-12 01:00:00	25	0	0.5
2019-04-12 02:00:00	17	0	0.67
2019-04-12 03:00:00	17	0	0.42
2019-04-12 04:00:00	12	0	0.75
2019-04-12 05:00:00	36	0	1
2019-04-12 06:00:00	156	0.58	7.08
2019-04-12 07:00:00	451	3.25	23.67
2019-04-12 08:00:00	402	2.67	21.34
2019-04-12 09:00:00	445	2.84	23.58
2019-04-12 10:00:00	463	3.42	24.75
2019-04-12 11:00:00	456	2.83	24.42
2019-04-12 12:00:00	643	15.92	38.08
2019-04-12 13:00:00	478	4.5	27.42
2019-04-12 14:00:00	405	2.67	21.58
2019-04-12 15:00:00	399	2.42	20.92
2019-04-12 16:00:00	404	2.34	22.25
2019-04-12 17:00:00	534	4.34	28.17
2019-04-12 18:00:00	496	21.67	33.58
2019-04-12 19:00:00	460	4.67	26.17
2019-04-12 20:00:00	391	2.58	21.09
2019-04-12 21:00:00	300	1.83	15.25
2019-04-12 22:00:00	307	1.92	16.92
2019-04-12 23:00:00	155	0.25	7.83
2019-04-13 00:00:00	111	0.11	5.33
2019-04-13 01:00:00	94	0	4
2019-04-13 02:00:00	49	0	2
2019-04-13 03:00:00	52	0	1.83
2019-04-13 04:00:00	32	0	0.84
2019-04-13 05:00:00	26	0	0.33
2019-04-13 06:00:00	59	0	2
2019-04-13 07:00:00	147	0.33	6.59
2019-04-13 08:00:00	284	1.92	14.67
2019-04-13 09:00:00	362	2.67	18.92
2019-04-13 10:00:00	298	3.25	16.25
2019-04-13 11:00:00	420	3.25	21.83
2019-04-13 12:00:00	440	3	24.09
2019-04-13 13:00:00	416	3	22.58
2019-04-13 14:00:00	308	1.67	16.5
2019-04-13 15:00:00	250	1.25	13.33
2019-04-13 16:00:00	262	1.33	13.67
2019-04-13 17:00:00	276	1.42	14.17
2019-04-13 18:00:00	263	1.33	13.75
2019-04-13 19:00:00	241	0.92	12.5
2019-04-13 20:00:00	234	1	12
2019-04-13 21:00:00	208	0.75	10.75
2019-04-13 22:00:00	182	0.5	9.58
2019-04-13 23:00:00	144	0.17	6.84
2019-04-14 00:00:00	172	0.33	8.78
2019-04-14 01:00:00	147	0.25	7.25
2019-04-14 02:00:00	93	0.17	4.33
2019-04-14 03:00:00	62	0	2.34
2019-04-14 04:00:00	42	0	1.5
2019-04-14 05:00:00	39	0	1
2019-04-14 06:00:00	67	0.08	2.42
2019-04-14 07:00:00	137	0.08	6.17
2019-04-14 08:00:00	170	0.42	8.75
2019-04-14 09:00:00	169	0.67	7.83
2019-04-14 10:00:00	278	1.25	14.42
2019-04-14 11:00:00	347	1.67	17.75
2019-04-14 12:00:00	498	2.92	26
2019-04-14 13:00:00	470	3	25.59
2019-04-14 14:00:00	267	1.25	14.75
2019-04-14 15:00:00	313	1.42	16.5
2019-04-14 16:00:00	191	0.58	10.42
2019-04-14 17:00:00	161	0.17	8
2019-04-14 18:00:00	183	0.75	9.25
2019-04-14 19:00:00	195	3.84	11.42
2019-04-14 20:00:00	180	4.67	9.83
2019-04-14 21:00:00	150	4.75	9
2019-04-14 22:00:00	61	0	2.67
2019-04-14 23:00:00	58	0	2.17
2019-04-15 00:00:00	33	0	1.11
2019-04-15 01:00:00	23	0	0.08
2019-04-15 02:00:00	7	0	0.08
2019-04-15 03:00:00	4	0	0.17
2019-04-15 04:00:00	10	0	0.42
2019-04-15 05:00:00	17	0	0.33
2019-04-15 06:00:00	151	0.5	6.42
2019-04-15 07:00:00	417	3.33	22.25
2019-04-15 08:00:00	341	2.17	18.08
2019-04-15 09:00:00	395	2.5	21.08
2019-04-15 10:00:00	433	3	23.08
2019-04-15 11:00:00	388	2.58	20.5
2019-04-15 12:00:00	467	4.33	24.92
2019-04-15 13:00:00	486	3.58	26.42
2019-04-15 14:00:00	400	2.5	21.67
2019-04-15 15:00:00	403	2.25	21.17
2019-04-15 16:00:00	368	1.92	19.58
2019-04-15 17:00:00	460	3.42	24.17
2019-04-15 18:00:00	448	4.75	24.84
2019-04-15 19:00:00	386	2.58	20.92
2019-04-15 20:00:00	299	1.83	15.92
2019-04-15 21:00:00	185	0.59	9.58
2019-04-15 22:00:00	156	0.17	7.59
2019-04-15 23:00:00	55	0	2.5
2019-04-16 00:00:00	28	0	0.67
2019-04-16 01:00:00	7	0	0.08
2019-04-16 02:00:00	7	0	0.25
2019-04-16 03:00:00	8	0	0.25
2019-04-16 04:00:00	4	0	0.33
2019-04-16 05:00:00	29	0	1
2019-04-16 06:00:00	152	0.5	6.58
2019-04-16 07:00:00	400	2.92	21.58
2019-04-16 08:00:00	371	2.33	19.25
2019-04-16 09:00:00	470	3.17	25.34
2019-04-16 10:00:00	424	2.92	22.75
2019-04-16 11:00:00	391	2.67	21
2019-04-16 12:00:00	465	3.75	24.42
2019-04-16 13:00:00	491	4	26.75
2019-04-16 14:00:00	381	2.42	20.83
2019-04-16 15:00:00	469	3	24.92
2019-04-16 16:00:00	406	2.42	21.83
2019-04-16 17:00:00	473	3.17	25.17
2019-04-16 18:00:00	502	10.67	29.58
2019-04-16 19:00:00	519	3.75	28.17
2019-04-16 20:00:00	337	2	18.09
2019-04-16 21:00:00	202	0.5	10.67
2019-04-16 22:00:00	173	0.42	9
2019-04-16 23:00:00	75	0	3.42
2019-04-17 00:00:00	40	0	1.34
2019-04-17 01:00:00	22	0	0.42
2019-04-17 02:00:00	6	0	0.17
2019-04-17 03:00:00	10	0	0.42
2019-04-17 04:00:00	18	0	0.08
2019-04-17 05:00:00	23	0.17	1.08
2019-04-17 06:00:00	146	0.5	6.17
2019-04-17 07:00:00	431	3.42	23.08
2019-04-17 08:00:00	430	2.92	22.42
2019-04-17 09:00:00	430	2.75	23.5
2019-04-17 10:00:00	471	3.34	25.25
2019-04-17 11:00:00	461	3.59	24.42
2019-04-17 12:00:00	555	5.33	30.17
2019-04-17 13:00:00	508	4.08	27.67
2019-04-17 14:00:00	390	2.25	21.33
2019-04-17 15:00:00	412	2.58	22.25
2019-04-17 16:00:00	397	2.25	21.08
2019-04-17 17:00:00	460	3.17	24.84
2019-04-17 18:00:00	472	4.75	25.92
2019-04-17 19:00:00	412	2.92	22.08
2019-04-17 20:00:00	292	1.42	15.67
2019-04-17 21:00:00	226	0.92	11.83
2019-04-17 22:00:00	206	0.67	10.67
2019-04-17 23:00:00	102	0	4.83
2019-04-18 00:00:00	93	0	4.44
2019-04-18 01:00:00	44	0	1.5
2019-04-18 02:00:00	31	0	0.67
2019-04-18 03:00:00	13	0	0
2019-04-18 04:00:00	12	0	0.67
2019-04-18 05:00:00	21	0	0.25
2019-04-18 06:00:00	95	0.17	3.58
2019-04-18 07:00:00	235	1.08	11.67
2019-04-18 08:00:00	331	2	17.08
2019-04-18 09:00:00	401	2.58	21.5
2019-04-18 10:00:00	399	2.67	21.33
2019-04-18 11:00:00	367	2.33	19.25
2019-04-18 12:00:00	365	2.58	19.33
2019-04-18 13:00:00	349	2.08	18.5
2019-04-18 14:00:00	356	2.09	18.67
2019-04-18 15:00:00	411	2.5	21.75
2019-04-18 16:00:00	372	2	20.25
2019-04-18 17:00:00	373	2.08	19.75
2019-04-18 18:00:00	313	1.5	17
2019-04-18 19:00:00	283	1.42	14.75
2019-04-18 20:00:00	264	1.25	13.75
2019-04-18 21:00:00	197	0.67	10.5
2019-04-18 22:00:00	172	0.34	8.5
2019-04-18 23:00:00	109	0.08	5.25
2019-04-19 00:00:00	120	0.11	5
2019-04-19 01:00:00	67	0	2.59
2019-04-19 02:00:00	29	0	0.67
2019-04-19 03:00:00	28	0	0.5
2019-04-19 04:00:00	25	0	0.5
2019-04-19 05:00:00	22	0	0.25
2019-04-19 06:00:00	43	0	1.17
2019-04-19 07:00:00	286	0.5	14.42
2019-04-19 08:00:00	185	0.08	9.25
2019-04-19 09:00:00	130	0.08	6.25
2019-04-19 10:00:00	131	0.25	6.08
2019-04-19 11:00:00	163	0.5	8
2019-04-19 12:00:00	181	0.67	9.25
2019-04-19 13:00:00	171	0.58	8.58
2019-04-19 14:00:00	154	0.42	7.67
2019-04-19 15:00:00	164	0.25	8.5
2019-04-19 16:00:00	169	0.17	8.33
2019-04-19 17:00:00	166	0.25	8.42
2019-04-19 18:00:00	160	0.59	8.25
2019-04-19 19:00:00	156	0.42	7.83
2019-04-19 20:00:00	140	0.25	6.92
2019-04-19 21:00:00	134	0	6.42
2019-04-19 22:00:00	141	0	6.75
2019-04-19 23:00:00	117	0	5.42
2019-04-20 00:00:00	55	0	2
2019-04-20 01:00:00	44	0	1.33
2019-04-20 02:00:00	27	0	0.58
2019-04-20 03:00:00	20	0	0.08
2019-04-20 04:00:00	14	0	0.25
2019-04-20 05:00:00	11	0	0.08
2019-04-20 06:00:00	32	0	0.92
2019-04-20 07:00:00	72	0	2.58
2019-04-20 08:00:00	125	0.17	5.83
2019-04-20 09:00:00	144	0.33	7
2019-04-20 10:00:00	190	0.58	9.5
2019-04-20 11:00:00	217	1	10.92
2019-04-20 12:00:00	226	0.92	11.67
2019-04-20 13:00:00	232	1.08	12.33
2019-04-20 14:00:00	196	0.92	10.25
2019-04-20 15:00:00	160	0.58	7.92
2019-04-20 16:00:00	150	0.08	7.5
2019-04-20 17:00:00	141	0.08	6.92
2019-04-20 18:00:00	156	0.33	7.09
2019-04-20 19:00:00	150	0.25	7.58
2019-04-20 20:00:00	161	0.5	7.92
2019-04-20 21:00:00	137	0.25	6.84
2019-04-20 22:00:00	141	0	6.83
2019-04-20 23:00:00	121	0	6
2019-04-21 00:00:00	100	0	4.44
2019-04-21 01:00:00	75	0	3
2019-04-21 02:00:00	29	0	0.83
2019-04-21 03:00:00	39	0	1
2019-04-21 04:00:00	25	0	0.58
2019-04-21 05:00:00	25	0	0.42
2019-04-21 06:00:00	60	0	2.33
2019-04-21 07:00:00	65	0	2.25
2019-04-21 08:00:00	146	0.25	7.09
2019-04-21 09:00:00	147	0.25	7.25
2019-04-21 10:00:00	228	0.84	11.34
2019-04-21 11:00:00	294	1.09	15.09
2019-04-21 12:00:00	370	2	19.42
2019-04-21 13:00:00	380	2.17	20.5
2019-04-21 14:00:00	230	0.92	12.25
2019-04-21 15:00:00	190	0.59	10.08
2019-04-21 16:00:00	204	0.75	10.08
2019-04-21 17:00:00	175	0.42	8.92
2019-04-21 18:00:00	185	0.67	9.17
2019-04-21 19:00:00	182	0.58	8.92
2019-04-21 20:00:00	160	0.25	8.17
2019-04-21 21:00:00	169	0.59	8.58
2019-04-21 22:00:00	70	0	3.17
2019-04-21 23:00:00	54	0	2
2019-04-22 00:00:00	28	0	0.44
2019-04-22 01:00:00	10	0	0.25
2019-04-22 02:00:00	8	0	0.17
2019-04-22 03:00:00	9	0	0.25
2019-04-22 04:00:00	15	0	0.17
2019-04-22 05:00:00	21	0	0.59
2019-04-22 06:00:00	156	0.58	6.67
2019-04-22 07:00:00	434	3	23.25
2019-04-22 08:00:00	335	1.75	17.17
2019-04-22 09:00:00	391	2.5	21.17
2019-04-22 10:00:00	372	2.42	19.17
2019-04-22 11:00:00	389	2.67	20.58
2019-04-22 12:00:00	482	3.83	26.33
2019-04-22 13:00:00	509	3.75	27.83
2019-04-22 14:00:00	341	1.92	18.08
2019-04-22 15:00:00	405	2.5	21.58
2019-04-22 16:00:00	364	2.5	19.25
2019-04-22 17:00:00	446	4	24
2019-04-22 18:00:00	441	5.67	25.08
2019-04-22 19:00:00	415	2.84	22.92
2019-04-22 20:00:00	281	1.25	14.67
2019-04-22 21:00:00	221	1	11.25
2019-04-22 22:00:00	239	0.92	12.84
2019-04-22 23:00:00	53	0	3
2019-04-23 00:00:00	23	0	0.55
2019-04-23 01:00:00	6	0	0.08
2019-04-23 02:00:00	8	0	0.59
2019-04-23 03:00:00	6	0	0.17
2019-04-23 04:00:00	3	0	0.08
2019-04-23 05:00:00	33	0	0.83
2019-04-23 06:00:00	169	0.75	7.33
2019-04-23 07:00:00	434	3.08	23.17
2019-04-23 08:00:00	360	1.92	19.09
2019-04-23 09:00:00	443	2.83	23.67
2019-04-23 10:00:00	428	3	22.83
2019-04-23 11:00:00	398	2.67	20.59
2019-04-23 12:00:00	483	6.67	27.5
2019-04-23 13:00:00	478	4	26.42
2019-04-23 14:00:00	377	2.25	19.67
2019-04-23 15:00:00	407	2.25	22.42
2019-04-23 16:00:00	402	2.42	21.33
2019-04-23 17:00:00	489	3.67	25.75
2019-04-23 18:00:00	514	9.92	30.33
2019-04-23 19:00:00	463	3.17	25.25
2019-04-23 20:00:00	332	2.25	17.75
2019-04-23 21:00:00	190	0.42	10
2019-04-23 22:00:00	274	1.42	14.42
2019-04-23 23:00:00	90	0	4.34
2019-04-24 00:00:00	55	0	2.11
2019-04-24 01:00:00	10	0	0.17
2019-04-24 02:00:00	12	0	0.17
2019-04-24 03:00:00	10	0	0.33
2019-04-24 04:00:00	13	0	0.5
2019-04-24 05:00:00	21	0	0.25
2019-04-24 06:00:00	168	0.58	7.33
2019-04-24 07:00:00	424	3.25	22.58
2019-04-24 08:00:00	402	2.59	21
2019-04-24 09:00:00	415	2.67	22.42
2019-04-24 10:00:00	443	2.67	23.17
2019-04-24 11:00:00	424	3	22.67
2019-04-24 12:00:00	508	4.42	27.84
2019-04-24 13:00:00	482	4.08	26.25
2019-04-24 14:00:00	450	2.84	24.17
2019-04-24 15:00:00	444	2.58	24.09
2019-04-24 16:00:00	426	2.33	22.5
2019-04-24 17:00:00	515	3.59	27.67
2019-04-24 18:00:00	524	6.83	29.17
2019-04-24 19:00:00	490	3.75	27.42
2019-04-24 20:00:00	323	1.92	17.08
2019-04-24 21:00:00	244	1.08	12.92
2019-04-24 22:00:00	252	0.83	13.34
2019-04-24 23:00:00	82	0.08	3.58
2019-04-25 00:00:00	56	0	2
2019-04-25 01:00:00	18	0	0.42
2019-04-25 02:00:00	12	0	0.17
2019-04-25 03:00:00	19	0	0.25
2019-04-25 04:00:00	9	0	0.08
2019-04-25 05:00:00	35	0.17	1.42
2019-04-25 06:00:00	145	0.67	6.5
2019-04-25 07:00:00	426	2.92	22.17
2019-04-25 08:00:00	393	2.59	20.42
2019-04-25 09:00:00	480	3.17	25.92
2019-04-25 10:00:00	386	2.42	20.67
2019-04-25 11:00:00	435	2.92	22.92
2019-04-25 12:00:00	522	4.08	28.17
2019-04-25 13:00:00	502	4.17	27.67
2019-04-25 14:00:00	422	2.75	22.25
2019-04-25 15:00:00	434	2.67	23.75
2019-04-25 16:00:00	419	2.67	22.5
2019-04-25 17:00:00	542	4.67	28.75
2019-04-25 18:00:00	477	33.92	37.5
2019-04-25 19:00:00	496	12.08	30
2019-04-25 20:00:00	368	2.42	20.33
2019-04-25 21:00:00	231	1.08	12.08
2019-04-25 22:00:00	276	1.5	14.42
2019-04-25 23:00:00	137	0.08	7.17
2019-04-26 00:00:00	72	0	3
2019-04-26 01:00:00	37	0	1.17
2019-04-26 02:00:00	13	0	0.33
2019-04-26 03:00:00	17	0	0.58
2019-04-26 04:00:00	8	0	0.42
2019-04-26 05:00:00	25	0	0.58
2019-04-26 06:00:00	157	0.58	7.09
2019-04-26 07:00:00	458	3.42	23.84
2019-04-26 08:00:00	427	3.09	22.67
2019-04-26 09:00:00	433	3.08	23.59
2019-04-26 10:00:00	498	4.58	26.58
2019-04-26 11:00:00	464	3.25	25.17
2019-04-26 12:00:00	524	6.34	29.09
2019-04-26 13:00:00	491	3.75	26.92
2019-04-26 14:00:00	421	2.75	22.58
2019-04-26 15:00:00	440	2.5	23.58
2019-04-26 16:00:00	419	2.5	22.5
2019-04-26 17:00:00	496	3.67	26.75
2019-04-26 18:00:00	545	7.75	30.92
2019-04-26 19:00:00	430	3.33	23.58
2019-04-26 20:00:00	324	2.59	17.25
2019-04-26 21:00:00	297	1.67	16
2019-04-26 22:00:00	312	1.5	16.67
2019-04-26 23:00:00	124	0.17	6.33
2019-04-27 00:00:00	121	0.11	6.22
2019-04-27 01:00:00	92	0	4.25
2019-04-27 02:00:00	50	0	1.92
2019-04-27 03:00:00	58	0	2.17
2019-04-27 04:00:00	33	0	1
2019-04-27 05:00:00	33	0	0.75
2019-04-27 06:00:00	70	0.08	2.25
2019-04-27 07:00:00	334	3.17	17.08
2019-04-27 08:00:00	351	2.84	18.5
2019-04-27 09:00:00	496	6.34	27.75
2019-04-27 10:00:00	364	2.59	19.83
2019-04-27 11:00:00	463	3.75	24.58
2019-04-27 12:00:00	491	3.67	27
2019-04-27 13:00:00	369	2.58	20.25
2019-04-27 14:00:00	304	1.75	15.83
2019-04-27 15:00:00	267	1.34	14.17
2019-04-27 16:00:00	278	1.5	14.34
2019-04-27 17:00:00	230	0.83	12.08
2019-04-27 18:00:00	239	1.09	12.25
2019-04-27 19:00:00	234	1	12.25
2019-04-27 20:00:00	254	1.25	13.59
2019-04-27 21:00:00	201	0.67	9.84
2019-04-27 22:00:00	166	0.5	8.58
2019-04-27 23:00:00	191	0.84	9.67
2019-04-28 00:00:00	153	0.33	7.44
2019-04-28 01:00:00	129	0.08	6.17
2019-04-28 02:00:00	86	0	3.75
2019-04-28 03:00:00	72	0	3.09
2019-04-28 04:00:00	48	0	1.67
2019-04-28 05:00:00	24	0	0.34
2019-04-28 06:00:00	65	0	2.42
2019-04-28 07:00:00	85	0.08	3.67
2019-04-28 08:00:00	183	0.33	9
2019-04-28 09:00:00	216	0.67	10.5
2019-04-28 10:00:00	263	1	13.5
2019-04-28 11:00:00	367	1.83	18.75
2019-04-28 12:00:00	455	2.75	24.08
2019-04-28 13:00:00	461	3.5	25.5
2019-04-28 14:00:00	276	1.25	14.92
2019-04-28 15:00:00	249	0.92	12.92
2019-04-28 16:00:00	215	0.67	10.83
2019-04-28 17:00:00	198	0.59	10.83
2019-04-28 18:00:00	194	0.75	9.58
2019-04-28 19:00:00	174	0.42	8.83
2019-04-28 20:00:00	204	0.84	10.09
2019-04-28 21:00:00	170	0.42	8.75
2019-04-28 22:00:00	92	0	4.25
2019-04-28 23:00:00	51	0	2.34
2019-04-29 00:00:00	39	0	1.33
2019-04-29 01:00:00	16	0	0.17
2019-04-29 02:00:00	14	0	0.5
2019-04-29 03:00:00	9	0	0.67
2019-04-29 04:00:00	7	0	0.08
2019-04-29 05:00:00	14	0	0.25
2019-04-29 06:00:00	167	0.58	7.34
2019-04-29 07:00:00	426	3.08	22.5
2019-04-29 08:00:00	391	2.42	20.67
2019-04-29 09:00:00	425	2.42	22.33
2019-04-29 10:00:00	432	2.75	23.42
2019-04-29 11:00:00	477	5.34	25.92
2019-04-29 12:00:00	501	3.67	26.83
2019-04-29 13:00:00	489	4.08	27.08
2019-04-29 14:00:00	399	2.5	21.5
2019-04-29 15:00:00	386	2.08	20.75
2019-04-29 16:00:00	385	2.33	20.5
2019-04-29 17:00:00	504	5.5	27.34
2019-04-29 18:00:00	498	21.09	33
2019-04-29 19:00:00	490	5.59	28.58
2019-04-29 20:00:00	291	1.33	15.25
2019-04-29 21:00:00	211	0.58	11.17
2019-04-29 22:00:00	251	0.92	13.08
2019-04-29 23:00:00	56	0	2.5
2019-04-30 00:00:00	23	0	0.22
2019-04-30 01:00:00	15	0	0.25
2019-04-30 02:00:00	1	0	0.08
2019-04-30 03:00:00	8	0	0.25
2019-04-30 04:00:00	8	0	0.08
2019-04-30 05:00:00	23	0	0.75
2019-04-30 06:00:00	175	1.17	7.5
2019-04-30 07:00:00	452	3.33	24.75
2019-04-30 08:00:00	389	2.25	20.5
2019-04-30 09:00:00	453	3.17	23.92
2019-04-30 10:00:00	439	3.08	23.67
2019-04-30 11:00:00	432	4.17	23
2019-04-30 12:00:00	514	4.67	28.09
2019-04-30 13:00:00	489	4.5	27.25
2019-04-30 14:00:00	457	3.08	24.08
2019-04-30 15:00:00	476	2.92	25.58
2019-04-30 16:00:00	423	2.58	22.34
2019-04-30 17:00:00	558	5.25	30.33
2019-04-30 18:00:00	508	19.17	33.17
2019-04-30 19:00:00	523	8.83	30.42
2019-04-30 20:00:00	351	2.33	18.58
2019-04-30 21:00:00	567	5.42	30.59
2019-04-30 22:00:00	596	4.92	33.42
2019-04-30 23:00:00	254	1.25	13.67
2019-05-01 00:00:00	239	1.22	11.78

## Sheet: PM 08200 01
Data/Hora	Intensidade(carros/hora)	Ocupacao(%)	Carga(%)
2019-04-01 00:00:00	0	0	0
2019-04-01 01:00:00	0	0	0
2019-04-01 02:00:00	0	0	0
2019-04-01 03:00:00	0	0	0
2019-04-01 04:00:00	0	0	0
2019-04-01 05:00:00	0	0	0
2019-04-01 06:00:00	0	0	0
2019-04-01 07:00:00	0	0	0
2019-04-01 08:00:00	0	0	0
2019-04-01 09:00:00	0	0	0
2019-04-01 10:00:00	0	0	0
2019-04-01 11:00:00	0	0	0
2019-04-01 12:00:00	0	0	0
2019-04-01 13:00:00	0	0	0
2019-04-01 14:00:00	0	0	0
2019-04-01 15:00:00	0	0	0
2019-04-01 16:00:00	0	0	0
2019-04-01 17:00:00	0	0	0
2019-04-01 18:00:00	0	0	0
2019-04-01 19:00:00	0	0	0
2019-04-01 20:00:00	0	0	0
2019-04-01 21:00:00	0	0	0
2019-04-01 22:00:00	0	0	0
2019-04-01 23:00:00	0	0	0
2019-04-02 00:00:00	0	0	0
2019-04-02 01:00:00	0	0	0
2019-04-02 02:00:00	0	0	0
2019-04-02 03:00:00	0	0	0
2019-04-02 04:00:00	0	0	0
2019-04-02 05:00:00	0	0	0
2019-04-02 06:00:00	0	0	0
2019-04-02 07:00:00	0	0	0
2019-04-02 08:00:00	0	0	0
2019-04-02 09:00:00	0	0	0
2019-04-02 10:00:00	0	0	0
2019-04-02 11:00:00	0	0	0
2019-04-02 12:00:00	0	0	0
2019-04-02 13:00:00	0	0	0
2019-04-02 14:00:00	0	0	0
2019-04-02 15:00:00	0	0	0
2019-04-02 16:00:00	0	0	0
2019-04-02 17:00:00	0	0	0
2019-04-02 18:00:00	0	0	0
2019-04-02 19:00:00	0	0	0
2019-04-02 20:00:00	0	0	0
2019-04-02 21:00:00	0	0	0
2019-04-02 22:00:00	0	0	0
2019-04-02 23:00:00	0	0	0
2019-04-03 00:00:00	0	0	0
2019-04-03 01:00:00	0	0	0
2019-04-03 02:00:00	0	0	0
2019-04-03 03:00:00	0	0	0
2019-04-03 04:00:00	0	0	0
2019-04-03 05:00:00	0	0	0
2019-04-03 06:00:00	0	0	0
2019-04-03 07:00:00	0	0	0
2019-04-03 08:00:00	0	0	0
2019-04-03 09:00:00	0	0	0
2019-04-03 10:00:00	0	0	0
2019-04-03 11:00:00	0	0	0
2019-04-03 12:00:00	0	0	0
2019-04-03 13:00:00	0	0	0
2019-04-03 14:00:00	0	0	0
2019-04-03 15:00:00	0	0	0
2019-04-03 16:00:00	0	0	0
2019-04-03 17:00:00	0	0	0
2019-04-03 18:00:00	0	0	0
2019-04-03 19:00:00	0	0	0
2019-04-03 20:00:00	0	0	0
2019-04-03 21:00:00	0	0	0
2019-04-03 22:00:00	0	0	0
2019-04-03 23:00:00	0	0	0
2019-04-04 00:00:00	0	0	0
2019-04-04 01:00:00	0	0	0
2019-04-04 02:00:00	0	0	0
2019-04-04 03:00:00	0	0	0
2019-04-04 04:00:00	0	0	0
2019-04-04 05:00:00	0	0	0
2019-04-04 06:00:00	0	0	0
2019-04-04 07:00:00	0	0	0
2019-04-04 08:00:00	0	0	0
2019-04-04 09:00:00	0	0	0
2019-04-04 10:00:00	0	0	0
2019-04-04 11:00:00	0	0	0
2019-04-04 12:00:00	0	0	0
2019-04-04 13:00:00	0	0	0
2019-04-04 14:00:00	0	0	0
2019-04-04 15:00:00	0	0	0
2019-04-04 16:00:00	0	0	0
2019-04-04 17:00:00	0	0	0
2019-04-04 18:00:00	0	0	0
2019-04-04 19:00:00	0	0	0
2019-04-04 20:00:00	0	0	0
2019-04-04 21:00:00	0	0	0
2019-04-04 22:00:00	0	0	0
2019-04-04 23:00:00	0	0	0
2019-04-05 00:00:00	0	0	0
2019-04-05 01:00:00	0	0	0
2019-04-05 02:00:00	0	0	0
2019-04-05 03:00:00	0	0	0
2019-04-05 04:00:00	0	0	0
2019-04-05 05:00:00	0	0	0
2019-04-05 06:00:00	0	0	0
2019-04-05 07:00:00	0	0	0
2019-04-05 08:00:00	0	0	0
2019-04-05 09:00:00	0	0	0
2019-04-05 10:00:00	0	0	0
2019-04-05 11:00:00	0	0	0
2019-04-05 12:00:00	0	0	0
2019-04-05 13:00:00	0	0	0
2019-04-05 14:00:00	0	0	0
2019-04-05 15:00:00	0	0	0
2019-04-05 16:00:00	0	0	0
2019-04-05 17:00:00	0	0	0
2019-04-05 18:00:00	0	0	0
2019-04-05 19:00:00	0	0	0
2019-04-05 20:00:00	0	0	0
2019-04-05 21:00:00	0	0	0
2019-04-05 22:00:00	0	0	0
2019-04-05 23:00:00	0	0	0
2019-04-06 00:00:00	0	0	0
2019-04-06 01:00:00	0	0	0
2019-04-06 02:00:00	0	0	0
2019-04-06 03:00:00	0	0	0
2019-04-06 04:00:00	0	0	0
2019-04-06 05:00:00	0	0	0
2019-04-06 06:00:00	0	0	0
2019-04-06 07:00:00	0	0	0
2019-04-06 08:00:00	0	0	0
2019-04-06 09:00:00	0	0	0
2019-04-06 10:00:00	0	0	0
2019-04-06 11:00:00	0	0	0
2019-04-06 12:00:00	0	0	0
2019-04-06 13:00:00	0	0	0
2019-04-06 14:00:00	0	0	0
2019-04-06 15:00:00	0	0	0
2019-04-06 16:00:00	0	0	0
2019-04-06 17:00:00	0	0	0
2019-04-06 18:00:00	0	0	0
2019-04-06 19:00:00	0	0	0
2019-04-06 20:00:00	0	0	0
2019-04-06 21:00:00	0	0	0
2019-04-06 22:00:00	0	0	0
2019-04-06 23:00:00	0	0	0
2019-04-07 00:00:00	0	0	0
2019-04-07 01:00:00	0	0	0
2019-04-07 02:00:00	0	0	0
2019-04-07 03:00:00	0	0	0
2019-04-07 04:00:00	0	0	0
2019-04-07 05:00:00	0	0	0
2019-04-07 06:00:00	0	0	0
2019-04-07 07:00:00	0	0	0
2019-04-07 08:00:00	0	0	0
2019-04-07 09:00:00	0	0	0
2019-04-07 10:00:00	0	0	0
2019-04-07 11:00:00	0	0	0
2019-04-07 12:00:00	0	0	0
2019-04-07 13:00:00	0	0	0
2019-04-07 14:00:00	0	0	0
2019-04-07 15:00:00	0	0	0
2019-04-07 16:00:00	0	0	0
2019-04-07 17:00:00	0	0	0
2019-04-07 18:00:00	0	0	0
2019-04-07 19:00:00	0	0	0
2019-04-07 20:00:00	0	0	0
2019-04-07 21:00:00	0	0	0
2019-04-07 22:00:00	0	0	0
2019-04-07 23:00:00	0	0	0
2019-04-08 00:00:00	0	0	0
2019-04-08 01:00:00	0	0	0
2019-04-08 02:00:00	0	0	0
2019-04-08 03:00:00	0	0	0
2019-04-08 04:00:00	0	0	0
2019-04-08 05:00:00	0	0	0
2019-04-08 06:00:00	0	0	0
2019-04-08 07:00:00	0	0	0
2019-04-08 08:00:00	0	0	0
2019-04-08 09:00:00	0	0	0
2019-04-08 10:00:00	0	0	0
2019-04-08 11:00:00	0	0	0
2019-04-08 12:00:00	0	0	0
2019-04-08 13:00:00	0	0	0
2019-04-08 14:00:00	0	0	0
2019-04-08 15:00:00	0	0	0
2019-04-08 16:00:00	0	0	0
2019-04-08 17:00:00	0	0	0
2019-04-08 18:00:00	0	0	0
2019-04-08 19:00:00	0	0	0
2019-04-08 20:00:00	0	0	0
2019-04-08 21:00:00	0	0	0
2019-04-08 22:00:00	0	0	0
2019-04-08 23:00:00	0	0	0
2019-04-09 00:00:00	0	0	0
2019-04-09 01:00:00	0	0	0
2019-04-09 02:00:00	0	0	0
2019-04-09 03:00:00	0	0	0
2019-04-09 04:00:00	0	0	0
2019-04-09 05:00:00	0	0	0
2019-04-09 06:00:00	0	0	0
2019-04-09 07:00:00	0	0	0
2019-04-09 08:00:00	0	0	0
2019-04-09 09:00:00	0	0	0
2019-04-09 10:00:00	0	0	0
2019-04-09 11:00:00	0	0	0
2019-04-09 12:00:00	0	0	0
2019-04-09 13:00:00	0	0	0
2019-04-09 14:00:00	0	0	0
2019-04-09 15:00:00	0	0	0
2019-04-09 16:00:00	0	0	0
2019-04-09 17:00:00	0	0	0
2019-04-09 18:00:00	0	0	0
2019-04-09 19:00:00	0	0	0
2019-04-09 20:00:00	0	0	0
2019-04-09 21:00:00	0	0	0
2019-04-09 22:00:00	0	0	0
2019-04-09 23:00:00	0	0	0
2019-04-10 00:00:00	0	0	0
2019-04-10 01:00:00	0	0	0
2019-04-10 02:00:00	0	0	0
2019-04-10 03:00:00	0	0	0
2019-04-10 04:00:00	0	0	0
2019-04-10 05:00:00	0	0	0
2019-04-10 06:00:00	0	0	0
2019-04-10 07:00:00	0	0	0
2019-04-10 08:00:00	0	0	0
2019-04-10 09:00:00	0	0	0
2019-04-10 10:00:00	0	0	0
2019-04-10 11:00:00	0	0	0
2019-04-10 12:00:00	0	0	0
2019-04-10 13:00:00	0	0	0
2019-04-10 14:00:00	0	0	0
2019-04-10 15:00:00	0	0	0
2019-04-10 16:00:00	0	0	0
2019-04-10 17:00:00	0	0	0
2019-04-10 18:00:00	0	0	0
2019-04-10 19:00:00	0	0	0
2019-04-10 20:00:00	0	0	0
2019-04-10 21:00:00	0	0	0
2019-04-10 22:00:00	0	0	0
2019-04-10 23:00:00	0	0	0
2019-04-11 00:00:00	0	0	0
2019-04-11 01:00:00	0	0	0
2019-04-11 02:00:00	0	0	0
2019-04-11 03:00:00	0	0	0
2019-04-11 04:00:00	0	0	0
2019-04-11 05:00:00	0	0	0
2019-04-11 06:00:00	0	0	0
2019-04-11 07:00:00	0	0	0
2019-04-11 08:00:00	0	0	0
2019-04-11 09:00:00	0	0	0
2019-04-11 10:00:00	0	0	0
2019-04-11 11:00:00	0	0	0
2019-04-11 12:00:00	0	0	0
2019-04-11 13:00:00	0	0	0
2019-04-11 14:00:00	0	0	0
2019-04-11 15:00:00	0	0	0
2019-04-11 16:00:00	0	0	0
2019-04-11 17:00:00	0	0	0
2019-04-11 18:00:00	0	0	0
2019-04-11 19:00:00	0	0	0
2019-04-11 20:00:00	0	0	0
2019-04-11 21:00:00	0	0	0
2019-04-11 22:00:00	0	0	0
2019-04-11 23:00:00	0	0	0
2019-04-12 00:00:00	0	0	0
2019-04-12 01:00:00	0	0	0
2019-04-12 02:00:00	0	0	0
2019-04-12 03:00:00	0	0	0
2019-04-12 04:00:00	0	0	0
2019-04-12 05:00:00	0	0	0
2019-04-12 06:00:00	0	0	0
2019-04-12 07:00:00	0	0	0
2019-04-12 08:00:00	0	0	0
2019-04-12 09:00:00	0	0	0
2019-04-12 10:00:00	0	0	0
2019-04-12 11:00:00	0	0	0
2019-04-12 12:00:00	0	0	0
2019-04-12 13:00:00	0	0	0
2019-04-12 14:00:00	0	0	0
2019-04-12 15:00:00	0	0	0
2019-04-12 16:00:00	0	0	0
2019-04-12 17:00:00	0	0	0
2019-04-12 18:00:00	0	0	0
2019-04-12 19:00:00	0	0	0
2019-04-12 20:00:00	0	0	0
2019-04-12 21:00:00	0	0	0
2019-04-12 22:00:00	0	0	0
2019-04-12 23:00:00	0	0	0
2019-04-13 00:00:00	0	0	0
2019-04-13 01:00:00	0	0	0
2019-04-13 02:00:00	0	0	0
2019-04-13 03:00:00	0	0	0
2019-04-13 04:00:00	0	0	0
2019-04-13 05:00:00	0	0	0
2019-04-13 06:00:00	0	0	0
2019-04-13 07:00:00	0	0	0
2019-04-13 08:00:00	0	0	0
2019-04-13 09:00:00	0	0	0
2019-04-13 10:00:00	0	0	0
2019-04-13 11:00:00	0	0	0
2019-04-13 12:00:00	0	0	0
2019-04-13 13:00:00	0	0	0
2019-04-13 14:00:00	0	0	0
2019-04-13 15:00:00	0	0	0
2019-04-13 16:00:00	0	0	0
2019-04-13 17:00:00	0	0	0
2019-04-13 18:00:00	0	0	0
2019-04-13 19:00:00	0	0	0
2019-04-13 20:00:00	0	0	0
2019-04-13 21:00:00	0	0	0
2019-04-13 22:00:00	0	0	0
2019-04-13 23:00:00	0	0	0
2019-04-14 00:00:00	0	0	0
2019-04-14 01:00:00	0	0	0
2019-04-14 02:00:00	0	0	0
2019-04-14 03:00:00	0	0	0
2019-04-14 04:00:00	0	0	0
2019-04-14 05:00:00	0	0	0
2019-04-14 06:00:00	0	0	0
2019-04-14 07:00:00	0	0	0
2019-04-14 08:00:00	0	0	0
2019-04-14 09:00:00	0	0	0
2019-04-14 10:00:00	0	0	0
2019-04-14 11:00:00	0	0	0
2019-04-14 12:00:00	0	0	0
2019-04-14 13:00:00	0	0	0
2019-04-14 14:00:00	0	0	0
2019-04-14 15:00:00	0	0	0
2019-04-14 16:00:00	0	0	0
2019-04-14 17:00:00	0	0	0
2019-04-14 18:00:00	0	0	0
2019-04-14 19:00:00	0	0	0
2019-04-14 20:00:00	0	0	0
2019-04-14 21:00:00	0	0	0
2019-04-14 22:00:00	0	0	0
2019-04-14 23:00:00	0	0	0
2019-04-15 00:00:00	0	0	0
2019-04-15 01:00:00	0	0	0
2019-04-15 02:00:00	0	0	0
2019-04-15 03:00:00	0	0	0
2019-04-15 04:00:00	0	0	0
2019-04-15 05:00:00	0	0	0
2019-04-15 06:00:00	0	0	0
2019-04-15 07:00:00	0	0	0
2019-04-15 08:00:00	0	0	0
2019-04-15 09:00:00	0	0	0
2019-04-15 10:00:00	0	0	0
2019-04-15 11:00:00	0	0	0
2019-04-15 12:00:00	0	0	0
2019-04-15 13:00:00	0	0	0
2019-04-15 14:00:00	0	0	0
2019-04-15 15:00:00	0	0	0
2019-04-15 16:00:00	0	0	0
2019-04-15 17:00:00	0	0	0
2019-04-15 18:00:00	0	0	0
2019-04-15 19:00:00	0	0	0
2019-04-15 20:00:00	0	0	0
2019-04-15 21:00:00	0	0	0
2019-04-15 22:00:00	0	0	0
2019-04-15 23:00:00	0	0	0
2019-04-16 00:00:00	0	0	0
2019-04-16 01:00:00	0	0	0
2019-04-16 02:00:00	0	0	0
2019-04-16 03:00:00	0	0	0
2019-04-16 04:00:00	0	0	0
2019-04-16 05:00:00	0	0	0
2019-04-16 06:00:00	0	0	0
2019-04-16 07:00:00	0	0	0
2019-04-16 08:00:00	0	0	0
2019-04-16 09:00:00	0	0	0
2019-04-16 10:00:00	0	0	0
2019-04-16 11:00:00	0	0	0
2019-04-16 12:00:00	0	0	0
2019-04-16 13:00:00	0	0	0
2019-04-16 14:00:00	0	0	0
2019-04-16 15:00:00	0	0	0
2019-04-16 16:00:00	0	0	0
2019-04-16 17:00:00	0	0	0
2019-04-16 18:00:00	0	0	0
2019-04-16 19:00:00	0	0	0
2019-04-16 20:00:00	0	0	0
2019-04-16 21:00:00	0	0	0
2019-04-16 22:00:00	0	0	0
2019-04-16 23:00:00	0	0	0
2019-04-17 00:00:00	0	0	0
2019-04-17 01:00:00	0	0	0
2019-04-17 02:00:00	0	0	0
2019-04-17 03:00:00	0	0	0
2019-04-17 04:00:00	0	0	0
2019-04-17 05:00:00	0	0	0
2019-04-17 06:00:00	0	0	0
2019-04-17 07:00:00	0	0	0
2019-04-17 08:00:00	0	0	0
2019-04-17 09:00:00	0	0	0
2019-04-17 10:00:00	0	0	0
2019-04-17 11:00:00	0	0	0
2019-04-17 12:00:00	0	0	0
2019-04-17 13:00:00	0	0	0
2019-04-17 14:00:00	0	0	0
2019-04-17 15:00:00	0	0	0
2019-04-17 16:00:00	0	0	0
2019-04-17 17:00:00	0	0	0
2019-04-17 18:00:00	0	0	0
2019-04-17 19:00:00	0	0	0
2019-04-17 20:00:00	0	0	0
2019-04-17 21:00:00	0	0	0
2019-04-17 22:00:00	0	0	0
2019-04-17 23:00:00	0	0	0
2019-04-18 00:00:00	0	0	0
2019-04-18 01:00:00	0	0	0
2019-04-18 02:00:00	0	0	0
2019-04-18 03:00:00	0	0	0
2019-04-18 04:00:00	0	0	0
2019-04-18 05:00:00	0	0	0
2019-04-18 06:00:00	0	0	0
2019-04-18 07:00:00	0	0	0
2019-04-18 08:00:00	0	0	0
2019-04-18 09:00:00	0	0	0
2019-04-18 10:00:00	0	0	0
2019-04-18 11:00:00	0	0	0
2019-04-18 12:00:00	0	0	0
2019-04-18 13:00:00	0	0	0
2019-04-18 14:00:00	0	0	0
2019-04-18 15:00:00	0	0	0
2019-04-18 16:00:00	0	0	0
2019-04-18 17:00:00	0	0	0
2019-04-18 18:00:00	0	0	0
2019-04-18 19:00:00	0	0	0
2019-04-18 20:00:00	0	0	0
2019-04-18 21:00:00	0	0	0
2019-04-18 22:00:00	0	0	0
2019-04-18 23:00:00	0	0	0
2019-04-19 00:00:00	0	0	0
2019-04-19 01:00:00	0	0	0
2019-04-19 02:00:00	0	0	0
2019-04-19 03:00:00	0	0	0
2019-04-19 04:00:00	0	0	0
2019-04-19 05:00:00	0	0	0
2019-04-19 06:00:00	0	0	0
2019-04-19 07:00:00	0	0	0
2019-04-19 08:00:00	0	0	0
2019-04-19 09:00:00	0	0	0
2019-04-19 10:00:00	0	0	0
2019-04-19 11:00:00	0	0	0
2019-04-19 12:00:00	0	0	0
2019-04-19 13:00:00	0	0	0
2019-04-19 14:00:00	0	0	0
2019-04-19 15:00:00	0	0	0
2019-04-19 16:00:00	0	0	0
2019-04-19 17:00:00	0	0	0
2019-04-19 18:00:00	0	0	0
2019-04-19 19:00:00	0	0	0
2019-04-19 20:00:00	0	0	0
2019-04-19 21:00:00	0	0	0
2019-04-19 22:00:00	0	0	0
2019-04-19 23:00:00	0	0	0
2019-04-20 00:00:00	0	0	0
2019-04-20 01:00:00	0	0	0
2019-04-20 02:00:00	0	0	0
2019-04-20 03:00:00	0	0	0
2019-04-20 04:00:00	0	0	0
2019-04-20 05:00:00	0	0	0
2019-04-20 06:00:00	0	0	0
2019-04-20 07:00:00	0	0	0
2019-04-20 08:00:00	0	0	0
2019-04-20 09:00:00	0	0	0
2019-04-20 10:00:00	0	0	0
2019-04-20 11:00:00	0	0	0
2019-04-20 12:00:00	0	0	0
2019-04-20 13:00:00	0	0	0
2019-04-20 14:00:00	0	0	0
2019-04-20 15:00:00	0	0	0
2019-04-20 16:00:00	0	0	0
2019-04-20 17:00:00	0	0	0
2019-04-20 18:00:00	0	0	0
2019-04-20 19:00:00	0	0	0
2019-04-20 20:00:00	0	0	0
2019-04-20 21:00:00	0	0	0
2019-04-20 22:00:00	0	0	0
2019-04-20 23:00:00	0	0	0
2019-04-21 00:00:00	0	0	0
2019-04-21 01:00:00	0	0	0
2019-04-21 02:00:00	0	0	0
2019-04-21 03:00:00	0	0	0
2019-04-21 04:00:00	0	0	0
2019-04-21 05:00:00	0	0	0
2019-04-21 06:00:00	0	0	0
2019-04-21 07:00:00	0	0	0
2019-04-21 08:00:00	0	0	0
2019-04-21 09:00:00	0	0	0
2019-04-21 10:00:00	0	0	0
2019-04-21 11:00:00	0	0	0
2019-04-21 12:00:00	0	0	0
2019-04-21 13:00:00	0	0	0
2019-04-21 14:00:00	0	0	0
2019-04-21 15:00:00	0	0	0
2019-04-21 16:00:00	0	0	0
2019-04-21 17:00:00	0	0	0
2019-04-21 18:00:00	0	0	0
2019-04-21 19:00:00	0	0	0
2019-04-21 20:00:00	0	0	0
2019-04-21 21:00:00	0	0	0
2019-04-21 22:00:00	0	0	0
2019-04-21 23:00:00	0	0	0
2019-04-22 00:00:00	0	0	0
2019-04-22 01:00:00	0	0	0
2019-04-22 02:00:00	0	0	0
2019-04-22 03:00:00	0	0	0
2019-04-22 04:00:00	0	0	0
2019-04-22 05:00:00	0	0	0
2019-04-22 06:00:00	0	0	0
2019-04-22 07:00:00	0	0	0
2019-04-22 08:00:00	0	0	0
2019-04-22 09:00:00	0	0	0
2019-04-22 10:00:00	0	0	0
2019-04-22 11:00:00	0	0	0
2019-04-22 12:00:00	0	0	0
2019-04-22 13:00:00	0	0	0
2019-04-22 14:00:00	0	0	0
2019-04-22 15:00:00	0	0	0
2019-04-22 16:00:00	0	0	0
2019-04-22 17:00:00	0	0	0
2019-04-22 18:00:00	0	0	0
2019-04-22 19:00:00	0	0	0
2019-04-22 20:00:00	0	0	0
2019-04-22 21:00:00	0	0	0
2019-04-22 22:00:00	0	0	0
2019-04-22 23:00:00	0	0	0
2019-04-23 00:00:00	0	0	0
2019-04-23 01:00:00	0	0	0
2019-04-23 02:00:00	0	0	0
2019-04-23 03:00:00	0	0	0
2019-04-23 04:00:00	0	0	0
2019-04-23 05:00:00	0	0	0
2019-04-23 06:00:00	0	0	0
2019-04-23 07:00:00	0	0	0
2019-04-23 08:00:00	0	0	0
2019-04-23 09:00:00	0	0	0
2019-04-23 10:00:00	0	0	0
2019-04-23 11:00:00	0	0	0
2019-04-23 12:00:00	0	0	0
2019-04-23 13:00:00	0	0	0
2019-04-23 14:00:00	0	0	0
2019-04-23 15:00:00	0	0	0
2019-04-23 16:00:00	0	0	0
2019-04-23 17:00:00	0	0	0
2019-04-23 18:00:00	0	0	0
2019-04-23 19:00:00	0	0	0
2019-04-23 20:00:00	0	0	0
2019-04-23 21:00:00	0	0	0
2019-04-23 22:00:00	0	0	0
2019-04-23 23:00:00	0	0	0
2019-04-24 00:00:00	0	0	0
2019-04-24 01:00:00	0	0	0
2019-04-24 02:00:00	0	0	0
2019-04-24 03:00:00	0	0	0
2019-04-24 04:00:00	0	0	0
2019-04-24 05:00:00	0	0	0
2019-04-24 06:00:00	0	0	0
2019-04-24 07:00:00	0	0	0
2019-04-24 08:00:00	0	0	0
2019-04-24 09:00:00	0	0	0
2019-04-24 10:00:00	0	0	0
2019-04-24 11:00:00	0	0	0
2019-04-24 12:00:00	0	0	0
2019-04-24 13:00:00	0	0	0
2019-04-24 14:00:00	0	0	0
2019-04-24 15:00:00	0	0	0
2019-04-24 16:00:00	0	0	0
2019-04-24 17:00:00	0	0	0
2019-04-24 18:00:00	0	0	0
2019-04-24 19:00:00	0	0	0
2019-04-24 20:00:00	0	0	0
2019-04-24 21:00:00	0	0	0
2019-04-24 22:00:00	0	0	0
2019-04-24 23:00:00	0	0	0
2019-04-25 00:00:00	0	0	0
2019-04-25 01:00:00	0	0	0
2019-04-25 02:00:00	0	0	0
2019-04-25 03:00:00	0	0	0
2019-04-25 04:00:00	0	0	0
2019-04-25 05:00:00	0	0	0
2019-04-25 06:00:00	0	0	0
2019-04-25 07:00:00	0	0	0
2019-04-25 08:00:00	0	0	0
2019-04-25 09:00:00	0	0	0
2019-04-25 10:00:00	0	0	0
2019-04-25 11:00:00	0	0	0
2019-04-25 12:00:00	0	0	0
2019-04-25 13:00:00	0	0	0
2019-04-25 14:00:00	0	0	0
2019-04-25 15:00:00	0	0	0
2019-04-25 16:00:00	0	0	0
2019-04-25 17:00:00	0	0	0
2019-04-25 18:00:00	0	0	0
2019-04-25 19:00:00	0	0	0
2019-04-25 20:00:00	0	0	0
2019-04-25 21:00:00	0	0	0
2019-04-25 22:00:00	0	0	0
2019-04-25 23:00:00	0	0	0
2019-04-26 00:00:00	0	0	0
2019-04-26 01:00:00	0	0	0
2019-04-26 02:00:00	0	0	0
2019-04-26 03:00:00	0	0	0
2019-04-26 04:00:00	0	0	0
2019-04-26 05:00:00	0	0	0
2019-04-26 06:00:00	0	0	0
2019-04-26 07:00:00	0	0	0
2019-04-26 08:00:00	0	0	0
2019-04-26 09:00:00	0	0	0
2019-04-26 10:00:00	0	0	0
2019-04-26 11:00:00	0	0	0
2019-04-26 12:00:00	0	0	0
2019-04-26 13:00:00	0	0	0
2019-04-26 14:00:00	0	0	0
2019-04-26 15:00:00	0	0	0
2019-04-26 16:00:00	0	0	0
2019-04-26 17:00:00	0	0	0
2019-04-26 18:00:00	0	0	0
2019-04-26 19:00:00	0	0	0
2019-04-26 20:00:00	0	0	0
2019-04-26 21:00:00	0	0	0
2019-04-26 22:00:00	0	0	0
2019-04-26 23:00:00	0	0	0
2019-04-27 00:00:00	0	0	0
2019-04-27 01:00:00	0	0	0
2019-04-27 02:00:00	0	0	0
2019-04-27 03:00:00	0	0	0
2019-04-27 04:00:00	0	0	0
2019-04-27 05:00:00	0	0	0
2019-04-27 06:00:00	0	0	0
2019-04-27 07:00:00	0	0	0
2019-04-27 08:00:00	0	0	0
2019-04-27 09:00:00	0	0	0
2019-04-27 10:00:00	0	0	0
2019-04-27 11:00:00	0	0	0
2019-04-27 12:00:00	0	0	0
2019-04-27 13:00:00	0	0	0
2019-04-27 14:00:00	0	0	0
2019-04-27 15:00:00	0	0	0
2019-04-27 16:00:00	0	0	0
2019-04-27 17:00:00	0	0	0
2019-04-27 18:00:00	0	0	0
2019-04-27 19:00:00	0	0	0
2019-04-27 20:00:00	0	0	0
2019-04-27 21:00:00	0	0	0
2019-04-27 22:00:00	0	0	0
2019-04-27 23:00:00	0	0	0
2019-04-28 00:00:00	0	0	0
2019-04-28 01:00:00	0	0	0
2019-04-28 02:00:00	0	0	0
2019-04-28 03:00:00	0	0	0
2019-04-28 04:00:00	0	0	0
2019-04-28 05:00:00	0	0	0
2019-04-28 06:00:00	0	0	0
2019-04-28 07:00:00	0	0	0
2019-04-28 08:00:00	0	0	0
2019-04-28 09:00:00	0	0	0
2019-04-28 10:00:00	0	0	0
2019-04-28 11:00:00	0	0	0
2019-04-28 12:00:00	0	0	0
2019-04-28 13:00:00	0	0	0
2019-04-28 14:00:00	0	0	0
2019-04-28 15:00:00	0	0	0
2019-04-28 16:00:00	0	0	0
2019-04-28 17:00:00	0	0	0
2019-04-28 18:00:00	0	0	0
2019-04-28 19:00:00	0	0	0
2019-04-28 20:00:00	0	0	0
2019-04-28 21:00:00	0	0	0
2019-04-28 22:00:00	0	0	0
2019-04-28 23:00:00	0	0	0
2019-04-29 00:00:00	0	0	0
2019-04-29 01:00:00	0	0	0
2019-04-29 02:00:00	0	0	0
2019-04-29 03:00:00	0	0	0
2019-04-29 04:00:00	0	0	0
2019-04-29 05:00:00	0	0	0
2019-04-29 06:00:00	0	0	0
2019-04-29 07:00:00	0	0	0
2019-04-29 08:00:00	0	0	0
2019-04-29 09:00:00	0	0	0
2019-04-29 10:00:00	0	0	0
2019-04-29 11:00:00	0	0	0
2019-04-29 12:00:00	0	0	0
2019-04-29 13:00:00	0	0	0
2019-04-29 14:00:00	0	0	0
2019-04-29 15:00:00	0	0	0
2019-04-29 16:00:00	0	0	0
2019-04-29 17:00:00	0	0	0
2019-04-29 18:00:00	0	0	0
2019-04-29 19:00:00	0	0	0
2019-04-29 20:00:00	0	0	0
2019-04-29 21:00:00	0	0	0
2019-04-29 22:00:00	0	0	0
2019-04-29 23:00:00	0	0	0
2019-04-30 00:00:00	0	0	0
2019-04-30 01:00:00	0	0	0
2019-04-30 02:00:00	0	0	0
2019-04-30 03:00:00	0	0	0
2019-04-30 04:00:00	0	0	0
2019-04-30 05:00:00	0	0	0
2019-04-30 06:00:00	0	0	0
2019-04-30 07:00:00	0	0	0
2019-04-30 08:00:00	0	0	0
2019-04-30 09:00:00	0	0	0
2019-04-30 10:00:00	0	0	0
2019-04-30 11:00:00	0	0	0
2019-04-30 12:00:00	0	0	0
2019-04-30 13:00:00	0	0	0
2019-04-30 14:00:00	0	0	0
2019-04-30 15:00:00	0	0	0
2019-04-30 16:00:00	0	0	0
2019-04-30 17:00:00	0	0	0
2019-04-30 18:00:00	0	0	0
2019-04-30 19:00:00	0	0	0
2019-04-30 20:00:00	0	0	0
2019-04-30 21:00:00	0	0	0
2019-04-30 22:00:00	0	0	0
2019-04-30 23:00:00	0	0	0
2019-05-01 00:00:00	0	0	0

## Sheet: PM 08200 04
Data/Hora	Intensidade(carros/hora)	Ocupacao(%)	Carga(%)
2019-04-01 00:00:00	0	2	0.22
2019-04-01 01:00:00	0	6.84	2.17
2019-04-01 02:00:00	0	7.25	2.5
2019-04-01 03:00:00	0	6.67	2.59
2019-04-01 04:00:00	0	6.84	2.34
2019-04-01 05:00:00	0	7.42	2.5
2019-04-01 06:00:00	2	3.42	1.25
2019-04-01 07:00:00	27	4.25	6.5
2019-04-01 08:00:00	12	3	5.42
2019-04-01 09:00:00	10	2.58	2.75
2019-04-01 10:00:00	17	2.08	5.67
2019-04-01 11:00:00	33	3.17	7.42
2019-04-01 12:00:00	14	2.08	3.34
2019-04-01 13:00:00	15	3.92	3.33
2019-04-01 14:00:00	18	6.09	6.75
2019-04-01 15:00:00	4	5.92	3
2019-04-01 16:00:00	14	7.17	5.42
2019-04-01 17:00:00	18	5.5	6.09
2019-04-01 18:00:00	14	7.25	5
2019-04-01 19:00:00	8	6.59	4.5
2019-04-01 20:00:00	7	6.08	3.58
2019-04-01 21:00:00	10	6.67	4.17
2019-04-01 22:00:00	4	5.92	2.92
2019-04-01 23:00:00	3	6.58	2.92
2019-04-02 00:00:00	3	5.56	2.33
2019-04-02 01:00:00	0	5.5	1.67
2019-04-02 02:00:00	0	7.33	2.42
2019-04-02 03:00:00	0	6.58	2.58
2019-04-02 04:00:00	0	6.67	2.5
2019-04-02 05:00:00	2	6.84	2.67
2019-04-02 06:00:00	5	4.25	2.58
2019-04-02 07:00:00	18	2.83	4.75
2019-04-02 08:00:00	24	5.25	6
2019-04-02 09:00:00	6	2.75	3.25
2019-04-02 10:00:00	12	2.83	3.58
2019-04-02 11:00:00	12	2.09	5.34
2019-04-02 12:00:00	10	2.08	2.58
2019-04-02 13:00:00	25	3.34	7.33
2019-04-02 14:00:00	16	4	4.67
2019-04-02 15:00:00	16	5.92	5.59
2019-04-02 16:00:00	15	4.25	3.83
2019-04-02 17:00:00	10	3.92	3.42
2019-04-02 18:00:00	13	5.92	4.42
2019-04-02 19:00:00	24	6.42	6.59
2019-04-02 20:00:00	14	4	4.34
2019-04-02 21:00:00	5	4.75	1.58
2019-04-02 22:00:00	9	4.33	2.75
2019-04-02 23:00:00	4	4.92	1.58
2019-04-03 00:00:00	1	5.56	1.89
2019-04-03 01:00:00	0	4.5	1
2019-04-03 02:00:00	0	6.42	2.33
2019-04-03 03:00:00	0	6.25	1.5
2019-04-03 04:00:00	0	4.42	1.5
2019-04-03 05:00:00	1	3	2.08
2019-04-03 06:00:00	4	2.25	2.67
2019-04-03 07:00:00	17	2.59	5.75
2019-04-03 08:00:00	17	2.92	6.33
2019-04-03 09:00:00	11	2.25	4.83
2019-04-03 10:00:00	19	1.75	7.42
2019-04-03 11:00:00	28	2.67	10.5
2019-04-03 12:00:00	22	2	7.25
2019-04-03 13:00:00	18	3.42	4.58
2019-04-03 14:00:00	20	4.67	7.5
2019-04-03 15:00:00	15	6.58	4.75
2019-04-03 16:00:00	11	4.92	4.5
2019-04-03 17:00:00	17	4.58	6
2019-04-03 18:00:00	20	7.33	4
2019-04-03 19:00:00	12	6.42	6.67
2019-04-03 20:00:00	7	4	2.67
2019-04-03 21:00:00	8	6.17	3.5
2019-04-03 22:00:00	1	5.92	1.84
2019-04-03 23:00:00	2	6.5	2.75
2019-04-04 00:00:00	0	7	2.45
2019-04-04 01:00:00	0	4.5	1.34
2019-04-04 02:00:00	0	7.25	2.5
2019-04-04 03:00:00	0	6.5	2.34
2019-04-04 04:00:00	0	5.34	1.84
2019-04-04 05:00:00	0	3	1.75
2019-04-04 06:00:00	7	2.5	2.09
2019-04-04 07:00:00	24	3	6.33
2019-04-04 08:00:00	13	2.25	7.25
2019-04-04 09:00:00	19	2.09	6.08
2019-04-04 10:00:00	5	2.58	3.09
2019-04-04 11:00:00	20	1.92	5.75
2019-04-04 12:00:00	10	2.17	5.92
2019-04-04 13:00:00	24	3.59	9.58
2019-04-04 14:00:00	7	3.67	2.92
2019-04-04 15:00:00	27	7.33	8.08
2019-04-04 16:00:00	9	5.59	4.75
2019-04-04 17:00:00	15	5.92	4.08
2019-04-04 18:00:00	14	7.67	5.5
2019-04-04 19:00:00	15	7.84	6.33
2019-04-04 20:00:00	13	7.42	4.75
2019-04-04 21:00:00	1	6.84	3.34
2019-04-04 22:00:00	7	6.84	4
2019-04-04 23:00:00	8	7.42	4.09
2019-04-05 00:00:00	3	7.45	2.67
2019-04-05 01:00:00	1	6.92	2.25
2019-04-05 02:00:00	0	6.67	2.67
2019-04-05 03:00:00	0	6.84	2.5
2019-04-05 04:00:00	0	7.42	2.67
2019-04-05 05:00:00	0	5.67	2.25
2019-04-05 06:00:00	12	4.75	1.42
2019-04-05 07:00:00	13	3.5	5.92
2019-04-05 08:00:00	22	2.33	5.67
2019-04-05 09:00:00	14	2.92	6.25
2019-04-05 10:00:00	8	2	5.09
2019-04-05 11:00:00	5	2.17	2.84
2019-04-05 12:00:00	26	3.17	7.92
2019-04-05 13:00:00	8	4.34	3.42
2019-04-05 14:00:00	14	6.75	4.34
2019-04-05 15:00:00	13	6.92	6.17
2019-04-05 16:00:00	12	7.09	5.17
2019-04-05 17:00:00	26	7.08	7.58
2019-04-05 18:00:00	12	7.09	4.67
2019-04-05 19:00:00	11	6.92	4.92
2019-04-05 20:00:00	11	7.59	5
2019-04-05 21:00:00	6	7	3.75
2019-04-05 22:00:00	4	7.58	3.25
2019-04-05 23:00:00	3	6.84	3.08
2019-04-06 00:00:00	7	7.56	4
2019-04-06 01:00:00	1	6.67	3.17
2019-04-06 02:00:00	2	7	3
2019-04-06 03:00:00	1	7.5	2.83
2019-04-06 04:00:00	0	6.67	2.5
2019-04-06 05:00:00	1	7.42	2.67
2019-04-06 06:00:00	1	2	2.25
2019-04-06 07:00:00	18	3.58	5
2019-04-06 08:00:00	12	4	2.75
2019-04-06 09:00:00	9	2.25	2.59
2019-04-06 10:00:00	19	3.08	4.17
2019-04-06 11:00:00	18	2.08	5.09
2019-04-06 12:00:00	14	2.17	2.58
2019-04-06 13:00:00	11	5.17	3.33
2019-04-06 14:00:00	8	5.5	3.33
2019-04-06 15:00:00	6	7.33	3.42
2019-04-06 16:00:00	5	6.67	3.59
2019-04-06 17:00:00	1	6.5	2.5
2019-04-06 18:00:00	10	7.33	4.58
2019-04-06 19:00:00	6	6.58	3.75
2019-04-06 20:00:00	12	7.67	5.42
2019-04-06 21:00:00	6	6.5	3.75
2019-04-06 22:00:00	2	6.67	2.75
2019-04-06 23:00:00	5	6.92	3.25
2019-04-07 00:00:00	4	5	2.11
2019-04-07 01:00:00	4	7.33	3.25
2019-04-07 02:00:00	1	6.67	2.75
2019-04-07 03:00:00	0	7.33	2.58
2019-04-07 04:00:00	0	6.75	2.75
2019-04-07 05:00:00	0	6.59	2.58
2019-04-07 06:00:00	8	3.33	2
2019-04-07 07:00:00	4	2.17	2.67
2019-04-07 08:00:00	11	3.83	4.09
2019-04-07 09:00:00	4	2.17	4.42
2019-04-07 10:00:00	12	2.08	5.83
2019-04-07 11:00:00	22	2.83	7.67
2019-04-07 12:00:00	12	2.25	5.17
2019-04-07 13:00:00	16	4.58	5.58
2019-04-07 14:00:00	2	5.92	2.33
2019-04-07 15:00:00	4	7.09	3.25
2019-04-07 16:00:00	5	7.67	3.59
2019-04-07 17:00:00	2	6.34	2.25
2019-04-07 18:00:00	9	6.92	3.67
2019-04-07 19:00:00	5	6.34	3.25
2019-04-07 20:00:00	6	6.09	2.83
2019-04-07 21:00:00	4	7.42	3.25
2019-04-07 22:00:00	1	6.84	2.58
2019-04-07 23:00:00	1	6.42	2.33
2019-04-08 00:00:00	0	2.33	2.44
2019-04-08 01:00:00	0	6.67	1.92
2019-04-08 02:00:00	1	7.42	2.75
2019-04-08 03:00:00	0	6.84	2.34
2019-04-08 04:00:00	0	7.75	3
2019-04-08 05:00:00	0	6.84	2.75
2019-04-08 06:00:00	3	3.58	1.5
2019-04-08 07:00:00	22	4.17	5.92
2019-04-08 08:00:00	12	3.33	3.33
2019-04-08 09:00:00	26	3.25	6.92
2019-04-08 10:00:00	10	2.25	3.25
2019-04-08 11:00:00	11	2.08	4.25
2019-04-08 12:00:00	20	3.25	6.42
2019-04-08 13:00:00	21	3.08	3.92
2019-04-08 14:00:00	15	6.33	3.92
2019-04-08 15:00:00	11	6.84	5.83
2019-04-08 16:00:00	14	6.25	5.17
2019-04-08 17:00:00	20	6.75	6.58
2019-04-08 18:00:00	21	6.75	7.42
2019-04-08 19:00:00	6	6.67	3.17
2019-04-08 20:00:00	9	7.33	4.58
2019-04-08 21:00:00	0	7.33	2.67
2019-04-08 22:00:00	5	7.33	3.17
2019-04-08 23:00:00	1	6.67	2.75
2019-04-09 00:00:00	0	7.11	2.44
2019-04-09 01:00:00	1	5.42	1.58
2019-04-09 02:00:00	0	6.5	2.5
2019-04-09 03:00:00	0	8.17	2.75
2019-04-09 04:00:00	0	6.67	2.92
2019-04-09 05:00:00	0	6.09	2.17
2019-04-09 06:00:00	5	5.42	3.92
2019-04-09 07:00:00	18	3	3.92
2019-04-09 08:00:00	25	5.42	5.25
2019-04-09 09:00:00	16	3	5.09
2019-04-09 10:00:00	9	2.08	5.33
2019-04-09 11:00:00	27	2.92	6.92
2019-04-09 12:00:00	6	2.25	3.5
2019-04-09 13:00:00	10	4.09	7.17
2019-04-09 14:00:00	10	4.5	3.42
2019-04-09 15:00:00	16	6.75	5.75
2019-04-09 16:00:00	14	4.08	4.84
2019-04-09 17:00:00	11	4	3.25
2019-04-09 18:00:00	11	6.67	4.42
2019-04-09 19:00:00	29	6.67	7.67
2019-04-09 20:00:00	11	4.5	3.75
2019-04-09 21:00:00	15	5.33	4.25
2019-04-09 22:00:00	2	4.42	1.75
2019-04-09 23:00:00	1	4.92	1.34
2019-04-10 00:00:00	1	5.56	1.66
2019-04-10 01:00:00	0	4.25	2.75
2019-04-10 02:00:00	0	7	2.5
2019-04-10 03:00:00	0	6.25	2.25
2019-04-10 04:00:00	0	5.09	1.5
2019-04-10 05:00:00	2	3	2.42
2019-04-10 06:00:00	6	2.33	1.75
2019-04-10 07:00:00	14	3.42	3.42
2019-04-10 08:00:00	20	2.42	5.42
2019-04-10 09:00:00	12	2.08	3.08
2019-04-10 10:00:00	10	3.08	4
2019-04-10 11:00:00	8	1.83	4.83
2019-04-10 12:00:00	12	2.08	2.92
2019-04-10 13:00:00	23	3.5	7.09
2019-04-10 14:00:00	16	3.92	3.83
2019-04-10 15:00:00	8	7.42	3.83
2019-04-10 16:00:00	9	4.5	3.5
2019-04-10 17:00:00	11	4	3.25
2019-04-10 18:00:00	19	7.58	6.58
2019-04-10 19:00:00	7	6.75	4
2019-04-10 20:00:00	6	5.17	2.42
2019-04-10 21:00:00	4	5.92	2.83
2019-04-10 22:00:00	0	5.42	2
2019-04-10 23:00:00	1	7.42	2.75
2019-04-11 00:00:00	3	8.11	3.22
2019-04-11 01:00:00	0	5.17	1.42
2019-04-11 02:00:00	0	6.5	2.34
2019-04-11 03:00:00	0	6.67	2.34
2019-04-11 04:00:00	0	6.84	2.25
2019-04-11 05:00:00	1	2.25	0.58
2019-04-11 06:00:00	10	3.33	2.42
2019-04-11 07:00:00	15	2.08	4.42
2019-04-11 08:00:00	10	2.33	2.58
2019-04-11 09:00:00	27	3.33	8.17
2019-04-11 10:00:00	8	2.08	3.58
2019-04-11 11:00:00	23	2.83	5.92
2019-04-11 12:00:00	17	2.25	4.75
2019-04-11 13:00:00	27	3.59	5.67
2019-04-11 14:00:00	19	3.25	8.17
2019-04-11 15:00:00	14	6.92	5.67
2019-04-11 16:00:00	16	7.09	5.92
2019-04-11 17:00:00	16	6.08	5.17
2019-04-11 18:00:00	16	7.08	6.42
2019-04-11 19:00:00	28	8	9.25
2019-04-11 20:00:00	8	6.92	4.59
2019-04-11 21:00:00	11	7.5	4.59
2019-04-11 22:00:00	4	7	4
2019-04-11 23:00:00	1	6.83	3
2019-04-12 00:00:00	3	7.22	3.33
2019-04-12 01:00:00	0	6.83	2.5
2019-04-12 02:00:00	1	7.42	3
2019-04-12 03:00:00	0	6.92	2.92
2019-04-12 04:00:00	1	6.92	2.67
2019-04-12 05:00:00	1	6.25	2.5
2019-04-12 06:00:00	6	3.92	2.25
2019-04-12 07:00:00	19	5.09	4.17
2019-04-12 08:00:00	24	2.33	6.5
2019-04-12 09:00:00	20	2.17	6.34
2019-04-12 10:00:00	10	2.83	5.25
2019-04-12 11:00:00	14	2.25	5.08
2019-04-12 12:00:00	31	3.42	6.25
2019-04-12 13:00:00	12	3.67	3.92
2019-04-12 14:00:00	11	6.25	4
2019-04-12 15:00:00	22	7.59	7.5
2019-04-12 16:00:00	14	7.42	6.42
2019-04-12 17:00:00	29	7.75	5.92
2019-04-12 18:00:00	22	7.17	7.83
2019-04-12 19:00:00	7	6.92	4.08
2019-04-12 20:00:00	14	7.92	5.83
2019-04-12 21:00:00	9	6.84	4.84
2019-04-12 22:00:00	3	6.83	3.25
2019-04-12 23:00:00	5	7.5	3.67
2019-04-13 00:00:00	4	7.44	3.22
2019-04-13 01:00:00	4	7.33	3.33
2019-04-13 02:00:00	0	7	2.75
2019-04-13 03:00:00	0	6.92	2.67
2019-04-13 04:00:00	2	7.5	3.17
2019-04-13 05:00:00	1	6.75	2.67
2019-04-13 06:00:00	5	3	2.58
2019-04-13 07:00:00	8	3.08	2.67
2019-04-13 08:00:00	4	3	1.33
2019-04-13 09:00:00	17	3.08	5.58
2019-04-13 10:00:00	14	2.17	5.08
2019-04-13 11:00:00	16	2.83	4.83
2019-04-13 12:00:00	12	2.33	3.83
2019-04-13 13:00:00	16	4.59	5.08
2019-04-13 14:00:00	9	5.92	3.67
2019-04-13 15:00:00	8	6.75	4.34
2019-04-13 16:00:00	21	7.25	6.75
2019-04-13 17:00:00	12	6.84	5.92
2019-04-13 18:00:00	4	6.67	3.25
2019-04-13 19:00:00	7	7.59	4.17
2019-04-13 20:00:00	4	6.75	3.5
2019-04-13 21:00:00	13	7.25	4.83
2019-04-13 22:00:00	2	6.83	3.58
2019-04-13 23:00:00	7	6.09	3.75
2019-04-14 00:00:00	3	5	2.11
2019-04-14 01:00:00	1	6.83	2.84
2019-04-14 02:00:00	2	7.33	2.92
2019-04-14 03:00:00	1	6.83	3
2019-04-14 04:00:00	1	6.83	2.92
2019-04-14 05:00:00	1	7.58	3.09
2019-04-14 06:00:00	3	2.92	1.17
2019-04-14 07:00:00	9	3	2.75
2019-04-14 08:00:00	5	2.5	2.42
2019-04-14 09:00:00	9	2.42	3.75
2019-04-14 10:00:00	8	3.17	3.59
2019-04-14 11:00:00	6	2.25	2.92
2019-04-14 12:00:00	7	3.33	1.67
2019-04-14 13:00:00	11	2.92	3.25
2019-04-14 14:00:00	6	6.17	3
2019-04-14 15:00:00	5	7.84	3.83
2019-04-14 16:00:00	1	6.84	2.92
2019-04-14 17:00:00	10	7.58	4.17
2019-04-14 18:00:00	10	6.67	5.33
2019-04-14 19:00:00	7	6.92	3.92
2019-04-14 20:00:00	7	6.92	3.67
2019-04-14 21:00:00	4	6.84	3.42
2019-04-14 22:00:00	0	7.67	3.09
2019-04-14 23:00:00	2	6.58	2.75
2019-04-15 00:00:00	0	4.11	1.33
2019-04-15 01:00:00	0	7	2.25
2019-04-15 02:00:00	0	6.84	2.84
2019-04-15 03:00:00	0	7.42	2.58
2019-04-15 04:00:00	1	7.42	3.17
2019-04-15 05:00:00	0	6.67	2.33
2019-04-15 06:00:00	2	5.17	2.08
2019-04-15 07:00:00	29	3.75	8
2019-04-15 08:00:00	9	3.42	2.5
2019-04-15 09:00:00	27	3.33	7.17
2019-04-15 10:00:00	13	2	6.75
2019-04-15 11:00:00	19	2.67	4.92
2019-04-15 12:00:00	26	3.09	6.92
2019-04-15 13:00:00	23	3.17	5.17
2019-04-15 14:00:00	17	6.25	3.83
2019-04-15 15:00:00	11	6.84	6
2019-04-15 16:00:00	15	6.75	5.08
2019-04-15 17:00:00	25	7.33	7.33
2019-04-15 18:00:00	17	7.17	6.67
2019-04-15 19:00:00	25	7.75	6.17
2019-04-15 20:00:00	8	6.67	5.67
2019-04-15 21:00:00	3	6.67	2.92
2019-04-15 22:00:00	2	7.42	3
2019-04-15 23:00:00	0	6.84	2.83
2019-04-16 00:00:00	3	7.45	3.11
2019-04-16 01:00:00	0	5.33	1.75
2019-04-16 02:00:00	0	6.67	2.5
2019-04-16 03:00:00	0	7.59	3
2019-04-16 04:00:00	0	6.84	2.67
2019-04-16 05:00:00	0	6.5	2.42
2019-04-16 06:00:00	7	6.25	3.58
2019-04-16 07:00:00	16	2.92	4.34
2019-04-16 08:00:00	19	5.58	6.08
2019-04-16 09:00:00	13	3	4.92
2019-04-16 10:00:00	11	2.25	4.34
2019-04-16 11:00:00	17	3	5.5
2019-04-16 12:00:00	13	2.34	4.92
2019-04-16 13:00:00	10	3.42	4.42
2019-04-16 14:00:00	21	5	6.17
2019-04-16 15:00:00	18	7	6.17
2019-04-16 16:00:00	18	4.5	4.58
2019-04-16 17:00:00	9	5	3.5
2019-04-16 18:00:00	16	6.25	5.75
2019-04-16 19:00:00	21	6.67	6.84
2019-04-16 20:00:00	11	5.25	4.08
2019-04-16 21:00:00	7	4.75	1.92
2019-04-16 22:00:00	3	4.34	1.42
2019-04-16 23:00:00	1	4.84	1
2019-04-17 00:00:00	4	6.22	2.33
2019-04-17 01:00:00	0	4	1
2019-04-17 02:00:00	0	7.75	2.42
2019-04-17 03:00:00	0	6.5	2.42
2019-04-17 04:00:00	0	6.59	2.33
2019-04-17 05:00:00	3	3	1.08
2019-04-17 06:00:00	1	2.25	2.08
2019-04-17 07:00:00	17	2.42	5.17
2019-04-17 08:00:00	23	2.92	8.33
2019-04-17 09:00:00	13	2.25	4.83
2019-04-17 10:00:00	22	2.92	8.25
2019-04-17 11:00:00	21	2.09	7.92
2019-04-17 12:00:00	14	2.75	4.75
2019-04-17 13:00:00	10	3.17	4
2019-04-17 14:00:00	11	3.75	5
2019-04-17 15:00:00	12	6.75	5.17
2019-04-17 16:00:00	28	6.58	7.67
2019-04-17 17:00:00	8	3.67	2.59
2019-04-17 18:00:00	17	7.42	5.5
2019-04-17 19:00:00	8	6.92	4.58
2019-04-17 20:00:00	13	6.17	3.5
2019-04-17 21:00:00	3	5.92	3.58
2019-04-17 22:00:00	3	6.42	2.92
2019-04-17 23:00:00	10	6.92	4.08
2019-04-18 00:00:00	1	6.56	2.78
2019-04-18 01:00:00	0	5.42	1.34
2019-04-18 02:00:00	0	7.25	2.42
2019-04-18 03:00:00	0	6.67	2.59
2019-04-18 04:00:00	2	6.84	2.58
2019-04-18 05:00:00	2	3.42	1.5
2019-04-18 06:00:00	3	2.33	2.33
2019-04-18 07:00:00	7	2.75	3.08
2019-04-18 08:00:00	6	2.17	2.17
2019-04-18 09:00:00	17	2.17	5.08
2019-04-18 10:00:00	23	3.17	7.42
2019-04-18 11:00:00	14	2.08	4.92
2019-04-18 12:00:00	23	2.92	5.67
2019-04-18 13:00:00	7	2.58	3.33
2019-04-18 14:00:00	7	2.42	3.33
2019-04-18 15:00:00	15	7.67	5.92
2019-04-18 16:00:00	13	6.67	5.5
2019-04-18 17:00:00	17	6.84	5.42
2019-04-18 18:00:00	12	7.17	5.92
2019-04-18 19:00:00	6	7.17	4.17
2019-04-18 20:00:00	11	7.84	5.25
2019-04-18 21:00:00	4	6.58	3.34
2019-04-18 22:00:00	4	7.33	3.33
2019-04-18 23:00:00	1	6.92	3.08
2019-04-19 00:00:00	3	7.45	2.78
2019-04-19 01:00:00	0	7.33	2.59
2019-04-19 02:00:00	1	6.5	2.5
2019-04-19 03:00:00	0	6.67	2.33
2019-04-19 04:00:00	0	7.5	2.5
2019-04-19 05:00:00	0	6.09	2.08
2019-04-19 06:00:00	4	4.25	1.25
2019-04-19 07:00:00	1	4.34	1.5
2019-04-19 08:00:00	3	2.25	0.83
2019-04-19 09:00:00	7	3.08	1.67
2019-04-19 10:00:00	4	2.33	1.17
2019-04-19 11:00:00	2	2.42	0.83
2019-04-19 12:00:00	8	3	3.58
2019-04-19 13:00:00	6	2.84	2.92
2019-04-19 14:00:00	7	5.92	2.83
2019-04-19 15:00:00	3	7.84	3.42
2019-04-19 16:00:00	3	7	3.17
2019-04-19 17:00:00	5	7.42	3.5
2019-04-19 18:00:00	1	7.09	3
2019-04-19 19:00:00	3	7	3.17
2019-04-19 20:00:00	4	7.67	3.5
2019-04-19 21:00:00	3	6.84	3.09
2019-04-19 22:00:00	1	7.75	2.75
2019-04-19 23:00:00	0	6.67	2.59
2019-04-20 00:00:00	0	7.45	2.67
2019-04-20 01:00:00	1	7.42	2.67
2019-04-20 02:00:00	0	6.84	2.34
2019-04-20 03:00:00	0	7.59	2.5
2019-04-20 04:00:00	1	6.67	2.75
2019-04-20 05:00:00	1	6.84	2.75
2019-04-20 06:00:00	2	3.67	1.08
2019-04-20 07:00:00	1	2.92	0.75
2019-04-20 08:00:00	1	2.92	0.83
2019-04-20 09:00:00	9	2.83	5.08
2019-04-20 10:00:00	3	2.17	1
2019-04-20 11:00:00	5	2.83	2.83
2019-04-20 12:00:00	0	2	1.83
2019-04-20 13:00:00	11	5.75	3.08
2019-04-20 14:00:00	2	5	2.17
2019-04-20 15:00:00	6	6.92	3.75
2019-04-20 16:00:00	5	7.42	3.5
2019-04-20 17:00:00	2	6.67	2.83
2019-04-20 18:00:00	3	7.59	3.25
2019-04-20 19:00:00	5	6.92	3.5
2019-04-20 20:00:00	10	6.92	4.83
2019-04-20 21:00:00	8	7.25	4.25
2019-04-20 22:00:00	5	6.67	3.33
2019-04-20 23:00:00	1	7.42	2.83
2019-04-21 00:00:00	1	7	2.55
2019-04-21 01:00:00	0	7.5	2.33
2019-04-21 02:00:00	0	6.84	2.75
2019-04-21 03:00:00	1	6.84	2.75
2019-04-21 04:00:00	1	7.75	3.09
2019-04-21 05:00:00	2	6.84	3
2019-04-21 06:00:00	1	4.17	1.17
2019-04-21 07:00:00	3	2.17	1.08
2019-04-21 08:00:00	4	2.5	1.08
2019-04-21 09:00:00	15	3.33	3.59
2019-04-21 10:00:00	9	2.17	2.67
2019-04-21 11:00:00	13	3.08	2.67
2019-04-21 12:00:00	4	1.92	1.83
2019-04-21 13:00:00	4	2.33	1.08
2019-04-21 14:00:00	13	6.75	4.67
2019-04-21 15:00:00	5	6.58	3.42
2019-04-21 16:00:00	7	7.42	3.5
2019-04-21 17:00:00	11	6.75	5.25
2019-04-21 18:00:00	6	6.75	3.92
2019-04-21 19:00:00	13	7.92	5.42
2019-04-21 20:00:00	6	6.75	3.34
2019-04-21 21:00:00	2	6.58	2.42
2019-04-21 22:00:00	0	7.33	2.59
2019-04-21 23:00:00	0	6.5	2.34
2019-04-22 00:00:00	1	5.56	2.11
2019-04-22 01:00:00	1	5.5	1.75
2019-04-22 02:00:00	0	6.58	2.42
2019-04-22 03:00:00	0	7.33	2.59
2019-04-22 04:00:00	1	6.58	2.58
2019-04-22 05:00:00	1	7.42	2.92
2019-04-22 06:00:00	9	4.58	3.5
2019-04-22 07:00:00	10	2.84	4.17
2019-04-22 08:00:00	29	4.33	7.5
2019-04-22 09:00:00	4	2	2.83
2019-04-22 10:00:00	27	3	6.25
2019-04-22 11:00:00	16	3.17	3.92
2019-04-22 12:00:00	16	2.17	4.17
2019-04-22 13:00:00	19	3.67	4.25
2019-04-22 14:00:00	12	5.33	4.58
2019-04-22 15:00:00	5	6.84	3.58
2019-04-22 16:00:00	16	7.84	6.25
2019-04-22 17:00:00	16	7	6.58
2019-04-22 18:00:00	27	7.92	8.17
2019-04-22 19:00:00	16	6.92	6.5
2019-04-22 20:00:00	10	6.92	4.83
2019-04-22 21:00:00	9	7.75	4.92
2019-04-22 22:00:00	3	6.75	3.17
2019-04-22 23:00:00	1	7.33	2.5
2019-04-23 00:00:00	0	6.44	2.89
2019-04-23 01:00:00	0	4	0.58
2019-04-23 02:00:00	0	7.5	2.5
2019-04-23 03:00:00	0	6.83	2.5
2019-04-23 04:00:00	0	7.42	2.67
2019-04-23 05:00:00	0	6.75	2.75
2019-04-23 06:00:00	5	5.92	3.25
2019-04-23 07:00:00	25	3.75	7.92
2019-04-23 08:00:00	15	3.83	4.75
2019-04-23 09:00:00	20	4	4.92
2019-04-23 10:00:00	4	2.25	4.67
2019-04-23 11:00:00	9	2.08	3.75
2019-04-23 12:00:00	10	3.25	3
2019-04-23 13:00:00	29	3.67	7.67
2019-04-23 14:00:00	16	4.5	4.83
2019-04-23 15:00:00	19	6.5	6.67
2019-04-23 16:00:00	21	5.25	5.17
2019-04-23 17:00:00	10	4.5	3.42
2019-04-23 18:00:00	38	7.67	8.42
2019-04-23 19:00:00	12	6.5	5.5
2019-04-23 20:00:00	16	5.67	5.34
2019-04-23 21:00:00	18	5.75	5.67
2019-04-23 22:00:00	10	4.92	3.58
2019-04-23 23:00:00	5	5.67	2.58
2019-04-24 00:00:00	0	6.22	2.33
2019-04-24 01:00:00	1	3.92	0.83
2019-04-24 02:00:00	0	7.5	2.34
2019-04-24 03:00:00	0	6.5	2.34
2019-04-24 04:00:00	0	7.25	2.42
2019-04-24 05:00:00	2	2.17	0.83
2019-04-24 06:00:00	4	1.92	1
2019-04-24 07:00:00	33	4.75	5.5
2019-04-24 08:00:00	34	3.08	5.92
2019-04-24 09:00:00	16	2.25	5.67
2019-04-24 10:00:00	25	2.92	7.09
2019-04-24 11:00:00	24	2.09	10.34
2019-04-24 12:00:00	15	2.34	4.5
2019-04-24 13:00:00	13	3.17	5.84
2019-04-24 14:00:00	10	2.75	4.67
2019-04-24 15:00:00	9	6.84	4.08
2019-04-24 16:00:00	21	6.42	6.67
2019-04-24 17:00:00	11	3.58	3.42
2019-04-24 18:00:00	28	7.25	6.17
2019-04-24 19:00:00	9	6.84	4.67
2019-04-24 20:00:00	9	5.17	3.58
2019-04-24 21:00:00	10	7.25	4.33
2019-04-24 22:00:00	5	6.84	3.58
2019-04-24 23:00:00	4	6	2.83
2019-04-25 00:00:00	3	7.33	3.33
2019-04-25 01:00:00	1	4.92	1.75
2019-04-25 02:00:00	0	7.33	2.33
2019-04-25 03:00:00	0	6.67	2.59
2019-04-25 04:00:00	0	6.5	2.42
2019-04-25 05:00:00	0	3.59	1.09
2019-04-25 06:00:00	8	3	1.84
2019-04-25 07:00:00	13	2.08	3.67
2019-04-25 08:00:00	13	2.08	3.17
2019-04-25 09:00:00	27	3.08	6.75
2019-04-25 10:00:00	7	2.08	1.83
2019-04-25 11:00:00	35	3.25	5.17
2019-04-25 12:00:00	19	2.17	5.33
2019-04-25 13:00:00	11	3.58	3.17
2019-04-25 14:00:00	26	3.58	4.92
2019-04-25 15:00:00	14	6	5
2019-04-25 16:00:00	26	8	6.25
2019-04-25 17:00:00	9	6.75	6
2019-04-25 18:00:00	15	7.5	6.09
2019-04-25 19:00:00	14	8.17	6.09
2019-04-25 20:00:00	7	6.92	4.17
2019-04-25 21:00:00	9	7.42	3.92
2019-04-25 22:00:00	8	7.09	5.08
2019-04-25 23:00:00	3	6.83	3.25
2019-04-26 00:00:00	1	7.33	3
2019-04-26 01:00:00	1	6.83	2.75
2019-04-26 02:00:00	0	7.42	2.58
2019-04-26 03:00:00	0	6.92	2.83
2019-04-26 04:00:00	0	6.83	2.75
2019-04-26 05:00:00	1	7.42	2.92
2019-04-26 06:00:00	11	3.75	3.42
2019-04-26 07:00:00	24	5.83	6.58
2019-04-26 08:00:00	15	2.67	4.08
2019-04-26 09:00:00	18	2.17	7.33
2019-04-26 10:00:00	12	3.17	5.17
2019-04-26 11:00:00	9	2.34	4.5
2019-04-26 12:00:00	26	3.59	7.42
2019-04-26 13:00:00	22	3.34	9.92
2019-04-26 14:00:00	20	5.83	4.42
2019-04-26 15:00:00	22	7.67	7.67
2019-04-26 16:00:00	15	7.09	6.09
2019-04-26 17:00:00	32	7.92	7.92
2019-04-26 18:00:00	14	6.92	6.42
2019-04-26 19:00:00	9	7.09	4.42
2019-04-26 20:00:00	4	7.59	3.5
2019-04-26 21:00:00	3	7.09	3.09
2019-04-26 22:00:00	5	7.59	3.17
2019-04-26 23:00:00	4	6.84	3.5
2019-04-27 00:00:00	4	7.56	3.45
2019-04-27 01:00:00	2	7.58	2.92
2019-04-27 02:00:00	0	7	2.59
2019-04-27 03:00:00	1	6.92	2.67
2019-04-27 04:00:00	0	7.5	2.75
2019-04-27 05:00:00	0	7	2.67
2019-04-27 06:00:00	0	4.42	2.67
2019-04-27 07:00:00	12	2.75	4.67
2019-04-27 08:00:00	14	3	4
2019-04-27 09:00:00	18	3.42	8
2019-04-27 10:00:00	9	2.25	4.17
2019-04-27 11:00:00	9	2.92	4.58
2019-04-27 12:00:00	18	2.25	6.42
2019-04-27 13:00:00	10	4.33	4.92
2019-04-27 14:00:00	16	6.17	5.33
2019-04-27 15:00:00	10	7.84	4.5
2019-04-27 16:00:00	12	6.92	5.25
2019-04-27 17:00:00	7	7.75	4.42
2019-04-27 18:00:00	3	6.92	3.25
2019-04-27 19:00:00	6	7.42	3.58
2019-04-27 20:00:00	5	6.92	4.08
2019-04-27 21:00:00	3	6.67	3
2019-04-27 22:00:00	2	7.42	3
2019-04-27 23:00:00	3	6.75	3
2019-04-28 00:00:00	4	7.11	3.11
2019-04-28 01:00:00	0	7.59	2.75
2019-04-28 02:00:00	3	7.42	3.17
2019-04-28 03:00:00	1	6.84	2.59
2019-04-28 04:00:00	2	7.59	2.83
2019-04-28 05:00:00	0	6.67	2.34
2019-04-28 06:00:00	1	4.5	1.5
2019-04-28 07:00:00	10	2.83	5.09
2019-04-28 08:00:00	11	2.25	4.42
2019-04-28 09:00:00	19	3.25	4.5
2019-04-28 10:00:00	8	2.17	5.25
2019-04-28 11:00:00	5	2	2.75
2019-04-28 12:00:00	26	2.92	8.5
2019-04-28 13:00:00	12	2.42	5.25
2019-04-28 14:00:00	14	5.25	4.83
2019-04-28 15:00:00	8	7.59	4.33
2019-04-28 16:00:00	3	7.08	3.17
2019-04-28 17:00:00	15	7.42	4.67
2019-04-28 18:00:00	4	6.83	4.75
2019-04-28 19:00:00	5	6.92	3.67
2019-04-28 20:00:00	10	7.08	4.5
2019-04-28 21:00:00	4	6.84	3.5
2019-04-28 22:00:00	0	6.83	2.83
2019-04-28 23:00:00	1	7.5	3
2019-04-29 00:00:00	0	5.56	1.78
2019-04-29 01:00:00	1	5.42	1.59
2019-04-29 02:00:00	0	6.92	2.75
2019-04-29 03:00:00	0	6.83	2.67
2019-04-29 04:00:00	0	7.58	2.92
2019-04-29 05:00:00	0	6.67	2.67
2019-04-29 06:00:00	5	5.59	3
2019-04-29 07:00:00	17	3.83	4.42
2019-04-29 08:00:00	12	3.92	3.59
2019-04-29 09:00:00	18	2.42	4.42
2019-04-29 10:00:00	8	3.58	2.17
2019-04-29 11:00:00	15	2.09	5.08
2019-04-29 12:00:00	15	2.34	3.84
2019-04-29 13:00:00	23	3.5	7
2019-04-29 14:00:00	17	5	3.58
2019-04-29 15:00:00	16	7.92	5.42
2019-04-29 16:00:00	11	6.92	5.75
2019-04-29 17:00:00	17	7.17	5.83
2019-04-29 18:00:00	22	8.08	6.75
2019-04-29 19:00:00	11	6.92	5.09
2019-04-29 20:00:00	8	7.75	4.25
2019-04-29 21:00:00	7	6.92	4.08
2019-04-29 22:00:00	2	6.67	2.83
2019-04-29 23:00:00	3	7.42	3
2019-04-30 00:00:00	3	7.22	2.89
2019-04-30 01:00:00	0	5.17	1.09
2019-04-30 02:00:00	0	6.67	2.34
2019-04-30 03:00:00	0	6.92	2.34
2019-04-30 04:00:00	0	7.42	2.67
2019-04-30 05:00:00	1	6.58	2.58
2019-04-30 06:00:00	8	7.25	3.84
2019-04-30 07:00:00	19	3.59	5.25
2019-04-30 08:00:00	14	3.33	4.08
2019-04-30 09:00:00	27	5.42	7.92
2019-04-30 10:00:00	19	2.17	6.08
2019-04-30 11:00:00	23	2.92	5
2019-04-30 12:00:00	17	3.75	6.08
2019-04-30 13:00:00	9	2.67	2.75
2019-04-30 14:00:00	32	5.34	6.58
2019-04-30 15:00:00	16	6.75	6.42
2019-04-30 16:00:00	24	5.58	5.25
2019-04-30 17:00:00	29	5.92	7.92
2019-04-30 18:00:00	19	6.5	5.59
2019-04-30 19:00:00	23	7.92	6
2019-04-30 20:00:00	7	5.5	3.83
2019-04-30 21:00:00	0	4.92	1.59
2019-04-30 22:00:00	0	6.59	2.09
2019-04-30 23:00:00	1	4.92	1.58
2019-05-01 00:00:00	0	7.11	2.56

## Sheet: PM 08210 02
Data/Hora	Intensidade(carros/hora)	Ocupacao(%)	Carga(%)
2019-04-01 00:00:00	16	0	0.44
2019-04-01 01:00:00	10	0	0.33
2019-04-01 02:00:00	6	0	0.42
2019-04-01 03:00:00	4	0	0.08
2019-04-01 04:00:00	2	0	0.08
2019-04-01 05:00:00	13	0	0.25
2019-04-01 06:00:00	161	1	8
2019-04-01 07:00:00	543	5.17	35.09
2019-04-01 08:00:00	328	2.5	20.58
2019-04-01 09:00:00	362	2.92	22.59
2019-04-01 10:00:00	361	3.17	22.75
2019-04-01 11:00:00	439	4.5	26.83
2019-04-01 12:00:00	543	6.17	35.17
2019-04-01 13:00:00	562	5.25	36.83
2019-04-01 14:00:00	398	3.75	25.84
2019-04-01 15:00:00	390	4.25	24.84
2019-04-01 16:00:00	396	5.08	25.58
2019-04-01 17:00:00	494	7.59	31.92
2019-04-01 18:00:00	599	5.5	37.75
2019-04-01 19:00:00	630	6.58	41.42
2019-04-01 20:00:00	279	2	19
2019-04-01 21:00:00	198	1	12.25
2019-04-01 22:00:00	74	0.08	3.75
2019-04-01 23:00:00	13	0	0.67
2019-04-02 00:00:00	28	0	2
2019-04-02 01:00:00	5	0	0.17
2019-04-02 02:00:00	4	0	0.25
2019-04-02 03:00:00	4	0	0.25
2019-04-02 04:00:00	3	0	0.25
2019-04-02 05:00:00	16	0	0.25
2019-04-02 06:00:00	188	0.92	8.92
2019-04-02 07:00:00	535	5.5	35.5
2019-04-02 08:00:00	402	3.75	24.25
2019-04-02 09:00:00	436	4.08	28.42
2019-04-02 10:00:00	366	3.34	22.83
2019-04-02 11:00:00	445	5.75	28.09
2019-04-02 12:00:00	577	5	36.5
2019-04-02 13:00:00	554	8.17	37.09
2019-04-02 14:00:00	440	4.5	28.17
2019-04-02 15:00:00	405	7.58	27.17
2019-04-02 16:00:00	462	4	29.42
2019-04-02 17:00:00	540	6.25	34.42
2019-04-02 18:00:00	647	5.83	40.5
2019-04-02 19:00:00	603	5.42	39.83
2019-04-02 20:00:00	348	2.75	23.25
2019-04-02 21:00:00	206	1	12.92
2019-04-02 22:00:00	120	0.34	7.17
2019-04-02 23:00:00	23	0	1.58
2019-04-03 00:00:00	20	0	1.33
2019-04-03 01:00:00	6	0	0.34
2019-04-03 02:00:00	7	0	0.25
2019-04-03 03:00:00	3	0	0.25
2019-04-03 04:00:00	5	0	0.17
2019-04-03 05:00:00	10	0	0.33
2019-04-03 06:00:00	188	1.17	8.92
2019-04-03 07:00:00	547	5.33	36.42
2019-04-03 08:00:00	361	3.08	22
2019-04-03 09:00:00	415	4	26.17
2019-04-03 10:00:00	372	3.67	24.17
2019-04-03 11:00:00	516	9.5	33.75
2019-04-03 12:00:00	542	6.67	35.17
2019-04-03 13:00:00	549	5.84	36.08
2019-04-03 14:00:00	451	4.25	28.92
2019-04-03 15:00:00	430	4.92	27.75
2019-04-03 16:00:00	410	4.09	25.5
2019-04-03 17:00:00	525	5	33.25
2019-04-03 18:00:00	640	6.34	40.92
2019-04-03 19:00:00	545	4.75	36.09
2019-04-03 20:00:00	315	2	20.83
2019-04-03 21:00:00	187	0.67	11.5
2019-04-03 22:00:00	106	0.17	6
2019-04-03 23:00:00	21	0.08	1.67
2019-04-04 00:00:00	17	0	1.33
2019-04-04 01:00:00	13	0	0.92
2019-04-04 02:00:00	5	0	0.5
2019-04-04 03:00:00	8	0	0.25
2019-04-04 04:00:00	8	0	0.33
2019-04-04 05:00:00	14	0	0.17
2019-04-04 06:00:00	176	1	8.33
2019-04-04 07:00:00	539	5.25	35.58
2019-04-04 08:00:00	337	4.33	21.08
2019-04-04 09:00:00	435	6.25	28.67
2019-04-04 10:00:00	399	4.17	25.17
2019-04-04 11:00:00	490	13.17	33.17
2019-04-04 12:00:00	603	8	39.5
2019-04-04 13:00:00	558	9.67	37.17
2019-04-04 14:00:00	448	3.92	28.92
2019-04-04 15:00:00	398	7.59	26.25
2019-04-04 16:00:00	439	3.92	27.75
2019-04-04 17:00:00	509	7.92	33.42
2019-04-04 18:00:00	620	7.83	40.25
2019-04-04 19:00:00	549	8.67	37.08
2019-04-04 20:00:00	381	5.67	25.92
2019-04-04 21:00:00	212	1.25	13.42
2019-04-04 22:00:00	140	0.42	8.25
2019-04-04 23:00:00	67	0.08	3.67
2019-04-05 00:00:00	36	0	1.34
2019-04-05 01:00:00	14	0	0.25
2019-04-05 02:00:00	10	0	0.17
2019-04-05 03:00:00	6	0	0.25
2019-04-05 04:00:00	9	0	0.08
2019-04-05 05:00:00	13	0	0.42
2019-04-05 06:00:00	163	0.84	7.92
2019-04-05 07:00:00	571	6	37.25
2019-04-05 08:00:00	348	2.75	21.17
2019-04-05 09:00:00	444	6	28.75
2019-04-05 10:00:00	414	5.92	27.33
2019-04-05 11:00:00	546	7.5	34.34
2019-04-05 12:00:00	606	7.67	39.67
2019-04-05 13:00:00	665	9.25	43.92
2019-04-05 14:00:00	548	9.25	36.83
2019-04-05 15:00:00	420	3.25	26.67
2019-04-05 16:00:00	458	3.75	28.92
2019-04-05 17:00:00	521	5.25	34.17
2019-04-05 18:00:00	610	6.67	38.92
2019-04-05 19:00:00	369	2.75	24.17
2019-04-05 20:00:00	247	1.67	15.75
2019-04-05 21:00:00	184	0.83	11.34
2019-04-05 22:00:00	150	0.42	9
2019-04-05 23:00:00	77	0.67	4.92
2019-04-06 00:00:00	85	0	3.89
2019-04-06 01:00:00	58	0.08	2.67
2019-04-06 02:00:00	32	0	1.25
2019-04-06 03:00:00	20	0	0.34
2019-04-06 04:00:00	18	0	0.33
2019-04-06 05:00:00	16	0	0.75
2019-04-06 06:00:00	52	0.08	1.75
2019-04-06 07:00:00	526	4	31
2019-04-06 08:00:00	215	1.34	15.67
2019-04-06 09:00:00	532	6.5	32.33
2019-04-06 10:00:00	450	4.17	30.5
2019-04-06 11:00:00	423	3.5	26
2019-04-06 12:00:00	445	3.34	28.5
2019-04-06 13:00:00	306	2.17	19.42
2019-04-06 14:00:00	239	2	15.25
2019-04-06 15:00:00	180	0.58	10.92
2019-04-06 16:00:00	188	0.67	10.92
2019-04-06 17:00:00	170	0.5	10.25
2019-04-06 18:00:00	180	0.67	10.75
2019-04-06 19:00:00	162	0.5	9.75
2019-04-06 20:00:00	125	0.33	7.33
2019-04-06 21:00:00	71	0.08	3.92
2019-04-06 22:00:00	52	0	2.5
2019-04-06 23:00:00	24	0	0.83
2019-04-07 00:00:00	63	0	3.22
2019-04-07 01:00:00	63	0	3.33
2019-04-07 02:00:00	59	0	2.67
2019-04-07 03:00:00	21	0	0.84
2019-04-07 04:00:00	13	0	0.5
2019-04-07 05:00:00	22	0	0.83
2019-04-07 06:00:00	86	0.17	4.5
2019-04-07 07:00:00	55	0.17	2.58
2019-04-07 08:00:00	71	0.08	3.58
2019-04-07 09:00:00	113	0.58	5.58
2019-04-07 10:00:00	180	0.5	11.34
2019-04-07 11:00:00	251	1.42	14.92
2019-04-07 12:00:00	356	2.33	21.92
2019-04-07 13:00:00	393	2.67	24.5
2019-04-07 14:00:00	161	0.5	10.25
2019-04-07 15:00:00	122	0	7.09
2019-04-07 16:00:00	109	1.67	7.25
2019-04-07 17:00:00	104	0.08	6
2019-04-07 18:00:00	106	0.25	5.92
2019-04-07 19:00:00	138	0.5	8.42
2019-04-07 20:00:00	76	0.25	3.08
2019-04-07 21:00:00	67	0.17	4.17
2019-04-07 22:00:00	9	0	1.5
2019-04-07 23:00:00	13	0	0.75
2019-04-08 00:00:00	13	0	0
2019-04-08 01:00:00	11	0	0.25
2019-04-08 02:00:00	7	0	0.25
2019-04-08 03:00:00	3	0	0.33
2019-04-08 04:00:00	2	0	0.25
2019-04-08 05:00:00	10	0	0.42
2019-04-08 06:00:00	198	1.17	9.5
2019-04-08 07:00:00	541	5.67	35.75
2019-04-08 08:00:00	323	2.5	20.25
2019-04-08 09:00:00	424	3.67	26.59
2019-04-08 10:00:00	372	4.83	24.5
2019-04-08 11:00:00	453	7.33	28.59
2019-04-08 12:00:00	575	5.5	36.5
2019-04-08 13:00:00	547	6	36.67
2019-04-08 14:00:00	398	3.42	24.75
2019-04-08 15:00:00	354	3.42	22.33
2019-04-08 16:00:00	383	5.42	24.67
2019-04-08 17:00:00	423	6.92	28.08
2019-04-08 18:00:00	598	10.25	38
2019-04-08 19:00:00	559	6.84	37.5
2019-04-08 20:00:00	333	2.5	22.5
2019-04-08 21:00:00	151	0.5	9.42
2019-04-08 22:00:00	56	0	3
2019-04-08 23:00:00	24	0	0.92
2019-04-09 00:00:00	9	0	0.33
2019-04-09 01:00:00	9	0	0.42
2019-04-09 02:00:00	8	0.33	1.17
2019-04-09 03:00:00	2	0	0.08
2019-04-09 04:00:00	9	0	0.33
2019-04-09 05:00:00	16	0	0.5
2019-04-09 06:00:00	177	1.17	8.42
2019-04-09 07:00:00	555	6.34	36.58
2019-04-09 08:00:00	366	4.5	23.25
2019-04-09 09:00:00	412	4	26.25
2019-04-09 10:00:00	394	3.17	24.83
2019-04-09 11:00:00	471	7.75	30.17
2019-04-09 12:00:00	608	8.34	39.25
2019-04-09 13:00:00	557	6.92	37.08
2019-04-09 14:00:00	426	5.75	28.08
2019-04-09 15:00:00	432	7.42	28.25
2019-04-09 16:00:00	456	4.42	29.25
2019-04-09 17:00:00	521	4.58	32.83
2019-04-09 18:00:00	647	6.34	41
2019-04-09 19:00:00	559	6.42	37.67
2019-04-09 20:00:00	349	3.83	23.25
2019-04-09 21:00:00	206	0.83	12.42
2019-04-09 22:00:00	94	0.34	5.59
2019-04-09 23:00:00	10	0	1.17
2019-04-10 00:00:00	19	0	0.22
2019-04-10 01:00:00	11	0	0.08
2019-04-10 02:00:00	8	0	0.17
2019-04-10 03:00:00	5	0	0.33
2019-04-10 04:00:00	2	0	0.42
2019-04-10 05:00:00	9	0	0.33
2019-04-10 06:00:00	164	0.92	8.17
2019-04-10 07:00:00	544	5.58	35.42
2019-04-10 08:00:00	334	2.67	20.58
2019-04-10 09:00:00	431	4	27.09
2019-04-10 10:00:00	395	7.67	26
2019-04-10 11:00:00	469	7.83	30.59
2019-04-10 12:00:00	554	7.75	35.92
2019-04-10 13:00:00	531	6.75	35.25
2019-04-10 14:00:00	430	3.67	27.75
2019-04-10 15:00:00	413	4.83	26.58
2019-04-10 16:00:00	397	5.17	24.92
2019-04-10 17:00:00	539	5.67	34.25
2019-04-10 18:00:00	636	6.75	41.25
2019-04-10 19:00:00	506	4.5	33.67
2019-04-10 20:00:00	312	2.17	20.34
2019-04-10 21:00:00	171	0.42	10.5
2019-04-10 22:00:00	91	0.25	5.33
2019-04-10 23:00:00	31	0	1.25
2019-04-11 00:00:00	12	0	0.22
2019-04-11 01:00:00	14	0	0.42
2019-04-11 02:00:00	5	0	0.17
2019-04-11 03:00:00	3	0	0.25
2019-04-11 04:00:00	9	0	0.5
2019-04-11 05:00:00	12	0	1
2019-04-11 06:00:00	180	1.08	9
2019-04-11 07:00:00	541	7.08	36
2019-04-11 08:00:00	379	2.84	23.25
2019-04-11 09:00:00	432	6	27.5
2019-04-11 10:00:00	411	5.25	26.67
2019-04-11 11:00:00	463	5.33	29.42
2019-04-11 12:00:00	569	8.67	37
2019-04-11 13:00:00	575	6.92	38.25
2019-04-11 14:00:00	438	6.75	28.92
2019-04-11 15:00:00	393	3.5	24.92
2019-04-11 16:00:00	398	9.17	27.08
2019-04-11 17:00:00	485	10.5	31.92
2019-04-11 18:00:00	650	9	42.92
2019-04-11 19:00:00	531	5.08	34.67
2019-04-11 20:00:00	365	4.33	23.92
2019-04-11 21:00:00	237	1.25	14.84
2019-04-11 22:00:00	144	0.42	8.58
2019-04-11 23:00:00	52	0	2.83
2019-04-12 00:00:00	72	0	3.89
2019-04-12 01:00:00	19	0	0.75
2019-04-12 02:00:00	15	0	0.17
2019-04-12 03:00:00	11	0	0.25
2019-04-12 04:00:00	3	0	0.17
2019-04-12 05:00:00	13	0	0.17
2019-04-12 06:00:00	190	2.92	9.5
2019-04-12 07:00:00	560	6.34	37.58
2019-04-12 08:00:00	350	4	21
2019-04-12 09:00:00	412	3.75	26.25
2019-04-12 10:00:00	441	6.92	29.5
2019-04-12 11:00:00	467	9.84	30.17
2019-04-12 12:00:00	619	5.84	39.67
2019-04-12 13:00:00	598	6.34	39.75
2019-04-12 14:00:00	484	10.08	33
2019-04-12 15:00:00	408	9.09	27.42
2019-04-12 16:00:00	431	7.09	28.67
2019-04-12 17:00:00	541	5.34	34.17
2019-04-12 18:00:00	629	7.08	41
2019-04-12 19:00:00	441	3.75	28.75
2019-04-12 20:00:00	272	1.67	17.33
2019-04-12 21:00:00	200	0.92	12.33
2019-04-12 22:00:00	173	0.5	10.5
2019-04-12 23:00:00	81	0.08	4.83
2019-04-13 00:00:00	83	0	3.78
2019-04-13 01:00:00	43	0	1.84
2019-04-13 02:00:00	34	0	0.92
2019-04-13 03:00:00	21	0	0.59
2019-04-13 04:00:00	18	0	0.59
2019-04-13 05:00:00	11	0	0.42
2019-04-13 06:00:00	136	0.84	5.75
2019-04-13 07:00:00	362	3.59	24.75
2019-04-13 08:00:00	218	1.67	13
2019-04-13 09:00:00	285	6.17	18.84
2019-04-13 10:00:00	388	5.58	24.09
2019-04-13 11:00:00	474	7.17	31.42
2019-04-13 12:00:00	463	5.75	30.58
2019-04-13 13:00:00	335	7.83	24.09
2019-04-13 14:00:00	269	1.92	17.17
2019-04-13 15:00:00	198	3.17	12.92
2019-04-13 16:00:00	197	3.25	12.83
2019-04-13 17:00:00	191	1.84	11.42
2019-04-13 18:00:00	204	1.58	12.42
2019-04-13 19:00:00	177	0.92	10.83
2019-04-13 20:00:00	116	0.25	6.83
2019-04-13 21:00:00	117	0.92	7
2019-04-13 22:00:00	120	0.58	7.08
2019-04-13 23:00:00	77	0.17	4.34
2019-04-14 00:00:00	96	0.11	4.56
2019-04-14 01:00:00	82	0	4.42
2019-04-14 02:00:00	41	0	1.75
2019-04-14 03:00:00	42	0	1.67
2019-04-14 04:00:00	20	0	0.58
2019-04-14 05:00:00	24	0	1
2019-04-14 06:00:00	70	0.08	3.34
2019-04-14 07:00:00	62	0.42	4.33
2019-04-14 08:00:00	50	0.08	3.92
2019-04-14 09:00:00	125	0.5	6.58
2019-04-14 10:00:00	215	1.34	12.17
2019-04-14 11:00:00	310	1.83	19.58
2019-04-14 12:00:00	354	2.42	22.17
2019-04-14 13:00:00	383	2.58	23.83
2019-04-14 14:00:00	316	1.92	20.58
2019-04-14 15:00:00	156	0.25	9.42
2019-04-14 16:00:00	74	0.17	4.5
2019-04-14 17:00:00	104	0.08	5.08
2019-04-14 18:00:00	98	0.25	5.5
2019-04-14 19:00:00	159	0.5	9.5
2019-04-14 20:00:00	57	0	3
2019-04-14 21:00:00	81	0.33	4.17
2019-04-14 22:00:00	8	0	0.84
2019-04-14 23:00:00	4	0	0.5
2019-04-15 00:00:00	15	1.33	1
2019-04-15 01:00:00	13	1.92	2.08
2019-04-15 02:00:00	6	0	0.17
2019-04-15 03:00:00	3	0	0.25
2019-04-15 04:00:00	3	2.67	1.33
2019-04-15 05:00:00	8	0	0.33
2019-04-15 06:00:00	154	4.33	8.92
2019-04-15 07:00:00	518	8.75	34.92
2019-04-15 08:00:00	358	2.92	21.83
2019-04-15 09:00:00	416	6.83	27.17
2019-04-15 10:00:00	401	3.5	25.84
2019-04-15 11:00:00	424	8.75	27.42
2019-04-15 12:00:00	606	7.17	38.67
2019-04-15 13:00:00	528	4.59	34.92
2019-04-15 14:00:00	425	4.08	26.75
2019-04-15 15:00:00	397	6.75	26.25
2019-04-15 16:00:00	405	8.33	27
2019-04-15 17:00:00	485	4.92	30.42
2019-04-15 18:00:00	631	7.42	40.92
2019-04-15 19:00:00	531	5.59	35.59
2019-04-15 20:00:00	311	2.5	20.25
2019-04-15 21:00:00	138	0.33	8.17
2019-04-15 22:00:00	36	0	1.42
2019-04-15 23:00:00	7	0.5	0.84
2019-04-16 00:00:00	19	0	0.44
2019-04-16 01:00:00	5	0	0.25
2019-04-16 02:00:00	7	3.08	3.42
2019-04-16 03:00:00	4	0.17	1
2019-04-16 04:00:00	4	0	0.17
2019-04-16 05:00:00	12	0	0.25
2019-04-16 06:00:00	178	0.92	8.5
2019-04-16 07:00:00	578	8.25	38.33
2019-04-16 08:00:00	414	3.58	25.83
2019-04-16 09:00:00	470	4	29.67
2019-04-16 10:00:00	473	5.34	30.75
2019-04-16 11:00:00	486	7.08	31.59
2019-04-16 12:00:00	618	7.75	39.75
2019-04-16 13:00:00	570	7.5	37.75
2019-04-16 14:00:00	474	6.08	31.42
2019-04-16 15:00:00	453	4.58	28.84
2019-04-16 16:00:00	450	3.84	28.42
2019-04-16 17:00:00	534	7	34.58
2019-04-16 18:00:00	640	7.09	40.75
2019-04-16 19:00:00	576	6	38.42
2019-04-16 20:00:00	400	3.09	26.25
2019-04-16 21:00:00	188	0.92	12
2019-04-16 22:00:00	104	0	6
2019-04-16 23:00:00	13	0	0.5
2019-04-17 00:00:00	21	0	0.67
2019-04-17 01:00:00	11	0	0.42
2019-04-17 02:00:00	2	0	0.17
2019-04-17 03:00:00	11	0	0.59
2019-04-17 04:00:00	4	0	0.25
2019-04-17 05:00:00	13	0	0.58
2019-04-17 06:00:00	196	1.33	9.25
2019-04-17 07:00:00	589	5.25	38.83
2019-04-17 08:00:00	342	2.58	21.17
2019-04-17 09:00:00	458	4.17	28.5
2019-04-17 10:00:00	371	3.92	24
2019-04-17 11:00:00	528	8.92	34.08
2019-04-17 12:00:00	653	8	42.75
2019-04-17 13:00:00	622	6.83	41.33
2019-04-17 14:00:00	473	4.17	30.58
2019-04-17 15:00:00	463	4.75	29.42
2019-04-17 16:00:00	439	5.67	27.75
2019-04-17 17:00:00	541	5.84	35
2019-04-17 18:00:00	679	7.59	43.83
2019-04-17 19:00:00	447	3.84	29.25
2019-04-17 20:00:00	331	2.42	21.17
2019-04-17 21:00:00	167	0.58	10.42
2019-04-17 22:00:00	96	0	5.5
2019-04-17 23:00:00	30	0	1.92
2019-04-18 00:00:00	37	0	1.22
2019-04-18 01:00:00	26	0	0.84
2019-04-18 02:00:00	13	0	0.25
2019-04-18 03:00:00	8	0	0.25
2019-04-18 04:00:00	6	0	0.42
2019-04-18 05:00:00	17	0	0.5
2019-04-18 06:00:00	75	0.17	3.25
2019-04-18 07:00:00	250	1.84	15.25
2019-04-18 08:00:00	317	2.59	19.34
2019-04-18 09:00:00	369	2.84	23.17
2019-04-18 10:00:00	419	3.59	26.42
2019-04-18 11:00:00	391	3.42	24.83
2019-04-18 12:00:00	443	4.17	28.09
2019-04-18 13:00:00	368	3.08	23.17
2019-04-18 14:00:00	384	5.5	24.34
2019-04-18 15:00:00	366	4	23.58
2019-04-18 16:00:00	365	4.92	23.58
2019-04-18 17:00:00	363	3	22.59
2019-04-18 18:00:00	413	4.67	26.5
2019-04-18 19:00:00	297	1.84	18.75
2019-04-18 20:00:00	260	4.25	16.75
2019-04-18 21:00:00	183	0.92	11.25
2019-04-18 22:00:00	123	0.08	7.09
2019-04-18 23:00:00	66	0.25	3.75
2019-04-19 00:00:00	72	0	3.44
2019-04-19 01:00:00	46	0	2.17
2019-04-19 02:00:00	26	0	0.92
2019-04-19 03:00:00	23	0	0.42
2019-04-19 04:00:00	18	0	0.25
2019-04-19 05:00:00	8	0	0.42
2019-04-19 06:00:00	32	0.08	0.58
2019-04-19 07:00:00	477	4.42	29.75
2019-04-19 08:00:00	158	0.33	9.75
2019-04-19 09:00:00	209	0.75	12.84
2019-04-19 10:00:00	214	1.67	12.84
2019-04-19 11:00:00	185	2	12.08
2019-04-19 12:00:00	319	2.5	19.84
2019-04-19 13:00:00	238	1.83	15.75
2019-04-19 14:00:00	190	1.84	11.5
2019-04-19 15:00:00	197	2.17	12.25
2019-04-19 16:00:00	238	4.17	15.92
2019-04-19 17:00:00	326	2.42	19.67
2019-04-19 18:00:00	290	2.17	18.34
2019-04-19 19:00:00	275	1.25	17.84
2019-04-19 20:00:00	177	0.25	10.75
2019-04-19 21:00:00	111	0	6.33
2019-04-19 22:00:00	107	0	5.83
2019-04-19 23:00:00	45	0	2.67
2019-04-20 00:00:00	32	0	2.11
2019-04-20 01:00:00	16	0	0.25
2019-04-20 02:00:00	23	0	0.67
2019-04-20 03:00:00	8	0	0.17
2019-04-20 04:00:00	15	0	0.42
2019-04-20 05:00:00	9	0	0.08
2019-04-20 06:00:00	16	0	0.33
2019-04-20 07:00:00	306	1.42	18.42
2019-04-20 08:00:00	143	0.08	8.58
2019-04-20 09:00:00	178	1.84	10.5
2019-04-20 10:00:00	204	1.33	12.58
2019-04-20 11:00:00	205	0.92	12.17
2019-04-20 12:00:00	212	1.75	13.08
2019-04-20 13:00:00	171	0.83	10.67
2019-04-20 14:00:00	168	0.5	9.92
2019-04-20 15:00:00	139	0.58	8
2019-04-20 16:00:00	122	0.5	7.25
2019-04-20 17:00:00	103	0	5.75
2019-04-20 18:00:00	103	0.08	5.84
2019-04-20 19:00:00	127	0.17	7.17
2019-04-20 20:00:00	91	0	5
2019-04-20 21:00:00	50	0.08	2.08
2019-04-20 22:00:00	68	0.17	3.92
2019-04-20 23:00:00	14	0	0.67
2019-04-21 00:00:00	33	0	1.45
2019-04-21 01:00:00	32	0	0.83
2019-04-21 02:00:00	25	0	0.83
2019-04-21 03:00:00	15	0	0
2019-04-21 04:00:00	6	0	0.17
2019-04-21 05:00:00	19	0	0.42
2019-04-21 06:00:00	79	0.08	3.92
2019-04-21 07:00:00	42	0	1.67
2019-04-21 08:00:00	56	0.08	2.58
2019-04-21 09:00:00	142	0.59	6.92
2019-04-21 10:00:00	162	0.58	10.42
2019-04-21 11:00:00	262	3.67	16.92
2019-04-21 12:00:00	305	1.92	18.33
2019-04-21 13:00:00	307	1.83	19.33
2019-04-21 14:00:00	146	0.33	9
2019-04-21 15:00:00	120	0	6.84
2019-04-21 16:00:00	83	0	4.5
2019-04-21 17:00:00	71	0.17	3.42
2019-04-21 18:00:00	82	0.08	4.42
2019-04-21 19:00:00	154	0.67	8.92
2019-04-21 20:00:00	70	0	3.75
2019-04-21 21:00:00	110	0.33	6.5
2019-04-21 22:00:00	19	0	1.58
2019-04-21 23:00:00	5	0	0.83
2019-04-22 00:00:00	15	0	0.45
2019-04-22 01:00:00	10	0	0.75
2019-04-22 02:00:00	9	0	0.34
2019-04-22 03:00:00	3	0	0.08
2019-04-22 04:00:00	4	0	0.25
2019-04-22 05:00:00	14	0	0.42
2019-04-22 06:00:00	186	1	9.67
2019-04-22 07:00:00	564	5.5	36.67
2019-04-22 08:00:00	312	2.42	19.25
2019-04-22 09:00:00	371	4.92	23.42
2019-04-22 10:00:00	416	3.83	26.17
2019-04-22 11:00:00	431	8.5	28.08
2019-04-22 12:00:00	528	4.83	34.25
2019-04-22 13:00:00	529	4.92	34.5
2019-04-22 14:00:00	427	3.58	27.08
2019-04-22 15:00:00	362	4.67	22.92
2019-04-22 16:00:00	387	7	25.33
2019-04-22 17:00:00	521	5.92	33.08
2019-04-22 18:00:00	605	5.75	38.42
2019-04-22 19:00:00	494	4	32.42
2019-04-22 20:00:00	271	1.92	17.92
2019-04-22 21:00:00	133	0.33	8.08
2019-04-22 22:00:00	78	0.17	4.09
2019-04-22 23:00:00	10	0	0.5
2019-04-23 00:00:00	0	0	0.11
2019-04-23 01:00:00	6	0	0.25
2019-04-23 02:00:00	6	0	0.58
2019-04-23 03:00:00	5	0	0.25
2019-04-23 04:00:00	3	0	0.25
2019-04-23 05:00:00	15	0	0.58
2019-04-23 06:00:00	196	1.33	9.34
2019-04-23 07:00:00	530	5.42	35
2019-04-23 08:00:00	381	3.5	23.67
2019-04-23 09:00:00	408	6.58	26.33
2019-04-23 10:00:00	453	6.34	30.17
2019-04-23 11:00:00	477	7.92	30.83
2019-04-23 12:00:00	551	11	37.25
2019-04-23 13:00:00	565	8.75	37.75
2019-04-23 14:00:00	419	5.92	27.5
2019-04-23 15:00:00	417	3.59	26.17
2019-04-23 16:00:00	450	10.67	30.17
2019-04-23 17:00:00	516	5.83	33.58
2019-04-23 18:00:00	617	5.58	39.75
2019-04-23 19:00:00	489	4.25	31.75
2019-04-23 20:00:00	292	2.33	18.83
2019-04-23 21:00:00	180	0.59	11.17
2019-04-23 22:00:00	102	0.17	5.5
2019-04-23 23:00:00	13	0	1.09
2019-04-24 00:00:00	20	0	0.67
2019-04-24 01:00:00	15	0	0.08
2019-04-24 02:00:00	1	0	0.08
2019-04-24 03:00:00	4	0	0.08
2019-04-24 04:00:00	6	0	0.58
2019-04-24 05:00:00	17	0	0.25
2019-04-24 06:00:00	228	1.67	11.09
2019-04-24 07:00:00	529	5.09	35.67
2019-04-24 08:00:00	362	5.58	22.83
2019-04-24 09:00:00	450	5.34	29.42
2019-04-24 10:00:00	453	7.17	29.83
2019-04-24 11:00:00	493	6.67	31.17
2019-04-24 12:00:00	548	6.58	35.59
2019-04-24 13:00:00	587	5.58	38.67
2019-04-24 14:00:00	417	3.59	26.5
2019-04-24 15:00:00	415	6.17	26.67
2019-04-24 16:00:00	422	6.25	27.59
2019-04-24 17:00:00	506	7.58	32.92
2019-04-24 18:00:00	609	6.42	39.58
2019-04-24 19:00:00	517	4.25	33.42
2019-04-24 20:00:00	295	2.75	19.75
2019-04-24 21:00:00	173	0.5	10.67
2019-04-24 22:00:00	80	0.08	4.5
2019-04-24 23:00:00	32	0	1.33
2019-04-25 00:00:00	32	0	1.22
2019-04-25 01:00:00	16	0	0.67
2019-04-25 02:00:00	7	0	0.08
2019-04-25 03:00:00	8	0	0.33
2019-04-25 04:00:00	6	0	0.42
2019-04-25 05:00:00	14	0	0.33
2019-04-25 06:00:00	192	1.33	9.5
2019-04-25 07:00:00	493	3.75	32.25
2019-04-25 08:00:00	372	6.92	23.75
2019-04-25 09:00:00	414	4.42	26.92
2019-04-25 10:00:00	411	4.17	26.17
2019-04-25 11:00:00	463	12.58	31.08
2019-04-25 12:00:00	606	7.17	38.67
2019-04-25 13:00:00	606	10	41.25
2019-04-25 14:00:00	466	3.83	30.08
2019-04-25 15:00:00	448	6.84	28.92
2019-04-25 16:00:00	412	7.75	27
2019-04-25 17:00:00	594	5.75	38
2019-04-25 18:00:00	689	7.58	44.09
2019-04-25 19:00:00	621	9.17	41.58
2019-04-25 20:00:00	351	3.5	23.92
2019-04-25 21:00:00	206	0.84	12.67
2019-04-25 22:00:00	147	0.33	8.67
2019-04-25 23:00:00	57	0	3
2019-04-26 00:00:00	55	0	2.44
2019-04-26 01:00:00	28	0	0.92
2019-04-26 02:00:00	13	0	0.33
2019-04-26 03:00:00	10	0	0.08
2019-04-26 04:00:00	12	0	0.33
2019-04-26 05:00:00	8	0	0.67
2019-04-26 06:00:00	199	1.42	10
2019-04-26 07:00:00	565	5.34	36.67
2019-04-26 08:00:00	405	4	25.67
2019-04-26 09:00:00	453	5.92	28.5
2019-04-26 10:00:00	406	3.42	25.67
2019-04-26 11:00:00	516	9	33.25
2019-04-26 12:00:00	639	11.75	42.92
2019-04-26 13:00:00	639	10.34	42.75
2019-04-26 14:00:00	476	6.75	32.42
2019-04-26 15:00:00	387	3.67	24.17
2019-04-26 16:00:00	479	8.5	31.5
2019-04-26 17:00:00	592	5.58	37.75
2019-04-26 18:00:00	580	5.67	37.83
2019-04-26 19:00:00	423	3.33	27.08
2019-04-26 20:00:00	230	1	15
2019-04-26 21:00:00	173	0.59	10.08
2019-04-26 22:00:00	145	0.33	8.67
2019-04-26 23:00:00	53	0.08	2.67
2019-04-27 00:00:00	75	0	3.55
2019-04-27 01:00:00	50	0	2.17
2019-04-27 02:00:00	26	0	0.75
2019-04-27 03:00:00	24	0	0.67
2019-04-27 04:00:00	24	0	0.42
2019-04-27 05:00:00	13	0	0.5
2019-04-27 06:00:00	30	0	0.75
2019-04-27 07:00:00	454	3.58	26.17
2019-04-27 08:00:00	247	1.67	16.83
2019-04-27 09:00:00	537	6.08	33.25
2019-04-27 10:00:00	477	9.33	32.67
2019-04-27 11:00:00	415	6.75	27.08
2019-04-27 12:00:00	502	4.59	31.33
2019-04-27 13:00:00	377	3	24.75
2019-04-27 14:00:00	255	1.75	16.33
2019-04-27 15:00:00	212	5.17	15.34
2019-04-27 16:00:00	188	2.75	12.25
2019-04-27 17:00:00	198	0.75	11.67
2019-04-27 18:00:00	242	1.34	14.92
2019-04-27 19:00:00	178	0.84	10.92
2019-04-27 20:00:00	123	0.25	7.33
2019-04-27 21:00:00	81	0.58	4.25
2019-04-27 22:00:00	76	0.25	4.08
2019-04-27 23:00:00	51	0	2.25
2019-04-28 00:00:00	75	0	3.56
2019-04-28 01:00:00	61	0	3.25
2019-04-28 02:00:00	50	0	2.08
2019-04-28 03:00:00	27	0	1.08
2019-04-28 04:00:00	19	0	0.67
2019-04-28 05:00:00	16	0	0.42
2019-04-28 06:00:00	39	0	2
2019-04-28 07:00:00	49	0	2.17
2019-04-28 08:00:00	114	1.25	5.67
2019-04-28 09:00:00	172	1.5	10.59
2019-04-28 10:00:00	172	6.17	14
2019-04-28 11:00:00	321	2.34	19.83
2019-04-28 12:00:00	443	3.17	27
2019-04-28 13:00:00	511	6.08	33.33
2019-04-28 14:00:00	164	5	12.58
2019-04-28 15:00:00	132	10.5	11.84
2019-04-28 16:00:00	86	5.67	8
2019-04-28 17:00:00	118	2	6.75
2019-04-28 18:00:00	166	0.75	10.67
2019-04-28 19:00:00	123	0.08	6.59
2019-04-28 20:00:00	86	0.25	4.09
2019-04-28 21:00:00	74	0	4.5
2019-04-28 22:00:00	13	0	0.67
2019-04-28 23:00:00	10	0	0.33
2019-04-29 00:00:00	15	0	0.55
2019-04-29 01:00:00	5	0	0.08
2019-04-29 02:00:00	9	0	0.17
2019-04-29 03:00:00	4	0	0.5
2019-04-29 04:00:00	6	0	0.58
2019-04-29 05:00:00	17	0	0.58
2019-04-29 06:00:00	214	1.42	10.59
2019-04-29 07:00:00	583	7.08	39.08
2019-04-29 08:00:00	344	6.33	22.67
2019-04-29 09:00:00	437	3.59	27
2019-04-29 10:00:00	399	5.17	26
2019-04-29 11:00:00	503	7.08	31.67
2019-04-29 12:00:00	543	7.92	35.58
2019-04-29 13:00:00	541	5	35.08
2019-04-29 14:00:00	399	6.08	26.92
2019-04-29 15:00:00	352	7.25	23.08
2019-04-29 16:00:00	408	4.42	25.42
2019-04-29 17:00:00	502	5.25	31.42
2019-04-29 18:00:00	630	8.17	40.92
2019-04-29 19:00:00	571	5.09	37.92
2019-04-29 20:00:00	274	1.5	18.25
2019-04-29 21:00:00	191	0.67	11.17
2019-04-29 22:00:00	78	0.17	4.75
2019-04-29 23:00:00	4	0	0.33
2019-04-30 00:00:00	13	0	0.33
2019-04-30 01:00:00	4	0	0.08
2019-04-30 02:00:00	5	0	0.25
2019-04-30 03:00:00	3	0	0.17
2019-04-30 04:00:00	6	0	0.25
2019-04-30 05:00:00	14	0	0.67
2019-04-30 06:00:00	187	1.25	9
2019-04-30 07:00:00	496	4.33	32.75
2019-04-30 08:00:00	423	3.33	26.09
2019-04-30 09:00:00	435	4.75	27.5
2019-04-30 10:00:00	450	5.42	29.5
2019-04-30 11:00:00	491	4.92	30.75
2019-04-30 12:00:00	577	12.83	39.67
2019-04-30 13:00:00	552	21.42	40.58
2019-04-30 14:00:00	463	5.17	30.25
2019-04-30 15:00:00	490	4.67	31.08
2019-04-30 16:00:00	427	3.42	27
2019-04-30 17:00:00	603	6.25	38.33
2019-04-30 18:00:00	673	7.25	43.33
2019-04-30 19:00:00	603	5.33	39.83
2019-04-30 20:00:00	374	2.92	24.83
2019-04-30 21:00:00	211	0.83	12.83
2019-04-30 22:00:00	139	0.58	8.25
2019-04-30 23:00:00	63	0	3.17
2019-05-01 00:00:00	55	0	2.44

## Sheet: PM 08210 04
Data/Hora	Intensidade(carros/hora)	Ocupacao(%)	Carga(%)
2019-04-01 00:00:00	1	2	0.56
2019-04-01 01:00:00	2	6.84	2.5
2019-04-01 02:00:00	0	7.25	2.5
2019-04-01 03:00:00	0	6.67	2.59
2019-04-01 04:00:00	0	6.59	2.34
2019-04-01 05:00:00	0	3.25	0.5
2019-04-01 06:00:00	3	3.17	2.42
2019-04-01 07:00:00	25	3	7.75
2019-04-01 08:00:00	12	2.58	4.42
2019-04-01 09:00:00	8	2.17	3.58
2019-04-01 10:00:00	14	2.08	4.92
2019-04-01 11:00:00	31	3.17	7.33
2019-04-01 12:00:00	11	2.08	4.42
2019-04-01 13:00:00	15	3.5	3.5
2019-04-01 14:00:00	15	4.59	4.92
2019-04-01 15:00:00	4	3.09	1.58
2019-04-01 16:00:00	16	5.67	5.25
2019-04-01 17:00:00	17	5.67	5.92
2019-04-01 18:00:00	15	5.84	4.25
2019-04-01 19:00:00	7	4.34	3.5
2019-04-01 20:00:00	8	6	3.83
2019-04-01 21:00:00	8	7.25	4
2019-04-01 22:00:00	4	4.92	2.42
2019-04-01 23:00:00	0	5.17	1.84
2019-04-02 00:00:00	0	2.55	4.22
2019-04-02 01:00:00	0	6	2
2019-04-02 02:00:00	0	7.42	2.42
2019-04-02 03:00:00	0	6.58	2.58
2019-04-02 04:00:00	0	6.67	2.5
2019-04-02 05:00:00	3	4.17	1.67
2019-04-02 06:00:00	4	2.67	1.42
2019-04-02 07:00:00	14	2.08	3.58
2019-04-02 08:00:00	28	3.92	7.08
2019-04-02 09:00:00	4	2.25	2.58
2019-04-02 10:00:00	13	2.75	3.5
2019-04-02 11:00:00	14	2.09	6
2019-04-02 12:00:00	11	2.17	2.83
2019-04-02 13:00:00	27	3.08	7.33
2019-04-02 14:00:00	19	2.42	5.25
2019-04-02 15:00:00	16	2.33	4.09
2019-04-02 16:00:00	24	3.92	5.08
2019-04-02 17:00:00	7	3	2.08
2019-04-02 18:00:00	4	3.84	1.33
2019-04-02 19:00:00	23	3	8.17
2019-04-02 20:00:00	6	3.58	2
2019-04-02 21:00:00	4	6.42	2.58
2019-04-02 22:00:00	9	3.08	3.84
2019-04-02 23:00:00	7	2.92	2.17
2019-04-03 00:00:00	3	2.44	4.78
2019-04-03 01:00:00	0	4.5	1
2019-04-03 02:00:00	0	6.5	2.33
2019-04-03 03:00:00	0	7.25	2.59
2019-04-03 04:00:00	0	4.42	1.5
2019-04-03 05:00:00	3	3.92	1.25
2019-04-03 06:00:00	9	2	6.67
2019-04-03 07:00:00	12	1.67	5.92
2019-04-03 08:00:00	15	2.92	6.67
2019-04-03 09:00:00	16	2.25	5.92
2019-04-03 10:00:00	12	1.75	5.92
2019-04-03 11:00:00	29	2.67	11
2019-04-03 12:00:00	18	1.92	6.33
2019-04-03 13:00:00	8	2.58	3.67
2019-04-03 14:00:00	21	2.42	8.09
2019-04-03 15:00:00	10	2.17	4.33
2019-04-03 16:00:00	12	2.84	4.08
2019-04-03 17:00:00	15	2.58	4.5
2019-04-03 18:00:00	7	3.5	3.33
2019-04-03 19:00:00	9	2.17	4
2019-04-03 20:00:00	7	3.67	7.92
2019-04-03 21:00:00	17	3.92	4.58
2019-04-03 22:00:00	1	2.09	0.75
2019-04-03 23:00:00	5	2	2.92
2019-04-04 00:00:00	1	4.33	1.45
2019-04-04 01:00:00	0	3.33	0.84
2019-04-04 02:00:00	0	7.25	2.5
2019-04-04 03:00:00	0	6.5	2.34
2019-04-04 04:00:00	0	6.5	2.34
2019-04-04 05:00:00	0	3.92	2.25
2019-04-04 06:00:00	4	2.17	2.75
2019-04-04 07:00:00	30	3	7
2019-04-04 08:00:00	18	2.34	6.83
2019-04-04 09:00:00	12	2	4.5
2019-04-04 10:00:00	5	2.92	3.67
2019-04-04 11:00:00	14	1.84	5.25
2019-04-04 12:00:00	3	2.5	5.17
2019-04-04 13:00:00	22	3	8.34
2019-04-04 14:00:00	6	2.25	3.42
2019-04-04 15:00:00	12	3.42	4.75
2019-04-04 16:00:00	17	2.75	6.08
2019-04-04 17:00:00	18	4.5	5.33
2019-04-04 18:00:00	20	4.42	5.33
2019-04-04 19:00:00	7	4.08	2.5
2019-04-04 20:00:00	20	5.34	4.33
2019-04-04 21:00:00	2	6.67	4.33
2019-04-04 22:00:00	10	4.5	3.58
2019-04-04 23:00:00	8	3.75	2.08
2019-04-05 00:00:00	4	7.22	2.78
2019-04-05 01:00:00	2	6.92	2.34
2019-04-05 02:00:00	0	6.67	2.84
2019-04-05 03:00:00	2	6.84	2.84
2019-04-05 04:00:00	0	7.42	2.67
2019-04-05 05:00:00	1	4.17	1.58
2019-04-05 06:00:00	12	3.08	3.42
2019-04-05 07:00:00	20	2.92	5.25
2019-04-05 08:00:00	19	2.42	5
2019-04-05 09:00:00	2	2.83	3.75
2019-04-05 10:00:00	17	2.09	7
2019-04-05 11:00:00	4	2.17	2.5
2019-04-05 12:00:00	17	2.92	6.67
2019-04-05 13:00:00	12	3.17	3.92
2019-04-05 14:00:00	14	3.67	6.42
2019-04-05 15:00:00	3	2.67	4.33
2019-04-05 16:00:00	15	5.67	4.58
2019-04-05 17:00:00	19	5.58	6.92
2019-04-05 18:00:00	4	4.92	2.5
2019-04-05 19:00:00	15	4.08	4.33
2019-04-05 20:00:00	13	7.09	5.25
2019-04-05 21:00:00	4	6.84	3
2019-04-05 22:00:00	6	6.84	3.33
2019-04-05 23:00:00	2	3.92	3.08
2019-04-06 00:00:00	1	7.45	3.22
2019-04-06 01:00:00	3	6.67	3.5
2019-04-06 02:00:00	2	7	3
2019-04-06 03:00:00	0	7.5	2.75
2019-04-06 04:00:00	1	6	2.33
2019-04-06 05:00:00	1	6.67	1.83
2019-04-06 06:00:00	1	2.42	2.5
2019-04-06 07:00:00	11	2.58	2.92
2019-04-06 08:00:00	13	3.5	3.17
2019-04-06 09:00:00	8	2.17	2.34
2019-04-06 10:00:00	17	3.17	3.5
2019-04-06 11:00:00	19	2.17	5.75
2019-04-06 12:00:00	9	2	2.25
2019-04-06 13:00:00	14	5.17	4.25
2019-04-06 14:00:00	7	3.33	2.42
2019-04-06 15:00:00	4	3.08	1.17
2019-04-06 16:00:00	2	6.08	2.42
2019-04-06 17:00:00	1	4.84	1.5
2019-04-06 18:00:00	10	6.25	3.83
2019-04-06 19:00:00	7	4.92	3.17
2019-04-06 20:00:00	11	7.67	4.83
2019-04-06 21:00:00	6	6.5	3.75
2019-04-06 22:00:00	4	6.5	3.08
2019-04-06 23:00:00	5	5.17	2.83
2019-04-07 00:00:00	8	3.78	1.89
2019-04-07 01:00:00	5	7.33	3.34
2019-04-07 02:00:00	1	6.67	2.75
2019-04-07 03:00:00	0	7.33	2.58
2019-04-07 04:00:00	3	6.59	3.25
2019-04-07 05:00:00	1	3.42	1
2019-04-07 06:00:00	5	3.33	1.42
2019-04-07 07:00:00	9	2.25	3.92
2019-04-07 08:00:00	14	3.83	5
2019-04-07 09:00:00	6	2.17	4.67
2019-04-07 10:00:00	15	2.17	6.75
2019-04-07 11:00:00	18	2.83	7.17
2019-04-07 12:00:00	15	2.34	5.84
2019-04-07 13:00:00	16	3.5	7
2019-04-07 14:00:00	3	3.17	3.08
2019-04-07 15:00:00	4	3.25	2.84
2019-04-07 16:00:00	7	6.59	3
2019-04-07 17:00:00	1	6.09	2
2019-04-07 18:00:00	12	6.42	3.92
2019-04-07 19:00:00	5	5.59	2.92
2019-04-07 20:00:00	4	6.67	2.75
2019-04-07 21:00:00	2	7.42	3.08
2019-04-07 22:00:00	2	5.67	2.17
2019-04-07 23:00:00	5	6.42	3
2019-04-08 00:00:00	0	2.33	2.55
2019-04-08 01:00:00	1	6.67	2
2019-04-08 02:00:00	1	7.42	2.75
2019-04-08 03:00:00	1	6.84	2.58
2019-04-08 04:00:00	1	7.75	3.08
2019-04-08 05:00:00	0	2.92	0.83
2019-04-08 06:00:00	5	2.84	1.42
2019-04-08 07:00:00	15	2.92	5.25
2019-04-08 08:00:00	15	2.17	5.25
2019-04-08 09:00:00	32	3.33	6.25
2019-04-08 10:00:00	8	2.17	3.25
2019-04-08 11:00:00	14	2.08	5
2019-04-08 12:00:00	11	3	4.25
2019-04-08 13:00:00	20	2.58	3.42
2019-04-08 14:00:00	9	4.42	2.25
2019-04-08 15:00:00	14	4.5	4.75
2019-04-08 16:00:00	7	4.83	4.33
2019-04-08 17:00:00	15	6.67	5.42
2019-04-08 18:00:00	16	6	5.5
2019-04-08 19:00:00	7	3.42	1.25
2019-04-08 20:00:00	8	7.33	4.17
2019-04-08 21:00:00	7	6.67	3.75
2019-04-08 22:00:00	7	5.83	3.08
2019-04-08 23:00:00	0	5.92	2.34
2019-04-09 00:00:00	1	3	0.66
2019-04-09 01:00:00	1	6.75	2.08
2019-04-09 02:00:00	0	6.5	2.5
2019-04-09 03:00:00	0	7.33	2.58
2019-04-09 04:00:00	0	6.67	2.75
2019-04-09 05:00:00	0	4.25	2.75
2019-04-09 06:00:00	3	3	2.33
2019-04-09 07:00:00	22	2.33	5.75
2019-04-09 08:00:00	26	3.25	7.08
2019-04-09 09:00:00	18	3.09	5.92
2019-04-09 10:00:00	9	2.08	5.17
2019-04-09 11:00:00	22	2.83	6.5
2019-04-09 12:00:00	7	3	6
2019-04-09 13:00:00	15	2.83	6.59
2019-04-09 14:00:00	16	2.17	5.5
2019-04-09 15:00:00	7	2.25	3.33
2019-04-09 16:00:00	21	3.5	7.34
2019-04-09 17:00:00	10	3.25	4.83
2019-04-09 18:00:00	14	4.58	4.67
2019-04-09 19:00:00	9	2.92	2.5
2019-04-09 20:00:00	9	3.33	4.08
2019-04-09 21:00:00	13	7.09	4
2019-04-09 22:00:00	5	2.67	3.83
2019-04-09 23:00:00	1	2.42	0.5
2019-04-10 00:00:00	1	2.44	2.56
2019-04-10 01:00:00	2	3.75	2.83
2019-04-10 02:00:00	0	7	2.5
2019-04-10 03:00:00	0	7.42	2.75
2019-04-10 04:00:00	1	5.09	1.58
2019-04-10 05:00:00	2	3.59	1
2019-04-10 06:00:00	5	2.08	1.33
2019-04-10 07:00:00	16	2.92	4.42
2019-04-10 08:00:00	19	2.42	5.75
2019-04-10 09:00:00	11	2.08	2.25
2019-04-10 10:00:00	9	3	3.83
2019-04-10 11:00:00	9	1.83	5.25
2019-04-10 12:00:00	11	2	2.92
2019-04-10 13:00:00	15	3.33	5.59
2019-04-10 14:00:00	22	2.33	5.67
2019-04-10 15:00:00	15	3.17	3.25
2019-04-10 16:00:00	9	2.08	2.67
2019-04-10 17:00:00	4	2.5	1.17
2019-04-10 18:00:00	8	3.75	2.33
2019-04-10 19:00:00	10	2.67	2.58
2019-04-10 20:00:00	4	3.92	1.42
2019-04-10 21:00:00	2	2.92	0.75
2019-04-10 22:00:00	3	1.92	0.92
2019-04-10 23:00:00	0	3.25	0.75
2019-04-11 00:00:00	3	4.67	1.22
2019-04-11 01:00:00	1	3.42	0.67
2019-04-11 02:00:00	0	6.5	2.34
2019-04-11 03:00:00	0	6.67	2.34
2019-04-11 04:00:00	0	7.5	2.67
2019-04-11 05:00:00	3	4.17	2
2019-04-11 06:00:00	7	2.92	1.75
2019-04-11 07:00:00	15	2.08	3.92
2019-04-11 08:00:00	12	2.08	3.08
2019-04-11 09:00:00	38	3.17	10.09
2019-04-11 10:00:00	10	2.08	2.58
2019-04-11 11:00:00	22	3	5.58
2019-04-11 12:00:00	11	2.25	2.75
2019-04-11 13:00:00	15	3	5.25
2019-04-11 14:00:00	21	2.59	8.33
2019-04-11 15:00:00	16	2.08	7
2019-04-11 16:00:00	11	3.67	4.17
2019-04-11 17:00:00	15	3.5	4.25
2019-04-11 18:00:00	11	4.09	3.67
2019-04-11 19:00:00	10	4.25	3
2019-04-11 20:00:00	8	3.92	2.75
2019-04-11 21:00:00	11	6.83	3.92
2019-04-11 22:00:00	7	4.5	3.5
2019-04-11 23:00:00	5	2.33	2.75
2019-04-12 00:00:00	3	5.89	1.89
2019-04-12 01:00:00	0	6.83	2.5
2019-04-12 02:00:00	0	7.42	2.83
2019-04-12 03:00:00	2	6.92	3.25
2019-04-12 04:00:00	0	6.84	2.59
2019-04-12 05:00:00	2	5.59	2.08
2019-04-12 06:00:00	7	2.17	3.25
2019-04-12 07:00:00	23	3.67	6.42
2019-04-12 08:00:00	24	2.33	8.75
2019-04-12 09:00:00	22	2.17	6.75
2019-04-12 10:00:00	9	2.75	4.75
2019-04-12 11:00:00	13	2.34	4.92
2019-04-12 12:00:00	27	3.25	6.58
2019-04-12 13:00:00	9	3.17	6.42
2019-04-12 14:00:00	12	2.67	4.75
2019-04-12 15:00:00	13	3.17	4.83
2019-04-12 16:00:00	10	5.92	4.08
2019-04-12 17:00:00	8	4.83	2.34
2019-04-12 18:00:00	15	5.67	4.58
2019-04-12 19:00:00	11	4.67	3.84
2019-04-12 20:00:00	10	7.58	4.17
2019-04-12 21:00:00	8	6.92	4.75
2019-04-12 22:00:00	6	6.59	3.67
2019-04-12 23:00:00	4	5.34	5.33
2019-04-13 00:00:00	5	7.44	3.45
2019-04-13 01:00:00	4	7.33	3.33
2019-04-13 02:00:00	2	7	3
2019-04-13 03:00:00	1	6.92	2.75
2019-04-13 04:00:00	0	7	2.75
2019-04-13 05:00:00	4	6	2.58
2019-04-13 06:00:00	4	3.5	2.59
2019-04-13 07:00:00	4	2.42	1.67
2019-04-13 08:00:00	3	2.75	2.67
2019-04-13 09:00:00	11	3	4.17
2019-04-13 10:00:00	10	2.08	4.17
2019-04-13 11:00:00	18	2.92	5.08
2019-04-13 12:00:00	10	2.33	3.67
2019-04-13 13:00:00	11	4.59	3.92
2019-04-13 14:00:00	13	4.84	4.17
2019-04-13 15:00:00	11	2.08	4.33
2019-04-13 16:00:00	24	6.42	6.5
2019-04-13 17:00:00	3	5.42	3.17
2019-04-13 18:00:00	8	5.67	3.67
2019-04-13 19:00:00	6	6.59	3.25
2019-04-13 20:00:00	4	5.83	2.67
2019-04-13 21:00:00	3	7.33	3.09
2019-04-13 22:00:00	6	6.5	3.67
2019-04-13 23:00:00	7	5.17	3.34
2019-04-14 00:00:00	3	3.55	3.11
2019-04-14 01:00:00	1	6.83	2.84
2019-04-14 02:00:00	1	7.42	2.84
2019-04-14 03:00:00	2	6.83	3.08
2019-04-14 04:00:00	2	6.83	3.08
2019-04-14 05:00:00	3	5.17	2
2019-04-14 06:00:00	3	2.5	1
2019-04-14 07:00:00	8	3	2.83
2019-04-14 08:00:00	7	2.5	2.67
2019-04-14 09:00:00	5	2.33	2.84
2019-04-14 10:00:00	7	3	3.42
2019-04-14 11:00:00	6	2.33	3.17
2019-04-14 12:00:00	16	3.42	3.84
2019-04-14 13:00:00	14	2.58	4.08
2019-04-14 14:00:00	3	3.5	1.25
2019-04-14 15:00:00	9	4.75	2.92
2019-04-14 16:00:00	3	4.92	1.92
2019-04-14 17:00:00	7	7.25	3.75
2019-04-14 18:00:00	6	6	3.5
2019-04-14 19:00:00	6	6	3.33
2019-04-14 20:00:00	8	7.5	4.25
2019-04-14 21:00:00	7	6.92	4.42
2019-04-14 22:00:00	3	7.33	3.17
2019-04-14 23:00:00	2	6.58	2.75
2019-04-15 00:00:00	1	4.11	1.55
2019-04-15 01:00:00	1	7	2.42
2019-04-15 02:00:00	0	6.84	2.84
2019-04-15 03:00:00	1	7.42	2.75
2019-04-15 04:00:00	1	7.42	3.17
2019-04-15 05:00:00	0	3.17	0.83
2019-04-15 06:00:00	8	4.17	2.42
2019-04-15 07:00:00	20	2.92	7.67
2019-04-15 08:00:00	14	2.34	5.17
2019-04-15 09:00:00	27	3	8.42
2019-04-15 10:00:00	14	2	7
2019-04-15 11:00:00	17	2.58	4.42
2019-04-15 12:00:00	26	3	8.42
2019-04-15 13:00:00	16	2.33	6.09
2019-04-15 14:00:00	29	4.5	5.75
2019-04-15 15:00:00	9	5.25	4.33
2019-04-15 16:00:00	6	4	1.92
2019-04-15 17:00:00	15	6.67	5.5
2019-04-15 18:00:00	16	6.5	5.5
2019-04-15 19:00:00	28	4.92	5.67
2019-04-15 20:00:00	8	5.75	5
2019-04-15 21:00:00	3	6.84	3.09
2019-04-15 22:00:00	2	6.09	2.08
2019-04-15 23:00:00	0	5.5	1.83
2019-04-16 00:00:00	4	3.67	1.55
2019-04-16 01:00:00	1	6.25	1.92
2019-04-16 02:00:00	0	6.84	2.5
2019-04-16 03:00:00	0	8.42	5.92
2019-04-16 04:00:00	0	6.84	3.42
2019-04-16 05:00:00	1	4.84	1.75
2019-04-16 06:00:00	9	3	3.75
2019-04-16 07:00:00	12	2.17	4.59
2019-04-16 08:00:00	30	3.33	7.25
2019-04-16 09:00:00	16	3	5.67
2019-04-16 10:00:00	17	2.25	5.25
2019-04-16 11:00:00	16	3	5.42
2019-04-16 12:00:00	15	2.59	5.17
2019-04-16 13:00:00	13	2.25	4.67
2019-04-16 14:00:00	26	3	8.58
2019-04-16 15:00:00	25	2.34	8.09
2019-04-16 16:00:00	25	3	5.92
2019-04-16 17:00:00	15	3.92	5.25
2019-04-16 18:00:00	7	4.5	1.58
2019-04-16 19:00:00	21	3.17	6.42
2019-04-16 20:00:00	6	3.25	3.75
2019-04-16 21:00:00	9	6.5	3.17
2019-04-16 22:00:00	3	3.17	2.92
2019-04-16 23:00:00	3	2.42	0.92
2019-04-17 00:00:00	5	2.67	3.33
2019-04-17 01:00:00	1	2.83	2.25
2019-04-17 02:00:00	0	7.75	2.42
2019-04-17 03:00:00	0	6.58	2.42
2019-04-17 04:00:00	0	6.59	2.33
2019-04-17 05:00:00	5	3.75	1.42
2019-04-17 06:00:00	7	2	4.75
2019-04-17 07:00:00	18	2.34	6.09
2019-04-17 08:00:00	26	2.92	9.17
2019-04-17 09:00:00	15	2.34	5.25
2019-04-17 10:00:00	35	3.09	11.09
2019-04-17 11:00:00	22	2.17	8.25
2019-04-17 12:00:00	19	2.34	5.42
2019-04-17 13:00:00	16	3	5.92
2019-04-17 14:00:00	10	2.25	4.5
2019-04-17 15:00:00	10	2.08	5.42
2019-04-17 16:00:00	21	2.92	6.67
2019-04-17 17:00:00	14	2.58	3.42
2019-04-17 18:00:00	25	3.33	7.33
2019-04-17 19:00:00	10	2.75	4.84
2019-04-17 20:00:00	12	3.33	5
2019-04-17 21:00:00	3	3.84	2.83
2019-04-17 22:00:00	1	2.17	2
2019-04-17 23:00:00	11	2.92	5.25
2019-04-18 00:00:00	4	2.78	1.78
2019-04-18 01:00:00	0	2.75	2
2019-04-18 02:00:00	1	7.25	2.59
2019-04-18 03:00:00	0	6.67	2.59
2019-04-18 04:00:00	1	7.42	2.75
2019-04-18 05:00:00	2	5.34	2.42
2019-04-18 06:00:00	3	2.08	3.84
2019-04-18 07:00:00	8	2.75	3.5
2019-04-18 08:00:00	8	2.17	2.58
2019-04-18 09:00:00	19	2.17	5.75
2019-04-18 10:00:00	15	3.08	5.5
2019-04-18 11:00:00	4	2.08	2.58
2019-04-18 12:00:00	26	2.84	5.92
2019-04-18 13:00:00	7	2.25	2.83
2019-04-18 14:00:00	5	2.08	2.83
2019-04-18 15:00:00	20	3.17	6.33
2019-04-18 16:00:00	9	3	3
2019-04-18 17:00:00	13	3.75	2.75
2019-04-18 18:00:00	15	4.92	5.75
2019-04-18 19:00:00	2	3	0.92
2019-04-18 20:00:00	9	5.67	3.5
2019-04-18 21:00:00	7	5.5	3
2019-04-18 22:00:00	4	6.25	2.75
2019-04-18 23:00:00	3	2.5	1.08
2019-04-19 00:00:00	1	5.22	1.22
2019-04-19 01:00:00	2	7.33	2.84
2019-04-19 02:00:00	0	6.5	2.42
2019-04-19 03:00:00	1	6.67	2.5
2019-04-19 04:00:00	0	7.5	2.5
2019-04-19 05:00:00	0	5.42	1.92
2019-04-19 06:00:00	4	3.25	0.92
2019-04-19 07:00:00	4	2.67	1.5
2019-04-19 08:00:00	5	2.33	1.42
2019-04-19 09:00:00	9	3.08	2.33
2019-04-19 10:00:00	4	2.33	1.17
2019-04-19 11:00:00	2	2.42	0.83
2019-04-19 12:00:00	9	2.92	3.92
2019-04-19 13:00:00	8	2.75	3.83
2019-04-19 14:00:00	4	2.25	2.59
2019-04-19 15:00:00	5	3.33	1.59
2019-04-19 16:00:00	4	5.59	2.33
2019-04-19 17:00:00	5	4.33	1.58
2019-04-19 18:00:00	6	5.92	3.25
2019-04-19 19:00:00	7	5	2.58
2019-04-19 20:00:00	6	6.92	3.25
2019-04-19 21:00:00	4	6.84	3.17
2019-04-19 22:00:00	3	7.75	3
2019-04-19 23:00:00	2	3.34	1.34
2019-04-20 00:00:00	3	7	2.22
2019-04-20 01:00:00	4	7.42	3.25
2019-04-20 02:00:00	0	6.84	2.34
2019-04-20 03:00:00	0	7.59	2.5
2019-04-20 04:00:00	1	6.67	2.75
2019-04-20 05:00:00	0	6.42	2.5
2019-04-20 06:00:00	4	3.67	1.5
2019-04-20 07:00:00	2	2.25	2.17
2019-04-20 08:00:00	3	2.5	1
2019-04-20 09:00:00	15	2.83	6.5
2019-04-20 10:00:00	7	2.25	1.92
2019-04-20 11:00:00	5	2.92	2.75
2019-04-20 12:00:00	8	2.08	3.5
2019-04-20 13:00:00	13	5.67	3.5
2019-04-20 14:00:00	10	3.5	4.08
2019-04-20 15:00:00	8	2.25	2
2019-04-20 16:00:00	8	6	2.59
2019-04-20 17:00:00	2	5.59	2.58
2019-04-20 18:00:00	3	7.34	2.42
2019-04-20 19:00:00	2	5.5	2.08
2019-04-20 20:00:00	8	6.34	3.83
2019-04-20 21:00:00	9	7.25	4.33
2019-04-20 22:00:00	0	6.67	2.5
2019-04-20 23:00:00	6	6.84	3.33
2019-04-21 00:00:00	3	3.67	1
2019-04-21 01:00:00	1	7.5	2.42
2019-04-21 02:00:00	0	6.84	2.75
2019-04-21 03:00:00	1	6.84	2.75
2019-04-21 04:00:00	1	7.59	3.08
2019-04-21 05:00:00	0	4.92	1.75
2019-04-21 06:00:00	1	3.67	0.67
2019-04-21 07:00:00	4	2.17	1.25
2019-04-21 08:00:00	3	2.58	0.92
2019-04-21 09:00:00	7	3	1.92
2019-04-21 10:00:00	4	2.92	1.67
2019-04-21 11:00:00	11	3.08	2
2019-04-21 12:00:00	13	2.08	3.92
2019-04-21 13:00:00	7	2.42	1.92
2019-04-21 14:00:00	23	5.33	6.83
2019-04-21 15:00:00	8	4.5	3.08
2019-04-21 16:00:00	14	5.33	4
2019-04-21 17:00:00	12	6.67	5.42
2019-04-21 18:00:00	10	6	4.17
2019-04-21 19:00:00	17	6.92	5.5
2019-04-21 20:00:00	12	7.59	5.67
2019-04-21 21:00:00	8	6.92	4.17
2019-04-21 22:00:00	4	7.33	3.25
2019-04-21 23:00:00	0	6.5	2.34
2019-04-22 00:00:00	4	5.56	2.67
2019-04-22 01:00:00	1	5.5	1.75
2019-04-22 02:00:00	1	6.58	2.59
2019-04-22 03:00:00	0	7.33	2.59
2019-04-22 04:00:00	2	6.58	2.83
2019-04-22 05:00:00	0	4.75	1.5
2019-04-22 06:00:00	3	3.34	1.17
2019-04-22 07:00:00	20	2.17	5.17
2019-04-22 08:00:00	38	3.17	10.58
2019-04-22 09:00:00	8	2.08	3
2019-04-22 10:00:00	21	2.92	4.75
2019-04-22 11:00:00	12	3.08	3.08
2019-04-22 12:00:00	13	2.08	3.33
2019-04-22 13:00:00	21	3.08	4.5
2019-04-22 14:00:00	10	3.17	3.25
2019-04-22 15:00:00	7	5	3.08
2019-04-22 16:00:00	15	4.42	4.09
2019-04-22 17:00:00	10	6.42	4.92
2019-04-22 18:00:00	23	7.5	6.75
2019-04-22 19:00:00	17	4.5	5.5
2019-04-22 20:00:00	9	5.67	3.75
2019-04-22 21:00:00	11	7.75	5.33
2019-04-22 22:00:00	7	5.58	3.33
2019-04-22 23:00:00	0	6.83	2
2019-04-23 00:00:00	1	3.45	1.44
2019-04-23 01:00:00	0	5.67	1.75
2019-04-23 02:00:00	0	7.5	2.59
2019-04-23 03:00:00	0	6.83	2.5
2019-04-23 04:00:00	1	7.92	2.92
2019-04-23 05:00:00	0	5.5	2.25
2019-04-23 06:00:00	8	2.08	3.42
2019-04-23 07:00:00	29	3.17	6.83
2019-04-23 08:00:00	13	2.08	4.83
2019-04-23 09:00:00	20	3.5	4.42
2019-04-23 10:00:00	4	2.25	3.92
2019-04-23 11:00:00	13	2.08	4.84
2019-04-23 12:00:00	6	2.25	1.5
2019-04-23 13:00:00	28	2.92	6.84
2019-04-23 14:00:00	20	2.08	6.75
2019-04-23 15:00:00	24	2.33	4.67
2019-04-23 16:00:00	26	3	5.92
2019-04-23 17:00:00	12	3.5	3.08
2019-04-23 18:00:00	26	4.92	5.92
2019-04-23 19:00:00	11	2.33	4.92
2019-04-23 20:00:00	18	2.92	4.58
2019-04-23 21:00:00	11	7	4.42
2019-04-23 22:00:00	9	3.84	3.25
2019-04-23 23:00:00	5	3	2.83
2019-04-24 00:00:00	0	1.89	0.33
2019-04-24 01:00:00	0	2.75	0.34
2019-04-24 02:00:00	0	7.5	2.34
2019-04-24 03:00:00	0	6.67	2.34
2019-04-24 04:00:00	0	7.25	2.42
2019-04-24 05:00:00	1	2.92	0.67
2019-04-24 06:00:00	8	2	1.92
2019-04-24 07:00:00	33	4.08	7.08
2019-04-24 08:00:00	34	3.08	5.75
2019-04-24 09:00:00	18	2.25	6.17
2019-04-24 10:00:00	29	3	8.17
2019-04-24 11:00:00	24	2	10.5
2019-04-24 12:00:00	14	2.34	4.5
2019-04-24 13:00:00	15	3	5.92
2019-04-24 14:00:00	9	2.33	4.5
2019-04-24 15:00:00	11	2.25	4.25
2019-04-24 16:00:00	22	2.83	8.08
2019-04-24 17:00:00	13	2.58	3.58
2019-04-24 18:00:00	44	3.5	8.25
2019-04-24 19:00:00	9	3	3.84
2019-04-24 20:00:00	4	2.25	2.67
2019-04-24 21:00:00	11	5.17	3.25
2019-04-24 22:00:00	8	2.17	3.92
2019-04-24 23:00:00	3	2.33	2.42
2019-04-25 00:00:00	7	3.44	4.11
2019-04-25 01:00:00	0	3.17	2.5
2019-04-25 02:00:00	0	6.83	1.92
2019-04-25 03:00:00	0	6.67	2.59
2019-04-25 04:00:00	1	6.67	2.67
2019-04-25 05:00:00	1	5.42	2.08
2019-04-25 06:00:00	6	3	1.67
2019-04-25 07:00:00	12	2.08	3.25
2019-04-25 08:00:00	11	2	2.75
2019-04-25 09:00:00	34	3.25	6.33
2019-04-25 10:00:00	6	2.08	1.58
2019-04-25 11:00:00	35	3.17	5
2019-04-25 12:00:00	17	2.08	6.33
2019-04-25 13:00:00	21	2.25	3.92
2019-04-25 14:00:00	19	3.17	4.92
2019-04-25 15:00:00	16	2.42	4.25
2019-04-25 16:00:00	23	3.83	4.09
2019-04-25 17:00:00	7	3.08	2.34
2019-04-25 18:00:00	12	4.5	3.75
2019-04-25 19:00:00	20	4.83	5.5
2019-04-25 20:00:00	5	4.92	2.84
2019-04-25 21:00:00	12	5.58	3.17
2019-04-25 22:00:00	8	6.84	5.09
2019-04-25 23:00:00	4	2.33	2.67
2019-04-26 00:00:00	7	4.33	2.33
2019-04-26 01:00:00	1	6.83	2.75
2019-04-26 02:00:00	1	7.42	2.75
2019-04-26 03:00:00	0	6.92	2.83
2019-04-26 04:00:00	0	6.67	2.5
2019-04-26 05:00:00	0	7.25	2.59
2019-04-26 06:00:00	11	2.33	4.25
2019-04-26 07:00:00	22	3.17	5.25
2019-04-26 08:00:00	19	2.67	4
2019-04-26 09:00:00	18	2.17	7.42
2019-04-26 10:00:00	12	2.83	5.58
2019-04-26 11:00:00	5	2.25	3.25
2019-04-26 12:00:00	32	3.09	6.92
2019-04-26 13:00:00	19	2.75	9.42
2019-04-26 14:00:00	13	2.33	4.84
2019-04-26 15:00:00	25	3.17	6.92
2019-04-26 16:00:00	24	5.25	5.17
2019-04-26 17:00:00	24	4.59	5.83
2019-04-26 18:00:00	4	6.09	4.75
2019-04-26 19:00:00	16	5.42	5.42
2019-04-26 20:00:00	16	6.5	5
2019-04-26 21:00:00	9	7.09	4.42
2019-04-26 22:00:00	5	7.59	3.17
2019-04-26 23:00:00	5	3.84	2.25
2019-04-27 00:00:00	3	6.44	2.22
2019-04-27 01:00:00	3	7.58	3.08
2019-04-27 02:00:00	1	7	2.75
2019-04-27 03:00:00	0	6.92	2.5
2019-04-27 04:00:00	1	7.5	2.92
2019-04-27 05:00:00	0	6.75	2.5
2019-04-27 06:00:00	2	4	2.67
2019-04-27 07:00:00	11	2	5.84
2019-04-27 08:00:00	10	2.25	4
2019-04-27 09:00:00	10	2.92	5.58
2019-04-27 10:00:00	9	2.17	3.83
2019-04-27 11:00:00	14	3.08	5
2019-04-27 12:00:00	10	2.17	5.5
2019-04-27 13:00:00	5	4.33	3.92
2019-04-27 14:00:00	18	4.67	4.84
2019-04-27 15:00:00	8	3.34	2.58
2019-04-27 16:00:00	6	4.33	3.67
2019-04-27 17:00:00	9	7.42	4.25
2019-04-27 18:00:00	5	5.75	2.92
2019-04-27 19:00:00	2	6.33	2.09
2019-04-27 20:00:00	8	6.67	4.25
2019-04-27 21:00:00	6	6.92	3.92
2019-04-27 22:00:00	2	7.42	3
2019-04-27 23:00:00	7	6.67	3.83
2019-04-28 00:00:00	1	4.67	1.56
2019-04-28 01:00:00	2	7.59	2.84
2019-04-28 02:00:00	2	7.42	2.92
2019-04-28 03:00:00	3	6.84	2.92
2019-04-28 04:00:00	4	7.59	3.17
2019-04-28 05:00:00	0	5.42	1.84
2019-04-28 06:00:00	2	3.34	0.83
2019-04-28 07:00:00	14	2.92	6
2019-04-28 08:00:00	9	2.25	4.25
2019-04-28 09:00:00	20	2.92	4.92
2019-04-28 10:00:00	8	2.67	6.17
2019-04-28 11:00:00	2	1.92	2.08
2019-04-28 12:00:00	26	3.17	8.58
2019-04-28 13:00:00	10	2.33	5.25
2019-04-28 14:00:00	9	4.5	3.33
2019-04-28 15:00:00	4	4.25	1.84
2019-04-28 16:00:00	0	3.83	1.09
2019-04-28 17:00:00	16	7.42	4.75
2019-04-28 18:00:00	8	6.09	5.25
2019-04-28 19:00:00	6	6.17	3.5
2019-04-28 20:00:00	7	7.92	4.09
2019-04-28 21:00:00	7	7.09	4.25
2019-04-28 22:00:00	1	6.67	2.75
2019-04-28 23:00:00	1	7.5	3
2019-04-29 00:00:00	0	5.56	1.78
2019-04-29 01:00:00	0	5.42	1.5
2019-04-29 02:00:00	0	6.92	2.75
2019-04-29 03:00:00	0	6.83	2.67
2019-04-29 04:00:00	1	7.58	3
2019-04-29 05:00:00	1	4.42	1.58
2019-04-29 06:00:00	1	3.42	0.75
2019-04-29 07:00:00	19	3.42	4.83
2019-04-29 08:00:00	17	2.42	4.58
2019-04-29 09:00:00	17	2.33	4.42
2019-04-29 10:00:00	11	3.67	1.83
2019-04-29 11:00:00	21	2.17	6.83
2019-04-29 12:00:00	23	2.33	4.75
2019-04-29 13:00:00	35	3.08	8.42
2019-04-29 14:00:00	20	3.17	2
2019-04-29 15:00:00	28	7.25	7.33
2019-04-29 16:00:00	5	2.33	3.08
2019-04-29 17:00:00	12	6.58	4.92
2019-04-29 18:00:00	28	7	7.83
2019-04-29 19:00:00	9	4.84	3.5
2019-04-29 20:00:00	11	7.42	4.83
2019-04-29 21:00:00	3	6.84	3.09
2019-04-29 22:00:00	2	6.59	2.67
2019-04-29 23:00:00	5	6.75	3
2019-04-30 00:00:00	3	4.78	1.89
2019-04-30 01:00:00	0	5.75	1.42
2019-04-30 02:00:00	0	6.67	2.34
2019-04-30 03:00:00	0	6.92	2.34
2019-04-30 04:00:00	1	7.67	3.17
2019-04-30 05:00:00	2	5.5	2.34
2019-04-30 06:00:00	11	3	2.67
2019-04-30 07:00:00	20	2.08	4.75
2019-04-30 08:00:00	19	2.08	4.84
2019-04-30 09:00:00	31	4.5	8.08
2019-04-30 10:00:00	19	2.17	5.92
2019-04-30 11:00:00	19	2.83	4.5
2019-04-30 12:00:00	14	2.25	4.67
2019-04-30 13:00:00	13	2.17	2.84
2019-04-30 14:00:00	23	2.75	5
2019-04-30 15:00:00	16	2.25	5.83
2019-04-30 16:00:00	15	2.17	4.75
2019-04-30 17:00:00	36	4.83	8.92
2019-04-30 18:00:00	12	4	3.83
2019-04-30 19:00:00	32	3.67	8.17
2019-04-30 20:00:00	12	2.67	5
2019-04-30 21:00:00	6	5.58	3.09
2019-04-30 22:00:00	16	5.84	5.33
2019-04-30 23:00:00	4	1.92	2.75
2019-05-01 00:00:00	5	2.33	3.44
