# Supplementary material for: Traffic light optimization using non-dominated sorting genetic algorithm (NSGA2)
Source: Sci Rep. 2023 Sep 20;13:15550. doi: 10.1038/s41598-023-38884-2 (PMC10511403; doi:10.1038/s41598-023-38884-2)
Supplement: Supplementary file 1 — Supplementary Information. [file 41598_2023_38884_MOESM1_ESM.zip › dadosBHTrans/dados BHTrans 2019/xls/Col.Sto.Ant+óGÇ¥+ô+óGÇ¥-ñnio_2.xls]

## Sheet: PM 07100 02
Data/Hora	Intensidade(carros/hora)	Ocupacao(%)	Carga(%)
2019-04-01 00:00:00	0	42.11	20.33
2019-04-01 01:00:00	0	44.75	21.17
2019-04-01 02:00:00	0	44.25	20.92
2019-04-01 03:00:00	0	43.75	20.92
2019-04-01 04:00:00	0	44	20.84
2019-04-01 05:00:00	0	43.59	20.67
2019-04-01 06:00:00	0	43.67	20.75
2019-04-01 07:00:00	0	44	20.84
2019-04-01 08:00:00	0	42.59	20.58
2019-04-01 09:00:00	0	44.67	21.25
2019-04-01 10:00:00	0	45.17	21.5
2019-04-01 11:00:00	0	44.67	21.25
2019-04-01 12:00:00	0	44.75	21.42
2019-04-01 13:00:00	0	44.17	20.83
2019-04-01 14:00:00	0	42.84	20.67
2019-04-01 15:00:00	0	43	20.75
2019-04-01 16:00:00	0	43.42	20.75
2019-04-01 17:00:00	0	43.09	20.67
2019-04-01 18:00:00	0	44	20.92
2019-04-01 19:00:00	0	43.25	20.67
2019-04-01 20:00:00	0	43.67	20.5
2019-04-01 21:00:00	0	44.42	21.08
2019-04-01 22:00:00	0	42.5	20.5
2019-04-01 23:00:00	0	42.33	20.5
2019-04-02 00:00:00	0	43	20.56
2019-04-02 01:00:00	0	43.67	20.92
2019-04-02 02:00:00	0	44.42	21.17
2019-04-02 03:00:00	0	43.5	21.08
2019-04-02 04:00:00	0	44.25	21.08
2019-04-02 05:00:00	0	43.42	20.75
2019-04-02 06:00:00	0	43	20.58
2019-04-02 07:00:00	0	42.25	20.42
2019-04-02 08:00:00	0	43.42	20.67
2019-04-02 09:00:00	0	44.5	21.42
2019-04-02 10:00:00	0	46.17	21.75
2019-04-02 11:00:00	0	44.42	21.58
2019-04-02 12:00:00	0	42.59	20.5
2019-04-02 13:00:00	0	44.17	20.67
2019-04-02 14:00:00	0	42.25	20.67
2019-04-02 15:00:00	0	43.25	20.58
2019-04-02 16:00:00	0	43.5	20.75
2019-04-02 17:00:00	0	42.59	20.5
2019-04-02 18:00:00	0	44.17	20.75
2019-04-02 19:00:00	0	43.84	20.75
2019-04-02 20:00:00	0	43.5	20.75
2019-04-02 21:00:00	0	44.67	21
2019-04-02 22:00:00	0	43.34	20.67
2019-04-02 23:00:00	0	42.5	20.42
2019-04-03 00:00:00	0	42.89	20.67
2019-04-03 01:00:00	0	42.34	20.58
2019-04-03 02:00:00	0	45.5	21.59
2019-04-03 03:00:00	0	43.5	20.75
2019-04-03 04:00:00	0	42.59	20.5
2019-04-03 05:00:00	0	44.17	20.83
2019-04-03 06:00:00	0	42.34	20.67
2019-04-03 07:00:00	0	42.5	20.5
2019-04-03 08:00:00	0	43.33	20.75
2019-04-03 09:00:00	0	44	20.83
2019-04-03 10:00:00	0	45.25	21.25
2019-04-03 11:00:00	0	45.92	21.92
2019-04-03 12:00:00	0	42.84	20.5
2019-04-03 13:00:00	0	45.09	21.25
2019-04-03 14:00:00	0	43.59	21.17
2019-04-03 15:00:00	0	43.59	20.92
2019-04-03 16:00:00	0	43.17	20.75
2019-04-03 17:00:00	0	42.42	20.5
2019-04-03 18:00:00	0	43.59	20.58
2019-04-03 19:00:00	0	42.59	20.67
2019-04-03 20:00:00	0	42.59	20.5
2019-04-03 21:00:00	0	44	21
2019-04-03 22:00:00	0	42.42	20.5
2019-04-03 23:00:00	0	42.33	20.5
2019-04-04 00:00:00	0	43	20.67
2019-04-04 01:00:00	0	43.17	20.75
2019-04-04 02:00:00	0	47.25	22.17
2019-04-04 03:00:00	0	44.67	21.5
2019-04-04 04:00:00	0	43.09	20.67
2019-04-04 05:00:00	0	44.25	21
2019-04-04 06:00:00	0	42.75	20.5
2019-04-04 07:00:00	0	43.59	20.58
2019-04-04 08:00:00	0	43.25	20.92
2019-04-04 09:00:00	0	43.84	21
2019-04-04 10:00:00	0	47.42	22.09
2019-04-04 11:00:00	0	47.09	22.84
2019-04-04 12:00:00	0	43.84	21
2019-04-04 13:00:00	0	44.25	21
2019-04-04 14:00:00	0	43.25	20.5
2019-04-04 15:00:00	0	43.59	20.67
2019-04-04 16:00:00	0	42.34	20.5
2019-04-04 17:00:00	0	42.5	20.5
2019-04-04 18:00:00	0	44.67	21.25
2019-04-04 19:00:00	0	44.34	21.25
2019-04-04 20:00:00	0	45.09	21.42
2019-04-04 21:00:00	0	42.59	20.58
2019-04-04 22:00:00	0	42.5	20.5
2019-04-04 23:00:00	0	43.34	20.75
2019-04-05 00:00:00	0	43.11	20.44
2019-04-05 01:00:00	0	44	20.67
2019-04-05 02:00:00	0	46.34	22.17
2019-04-05 03:00:00	0	46.33	22.25
2019-04-05 04:00:00	0	44.09	20.83
2019-04-05 05:00:00	0	44.25	20.75
2019-04-05 06:00:00	0	44	20.58
2019-04-05 07:00:00	0	42.59	20.67
2019-04-05 08:00:00	0	42.5	20.5
2019-04-05 09:00:00	0	43.84	20.83
2019-04-05 10:00:00	0	45.92	21.75
2019-04-05 11:00:00	0	47.17	22.5
2019-04-05 12:00:00	0	45.42	21.5
2019-04-05 13:00:00	0	42.5	20.5
2019-04-05 14:00:00	0	44	20.92
2019-04-05 15:00:00	0	42.34	20.58
2019-04-05 16:00:00	0	42.5	20.5
2019-04-05 17:00:00	0	43.34	20.75
2019-04-05 18:00:00	0	43.09	20.75
2019-04-05 19:00:00	0	43.25	20.75
2019-04-05 20:00:00	0	44.5	21.25
2019-04-05 21:00:00	0	42.5	20.5
2019-04-05 22:00:00	0	43.33	20.75
2019-04-05 23:00:00	0	42.59	20.5
2019-04-06 00:00:00	0	43.11	20.67
2019-04-06 01:00:00	0	43.09	20.92
2019-04-06 02:00:00	0	45.25	21.08
2019-04-06 03:00:00	0	46.25	21.83
2019-04-06 04:00:00	0	43.5	21
2019-04-06 05:00:00	0	45.67	20.92
2019-04-06 06:00:00	0	42.34	20.67
2019-04-06 07:00:00	0	42.84	20.5
2019-04-06 08:00:00	0	44.5	20.83
2019-04-06 09:00:00	0	43	20.75
2019-04-06 10:00:00	0	46.67	21.92
2019-04-06 11:00:00	0	44.84	21.42
2019-04-06 12:00:00	0	45.42	21.67
2019-04-06 13:00:00	0	44.33	21.25
2019-04-06 14:00:00	0	42.59	20.5
2019-04-06 15:00:00	0	44.17	20.75
2019-04-06 16:00:00	0	42.25	20.5
2019-04-06 17:00:00	0	42.59	20.42
2019-04-06 18:00:00	0	44.42	21
2019-04-06 19:00:00	0	44.75	21.42
2019-04-06 20:00:00	0	45.67	21.58
2019-04-06 21:00:00	0	42.84	20.58
2019-04-06 22:00:00	0	42.5	20.5
2019-04-06 23:00:00	0	43.5	20.75
2019-04-07 00:00:00	0	43.45	20.67
2019-04-07 01:00:00	0	44.67	21.08
2019-04-07 02:00:00	0	43.75	20.92
2019-04-07 03:00:00	0	44.67	21.08
2019-04-07 04:00:00	0	44.59	21.58
2019-04-07 05:00:00	0	43.67	21
2019-04-07 06:00:00	0	43.75	20.75
2019-04-07 07:00:00	0	42.5	20.5
2019-04-07 08:00:00	0	44.33	21.08
2019-04-07 09:00:00	0	43.67	21.17
2019-04-07 10:00:00	0	44.67	21.5
2019-04-07 11:00:00	0	45.09	21.5
2019-04-07 12:00:00	0	46.25	22.17
2019-04-07 13:00:00	0	44.17	20.92
2019-04-07 14:00:00	0	42.34	20.42
2019-04-07 15:00:00	0	44.17	21
2019-04-07 16:00:00	0	43.34	20.59
2019-04-07 17:00:00	0	42.5	20.42
2019-04-07 18:00:00	0	44	20.67
2019-04-07 19:00:00	0	43.75	20.5
2019-04-07 20:00:00	0	44.09	20.75
2019-04-07 21:00:00	0	43.75	20.75
2019-04-07 22:00:00	0	42.5	20.5
2019-04-07 23:00:00	0	43.34	20.75
2019-04-08 00:00:00	0	41.78	20.22
2019-04-08 01:00:00	0	44.09	20.75
2019-04-08 02:00:00	0	43.75	20.75
2019-04-08 03:00:00	0	43.5	20.5
2019-04-08 04:00:00	0	45.17	21.17
2019-04-08 05:00:00	0	42.59	20.5
2019-04-08 06:00:00	0	44.09	20.83
2019-04-08 07:00:00	0	44	20.83
2019-04-08 08:00:00	0	42.34	20.42
2019-04-08 09:00:00	0	45.67	21.42
2019-04-08 10:00:00	0	44.84	21.33
2019-04-08 11:00:00	0	44.75	21.5
2019-04-08 12:00:00	0	45.75	21.67
2019-04-08 13:00:00	0	43.67	21
2019-04-08 14:00:00	0	43.59	20.59
2019-04-08 15:00:00	0	43.17	20.67
2019-04-08 16:00:00	0	42.67	20.5
2019-04-08 17:00:00	0	43.92	20.83
2019-04-08 18:00:00	0	42.84	20.5
2019-04-08 19:00:00	0	42.84	20.5
2019-04-08 20:00:00	0	44.75	20.92
2019-04-08 21:00:00	0	44.5	21.5
2019-04-08 22:00:00	0	43.42	20.58
2019-04-08 23:00:00	0	42.25	20.67
2019-04-09 00:00:00	0	43.33	20.67
2019-04-09 01:00:00	0	44	20.83
2019-04-09 02:00:00	0	44.75	21.5
2019-04-09 03:00:00	0	43.92	20.75
2019-04-09 04:00:00	0	44.75	21.5
2019-04-09 05:00:00	0	42.42	20.5
2019-04-09 06:00:00	0	43.5	20.75
2019-04-09 07:00:00	0	42.5	20.5
2019-04-09 08:00:00	0	43.33	20.67
2019-04-09 09:00:00	0	44.75	21.25
2019-04-09 10:00:00	0	44.75	21.5
2019-04-09 11:00:00	0	46	22.08
2019-04-09 12:00:00	0	42.59	20.5
2019-04-09 13:00:00	0	44.17	20.83
2019-04-09 14:00:00	0	42.34	20.67
2019-04-09 15:00:00	0	43.5	20.75
2019-04-09 16:00:00	0	43.5	20.75
2019-04-09 17:00:00	0	42.34	20.5
2019-04-09 18:00:00	0	44.75	20.83
2019-04-09 19:00:00	0	44	20.83
2019-04-09 20:00:00	0	44.25	20.75
2019-04-09 21:00:00	0	45.92	21.58
2019-04-09 22:00:00	0	42.34	20.5
2019-04-09 23:00:00	0	42.5	20.5
2019-04-10 00:00:00	0	42.89	20.67
2019-04-10 01:00:00	0	42.34	20.5
2019-04-10 02:00:00	0	46.25	22
2019-04-10 03:00:00	0	43.75	20.83
2019-04-10 04:00:00	0	42.59	20.5
2019-04-10 05:00:00	0	44.17	20.75
2019-04-10 06:00:00	0	42.59	20.5
2019-04-10 07:00:00	0	43.42	20.58
2019-04-10 08:00:00	0	42.25	20.67
2019-04-10 09:00:00	0	43.59	20.83
2019-04-10 10:00:00	0	46.67	22.17
2019-04-10 11:00:00	0	45.75	22.08
2019-04-10 12:00:00	0	42.5	20.5
2019-04-10 13:00:00	0	45.17	21.25
2019-04-10 14:00:00	0	43.84	20.92
2019-04-10 15:00:00	0	43.92	20.75
2019-04-10 16:00:00	0	42.92	20.75
2019-04-10 17:00:00	0	42.25	20.5
2019-04-10 18:00:00	0	43.75	20.75
2019-04-10 19:00:00	0	42.84	20.5
2019-04-10 20:00:00	0	43.75	20.75
2019-04-10 21:00:00	0	42.84	20.5
2019-04-10 22:00:00	0	42.25	20.5
2019-04-10 23:00:00	0	43.5	20.75
2019-04-11 00:00:00	0	44.67	21.11
2019-04-11 01:00:00	0	43.92	20.75
2019-04-11 02:00:00	0	45.84	21.67
2019-04-11 03:00:00	0	45.67	22
2019-04-11 04:00:00	0	43.92	20.92
2019-04-11 05:00:00	0	43.34	20.58
2019-04-11 06:00:00	0	43.75	20.75
2019-04-11 07:00:00	0	42.59	20.5
2019-04-11 08:00:00	0	43.25	20.58
2019-04-11 09:00:00	0	44.67	21
2019-04-11 10:00:00	0	46.34	22.25
2019-04-11 11:00:00	0	47.92	22.92
2019-04-11 12:00:00	0	44.17	21.25
2019-04-11 13:00:00	0	44.17	20.75
2019-04-11 14:00:00	0	43.5	21.17
2019-04-11 15:00:00	0	42.42	20.5
2019-04-11 16:00:00	0	43.17	20.75
2019-04-11 17:00:00	0	42.5	20.5
2019-04-11 18:00:00	0	43.08	20.67
2019-04-11 19:00:00	0	45.08	21.17
2019-04-11 20:00:00	0	43.75	20.83
2019-04-11 21:00:00	0	43.17	20.75
2019-04-11 22:00:00	0	42.42	20.5
2019-04-11 23:00:00	0	42.33	20.5
2019-04-12 00:00:00	0	42.89	20.67
2019-04-12 01:00:00	0	43.08	20.75
2019-04-12 02:00:00	0	47.17	22.42
2019-04-12 03:00:00	0	47.08	22.83
2019-04-12 04:00:00	0	43.09	20.5
2019-04-12 05:00:00	0	45.67	21.67
2019-04-12 06:00:00	0	43	20.75
2019-04-12 07:00:00	0	43.5	20.67
2019-04-12 08:00:00	0	42.5	20.58
2019-04-12 09:00:00	0	42.92	20.5
2019-04-12 10:00:00	0	47.17	22.25
2019-04-12 11:00:00	0	47.09	22.59
2019-04-12 12:00:00	0	46.09	21.92
2019-04-12 13:00:00	0	42.59	20.58
2019-04-12 14:00:00	0	43.34	20.75
2019-04-12 15:00:00	0	43.25	20.75
2019-04-12 16:00:00	0	42.75	20.5
2019-04-12 17:00:00	0	43.59	20.58
2019-04-12 18:00:00	0	43	20.84
2019-04-12 19:00:00	0	43.34	20.75
2019-04-12 20:00:00	0	44.67	20.92
2019-04-12 21:00:00	0	42.75	20.5
2019-04-12 22:00:00	0	42.67	20.5
2019-04-12 23:00:00	0	43.25	20.75
2019-04-13 00:00:00	0	43.11	20.67
2019-04-13 01:00:00	0	44	21
2019-04-13 02:00:00	0	45.34	21.25
2019-04-13 03:00:00	0	45.25	21.25
2019-04-13 04:00:00	0	44.42	21.17
2019-04-13 05:00:00	0	44.75	21.08
2019-04-13 06:00:00	0	43.5	20.75
2019-04-13 07:00:00	0	42.75	20.5
2019-04-13 08:00:00	0	43.59	20.92
2019-04-13 09:00:00	0	44.42	21
2019-04-13 10:00:00	0	46	21.75
2019-04-13 11:00:00	0	46.17	21.75
2019-04-13 12:00:00	0	46.33	22.34
2019-04-13 13:00:00	0	43.5	20.92
2019-04-13 14:00:00	0	43.5	20.75
2019-04-13 15:00:00	0	43.25	20.67
2019-04-13 16:00:00	0	43.17	20.75
2019-04-13 17:00:00	0	42.5	20.5
2019-04-13 18:00:00	0	43.5	21
2019-04-13 19:00:00	0	45.75	21.75
2019-04-13 20:00:00	0	43.92	21
2019-04-13 21:00:00	0	44.67	21.17
2019-04-13 22:00:00	0	42.42	20.58
2019-04-13 23:00:00	0	42.33	20.5
2019-04-14 00:00:00	0	43.22	20.67
2019-04-14 01:00:00	0	43.59	20.92
2019-04-14 02:00:00	0	43.84	20.67
2019-04-14 03:00:00	0	44.75	21.5
2019-04-14 04:00:00	0	44.83	21.42
2019-04-14 05:00:00	0	44.42	20.92
2019-04-14 06:00:00	0	43.25	20.75
2019-04-14 07:00:00	0	43.5	20.75
2019-04-14 08:00:00	0	43.25	20.58
2019-04-14 09:00:00	0	44.25	21.17
2019-04-14 10:00:00	0	45.84	21.67
2019-04-14 11:00:00	0	45.33	21.67
2019-04-14 12:00:00	0	46.75	22.25
2019-04-14 13:00:00	0	43.75	21.08
2019-04-14 14:00:00	0	42.25	20.42
2019-04-14 15:00:00	0	45.08	21.17
2019-04-14 16:00:00	0	42.34	20.5
2019-04-14 17:00:00	0	43.42	20.75
2019-04-14 18:00:00	0	43	20.58
2019-04-14 19:00:00	0	43.5	20.83
2019-04-14 20:00:00	0	44.67	21
2019-04-14 21:00:00	0	43	20.83
2019-04-14 22:00:00	0	43.42	20.75
2019-04-14 23:00:00	0	42.25	20.5
2019-04-15 00:00:00	0	43	20.67
2019-04-15 01:00:00	0	44.67	21
2019-04-15 02:00:00	0	43.09	20.83
2019-04-15 03:00:00	0	44.17	20.92
2019-04-15 04:00:00	0	46	21.42
2019-04-15 05:00:00	0	42.34	20.5
2019-04-15 06:00:00	0	45.09	21.5
2019-04-15 07:00:00	0	44.5	20.92
2019-04-15 08:00:00	0	42.59	20.5
2019-04-15 09:00:00	0	46.09	21.17
2019-04-15 10:00:00	0	44.25	20.75
2019-04-15 11:00:00	0	45.17	21.5
2019-04-15 12:00:00	0	45.34	21.25
2019-04-15 13:00:00	0	44.17	21.17
2019-04-15 14:00:00	0	43.59	20.59
2019-04-15 15:00:00	0	43.09	20.67
2019-04-15 16:00:00	0	42.75	20.5
2019-04-15 17:00:00	0	43.59	20.75
2019-04-15 18:00:00	0	43.25	20.75
2019-04-15 19:00:00	0	43.75	20.67
2019-04-15 20:00:00	0	42.84	20.58
2019-04-15 21:00:00	0	45.67	21.5
2019-04-15 22:00:00	0	43.34	20.75
2019-04-15 23:00:00	0	42.34	20.5
2019-04-16 00:00:00	0	43.45	20.67
2019-04-16 01:00:00	0	43.59	20.75
2019-04-16 02:00:00	0	45.5	21.42
2019-04-16 03:00:00	0	44.67	21.25
2019-04-16 04:00:00	0	44.58	20.92
2019-04-16 05:00:00	0	43	20.75
2019-04-16 06:00:00	0	43.5	20.75
2019-04-16 07:00:00	0	42.5	20.5
2019-04-16 08:00:00	0	43.34	20.59
2019-04-16 09:00:00	0	44.09	20.75
2019-04-16 10:00:00	0	45.75	22
2019-04-16 11:00:00	0	46.34	22.09
2019-04-16 12:00:00	0	42.59	20.5
2019-04-16 13:00:00	0	43.17	20.75
2019-04-16 14:00:00	0	43.34	20.75
2019-04-16 15:00:00	0	44	21.08
2019-04-16 16:00:00	0	43.5	20.67
2019-04-16 17:00:00	0	42.34	20.5
2019-04-16 18:00:00	0	44.67	20.75
2019-04-16 19:00:00	0	43.75	20.75
2019-04-16 20:00:00	0	44.67	20.75
2019-04-16 21:00:00	0	45.42	21.17
2019-04-16 22:00:00	0	42.34	20.5
2019-04-16 23:00:00	0	42.5	20.42
2019-04-17 00:00:00	0	43.11	20.56
2019-04-17 01:00:00	0	42.34	20.5
2019-04-17 02:00:00	0	47.17	22.17
2019-04-17 03:00:00	0	42.59	20.67
2019-04-17 04:00:00	0	42.59	20.5
2019-04-17 05:00:00	0	44.25	20.75
2019-04-17 06:00:00	0	42.34	20.5
2019-04-17 07:00:00	0	42.5	20.5
2019-04-17 08:00:00	0	43.34	20.75
2019-04-17 09:00:00	0	44	21
2019-04-17 10:00:00	0	46.92	21.75
2019-04-17 11:00:00	0	46	22.17
2019-04-17 12:00:00	0	42.75	20.5
2019-04-17 13:00:00	0	45	21.25
2019-04-17 14:00:00	0	44.67	21
2019-04-17 15:00:00	0	42.92	20.5
2019-04-17 16:00:00	0	44.42	21.08
2019-04-17 17:00:00	0	42.5	20.5
2019-04-17 18:00:00	0	43.59	20.75
2019-04-17 19:00:00	0	42.59	20.5
2019-04-17 20:00:00	0	43.5	20.58
2019-04-17 21:00:00	0	42.84	20.67
2019-04-17 22:00:00	0	42.5	20.5
2019-04-17 23:00:00	0	43.33	20.75
2019-04-18 00:00:00	0	41.89	20.33
2019-04-18 01:00:00	0	42.92	20.5
2019-04-18 02:00:00	0	46.25	21.84
2019-04-18 03:00:00	0	46.59	22.58
2019-04-18 04:00:00	0	43.59	20.58
2019-04-18 05:00:00	0	44.17	21.42
2019-04-18 06:00:00	0	42.84	20.5
2019-04-18 07:00:00	0	43.42	20.75
2019-04-18 08:00:00	0	43.25	20.75
2019-04-18 09:00:00	0	42.84	20.5
2019-04-18 10:00:00	0	47.58	22.75
2019-04-18 11:00:00	0	47.09	22.75
2019-04-18 12:00:00	0	45.58	21.75
2019-04-18 13:00:00	0	43.25	20.67
2019-04-18 14:00:00	0	43.25	20.58
2019-04-18 15:00:00	0	43.5	20.75
2019-04-18 16:00:00	0	42.58	20.5
2019-04-18 17:00:00	0	43.42	20.67
2019-04-18 18:00:00	0	43.25	20.75
2019-04-18 19:00:00	0	43.75	20.92
2019-04-18 20:00:00	0	45.17	21.34
2019-04-18 21:00:00	0	42.58	20.5
2019-04-18 22:00:00	0	43.5	20.58
2019-04-18 23:00:00	0	42.84	20.67
2019-04-19 00:00:00	0	43.45	20.56
2019-04-19 01:00:00	0	44.25	20.75
2019-04-19 02:00:00	0	45.75	21.75
2019-04-19 03:00:00	0	47.08	22.5
2019-04-19 04:00:00	0	44.92	21.33
2019-04-19 05:00:00	0	44.75	21.5
2019-04-19 06:00:00	0	44.67	20.75
2019-04-19 07:00:00	0	42.84	20.58
2019-04-19 08:00:00	0	42.59	20.5
2019-04-19 09:00:00	0	44	20.83
2019-04-19 10:00:00	0	46.34	22.17
2019-04-19 11:00:00	0	47.17	22.75
2019-04-19 12:00:00	0	46.58	22.33
2019-04-19 13:00:00	0	42.34	20.5
2019-04-19 14:00:00	0	43.34	20.75
2019-04-19 15:00:00	0	43.5	20.75
2019-04-19 16:00:00	0	42.5	20.5
2019-04-19 17:00:00	0	43.34	20.5
2019-04-19 18:00:00	0	42.84	20.58
2019-04-19 19:00:00	0	43.67	20.75
2019-04-19 20:00:00	0	44.5	20.83
2019-04-19 21:00:00	0	42.59	20.5
2019-04-19 22:00:00	0	43.5	20.67
2019-04-19 23:00:00	0	42.59	20.5
2019-04-20 00:00:00	0	43.45	20.67
2019-04-20 01:00:00	0	43.59	20.67
2019-04-20 02:00:00	0	44.75	21.17
2019-04-20 03:00:00	0	46.67	22.25
2019-04-20 04:00:00	0	44.5	21.58
2019-04-20 05:00:00	0	45.17	21.33
2019-04-20 06:00:00	0	43.75	20.75
2019-04-20 07:00:00	0	42.59	20.5
2019-04-20 08:00:00	0	43.84	20.75
2019-04-20 09:00:00	0	44.92	21.33
2019-04-20 10:00:00	0	45.84	21.58
2019-04-20 11:00:00	0	46.67	21.92
2019-04-20 12:00:00	0	46.25	22.34
2019-04-20 13:00:00	0	45.58	21.5
2019-04-20 14:00:00	0	42.59	20.58
2019-04-20 15:00:00	0	43.17	20.58
2019-04-20 16:00:00	0	43.34	20.67
2019-04-20 17:00:00	0	42.34	20.5
2019-04-20 18:00:00	0	44.17	20.92
2019-04-20 19:00:00	0	44.59	21.08
2019-04-20 20:00:00	0	44.75	21.08
2019-04-20 21:00:00	0	45.67	21.67
2019-04-20 22:00:00	0	42.59	20.5
2019-04-20 23:00:00	0	43.5	20.75
2019-04-21 00:00:00	0	43.45	20.44
2019-04-21 01:00:00	0	44	20.58
2019-04-21 02:00:00	0	43.25	20.92
2019-04-21 03:00:00	0	45.75	21.5
2019-04-21 04:00:00	0	46.67	21.67
2019-04-21 05:00:00	0	42.59	20.5
2019-04-21 06:00:00	0	44.67	20.67
2019-04-21 07:00:00	0	42.5	20.67
2019-04-21 08:00:00	0	43.25	20.58
2019-04-21 09:00:00	0	45.17	21.25
2019-04-21 10:00:00	0	44.09	20.92
2019-04-21 11:00:00	0	47.17	22.33
2019-04-21 12:00:00	0	45.92	21.83
2019-04-21 13:00:00	0	44.25	21.17
2019-04-21 14:00:00	0	43.5	20.75
2019-04-21 15:00:00	0	44.84	21.42
2019-04-21 16:00:00	0	43.42	20.67
2019-04-21 17:00:00	0	42.25	20.58
2019-04-21 18:00:00	0	43.34	20.58
2019-04-21 19:00:00	0	44.67	20.83
2019-04-21 20:00:00	0	43.75	20.92
2019-04-21 21:00:00	0	43.67	20.58
2019-04-21 22:00:00	0	43.34	20.59
2019-04-21 23:00:00	0	42.34	20.34
2019-04-22 00:00:00	0	42.89	20.56
2019-04-22 01:00:00	0	42.59	20.5
2019-04-22 02:00:00	0	43.75	20.5
2019-04-22 03:00:00	0	44.58	20.75
2019-04-22 04:00:00	0	44	21
2019-04-22 05:00:00	0	44.42	20.92
2019-04-22 06:00:00	0	44.33	21.17
2019-04-22 07:00:00	0	44.08	21.17
2019-04-22 08:00:00	0	43.42	20.75
2019-04-22 09:00:00	0	44.59	21.42
2019-04-22 10:00:00	0	45.42	21.67
2019-04-22 11:00:00	0	46.83	22.17
2019-04-22 12:00:00	0	43.59	20.75
2019-04-22 13:00:00	0	46.25	21.84
2019-04-22 14:00:00	0	42.25	20.58
2019-04-22 15:00:00	0	43	20.58
2019-04-22 16:00:00	0	43.42	20.67
2019-04-22 17:00:00	0	42.34	20.5
2019-04-22 18:00:00	0	44.17	20.83
2019-04-22 19:00:00	0	42.25	20.5
2019-04-22 20:00:00	0	42.84	20.5
2019-04-22 21:00:00	0	47.67	22.58
2019-04-22 22:00:00	0	42.33	20.5
2019-04-22 23:00:00	0	43.17	20.67
2019-04-23 00:00:00	0	41.78	20.44
2019-04-23 01:00:00	0	42.33	20.5
2019-04-23 02:00:00	0	46.59	21.92
2019-04-23 03:00:00	0	43.75	20.75
2019-04-23 04:00:00	0	44.92	21
2019-04-23 05:00:00	0	43.33	21.17
2019-04-23 06:00:00	0	42.33	20.5
2019-04-23 07:00:00	0	43.42	20.75
2019-04-23 08:00:00	0	42.33	20.5
2019-04-23 09:00:00	0	44.42	21
2019-04-23 10:00:00	0	46.42	22.5
2019-04-23 11:00:00	0	45.84	21.92
2019-04-23 12:00:00	0	42.25	20.5
2019-04-23 13:00:00	0	44.17	20.83
2019-04-23 14:00:00	0	42.34	20.42
2019-04-23 15:00:00	0	44	20.92
2019-04-23 16:00:00	0	43.5	20.75
2019-04-23 17:00:00	0	42.34	20.34
2019-04-23 18:00:00	0	45.67	21.08
2019-04-23 19:00:00	0	43	20.75
2019-04-23 20:00:00	0	45.25	21.25
2019-04-23 21:00:00	0	46.09	21.5
2019-04-23 22:00:00	0	42.34	20.42
2019-04-23 23:00:00	0	43.5	20.75
2019-04-24 00:00:00	0	42.11	20.33
2019-04-24 01:00:00	0	42.59	20.42
2019-04-24 02:00:00	0	46.84	21.75
2019-04-24 03:00:00	0	43.5	21
2019-04-24 04:00:00	0	43.5	20.67
2019-04-24 05:00:00	0	43	20.67
2019-04-24 06:00:00	0	42.25	20.5
2019-04-24 07:00:00	0	44.5	21
2019-04-24 08:00:00	0	43.34	20.67
2019-04-24 09:00:00	0	44	20.84
2019-04-24 10:00:00	0	47.25	22.42
2019-04-24 11:00:00	0	46.42	22.5
2019-04-24 12:00:00	0	42.5	20.5
2019-04-24 13:00:00	0	45.5	21.42
2019-04-24 14:00:00	0	44.17	21
2019-04-24 15:00:00	0	43.09	20.5
2019-04-24 16:00:00	0	44.92	21.33
2019-04-24 17:00:00	0	42.5	20.5
2019-04-24 18:00:00	0	43.59	20.75
2019-04-24 19:00:00	0	42.59	20.5
2019-04-24 20:00:00	0	42.58	20.5
2019-04-24 21:00:00	0	43.5	20.67
2019-04-24 22:00:00	0	42.5	20.58
2019-04-24 23:00:00	0	42.42	20.5
2019-04-25 00:00:00	0	43.11	20.67
2019-04-25 01:00:00	0	43.42	21
2019-04-25 02:00:00	0	46.25	21.75
2019-04-25 03:00:00	0	46.59	22.59
2019-04-25 04:00:00	0	42.5	20.5
2019-04-25 05:00:00	0	43.83	21
2019-04-25 06:00:00	0	44.17	20.83
2019-04-25 07:00:00	0	42.25	20.5
2019-04-25 08:00:00	0	42.84	20.5
2019-04-25 09:00:00	0	44.17	20.92
2019-04-25 10:00:00	0	45.84	21.75
2019-04-25 11:00:00	0	48.17	22.92
2019-04-25 12:00:00	0	45.17	21.75
2019-04-25 13:00:00	0	42.84	20.5
2019-04-25 14:00:00	0	44.58	21
2019-04-25 15:00:00	0	42.84	20.5
2019-04-25 16:00:00	0	42.59	20.5
2019-04-25 17:00:00	0	43.42	20.75
2019-04-25 18:00:00	0	42.84	20.5
2019-04-25 19:00:00	0	45.09	21.33
2019-04-25 20:00:00	0	44.25	21.17
2019-04-25 21:00:00	0	43.17	20.67
2019-04-25 22:00:00	0	42.42	20.58
2019-04-25 23:00:00	0	42.33	20.5
2019-04-26 00:00:00	0	43	20.67
2019-04-26 01:00:00	0	42.83	20.75
2019-04-26 02:00:00	0	46.67	21.92
2019-04-26 03:00:00	0	47.25	22.83
2019-04-26 04:00:00	0	44.75	21.5
2019-04-26 05:00:00	0	46.5	22
2019-04-26 06:00:00	0	43.58	20.92
2019-04-26 07:00:00	0	43.92	21
2019-04-26 08:00:00	0	42.42	20.5
2019-04-26 09:00:00	0	42.92	20.5
2019-04-26 10:00:00	0	47.42	22.42
2019-04-26 11:00:00	0	47.34	22.92
2019-04-26 12:00:00	0	46.92	22.34
2019-04-26 13:00:00	0	42.84	20.83
2019-04-26 14:00:00	0	43.17	20.75
2019-04-26 15:00:00	0	43.34	20.75
2019-04-26 16:00:00	0	42.5	20.5
2019-04-26 17:00:00	0	43.34	20.67
2019-04-26 18:00:00	0	42.34	20.5
2019-04-26 19:00:00	0	44.17	21
2019-04-26 20:00:00	0	44.5	20.92
2019-04-26 21:00:00	0	43	20.59
2019-04-26 22:00:00	0	43.34	20.5
2019-04-26 23:00:00	0	42.34	20.58
2019-04-27 00:00:00	0	43.11	20.56
2019-04-27 01:00:00	0	43.67	20.59
2019-04-27 02:00:00	0	44.75	21.33
2019-04-27 03:00:00	0	46.25	22.25
2019-04-27 04:00:00	0	46.5	22.09
2019-04-27 05:00:00	0	45.17	21.09
2019-04-27 06:00:00	0	43.5	20.59
2019-04-27 07:00:00	0	42.34	20.58
2019-04-27 08:00:00	0	43.75	21
2019-04-27 09:00:00	0	45.5	21.09
2019-04-27 10:00:00	0	45.42	21.25
2019-04-27 11:00:00	0	47.17	22.08
2019-04-27 12:00:00	0	47.09	22.92
2019-04-27 13:00:00	0	44.67	21.5
2019-04-27 14:00:00	0	43.25	20.75
2019-04-27 15:00:00	0	44.25	21.09
2019-04-27 16:00:00	0	42.42	20.5
2019-04-27 17:00:00	0	43.42	20.75
2019-04-27 18:00:00	0	43	20.67
2019-04-27 19:00:00	0	44.92	21.09
2019-04-27 20:00:00	0	45.25	21.75
2019-04-27 21:00:00	0	45.75	21.75
2019-04-27 22:00:00	0	43.42	20.67
2019-04-27 23:00:00	0	42.25	20.58
2019-04-28 00:00:00	0	43.45	20.56
2019-04-28 01:00:00	0	43.92	20.75
2019-04-28 02:00:00	0	44.25	20.75
2019-04-28 03:00:00	0	46.25	21.83
2019-04-28 04:00:00	0	46.17	21.75
2019-04-28 05:00:00	0	43.09	20.75
2019-04-28 06:00:00	0	44.67	20.92
2019-04-28 07:00:00	0	43.34	20.75
2019-04-28 08:00:00	0	43.5	20.75
2019-04-28 09:00:00	0	45.17	21.25
2019-04-28 10:00:00	0	44.09	21.34
2019-04-28 11:00:00	0	46.75	22.5
2019-04-28 12:00:00	0	46.25	21.58
2019-04-28 13:00:00	0	45.42	21.92
2019-04-28 14:00:00	0	42.5	20.5
2019-04-28 15:00:00	0	44.75	21.17
2019-04-28 16:00:00	0	42.58	20.5
2019-04-28 17:00:00	0	43.17	20.58
2019-04-28 18:00:00	0	43.25	20.84
2019-04-28 19:00:00	0	43.09	20.75
2019-04-28 20:00:00	0	45.59	21.58
2019-04-28 21:00:00	0	44.67	21.5
2019-04-28 22:00:00	0	42.33	20.5
2019-04-28 23:00:00	0	43.5	20.75
2019-04-29 00:00:00	0	43.11	20.56
2019-04-29 01:00:00	0	43.5	20.67
2019-04-29 02:00:00	0	44.67	21.5
2019-04-29 03:00:00	0	44.67	21.42
2019-04-29 04:00:00	0	45.67	21.67
2019-04-29 05:00:00	0	43	20.67
2019-04-29 06:00:00	0	44.33	21.17
2019-04-29 07:00:00	0	45.67	21.33
2019-04-29 08:00:00	0	42.84	20.5
2019-04-29 09:00:00	0	44.84	21.08
2019-04-29 10:00:00	0	46.67	21.92
2019-04-29 11:00:00	0	45.34	21.75
2019-04-29 12:00:00	0	44.09	20.75
2019-04-29 13:00:00	0	46.58	21.92
2019-04-29 14:00:00	0	42.34	20.5
2019-04-29 15:00:00	0	44.25	20.67
2019-04-29 16:00:00	0	42.59	20.58
2019-04-29 17:00:00	0	42.59	20.42
2019-04-29 18:00:00	0	44.25	20.83
2019-04-29 19:00:00	0	42.34	20.5
2019-04-29 20:00:00	0	43.75	20.75
2019-04-29 21:00:00	0	45.92	21.67
2019-04-29 22:00:00	0	42.92	20.75
2019-04-29 23:00:00	0	43.34	20.75
2019-04-30 00:00:00	0	43.45	20.67
2019-04-30 01:00:00	0	43.75	20.75
2019-04-30 02:00:00	0	45.5	21.42
2019-04-30 03:00:00	0	44.25	21
2019-04-30 04:00:00	0	44.75	20.92
2019-04-30 05:00:00	0	44.5	21.42
2019-04-30 06:00:00	0	43.42	20.67
2019-04-30 07:00:00	0	42.25	20.5
2019-04-30 08:00:00	0	42.25	20.42
2019-04-30 09:00:00	0	44.75	20.83
2019-04-30 10:00:00	0	46.34	22.33
2019-04-30 11:00:00	0	47.34	22.17
2019-04-30 12:00:00	0	42.5	20.67
2019-04-30 13:00:00	0	43.59	20.92
2019-04-30 14:00:00	0	43.17	20.67
2019-04-30 15:00:00	0	43.75	20.92
2019-04-30 16:00:00	0	43	20.84
2019-04-30 17:00:00	0	43.5	20.75
2019-04-30 18:00:00	0	44.33	21
2019-04-30 19:00:00	0	44.42	21.08
2019-04-30 20:00:00	0	45.17	21.42
2019-04-30 21:00:00	0	45.25	21.58
2019-04-30 22:00:00	0	43.92	21
2019-04-30 23:00:00	0	42.25	20.5
2019-05-01 00:00:00	0	43.11	20.56

## Sheet: PM 07100 04
Data/Hora	Intensidade(carros/hora)	Ocupacao(%)	Carga(%)
2019-04-01 00:00:00	63	0	2.33
2019-04-01 01:00:00	27	0	0.33
2019-04-01 02:00:00	9	0	0.42
2019-04-01 03:00:00	11	0	0.17
2019-04-01 04:00:00	23	0	0.42
2019-04-01 05:00:00	47	0	1.17
2019-04-01 06:00:00	334	2.42	14.5
2019-04-01 07:00:00	947	11.33	50
2019-04-01 08:00:00	888	7.67	46.25
2019-04-01 09:00:00	867	11.08	46.67
2019-04-01 10:00:00	766	7.58	40.75
2019-04-01 11:00:00	778	8.92	40.58
2019-04-01 12:00:00	876	11.34	46.75
2019-04-01 13:00:00	887	16.58	48.75
2019-04-01 14:00:00	880	13.92	48.17
2019-04-01 15:00:00	791	6.83	41.92
2019-04-01 16:00:00	841	8	43.33
2019-04-01 17:00:00	894	7.92	47.08
2019-04-01 18:00:00	920	18.5	50.25
2019-04-01 19:00:00	894	18	50.34
2019-04-01 20:00:00	545	4.17	28.67
2019-04-01 21:00:00	373	2.42	18.84
2019-04-01 22:00:00	373	2.67	18.92
2019-04-01 23:00:00	140	0.34	6.67
2019-04-02 00:00:00	71	0	3.22
2019-04-02 01:00:00	22	0	0.17
2019-04-02 02:00:00	9	0	0.25
2019-04-02 03:00:00	15	0	0.42
2019-04-02 04:00:00	7	0	0.25
2019-04-02 05:00:00	39	0	1
2019-04-02 06:00:00	364	2.67	15.34
2019-04-02 07:00:00	921	9.92	48.83
2019-04-02 08:00:00	949	10.42	49.83
2019-04-02 09:00:00	934	16.5	51.58
2019-04-02 10:00:00	785	7.67	41.33
2019-04-02 11:00:00	823	11.17	43.08
2019-04-02 12:00:00	926	22	52.34
2019-04-02 13:00:00	920	23.25	52.08
2019-04-02 14:00:00	864	11.25	46.34
2019-04-02 15:00:00	817	7.42	42.92
2019-04-02 16:00:00	788	7	41.5
2019-04-02 17:00:00	841	7.83	44
2019-04-02 18:00:00	929	14.83	49.75
2019-04-02 19:00:00	898	18.09	50.33
2019-04-02 20:00:00	605	5	32.67
2019-04-02 21:00:00	437	3.25	21.75
2019-04-02 22:00:00	447	3.08	22.67
2019-04-02 23:00:00	176	0.67	8.92
2019-04-03 00:00:00	64	0	2.89
2019-04-03 01:00:00	23	0	0.33
2019-04-03 02:00:00	14	0	0.25
2019-04-03 03:00:00	8	0	0.5
2019-04-03 04:00:00	22	0	0.5
2019-04-03 05:00:00	51	0	1.5
2019-04-03 06:00:00	360	2.5	15.5
2019-04-03 07:00:00	908	11	48.42
2019-04-03 08:00:00	930	9.17	48.33
2019-04-03 09:00:00	880	10.09	47.34
2019-04-03 10:00:00	876	14	47.25
2019-04-03 11:00:00	905	17.42	48.92
2019-04-03 12:00:00	920	21.59	52.58
2019-04-03 13:00:00	917	17.5	50.34
2019-04-03 14:00:00	867	9.75	46.17
2019-04-03 15:00:00	898	9.67	47.33
2019-04-03 16:00:00	845	7.75	44.67
2019-04-03 17:00:00	866	8.09	45.08
2019-04-03 18:00:00	945	23.92	52.92
2019-04-03 19:00:00	815	11	44.59
2019-04-03 20:00:00	495	3.84	26.09
2019-04-03 21:00:00	420	2.92	20.5
2019-04-03 22:00:00	411	2.75	21.08
2019-04-03 23:00:00	165	0.33	8.25
2019-04-04 00:00:00	91	0	3.89
2019-04-04 01:00:00	34	0	0.92
2019-04-04 02:00:00	20	0	0.75
2019-04-04 03:00:00	16	0	0.17
2019-04-04 04:00:00	17	0	0.42
2019-04-04 05:00:00	49	0	1.5
2019-04-04 06:00:00	343	2.33	15.17
2019-04-04 07:00:00	876	10.09	46.08
2019-04-04 08:00:00	915	9.75	47.42
2019-04-04 09:00:00	870	11.5	47.25
2019-04-04 10:00:00	848	10	45.17
2019-04-04 11:00:00	879	13.09	46.84
2019-04-04 12:00:00	914	26.92	52.75
2019-04-04 13:00:00	932	22.83	53.42
2019-04-04 14:00:00	885	10	46.83
2019-04-04 15:00:00	881	8.75	46.58
2019-04-04 16:00:00	854	7.84	44.92
2019-04-04 17:00:00	869	8.25	45.17
2019-04-04 18:00:00	925	20.84	51.67
2019-04-04 19:00:00	871	20.67	49.5
2019-04-04 20:00:00	620	5.08	33.08
2019-04-04 21:00:00	404	2.75	20.34
2019-04-04 22:00:00	472	3.17	24.08
2019-04-04 23:00:00	166	0.58	8.33
2019-04-05 00:00:00	95	0.11	4.22
2019-04-05 01:00:00	47	0	1.58
2019-04-05 02:00:00	19	0	0.17
2019-04-05 03:00:00	22	0	0.17
2019-04-05 04:00:00	13	0	0.17
2019-04-05 05:00:00	46	0	1.17
2019-04-05 06:00:00	399	2.92	17.42
2019-04-05 07:00:00	916	13.08	49.17
2019-04-05 08:00:00	918	10.75	48
2019-04-05 09:00:00	961	15.25	52.67
2019-04-05 10:00:00	896	13.5	48.42
2019-04-05 11:00:00	874	15.83	47.83
2019-04-05 12:00:00	915	27	52.42
2019-04-05 13:00:00	932	30.42	54.59
2019-04-05 14:00:00	960	24.67	54.67
2019-04-05 15:00:00	920	9.58	48.25
2019-04-05 16:00:00	850	10.09	45.5
2019-04-05 17:00:00	884	9.34	46.5
2019-04-05 18:00:00	921	11.92	49.5
2019-04-05 19:00:00	767	7.25	40.67
2019-04-05 20:00:00	606	5.08	31.59
2019-04-05 21:00:00	500	3.75	26.17
2019-04-05 22:00:00	475	3.25	24
2019-04-05 23:00:00	259	1.25	13.08
2019-04-06 00:00:00	232	1.22	11.33
2019-04-06 01:00:00	152	0.33	7.17
2019-04-06 02:00:00	77	0	3.25
2019-04-06 03:00:00	62	0	2.25
2019-04-06 04:00:00	55	0	2
2019-04-06 05:00:00	54	0	1.67
2019-04-06 06:00:00	183	1	8
2019-04-06 07:00:00	608	5.92	29.75
2019-04-06 08:00:00	588	5.67	30.84
2019-04-06 09:00:00	752	9.5	39.17
2019-04-06 10:00:00	748	8.42	40.84
2019-04-06 11:00:00	767	11.75	40.34
2019-04-06 12:00:00	807	10.08	43.5
2019-04-06 13:00:00	699	6.25	36.5
2019-04-06 14:00:00	589	4.75	30.42
2019-04-06 15:00:00	505	3.67	25.75
2019-04-06 16:00:00	475	3.34	24.33
2019-04-06 17:00:00	443	3.09	22.25
2019-04-06 18:00:00	433	3.08	22.08
2019-04-06 19:00:00	420	2.92	21.17
2019-04-06 20:00:00	422	2.92	20.75
2019-04-06 21:00:00	326	2.08	16.25
2019-04-06 22:00:00	302	1.84	14.58
2019-04-06 23:00:00	267	1.67	13.33
2019-04-07 00:00:00	211	0.89	10.22
2019-04-07 01:00:00	157	0.5	7.5
2019-04-07 02:00:00	108	0.08	4.75
2019-04-07 03:00:00	50	0	1.92
2019-04-07 04:00:00	40	0	1.08
2019-04-07 05:00:00	63	0	2
2019-04-07 06:00:00	124	0	5.42
2019-04-07 07:00:00	253	1.09	11.75
2019-04-07 08:00:00	287	1.42	13.83
2019-04-07 09:00:00	418	2.75	20.34
2019-04-07 10:00:00	653	5.17	33.42
2019-04-07 11:00:00	660	5.17	33.92
2019-04-07 12:00:00	772	6.42	39.58
2019-04-07 13:00:00	721	5.83	37.83
2019-04-07 14:00:00	503	3.67	26.09
2019-04-07 15:00:00	395	2.5	19.58
2019-04-07 16:00:00	391	2.5	19.33
2019-04-07 17:00:00	341	1.92	17.42
2019-04-07 18:00:00	342	2.33	17.17
2019-04-07 19:00:00	338	2	17.17
2019-04-07 20:00:00	289	1.5	14.25
2019-04-07 21:00:00	245	0.92	11.92
2019-04-07 22:00:00	156	0.42	7.25
2019-04-07 23:00:00	98	0.08	4.33
2019-04-08 00:00:00	64	0	2.56
2019-04-08 01:00:00	28	0	0.42
2019-04-08 02:00:00	11	0	0.25
2019-04-08 03:00:00	7	0	0.25
2019-04-08 04:00:00	18	0	0.42
2019-04-08 05:00:00	42	0	0.92
2019-04-08 06:00:00	348	2.42	14.75
2019-04-08 07:00:00	971	13.25	51.33
2019-04-08 08:00:00	917	8.5	48.83
2019-04-08 09:00:00	971	16.17	53.17
2019-04-08 10:00:00	744	7.09	39.58
2019-04-08 11:00:00	824	9.34	42.92
2019-04-08 12:00:00	875	14	47.34
2019-04-08 13:00:00	908	16.08	49.42
2019-04-08 14:00:00	833	8.5	44.5
2019-04-08 15:00:00	784	7	41
2019-04-08 16:00:00	814	7.75	43
2019-04-08 17:00:00	890	7.92	46.17
2019-04-08 18:00:00	934	14.58	50.67
2019-04-08 19:00:00	822	9	44.09
2019-04-08 20:00:00	566	4.58	29.67
2019-04-08 21:00:00	401	3	20.25
2019-04-08 22:00:00	367	2.5	18.59
2019-04-08 23:00:00	109	0.33	5.42
2019-04-09 00:00:00	64	0	2.45
2019-04-09 01:00:00	27	0	0.5
2019-04-09 02:00:00	11	0	0.42
2019-04-09 03:00:00	10	0	0.58
2019-04-09 04:00:00	11	0	0.34
2019-04-09 05:00:00	43	0	1.42
2019-04-09 06:00:00	364	2.67	15.67
2019-04-09 07:00:00	911	11.92	48.92
2019-04-09 08:00:00	919	9.17	47.59
2019-04-09 09:00:00	905	17	51
2019-04-09 10:00:00	847	9.25	44.17
2019-04-09 11:00:00	821	11.25	44
2019-04-09 12:00:00	875	22.42	49.92
2019-04-09 13:00:00	907	25.42	52
2019-04-09 14:00:00	875	16.08	48.08
2019-04-09 15:00:00	832	7.59	43.75
2019-04-09 16:00:00	835	7.58	43.92
2019-04-09 17:00:00	888	8.59	46.25
2019-04-09 18:00:00	975	19.25	53.59
2019-04-09 19:00:00	798	10.17	43.5
2019-04-09 20:00:00	579	4.58	30
2019-04-09 21:00:00	404	2.84	20.83
2019-04-09 22:00:00	390	2.5	19.5
2019-04-09 23:00:00	130	0.17	6.17
2019-04-10 00:00:00	87	0	3.78
2019-04-10 01:00:00	40	0.17	1.17
2019-04-10 02:00:00	18	0	0.17
2019-04-10 03:00:00	11	0	0.17
2019-04-10 04:00:00	15	0	0.34
2019-04-10 05:00:00	49	0	1.42
2019-04-10 06:00:00	357	2.5	15.59
2019-04-10 07:00:00	936	13	49.84
2019-04-10 08:00:00	910	8.17	46.92
2019-04-10 09:00:00	914	15.25	50.58
2019-04-10 10:00:00	786	7.59	41.17
2019-04-10 11:00:00	835	10.58	43.92
2019-04-10 12:00:00	911	19.25	50.5
2019-04-10 13:00:00	969	27.5	55
2019-04-10 14:00:00	878	14.08	48.33
2019-04-10 15:00:00	890	10	46.83
2019-04-10 16:00:00	884	8.33	46.5
2019-04-10 17:00:00	953	9.25	49.92
2019-04-10 18:00:00	922	24.92	53.08
2019-04-10 19:00:00	823	11.08	45
2019-04-10 20:00:00	477	4.33	24.67
2019-04-10 21:00:00	437	3.08	21.33
2019-04-10 22:00:00	413	2.92	21.92
2019-04-10 23:00:00	172	0.42	8.59
2019-04-11 00:00:00	85	0.11	4.11
2019-04-11 01:00:00	35	0	0.67
2019-04-11 02:00:00	16	0	0.5
2019-04-11 03:00:00	16	0	0.42
2019-04-11 04:00:00	16	0	0.33
2019-04-11 05:00:00	49	0	1.33
2019-04-11 06:00:00	344	2.42	15.33
2019-04-11 07:00:00	919	12.67	48.25
2019-04-11 08:00:00	943	13.34	50.33
2019-04-11 09:00:00	957	14.75	52.25
2019-04-11 10:00:00	851	10.5	45
2019-04-11 11:00:00	814	10.09	43.5
2019-04-11 12:00:00	899	22.59	50.75
2019-04-11 13:00:00	937	22.5	52.83
2019-04-11 14:00:00	905	14.67	49.5
2019-04-11 15:00:00	880	13.5	47.5
2019-04-11 16:00:00	827	7.67	43.42
2019-04-11 17:00:00	926	8.83	48.58
2019-04-11 18:00:00	937	20.83	52
2019-04-11 19:00:00	845	11.75	46.25
2019-04-11 20:00:00	624	5.75	32.42
2019-04-11 21:00:00	442	3.08	22.75
2019-04-11 22:00:00	449	3.17	23.25
2019-04-11 23:00:00	181	0.67	9
2019-04-12 00:00:00	116	0.22	5.33
2019-04-12 01:00:00	39	0	1.09
2019-04-12 02:00:00	33	0	0.67
2019-04-12 03:00:00	27	0	0.42
2019-04-12 04:00:00	22	0	0.5
2019-04-12 05:00:00	53	0.08	1.58
2019-04-12 06:00:00	380	2.67	16.92
2019-04-12 07:00:00	874	9.34	45.75
2019-04-12 08:00:00	881	8.17	45.83
2019-04-12 09:00:00	912	13.17	49.59
2019-04-12 10:00:00	868	10	46.17
2019-04-12 11:00:00	870	10.34	46.09
2019-04-12 12:00:00	930	20	51.67
2019-04-12 13:00:00	928	31.25	54.34
2019-04-12 14:00:00	890	16.83	49.5
2019-04-12 15:00:00	845	10.25	44.92
2019-04-12 16:00:00	899	9.34	47.34
2019-04-12 17:00:00	916	10.58	48.34
2019-04-12 18:00:00	874	16.75	48
2019-04-12 19:00:00	811	11.34	43.75
2019-04-12 20:00:00	649	7.33	35.25
2019-04-12 21:00:00	446	3.58	23.25
2019-04-12 22:00:00	479	4	24.33
2019-04-12 23:00:00	264	1.25	12.92
2019-04-13 00:00:00	204	0.67	9.56
2019-04-13 01:00:00	123	0.08	5.83
2019-04-13 02:00:00	75	0	2.92
2019-04-13 03:00:00	52	0	1.75
2019-04-13 04:00:00	42	0	1.17
2019-04-13 05:00:00	56	0	1.75
2019-04-13 06:00:00	198	1	8.33
2019-04-13 07:00:00	417	3.08	20.67
2019-04-13 08:00:00	528	4.75	26.92
2019-04-13 09:00:00	674	6.42	34.92
2019-04-13 10:00:00	684	6.17	35.09
2019-04-13 11:00:00	756	8.92	39.75
2019-04-13 12:00:00	776	8.09	41.33
2019-04-13 13:00:00	734	9.5	39
2019-04-13 14:00:00	542	4.25	28.5
2019-04-13 15:00:00	499	3.92	24.59
2019-04-13 16:00:00	511	3.58	26.17
2019-04-13 17:00:00	458	3.08	23.08
2019-04-13 18:00:00	479	3.42	24.42
2019-04-13 19:00:00	417	3.08	21.42
2019-04-13 20:00:00	379	2.67	19.17
2019-04-13 21:00:00	359	2.42	17.75
2019-04-13 22:00:00	322	2.08	15.58
2019-04-13 23:00:00	230	1.17	11.67
2019-04-14 00:00:00	259	1.11	12.78
2019-04-14 01:00:00	149	0.17	7.08
2019-04-14 02:00:00	94	0.08	3.67
2019-04-14 03:00:00	81	0	3.42
2019-04-14 04:00:00	42	0	1.34
2019-04-14 05:00:00	61	0	2.25
2019-04-14 06:00:00	114	0.17	4.67
2019-04-14 07:00:00	205	0.75	9.58
2019-04-14 08:00:00	268	1.25	12.59
2019-04-14 09:00:00	411	2.92	20.33
2019-04-14 10:00:00	505	3.34	25.09
2019-04-14 11:00:00	602	4.42	30.67
2019-04-14 12:00:00	700	5.34	35.84
2019-04-14 13:00:00	772	6.42	40
2019-04-14 14:00:00	531	4	28.67
2019-04-14 15:00:00	442	2.75	22.25
2019-04-14 16:00:00	313	1.59	15.75
2019-04-14 17:00:00	266	1.42	13.08
2019-04-14 18:00:00	331	2	16.33
2019-04-14 19:00:00	336	2.09	16.17
2019-04-14 20:00:00	274	1.59	13.67
2019-04-14 21:00:00	231	0.92	11.42
2019-04-14 22:00:00	140	0.25	6.83
2019-04-14 23:00:00	102	0	4.33
2019-04-15 00:00:00	36	0	1.22
2019-04-15 01:00:00	18	0	0.5
2019-04-15 02:00:00	9	0	0.17
2019-04-15 03:00:00	16	0	0.08
2019-04-15 04:00:00	23	0	0.42
2019-04-15 05:00:00	40	0	1
2019-04-15 06:00:00	302	1.84	13.08
2019-04-15 07:00:00	879	10.58	46.08
2019-04-15 08:00:00	839	7.34	43.75
2019-04-15 09:00:00	923	12.75	49.75
2019-04-15 10:00:00	795	8	41.92
2019-04-15 11:00:00	791	8.84	41.33
2019-04-15 12:00:00	869	12	47.25
2019-04-15 13:00:00	920	17.25	50.34
2019-04-15 14:00:00	867	12.58	46.83
2019-04-15 15:00:00	810	7.83	42.67
2019-04-15 16:00:00	815	7.42	43
2019-04-15 17:00:00	859	8	44.33
2019-04-15 18:00:00	833	8.75	44.42
2019-04-15 19:00:00	803	8.84	42.42
2019-04-15 20:00:00	499	4.09	26.67
2019-04-15 21:00:00	289	1.59	14.17
2019-04-15 22:00:00	230	1.17	11.84
2019-04-15 23:00:00	126	0.17	5.67
2019-04-16 00:00:00	67	0	2.67
2019-04-16 01:00:00	22	0	0.17
2019-04-16 02:00:00	7	0	0.33
2019-04-16 03:00:00	8	0	0.25
2019-04-16 04:00:00	9	0	0.34
2019-04-16 05:00:00	42	0	0.92
2019-04-16 06:00:00	338	2.42	14.59
2019-04-16 07:00:00	911	9.75	47.67
2019-04-16 08:00:00	885	10.33	46.5
2019-04-16 09:00:00	913	20.08	51.42
2019-04-16 10:00:00	842	9.75	44.67
2019-04-16 11:00:00	859	9.58	45.75
2019-04-16 12:00:00	877	19.5	49.25
2019-04-16 13:00:00	942	22.83	52.59
2019-04-16 14:00:00	908	10.92	48.92
2019-04-16 15:00:00	867	8.92	45.42
2019-04-16 16:00:00	844	7.42	44.59
2019-04-16 17:00:00	884	7.83	46.34
2019-04-16 18:00:00	868	13	47
2019-04-16 19:00:00	810	9.83	43
2019-04-16 20:00:00	543	4.5	28.67
2019-04-16 21:00:00	385	2.5	19.34
2019-04-16 22:00:00	288	1.5	14.42
2019-04-16 23:00:00	135	0.17	6.5
2019-04-17 00:00:00	104	0	4.67
2019-04-17 01:00:00	27	0	0.5
2019-04-17 02:00:00	22	0	0.25
2019-04-17 03:00:00	15	0	0.42
2019-04-17 04:00:00	19	0	0.5
2019-04-17 05:00:00	44	0	1
2019-04-17 06:00:00	319	2.25	14.08
2019-04-17 07:00:00	884	10.17	46.58
2019-04-17 08:00:00	819	7.17	42.67
2019-04-17 09:00:00	916	10.92	49.34
2019-04-17 10:00:00	807	8.67	42.17
2019-04-17 11:00:00	840	11.09	44.58
2019-04-17 12:00:00	941	19.25	51.58
2019-04-17 13:00:00	889	22.33	50.83
2019-04-17 14:00:00	894	9.83	47.17
2019-04-17 15:00:00	835	8	43.92
2019-04-17 16:00:00	871	7.83	46.09
2019-04-17 17:00:00	861	8.67	44.84
2019-04-17 18:00:00	948	10.5	50.25
2019-04-17 19:00:00	742	7.42	39.84
2019-04-17 20:00:00	541	4.25	28
2019-04-17 21:00:00	372	2.42	18.92
2019-04-17 22:00:00	324	2.17	16.42
2019-04-17 23:00:00	164	0.33	8.17
2019-04-18 00:00:00	152	0.33	7.22
2019-04-18 01:00:00	56	0	1.75
2019-04-18 02:00:00	34	0	0.92
2019-04-18 03:00:00	18	0	0.25
2019-04-18 04:00:00	21	0	0.5
2019-04-18 05:00:00	38	0	1.25
2019-04-18 06:00:00	147	0.5	6.5
2019-04-18 07:00:00	437	3.5	20.58
2019-04-18 08:00:00	687	5.67	34.84
2019-04-18 09:00:00	826	8.25	43.83
2019-04-18 10:00:00	754	7.42	39.84
2019-04-18 11:00:00	729	6.5	38
2019-04-18 12:00:00	736	7.75	38.59
2019-04-18 13:00:00	764	8.58	39.92
2019-04-18 14:00:00	769	7	40.09
2019-04-18 15:00:00	780	7.08	41.25
2019-04-18 16:00:00	759	6.83	39.67
2019-04-18 17:00:00	612	4.58	31.58
2019-04-18 18:00:00	726	5.75	37.42
2019-04-18 19:00:00	501	3.92	26.08
2019-04-18 20:00:00	424	3	21.92
2019-04-18 21:00:00	326	2.08	16
2019-04-18 22:00:00	257	1.34	12.75
2019-04-18 23:00:00	186	0.67	9.09
2019-04-19 00:00:00	140	0.22	6.44
2019-04-19 01:00:00	79	0	3.58
2019-04-19 02:00:00	53	0	1.59
2019-04-19 03:00:00	37	0	1.08
2019-04-19 04:00:00	32	0	0.67
2019-04-19 05:00:00	47	0	1.33
2019-04-19 06:00:00	81	0	2.92
2019-04-19 07:00:00	213	1.42	11
2019-04-19 08:00:00	167	0.58	7.83
2019-04-19 09:00:00	228	1.33	10.83
2019-04-19 10:00:00	258	1.58	12.59
2019-04-19 11:00:00	300	1.75	14.17
2019-04-19 12:00:00	350	2.59	17.34
2019-04-19 13:00:00	344	2.75	17.25
2019-04-19 14:00:00	277	1.83	14
2019-04-19 15:00:00	262	1.42	12.92
2019-04-19 16:00:00	219	1.25	10.67
2019-04-19 17:00:00	233	1.33	11.25
2019-04-19 18:00:00	266	1.67	13
2019-04-19 19:00:00	253	1.42	12.25
2019-04-19 20:00:00	218	0.92	10.42
2019-04-19 21:00:00	191	0.67	9.33
2019-04-19 22:00:00	135	0.08	6.17
2019-04-19 23:00:00	112	0	4.67
2019-04-20 00:00:00	88	0.11	3.67
2019-04-20 01:00:00	36	0	0.75
2019-04-20 02:00:00	25	0	0.42
2019-04-20 03:00:00	28	0	0.5
2019-04-20 04:00:00	25	0	0.33
2019-04-20 05:00:00	24	0	0.92
2019-04-20 06:00:00	62	0	2.17
2019-04-20 07:00:00	182	0.58	8
2019-04-20 08:00:00	201	0.92	9.92
2019-04-20 09:00:00	324	2.17	15.5
2019-04-20 10:00:00	400	3.17	19.58
2019-04-20 11:00:00	446	3.33	22.33
2019-04-20 12:00:00	412	2.83	21.08
2019-04-20 13:00:00	406	2.83	20.17
2019-04-20 14:00:00	309	1.83	15.59
2019-04-20 15:00:00	303	1.75	14.75
2019-04-20 16:00:00	297	1.84	14.42
2019-04-20 17:00:00	228	0.92	11.08
2019-04-20 18:00:00	239	0.92	11.42
2019-04-20 19:00:00	292	1.67	14.25
2019-04-20 20:00:00	301	1.67	14.67
2019-04-20 21:00:00	211	0.92	10.25
2019-04-20 22:00:00	215	1	10.75
2019-04-20 23:00:00	163	0.75	7.75
2019-04-21 00:00:00	124	0.22	5.55
2019-04-21 01:00:00	79	0	3.17
2019-04-21 02:00:00	49	0	1.33
2019-04-21 03:00:00	29	0	0.42
2019-04-21 04:00:00	34	0	0.75
2019-04-21 05:00:00	37	0	1
2019-04-21 06:00:00	135	0.17	5.5
2019-04-21 07:00:00	164	0.25	7.59
2019-04-21 08:00:00	262	1.25	12.83
2019-04-21 09:00:00	295	1.83	13.67
2019-04-21 10:00:00	418	2.67	20.83
2019-04-21 11:00:00	518	3.75	26.17
2019-04-21 12:00:00	577	4.17	29.67
2019-04-21 13:00:00	548	4.5	28.17
2019-04-21 14:00:00	357	2.25	18.42
2019-04-21 15:00:00	328	2.17	16.17
2019-04-21 16:00:00	297	1.75	14.75
2019-04-21 17:00:00	307	1.84	14.92
2019-04-21 18:00:00	306	1.67	15.17
2019-04-21 19:00:00	314	1.83	15.25
2019-04-21 20:00:00	273	1.58	13.83
2019-04-21 21:00:00	253	1.09	12.09
2019-04-21 22:00:00	161	0.33	7.58
2019-04-21 23:00:00	123	0.08	5.58
2019-04-22 00:00:00	51	0	1.78
2019-04-22 01:00:00	26	0	0.42
2019-04-22 02:00:00	13	0	0.42
2019-04-22 03:00:00	6	0	0.17
2019-04-22 04:00:00	19	0	0.67
2019-04-22 05:00:00	52	0.08	1.42
2019-04-22 06:00:00	362	2.5	15.83
2019-04-22 07:00:00	927	13.25	50.08
2019-04-22 08:00:00	799	6.34	41
2019-04-22 09:00:00	837	9.33	45.25
2019-04-22 10:00:00	756	7.25	39.5
2019-04-22 11:00:00	799	7.67	41.17
2019-04-22 12:00:00	845	10.33	44.92
2019-04-22 13:00:00	929	14.42	49.67
2019-04-22 14:00:00	864	8.42	46
2019-04-22 15:00:00	811	7.92	42
2019-04-22 16:00:00	749	6.08	39.67
2019-04-22 17:00:00	886	9	46.75
2019-04-22 18:00:00	938	23.59	52.58
2019-04-22 19:00:00	817	10.92	44.75
2019-04-22 20:00:00	502	3.92	26.42
2019-04-22 21:00:00	343	2.17	16.83
2019-04-22 22:00:00	379	2.33	19.25
2019-04-22 23:00:00	100	0	4.59
2019-04-23 00:00:00	59	0	2.44
2019-04-23 01:00:00	22	0	0.5
2019-04-23 02:00:00	10	0	0.17
2019-04-23 03:00:00	7	0	0.33
2019-04-23 04:00:00	8	0	0.17
2019-04-23 05:00:00	48	0	1.5
2019-04-23 06:00:00	370	2.42	16
2019-04-23 07:00:00	917	16.75	49.92
2019-04-23 08:00:00	904	10.67	47.42
2019-04-23 09:00:00	903	18.17	50.75
2019-04-23 10:00:00	832	9.92	43.58
2019-04-23 11:00:00	845	10.59	45.33
2019-04-23 12:00:00	897	23.92	50.84
2019-04-23 13:00:00	885	26	51.17
2019-04-23 14:00:00	857	11	46.33
2019-04-23 15:00:00	885	8.92	46.5
2019-04-23 16:00:00	861	8.25	45.34
2019-04-23 17:00:00	874	8.59	46.25
2019-04-23 18:00:00	922	19.92	51.17
2019-04-23 19:00:00	823	11.75	45.09
2019-04-23 20:00:00	581	4.58	30.42
2019-04-23 21:00:00	398	2.84	20.42
2019-04-23 22:00:00	411	2.92	20.84
2019-04-23 23:00:00	145	0.42	7.58
2019-04-24 00:00:00	89	0.11	4
2019-04-24 01:00:00	30	0	0.84
2019-04-24 02:00:00	14	0	0.08
2019-04-24 03:00:00	8	0	0.33
2019-04-24 04:00:00	14	0	0.17
2019-04-24 05:00:00	53	0.08	1.5
2019-04-24 06:00:00	356	2.67	15.75
2019-04-24 07:00:00	906	11.08	48.25
2019-04-24 08:00:00	916	10.75	47.25
2019-04-24 09:00:00	926	16	51.83
2019-04-24 10:00:00	815	8.92	42.58
2019-04-24 11:00:00	850	11.67	45.58
2019-04-24 12:00:00	871	23.83	50.08
2019-04-24 13:00:00	899	23.5	50.92
2019-04-24 14:00:00	817	9.75	44
2019-04-24 15:00:00	876	11.75	46.25
2019-04-24 16:00:00	847	8.17	44.59
2019-04-24 17:00:00	925	8.42	48.58
2019-04-24 18:00:00	948	15.09	51.83
2019-04-24 19:00:00	830	17.67	46.25
2019-04-24 20:00:00	523	3.92	27.84
2019-04-24 21:00:00	406	2.67	20.08
2019-04-24 22:00:00	420	2.83	21.75
2019-04-24 23:00:00	158	0.59	7.67
2019-04-25 00:00:00	91	0.11	3.78
2019-04-25 01:00:00	25	0	0.75
2019-04-25 02:00:00	12	0	0.5
2019-04-25 03:00:00	35	0	0.58
2019-04-25 04:00:00	18	0	0.25
2019-04-25 05:00:00	44	0	1
2019-04-25 06:00:00	341	2.58	15.34
2019-04-25 07:00:00	896	10.25	46.92
2019-04-25 08:00:00	913	11.67	48.5
2019-04-25 09:00:00	885	10.17	47.25
2019-04-25 10:00:00	844	10.17	45.17
2019-04-25 11:00:00	880	10.33	46.83
2019-04-25 12:00:00	914	27.92	52.5
2019-04-25 13:00:00	911	28.33	52.75
2019-04-25 14:00:00	862	12.83	47.33
2019-04-25 15:00:00	912	9.25	47.34
2019-04-25 16:00:00	882	10	46.75
2019-04-25 17:00:00	845	7.5	45.42
2019-04-25 18:00:00	962	22.67	52.25
2019-04-25 19:00:00	942	19.25	53
2019-04-25 20:00:00	660	6.42	34.92
2019-04-25 21:00:00	460	3.33	23.75
2019-04-25 22:00:00	482	3.83	24.5
2019-04-25 23:00:00	245	1.09	12.83
2019-04-26 00:00:00	133	0.22	6.33
2019-04-26 01:00:00	61	0	2.17
2019-04-26 02:00:00	33	0	0.75
2019-04-26 03:00:00	26	0	0.5
2019-04-26 04:00:00	18	0	0
2019-04-26 05:00:00	51	0.08	1.5
2019-04-26 06:00:00	380	3.08	16.83
2019-04-26 07:00:00	920	10.5	48.17
2019-04-26 08:00:00	927	10.75	48.92
2019-04-26 09:00:00	972	17.84	53.5
2019-04-26 10:00:00	853	10.92	45.34
2019-04-26 11:00:00	824	9.5	44.25
2019-04-26 12:00:00	924	23	51.92
2019-04-26 13:00:00	922	25.42	52.75
2019-04-26 14:00:00	909	17.34	50.58
2019-04-26 15:00:00	835	8	43.42
2019-04-26 16:00:00	916	9.17	48.33
2019-04-26 17:00:00	890	9.58	47.58
2019-04-26 18:00:00	941	21.84	52.25
2019-04-26 19:00:00	802	9.92	43.25
2019-04-26 20:00:00	625	5.75	33.59
2019-04-26 21:00:00	465	3.5	23.67
2019-04-26 22:00:00	503	3.92	25.42
2019-04-26 23:00:00	243	1.34	12.5
2019-04-27 00:00:00	221	0.89	10.89
2019-04-27 01:00:00	114	0.08	5
2019-04-27 02:00:00	96	0	3.84
2019-04-27 03:00:00	71	0	3.08
2019-04-27 04:00:00	61	0	2.09
2019-04-27 05:00:00	45	0	1.08
2019-04-27 06:00:00	156	0.5	6.75
2019-04-27 07:00:00	613	6.17	29.83
2019-04-27 08:00:00	677	6.75	35.5
2019-04-27 09:00:00	823	12.33	43.92
2019-04-27 10:00:00	728	9	39.17
2019-04-27 11:00:00	801	10.92	42.25
2019-04-27 12:00:00	818	11.67	44.34
2019-04-27 13:00:00	680	6.25	36.17
2019-04-27 14:00:00	531	5.59	27.34
2019-04-27 15:00:00	490	3.5	24.75
2019-04-27 16:00:00	502	3.75	25.33
2019-04-27 17:00:00	447	3.09	22.17
2019-04-27 18:00:00	450	3.25	22.75
2019-04-27 19:00:00	365	2.67	18.33
2019-04-27 20:00:00	356	2.42	17.42
2019-04-27 21:00:00	310	1.84	15.75
2019-04-27 22:00:00	263	1.5	13.08
2019-04-27 23:00:00	253	1.33	12.59
2019-04-28 00:00:00	188	0.55	8.78
2019-04-28 01:00:00	149	0.33	7.17
2019-04-28 02:00:00	93	0	3.75
2019-04-28 03:00:00	96	0.17	4.17
2019-04-28 04:00:00	45	0	1.34
2019-04-28 05:00:00	43	0.08	1.17
2019-04-28 06:00:00	117	0.17	4.58
2019-04-28 07:00:00	198	0.58	9
2019-04-28 08:00:00	313	1.75	15.08
2019-04-28 09:00:00	394	2.58	19.42
2019-04-28 10:00:00	493	3.67	24.59
2019-04-28 11:00:00	587	4.42	30
2019-04-28 12:00:00	758	6.84	38.84
2019-04-28 13:00:00	755	6.92	39.33
2019-04-28 14:00:00	471	3.5	25.17
2019-04-28 15:00:00	378	2.42	18.75
2019-04-28 16:00:00	354	2.17	17.5
2019-04-28 17:00:00	317	1.83	15.5
2019-04-28 18:00:00	415	2.75	20.59
2019-04-28 19:00:00	355	2.25	17.67
2019-04-28 20:00:00	283	1.59	14.34
2019-04-28 21:00:00	237	1.09	11.67
2019-04-28 22:00:00	137	0.17	6.5
2019-04-28 23:00:00	108	0	4.67
2019-04-29 00:00:00	79	0.11	3.67
2019-04-29 01:00:00	22	0	0.42
2019-04-29 02:00:00	17	0	0.42
2019-04-29 03:00:00	5	0	0.17
2019-04-29 04:00:00	18	0	0.08
2019-04-29 05:00:00	36	0.08	0.58
2019-04-29 06:00:00	379	3.08	17
2019-04-29 07:00:00	913	12.42	48.5
2019-04-29 08:00:00	852	8.25	44.58
2019-04-29 09:00:00	898	13.59	49.08
2019-04-29 10:00:00	864	9.92	45.42
2019-04-29 11:00:00	880	13.25	47.09
2019-04-29 12:00:00	844	18.58	47.84
2019-04-29 13:00:00	934	21.83	52.25
2019-04-29 14:00:00	836	9	44.59
2019-04-29 15:00:00	804	7.5	42
2019-04-29 16:00:00	779	6.25	40.5
2019-04-29 17:00:00	887	9.33	46.84
2019-04-29 18:00:00	879	25.92	50.75
2019-04-29 19:00:00	859	13.42	47
2019-04-29 20:00:00	510	4	26.67
2019-04-29 21:00:00	392	2.59	19.59
2019-04-29 22:00:00	365	2	18.58
2019-04-29 23:00:00	118	0.08	5.84
2019-04-30 00:00:00	68	0	2.78
2019-04-30 01:00:00	27	0	0.33
2019-04-30 02:00:00	5	0	0.25
2019-04-30 03:00:00	10	0	0.08
2019-04-30 04:00:00	6	0	0.17
2019-04-30 05:00:00	46	0	1.25
2019-04-30 06:00:00	377	2.67	16.17
2019-04-30 07:00:00	837	24.75	49.25
2019-04-30 08:00:00	873	10.67	45.25
2019-04-30 09:00:00	949	22.25	53.34
2019-04-30 10:00:00	838	10.92	45.58
2019-04-30 11:00:00	803	11.67	43.25
2019-04-30 12:00:00	906	20.17	50.08
2019-04-30 13:00:00	902	26.09	51.17
2019-04-30 14:00:00	900	14.92	49.92
2019-04-30 15:00:00	893	12.83	47.84
2019-04-30 16:00:00	903	11	48.34
2019-04-30 17:00:00	913	10	48
2019-04-30 18:00:00	933	20.33	51.92
2019-04-30 19:00:00	880	16.17	48.25
2019-04-30 20:00:00	646	6.75	35.17
2019-04-30 21:00:00	306	1.42	15.42
2019-04-30 22:00:00	320	0.92	16.08
2019-04-30 23:00:00	145	0.17	7.25
2019-05-01 00:00:00	35	0	1.55

## Sheet: PM 08120 02
Data/Hora	Intensidade(carros/hora)	Ocupacao(%)	Carga(%)
2019-04-01 00:00:00	123	0	2.78
2019-04-01 01:00:00	55	0	0.58
2019-04-01 02:00:00	25	0	0
2019-04-01 03:00:00	18	0	0
2019-04-01 04:00:00	39	0	0.17
2019-04-01 05:00:00	84	0	1
2019-04-01 06:00:00	559	1.75	12.75
2019-04-01 07:00:00	1492	6.67	41.67
2019-04-01 08:00:00	1392	6	39.75
2019-04-01 09:00:00	1328	6.25	38
2019-04-01 10:00:00	1156	5.75	32.5
2019-04-01 11:00:00	996	4	27.42
2019-04-01 12:00:00	1052	5.08	29.33
2019-04-01 13:00:00	1147	5.17	31.42
2019-04-01 14:00:00	1198	6	34.08
2019-04-01 15:00:00	1162	4.5	32.42
2019-04-01 16:00:00	1287	5.25	35.25
2019-04-01 17:00:00	1300	7.5	37.25
2019-04-01 18:00:00	1272	9.92	37.09
2019-04-01 19:00:00	1264	7.42	36.33
2019-04-01 20:00:00	806	5.75	23.84
2019-04-01 21:00:00	581	3	15.75
2019-04-01 22:00:00	570	3.92	16.25
2019-04-01 23:00:00	354	0.67	9.17
2019-04-02 00:00:00	100	1.67	2.67
2019-04-02 01:00:00	43	0.5	0.5
2019-04-02 02:00:00	21	1.33	0.84
2019-04-02 03:00:00	34	2.42	1
2019-04-02 04:00:00	21	1.58	0.75
2019-04-02 05:00:00	94	0.58	1.59
2019-04-02 06:00:00	614	8.83	16.83
2019-04-02 07:00:00	1406	7.83	39.75
2019-04-02 08:00:00	1444	10.5	41.92
2019-04-02 09:00:00	1291	11.67	38.17
2019-04-02 10:00:00	1094	6.84	31.42
2019-04-02 11:00:00	1061	5.17	29.34
2019-04-02 12:00:00	1130	5.5	31.67
2019-04-02 13:00:00	1194	7.08	33.59
2019-04-02 14:00:00	1251	6.25	35.42
2019-04-02 15:00:00	1117	8.25	32.75
2019-04-02 16:00:00	1209	5.67	33.5
2019-04-02 17:00:00	1274	6.58	36.42
2019-04-02 18:00:00	1274	7.08	36.42
2019-04-02 19:00:00	1123	6.5	32.59
2019-04-02 20:00:00	831	4.17	23.25
2019-04-02 21:00:00	666	2.5	17.92
2019-04-02 22:00:00	693	3.75	19.34
2019-04-02 23:00:00	312	0.67	8.25
2019-04-03 00:00:00	144	0	3.33
2019-04-03 01:00:00	47	0	0.33
2019-04-03 02:00:00	38	0	0.33
2019-04-03 03:00:00	27	0	0
2019-04-03 04:00:00	30	0	0.08
2019-04-03 05:00:00	88	0	1.42
2019-04-03 06:00:00	594	2	14.34
2019-04-03 07:00:00	1454	6.59	40.25
2019-04-03 08:00:00	1458	8.34	42
2019-04-03 09:00:00	1307	8.84	38.33
2019-04-03 10:00:00	1134	6.67	31.83
2019-04-03 11:00:00	1112	6.08	31
2019-04-03 12:00:00	1188	5.67	33.5
2019-04-03 13:00:00	1263	6.58	35.42
2019-04-03 14:00:00	1233	6.67	35.17
2019-04-03 15:00:00	1264	7.34	36.5
2019-04-03 16:00:00	1189	5.17	32.75
2019-04-03 17:00:00	1339	6.75	37.92
2019-04-03 18:00:00	1270	9.09	37.34
2019-04-03 19:00:00	1141	6.58	32.67
2019-04-03 20:00:00	772	3.84	21.83
2019-04-03 21:00:00	666	2.67	17.75
2019-04-03 22:00:00	722	4.17	20.83
2019-04-03 23:00:00	372	1.59	10.17
2019-04-04 00:00:00	195	0.22	4.89
2019-04-04 01:00:00	70	0	1.08
2019-04-04 02:00:00	42	1.25	1.75
2019-04-04 03:00:00	40	0	0.17
2019-04-04 04:00:00	25	0	0
2019-04-04 05:00:00	64	0	0.58
2019-04-04 06:00:00	609	1.67	13.83
2019-04-04 07:00:00	1391	7.67	39.17
2019-04-04 08:00:00	1389	8.75	40.5
2019-04-04 09:00:00	1291	9.08	37.58
2019-04-04 10:00:00	1151	7.17	33
2019-04-04 11:00:00	1088	5.67	30.5
2019-04-04 12:00:00	1155	6.5	32.42
2019-04-04 13:00:00	1222	8.17	34.67
2019-04-04 14:00:00	1272	8.08	36.34
2019-04-04 15:00:00	1226	5.59	34.58
2019-04-04 16:00:00	1237	5.67	34.67
2019-04-04 17:00:00	1271	6.42	36.5
2019-04-04 18:00:00	1242	7.5	35.42
2019-04-04 19:00:00	1171	9.92	34.75
2019-04-04 20:00:00	878	4.92	24.83
2019-04-04 21:00:00	685	2.42	18.42
2019-04-04 22:00:00	819	5.17	23.5
2019-04-04 23:00:00	342	0.84	9
2019-04-05 00:00:00	187	0.56	5.11
2019-04-05 01:00:00	95	0	2
2019-04-05 02:00:00	57	0	0.5
2019-04-05 03:00:00	34	0	0.08
2019-04-05 04:00:00	38	0	0.17
2019-04-05 05:00:00	93	0	1.42
2019-04-05 06:00:00	542	1.59	12.84
2019-04-05 07:00:00	1486	7	41.5
2019-04-05 08:00:00	1482	7.58	41.84
2019-04-05 09:00:00	1303	7.58	38.17
2019-04-05 10:00:00	1199	7	34.34
2019-04-05 11:00:00	1076	5.59	30.5
2019-04-05 12:00:00	1175	6.25	33.34
2019-04-05 13:00:00	952	4.17	26.33
2019-04-05 14:00:00	987	4.42	27.33
2019-04-05 15:00:00	1054	4.09	28.92
2019-04-05 16:00:00	1073	4.42	29.5
2019-04-05 17:00:00	1249	5.67	35.17
2019-04-05 18:00:00	1263	8	36
2019-04-05 19:00:00	1102	7.83	31.83
2019-04-05 20:00:00	877	6	25.5
2019-04-05 21:00:00	798	3.75	22
2019-04-05 22:00:00	801	6	22.92
2019-04-05 23:00:00	502	2.5	13.59
2019-04-06 00:00:00	403	1.78	10.78
2019-04-06 01:00:00	294	2.92	8.42
2019-04-06 02:00:00	189	0.42	4.75
2019-04-06 03:00:00	166	0	3.67
2019-04-06 04:00:00	127	0	2.67
2019-04-06 05:00:00	135	0	2.58
2019-04-06 06:00:00	191	0.17	4.08
2019-04-06 07:00:00	617	2.25	15.25
2019-04-06 08:00:00	753	3.33	20.5
2019-04-06 09:00:00	840	4.08	22.67
2019-04-06 10:00:00	873	4.75	24.67
2019-04-06 11:00:00	947	4.42	26.17
2019-04-06 12:00:00	1005	4.25	27.75
2019-04-06 13:00:00	983	3.5	27.17
2019-04-06 14:00:00	851	3.42	23.34
2019-04-06 15:00:00	778	2.75	21.09
2019-04-06 16:00:00	705	2.42	19.25
2019-04-06 17:00:00	653	2.5	17.83
2019-04-06 18:00:00	727	2.5	19.25
2019-04-06 19:00:00	742	3.84	20.25
2019-04-06 20:00:00	708	4	19.33
2019-04-06 21:00:00	632	2.59	17.09
2019-04-06 22:00:00	625	2.42	17
2019-04-06 23:00:00	472	4.33	13.42
2019-04-07 00:00:00	543	4.56	14.78
2019-04-07 01:00:00	374	1.08	10.5
2019-04-07 02:00:00	235	0.17	5.83
2019-04-07 03:00:00	153	0	3.34
2019-04-07 04:00:00	158	0	3.5
2019-04-07 05:00:00	114	0	2.17
2019-04-07 06:00:00	188	0	3.92
2019-04-07 07:00:00	269	0.17	6.42
2019-04-07 08:00:00	350	0.67	8.84
2019-04-07 09:00:00	377	0.75	9.58
2019-04-07 10:00:00	545	1.5	14.25
2019-04-07 11:00:00	663	2.25	17.17
2019-04-07 12:00:00	785	2.84	20.75
2019-04-07 13:00:00	784	3.17	21.75
2019-04-07 14:00:00	545	2.08	14.5
2019-04-07 15:00:00	539	1.92	14.08
2019-04-07 16:00:00	503	1.42	13.17
2019-04-07 17:00:00	549	1.92	14.17
2019-04-07 18:00:00	553	1.58	14.75
2019-04-07 19:00:00	547	1.5	14.33
2019-04-07 20:00:00	462	1.25	12
2019-04-07 21:00:00	396	0.75	10.59
2019-04-07 22:00:00	255	0.17	6.34
2019-04-07 23:00:00	184	0.17	4.25
2019-04-08 00:00:00	103	0	2.22
2019-04-08 01:00:00	62	0	0.67
2019-04-08 02:00:00	25	0	0.17
2019-04-08 03:00:00	24	0	0
2019-04-08 04:00:00	24	0	0
2019-04-08 05:00:00	72	0	0.92
2019-04-08 06:00:00	584	2.25	14
2019-04-08 07:00:00	1471	6.58	40.67
2019-04-08 08:00:00	1334	5.83	38.5
2019-04-08 09:00:00	1232	6.83	34.5
2019-04-08 10:00:00	1127	5.59	32.33
2019-04-08 11:00:00	1045	4.33	28.75
2019-04-08 12:00:00	956	11.67	29.25
2019-04-08 13:00:00	1154	6.59	32.25
2019-04-08 14:00:00	1261	6.92	36.08
2019-04-08 15:00:00	1167	6.25	33.09
2019-04-08 16:00:00	1273	5.34	35.58
2019-04-08 17:00:00	1340	6	37.75
2019-04-08 18:00:00	1322	8	37.92
2019-04-08 19:00:00	1134	5.92	32.92
2019-04-08 20:00:00	782	3.17	21.92
2019-04-08 21:00:00	576	1.75	15.25
2019-04-08 22:00:00	716	4.09	19.92
2019-04-08 23:00:00	234	0.25	6.08
2019-04-09 00:00:00	88	0	1.89
2019-04-09 01:00:00	45	0	0.42
2019-04-09 02:00:00	28	0	0
2019-04-09 03:00:00	24	0	0
2019-04-09 04:00:00	22	0	0
2019-04-09 05:00:00	84	0	1.08
2019-04-09 06:00:00	611	2.83	14.67
2019-04-09 07:00:00	1463	6.17	41.34
2019-04-09 08:00:00	1461	7.34	41.42
2019-04-09 09:00:00	1318	8.25	37.67
2019-04-09 10:00:00	1113	7.42	32.08
2019-04-09 11:00:00	1077	5.92	30.08
2019-04-09 12:00:00	1159	5.58	32.5
2019-04-09 13:00:00	1164	7.84	32.84
2019-04-09 14:00:00	1297	8.08	36.84
2019-04-09 15:00:00	1236	4.83	34.92
2019-04-09 16:00:00	1281	6	35.67
2019-04-09 17:00:00	1392	7.25	40
2019-04-09 18:00:00	1347	11.08	39.67
2019-04-09 19:00:00	1118	7.17	33.08
2019-04-09 20:00:00	846	3.58	23.25
2019-04-09 21:00:00	716	3.25	19.75
2019-04-09 22:00:00	680	3.5	19.09
2019-04-09 23:00:00	254	0.75	6.75
2019-04-10 00:00:00	157	0.11	3.67
2019-04-10 01:00:00	61	0.08	0.83
2019-04-10 02:00:00	35	0	0.17
2019-04-10 03:00:00	35	0	0.08
2019-04-10 04:00:00	17	0	0.08
2019-04-10 05:00:00	88	0.08	1.08
2019-04-10 06:00:00	569	1.75	13.67
2019-04-10 07:00:00	1546	7.5	43.25
2019-04-10 08:00:00	1493	7.42	43.09
2019-04-10 09:00:00	1329	8.42	38.5
2019-04-10 10:00:00	1125	7.58	32.33
2019-04-10 11:00:00	1063	6.08	29.84
2019-04-10 12:00:00	1217	6.5	34.17
2019-04-10 13:00:00	1222	7.09	34.58
2019-04-10 14:00:00	1241	6.34	35.08
2019-04-10 15:00:00	1353	7.5	38.5
2019-04-10 16:00:00	1294	5.08	36.84
2019-04-10 17:00:00	1398	8.34	39.75
2019-04-10 18:00:00	1104	8.83	33
2019-04-10 19:00:00	1109	7.5	31.92
2019-04-10 20:00:00	725	3	20.25
2019-04-10 21:00:00	699	2.5	18.67
2019-04-10 22:00:00	726	2.84	20.09
2019-04-10 23:00:00	345	0.67	9.09
2019-04-11 00:00:00	177	0.11	4.44
2019-04-11 01:00:00	63	0	1
2019-04-11 02:00:00	35	0	0.17
2019-04-11 03:00:00	29	0	0
2019-04-11 04:00:00	33	0	0.08
2019-04-11 05:00:00	94	0	1.5
2019-04-11 06:00:00	567	1.5	13.5
2019-04-11 07:00:00	1445	6.17	40
2019-04-11 08:00:00	1579	7.67	45.33
2019-04-11 09:00:00	1325	8.5	38.42
2019-04-11 10:00:00	1156	6.59	33.17
2019-04-11 11:00:00	1188	6.34	32.92
2019-04-11 12:00:00	1151	5.83	32.5
2019-04-11 13:00:00	1231	7	35.25
2019-04-11 14:00:00	1260	10	36.75
2019-04-11 15:00:00	1353	7.25	38.67
2019-04-11 16:00:00	1284	5.92	36.33
2019-04-11 17:00:00	1311	6.75	37.34
2019-04-11 18:00:00	1316	8.59	37.58
2019-04-11 19:00:00	1149	6.59	32.92
2019-04-11 20:00:00	947	4.92	27.17
2019-04-11 21:00:00	771	4.42	21.17
2019-04-11 22:00:00	788	3.67	22.17
2019-04-11 23:00:00	388	1.25	10.5
2019-04-12 00:00:00	237	1.11	6.33
2019-04-12 01:00:00	88	0	1.83
2019-04-12 02:00:00	60	0	0.67
2019-04-12 03:00:00	34	0	0.08
2019-04-12 04:00:00	34	0	0.17
2019-04-12 05:00:00	73	0	0.92
2019-04-12 06:00:00	555	1.83	12.67
2019-04-12 07:00:00	1426	6.08	39.58
2019-04-12 08:00:00	1558	8.75	44.58
2019-04-12 09:00:00	1303	7.25	37.83
2019-04-12 10:00:00	1231	8	35.42
2019-04-12 11:00:00	1178	6.5	33.42
2019-04-12 12:00:00	1143	7.67	32.59
2019-04-12 13:00:00	1230	7.34	34.33
2019-04-12 14:00:00	1360	7.42	38.84
2019-04-12 15:00:00	1302	6.08	37.34
2019-04-12 16:00:00	1338	5.83	37.84
2019-04-12 17:00:00	1328	8.59	38.17
2019-04-12 18:00:00	1202	10	35.59
2019-04-12 19:00:00	1098	8.5	32
2019-04-12 20:00:00	874	4.58	25.08
2019-04-12 21:00:00	808	6.34	23.17
2019-04-12 22:00:00	905	4.75	25.08
2019-04-12 23:00:00	492	2.33	13.34
2019-04-13 00:00:00	379	1.33	10
2019-04-13 01:00:00	259	0.42	6.75
2019-04-13 02:00:00	166	0	3.67
2019-04-13 03:00:00	156	0	3.33
2019-04-13 04:00:00	115	0	2.17
2019-04-13 05:00:00	113	0	2
2019-04-13 06:00:00	247	0.17	5.33
2019-04-13 07:00:00	518	1.75	12.83
2019-04-13 08:00:00	772	4	21.17
2019-04-13 09:00:00	880	3.92	24
2019-04-13 10:00:00	848	3.92	23.17
2019-04-13 11:00:00	1009	4.84	27.67
2019-04-13 12:00:00	1054	5.08	29.5
2019-04-13 13:00:00	985	4.58	27.5
2019-04-13 14:00:00	788	3.33	22.08
2019-04-13 15:00:00	749	3.67	20.25
2019-04-13 16:00:00	742	2.75	20.33
2019-04-13 17:00:00	777	3.17	21.5
2019-04-13 18:00:00	776	2.92	20.92
2019-04-13 19:00:00	776	2.92	21.17
2019-04-13 20:00:00	669	3	17.92
2019-04-13 21:00:00	676	3.25	18.25
2019-04-13 22:00:00	622	3.25	17.17
2019-04-13 23:00:00	483	1.58	13.34
2019-04-14 00:00:00	575	2.78	14.78
2019-04-14 01:00:00	369	0.92	9.59
2019-04-14 02:00:00	282	0.33	7.25
2019-04-14 03:00:00	206	0	4.92
2019-04-14 04:00:00	146	0	3.08
2019-04-14 05:00:00	122	0	2.33
2019-04-14 06:00:00	164	0.08	3.5
2019-04-14 07:00:00	273	0.42	6.5
2019-04-14 08:00:00	285	3.5	8.25
2019-04-14 09:00:00	454	1.08	11.67
2019-04-14 10:00:00	545	1.42	14.25
2019-04-14 11:00:00	635	1.67	16.75
2019-04-14 12:00:00	806	2.67	21.34
2019-04-14 13:00:00	820	3.58	22.5
2019-04-14 14:00:00	654	3.09	18.08
2019-04-14 15:00:00	628	2.59	16.92
2019-04-14 16:00:00	474	1.34	12.58
2019-04-14 17:00:00	417	2.17	11.17
2019-04-14 18:00:00	585	2.17	15.34
2019-04-14 19:00:00	542	1.25	14.42
2019-04-14 20:00:00	502	1.17	13.5
2019-04-14 21:00:00	386	0.83	10.17
2019-04-14 22:00:00	234	0.08	5.75
2019-04-14 23:00:00	217	0.17	5
2019-04-15 00:00:00	104	0	2.22
2019-04-15 01:00:00	52	0	0.58
2019-04-15 02:00:00	25	0	0.08
2019-04-15 03:00:00	18	0	0
2019-04-15 04:00:00	32	0	0
2019-04-15 05:00:00	64	0	0.59
2019-04-15 06:00:00	544	1.42	12.42
2019-04-15 07:00:00	1444	6	39.84
2019-04-15 08:00:00	1492	7.09	42.67
2019-04-15 09:00:00	1203	10.17	35.75
2019-04-15 10:00:00	1043	5.42	29.58
2019-04-15 11:00:00	1005	3.83	27.42
2019-04-15 12:00:00	1069	4.92	29.67
2019-04-15 13:00:00	1192	6	33.09
2019-04-15 14:00:00	1255	6.33	36
2019-04-15 15:00:00	1245	5	34.34
2019-04-15 16:00:00	1245	4.84	34.83
2019-04-15 17:00:00	1254	6.58	35.33
2019-04-15 18:00:00	1237	6.5	35.92
2019-04-15 19:00:00	1046	5.42	29.59
2019-04-15 20:00:00	799	3.17	22.75
2019-04-15 21:00:00	519	1.17	13.42
2019-04-15 22:00:00	418	0.83	11
2019-04-15 23:00:00	234	0.08	5.83
2019-04-16 00:00:00	107	0	2.11
2019-04-16 01:00:00	41	0	1
2019-04-16 02:00:00	20	0	0.25
2019-04-16 03:00:00	22	1.33	0.75
2019-04-16 04:00:00	19	0	0
2019-04-16 05:00:00	82	0	1.09
2019-04-16 06:00:00	585	3.42	14.25
2019-04-16 07:00:00	1419	5.5	39.92
2019-04-16 08:00:00	1279	5.92	36.25
2019-04-16 09:00:00	1234	8.25	35.33
2019-04-16 10:00:00	1169	7.84	33.5
2019-04-16 11:00:00	1079	7.08	30.42
2019-04-16 12:00:00	1147	6.67	32.42
2019-04-16 13:00:00	1226	6.92	34.75
2019-04-16 14:00:00	1279	10.08	37.92
2019-04-16 15:00:00	1290	4.75	36.33
2019-04-16 16:00:00	1328	5.09	36.92
2019-04-16 17:00:00	1336	7.42	38.17
2019-04-16 18:00:00	1183	8.83	35
2019-04-16 19:00:00	1050	6.75	29.09
2019-04-16 20:00:00	797	4.08	23
2019-04-16 21:00:00	589	4.84	16.84
2019-04-16 22:00:00	406	4.5	11.59
2019-04-16 23:00:00	238	0.5	5.83
2019-04-17 00:00:00	155	1.89	4.78
2019-04-17 01:00:00	58	0	0.75
2019-04-17 02:00:00	40	0	0.08
2019-04-17 03:00:00	60	8.17	5.25
2019-04-17 04:00:00	224	22	13
2019-04-17 05:00:00	93	3.08	4
2019-04-17 06:00:00	447	9.33	12.83
2019-04-17 07:00:00	1177	19.33	37.5
2019-04-17 08:00:00	1394	8.58	40
2019-04-17 09:00:00	1042	21.5	35.5
2019-04-17 10:00:00	914	21.92	31.84
2019-04-17 11:00:00	893	20.83	30.42
2019-04-17 12:00:00	1107	13.75	33.67
2019-04-17 13:00:00	1238	7.83	35.17
2019-04-17 14:00:00	1280	6.75	36.25
2019-04-17 15:00:00	1162	6.58	33.33
2019-04-17 16:00:00	1260	5.92	35.5
2019-04-17 17:00:00	1200	14.58	36.59
2019-04-17 18:00:00	1274	6.67	36.33
2019-04-17 19:00:00	1161	5.5	33.33
2019-04-17 20:00:00	831	8.92	24.83
2019-04-17 21:00:00	582	6.42	17.17
2019-04-17 22:00:00	531	3.09	14.75
2019-04-17 23:00:00	335	1.42	9
2019-04-18 00:00:00	268	0.67	6.78
2019-04-18 01:00:00	119	0.08	2.5
2019-04-18 02:00:00	54	1.42	1.84
2019-04-18 03:00:00	47	0	0.17
2019-04-18 04:00:00	40	1.75	1
2019-04-18 05:00:00	80	1.33	2.25
2019-04-18 06:00:00	379	0.67	8.75
2019-04-18 07:00:00	876	2.75	22.83
2019-04-18 08:00:00	1138	4.67	31.58
2019-04-18 09:00:00	1149	8.25	32.67
2019-04-18 10:00:00	1042	5.67	29.5
2019-04-18 11:00:00	1017	4.92	28.25
2019-04-18 12:00:00	1013	4.92	27.92
2019-04-18 13:00:00	1023	4.5	28.34
2019-04-18 14:00:00	1172	5.58	32.67
2019-04-18 15:00:00	1134	3.84	31.67
2019-04-18 16:00:00	1165	4.67	32.67
2019-04-18 17:00:00	1095	4.17	30.09
2019-04-18 18:00:00	1109	4.17	31.25
2019-04-18 19:00:00	821	2.67	22.58
2019-04-18 20:00:00	698	5	19.59
2019-04-18 21:00:00	546	1.83	14.75
2019-04-18 22:00:00	466	1.5	12.75
2019-04-18 23:00:00	363	1.33	9.5
2019-04-19 00:00:00	301	0.44	7.45
2019-04-19 01:00:00	204	0.92	5.34
2019-04-19 02:00:00	137	0	2.92
2019-04-19 03:00:00	140	0	3
2019-04-19 04:00:00	128	0	2.58
2019-04-19 05:00:00	116	0	2.25
2019-04-19 06:00:00	138	0	2.83
2019-04-19 07:00:00	204	0.83	5.09
2019-04-19 08:00:00	253	0.25	5.92
2019-04-19 09:00:00	304	0.59	7.75
2019-04-19 10:00:00	297	0.5	7.58
2019-04-19 11:00:00	384	0.92	9.17
2019-04-19 12:00:00	457	2.08	12.08
2019-04-19 13:00:00	425	2.08	11.42
2019-04-19 14:00:00	381	1.58	9.92
2019-04-19 15:00:00	397	1.84	10.42
2019-04-19 16:00:00	359	2.17	9.58
2019-04-19 17:00:00	392	0.84	10.08
2019-04-19 18:00:00	452	1.34	11.17
2019-04-19 19:00:00	503	2.08	13.67
2019-04-19 20:00:00	348	1.5	9.42
2019-04-19 21:00:00	339	1.09	9
2019-04-19 22:00:00	290	1.17	7.5
2019-04-19 23:00:00	294	0.84	7.42
2019-04-20 00:00:00	177	0	4.22
2019-04-20 01:00:00	107	0	2.09
2019-04-20 02:00:00	66	0	0.92
2019-04-20 03:00:00	64	0	0.83
2019-04-20 04:00:00	64	0	0.92
2019-04-20 05:00:00	46	0	0.42
2019-04-20 06:00:00	111	0	1.84
2019-04-20 07:00:00	199	0.17	4.59
2019-04-20 08:00:00	283	0.5	6.92
2019-04-20 09:00:00	425	1.34	10.75
2019-04-20 10:00:00	519	1.84	13.75
2019-04-20 11:00:00	584	2.5	15.84
2019-04-20 12:00:00	597	2.5	16.42
2019-04-20 13:00:00	575	1.84	15.08
2019-04-20 14:00:00	598	1.42	15.92
2019-04-20 15:00:00	512	1.33	13.33
2019-04-20 16:00:00	489	1.33	13
2019-04-20 17:00:00	349	0.75	9.09
2019-04-20 18:00:00	409	0.84	10.67
2019-04-20 19:00:00	509	1.25	13.33
2019-04-20 20:00:00	471	1.92	12.25
2019-04-20 21:00:00	381	1.08	10.17
2019-04-20 22:00:00	453	1.33	11.58
2019-04-20 23:00:00	328	0.92	8.83
2019-04-21 00:00:00	288	0.44	6.89
2019-04-21 01:00:00	194	0	4.67
2019-04-21 02:00:00	148	0	3
2019-04-21 03:00:00	115	0	2.25
2019-04-21 04:00:00	90	0	1.75
2019-04-21 05:00:00	116	0	1.83
2019-04-21 06:00:00	181	0.17	3.75
2019-04-21 07:00:00	205	0.17	4.92
2019-04-21 08:00:00	270	0.25	6.33
2019-04-21 09:00:00	344	0.67	8.25
2019-04-21 10:00:00	427	0.84	11
2019-04-21 11:00:00	563	2.17	14.5
2019-04-21 12:00:00	690	2.58	18.42
2019-04-21 13:00:00	636	2.83	17.83
2019-04-21 14:00:00	474	1.67	12.92
2019-04-21 15:00:00	456	1.5	11.92
2019-04-21 16:00:00	486	1.08	12.33
2019-04-21 17:00:00	568	1.67	15
2019-04-21 18:00:00	528	1.42	13.84
2019-04-21 19:00:00	512	1.33	13.75
2019-04-21 20:00:00	458	1.17	11.83
2019-04-21 21:00:00	426	0.83	11.42
2019-04-21 22:00:00	250	0.17	6.25
2019-04-21 23:00:00	218	0.08	5.08
2019-04-22 00:00:00	87	0	1.67
2019-04-22 01:00:00	42	0	0.42
2019-04-22 02:00:00	28	0	0
2019-04-22 03:00:00	16	0	0
2019-04-22 04:00:00	20	0	0
2019-04-22 05:00:00	83	0	1.17
2019-04-22 06:00:00	555	1.67	13.17
2019-04-22 07:00:00	1382	7.59	38.5
2019-04-22 08:00:00	1416	6.5	40.5
2019-04-22 09:00:00	1273	8.34	36.75
2019-04-22 10:00:00	1097	6.17	31.33
2019-04-22 11:00:00	992	4.42	27.17
2019-04-22 12:00:00	1108	6.67	31.84
2019-04-22 13:00:00	1261	7.08	35.25
2019-04-22 14:00:00	1222	6.92	35.08
2019-04-22 15:00:00	1157	7	32.5
2019-04-22 16:00:00	1279	5.08	35.75
2019-04-22 17:00:00	1350	7.67	38.75
2019-04-22 18:00:00	1285	11.5	38
2019-04-22 19:00:00	1027	5.5	29.92
2019-04-22 20:00:00	788	3	21.75
2019-04-22 21:00:00	610	2	16.25
2019-04-22 22:00:00	651	2.58	17.92
2019-04-22 23:00:00	211	0.17	5.42
2019-04-23 00:00:00	92	0	1.55
2019-04-23 01:00:00	53	0	0.5
2019-04-23 02:00:00	19	0	0
2019-04-23 03:00:00	20	0	0
2019-04-23 04:00:00	21	0	0
2019-04-23 05:00:00	83	0	1.33
2019-04-23 06:00:00	606	3.33	14.17
2019-04-23 07:00:00	1482	7.92	42.42
2019-04-23 08:00:00	1476	8.17	42.08
2019-04-23 09:00:00	1257	11.09	37.25
2019-04-23 10:00:00	1073	10.5	31.84
2019-04-23 11:00:00	1079	5.75	30.25
2019-04-23 12:00:00	1137	6.33	32.17
2019-04-23 13:00:00	1202	7.75	34.17
2019-04-23 14:00:00	1376	7.5	38.83
2019-04-23 15:00:00	1257	7.67	36.5
2019-04-23 16:00:00	1316	6.59	37.25
2019-04-23 17:00:00	1303	7.59	37.33
2019-04-23 18:00:00	1246	10.5	36.83
2019-04-23 19:00:00	1113	5.75	32.17
2019-04-23 20:00:00	815	4.25	22.84
2019-04-23 21:00:00	671	2.92	18.33
2019-04-23 22:00:00	717	3.92	19.84
2019-04-23 23:00:00	280	1.25	7.75
2019-04-24 00:00:00	176	0.11	4.34
2019-04-24 01:00:00	71	0	1.17
2019-04-24 02:00:00	27	0	0.08
2019-04-24 03:00:00	30	0	0.08
2019-04-24 04:00:00	32	0	0.08
2019-04-24 05:00:00	85	0	1.25
2019-04-24 06:00:00	558	1.75	13.25
2019-04-24 07:00:00	1462	6.92	40.5
2019-04-24 08:00:00	1395	6.08	39.83
2019-04-24 09:00:00	1271	8.42	36.75
2019-04-24 10:00:00	1084	7.75	31.42
2019-04-24 11:00:00	1086	6.42	30
2019-04-24 12:00:00	1185	6.84	33.67
2019-04-24 13:00:00	1147	6.75	32.75
2019-04-24 14:00:00	1193	6.42	33.75
2019-04-24 15:00:00	1249	5.25	34.84
2019-04-24 16:00:00	1214	5.42	34.25
2019-04-24 17:00:00	1245	6.92	35.17
2019-04-24 18:00:00	1330	9.08	38.42
2019-04-24 19:00:00	1209	6.25	34.75
2019-04-24 20:00:00	885	3.34	24.58
2019-04-24 21:00:00	694	2.42	18.67
2019-04-24 22:00:00	739	4.67	20.92
2019-04-24 23:00:00	308	0.42	8.25
2019-04-25 00:00:00	153	0.11	3.67
2019-04-25 01:00:00	79	0	1.33
2019-04-25 02:00:00	26	0	0
2019-04-25 03:00:00	108	0	1.84
2019-04-25 04:00:00	48	0	0.67
2019-04-25 05:00:00	85	0	1.25
2019-04-25 06:00:00	561	1.83	12.75
2019-04-25 07:00:00	1391	6.42	39.25
2019-04-25 08:00:00	1400	8.67	40.25
2019-04-25 09:00:00	1300	8.67	37.34
2019-04-25 10:00:00	1136	8.58	32.83
2019-04-25 11:00:00	1027	6.58	29.42
2019-04-25 12:00:00	1176	6.83	32.84
2019-04-25 13:00:00	1234	7.09	34.92
2019-04-25 14:00:00	1265	7.75	36.33
2019-04-25 15:00:00	1234	6	35.08
2019-04-25 16:00:00	1289	6.83	36.17
2019-04-25 17:00:00	1242	6.5	35.58
2019-04-25 18:00:00	1224	7.75	35.5
2019-04-25 19:00:00	1188	6.08	33.75
2019-04-25 20:00:00	1001	5.92	28.84
2019-04-25 21:00:00	757	2.92	20.75
2019-04-25 22:00:00	828	4.25	23.33
2019-04-25 23:00:00	393	1.92	10.92
2019-04-26 00:00:00	251	0.22	6.78
2019-04-26 01:00:00	155	0	3.67
2019-04-26 02:00:00	58	0	0.67
2019-04-26 03:00:00	47	0	0.42
2019-04-26 04:00:00	50	0	0.42
2019-04-26 05:00:00	82	0.08	1.42
2019-04-26 06:00:00	558	1.67	12.92
2019-04-26 07:00:00	1432	6.67	40.08
2019-04-26 08:00:00	1501	8.42	42.75
2019-04-26 09:00:00	1351	7.92	39.33
2019-04-26 10:00:00	1165	8	33.75
2019-04-26 11:00:00	1106	7	31.34
2019-04-26 12:00:00	1181	5.83	33.25
2019-04-26 13:00:00	1093	9.25	32.25
2019-04-26 14:00:00	1280	7.33	35.83
2019-04-26 15:00:00	1186	7.75	34.33
2019-04-26 16:00:00	1280	6.25	35.92
2019-04-26 17:00:00	1242	8.92	36.25
2019-04-26 18:00:00	1210	8.17	34.92
2019-04-26 19:00:00	1125	8.33	32.92
2019-04-26 20:00:00	935	6.17	26.59
2019-04-26 21:00:00	727	3.25	20.09
2019-04-26 22:00:00	846	4.08	23.33
2019-04-26 23:00:00	439	1.92	12
2019-04-27 00:00:00	423	2.44	11.22
2019-04-27 01:00:00	270	1.42	7.17
2019-04-27 02:00:00	207	0.17	4.83
2019-04-27 03:00:00	164	0.08	3.75
2019-04-27 04:00:00	101	0	1.92
2019-04-27 05:00:00	93	0	1.59
2019-04-27 06:00:00	217	0.25	4.75
2019-04-27 07:00:00	638	2.5	15.75
2019-04-27 08:00:00	915	4.5	25.58
2019-04-27 09:00:00	887	4.34	24.42
2019-04-27 10:00:00	874	3.67	24
2019-04-27 11:00:00	926	4.5	25.42
2019-04-27 12:00:00	1081	6.84	30.33
2019-04-27 13:00:00	957	5.42	27.59
2019-04-27 14:00:00	901	3.17	24
2019-04-27 15:00:00	791	2.75	21.33
2019-04-27 16:00:00	770	2.67	20.67
2019-04-27 17:00:00	714	2.25	19.42
2019-04-27 18:00:00	762	3	20.33
2019-04-27 19:00:00	706	3.5	19.25
2019-04-27 20:00:00	679	2.84	18.25
2019-04-27 21:00:00	581	2.33	15.75
2019-04-27 22:00:00	553	3.84	15.08
2019-04-27 23:00:00	464	2	12.42
2019-04-28 00:00:00	444	1.11	11.45
2019-04-28 01:00:00	306	0.59	8
2019-04-28 02:00:00	230	0.67	5.83
2019-04-28 03:00:00	224	0.08	5.59
2019-04-28 04:00:00	117	0	2.5
2019-04-28 05:00:00	92	0	1.42
2019-04-28 06:00:00	150	0	3
2019-04-28 07:00:00	254	0.17	6.09
2019-04-28 08:00:00	401	0.84	10
2019-04-28 09:00:00	429	0.83	11.25
2019-04-28 10:00:00	495	1.08	12.84
2019-04-28 11:00:00	631	1.75	16.58
2019-04-28 12:00:00	809	3	21.42
2019-04-28 13:00:00	821	3.08	22.42
2019-04-28 14:00:00	598	2	16.42
2019-04-28 15:00:00	505	1.92	13.59
2019-04-28 16:00:00	548	1.5	14.25
2019-04-28 17:00:00	535	1.42	14
2019-04-28 18:00:00	648	2.34	17.33
2019-04-28 19:00:00	505	1.25	13.33
2019-04-28 20:00:00	537	1.58	14.25
2019-04-28 21:00:00	426	1	11.17
2019-04-28 22:00:00	236	0.08	5.84
2019-04-28 23:00:00	231	0.25	5.67
2019-04-29 00:00:00	149	0	3.22
2019-04-29 01:00:00	64	0	0.92
2019-04-29 02:00:00	38	0	0.33
2019-04-29 03:00:00	17	0	0
2019-04-29 04:00:00	23	0	0
2019-04-29 05:00:00	71	0	0.83
2019-04-29 06:00:00	647	2.75	15.17
2019-04-29 07:00:00	1406	6.42	39.83
2019-04-29 08:00:00	1440	8.59	41.59
2019-04-29 09:00:00	1294	7.75	37
2019-04-29 10:00:00	1178	7.25	33.92
2019-04-29 11:00:00	1055	5.5	29.42
2019-04-29 12:00:00	1166	5.42	32.67
2019-04-29 13:00:00	1222	8.33	34.67
2019-04-29 14:00:00	1240	6.67	35.58
2019-04-29 15:00:00	1296	5.33	35.58
2019-04-29 16:00:00	1308	5.5	36.92
2019-04-29 17:00:00	1263	9.59	37.5
2019-04-29 18:00:00	1145	10.5	33.58
2019-04-29 19:00:00	1067	6.34	31.17
2019-04-29 20:00:00	752	2.67	20.92
2019-04-29 21:00:00	642	2.08	17
2019-04-29 22:00:00	680	3	18.5
2019-04-29 23:00:00	240	0.17	6.42
2019-04-30 00:00:00	119	0	2.44
2019-04-30 01:00:00	35	0	0.08
2019-04-30 02:00:00	14	0	0
2019-04-30 03:00:00	19	0	0.25
2019-04-30 04:00:00	17	0	0
2019-04-30 05:00:00	68	0	0.67
2019-04-30 06:00:00	586	2.25	13.5
2019-04-30 07:00:00	1413	6.33	40.09
2019-04-30 08:00:00	1406	9.09	40.5
2019-04-30 09:00:00	1227	10.42	35.83
2019-04-30 10:00:00	1256	10.67	36.34
2019-04-30 11:00:00	1124	6.08	32.75
2019-04-30 12:00:00	1188	7.84	33.5
2019-04-30 13:00:00	1192	7.75	33.75
2019-04-30 14:00:00	1272	7.92	36.83
2019-04-30 15:00:00	1248	5.5	35.17
2019-04-30 16:00:00	1335	5.42	37.17
2019-04-30 17:00:00	1246	7.84	36.09
2019-04-30 18:00:00	1206	10.25	35.42
2019-04-30 19:00:00	1146	6.08	32.5
2019-04-30 20:00:00	1038	6.59	30.25
2019-04-30 21:00:00	741	3.42	20.25
2019-04-30 22:00:00	774	3.67	21.58
2019-04-30 23:00:00	423	2.34	11.42
2019-05-01 00:00:00	329	2.45	9.11

## Sheet: PM 08120 021
Data/Hora	Intensidade(carros/hora)	Ocupacao(%)	Carga(%)
2019-04-01 00:00:00	16	0	0.66
2019-04-01 01:00:00	3	0	0.67
2019-04-01 02:00:00	3	0	0.42
2019-04-01 03:00:00	0	0	0
2019-04-01 04:00:00	1	0	0.17
2019-04-01 05:00:00	5	0	0.42
2019-04-01 06:00:00	187	1.67	13.42
2019-04-01 07:00:00	560	8.17	50
2019-04-01 08:00:00	466	5.92	41.92
2019-04-01 09:00:00	447	6.42	40.17
2019-04-01 10:00:00	356	6.09	31.17
2019-04-01 11:00:00	292	3.92	25.58
2019-04-01 12:00:00	293	4.42	26.09
2019-04-01 13:00:00	333	4.17	28.42
2019-04-01 14:00:00	347	5.09	31
2019-04-01 15:00:00	329	3.42	28.5
2019-04-01 16:00:00	375	4.75	32.75
2019-04-01 17:00:00	421	11.17	38.17
2019-04-01 18:00:00	463	11.5	42.58
2019-04-01 19:00:00	424	8.33	39.34
2019-04-01 20:00:00	259	9.67	25.59
2019-04-01 21:00:00	128	4.67	12.58
2019-04-01 22:00:00	141	6.5	14.17
2019-04-01 23:00:00	58	0.08	4.25
2019-04-02 00:00:00	16	5.11	4
2019-04-02 01:00:00	2	1.67	0.84
2019-04-02 02:00:00	1	4.08	3.25
2019-04-02 03:00:00	11	7.33	3.75
2019-04-02 04:00:00	1	4.83	3
2019-04-02 05:00:00	7	1.83	3.33
2019-04-02 06:00:00	223	23.25	24.67
2019-04-02 07:00:00	465	12.09	42.92
2019-04-02 08:00:00	452	15.75	43.42
2019-04-02 09:00:00	354	14.84	34.67
2019-04-02 10:00:00	315	6.25	28.67
2019-04-02 11:00:00	278	3.5	23.92
2019-04-02 12:00:00	325	5	28.75
2019-04-02 13:00:00	321	6.17	28.25
2019-04-02 14:00:00	205	2.59	19.75
2019-04-02 15:00:00	123	3.17	11
2019-04-02 16:00:00	228	3.33	18.92
2019-04-02 17:00:00	389	6.25	33.67
2019-04-02 18:00:00	449	8.25	40.08
2019-04-02 19:00:00	382	7.84	35.75
2019-04-02 20:00:00	236	4.25	21
2019-04-02 21:00:00	178	1.75	15.17
2019-04-02 22:00:00	146	2.42	13.25
2019-04-02 23:00:00	64	0.25	4.84
2019-04-03 00:00:00	19	0.22	1.33
2019-04-03 01:00:00	2	0	0.25
2019-04-03 02:00:00	1	0	0.17
2019-04-03 03:00:00	3	0	0.5
2019-04-03 04:00:00	1	0	0.17
2019-04-03 05:00:00	11	0	0.67
2019-04-03 06:00:00	186	1.67	14.58
2019-04-03 07:00:00	468	6.09	39.67
2019-04-03 08:00:00	496	9	44.75
2019-04-03 09:00:00	364	6.92	33.84
2019-04-03 10:00:00	381	7.33	33.17
2019-04-03 11:00:00	368	6.5	32.84
2019-04-03 12:00:00	349	4.92	31.17
2019-04-03 13:00:00	378	5.5	32.92
2019-04-03 14:00:00	403	5.59	35.58
2019-04-03 15:00:00	381	5.67	34.83
2019-04-03 16:00:00	412	5.42	35.5
2019-04-03 17:00:00	473	7.09	42.08
2019-04-03 18:00:00	454	11.42	42.42
2019-04-03 19:00:00	375	7.25	34.17
2019-04-03 20:00:00	246	5.5	22.58
2019-04-03 21:00:00	152	1.59	12.83
2019-04-03 22:00:00	201	2.25	17.42
2019-04-03 23:00:00	90	2.34	8.08
2019-04-04 00:00:00	32	0.11	2
2019-04-04 01:00:00	2	0	0.17
2019-04-04 02:00:00	3	4.08	5
2019-04-04 03:00:00	6	0	0.92
2019-04-04 04:00:00	1	0	0.17
2019-04-04 05:00:00	5	0	0.42
2019-04-04 06:00:00	196	1.67	14.33
2019-04-04 07:00:00	467	11.08	41.84
2019-04-04 08:00:00	449	14.09	43.25
2019-04-04 09:00:00	377	8.25	34.59
2019-04-04 10:00:00	388	7.67	34.67
2019-04-04 11:00:00	358	5.25	31.42
2019-04-04 12:00:00	344	5.84	30.67
2019-04-04 13:00:00	359	7.5	31.5
2019-04-04 14:00:00	298	6	26.84
2019-04-04 15:00:00	393	5.5	34.67
2019-04-04 16:00:00	390	5.42	34.09
2019-04-04 17:00:00	477	8.34	43.34
2019-04-04 18:00:00	462	9.34	41.33
2019-04-04 19:00:00	348	12.08	34.17
2019-04-04 20:00:00	246	6.17	22.67
2019-04-04 21:00:00	186	2.42	15.42
2019-04-04 22:00:00	204	4.17	18.67
2019-04-04 23:00:00	74	0.58	5.75
2019-04-05 00:00:00	25	1.33	3.66
2019-04-05 01:00:00	12	0.17	0.75
2019-04-05 02:00:00	4	0	0.83
2019-04-05 03:00:00	3	0	0.5
2019-04-05 04:00:00	6	0	0.83
2019-04-05 05:00:00	16	0	0.92
2019-04-05 06:00:00	181	1.67	13.25
2019-04-05 07:00:00	510	7.25	44.92
2019-04-05 08:00:00	460	6.75	40.09
2019-04-05 09:00:00	438	7.83	40.5
2019-04-05 10:00:00	412	8.08	37.42
2019-04-05 11:00:00	320	4.67	28.33
2019-04-05 12:00:00	408	6.84	36.67
2019-04-05 13:00:00	244	3.42	21.75
2019-04-05 14:00:00	300	3.42	25.5
2019-04-05 15:00:00	294	3.17	25.5
2019-04-05 16:00:00	312	3.75	26.34
2019-04-05 17:00:00	453	7.17	40.58
2019-04-05 18:00:00	455	9.58	40.67
2019-04-05 19:00:00	393	9.58	36.75
2019-04-05 20:00:00	284	6.5	26.83
2019-04-05 21:00:00	218	3.5	18.92
2019-04-05 22:00:00	211	3.83	18.75
2019-04-05 23:00:00	109	3	9.34
2019-04-06 00:00:00	68	1.11	7.22
2019-04-06 01:00:00	49	0.67	4
2019-04-06 02:00:00	21	0	1
2019-04-06 03:00:00	19	0	0.75
2019-04-06 04:00:00	10	0	0.75
2019-04-06 05:00:00	13	0	1.5
2019-04-06 06:00:00	52	0.08	3.17
2019-04-06 07:00:00	181	1.67	14.33
2019-04-06 08:00:00	227	2.92	19.42
2019-04-06 09:00:00	160	1.67	13.5
2019-04-06 10:00:00	238	3.25	21.17
2019-04-06 11:00:00	292	3.92	25.25
2019-04-06 12:00:00	281	3.08	24.67
2019-04-06 13:00:00	272	2.83	23.42
2019-04-06 14:00:00	233	4.17	20.58
2019-04-06 15:00:00	191	1.67	16.75
2019-04-06 16:00:00	193	2.83	17.25
2019-04-06 17:00:00	194	2.92	16.92
2019-04-06 18:00:00	224	2.34	18.92
2019-04-06 19:00:00	194	3.92	17.25
2019-04-06 20:00:00	202	5.25	17.67
2019-04-06 21:00:00	168	3	14.75
2019-04-06 22:00:00	174	2.34	15.25
2019-04-06 23:00:00	94	8.75	11.25
2019-04-07 00:00:00	111	9.45	11.67
2019-04-07 01:00:00	56	1	6.08
2019-04-07 02:00:00	38	0.08	2.08
2019-04-07 03:00:00	15	0	1.09
2019-04-07 04:00:00	15	0	0.75
2019-04-07 05:00:00	10	0	0.5
2019-04-07 06:00:00	38	0	2
2019-04-07 07:00:00	81	0.08	6.09
2019-04-07 08:00:00	101	0.42	7.75
2019-04-07 09:00:00	96	0.33	7.58
2019-04-07 10:00:00	146	1.08	12.33
2019-04-07 11:00:00	200	1.92	16.5
2019-04-07 12:00:00	232	2.5	19.59
2019-04-07 13:00:00	232	3.08	20.5
2019-04-07 14:00:00	153	2.34	13.92
2019-04-07 15:00:00	156	2.5	13.92
2019-04-07 16:00:00	148	1.17	12.84
2019-04-07 17:00:00	159	1.92	12.59
2019-04-07 18:00:00	156	1.5	13.67
2019-04-07 19:00:00	143	1.09	12.17
2019-04-07 20:00:00	114	0.67	9
2019-04-07 21:00:00	114	0.75	9.75
2019-04-07 22:00:00	52	0.08	3.75
2019-04-07 23:00:00	38	0.08	2.42
2019-04-08 00:00:00	8	0	0.67
2019-04-08 01:00:00	3	0	0.33
2019-04-08 02:00:00	2	0	0.33
2019-04-08 03:00:00	0	0	0
2019-04-08 04:00:00	1	0	0.25
2019-04-08 05:00:00	8	0	0.5
2019-04-08 06:00:00	199	2.17	15.08
2019-04-08 07:00:00	544	7.67	47.25
2019-04-08 08:00:00	444	5.75	40.25
2019-04-08 09:00:00	431	8.5	38.08
2019-04-08 10:00:00	383	5.83	34.33
2019-04-08 11:00:00	343	4.75	29.84
2019-04-08 12:00:00	323	14.42	32.5
2019-04-08 13:00:00	364	6.33	31.59
2019-04-08 14:00:00	420	7.75	38.33
2019-04-08 15:00:00	370	9.34	33.5
2019-04-08 16:00:00	425	6.08	37.58
2019-04-08 17:00:00	469	7.58	41.67
2019-04-08 18:00:00	476	10.75	42.67
2019-04-08 19:00:00	356	6.5	33.5
2019-04-08 20:00:00	260	3	23.08
2019-04-08 21:00:00	158	1.58	13.75
2019-04-08 22:00:00	169	3	14.75
2019-04-08 23:00:00	45	0.17	3.33
2019-04-09 00:00:00	13	0	0.78
2019-04-09 01:00:00	1	0	0.25
2019-04-09 02:00:00	1	0	0.17
2019-04-09 03:00:00	2	0	0.25
2019-04-09 04:00:00	1	0	0.25
2019-04-09 05:00:00	7	0	0.67
2019-04-09 06:00:00	189	4.67	14.42
2019-04-09 07:00:00	475	6.58	42.58
2019-04-09 08:00:00	507	8.34	45.25
2019-04-09 09:00:00	395	7.25	35.5
2019-04-09 10:00:00	363	8	33
2019-04-09 11:00:00	361	7.83	32.42
2019-04-09 12:00:00	405	6.25	35.67
2019-04-09 13:00:00	365	7.67	32.84
2019-04-09 14:00:00	414	8.67	37.09
2019-04-09 15:00:00	367	4.67	32.25
2019-04-09 16:00:00	385	4.92	33.17
2019-04-09 17:00:00	518	9.83	47.25
2019-04-09 18:00:00	492	11.92	46.42
2019-04-09 19:00:00	359	8.42	33.58
2019-04-09 20:00:00	259	2.67	22.34
2019-04-09 21:00:00	164	3.42	14.5
2019-04-09 22:00:00	163	1.75	13.83
2019-04-09 23:00:00	53	0.17	4.42
2019-04-10 00:00:00	27	0.11	1.44
2019-04-10 01:00:00	4	0	0.67
2019-04-10 02:00:00	1	0	0.17
2019-04-10 03:00:00	2	0	0.42
2019-04-10 04:00:00	0	0	0
2019-04-10 05:00:00	10	0	0.33
2019-04-10 06:00:00	196	2	14.33
2019-04-10 07:00:00	581	9.42	50.67
2019-04-10 08:00:00	536	9	48.67
2019-04-10 09:00:00	427	9.25	39.08
2019-04-10 10:00:00	406	8.75	37.08
2019-04-10 11:00:00	328	5.34	28.83
2019-04-10 12:00:00	359	6.33	31.75
2019-04-10 13:00:00	376	7.33	33.58
2019-04-10 14:00:00	451	6.92	39.75
2019-04-10 15:00:00	245	6.42	24.17
2019-04-10 16:00:00	217	1.84	18.59
2019-04-10 17:00:00	348	4.17	29.67
2019-04-10 18:00:00	296	7	26.92
2019-04-10 19:00:00	293	5.09	25.5
2019-04-10 20:00:00	198	2.25	17.92
2019-04-10 21:00:00	164	1.75	13.58
2019-04-10 22:00:00	155	1.42	13.67
2019-04-10 23:00:00	71	0.33	5.75
2019-04-11 00:00:00	25	0	1.44
2019-04-11 01:00:00	6	0	0.67
2019-04-11 02:00:00	0	0	0
2019-04-11 03:00:00	2	0	0.5
2019-04-11 04:00:00	1	0	0.17
2019-04-11 05:00:00	7	0	0.58
2019-04-11 06:00:00	202	1.92	15.17
2019-04-11 07:00:00	512	6.84	44.42
2019-04-11 08:00:00	586	9.5	52.42
2019-04-11 09:00:00	455	9.5	41.5
2019-04-11 10:00:00	368	7.33	34
2019-04-11 11:00:00	349	6	31.67
2019-04-11 12:00:00	162	1.5	14.08
2019-04-11 13:00:00	182	1.84	15.83
2019-04-11 14:00:00	310	8.34	27.5
2019-04-11 15:00:00	392	5.75	35
2019-04-11 16:00:00	433	6.42	37.59
2019-04-11 17:00:00	453	7.59	41.08
2019-04-11 18:00:00	446	9.5	40
2019-04-11 19:00:00	403	7.92	36.67
2019-04-11 20:00:00	261	4.17	24.17
2019-04-11 21:00:00	202	2	17.17
2019-04-11 22:00:00	213	2.67	18.84
2019-04-11 23:00:00	79	0.84	6.58
2019-04-12 00:00:00	40	2.22	5.22
2019-04-12 01:00:00	12	0	0.58
2019-04-12 02:00:00	1	0	0.33
2019-04-12 03:00:00	0	0	0
2019-04-12 04:00:00	1	0	0.25
2019-04-12 05:00:00	5	0	0.67
2019-04-12 06:00:00	169	1.92	12.09
2019-04-12 07:00:00	527	7	45.92
2019-04-12 08:00:00	538	9.08	48.34
2019-04-12 09:00:00	438	8.42	39.84
2019-04-12 10:00:00	403	9.17	36.83
2019-04-12 11:00:00	347	5.92	31.58
2019-04-12 12:00:00	353	8.08	31.5
2019-04-12 13:00:00	402	7.83	35.08
2019-04-12 14:00:00	455	7.67	40.59
2019-04-12 15:00:00	414	5.92	37.75
2019-04-12 16:00:00	412	5.92	36.42
2019-04-12 17:00:00	456	10.42	40.83
2019-04-12 18:00:00	437	12.59	41.09
2019-04-12 19:00:00	367	10.92	34.42
2019-04-12 20:00:00	280	4.84	25.67
2019-04-12 21:00:00	207	5.25	19.92
2019-04-12 22:00:00	200	3.25	17.08
2019-04-12 23:00:00	120	3.17	11
2019-04-13 00:00:00	72	1	6.22
2019-04-13 01:00:00	40	0.33	3
2019-04-13 02:00:00	15	0	0.83
2019-04-13 03:00:00	15	0	1.58
2019-04-13 04:00:00	11	0	0.58
2019-04-13 05:00:00	7	0	0.5
2019-04-13 06:00:00	81	0.33	5.17
2019-04-13 07:00:00	152	1.58	12.67
2019-04-13 08:00:00	182	3.67	16.09
2019-04-13 09:00:00	256	3.59	22.17
2019-04-13 10:00:00	231	3.17	19.92
2019-04-13 11:00:00	316	4.92	27.5
2019-04-13 12:00:00	329	5.09	29.08
2019-04-13 13:00:00	287	3.92	25.42
2019-04-13 14:00:00	213	2.25	18.42
2019-04-13 15:00:00	189	2	16.17
2019-04-13 16:00:00	196	1.5	16.83
2019-04-13 17:00:00	231	2.42	19.92
2019-04-13 18:00:00	227	3.25	19.17
2019-04-13 19:00:00	222	2.75	19.33
2019-04-13 20:00:00	180	3.17	15.75
2019-04-13 21:00:00	187	3.5	16.25
2019-04-13 22:00:00	159	4.92	14.5
2019-04-13 23:00:00	112	1.33	10.58
2019-04-14 00:00:00	140	0.89	10.89
2019-04-14 01:00:00	55	1.17	4.42
2019-04-14 02:00:00	31	0	1.67
2019-04-14 03:00:00	26	0	1.17
2019-04-14 04:00:00	9	0	0.58
2019-04-14 05:00:00	13	0	0.75
2019-04-14 06:00:00	29	0	1.75
2019-04-14 07:00:00	65	0	4.67
2019-04-14 08:00:00	75	0.33	5.84
2019-04-14 09:00:00	119	0.67	9.42
2019-04-14 10:00:00	137	1.08	11.75
2019-04-14 11:00:00	167	1.42	14
2019-04-14 12:00:00	215	2.42	18.25
2019-04-14 13:00:00	234	3.09	19.84
2019-04-14 14:00:00	162	1.75	14.33
2019-04-14 15:00:00	142	1.75	12.34
2019-04-14 16:00:00	110	0.59	8.58
2019-04-14 17:00:00	102	1.75	10.42
2019-04-14 18:00:00	157	1.67	12.75
2019-04-14 19:00:00	126	0.92	10.58
2019-04-14 20:00:00	138	0.92	11.59
2019-04-14 21:00:00	98	0.42	8.08
2019-04-14 22:00:00	37	0	2.5
2019-04-14 23:00:00	41	0.17	2.59
2019-04-15 00:00:00	12	0.11	1.22
2019-04-15 01:00:00	2	0	0.42
2019-04-15 02:00:00	2	0	0.42
2019-04-15 03:00:00	1	0	0.25
2019-04-15 04:00:00	0	0	0
2019-04-15 05:00:00	6	0	0.42
2019-04-15 06:00:00	165	1.42	12
2019-04-15 07:00:00	538	7.17	46.25
2019-04-15 08:00:00	519	8.25	46.67
2019-04-15 09:00:00	338	15.67	34.17
2019-04-15 10:00:00	310	4.5	28.34
2019-04-15 11:00:00	313	3.5	26.67
2019-04-15 12:00:00	342	5.25	30.42
2019-04-15 13:00:00	371	5.59	32.92
2019-04-15 14:00:00	389	5.33	34.59
2019-04-15 15:00:00	345	4.25	29.5
2019-04-15 16:00:00	401	5	35.17
2019-04-15 17:00:00	455	7.17	39.92
2019-04-15 18:00:00	398	6.75	36.75
2019-04-15 19:00:00	373	5.67	32.75
2019-04-15 20:00:00	247	3.42	23.09
2019-04-15 21:00:00	101	0.5	7.67
2019-04-15 22:00:00	80	0.17	6.92
2019-04-15 23:00:00	48	0	3.34
2019-04-16 00:00:00	19	0	0.55
2019-04-16 01:00:00	7	0	2.25
2019-04-16 02:00:00	3	0.08	1.08
2019-04-16 03:00:00	3	4	3.25
2019-04-16 04:00:00	4	0.08	0.42
2019-04-16 05:00:00	9	0	0.84
2019-04-16 06:00:00	164	6.75	13.42
2019-04-16 07:00:00	468	5.59	41.17
2019-04-16 08:00:00	330	4.42	30.42
2019-04-16 09:00:00	352	7.67	30.67
2019-04-16 10:00:00	391	8.5	35.5
2019-04-16 11:00:00	297	6.34	26.75
2019-04-16 12:00:00	357	9.59	33
2019-04-16 13:00:00	393	6.75	34.84
2019-04-16 14:00:00	390	7.42	35.84
2019-04-16 15:00:00	366	4	31.83
2019-04-16 16:00:00	385	4.42	33.83
2019-04-16 17:00:00	473	8.59	42.17
2019-04-16 18:00:00	440	9.25	41.08
2019-04-16 19:00:00	337	7.08	30.17
2019-04-16 20:00:00	282	4.17	25.67
2019-04-16 21:00:00	134	9.92	14.67
2019-04-16 22:00:00	103	1	8.67
2019-04-16 23:00:00	44	0.33	3.25
2019-04-17 00:00:00	19	0.11	1.45
2019-04-17 01:00:00	0	0	0
2019-04-17 02:00:00	0	0	0
2019-04-17 03:00:00	3	0	0.25
2019-04-17 04:00:00	137	29.58	21.92
2019-04-17 05:00:00	16	6.08	7.25
2019-04-17 06:00:00	152	14.5	14.92
2019-04-17 07:00:00	443	27.75	46.58
2019-04-17 08:00:00	488	10.25	45
2019-04-17 09:00:00	461	9.17	42.25
2019-04-17 10:00:00	387	8.75	34.67
2019-04-17 11:00:00	379	6.5	33.67
2019-04-17 12:00:00	395	5.08	34.67
2019-04-17 13:00:00	410	7	36.34
2019-04-17 14:00:00	405	6.58	36.92
2019-04-17 15:00:00	388	6	35
2019-04-17 16:00:00	440	6.75	38.67
2019-04-17 17:00:00	384	26.34	40.83
2019-04-17 18:00:00	456	8.83	40.75
2019-04-17 19:00:00	387	6.17	34.92
2019-04-17 20:00:00	246	7.58	23.58
2019-04-17 21:00:00	171	2.5	14.92
2019-04-17 22:00:00	127	4.84	12.17
2019-04-17 23:00:00	65	2.17	5.59
2019-04-18 00:00:00	60	0.22	4.67
2019-04-18 01:00:00	14	0	0.84
2019-04-18 02:00:00	6	0	0.33
2019-04-18 03:00:00	2	0	0.33
2019-04-18 04:00:00	3	0	0.34
2019-04-18 05:00:00	12	0	0.84
2019-04-18 06:00:00	112	0.67	8.17
2019-04-18 07:00:00	278	2.59	23.42
2019-04-18 08:00:00	338	4.25	30.5
2019-04-18 09:00:00	389	7.33	33.33
2019-04-18 10:00:00	380	7.33	34.34
2019-04-18 11:00:00	364	6.08	32.75
2019-04-18 12:00:00	351	6.75	31.33
2019-04-18 13:00:00	374	5.33	32.67
2019-04-18 14:00:00	418	6.17	37
2019-04-18 15:00:00	394	4.42	35.08
2019-04-18 16:00:00	420	5.25	37.25
2019-04-18 17:00:00	407	5.5	35.25
2019-04-18 18:00:00	400	5	35.59
2019-04-18 19:00:00	281	3.17	24.92
2019-04-18 20:00:00	208	9.08	22.58
2019-04-18 21:00:00	141	1.25	11.67
2019-04-18 22:00:00	125	0.75	10.25
2019-04-18 23:00:00	102	2.08	8.84
2019-04-19 00:00:00	48	0.11	3.22
2019-04-19 01:00:00	37	2.58	3.92
2019-04-19 02:00:00	22	0	1.42
2019-04-19 03:00:00	19	0	0.84
2019-04-19 04:00:00	11	0	0.5
2019-04-19 05:00:00	17	0	0.75
2019-04-19 06:00:00	25	0	1.75
2019-04-19 07:00:00	47	0.17	3.17
2019-04-19 08:00:00	75	0.25	5.5
2019-04-19 09:00:00	88	0.5	6.83
2019-04-19 10:00:00	100	0.75	7.92
2019-04-19 11:00:00	137	1.17	11.42
2019-04-19 12:00:00	136	2.58	11.58
2019-04-19 13:00:00	124	1.92	10.67
2019-04-19 14:00:00	87	0.5	7.25
2019-04-19 15:00:00	90	1.08	7.75
2019-04-19 16:00:00	90	1.17	7.33
2019-04-19 17:00:00	118	0.84	9.5
2019-04-19 18:00:00	134	1.09	10.67
2019-04-19 19:00:00	127	1.83	10.5
2019-04-19 20:00:00	86	2.09	8.08
2019-04-19 21:00:00	65	0.92	5.25
2019-04-19 22:00:00	63	1.92	5.25
2019-04-19 23:00:00	50	0.5	3.67
2019-04-20 00:00:00	21	0	0.78
2019-04-20 01:00:00	6	0.08	0.58
2019-04-20 02:00:00	1	0	0.25
2019-04-20 03:00:00	4	0	0.58
2019-04-20 04:00:00	0	0	0
2019-04-20 05:00:00	1	0	0.25
2019-04-20 06:00:00	21	0	1
2019-04-20 07:00:00	55	0	3.67
2019-04-20 08:00:00	76	0.25	5.5
2019-04-20 09:00:00	144	1.5	11.67
2019-04-20 10:00:00	199	2.25	16.92
2019-04-20 11:00:00	191	3.5	17.08
2019-04-20 12:00:00	193	3.09	17.5
2019-04-20 13:00:00	166	2.33	15.09
2019-04-20 14:00:00	195	1.59	16.67
2019-04-20 15:00:00	154	1.42	12.75
2019-04-20 16:00:00	128	0.75	10.59
2019-04-20 17:00:00	76	0.92	7
2019-04-20 18:00:00	119	0.58	9.5
2019-04-20 19:00:00	158	1.17	13.25
2019-04-20 20:00:00	129	1.75	11.17
2019-04-20 21:00:00	102	1	8.67
2019-04-20 22:00:00	97	1.42	7.92
2019-04-20 23:00:00	58	0.25	4.59
2019-04-21 00:00:00	55	0.44	3.56
2019-04-21 01:00:00	32	0	1.5
2019-04-21 02:00:00	17	0	1.33
2019-04-21 03:00:00	9	0	0.75
2019-04-21 04:00:00	8	0	0.25
2019-04-21 05:00:00	9	0	0.92
2019-04-21 06:00:00	34	0.08	1.92
2019-04-21 07:00:00	45	0.5	3.17
2019-04-21 08:00:00	70	0.25	5.08
2019-04-21 09:00:00	93	0.5	6.92
2019-04-21 10:00:00	117	0.59	9.67
2019-04-21 11:00:00	139	1.84	11.58
2019-04-21 12:00:00	181	2.58	15.92
2019-04-21 13:00:00	149	2	12.92
2019-04-21 14:00:00	101	2	8.92
2019-04-21 15:00:00	114	1.25	9.25
2019-04-21 16:00:00	125	0.92	10.34
2019-04-21 17:00:00	131	1.58	10.75
2019-04-21 18:00:00	169	1.83	14.33
2019-04-21 19:00:00	154	1.33	13.25
2019-04-21 20:00:00	143	1	11.92
2019-04-21 21:00:00	123	0.75	10.75
2019-04-21 22:00:00	47	0	3.33
2019-04-21 23:00:00	38	0	2.25
2019-04-22 00:00:00	7	0	0.56
2019-04-22 01:00:00	2	0	0.34
2019-04-22 02:00:00	1	0	0.17
2019-04-22 03:00:00	0	0	0
2019-04-22 04:00:00	1	0	0.25
2019-04-22 05:00:00	12	0	0.75
2019-04-22 06:00:00	194	2.17	14.67
2019-04-22 07:00:00	488	9.5	43.67
2019-04-22 08:00:00	530	7.75	47
2019-04-22 09:00:00	332	6.17	30.59
2019-04-22 10:00:00	372	6.5	33
2019-04-22 11:00:00	353	5.34	30.75
2019-04-22 12:00:00	363	7.5	33.83
2019-04-22 13:00:00	419	7.42	36.83
2019-04-22 14:00:00	401	8.17	36.67
2019-04-22 15:00:00	402	7.42	35.17
2019-04-22 16:00:00	387	5	34.58
2019-04-22 17:00:00	477	9	42.42
2019-04-22 18:00:00	463	14.67	43.5
2019-04-22 19:00:00	347	6.58	32.5
2019-04-22 20:00:00	261	3.25	23.08
2019-04-22 21:00:00	163	1.33	13.84
2019-04-22 22:00:00	158	1.67	13.58
2019-04-22 23:00:00	42	0.17	3.08
2019-04-23 00:00:00	4	0	0.55
2019-04-23 01:00:00	4	0	0.67
2019-04-23 02:00:00	2	0	0.33
2019-04-23 03:00:00	1	0	0.25
2019-04-23 04:00:00	1	0	0.17
2019-04-23 05:00:00	8	0	0.42
2019-04-23 06:00:00	222	3.09	16.17
2019-04-23 07:00:00	534	9.92	48.42
2019-04-23 08:00:00	527	9.33	47.17
2019-04-23 09:00:00	419	11.58	39.59
2019-04-23 10:00:00	383	12.67	35.92
2019-04-23 11:00:00	354	5.92	31.58
2019-04-23 12:00:00	382	6.67	33.42
2019-04-23 13:00:00	430	10.25	39
2019-04-23 14:00:00	458	8.17	41.33
2019-04-23 15:00:00	362	8.17	33.75
2019-04-23 16:00:00	413	7.34	36.25
2019-04-23 17:00:00	435	8.67	39
2019-04-23 18:00:00	372	14.33	36
2019-04-23 19:00:00	384	5.83	35.17
2019-04-23 20:00:00	260	5.67	23.75
2019-04-23 21:00:00	168	2.25	14.92
2019-04-23 22:00:00	149	2.25	13
2019-04-23 23:00:00	56	0.25	4.17
2019-04-24 00:00:00	28	0	1.67
2019-04-24 01:00:00	2	0	0.42
2019-04-24 02:00:00	1	0	0.17
2019-04-24 03:00:00	1	0	0.42
2019-04-24 04:00:00	1	0	0.17
2019-04-24 05:00:00	10	0	0.83
2019-04-24 06:00:00	188	1.75	14.08
2019-04-24 07:00:00	469	6.5	40.75
2019-04-24 08:00:00	383	4.5	33.75
2019-04-24 09:00:00	422	8.84	37.75
2019-04-24 10:00:00	377	9.17	35.75
2019-04-24 11:00:00	373	7.33	32.58
2019-04-24 12:00:00	392	7.08	35.42
2019-04-24 13:00:00	386	6.75	34.5
2019-04-24 14:00:00	382	6.75	34.59
2019-04-24 15:00:00	421	5.92	37.75
2019-04-24 16:00:00	369	5.34	33.25
2019-04-24 17:00:00	415	9.92	36.25
2019-04-24 18:00:00	461	11.58	42.42
2019-04-24 19:00:00	395	6.59	36.67
2019-04-24 20:00:00	264	3.25	23.25
2019-04-24 21:00:00	192	2.08	16.17
2019-04-24 22:00:00	177	7	17.42
2019-04-24 23:00:00	64	0.08	5.25
2019-04-25 00:00:00	29	0.11	1.78
2019-04-25 01:00:00	6	0	0.58
2019-04-25 02:00:00	0	0	0
2019-04-25 03:00:00	11	0	0.42
2019-04-25 04:00:00	2	0	0.58
2019-04-25 05:00:00	5	0	0.58
2019-04-25 06:00:00	172	1.92	11.92
2019-04-25 07:00:00	492	7.34	43.59
2019-04-25 08:00:00	470	10.08	42.92
2019-04-25 09:00:00	420	8.33	37.83
2019-04-25 10:00:00	388	10	35.59
2019-04-25 11:00:00	328	7.84	29.83
2019-04-25 12:00:00	394	7.17	35.17
2019-04-25 13:00:00	412	7.25	36.42
2019-04-25 14:00:00	393	8.5	36.5
2019-04-25 15:00:00	367	5.67	32.17
2019-04-25 16:00:00	396	6.92	35.5
2019-04-25 17:00:00	427	7.5	38
2019-04-25 18:00:00	413	9.25	38.17
2019-04-25 19:00:00	384	6.34	34.17
2019-04-25 20:00:00	302	5.08	27.84
2019-04-25 21:00:00	191	2.08	16.5
2019-04-25 22:00:00	190	2.84	16.17
2019-04-25 23:00:00	85	1.5	9.25
2019-04-26 00:00:00	36	0.22	3
2019-04-26 01:00:00	16	0	0.5
2019-04-26 02:00:00	2	0	0.42
2019-04-26 03:00:00	2	0	0.25
2019-04-26 04:00:00	6	0	1.09
2019-04-26 05:00:00	9	0.33	1.34
2019-04-26 06:00:00	178	2	13
2019-04-26 07:00:00	493	7.17	44.25
2019-04-26 08:00:00	501	9	43.67
2019-04-26 09:00:00	437	7.34	40
2019-04-26 10:00:00	404	9.75	36.58
2019-04-26 11:00:00	377	8.25	34.08
2019-04-26 12:00:00	391	6.25	34.58
2019-04-26 13:00:00	364	7.5	33.34
2019-04-26 14:00:00	459	8.58	39.92
2019-04-26 15:00:00	387	7.92	35.67
2019-04-26 16:00:00	395	6.33	35.42
2019-04-26 17:00:00	453	9.5	40.33
2019-04-26 18:00:00	444	10.83	39.92
2019-04-26 19:00:00	367	10.17	35
2019-04-26 20:00:00	255	7.58	24.67
2019-04-26 21:00:00	196	2.67	16.67
2019-04-26 22:00:00	206	2.34	17.92
2019-04-26 23:00:00	90	1.75	8.09
2019-04-27 00:00:00	77	3.67	6.78
2019-04-27 01:00:00	40	0.08	3
2019-04-27 02:00:00	28	0.17	1.5
2019-04-27 03:00:00	15	0	1
2019-04-27 04:00:00	12	0	0.42
2019-04-27 05:00:00	7	0	0.92
2019-04-27 06:00:00	53	0.08	3.58
2019-04-27 07:00:00	206	2.67	16.92
2019-04-27 08:00:00	298	4.42	26.42
2019-04-27 09:00:00	249	2.92	21.92
2019-04-27 10:00:00	283	4.25	24.75
2019-04-27 11:00:00	271	4	24.58
2019-04-27 12:00:00	311	7.25	26.75
2019-04-27 13:00:00	290	5.5	27.09
2019-04-27 14:00:00	260	2.75	21.5
2019-04-27 15:00:00	212	1.92	18.84
2019-04-27 16:00:00	219	1.92	18.08
2019-04-27 17:00:00	209	2	18.5
2019-04-27 18:00:00	236	2.25	19.58
2019-04-27 19:00:00	197	4.84	18.17
2019-04-27 20:00:00	199	2.34	16.92
2019-04-27 21:00:00	149	2.25	13.08
2019-04-27 22:00:00	135	1.17	10.67
2019-04-27 23:00:00	103	2	9.08
2019-04-28 00:00:00	81	0.56	6.11
2019-04-28 01:00:00	43	0.17	3.17
2019-04-28 02:00:00	26	0	1.17
2019-04-28 03:00:00	25	0	1.92
2019-04-28 04:00:00	11	0	1
2019-04-28 05:00:00	5	0	0.33
2019-04-28 06:00:00	23	0	1.25
2019-04-28 07:00:00	53	0	3.75
2019-04-28 08:00:00	129	0.75	10.33
2019-04-28 09:00:00	127	0.92	10.83
2019-04-28 10:00:00	142	1.08	11.08
2019-04-28 11:00:00	152	1.42	12.67
2019-04-28 12:00:00	203	2.92	17.58
2019-04-28 13:00:00	233	2.67	20.08
2019-04-28 14:00:00	163	1.84	14
2019-04-28 15:00:00	123	1.5	10.5
2019-04-28 16:00:00	140	1.17	11.17
2019-04-28 17:00:00	144	1.33	12.5
2019-04-28 18:00:00	175	2.34	14.34
2019-04-28 19:00:00	138	1	11.84
2019-04-28 20:00:00	148	1.17	12.59
2019-04-28 21:00:00	126	0.67	10.34
2019-04-28 22:00:00	49	0	3.58
2019-04-28 23:00:00	38	0	2.33
2019-04-29 00:00:00	5	0	0.78
2019-04-29 01:00:00	3	0	0.25
2019-04-29 02:00:00	4	0	0.67
2019-04-29 03:00:00	1	0	0.17
2019-04-29 04:00:00	3	0	0.34
2019-04-29 05:00:00	0	0	0
2019-04-29 06:00:00	215	3.33	15.67
2019-04-29 07:00:00	504	7.08	45
2019-04-29 08:00:00	472	10.08	43.42
2019-04-29 09:00:00	460	9.5	41.75
2019-04-29 10:00:00	392	7.59	35.5
2019-04-29 11:00:00	374	5.25	32.83
2019-04-29 12:00:00	389	6.17	34.09
2019-04-29 13:00:00	462	9.75	40.75
2019-04-29 14:00:00	422	7.92	39.5
2019-04-29 15:00:00	426	5.42	36.42
2019-04-29 16:00:00	435	5.42	39
2019-04-29 17:00:00	483	11.08	44.67
2019-04-29 18:00:00	414	10.75	37.33
2019-04-29 19:00:00	371	6.5	34.5
2019-04-29 20:00:00	249	2.92	22.09
2019-04-29 21:00:00	183	2.08	15.59
2019-04-29 22:00:00	211	2.08	18.17
2019-04-29 23:00:00	50	0	3.75
2019-04-30 00:00:00	19	0	1.78
2019-04-30 01:00:00	1	0	0.25
2019-04-30 02:00:00	1	0	0.17
2019-04-30 03:00:00	0	0	0
2019-04-30 04:00:00	0	0	0
2019-04-30 05:00:00	2	0	0.25
2019-04-30 06:00:00	199	2.67	14.67
2019-04-30 07:00:00	517	7.5	46.25
2019-04-30 08:00:00	484	10.92	44.34
2019-04-30 09:00:00	320	8.34	29.17
2019-04-30 10:00:00	401	9.92	36.58
2019-04-30 11:00:00	368	6.83	33.84
2019-04-30 12:00:00	394	8.58	35.08
2019-04-30 13:00:00	342	7.5	30.5
2019-04-30 14:00:00	362	7.17	33.34
2019-04-30 15:00:00	395	5.34	34.34
2019-04-30 16:00:00	439	5.59	38.67
2019-04-30 17:00:00	436	10.09	40.09
2019-04-30 18:00:00	383	11.17	36.58
2019-04-30 19:00:00	388	6.92	33.92
2019-04-30 20:00:00	310	5.5	29.25
2019-04-30 21:00:00	162	2.59	14.08
2019-04-30 22:00:00	193	2.33	16.92
2019-04-30 23:00:00	72	2.75	8.5
2019-05-01 00:00:00	77	0.89	5.89

## Sheet: PM 08120 022
Data/Hora	Intensidade(carros/hora)	Ocupacao(%)	Carga(%)
2019-04-01 00:00:00	88	0.55	7.22
2019-04-01 01:00:00	47	0	2.92
2019-04-01 02:00:00	21	0.08	1.08
2019-04-01 03:00:00	16	0	0.75
2019-04-01 04:00:00	34	0	1.84
2019-04-01 05:00:00	72	0.33	4.84
2019-04-01 06:00:00	243	2.34	18.83
2019-04-01 07:00:00	605	8.09	53.42
2019-04-01 08:00:00	589	8	52.75
2019-04-01 09:00:00	539	8.33	48.67
2019-04-01 10:00:00	548	8.25	48.09
2019-04-01 11:00:00	534	7.08	47.92
2019-04-01 12:00:00	533	7.08	47.42
2019-04-01 13:00:00	532	7.33	47.58
2019-04-01 14:00:00	565	8.92	50.33
2019-04-01 15:00:00	554	7.09	50.17
2019-04-01 16:00:00	609	7.5	52.33
2019-04-01 17:00:00	562	8.09	50.92
2019-04-01 18:00:00	530	11.67	48.58
2019-04-01 19:00:00	586	9.59	52.83
2019-04-01 20:00:00	412	4.67	37.42
2019-04-01 21:00:00	374	4.33	32.17
2019-04-01 22:00:00	356	4.75	32.09
2019-04-01 23:00:00	237	2.17	20.5
2019-04-02 00:00:00	79	0.45	7.45
2019-04-02 01:00:00	37	0.08	2.42
2019-04-02 02:00:00	17	0	0.83
2019-04-02 03:00:00	23	0	1.33
2019-04-02 04:00:00	17	0	0.75
2019-04-02 05:00:00	71	0.33	4.67
2019-04-02 06:00:00	257	2.5	19.84
2019-04-02 07:00:00	612	8.17	54
2019-04-02 08:00:00	624	9.92	55.59
2019-04-02 09:00:00	603	11.5	54.67
2019-04-02 10:00:00	493	9	45.42
2019-04-02 11:00:00	534	8.42	46.84
2019-04-02 12:00:00	580	8.75	51.75
2019-04-02 13:00:00	578	9.84	52.25
2019-04-02 14:00:00	651	9.5	57.17
2019-04-02 15:00:00	652	14.58	59.75
2019-04-02 16:00:00	677	10	60.58
2019-04-02 17:00:00	562	8.42	51.17
2019-04-02 18:00:00	549	9.34	49.83
2019-04-02 19:00:00	531	8.58	47.5
2019-04-02 20:00:00	458	6.67	41.83
2019-04-02 21:00:00	384	5.08	33.67
2019-04-02 22:00:00	457	7.25	41.42
2019-04-02 23:00:00	189	1.67	16.92
2019-04-03 00:00:00	117	0.78	9.89
2019-04-03 01:00:00	37	0.08	2.33
2019-04-03 02:00:00	31	0	1.42
2019-04-03 03:00:00	23	0	1.17
2019-04-03 04:00:00	28	0	1.17
2019-04-03 05:00:00	65	0.33	4.83
2019-04-03 06:00:00	281	2.92	21.17
2019-04-03 07:00:00	605	9	54.33
2019-04-03 08:00:00	615	10.67	54.5
2019-04-03 09:00:00	619	11.33	56.75
2019-04-03 10:00:00	465	8.33	42.17
2019-04-03 11:00:00	502	7.67	44.42
2019-04-03 12:00:00	561	7.92	50
2019-04-03 13:00:00	553	8.59	49.75
2019-04-03 14:00:00	547	8.17	48.5
2019-04-03 15:00:00	610	9.42	54.58
2019-04-03 16:00:00	524	7.08	46.75
2019-04-03 17:00:00	574	8.42	51.25
2019-04-03 18:00:00	527	10.5	48.17
2019-04-03 19:00:00	534	8.75	47.5
2019-04-03 20:00:00	403	5	36.75
2019-04-03 21:00:00	410	4.92	36.17
2019-04-03 22:00:00	430	5.67	38.67
2019-04-03 23:00:00	224	2.25	19.42
2019-04-04 00:00:00	143	1.11	12
2019-04-04 01:00:00	61	0.25	4.84
2019-04-04 02:00:00	34	0.08	1.92
2019-04-04 03:00:00	31	0	1.5
2019-04-04 04:00:00	21	0	1.83
2019-04-04 05:00:00	45	0.08	3.17
2019-04-04 06:00:00	252	2.42	18.67
2019-04-04 07:00:00	591	7.75	52.59
2019-04-04 08:00:00	601	8.25	52.5
2019-04-04 09:00:00	546	11.42	50.75
2019-04-04 10:00:00	463	8.58	42.17
2019-04-04 11:00:00	462	7.42	41.25
2019-04-04 12:00:00	532	8.58	47.42
2019-04-04 13:00:00	537	9.25	48.42
2019-04-04 14:00:00	608	11.33	54.42
2019-04-04 15:00:00	602	8.84	53.25
2019-04-04 16:00:00	597	8.17	53.17
2019-04-04 17:00:00	521	7.25	47.83
2019-04-04 18:00:00	545	9.25	48.5
2019-04-04 19:00:00	578	12.34	52.84
2019-04-04 20:00:00	469	6.5	41.83
2019-04-04 21:00:00	385	4.25	34
2019-04-04 22:00:00	474	7.84	42.67
2019-04-04 23:00:00	209	2	18.42
2019-04-05 00:00:00	144	1.11	12.34
2019-04-05 01:00:00	74	0.42	5.92
2019-04-05 02:00:00	51	0.17	3.58
2019-04-05 03:00:00	30	0.08	1.59
2019-04-05 04:00:00	30	0	1.75
2019-04-05 05:00:00	69	0.17	5
2019-04-05 06:00:00	232	2.25	17.92
2019-04-05 07:00:00	574	8	50.17
2019-04-05 08:00:00	558	9.25	50.58
2019-04-05 09:00:00	479	8.09	43
2019-04-05 10:00:00	452	7.58	40.5
2019-04-05 11:00:00	531	7.92	46.75
2019-04-05 12:00:00	524	8.25	47.25
2019-04-05 13:00:00	604	8.67	52.67
2019-04-05 14:00:00	612	9	55.75
2019-04-05 15:00:00	673	8.75	59
2019-04-05 16:00:00	656	8.34	59.42
2019-04-05 17:00:00	552	7.67	49.09
2019-04-05 18:00:00	581	10.33	52.08
2019-04-05 19:00:00	474	8.42	43.25
2019-04-05 20:00:00	434	6.34	38.25
2019-04-05 21:00:00	439	6.83	39.67
2019-04-05 22:00:00	480	6.92	43.17
2019-04-05 23:00:00	296	3.5	26.67
2019-04-06 00:00:00	275	3	22.78
2019-04-06 01:00:00	201	1.75	18
2019-04-06 02:00:00	140	0.75	11.58
2019-04-06 03:00:00	132	0.84	10.92
2019-04-06 04:00:00	101	0.59	8.25
2019-04-06 05:00:00	107	0.5	8.58
2019-04-06 06:00:00	96	0.33	7.25
2019-04-06 07:00:00	315	3.75	24.75
2019-04-06 08:00:00	356	4.84	32.09
2019-04-06 09:00:00	544	8.34	47.59
2019-04-06 10:00:00	415	6.59	37.84
2019-04-06 11:00:00	471	7.17	41.25
2019-04-06 12:00:00	526	6.75	46.67
2019-04-06 13:00:00	498	5.92	44.58
2019-04-06 14:00:00	449	5.08	39.67
2019-04-06 15:00:00	438	5.42	38.25
2019-04-06 16:00:00	366	4.08	33.17
2019-04-06 17:00:00	327	3.58	28.5
2019-04-06 18:00:00	363	4.25	31.42
2019-04-06 19:00:00	390	5.08	34.25
2019-04-06 20:00:00	385	5.42	34.33
2019-04-06 21:00:00	336	4	29.42
2019-04-06 22:00:00	353	4.5	30.33
2019-04-06 23:00:00	308	4.17	26.84
2019-04-07 00:00:00	327	4	28.45
2019-04-07 01:00:00	263	2.67	23.17
2019-04-07 02:00:00	164	1.33	14.42
2019-04-07 03:00:00	126	0.58	10.33
2019-04-07 04:00:00	121	0.75	10
2019-04-07 05:00:00	96	0.5	7.84
2019-04-07 06:00:00	113	0.5	8.42
2019-04-07 07:00:00	147	0.83	11.75
2019-04-07 08:00:00	175	1.17	14.83
2019-04-07 09:00:00	206	1.5	17.25
2019-04-07 10:00:00	310	3.08	26.25
2019-04-07 11:00:00	338	3.5	28.75
2019-04-07 12:00:00	410	5.17	35.33
2019-04-07 13:00:00	398	4.75	36.25
2019-04-07 14:00:00	292	3.17	25.58
2019-04-07 15:00:00	285	3.08	24.34
2019-04-07 16:00:00	253	2.58	21.75
2019-04-07 17:00:00	270	2.58	23.17
2019-04-07 18:00:00	271	2.58	23.34
2019-04-07 19:00:00	271	2.33	23.17
2019-04-07 20:00:00	250	2.5	21.5
2019-04-07 21:00:00	205	1.83	17.58
2019-04-07 22:00:00	151	1.08	13.25
2019-04-07 23:00:00	111	0.5	8.67
2019-04-08 00:00:00	81	0.33	6.89
2019-04-08 01:00:00	54	0.08	4.17
2019-04-08 02:00:00	22	0	1.42
2019-04-08 03:00:00	21	0	0.83
2019-04-08 04:00:00	22	0	1.42
2019-04-08 05:00:00	52	0	3.84
2019-04-08 06:00:00	239	2.25	18.08
2019-04-08 07:00:00	586	7.59	51.59
2019-04-08 08:00:00	546	7.17	49.25
2019-04-08 09:00:00	490	7.5	43.42
2019-04-08 10:00:00	467	6.92	41.92
2019-04-08 11:00:00	472	5.92	41.75
2019-04-08 12:00:00	396	11	37.25
2019-04-08 13:00:00	530	8	46.17
2019-04-08 14:00:00	526	7.67	46.34
2019-04-08 15:00:00	542	6.75	49.5
2019-04-08 16:00:00	567	7	49.5
2019-04-08 17:00:00	591	7.58	53
2019-04-08 18:00:00	531	8.34	47.75
2019-04-08 19:00:00	518	7.75	46.92
2019-04-08 20:00:00	407	5.25	37.08
2019-04-08 21:00:00	327	3.5	28.17
2019-04-08 22:00:00	444	6.09	39.75
2019-04-08 23:00:00	145	1.08	13
2019-04-09 00:00:00	63	0	5
2019-04-09 01:00:00	42	0	2.92
2019-04-09 02:00:00	25	0.08	1.08
2019-04-09 03:00:00	22	0.08	1.58
2019-04-09 04:00:00	21	0	1.08
2019-04-09 05:00:00	72	0.25	4.92
2019-04-09 06:00:00	278	2.92	21.58
2019-04-09 07:00:00	627	8.09	55.42
2019-04-09 08:00:00	560	7.67	49.08
2019-04-09 09:00:00	527	9.25	48.5
2019-04-09 10:00:00	510	9.84	45.25
2019-04-09 11:00:00	490	7.33	44.25
2019-04-09 12:00:00	495	7.33	44.83
2019-04-09 13:00:00	543	11	48.67
2019-04-09 14:00:00	594	9.58	52.67
2019-04-09 15:00:00	582	7.42	52.92
2019-04-09 16:00:00	603	8.33	53.33
2019-04-09 17:00:00	569	8.08	50.92
2019-04-09 18:00:00	572	9.84	51.17
2019-04-09 19:00:00	488	8.42	45.5
2019-04-09 20:00:00	435	5.42	38.25
2019-04-09 21:00:00	387	4.84	33.67
2019-04-09 22:00:00	402	5.58	36.59
2019-04-09 23:00:00	145	0.92	13.09
2019-04-10 00:00:00	105	0.44	8.67
2019-04-10 01:00:00	48	0	3.5
2019-04-10 02:00:00	29	0	1.67
2019-04-10 03:00:00	29	0	1.67
2019-04-10 04:00:00	14	0	1.17
2019-04-10 05:00:00	57	0.08	3.59
2019-04-10 06:00:00	243	2.42	19.17
2019-04-10 07:00:00	580	7.75	51
2019-04-10 08:00:00	586	8.58	52.25
2019-04-10 09:00:00	586	10.33	53.34
2019-04-10 10:00:00	451	8.83	41.5
2019-04-10 11:00:00	468	7.92	41
2019-04-10 12:00:00	564	9	50.5
2019-04-10 13:00:00	563	9.5	50.33
2019-04-10 14:00:00	490	7.17	44.25
2019-04-10 15:00:00	691	9.92	60.17
2019-04-10 16:00:00	742	9.92	66.67
2019-04-10 17:00:00	684	9.84	60.92
2019-04-10 18:00:00	508	10.84	48
2019-04-10 19:00:00	551	11.84	50.25
2019-04-10 20:00:00	387	4.5	34.67
2019-04-10 21:00:00	393	4.58	34.83
2019-04-10 22:00:00	448	6.33	40
2019-04-10 23:00:00	215	1.83	18.92
2019-04-11 00:00:00	113	0.44	9.78
2019-04-11 01:00:00	52	0	3.92
2019-04-11 02:00:00	29	0	1.5
2019-04-11 03:00:00	25	0	1.17
2019-04-11 04:00:00	30	0	1.42
2019-04-11 05:00:00	63	0	4.42
2019-04-11 06:00:00	227	1.92	17.34
2019-04-11 07:00:00	577	7.33	50.33
2019-04-11 08:00:00	619	8.42	55.17
2019-04-11 09:00:00	497	8.67	45.5
2019-04-11 10:00:00	480	8	42.67
2019-04-11 11:00:00	572	9.5	49.67
2019-04-11 12:00:00	672	10.84	60.58
2019-04-11 13:00:00	685	11.59	62.17
2019-04-11 14:00:00	586	15.17	54.42
2019-04-11 15:00:00	627	9.09	56
2019-04-11 16:00:00	577	7.42	52.67
2019-04-11 17:00:00	528	7.75	46.67
2019-04-11 18:00:00	547	10.09	49.25
2019-04-11 19:00:00	513	8.09	46
2019-04-11 20:00:00	516	7.5	46.42
2019-04-11 21:00:00	431	5.75	38.25
2019-04-11 22:00:00	454	6.75	40.83
2019-04-11 23:00:00	234	2.34	20.58
2019-04-12 00:00:00	156	1.33	13.89
2019-04-12 01:00:00	65	0.17	5.33
2019-04-12 02:00:00	57	0.17	4.08
2019-04-12 03:00:00	32	0	1.67
2019-04-12 04:00:00	31	0	1.92
2019-04-12 05:00:00	55	0.08	3.5
2019-04-12 06:00:00	251	2.67	18.92
2019-04-12 07:00:00	557	7.17	49.25
2019-04-12 08:00:00	581	8.92	51.92
2019-04-12 09:00:00	505	7.58	45.83
2019-04-12 10:00:00	554	9.67	48.75
2019-04-12 11:00:00	521	8.34	46.67
2019-04-12 12:00:00	485	8.25	44.25
2019-04-12 13:00:00	550	9	48.83
2019-04-12 14:00:00	557	9	49.84
2019-04-12 15:00:00	601	8.75	54.42
2019-04-12 16:00:00	642	8.5	57
2019-04-12 17:00:00	554	8.92	50.09
2019-04-12 18:00:00	498	9.83	45.25
2019-04-12 19:00:00	514	9.92	46.5
2019-04-12 20:00:00	420	6.59	38.92
2019-04-12 21:00:00	457	6.5	39.83
2019-04-12 22:00:00	530	8	47.75
2019-04-12 23:00:00	285	3.17	25.33
2019-04-13 00:00:00	241	2.78	21.33
2019-04-13 01:00:00	182	1.5	16
2019-04-13 02:00:00	136	1	11.34
2019-04-13 03:00:00	121	0.42	9.83
2019-04-13 04:00:00	92	0.25	7.33
2019-04-13 05:00:00	90	0.25	6.83
2019-04-13 06:00:00	118	0.67	9.17
2019-04-13 07:00:00	251	2.84	19.92
2019-04-13 08:00:00	388	5.5	34.42
2019-04-13 09:00:00	403	5.75	34.83
2019-04-13 10:00:00	425	6.08	38
2019-04-13 11:00:00	464	7.09	40.67
2019-04-13 12:00:00	518	7.75	46.25
2019-04-13 13:00:00	485	6.5	43.09
2019-04-13 14:00:00	444	5.83	40.5
2019-04-13 15:00:00	411	5	35.5
2019-04-13 16:00:00	403	4.42	35.42
2019-04-13 17:00:00	407	4.75	35.59
2019-04-13 18:00:00	402	4.84	35.5
2019-04-13 19:00:00	437	5.17	38.67
2019-04-13 20:00:00	366	4.5	32.08
2019-04-13 21:00:00	362	5.08	31.5
2019-04-13 22:00:00	364	4.42	31.75
2019-04-13 23:00:00	292	3.09	26.08
2019-04-14 00:00:00	347	4.11	29.34
2019-04-14 01:00:00	248	2.42	21.58
2019-04-14 02:00:00	208	1.75	18.17
2019-04-14 03:00:00	153	1	12.83
2019-04-14 04:00:00	120	0.92	9.92
2019-04-14 05:00:00	98	0.67	7.75
2019-04-14 06:00:00	103	0.42	8
2019-04-14 07:00:00	149	0.92	11.83
2019-04-14 08:00:00	139	1.83	12.25
2019-04-14 09:00:00	237	1.83	19.92
2019-04-14 10:00:00	303	2.92	26
2019-04-14 11:00:00	318	2.92	26.92
2019-04-14 12:00:00	411	4.59	35.33
2019-04-14 13:00:00	414	5.25	37.25
2019-04-14 14:00:00	348	4.42	30.83
2019-04-14 15:00:00	336	3.58	29.09
2019-04-14 16:00:00	270	2.84	23.92
2019-04-14 17:00:00	245	2.42	21.25
2019-04-14 18:00:00	314	3.33	26.67
2019-04-14 19:00:00	314	3.08	26.83
2019-04-14 20:00:00	280	2.67	24.67
2019-04-14 21:00:00	224	1.92	19.34
2019-04-14 22:00:00	156	1	13.25
2019-04-14 23:00:00	137	0.92	11.09
2019-04-15 00:00:00	80	0.33	6.67
2019-04-15 01:00:00	46	0.08	3.33
2019-04-15 02:00:00	21	0	1.08
2019-04-15 03:00:00	16	0	0.5
2019-04-15 04:00:00	30	0	1.59
2019-04-15 05:00:00	51	0.08	3
2019-04-15 06:00:00	253	2.33	18.75
2019-04-15 07:00:00	566	7	50.25
2019-04-15 08:00:00	587	7.75	52.34
2019-04-15 09:00:00	504	8.08	46.34
2019-04-15 10:00:00	438	6.67	38.67
2019-04-15 11:00:00	441	5.67	39
2019-04-15 12:00:00	463	5.92	40.67
2019-04-15 13:00:00	567	8.59	50.09
2019-04-15 14:00:00	536	7.92	47.75
2019-04-15 15:00:00	626	8	55.75
2019-04-15 16:00:00	560	6.58	49.83
2019-04-15 17:00:00	509	7.33	46.42
2019-04-15 18:00:00	551	8.42	48.84
2019-04-15 19:00:00	494	7.92	45
2019-04-15 20:00:00	376	4.59	34.34
2019-04-15 21:00:00	323	3.25	27.34
2019-04-15 22:00:00	268	2.75	23.58
2019-04-15 23:00:00	142	0.83	12.59
2019-04-16 00:00:00	79	0.33	6.67
2019-04-16 01:00:00	29	0	1.75
2019-04-16 02:00:00	17	0	1
2019-04-16 03:00:00	19	0	0.92
2019-04-16 04:00:00	15	0	0.75
2019-04-16 05:00:00	58	0.08	3.25
2019-04-16 06:00:00	274	2.58	21.09
2019-04-16 07:00:00	586	6.84	52.08
2019-04-16 08:00:00	575	8.25	50
2019-04-16 09:00:00	528	9.75	49.08
2019-04-16 10:00:00	473	8.67	42.5
2019-04-16 11:00:00	489	9.75	43.5
2019-04-16 12:00:00	486	6.25	43.09
2019-04-16 13:00:00	540	9.58	49.09
2019-04-16 14:00:00	514	15.83	48.08
2019-04-16 15:00:00	634	7.5	56.25
2019-04-16 16:00:00	619	7.5	55.08
2019-04-16 17:00:00	549	8.83	50.17
2019-04-16 18:00:00	468	11.84	44.25
2019-04-16 19:00:00	433	7.5	37.83
2019-04-16 20:00:00	374	4.92	33.17
2019-04-16 21:00:00	351	4	31.5
2019-04-16 22:00:00	224	12.17	23.17
2019-04-16 23:00:00	148	1	12.5
2019-04-17 00:00:00	117	6.22	13.33
2019-04-17 01:00:00	52	0	3.92
2019-04-17 02:00:00	37	0	2.17
2019-04-17 03:00:00	54	25.08	17
2019-04-17 04:00:00	85	37.92	23.09
2019-04-17 05:00:00	63	3.58	5.5
2019-04-17 06:00:00	171	12.67	17.42
2019-04-17 07:00:00	436	27.83	44.92
2019-04-17 08:00:00	569	10.5	51.09
2019-04-17 09:00:00	292	51.17	44.34
2019-04-17 10:00:00	273	51.17	42
2019-04-17 11:00:00	236	51.34	39.17
2019-04-17 12:00:00	454	33.5	48.84
2019-04-17 13:00:00	541	11.08	49.75
2019-04-17 14:00:00	562	9.5	49.25
2019-04-17 15:00:00	567	11.67	51.75
2019-04-17 16:00:00	516	7	47
2019-04-17 17:00:00	529	13.67	49.17
2019-04-17 18:00:00	539	7.59	47.75
2019-04-17 19:00:00	525	7.33	47.92
2019-04-17 20:00:00	391	13.92	38
2019-04-17 21:00:00	305	14.92	30.92
2019-04-17 22:00:00	315	4.25	28.25
2019-04-17 23:00:00	214	2.5	19.08
2019-04-18 00:00:00	175	1.33	15.11
2019-04-18 01:00:00	98	0.75	7.83
2019-04-18 02:00:00	46	4.75	7.67
2019-04-18 03:00:00	42	0.08	2.67
2019-04-18 04:00:00	35	5.67	5.67
2019-04-18 05:00:00	52	4.58	7.42
2019-04-18 06:00:00	159	1	12.33
2019-04-18 07:00:00	389	4	32.34
2019-04-18 08:00:00	501	6.5	44.34
2019-04-18 09:00:00	451	11.83	42.42
2019-04-18 10:00:00	402	6.09	35.75
2019-04-18 11:00:00	402	5.08	35
2019-04-18 12:00:00	413	5.25	36
2019-04-18 13:00:00	397	5.42	35.58
2019-04-18 14:00:00	450	6.17	39.5
2019-04-18 15:00:00	498	5.42	43.58
2019-04-18 16:00:00	515	6.34	45.67
2019-04-18 17:00:00	453	5.17	39.84
2019-04-18 18:00:00	459	5.33	41.09
2019-04-18 19:00:00	366	4.25	32.84
2019-04-18 20:00:00	359	4.67	31
2019-04-18 21:00:00	291	2.84	26
2019-04-18 22:00:00	248	2.5	21.42
2019-04-18 23:00:00	206	2.08	17.84
2019-04-19 00:00:00	223	2	18.44
2019-04-19 01:00:00	146	0.92	12.84
2019-04-19 02:00:00	104	0.42	8.25
2019-04-19 03:00:00	111	0.42	9
2019-04-19 04:00:00	113	0.75	9.25
2019-04-19 05:00:00	88	0.33	7
2019-04-19 06:00:00	79	0.08	5.84
2019-04-19 07:00:00	108	0.5	8.67
2019-04-19 08:00:00	117	0.67	9.42
2019-04-19 09:00:00	143	1	11.83
2019-04-19 10:00:00	144	1.17	12
2019-04-19 11:00:00	176	1.58	14.25
2019-04-19 12:00:00	234	2.83	19.92
2019-04-19 13:00:00	202	2.42	17.92
2019-04-19 14:00:00	220	2.58	18.25
2019-04-19 15:00:00	235	2.58	19.75
2019-04-19 16:00:00	206	2.17	17.83
2019-04-19 17:00:00	194	1.59	16.75
2019-04-19 18:00:00	241	2.5	19.17
2019-04-19 19:00:00	298	4.42	27
2019-04-19 20:00:00	200	1.75	17.34
2019-04-19 21:00:00	208	2.08	17.92
2019-04-19 22:00:00	179	1.75	15.33
2019-04-19 23:00:00	190	1.75	15.92
2019-04-20 00:00:00	127	0.67	11.11
2019-04-20 01:00:00	86	0.42	7.08
2019-04-20 02:00:00	54	0	3.84
2019-04-20 03:00:00	47	0	3.08
2019-04-20 04:00:00	57	0.17	4.17
2019-04-20 05:00:00	37	0	2.25
2019-04-20 06:00:00	66	0.17	4.42
2019-04-20 07:00:00	97	0.42	7.42
2019-04-20 08:00:00	144	1.17	11.92
2019-04-20 09:00:00	209	1.92	17.17
2019-04-20 10:00:00	210	2.25	18
2019-04-20 11:00:00	255	2.58	22.09
2019-04-20 12:00:00	276	2.75	23.5
2019-04-20 13:00:00	329	3.25	28
2019-04-20 14:00:00	309	3	27.25
2019-04-20 15:00:00	266	2.5	22.59
2019-04-20 16:00:00	288	2.92	25.09
2019-04-20 17:00:00	216	1.92	18.92
2019-04-20 18:00:00	238	2.09	20.33
2019-04-20 19:00:00	270	2.58	22.83
2019-04-20 20:00:00	282	3.34	24.17
2019-04-20 21:00:00	219	2.17	19.17
2019-04-20 22:00:00	287	3.25	24.17
2019-04-20 23:00:00	211	2.25	18.75
2019-04-21 00:00:00	212	1.89	17.55
2019-04-21 01:00:00	151	0.92	12.83
2019-04-21 02:00:00	117	0.58	9.25
2019-04-21 03:00:00	89	0.33	7.17
2019-04-21 04:00:00	74	0.17	5.67
2019-04-21 05:00:00	90	0.08	6.84
2019-04-21 06:00:00	108	0.58	8.67
2019-04-21 07:00:00	101	0.42	8.17
2019-04-21 08:00:00	143	0.92	11.67
2019-04-21 09:00:00	192	1.67	15.84
2019-04-21 10:00:00	240	1.83	20.09
2019-04-21 11:00:00	320	3.58	26.25
2019-04-21 12:00:00	384	4.08	34.09
2019-04-21 13:00:00	369	3.92	32.25
2019-04-21 14:00:00	305	3.25	26.75
2019-04-21 15:00:00	268	3.08	23.42
2019-04-21 16:00:00	287	2.83	24.09
2019-04-21 17:00:00	344	3.67	29.75
2019-04-21 18:00:00	257	2.42	21.84
2019-04-21 19:00:00	271	2.5	23.42
2019-04-21 20:00:00	226	1.75	19.34
2019-04-21 21:00:00	202	1.83	17.58
2019-04-21 22:00:00	140	0.67	12.17
2019-04-21 23:00:00	136	1	11.17
2019-04-22 00:00:00	68	0.22	5.56
2019-04-22 01:00:00	29	0	1.92
2019-04-22 02:00:00	25	0	1
2019-04-22 03:00:00	14	0	0.25
2019-04-22 04:00:00	15	0	1
2019-04-22 05:00:00	56	0.08	3.92
2019-04-22 06:00:00	234	2.17	17.67
2019-04-22 07:00:00	571	8.34	50.42
2019-04-22 08:00:00	522	7.42	47.09
2019-04-22 09:00:00	567	10.59	51.17
2019-04-22 10:00:00	460	7.33	41.84
2019-04-22 11:00:00	431	6.34	37.25
2019-04-22 12:00:00	478	7.5	43.25
2019-04-22 13:00:00	536	9.33	47.75
2019-04-22 14:00:00	512	8.17	45.59
2019-04-22 15:00:00	477	10	44.5
2019-04-22 16:00:00	577	7.25	50.25
2019-04-22 17:00:00	563	9	50.84
2019-04-22 18:00:00	485	11.42	44.5
2019-04-22 19:00:00	469	6.5	42.17
2019-04-22 20:00:00	381	4.25	34.08
2019-04-22 21:00:00	348	3.83	29.83
2019-04-22 22:00:00	395	5.58	36
2019-04-22 23:00:00	128	0.75	11.42
2019-04-23 00:00:00	72	0.11	5.44
2019-04-23 01:00:00	42	0.08	2.59
2019-04-23 02:00:00	14	0	0.75
2019-04-23 03:00:00	19	0.08	1.08
2019-04-23 04:00:00	18	0	0.83
2019-04-23 05:00:00	52	0	3.25
2019-04-23 06:00:00	227	4	17.59
2019-04-23 07:00:00	599	9.17	53
2019-04-23 08:00:00	571	8.42	51.42
2019-04-23 09:00:00	484	11.75	44.59
2019-04-23 10:00:00	412	9	38.17
2019-04-23 11:00:00	475	7.5	41
2019-04-23 12:00:00	482	7.58	43.33
2019-04-23 13:00:00	510	8.83	46.08
2019-04-23 14:00:00	526	8	46.58
2019-04-23 15:00:00	557	8.92	50.42
2019-04-23 16:00:00	584	8.92	52.09
2019-04-23 17:00:00	580	9.42	52.67
2019-04-23 18:00:00	575	11.5	51.67
2019-04-23 19:00:00	510	8.25	46.75
2019-04-23 20:00:00	418	5.25	37.67
2019-04-23 21:00:00	391	4.25	34
2019-04-23 22:00:00	458	7.09	41.25
2019-04-23 23:00:00	176	1.67	15.83
2019-04-24 00:00:00	132	0.89	11
2019-04-24 01:00:00	63	0.17	4.83
2019-04-24 02:00:00	25	0.08	1.5
2019-04-24 03:00:00	26	0	1.33
2019-04-24 04:00:00	30	0	1.25
2019-04-24 05:00:00	64	0.25	4.59
2019-04-24 06:00:00	230	2.33	17.59
2019-04-24 07:00:00	628	9.17	55.33
2019-04-24 08:00:00	588	7.75	52.67
2019-04-24 09:00:00	497	9.33	45.83
2019-04-24 10:00:00	474	9.5	42.34
2019-04-24 11:00:00	442	7.25	39.34
2019-04-24 12:00:00	505	8.5	45.09
2019-04-24 13:00:00	510	8.42	46.09
2019-04-24 14:00:00	513	8.25	45.67
2019-04-24 15:00:00	559	7	49.34
2019-04-24 16:00:00	549	7.5	48.25
2019-04-24 17:00:00	556	7.42	50.58
2019-04-24 18:00:00	575	10.17	51.5
2019-04-24 19:00:00	559	9	49.75
2019-04-24 20:00:00	453	5.75	41.33
2019-04-24 21:00:00	404	5.09	35.58
2019-04-24 22:00:00	456	6.42	41.17
2019-04-24 23:00:00	189	1.83	16.92
2019-04-25 00:00:00	107	0.67	9.11
2019-04-25 01:00:00	64	0.42	5.33
2019-04-25 02:00:00	25	0	1.33
2019-04-25 03:00:00	72	0.08	5.25
2019-04-25 04:00:00	40	0.08	2.75
2019-04-25 05:00:00	63	0.08	4.42
2019-04-25 06:00:00	247	2.67	18.34
2019-04-25 07:00:00	548	7.09	48.42
2019-04-25 08:00:00	519	8.17	47.42
2019-04-25 09:00:00	494	9.42	44.83
2019-04-25 10:00:00	426	8.5	38.42
2019-04-25 11:00:00	426	6.67	38.08
2019-04-25 12:00:00	524	8.34	45.42
2019-04-25 13:00:00	504	8.08	45.83
2019-04-25 14:00:00	571	9.42	49.67
2019-04-25 15:00:00	557	8.25	50.92
2019-04-25 16:00:00	560	8.17	49.92
2019-04-25 17:00:00	512	7.67	46.17
2019-04-25 18:00:00	508	9.33	45.58
2019-04-25 19:00:00	528	8.25	47.75
2019-04-25 20:00:00	511	8.17	45.5
2019-04-25 21:00:00	406	5.34	36.08
2019-04-25 22:00:00	490	7.83	44.75
2019-04-25 23:00:00	232	2.17	19.92
2019-04-26 00:00:00	189	2	16.89
2019-04-26 01:00:00	116	0.75	9.67
2019-04-26 02:00:00	50	0.08	3.58
2019-04-26 03:00:00	43	0.08	2.67
2019-04-26 04:00:00	38	0	2.25
2019-04-26 05:00:00	63	0	4.42
2019-04-26 06:00:00	243	2.34	18.5
2019-04-26 07:00:00	573	8.33	50.67
2019-04-26 08:00:00	606	9.67	54
2019-04-26 09:00:00	577	9.92	52.92
2019-04-26 10:00:00	460	8.5	41.42
2019-04-26 11:00:00	445	8	39.83
2019-04-26 12:00:00	519	7.59	46.17
2019-04-26 13:00:00	511	11.33	47.5
2019-04-26 14:00:00	513	7.75	45
2019-04-26 15:00:00	509	9.5	45.25
2019-04-26 16:00:00	585	8.5	51.75
2019-04-26 17:00:00	528	9.84	48.17
2019-04-26 18:00:00	533	9.67	48.25
2019-04-26 19:00:00	516	9.34	47.5
2019-04-26 20:00:00	484	7.92	43.17
2019-04-26 21:00:00	421	5.42	37.92
2019-04-26 22:00:00	517	7.5	46.34
2019-04-26 23:00:00	271	3	24.42
2019-04-27 00:00:00	291	3.22	24.89
2019-04-27 01:00:00	196	1.92	17.33
2019-04-27 02:00:00	148	1	12.42
2019-04-27 03:00:00	135	0.75	11.33
2019-04-27 04:00:00	82	0.58	6.33
2019-04-27 05:00:00	76	0.42	5.75
2019-04-27 06:00:00	121	0.58	9.25
2019-04-27 07:00:00	314	3.92	25
2019-04-27 08:00:00	442	7	40.34
2019-04-27 09:00:00	521	7.75	44.83
2019-04-27 10:00:00	404	5.25	36.75
2019-04-27 11:00:00	474	7.34	41.17
2019-04-27 12:00:00	522	9.92	48.08
2019-04-27 13:00:00	469	8.08	43.08
2019-04-27 14:00:00	468	5.5	40.92
2019-04-27 15:00:00	395	4.75	34.42
2019-04-27 16:00:00	429	5.42	38
2019-04-27 17:00:00	376	4.25	33.09
2019-04-27 18:00:00	367	3.92	32.58
2019-04-27 19:00:00	354	4.17	30.5
2019-04-27 20:00:00	363	5.08	31.92
2019-04-27 21:00:00	310	3.92	27.67
2019-04-27 22:00:00	320	3.58	27.58
2019-04-27 23:00:00	284	3.25	24.67
2019-04-28 00:00:00	296	3.11	25.45
2019-04-28 01:00:00	204	1.75	17.75
2019-04-28 02:00:00	161	1.34	13.17
2019-04-28 03:00:00	157	1	13.42
2019-04-28 04:00:00	88	0.42	7.34
2019-04-28 05:00:00	72	0.25	5.17
2019-04-28 06:00:00	99	0.42	7.58
2019-04-28 07:00:00	145	1	11.75
2019-04-28 08:00:00	178	1.25	15.08
2019-04-28 09:00:00	223	1.67	18.67
2019-04-28 10:00:00	272	2.33	23.5
2019-04-28 11:00:00	348	3.67	30.09
2019-04-28 12:00:00	404	4.75	34.58
2019-04-28 13:00:00	402	4.92	35.67
2019-04-28 14:00:00	301	3.5	26.58
2019-04-28 15:00:00	285	2.92	24.58
2019-04-28 16:00:00	318	3.58	27.25
2019-04-28 17:00:00	311	3.17	26.67
2019-04-28 18:00:00	349	3.67	30.5
2019-04-28 19:00:00	261	2.33	22.84
2019-04-28 20:00:00	282	2.75	23.75
2019-04-28 21:00:00	214	1.83	18.33
2019-04-28 22:00:00	142	0.67	12.25
2019-04-28 23:00:00	142	0.92	11.67
2019-04-29 00:00:00	133	1.11	11.33
2019-04-29 01:00:00	54	0	4
2019-04-29 02:00:00	31	0.17	1.75
2019-04-29 03:00:00	16	0	0.33
2019-04-29 04:00:00	18	0	0.92
2019-04-29 05:00:00	65	0.17	4.42
2019-04-29 06:00:00	279	3.08	21.25
2019-04-29 07:00:00	607	8.17	54
2019-04-29 08:00:00	624	10.58	56.09
2019-04-29 09:00:00	520	8.17	47.83
2019-04-29 10:00:00	479	8.34	43
2019-04-29 11:00:00	477	6.42	42.17
2019-04-29 12:00:00	500	6.58	44.17
2019-04-29 13:00:00	497	10	45.08
2019-04-29 14:00:00	504	7.75	44.67
2019-04-29 15:00:00	605	7.67	53.08
2019-04-29 16:00:00	550	6.34	48.58
2019-04-29 17:00:00	493	9.5	46.09
2019-04-29 18:00:00	489	13.83	45.25
2019-04-29 19:00:00	498	8.08	45.34
2019-04-29 20:00:00	371	4.5	32.92
2019-04-29 21:00:00	351	4.17	30.33
2019-04-29 22:00:00	383	5.08	33.75
2019-04-29 23:00:00	147	1.09	13.34
2019-04-30 00:00:00	80	0.44	6.78
2019-04-30 01:00:00	30	0	1.59
2019-04-30 02:00:00	10	0	1.09
2019-04-30 03:00:00	18	0	1.34
2019-04-30 04:00:00	16	0	0.5
2019-04-30 05:00:00	47	0.08	2.83
2019-04-30 06:00:00	246	2.67	17.75
2019-04-30 07:00:00	591	7.84	52.75
2019-04-30 08:00:00	538	9.92	48.58
2019-04-30 09:00:00	521	11.67	47.92
2019-04-30 10:00:00	516	12	46.42
2019-04-30 11:00:00	458	6.67	41.5
2019-04-30 12:00:00	520	9	45.59
2019-04-30 13:00:00	549	10.17	50.58
2019-04-30 14:00:00	542	10.09	48.08
2019-04-30 15:00:00	552	7.17	49.42
2019-04-30 16:00:00	584	7.42	51.58
2019-04-30 17:00:00	507	8.33	45.67
2019-04-30 18:00:00	542	13.58	49.42
2019-04-30 19:00:00	532	7.84	48.33
2019-04-30 20:00:00	520	8.92	46.67
2019-04-30 21:00:00	447	5.92	39.58
2019-04-30 22:00:00	476	6.83	43.33
2019-04-30 23:00:00	292	3.33	25.67
2019-05-01 00:00:00	211	2	18.11

## Sheet: PM 08120 071
Data/Hora	Intensidade(carros/hora)	Ocupacao(%)	Carga(%)
2019-04-01 00:00:00	11	0	0.89
2019-04-01 01:00:00	8	0	0.5
2019-04-01 02:00:00	7	0	1.09
2019-04-01 03:00:00	5	0	0.42
2019-04-01 04:00:00	8	0	0.92
2019-04-01 05:00:00	25	0	1.67
2019-04-01 06:00:00	133	1.33	11.92
2019-04-01 07:00:00	463	7.33	45.33
2019-04-01 08:00:00	404	6.59	40.83
2019-04-01 09:00:00	389	7.33	40.42
2019-04-01 10:00:00	295	4.58	31.17
2019-04-01 11:00:00	273	4.08	26.92
2019-04-01 12:00:00	286	4.58	28.67
2019-04-01 13:00:00	423	8.33	42.75
2019-04-01 14:00:00	333	5.5	34.25
2019-04-01 15:00:00	381	7.17	38.67
2019-04-01 16:00:00	347	6.75	35.42
2019-04-01 17:00:00	334	6.75	34.84
2019-04-01 18:00:00	370	8.75	38.75
2019-04-01 19:00:00	269	5.59	28.17
2019-04-01 20:00:00	146	2	15.08
2019-04-01 21:00:00	114	1.92	11.25
2019-04-01 22:00:00	108	1.59	10.42
2019-04-01 23:00:00	26	0	1.83
2019-04-02 00:00:00	11	0	0.78
2019-04-02 01:00:00	8	0	0.58
2019-04-02 02:00:00	3	0	0.58
2019-04-02 03:00:00	1	0	0.25
2019-04-02 04:00:00	10	0	1
2019-04-02 05:00:00	23	0.08	1.58
2019-04-02 06:00:00	151	1.58	13.17
2019-04-02 07:00:00	458	7.34	45.42
2019-04-02 08:00:00	433	7.25	44.83
2019-04-02 09:00:00	414	7.42	41.67
2019-04-02 10:00:00	358	6.84	37.33
2019-04-02 11:00:00	313	5.42	31.75
2019-04-02 12:00:00	318	5.33	32.42
2019-04-02 13:00:00	406	6.83	41.5
2019-04-02 14:00:00	407	7.08	41.17
2019-04-02 15:00:00	349	5.33	35.92
2019-04-02 16:00:00	344	6	34.75
2019-04-02 17:00:00	353	6.33	36.25
2019-04-02 18:00:00	320	6.5	32.92
2019-04-02 19:00:00	320	6.42	33.83
2019-04-02 20:00:00	166	3.5	17.67
2019-04-02 21:00:00	121	1.92	12.09
2019-04-02 22:00:00	127	1.92	12.25
2019-04-02 23:00:00	44	0	4.17
2019-04-03 00:00:00	19	0	0.78
2019-04-03 01:00:00	11	0	1
2019-04-03 02:00:00	3	0	0.67
2019-04-03 03:00:00	8	0	0.75
2019-04-03 04:00:00	7	0	0.67
2019-04-03 05:00:00	32	0	2.33
2019-04-03 06:00:00	147	1.59	12.84
2019-04-03 07:00:00	441	6.92	43.58
2019-04-03 08:00:00	426	7.67	43.92
2019-04-03 09:00:00	464	9.67	47.42
2019-04-03 10:00:00	335	6.58	35.17
2019-04-03 11:00:00	311	5.08	31.58
2019-04-03 12:00:00	286	4.33	29.42
2019-04-03 13:00:00	401	6.5	40.17
2019-04-03 14:00:00	373	7.17	37.75
2019-04-03 15:00:00	383	7	39.33
2019-04-03 16:00:00	322	5.17	32.92
2019-04-03 17:00:00	377	6.5	37.08
2019-04-03 18:00:00	319	9.33	35.33
2019-04-03 19:00:00	265	5.17	27.92
2019-04-03 20:00:00	148	1.92	14.5
2019-04-03 21:00:00	120	1.17	11.83
2019-04-03 22:00:00	122	1.59	12.17
2019-04-03 23:00:00	46	0.08	4.09
2019-04-04 00:00:00	44	0.22	3.55
2019-04-04 01:00:00	13	0	1.25
2019-04-04 02:00:00	5	0	0.75
2019-04-04 03:00:00	3	0	0.5
2019-04-04 04:00:00	4	0	0.58
2019-04-04 05:00:00	26	0	1.17
2019-04-04 06:00:00	162	1.75	14
2019-04-04 07:00:00	450	6.58	45
2019-04-04 08:00:00	395	6.67	40.67
2019-04-04 09:00:00	400	6.92	40.83
2019-04-04 10:00:00	328	6.84	34.25
2019-04-04 11:00:00	293	4.84	30.17
2019-04-04 12:00:00	327	5.67	32.92
2019-04-04 13:00:00	393	6.58	39.75
2019-04-04 14:00:00	396	7.25	40.34
2019-04-04 15:00:00	366	7.33	37.83
2019-04-04 16:00:00	348	6.67	35.17
2019-04-04 17:00:00	378	7.5	39.09
2019-04-04 18:00:00	342	9.25	36.5
2019-04-04 19:00:00	324	6.58	33.34
2019-04-04 20:00:00	179	3	18.17
2019-04-04 21:00:00	124	1.5	12.08
2019-04-04 22:00:00	130	1.75	13
2019-04-04 23:00:00	53	0.08	4.59
2019-04-05 00:00:00	48	0.22	4.33
2019-04-05 01:00:00	16	0.08	0.92
2019-04-05 02:00:00	11	0	0.5
2019-04-05 03:00:00	10	0	1.33
2019-04-05 04:00:00	9	0	0.58
2019-04-05 05:00:00	27	0	1.58
2019-04-05 06:00:00	151	1.67	12.58
2019-04-05 07:00:00	440	6.75	44
2019-04-05 08:00:00	424	7.25	43.83
2019-04-05 09:00:00	397	7	40.75
2019-04-05 10:00:00	349	6.34	35.5
2019-04-05 11:00:00	310	5.34	31.83
2019-04-05 12:00:00	366	11.17	38.09
2019-04-05 13:00:00	444	7.75	45.17
2019-04-05 14:00:00	395	7.92	41.09
2019-04-05 15:00:00	376	6	37.92
2019-04-05 16:00:00	333	5.67	34.25
2019-04-05 17:00:00	390	6.67	39.67
2019-04-05 18:00:00	341	7.17	35.58
2019-04-05 19:00:00	264	4.67	26.83
2019-04-05 20:00:00	199	3.59	20.33
2019-04-05 21:00:00	152	2.42	15.17
2019-04-05 22:00:00	142	3.59	14.17
2019-04-05 23:00:00	64	0.5	6.75
2019-04-06 00:00:00	71	0.56	5.78
2019-04-06 01:00:00	55	0.17	4.92
2019-04-06 02:00:00	30	0.08	2.34
2019-04-06 03:00:00	19	0	1.08
2019-04-06 04:00:00	21	0	1.42
2019-04-06 05:00:00	13	0	1.08
2019-04-06 06:00:00	52	0.34	3.83
2019-04-06 07:00:00	132	2.34	12.33
2019-04-06 08:00:00	219	3.25	22
2019-04-06 09:00:00	267	4.75	26.83
2019-04-06 10:00:00	197	2.75	20.5
2019-04-06 11:00:00	188	3.17	18.42
2019-04-06 12:00:00	215	2.75	21.75
2019-04-06 13:00:00	196	2.42	19.42
2019-04-06 14:00:00	166	1.92	15.92
2019-04-06 15:00:00	176	2.25	17.83
2019-04-06 16:00:00	158	1.59	15.83
2019-04-06 17:00:00	167	2	16.09
2019-04-06 18:00:00	167	2.34	15.92
2019-04-06 19:00:00	140	2	13.75
2019-04-06 20:00:00	128	2	12.5
2019-04-06 21:00:00	135	1.92	12.84
2019-04-06 22:00:00	95	1.83	9.17
2019-04-06 23:00:00	70	0.59	6.58
2019-04-07 00:00:00	81	0.89	7.55
2019-04-07 01:00:00	51	0.33	4.33
2019-04-07 02:00:00	54	0.33	4.92
2019-04-07 03:00:00	47	0.08	3.5
2019-04-07 04:00:00	24	0	1.5
2019-04-07 05:00:00	25	0	1.42
2019-04-07 06:00:00	41	0.08	2.75
2019-04-07 07:00:00	52	0.08	4.84
2019-04-07 08:00:00	97	0.33	8.58
2019-04-07 09:00:00	138	1.25	13.08
2019-04-07 10:00:00	155	1.67	15.17
2019-04-07 11:00:00	200	2.92	19.08
2019-04-07 12:00:00	201	2.25	19.84
2019-04-07 13:00:00	216	2.58	21.92
2019-04-07 14:00:00	206	2.25	19.83
2019-04-07 15:00:00	204	2.25	19.92
2019-04-07 16:00:00	123	1.25	12.33
2019-04-07 17:00:00	144	1.5	13.75
2019-04-07 18:00:00	150	1.58	14
2019-04-07 19:00:00	124	1.33	12.08
2019-04-07 20:00:00	100	0.92	9.5
2019-04-07 21:00:00	79	0.5	7.34
2019-04-07 22:00:00	55	0.17	4.34
2019-04-07 23:00:00	31	0	2.58
2019-04-08 00:00:00	19	0	0.45
2019-04-08 01:00:00	12	0	0.33
2019-04-08 02:00:00	7	0	1.17
2019-04-08 03:00:00	3	0	0.75
2019-04-08 04:00:00	12	0	1
2019-04-08 05:00:00	25	0.08	1.75
2019-04-08 06:00:00	141	1.33	12.33
2019-04-08 07:00:00	447	7.17	44.67
2019-04-08 08:00:00	433	7.25	43.25
2019-04-08 09:00:00	372	6.42	38.92
2019-04-08 10:00:00	294	5.17	30.5
2019-04-08 11:00:00	300	5	29.08
2019-04-08 12:00:00	328	19.67	37.08
2019-04-08 13:00:00	385	8.75	40.25
2019-04-08 14:00:00	377	5.92	38.08
2019-04-08 15:00:00	355	6.08	36
2019-04-08 16:00:00	334	6.92	34.17
2019-04-08 17:00:00	370	6.75	38.67
2019-04-08 18:00:00	339	8.5	35.92
2019-04-08 19:00:00	235	4.75	24.5
2019-04-08 20:00:00	169	2.33	16.5
2019-04-08 21:00:00	110	1.25	10.59
2019-04-08 22:00:00	107	2.08	11.5
2019-04-08 23:00:00	33	0.08	2.67
2019-04-09 00:00:00	20	0	1.56
2019-04-09 01:00:00	13	0	0.58
2019-04-09 02:00:00	5	0	0.83
2019-04-09 03:00:00	3	0	0.58
2019-04-09 04:00:00	10	0	1.17
2019-04-09 05:00:00	22	0	1.5
2019-04-09 06:00:00	170	2.08	14.42
2019-04-09 07:00:00	426	6.67	43.33
2019-04-09 08:00:00	418	6.67	42.84
2019-04-09 09:00:00	417	7	42.58
2019-04-09 10:00:00	344	6.42	35.67
2019-04-09 11:00:00	289	5.67	29.59
2019-04-09 12:00:00	305	6.17	31.84
2019-04-09 13:00:00	416	7.17	41.75
2019-04-09 14:00:00	393	6.67	40.42
2019-04-09 15:00:00	370	6.17	37.67
2019-04-09 16:00:00	383	7.42	38.75
2019-04-09 17:00:00	371	6.25	38.25
2019-04-09 18:00:00	369	10.08	39
2019-04-09 19:00:00	269	5.33	28
2019-04-09 20:00:00	167	2.17	17.17
2019-04-09 21:00:00	115	1.42	11.58
2019-04-09 22:00:00	124	1.67	11.75
2019-04-09 23:00:00	37	0	3.5
2019-04-10 00:00:00	19	0	0.78
2019-04-10 01:00:00	9	0	0.67
2019-04-10 02:00:00	6	0.08	1.17
2019-04-10 03:00:00	5	0	1
2019-04-10 04:00:00	5	0	0.75
2019-04-10 05:00:00	22	0.08	1.58
2019-04-10 06:00:00	138	1.34	12.25
2019-04-10 07:00:00	421	6.75	41.42
2019-04-10 08:00:00	414	7.75	42
2019-04-10 09:00:00	397	7.58	41.67
2019-04-10 10:00:00	332	6.08	33.92
2019-04-10 11:00:00	306	5.17	31.17
2019-04-10 12:00:00	339	5.92	34.75
2019-04-10 13:00:00	404	7.08	40.42
2019-04-10 14:00:00	376	7.83	38.83
2019-04-10 15:00:00	388	6.75	39.42
2019-04-10 16:00:00	333	6.25	34.75
2019-04-10 17:00:00	381	6.67	38.34
2019-04-10 18:00:00	345	9.5	37.08
2019-04-10 19:00:00	281	4.83	28.58
2019-04-10 20:00:00	163	2.17	17.08
2019-04-10 21:00:00	109	1.33	10.84
2019-04-10 22:00:00	129	2.08	13.09
2019-04-10 23:00:00	58	0.33	5.67
2019-04-11 00:00:00	33	0	2.22
2019-04-11 01:00:00	11	0	1
2019-04-11 02:00:00	7	0	0.83
2019-04-11 03:00:00	4	0	0.67
2019-04-11 04:00:00	10	0	0.42
2019-04-11 05:00:00	27	0	1.25
2019-04-11 06:00:00	161	1.5	14
2019-04-11 07:00:00	443	6.83	43.84
2019-04-11 08:00:00	388	6.83	39.5
2019-04-11 09:00:00	391	8.5	41.75
2019-04-11 10:00:00	331	5.84	33.58
2019-04-11 11:00:00	305	4.92	30.33
2019-04-11 12:00:00	302	5.58	31.58
2019-04-11 13:00:00	388	6.92	39.17
2019-04-11 14:00:00	398	8.08	40.17
2019-04-11 15:00:00	354	6.75	37.25
2019-04-11 16:00:00	358	5.5	35.75
2019-04-11 17:00:00	390	6.92	40.09
2019-04-11 18:00:00	352	8.17	36.75
2019-04-11 19:00:00	316	6.42	32.92
2019-04-11 20:00:00	205	3	21.34
2019-04-11 21:00:00	141	2	13.42
2019-04-11 22:00:00	122	2.34	12.33
2019-04-11 23:00:00	76	0.5	6.83
2019-04-12 00:00:00	40	0.11	3.22
2019-04-12 01:00:00	19	0	0.84
2019-04-12 02:00:00	15	0	0.83
2019-04-12 03:00:00	7	0	0.75
2019-04-12 04:00:00	20	0	1.25
2019-04-12 05:00:00	25	0	2
2019-04-12 06:00:00	147	1.5	12.84
2019-04-12 07:00:00	426	6.5	42
2019-04-12 08:00:00	419	7.34	43.59
2019-04-12 09:00:00	396	7.08	40.33
2019-04-12 10:00:00	343	7.34	35.42
2019-04-12 11:00:00	317	5.67	32.33
2019-04-12 12:00:00	351	22.5	40.92
2019-04-12 13:00:00	357	5.67	35.67
2019-04-12 14:00:00	351	5.75	36.34
2019-04-12 15:00:00	325	5.33	32.25
2019-04-12 16:00:00	323	9.17	34.42
2019-04-12 17:00:00	345	6.25	34.58
2019-04-12 18:00:00	334	13.09	37
2019-04-12 19:00:00	276	5	28.33
2019-04-12 20:00:00	178	2.5	18.67
2019-04-12 21:00:00	169	2.67	16.92
2019-04-12 22:00:00	132	1.83	13
2019-04-12 23:00:00	82	0.59	7.67
2019-04-13 00:00:00	57	0.11	4.44
2019-04-13 01:00:00	58	0.42	5
2019-04-13 02:00:00	21	0.08	3.25
2019-04-13 03:00:00	12	0	1.09
2019-04-13 04:00:00	25	0.08	1.5
2019-04-13 05:00:00	19	0	0.75
2019-04-13 06:00:00	62	0.5	4.59
2019-04-13 07:00:00	161	2.08	15.33
2019-04-13 08:00:00	216	3.17	22
2019-04-13 09:00:00	211	3.75	21.25
2019-04-13 10:00:00	191	2.58	19.59
2019-04-13 11:00:00	210	3.33	21.08
2019-04-13 12:00:00	230	3.25	22.5
2019-04-13 13:00:00	195	2.67	19.75
2019-04-13 14:00:00	161	1.75	16.08
2019-04-13 15:00:00	162	2.25	15.92
2019-04-13 16:00:00	165	1.92	15.84
2019-04-13 17:00:00	173	3.17	17.5
2019-04-13 18:00:00	162	2	15.25
2019-04-13 19:00:00	163	2.25	16.42
2019-04-13 20:00:00	134	1.5	12.83
2019-04-13 21:00:00	108	1.17	10.5
2019-04-13 22:00:00	107	1.25	10.25
2019-04-13 23:00:00	84	1.17	7.67
2019-04-14 00:00:00	87	0.67	8.22
2019-04-14 01:00:00	63	0.42	5.75
2019-04-14 02:00:00	40	0.25	3.08
2019-04-14 03:00:00	28	0	2
2019-04-14 04:00:00	18	0	0.67
2019-04-14 05:00:00	23	0.08	1.08
2019-04-14 06:00:00	39	0	2.84
2019-04-14 07:00:00	67	0.33	5.83
2019-04-14 08:00:00	75	0.58	7
2019-04-14 09:00:00	94	0.92	8.33
2019-04-14 10:00:00	125	1.17	11.83
2019-04-14 11:00:00	179	1.84	17.42
2019-04-14 12:00:00	199	2.25	19.17
2019-04-14 13:00:00	188	2.09	18.5
2019-04-14 14:00:00	150	1.33	14.67
2019-04-14 15:00:00	147	1.34	14.17
2019-04-14 16:00:00	120	1.33	12.5
2019-04-14 17:00:00	108	0.92	10
2019-04-14 18:00:00	145	1.17	13.58
2019-04-14 19:00:00	132	1.33	13.17
2019-04-14 20:00:00	89	0.59	7.92
2019-04-14 21:00:00	79	0.42	7.67
2019-04-14 22:00:00	47	0.08	3.75
2019-04-14 23:00:00	51	0.17	4.42
2019-04-15 00:00:00	25	0	1.67
2019-04-15 01:00:00	10	0	1.25
2019-04-15 02:00:00	8	0	1
2019-04-15 03:00:00	4	0	0.75
2019-04-15 04:00:00	9	0	1.08
2019-04-15 05:00:00	33	0.25	2.25
2019-04-15 06:00:00	141	1.33	12.83
2019-04-15 07:00:00	425	5.84	42.09
2019-04-15 08:00:00	405	6.17	40.92
2019-04-15 09:00:00	364	5.67	36.83
2019-04-15 10:00:00	292	4.84	30.67
2019-04-15 11:00:00	280	4.25	27.25
2019-04-15 12:00:00	278	4.17	27.92
2019-04-15 13:00:00	402	7.25	40.58
2019-04-15 14:00:00	400	6.92	40.42
2019-04-15 15:00:00	359	6.58	36.83
2019-04-15 16:00:00	344	6.75	35.5
2019-04-15 17:00:00	355	6.67	35.59
2019-04-15 18:00:00	404	8	42.34
2019-04-15 19:00:00	269	5.5	29
2019-04-15 20:00:00	172	2.33	17.5
2019-04-15 21:00:00	93	0.92	9.17
2019-04-15 22:00:00	72	0.58	6.84
2019-04-15 23:00:00	33	0.08	2.42
2019-04-16 00:00:00	15	0	1.11
2019-04-16 01:00:00	13	0	1.17
2019-04-16 02:00:00	6	0	0.5
2019-04-16 03:00:00	6	0	0.67
2019-04-16 04:00:00	7	0	0.33
2019-04-16 05:00:00	31	0	2.58
2019-04-16 06:00:00	150	1.67	12.59
2019-04-16 07:00:00	399	5.5	40.08
2019-04-16 08:00:00	412	6.67	42.08
2019-04-16 09:00:00	403	9.5	41.84
2019-04-16 10:00:00	364	6.83	37.58
2019-04-16 11:00:00	296	5.17	30.67
2019-04-16 12:00:00	301	5	29.75
2019-04-16 13:00:00	351	5.83	35.67
2019-04-16 14:00:00	386	7.92	39.5
2019-04-16 15:00:00	359	6.33	36.42
2019-04-16 16:00:00	361	6	36.83
2019-04-16 17:00:00	370	6.25	38.08
2019-04-16 18:00:00	399	7.67	40.33
2019-04-16 19:00:00	317	6.33	33.67
2019-04-16 20:00:00	179	2.75	18.67
2019-04-16 21:00:00	112	0.92	10.75
2019-04-16 22:00:00	112	1	11
2019-04-16 23:00:00	45	0.17	3.83
2019-04-17 00:00:00	25	0	1.56
2019-04-17 01:00:00	15	0	0.59
2019-04-17 02:00:00	6	0	0.92
2019-04-17 03:00:00	9	0	0.83
2019-04-17 04:00:00	11	0	0.58
2019-04-17 05:00:00	29	0.08	1.5
2019-04-17 06:00:00	142	1.58	12
2019-04-17 07:00:00	396	5.42	39.67
2019-04-17 08:00:00	439	7.08	43.83
2019-04-17 09:00:00	386	6.58	40.17
2019-04-17 10:00:00	306	4.92	31.5
2019-04-17 11:00:00	298	5.5	30.34
2019-04-17 12:00:00	292	6	29.92
2019-04-17 13:00:00	403	6.5	40.5
2019-04-17 14:00:00	383	7.09	39.83
2019-04-17 15:00:00	331	5.42	33.58
2019-04-17 16:00:00	350	5.83	35.5
2019-04-17 17:00:00	345	6.09	34.75
2019-04-17 18:00:00	337	5.42	35
2019-04-17 19:00:00	290	4.42	29.42
2019-04-17 20:00:00	189	2.09	19.33
2019-04-17 21:00:00	109	1.25	10.42
2019-04-17 22:00:00	128	1.33	12.42
2019-04-17 23:00:00	55	0.17	5
2019-04-18 00:00:00	32	0	2.33
2019-04-18 01:00:00	17	0	0.83
2019-04-18 02:00:00	14	0	0.75
2019-04-18 03:00:00	6	0	0.5
2019-04-18 04:00:00	12	0	0.67
2019-04-18 05:00:00	22	0	1.67
2019-04-18 06:00:00	113	1	9.92
2019-04-18 07:00:00	288	3.5	27.58
2019-04-18 08:00:00	328	4.92	33
2019-04-18 09:00:00	312	4.75	31.17
2019-04-18 10:00:00	266	4.17	27.75
2019-04-18 11:00:00	239	3.42	23.83
2019-04-18 12:00:00	234	3.09	23.42
2019-04-18 13:00:00	285	4.17	28.25
2019-04-18 14:00:00	322	5	32.17
2019-04-18 15:00:00	295	4.59	30.33
2019-04-18 16:00:00	254	3.08	24.92
2019-04-18 17:00:00	245	3.42	24.42
2019-04-18 18:00:00	267	4.42	27.08
2019-04-18 19:00:00	176	2.33	17.92
2019-04-18 20:00:00	141	1.67	13.83
2019-04-18 21:00:00	99	1	9.25
2019-04-18 22:00:00	90	0.67	8.42
2019-04-18 23:00:00	63	0.42	5.84
2019-04-19 00:00:00	47	0.33	3.78
2019-04-19 01:00:00	27	0	2.59
2019-04-19 02:00:00	16	0.08	1
2019-04-19 03:00:00	11	0	0.5
2019-04-19 04:00:00	17	0	1.09
2019-04-19 05:00:00	12	0	1.09
2019-04-19 06:00:00	29	0	1.75
2019-04-19 07:00:00	52	0.08	4.34
2019-04-19 08:00:00	120	1.17	11.25
2019-04-19 09:00:00	105	1	10
2019-04-19 10:00:00	83	0.5	8.08
2019-04-19 11:00:00	109	0.75	10.25
2019-04-19 12:00:00	101	0.59	9.42
2019-04-19 13:00:00	103	0.84	9.92
2019-04-19 14:00:00	112	0.84	10.75
2019-04-19 15:00:00	106	0.67	10.09
2019-04-19 16:00:00	81	0.42	7.67
2019-04-19 17:00:00	86	0.67	7.83
2019-04-19 18:00:00	118	1.5	11
2019-04-19 19:00:00	100	0.83	10
2019-04-19 20:00:00	78	0.58	7.34
2019-04-19 21:00:00	56	0.17	5
2019-04-19 22:00:00	73	0.33	6.5
2019-04-19 23:00:00	58	0.25	5
2019-04-20 00:00:00	37	0	3
2019-04-20 01:00:00	23	0	1.5
2019-04-20 02:00:00	13	0	1.17
2019-04-20 03:00:00	20	0	1.58
2019-04-20 04:00:00	8	0	0.75
2019-04-20 05:00:00	17	0	1.17
2019-04-20 06:00:00	26	0	1.83
2019-04-20 07:00:00	58	0.25	5
2019-04-20 08:00:00	94	0.84	8.5
2019-04-20 09:00:00	112	0.92	10.59
2019-04-20 10:00:00	138	1.42	12.92
2019-04-20 11:00:00	145	1.67	14.17
2019-04-20 12:00:00	127	1.25	12.92
2019-04-20 13:00:00	132	1.42	12.33
2019-04-20 14:00:00	126	1.08	12.09
2019-04-20 15:00:00	119	1	12.17
2019-04-20 16:00:00	104	0.58	9.75
2019-04-20 17:00:00	88	0.5	7.83
2019-04-20 18:00:00	87	0.5	7.92
2019-04-20 19:00:00	99	0.92	9.42
2019-04-20 20:00:00	83	0.84	8.08
2019-04-20 21:00:00	76	0.5	6.92
2019-04-20 22:00:00	67	0.5	5.75
2019-04-20 23:00:00	75	0.42	6.67
2019-04-21 00:00:00	41	0.22	3.22
2019-04-21 01:00:00	39	0.08	3.25
2019-04-21 02:00:00	28	0.08	1.92
2019-04-21 03:00:00	12	0	0.59
2019-04-21 04:00:00	19	0	0.84
2019-04-21 05:00:00	16	0	1
2019-04-21 06:00:00	29	0	1.75
2019-04-21 07:00:00	35	0.08	2.67
2019-04-21 08:00:00	62	0.17	5.09
2019-04-21 09:00:00	82	0.42	7.33
2019-04-21 10:00:00	110	0.83	10.33
2019-04-21 11:00:00	121	1	12
2019-04-21 12:00:00	180	1.83	17.67
2019-04-21 13:00:00	120	1.09	11.84
2019-04-21 14:00:00	113	0.34	10.33
2019-04-21 15:00:00	124	1	11.58
2019-04-21 16:00:00	146	1.09	13.92
2019-04-21 17:00:00	151	1.42	14.75
2019-04-21 18:00:00	118	1	11.5
2019-04-21 19:00:00	111	1	10.92
2019-04-21 20:00:00	100	0.5	9.33
2019-04-21 21:00:00	85	0.5	8.25
2019-04-21 22:00:00	50	0.08	4.17
2019-04-21 23:00:00	35	0.08	2.5
2019-04-22 00:00:00	19	0.11	1.78
2019-04-22 01:00:00	10	0	0.58
2019-04-22 02:00:00	9	0	0.58
2019-04-22 03:00:00	6	0	1.42
2019-04-22 04:00:00	7	0	0.83
2019-04-22 05:00:00	34	0.08	2.34
2019-04-22 06:00:00	126	1.42	11.25
2019-04-22 07:00:00	417	6.42	40
2019-04-22 08:00:00	408	6.58	41.92
2019-04-22 09:00:00	368	6.09	37.58
2019-04-22 10:00:00	320	5.67	33.17
2019-04-22 11:00:00	298	4.84	30.17
2019-04-22 12:00:00	295	5	30.17
2019-04-22 13:00:00	384	6.34	38.34
2019-04-22 14:00:00	406	7.75	40.83
2019-04-22 15:00:00	362	7.08	38.67
2019-04-22 16:00:00	344	6.67	34.83
2019-04-22 17:00:00	332	5.42	33.33
2019-04-22 18:00:00	341	8.42	35.92
2019-04-22 19:00:00	255	4.92	27.25
2019-04-22 20:00:00	128	1.67	12.67
2019-04-22 21:00:00	102	1.5	9.5
2019-04-22 22:00:00	95	1.67	9.5
2019-04-22 23:00:00	46	0.25	4
2019-04-23 00:00:00	9	0	1.22
2019-04-23 01:00:00	10	0	0.75
2019-04-23 02:00:00	6	0	0.59
2019-04-23 03:00:00	6	0	0.67
2019-04-23 04:00:00	4	0	0.42
2019-04-23 05:00:00	26	0.08	1.83
2019-04-23 06:00:00	162	1.83	14.08
2019-04-23 07:00:00	429	6.58	42.83
2019-04-23 08:00:00	374	6.17	39
2019-04-23 09:00:00	362	6.17	37.33
2019-04-23 10:00:00	339	6.17	33.92
2019-04-23 11:00:00	300	5.83	31.17
2019-04-23 12:00:00	304	5	30.67
2019-04-23 13:00:00	388	6.75	39.42
2019-04-23 14:00:00	398	8.58	40.5
2019-04-23 15:00:00	348	7.59	36.17
2019-04-23 16:00:00	365	6	37.42
2019-04-23 17:00:00	390	6.67	39.42
2019-04-23 18:00:00	333	8.92	35.42
2019-04-23 19:00:00	320	7.33	33.17
2019-04-23 20:00:00	163	2.25	16.83
2019-04-23 21:00:00	118	1.5	11.42
2019-04-23 22:00:00	113	1.67	11
2019-04-23 23:00:00	56	0.17	4.83
2019-04-24 00:00:00	37	0.11	3.11
2019-04-24 01:00:00	9	0	0.67
2019-04-24 02:00:00	3	0	0.67
2019-04-24 03:00:00	3	0	0.58
2019-04-24 04:00:00	13	0	0.67
2019-04-24 05:00:00	23	0	1.67
2019-04-24 06:00:00	146	1.58	12.75
2019-04-24 07:00:00	423	6.58	41.83
2019-04-24 08:00:00	432	11.42	45.09
2019-04-24 09:00:00	390	11.17	41
2019-04-24 10:00:00	340	6.75	35.83
2019-04-24 11:00:00	291	5.09	29.42
2019-04-24 12:00:00	318	5	32.33
2019-04-24 13:00:00	404	8.83	41.25
2019-04-24 14:00:00	389	7.33	39.58
2019-04-24 15:00:00	401	8.75	41.25
2019-04-24 16:00:00	339	9.5	36
2019-04-24 17:00:00	398	7.25	40.33
2019-04-24 18:00:00	438	11.08	46.25
2019-04-24 19:00:00	316	6.5	33.34
2019-04-24 20:00:00	156	2.09	16.09
2019-04-24 21:00:00	121	1.58	11.75
2019-04-24 22:00:00	113	1.42	10.83
2019-04-24 23:00:00	53	0.17	4.92
2019-04-25 00:00:00	43	0.22	3.56
2019-04-25 01:00:00	21	0.08	1.5
2019-04-25 02:00:00	5	0	0.92
2019-04-25 03:00:00	10	0	1
2019-04-25 04:00:00	9	0	0.83
2019-04-25 05:00:00	26	0	1.83
2019-04-25 06:00:00	147	1.58	13.17
2019-04-25 07:00:00	412	6.25	40.75
2019-04-25 08:00:00	401	7	41.25
2019-04-25 09:00:00	592	32	64.67
2019-04-25 10:00:00	303	5.34	31.34
2019-04-25 11:00:00	283	4.58	27.92
2019-04-25 12:00:00	341	6.5	35.42
2019-04-25 13:00:00	381	6.08	38.67
2019-04-25 14:00:00	368	6.75	37.84
2019-04-25 15:00:00	391	6.33	39.17
2019-04-25 16:00:00	341	5.67	34.92
2019-04-25 17:00:00	418	7.59	42.5
2019-04-25 18:00:00	383	10.25	40.17
2019-04-25 19:00:00	311	7.08	33.59
2019-04-25 20:00:00	200	3.83	20.5
2019-04-25 21:00:00	114	1.33	10.84
2019-04-25 22:00:00	119	1.59	11.58
2019-04-25 23:00:00	73	0.5	6.67
2019-04-26 00:00:00	47	0	4.22
2019-04-26 01:00:00	25	0	1.25
2019-04-26 02:00:00	11	0	1.25
2019-04-26 03:00:00	7	0	0.75
2019-04-26 04:00:00	12	0	0.92
2019-04-26 05:00:00	30	0	2
2019-04-26 06:00:00	166	1.92	14.67
2019-04-26 07:00:00	431	6.83	42.25
2019-04-26 08:00:00	412	7.84	43.17
2019-04-26 09:00:00	451	10	46.92
2019-04-26 10:00:00	350	10.09	36.83
2019-04-26 11:00:00	312	5.08	32.17
2019-04-26 12:00:00	318	5.75	32
2019-04-26 13:00:00	365	7	36.67
2019-04-26 14:00:00	368	6.84	38.34
2019-04-26 15:00:00	337	5.83	33.92
2019-04-26 16:00:00	333	5.83	34.33
2019-04-26 17:00:00	408	7.08	41
2019-04-26 18:00:00	325	8	34.92
2019-04-26 19:00:00	292	6.25	30
2019-04-26 20:00:00	199	3.25	20.33
2019-04-26 21:00:00	130	1.67	12.83
2019-04-26 22:00:00	147	3.08	14.83
2019-04-26 23:00:00	78	0.75	7.25
2019-04-27 00:00:00	87	0.44	7.78
2019-04-27 01:00:00	58	0.08	5
2019-04-27 02:00:00	39	0.08	3
2019-04-27 03:00:00	34	0	2.42
2019-04-27 04:00:00	15	0	1.17
2019-04-27 05:00:00	18	0	1.17
2019-04-27 06:00:00	51	0.25	3.83
2019-04-27 07:00:00	143	2.34	13.92
2019-04-27 08:00:00	227	4.5	22.25
2019-04-27 09:00:00	238	3.75	23.92
2019-04-27 10:00:00	234	3.75	24.17
2019-04-27 11:00:00	197	3.58	20.09
2019-04-27 12:00:00	235	4.25	23.59
2019-04-27 13:00:00	223	2.92	22.17
2019-04-27 14:00:00	166	2.09	16.92
2019-04-27 15:00:00	152	1.67	14.5
2019-04-27 16:00:00	134	1.67	13.08
2019-04-27 17:00:00	146	1.59	14.17
2019-04-27 18:00:00	168	1.92	16
2019-04-27 19:00:00	175	1.92	17.33
2019-04-27 20:00:00	160	1.83	15.67
2019-04-27 21:00:00	136	1.42	13.25
2019-04-27 22:00:00	99	0.92	9.25
2019-04-27 23:00:00	82	0.58	7.5
2019-04-28 00:00:00	77	0.56	7.22
2019-04-28 01:00:00	64	0.17	6
2019-04-28 02:00:00	42	0	3
2019-04-28 03:00:00	37	0	2.84
2019-04-28 04:00:00	22	0	1.09
2019-04-28 05:00:00	16	0	1.17
2019-04-28 06:00:00	33	0	2.42
2019-04-28 07:00:00	54	0.17	4.58
2019-04-28 08:00:00	95	0.67	8.34
2019-04-28 09:00:00	105	0.83	9.67
2019-04-28 10:00:00	155	1.33	14.75
2019-04-28 11:00:00	178	1.84	17.59
2019-04-28 12:00:00	213	2.34	20.33
2019-04-28 13:00:00	202	2.09	20.09
2019-04-28 14:00:00	163	1.83	16.17
2019-04-28 15:00:00	146	1.25	14.83
2019-04-28 16:00:00	143	1.25	13.58
2019-04-28 17:00:00	158	1.59	15.17
2019-04-28 18:00:00	140	1.58	13.67
2019-04-28 19:00:00	126	1.17	12.34
2019-04-28 20:00:00	103	0.75	9.83
2019-04-28 21:00:00	69	0.33	6
2019-04-28 22:00:00	49	0.08	4.42
2019-04-28 23:00:00	53	0	4.17
2019-04-29 00:00:00	33	0	2.78
2019-04-29 01:00:00	12	0	1.08
2019-04-29 02:00:00	4	0	0.33
2019-04-29 03:00:00	7	0	0.83
2019-04-29 04:00:00	6	0	0.67
2019-04-29 05:00:00	26	0	1.67
2019-04-29 06:00:00	150	1.83	13.33
2019-04-29 07:00:00	438	7.33	42.92
2019-04-29 08:00:00	414	7.17	42.83
2019-04-29 09:00:00	385	6.58	39.33
2019-04-29 10:00:00	317	5.92	33.33
2019-04-29 11:00:00	299	5.25	30.09
2019-04-29 12:00:00	313	5	31.59
2019-04-29 13:00:00	422	8.67	43.09
2019-04-29 14:00:00	414	7.17	42.33
2019-04-29 15:00:00	351	5.42	35.5
2019-04-29 16:00:00	338	5.42	34.17
2019-04-29 17:00:00	382	12.17	40.34
2019-04-29 18:00:00	325	15.83	37.5
2019-04-29 19:00:00	228	4.17	23.92
2019-04-29 20:00:00	159	2.92	16.09
2019-04-29 21:00:00	80	1.09	7.42
2019-04-29 22:00:00	90	0.92	8.42
2019-04-29 23:00:00	36	0	2.84
2019-04-30 00:00:00	21	0	1.44
2019-04-30 01:00:00	11	0	1.08
2019-04-30 02:00:00	0	0	0
2019-04-30 03:00:00	2	0	0.67
2019-04-30 04:00:00	9	0	0.67
2019-04-30 05:00:00	19	0	1.67
2019-04-30 06:00:00	161	1.5	13.83
2019-04-30 07:00:00	408	6.59	40.25
2019-04-30 08:00:00	383	7.33	40.67
2019-04-30 09:00:00	446	9.92	44.58
2019-04-30 10:00:00	423	8.17	44.17
2019-04-30 11:00:00	343	7.42	35.5
2019-04-30 12:00:00	383	6.67	39.17
2019-04-30 13:00:00	533	10.34	54
2019-04-30 14:00:00	489	14.75	51.92
2019-04-30 15:00:00	528	13	55.25
2019-04-30 16:00:00	504	12.42	52.75
2019-04-30 17:00:00	414	7.84	42.92
2019-04-30 18:00:00	326	11.92	36.33
2019-04-30 19:00:00	331	7.42	33.25
2019-04-30 20:00:00	218	3.58	23
2019-04-30 21:00:00	157	1.92	15.33
2019-04-30 22:00:00	135	2.59	14.08
2019-04-30 23:00:00	67	0.42	6.25
2019-05-01 00:00:00	49	0.11	4.22

## Sheet: PM 08120 072
Data/Hora	Intensidade(carros/hora)	Ocupacao(%)	Carga(%)
2019-04-01 00:00:00	33	0	2.55
2019-04-01 01:00:00	24	0	1.58
2019-04-01 02:00:00	18	0	1.17
2019-04-01 03:00:00	10	0	0.75
2019-04-01 04:00:00	10	0	1.5
2019-04-01 05:00:00	49	0.08	3.83
2019-04-01 06:00:00	394	4.09	35.5
2019-04-01 07:00:00	766	9.58	77.34
2019-04-01 08:00:00	783	10.58	80.75
2019-04-01 09:00:00	749	10.17	75
2019-04-01 10:00:00	717	9.83	73.83
2019-04-01 11:00:00	658	8.58	67.42
2019-04-01 12:00:00	694	9.25	71.84
2019-04-01 13:00:00	833	11.17	85.09
2019-04-01 14:00:00	809	10.83	81.83
2019-04-01 15:00:00	817	11.34	83
2019-04-01 16:00:00	774	11.34	79.5
2019-04-01 17:00:00	808	12	82.58
2019-04-01 18:00:00	557	24	63.25
2019-04-01 19:00:00	617	8.5	62.5
2019-04-01 20:00:00	387	4.59	40.42
2019-04-01 21:00:00	305	3.42	30.92
2019-04-01 22:00:00	342	3.83	34.75
2019-04-01 23:00:00	95	0.42	9.33
2019-04-02 00:00:00	61	0.11	5.78
2019-04-02 01:00:00	15	0	1.08
2019-04-02 02:00:00	19	0	1
2019-04-02 03:00:00	4	0	0.67
2019-04-02 04:00:00	10	0	0.92
2019-04-02 05:00:00	44	0.08	3.42
2019-04-02 06:00:00	412	4.42	36.34
2019-04-02 07:00:00	694	8.67	71.92
2019-04-02 08:00:00	734	10.33	74.5
2019-04-02 09:00:00	748	10	77.42
2019-04-02 10:00:00	603	7.83	60.59
2019-04-02 11:00:00	664	8.92	67.5
2019-04-02 12:00:00	741	10	75.92
2019-04-02 13:00:00	815	11	83
2019-04-02 14:00:00	802	11.17	81.17
2019-04-02 15:00:00	787	10.84	80.67
2019-04-02 16:00:00	855	12.17	87.59
2019-04-02 17:00:00	844	11.25	86.67
2019-04-02 18:00:00	643	9.08	67.84
2019-04-02 19:00:00	693	10.5	69.84
2019-04-02 20:00:00	460	5.75	49.08
2019-04-02 21:00:00	350	3.92	35.08
2019-04-02 22:00:00	369	4.33	37.92
2019-04-02 23:00:00	103	0.58	10.59
2019-04-03 00:00:00	48	0.11	4
2019-04-03 01:00:00	18	0	0.83
2019-04-03 02:00:00	15	0	1
2019-04-03 03:00:00	10	0	0.67
2019-04-03 04:00:00	5	0	0.58
2019-04-03 05:00:00	48	0.08	3.25
2019-04-03 06:00:00	390	4.25	35.17
2019-04-03 07:00:00	683	8.42	71.5
2019-04-03 08:00:00	763	9.92	75.92
2019-04-03 09:00:00	675	14.42	70.5
2019-04-03 10:00:00	742	10.5	75.84
2019-04-03 11:00:00	694	9.34	70.67
2019-04-03 12:00:00	717	9.42	73.42
2019-04-03 13:00:00	764	10.25	77.67
2019-04-03 14:00:00	796	12.08	81
2019-04-03 15:00:00	791	11.17	80.17
2019-04-03 16:00:00	844	11.83	86.67
2019-04-03 17:00:00	825	11.42	85.08
2019-04-03 18:00:00	630	18.67	67.84
2019-04-03 19:00:00	667	9.33	68.5
2019-04-03 20:00:00	386	4.92	40.75
2019-04-03 21:00:00	366	4.17	36.34
2019-04-03 22:00:00	394	4.75	40.58
2019-04-03 23:00:00	133	1	13.25
2019-04-04 00:00:00	80	0.22	7.55
2019-04-04 01:00:00	23	0	1.25
2019-04-04 02:00:00	18	0	1.33
2019-04-04 03:00:00	12	0	0.92
2019-04-04 04:00:00	8	0	0.92
2019-04-04 05:00:00	48	0	3.67
2019-04-04 06:00:00	387	4.25	34.17
2019-04-04 07:00:00	721	8.33	74.42
2019-04-04 08:00:00	752	10.34	76.09
2019-04-04 09:00:00	689	11.17	72.42
2019-04-04 10:00:00	688	10.25	68.42
2019-04-04 11:00:00	701	9.25	72.5
2019-04-04 12:00:00	742	10	75.34
2019-04-04 13:00:00	811	11.5	83.09
2019-04-04 14:00:00	794	11.58	80.17
2019-04-04 15:00:00	825	11.58	85
2019-04-04 16:00:00	835	11.75	84.75
2019-04-04 17:00:00	821	11.58	84.09
2019-04-04 18:00:00	673	9.75	70.83
2019-04-04 19:00:00	746	10.75	76.25
2019-04-04 20:00:00	461	5.83	48.34
2019-04-04 21:00:00	339	4	34.83
2019-04-04 22:00:00	393	4.75	39.67
2019-04-04 23:00:00	156	1.34	15.84
2019-04-05 00:00:00	95	0.44	9.33
2019-04-05 01:00:00	30	0	2.25
2019-04-05 02:00:00	20	0	1.33
2019-04-05 03:00:00	16	0	1
2019-04-05 04:00:00	18	0	1.33
2019-04-05 05:00:00	53	0.08	4
2019-04-05 06:00:00	393	4.25	34.92
2019-04-05 07:00:00	761	9.75	77.75
2019-04-05 08:00:00	762	10.17	77.92
2019-04-05 09:00:00	719	9.92	72.92
2019-04-05 10:00:00	754	10.59	77.58
2019-04-05 11:00:00	774	10.75	78.67
2019-04-05 12:00:00	605	21.92	67.25
2019-04-05 13:00:00	771	10.5	76.84
2019-04-05 14:00:00	796	11.58	82
2019-04-05 15:00:00	828	11.75	83.42
2019-04-05 16:00:00	795	10.67	82
2019-04-05 17:00:00	800	11	81.33
2019-04-05 18:00:00	709	11.33	74
2019-04-05 19:00:00	704	10.17	71.33
2019-04-05 20:00:00	595	8.17	61.92
2019-04-05 21:00:00	400	5.17	42.34
2019-04-05 22:00:00	393	5.17	40.84
2019-04-05 23:00:00	200	1.84	20.09
2019-04-06 00:00:00	192	1.89	18.44
2019-04-06 01:00:00	121	0.83	11.92
2019-04-06 02:00:00	68	0.17	6.17
2019-04-06 03:00:00	32	0	2.42
2019-04-06 04:00:00	29	0	1.67
2019-04-06 05:00:00	40	0.08	2.92
2019-04-06 06:00:00	155	1	13.84
2019-04-06 07:00:00	315	3.08	29.83
2019-04-06 08:00:00	511	6.08	51.67
2019-04-06 09:00:00	515	6.17	52.25
2019-04-06 10:00:00	515	6	51.75
2019-04-06 11:00:00	579	7.08	57.67
2019-04-06 12:00:00	637	7.84	65.5
2019-04-06 13:00:00	606	6.83	62.59
2019-04-06 14:00:00	475	5.25	48.25
2019-04-06 15:00:00	496	5.67	50.67
2019-04-06 16:00:00	455	5.25	46.17
2019-04-06 17:00:00	445	5.09	44.67
2019-04-06 18:00:00	445	5.59	45.67
2019-04-06 19:00:00	421	5.33	43.17
2019-04-06 20:00:00	395	5.33	39.25
2019-04-06 21:00:00	344	4.34	35
2019-04-06 22:00:00	283	3.5	28.83
2019-04-06 23:00:00	214	2.59	21.33
2019-04-07 00:00:00	213	2.56	20.67
2019-04-07 01:00:00	148	1.75	14.75
2019-04-07 02:00:00	84	2.34	8.75
2019-04-07 03:00:00	91	0.5	7.92
2019-04-07 04:00:00	67	0.08	6.08
2019-04-07 05:00:00	51	0	4.25
2019-04-07 06:00:00	91	0.33	7.84
2019-04-07 07:00:00	156	1.17	15
2019-04-07 08:00:00	239	2.17	22.75
2019-04-07 09:00:00	298	3.17	29.08
2019-04-07 10:00:00	369	4.09	37.17
2019-04-07 11:00:00	438	5.17	43.42
2019-04-07 12:00:00	530	6.25	53.42
2019-04-07 13:00:00	469	5.5	47.92
2019-04-07 14:00:00	382	4	39.33
2019-04-07 15:00:00	383	4.08	38.34
2019-04-07 16:00:00	364	3.83	36.08
2019-04-07 17:00:00	381	4.17	38.75
2019-04-07 18:00:00	369	4.17	35.92
2019-04-07 19:00:00	316	3.58	32.42
2019-04-07 20:00:00	308	3.33	30.75
2019-04-07 21:00:00	194	1.67	19.92
2019-04-07 22:00:00	122	0.92	12.17
2019-04-07 23:00:00	79	0.25	7.5
2019-04-08 00:00:00	45	0.11	4
2019-04-08 01:00:00	17	0	1.59
2019-04-08 02:00:00	9	0	1
2019-04-08 03:00:00	11	0	0.83
2019-04-08 04:00:00	10	0	1.17
2019-04-08 05:00:00	51	0.25	3.42
2019-04-08 06:00:00	381	4.08	34.42
2019-04-08 07:00:00	812	10.34	81.59
2019-04-08 08:00:00	773	11.17	79.92
2019-04-08 09:00:00	735	9.58	75.92
2019-04-08 10:00:00	669	9.08	67.83
2019-04-08 11:00:00	661	8.83	67.42
2019-04-08 12:00:00	457	35.08	59.33
2019-04-08 13:00:00	751	12.25	74.5
2019-04-08 14:00:00	782	10.42	79.33
2019-04-08 15:00:00	797	10.67	81.92
2019-04-08 16:00:00	798	11.33	81.17
2019-04-08 17:00:00	801	11.17	82.75
2019-04-08 18:00:00	750	11.42	77
2019-04-08 19:00:00	664	9.42	69.5
2019-04-08 20:00:00	417	5.25	43.42
2019-04-08 21:00:00	291	3.25	29.42
2019-04-08 22:00:00	356	4.5	36.92
2019-04-08 23:00:00	81	0.33	7.75
2019-04-09 00:00:00	40	0	3.33
2019-04-09 01:00:00	19	0	1
2019-04-09 02:00:00	11	0	0.92
2019-04-09 03:00:00	15	0	0.92
2019-04-09 04:00:00	9	0	0.75
2019-04-09 05:00:00	57	0.17	4.5
2019-04-09 06:00:00	396	4.25	34.75
2019-04-09 07:00:00	679	8.08	71
2019-04-09 08:00:00	809	10.5	80.67
2019-04-09 09:00:00	684	9	69.75
2019-04-09 10:00:00	717	9.42	73.75
2019-04-09 11:00:00	687	9	69.92
2019-04-09 12:00:00	780	10.67	79.67
2019-04-09 13:00:00	777	10.09	79.5
2019-04-09 14:00:00	810	11.58	81.33
2019-04-09 15:00:00	822	11.09	84.25
2019-04-09 16:00:00	771	10.67	80.59
2019-04-09 17:00:00	837	12.25	84.58
2019-04-09 18:00:00	761	11.17	79.08
2019-04-09 19:00:00	730	10.5	75.42
2019-04-09 20:00:00	446	5.75	46.42
2019-04-09 21:00:00	338	3.92	34.33
2019-04-09 22:00:00	372	4.17	38.09
2019-04-09 23:00:00	110	0.83	11.67
2019-04-10 00:00:00	48	0.11	4.11
2019-04-10 01:00:00	18	0	0.67
2019-04-10 02:00:00	14	0.08	0.92
2019-04-10 03:00:00	8	0	0.75
2019-04-10 04:00:00	13	0	1.09
2019-04-10 05:00:00	50	0.08	3.83
2019-04-10 06:00:00	391	4	34.34
2019-04-10 07:00:00	739	9.33	77.25
2019-04-10 08:00:00	737	9.84	73
2019-04-10 09:00:00	773	10.58	80.25
2019-04-10 10:00:00	705	9.75	71.92
2019-04-10 11:00:00	706	9.5	72.08
2019-04-10 12:00:00	783	10.83	80.83
2019-04-10 13:00:00	811	11.25	82.92
2019-04-10 14:00:00	877	12.59	88.75
2019-04-10 15:00:00	818	11.58	84
2019-04-10 16:00:00	825	11.92	83.67
2019-04-10 17:00:00	810	12	83.67
2019-04-10 18:00:00	618	19.42	67.09
2019-04-10 19:00:00	603	8.25	62.25
2019-04-10 20:00:00	424	5.25	43.59
2019-04-10 21:00:00	361	4.25	36.58
2019-04-10 22:00:00	416	5.09	42.59
2019-04-10 23:00:00	135	0.92	14.09
2019-04-11 00:00:00	81	0.33	7.33
2019-04-11 01:00:00	25	0	1.5
2019-04-11 02:00:00	11	0	0.67
2019-04-11 03:00:00	10	0	0.58
2019-04-11 04:00:00	13	0.08	1.25
2019-04-11 05:00:00	61	0.17	4.5
2019-04-11 06:00:00	379	3.83	34.75
2019-04-11 07:00:00	727	9.34	74.59
2019-04-11 08:00:00	787	10.75	79.08
2019-04-11 09:00:00	755	10.33	78
2019-04-11 10:00:00	719	10.08	72.5
2019-04-11 11:00:00	728	10.08	74.5
2019-04-11 12:00:00	763	10.58	78.17
2019-04-11 13:00:00	800	11.09	82.58
2019-04-11 14:00:00	847	11.92	84.5
2019-04-11 15:00:00	818	11.34	84.25
2019-04-11 16:00:00	825	11.67	84.59
2019-04-11 17:00:00	854	12.25	86.17
2019-04-11 18:00:00	741	11	78.09
2019-04-11 19:00:00	712	10.42	73.17
2019-04-11 20:00:00	542	7.5	56.84
2019-04-11 21:00:00	392	4.75	39.75
2019-04-11 22:00:00	372	4.59	38.34
2019-04-11 23:00:00	170	1.59	17.25
2019-04-12 00:00:00	111	0.56	11.22
2019-04-12 01:00:00	41	0.25	3.83
2019-04-12 02:00:00	16	0	1.17
2019-04-12 03:00:00	17	0	1.5
2019-04-12 04:00:00	24	0	1.42
2019-04-12 05:00:00	62	0.25	4.75
2019-04-12 06:00:00	395	4.25	34.67
2019-04-12 07:00:00	791	9.84	81.5
2019-04-12 08:00:00	824	11.83	83.92
2019-04-12 09:00:00	750	11.75	78.42
2019-04-12 10:00:00	727	9.83	71.75
2019-04-12 11:00:00	733	9.92	76.09
2019-04-12 12:00:00	550	32.33	65.42
2019-04-12 13:00:00	753	10.5	76.09
2019-04-12 14:00:00	768	9.67	78.5
2019-04-12 15:00:00	792	11.33	80.58
2019-04-12 16:00:00	870	12.33	88.92
2019-04-12 17:00:00	813	11.59	82.83
2019-04-12 18:00:00	596	25.67	67.5
2019-04-12 19:00:00	709	10.58	72.67
2019-04-12 20:00:00	552	7.25	57.34
2019-04-12 21:00:00	444	5.58	45.42
2019-04-12 22:00:00	386	4.92	39.92
2019-04-12 23:00:00	215	2.08	21.67
2019-04-13 00:00:00	181	1.44	17.78
2019-04-13 01:00:00	101	0.25	9.75
2019-04-13 02:00:00	63	0.17	5.67
2019-04-13 03:00:00	28	0	1.92
2019-04-13 04:00:00	33	0	2
2019-04-13 05:00:00	52	0	4.33
2019-04-13 06:00:00	159	0.92	13
2019-04-13 07:00:00	346	3.58	34.17
2019-04-13 08:00:00	532	6.5	53
2019-04-13 09:00:00	480	5.75	49.42
2019-04-13 10:00:00	492	5.92	49.58
2019-04-13 11:00:00	563	7	56.75
2019-04-13 12:00:00	649	8.42	65
2019-04-13 13:00:00	599	7.25	62.17
2019-04-13 14:00:00	460	5.25	48
2019-04-13 15:00:00	414	4.59	42.25
2019-04-13 16:00:00	394	4.42	39.42
2019-04-13 17:00:00	451	5.09	44.5
2019-04-13 18:00:00	449	5.83	46.17
2019-04-13 19:00:00	479	6	48.42
2019-04-13 20:00:00	405	5.17	41.33
2019-04-13 21:00:00	305	3.67	31
2019-04-13 22:00:00	254	3.08	26
2019-04-13 23:00:00	207	2.17	20.42
2019-04-14 00:00:00	200	1.78	19.89
2019-04-14 01:00:00	113	0.75	10.92
2019-04-14 02:00:00	103	0.5	9.42
2019-04-14 03:00:00	67	0.33	5.83
2019-04-14 04:00:00	55	0.08	5.08
2019-04-14 05:00:00	44	0.08	3.25
2019-04-14 06:00:00	78	0.17	6.25
2019-04-14 07:00:00	159	1.5	15
2019-04-14 08:00:00	365	4.84	33.59
2019-04-14 09:00:00	408	5.17	43.17
2019-04-14 10:00:00	371	4.09	36.58
2019-04-14 11:00:00	435	4.92	43.33
2019-04-14 12:00:00	506	6.08	51.34
2019-04-14 13:00:00	439	4.67	45.17
2019-04-14 14:00:00	379	4.17	38.42
2019-04-14 15:00:00	408	4.42	40.42
2019-04-14 16:00:00	336	3.67	34.42
2019-04-14 17:00:00	307	3.25	30.92
2019-04-14 18:00:00	381	4.5	37.84
2019-04-14 19:00:00	309	3.25	30.92
2019-04-14 20:00:00	252	2.58	25.25
2019-04-14 21:00:00	209	2	21.08
2019-04-14 22:00:00	103	0.58	10.42
2019-04-14 23:00:00	94	0.33	8.33
2019-04-15 00:00:00	45	0	4.22
2019-04-15 01:00:00	20	0	1.09
2019-04-15 02:00:00	18	0	0.84
2019-04-15 03:00:00	11	0	1.33
2019-04-15 04:00:00	16	0	0.92
2019-04-15 05:00:00	53	0.17	4.08
2019-04-15 06:00:00	404	4.25	36.5
2019-04-15 07:00:00	833	10.33	83.92
2019-04-15 08:00:00	767	10.17	78.75
2019-04-15 09:00:00	771	9.92	78.67
2019-04-15 10:00:00	687	9	71.58
2019-04-15 11:00:00	632	7.92	64.58
2019-04-15 12:00:00	685	8.25	68.83
2019-04-15 13:00:00	686	11.5	71.33
2019-04-15 14:00:00	817	11.59	82.92
2019-04-15 15:00:00	814	11.92	83.42
2019-04-15 16:00:00	826	12.08	84.08
2019-04-15 17:00:00	844	13.17	86.42
2019-04-15 18:00:00	736	12.17	75.92
2019-04-15 19:00:00	637	9.25	67.08
2019-04-15 20:00:00	381	4.67	39.5
2019-04-15 21:00:00	302	3.42	30.67
2019-04-15 22:00:00	233	2.34	23.67
2019-04-15 23:00:00	101	0.67	9.92
2019-04-16 00:00:00	56	0.11	4.89
2019-04-16 01:00:00	14	0.17	0.92
2019-04-16 02:00:00	14	0	1.17
2019-04-16 03:00:00	7	0	0.83
2019-04-16 04:00:00	10	0	1.25
2019-04-16 05:00:00	42	0.08	2.67
2019-04-16 06:00:00	380	4	33.83
2019-04-16 07:00:00	760	9.5	78.75
2019-04-16 08:00:00	833	11.5	84.5
2019-04-16 09:00:00	721	18.25	74.75
2019-04-16 10:00:00	700	9.92	71.5
2019-04-16 11:00:00	744	10.75	76.5
2019-04-16 12:00:00	752	10.25	76.5
2019-04-16 13:00:00	792	10.5	82
2019-04-16 14:00:00	808	11.42	81.25
2019-04-16 15:00:00	839	11.67	85.75
2019-04-16 16:00:00	817	11.67	83.75
2019-04-16 17:00:00	819	11.5	83.67
2019-04-16 18:00:00	718	10.75	74.33
2019-04-16 19:00:00	719	11.17	74.25
2019-04-16 20:00:00	433	5.34	45.75
2019-04-16 21:00:00	334	3.84	33.5
2019-04-16 22:00:00	280	2.92	28.75
2019-04-16 23:00:00	124	0.5	12.58
2019-04-17 00:00:00	71	0.22	6.44
2019-04-17 01:00:00	40	0.08	3.25
2019-04-17 02:00:00	10	0	1
2019-04-17 03:00:00	9	0	0.92
2019-04-17 04:00:00	25	0	2.17
2019-04-17 05:00:00	50	0.17	3.5
2019-04-17 06:00:00	388	4.42	34.67
2019-04-17 07:00:00	762	9.92	78.5
2019-04-17 08:00:00	737	9.84	74.08
2019-04-17 09:00:00	795	10.92	81.5
2019-04-17 10:00:00	744	9.83	76.25
2019-04-17 11:00:00	724	9.83	73.67
2019-04-17 12:00:00	740	10.17	75.92
2019-04-17 13:00:00	816	10.84	83.75
2019-04-17 14:00:00	808	11.33	81.67
2019-04-17 15:00:00	848	12.58	87.17
2019-04-17 16:00:00	847	12.58	86.75
2019-04-17 17:00:00	780	10.84	80.42
2019-04-17 18:00:00	728	10.42	73.92
2019-04-17 19:00:00	700	9.83	72.17
2019-04-17 20:00:00	478	6	50.42
2019-04-17 21:00:00	338	3.67	34.92
2019-04-17 22:00:00	292	3.25	29.75
2019-04-17 23:00:00	155	1.08	15.5
2019-04-18 00:00:00	83	0.44	7.78
2019-04-18 01:00:00	42	0.08	3.5
2019-04-18 02:00:00	26	0	1.84
2019-04-18 03:00:00	20	0	0.92
2019-04-18 04:00:00	22	0	1.42
2019-04-18 05:00:00	48	0.08	2.92
2019-04-18 06:00:00	243	2.17	21.58
2019-04-18 07:00:00	642	7.5	63.59
2019-04-18 08:00:00	757	9.58	77.59
2019-04-18 09:00:00	700	9	71.25
2019-04-18 10:00:00	642	8.67	65.5
2019-04-18 11:00:00	588	7.17	61.08
2019-04-18 12:00:00	639	7.83	65.25
2019-04-18 13:00:00	660	8.17	66.58
2019-04-18 14:00:00	735	10	74.17
2019-04-18 15:00:00	723	9.17	74.67
2019-04-18 16:00:00	708	9	72.5
2019-04-18 17:00:00	639	7.67	65.08
2019-04-18 18:00:00	605	8	63
2019-04-18 19:00:00	524	6.67	53.08
2019-04-18 20:00:00	412	5	43.5
2019-04-18 21:00:00	295	3.09	29.34
2019-04-18 22:00:00	220	2.25	22.08
2019-04-18 23:00:00	170	1.5	16.33
2019-04-19 00:00:00	151	1.33	15.11
2019-04-19 01:00:00	77	0.08	7.09
2019-04-19 02:00:00	35	0.08	2.83
2019-04-19 03:00:00	41	0	2.83
2019-04-19 04:00:00	30	0	2.09
2019-04-19 05:00:00	28	0	1.75
2019-04-19 06:00:00	79	0.08	6.33
2019-04-19 07:00:00	117	0.67	10.92
2019-04-19 08:00:00	152	1.09	14.5
2019-04-19 09:00:00	152	1.17	15.08
2019-04-19 10:00:00	214	2.25	19.92
2019-04-19 11:00:00	248	2.5	25.33
2019-04-19 12:00:00	261	2.67	25.34
2019-04-19 13:00:00	237	2.34	23.92
2019-04-19 14:00:00	218	2.08	21.25
2019-04-19 15:00:00	214	1.83	20.92
2019-04-19 16:00:00	227	2.33	22.59
2019-04-19 17:00:00	232	2.09	22.67
2019-04-19 18:00:00	310	3.67	30.33
2019-04-19 19:00:00	300	3.75	31.59
2019-04-19 20:00:00	218	2.34	21.75
2019-04-19 21:00:00	189	1.83	18.83
2019-04-19 22:00:00	131	1.08	12.67
2019-04-19 23:00:00	108	0.84	10.5
2019-04-20 00:00:00	85	0.11	8
2019-04-20 01:00:00	77	0.42	7.59
2019-04-20 02:00:00	26	0	1.75
2019-04-20 03:00:00	22	0	1.09
2019-04-20 04:00:00	23	0	1.25
2019-04-20 05:00:00	38	0	3
2019-04-20 06:00:00	76	0.25	6.42
2019-04-20 07:00:00	151	1.17	13.58
2019-04-20 08:00:00	207	1.83	20.25
2019-04-20 09:00:00	280	2.92	27.5
2019-04-20 10:00:00	326	3.33	32.83
2019-04-20 11:00:00	343	3.5	33.17
2019-04-20 12:00:00	381	4	38.84
2019-04-20 13:00:00	364	3.84	36.92
2019-04-20 14:00:00	330	3.58	32.92
2019-04-20 15:00:00	289	3.08	29.17
2019-04-20 16:00:00	246	2.25	24.92
2019-04-20 17:00:00	228	2	22.92
2019-04-20 18:00:00	271	2.75	25.67
2019-04-20 19:00:00	312	3.5	31.17
2019-04-20 20:00:00	246	2.75	24.67
2019-04-20 21:00:00	213	2.33	21.67
2019-04-20 22:00:00	191	2.09	19.17
2019-04-20 23:00:00	140	1.5	12.67
2019-04-21 00:00:00	115	0.56	12.45
2019-04-21 01:00:00	74	0.34	7
2019-04-21 02:00:00	52	0.17	4.25
2019-04-21 03:00:00	36	0	2.84
2019-04-21 04:00:00	34	0	2.25
2019-04-21 05:00:00	39	0.17	2.83
2019-04-21 06:00:00	87	0.42	7.58
2019-04-21 07:00:00	122	0.67	11.5
2019-04-21 08:00:00	163	1.34	15.34
2019-04-21 09:00:00	198	1.59	19.09
2019-04-21 10:00:00	262	2.5	25.75
2019-04-21 11:00:00	351	3.75	34.84
2019-04-21 12:00:00	365	3.75	36.42
2019-04-21 13:00:00	389	4.17	39
2019-04-21 14:00:00	340	3.5	33.92
2019-04-21 15:00:00	348	3.42	34.58
2019-04-21 16:00:00	347	3.58	34.58
2019-04-21 17:00:00	290	2.75	30.09
2019-04-21 18:00:00	345	3.83	33.25
2019-04-21 19:00:00	300	3.25	30.83
2019-04-21 20:00:00	300	3.25	29.67
2019-04-21 21:00:00	212	2	21.5
2019-04-21 22:00:00	132	1	13.17
2019-04-21 23:00:00	106	0.67	9.84
2019-04-22 00:00:00	48	0	4.44
2019-04-22 01:00:00	26	0	1.67
2019-04-22 02:00:00	13	0	1.42
2019-04-22 03:00:00	5	0	0.58
2019-04-22 04:00:00	20	0.08	1.5
2019-04-22 05:00:00	54	0.17	4.25
2019-04-22 06:00:00	390	3.92	36.17
2019-04-22 07:00:00	849	12.09	84.83
2019-04-22 08:00:00	797	11.75	82.5
2019-04-22 09:00:00	774	11	78.92
2019-04-22 10:00:00	706	9.92	72.25
2019-04-22 11:00:00	703	9.42	72
2019-04-22 12:00:00	714	9.5	73.34
2019-04-22 13:00:00	827	11.17	83.34
2019-04-22 14:00:00	817	11.59	83.84
2019-04-22 15:00:00	828	11.34	84.67
2019-04-22 16:00:00	849	11.67	85.84
2019-04-22 17:00:00	840	12.17	86.08
2019-04-22 18:00:00	732	10.75	76.83
2019-04-22 19:00:00	635	8.75	65.75
2019-04-22 20:00:00	389	4.75	40.09
2019-04-22 21:00:00	313	3.58	31.92
2019-04-22 22:00:00	336	4.09	34.09
2019-04-22 23:00:00	86	0.17	9.17
2019-04-23 00:00:00	49	0.11	4.56
2019-04-23 01:00:00	16	0	1
2019-04-23 02:00:00	12	0	0.75
2019-04-23 03:00:00	10	0	0.5
2019-04-23 04:00:00	14	0	1.17
2019-04-23 05:00:00	55	0.17	4
2019-04-23 06:00:00	414	4.59	37.08
2019-04-23 07:00:00	656	7.92	68
2019-04-23 08:00:00	769	10.34	78.5
2019-04-23 09:00:00	741	11.58	75.34
2019-04-23 10:00:00	713	9.58	73.25
2019-04-23 11:00:00	690	9.25	70.08
2019-04-23 12:00:00	752	10.42	76.67
2019-04-23 13:00:00	827	11	84.83
2019-04-23 14:00:00	808	11.42	82.42
2019-04-23 15:00:00	832	12.08	84.5
2019-04-23 16:00:00	837	11.75	85.83
2019-04-23 17:00:00	832	11.84	84.75
2019-04-23 18:00:00	731	10.75	75.34
2019-04-23 19:00:00	726	11.25	76.17
2019-04-23 20:00:00	415	5.5	44
2019-04-23 21:00:00	306	3.42	30.83
2019-04-23 22:00:00	304	3.5	30.92
2019-04-23 23:00:00	126	0.84	12.75
2019-04-24 00:00:00	84	0.33	8
2019-04-24 01:00:00	30	0.08	2.25
2019-04-24 02:00:00	18	0	1
2019-04-24 03:00:00	13	0	0.83
2019-04-24 04:00:00	19	0	1.33
2019-04-24 05:00:00	47	0	3.84
2019-04-24 06:00:00	416	4.5	37.25
2019-04-24 07:00:00	744	9.33	77.58
2019-04-24 08:00:00	785	10.84	77.92
2019-04-24 09:00:00	781	11	80.75
2019-04-24 10:00:00	712	10	73
2019-04-24 11:00:00	654	8.83	67.17
2019-04-24 12:00:00	759	10.33	77.25
2019-04-24 13:00:00	787	11.25	81.33
2019-04-24 14:00:00	845	13.25	85.08
2019-04-24 15:00:00	807	12.83	83.09
2019-04-24 16:00:00	838	12	84.75
2019-04-24 17:00:00	844	12.33	86.34
2019-04-24 18:00:00	800	14.17	82.75
2019-04-24 19:00:00	663	12.42	69.92
2019-04-24 20:00:00	429	5.5	44.17
2019-04-24 21:00:00	370	4.25	38.25
2019-04-24 22:00:00	370	4.42	37.25
2019-04-24 23:00:00	129	0.75	13.17
2019-04-25 00:00:00	88	0.44	8.56
2019-04-25 01:00:00	32	0	2.25
2019-04-25 02:00:00	20	0	1.83
2019-04-25 03:00:00	21	0	1.25
2019-04-25 04:00:00	23	0	1.42
2019-04-25 05:00:00	57	0.25	4.59
2019-04-25 06:00:00	383	4.08	34.67
2019-04-25 07:00:00	697	8.25	71.92
2019-04-25 08:00:00	740	9.75	75.25
2019-04-25 09:00:00	684	8.92	69
2019-04-25 10:00:00	694	9.75	71
2019-04-25 11:00:00	701	9.67	71.92
2019-04-25 12:00:00	767	10.34	77.42
2019-04-25 13:00:00	819	11.17	84.5
2019-04-25 14:00:00	832	11.58	83.5
2019-04-25 15:00:00	811	11.42	83.25
2019-04-25 16:00:00	792	11.17	82.09
2019-04-25 17:00:00	808	13.09	82.75
2019-04-25 18:00:00	605	22.17	64.75
2019-04-25 19:00:00	556	15.08	59.33
2019-04-25 20:00:00	525	6.75	54.25
2019-04-25 21:00:00	355	3.83	36.75
2019-04-25 22:00:00	401	5.08	40.59
2019-04-25 23:00:00	140	1.08	14.33
2019-04-26 00:00:00	124	0.89	12.33
2019-04-26 01:00:00	32	0	2.58
2019-04-26 02:00:00	36	0	2.5
2019-04-26 03:00:00	21	0	1.67
2019-04-26 04:00:00	25	0	1.42
2019-04-26 05:00:00	55	0.17	3.75
2019-04-26 06:00:00	385	4.17	34.75
2019-04-26 07:00:00	771	10.59	79.58
2019-04-26 08:00:00	702	9.42	71
2019-04-26 09:00:00	680	9.5	69
2019-04-26 10:00:00	746	10.42	76.92
2019-04-26 11:00:00	712	9.67	73.33
2019-04-26 12:00:00	684	9.67	70.34
2019-04-26 13:00:00	687	9.25	71.83
2019-04-26 14:00:00	819	11.33	80.67
2019-04-26 15:00:00	842	11.5	85.58
2019-04-26 16:00:00	811	11.5	83.5
2019-04-26 17:00:00	860	12.84	87.83
2019-04-26 18:00:00	742	11	77.92
2019-04-26 19:00:00	731	11.5	74.84
2019-04-26 20:00:00	502	6.67	52.92
2019-04-26 21:00:00	393	4.92	39.84
2019-04-26 22:00:00	416	5.67	43.25
2019-04-26 23:00:00	248	2.75	24.83
2019-04-27 00:00:00	191	1.78	18.67
2019-04-27 01:00:00	127	0.92	12.5
2019-04-27 02:00:00	58	0.17	4.58
2019-04-27 03:00:00	44	0	3.83
2019-04-27 04:00:00	29	0	1.92
2019-04-27 05:00:00	47	0.08	3.5
2019-04-27 06:00:00	137	0.75	11.67
2019-04-27 07:00:00	368	4.09	35.25
2019-04-27 08:00:00	531	6.17	53.67
2019-04-27 09:00:00	491	5.67	49.84
2019-04-27 10:00:00	507	6.25	52.17
2019-04-27 11:00:00	548	6.75	54.75
2019-04-27 12:00:00	616	7.67	61.83
2019-04-27 13:00:00	601	7.42	61.83
2019-04-27 14:00:00	471	5.5	48.84
2019-04-27 15:00:00	456	5.25	46.34
2019-04-27 16:00:00	453	5	45.42
2019-04-27 17:00:00	433	5.08	43.58
2019-04-27 18:00:00	399	4.59	40.75
2019-04-27 19:00:00	465	5.67	46.5
2019-04-27 20:00:00	379	4.5	38.59
2019-04-27 21:00:00	311	3.42	32.42
2019-04-27 22:00:00	246	2.58	24.17
2019-04-27 23:00:00	212	2.08	21.08
2019-04-28 00:00:00	189	1.67	18.89
2019-04-28 01:00:00	118	0.75	11.42
2019-04-28 02:00:00	88	0.42	7.92
2019-04-28 03:00:00	62	0.17	5.5
2019-04-28 04:00:00	47	0	4.08
2019-04-28 05:00:00	32	0	2.08
2019-04-28 06:00:00	74	0.33	6.08
2019-04-28 07:00:00	137	0.92	13.25
2019-04-28 08:00:00	214	2.08	19.92
2019-04-28 09:00:00	256	2.25	24.92
2019-04-28 10:00:00	352	3.92	35
2019-04-28 11:00:00	384	4.25	38.58
2019-04-28 12:00:00	468	5.17	46.67
2019-04-28 13:00:00	465	5.42	48.33
2019-04-28 14:00:00	326	3.33	32.08
2019-04-28 15:00:00	376	3.84	37.33
2019-04-28 16:00:00	352	3.83	35.25
2019-04-28 17:00:00	342	3.5	34.5
2019-04-28 18:00:00	353	3.92	34.84
2019-04-28 19:00:00	298	3.17	30.17
2019-04-28 20:00:00	268	2.67	26.75
2019-04-28 21:00:00	194	1.67	19.5
2019-04-28 22:00:00	124	0.75	12.33
2019-04-28 23:00:00	87	0.5	8.09
2019-04-29 00:00:00	73	0.11	6.56
2019-04-29 01:00:00	30	0	2.17
2019-04-29 02:00:00	13	0	1.33
2019-04-29 03:00:00	10	0	0.67
2019-04-29 04:00:00	14	0	1.08
2019-04-29 05:00:00	58	0	4.17
2019-04-29 06:00:00	368	3.83	33.42
2019-04-29 07:00:00	840	11.08	83.58
2019-04-29 08:00:00	823	11.34	85.17
2019-04-29 09:00:00	740	10.17	75.42
2019-04-29 10:00:00	688	9.5	70.42
2019-04-29 11:00:00	674	8.59	69.83
2019-04-29 12:00:00	777	10.33	78.67
2019-04-29 13:00:00	770	10	80.25
2019-04-29 14:00:00	847	12.5	84.5
2019-04-29 15:00:00	839	11.67	86.34
2019-04-29 16:00:00	791	10.67	80.42
2019-04-29 17:00:00	739	23.09	80.58
2019-04-29 18:00:00	463	34.58	55.08
2019-04-29 19:00:00	590	8.17	61.25
2019-04-29 20:00:00	439	5.25	44.67
2019-04-29 21:00:00	326	3.75	33.25
2019-04-29 22:00:00	289	3.5	29.34
2019-04-29 23:00:00	98	0.5	9.83
2019-04-30 00:00:00	51	0	4
2019-04-30 01:00:00	21	0	1.75
2019-04-30 02:00:00	7	0	0.5
2019-04-30 03:00:00	10	0	1.25
2019-04-30 04:00:00	9	0	0.83
2019-04-30 05:00:00	48	0.17	2.92
2019-04-30 06:00:00	399	4.17	35.17
2019-04-30 07:00:00	763	9.75	78.92
2019-04-30 08:00:00	825	11.92	84
2019-04-30 09:00:00	756	29.5	79.25
2019-04-30 10:00:00	702	42	76.17
2019-04-30 11:00:00	672	27.58	71.17
2019-04-30 12:00:00	724	28.92	77
2019-04-30 13:00:00	806	23.5	83.58
2019-04-30 14:00:00	712	31.67	76.42
2019-04-30 15:00:00	685	31.34	72.75
2019-04-30 16:00:00	685	27.25	73.17
2019-04-30 17:00:00	793	12.67	81.42
2019-04-30 18:00:00	566	22.25	62.08
2019-04-30 19:00:00	707	11.08	72.42
2019-04-30 20:00:00	589	8.58	62.17
2019-04-30 21:00:00	418	5.17	43
2019-04-30 22:00:00	397	5.08	40.17
2019-04-30 23:00:00	213	2.25	22
2019-05-01 00:00:00	148	1.11	14.44

## Sheet: PM 08120 081
Data/Hora	Intensidade(carros/hora)	Ocupacao(%)	Carga(%)
2019-04-01 00:00:00	0	42.89	20.33
2019-04-01 01:00:00	0	45.67	21.5
2019-04-01 02:00:00	0	45.75	21.42
2019-04-01 03:00:00	0	46.34	22.33
2019-04-01 04:00:00	0	43.09	20.84
2019-04-01 05:00:00	0	45.67	21.17
2019-04-01 06:00:00	0	45.17	21.17
2019-04-01 07:00:00	0	43.5	20.67
2019-04-01 08:00:00	0	42.34	20.58
2019-04-01 09:00:00	0	42.42	20.5
2019-04-01 10:00:00	0	42.67	20.5
2019-04-01 11:00:00	0	43.25	20.67
2019-04-01 12:00:00	0	42.58	20.5
2019-04-01 13:00:00	0	43.5	20.58
2019-04-01 14:00:00	0	42.42	20.67
2019-04-01 15:00:00	0	42.33	20.5
2019-04-01 16:00:00	0	43.25	20.75
2019-04-01 17:00:00	0	44.84	21.42
2019-04-01 18:00:00	0	45.75	21.75
2019-04-01 19:00:00	0	45	21.17
2019-04-01 20:00:00	0	44.25	21.25
2019-04-01 21:00:00	0	45.25	21.34
2019-04-01 22:00:00	0	46.75	22.5
2019-04-01 23:00:00	0	46.42	22.25
2019-04-02 00:00:00	0	46	22.11
2019-04-02 01:00:00	0	45.25	21.5
2019-04-02 02:00:00	0	44.67	21.08
2019-04-02 03:00:00	0	45.67	21.83
2019-04-02 04:00:00	0	42.59	20.5
2019-04-02 05:00:00	0	45.17	21.25
2019-04-02 06:00:00	0	44.42	21.25
2019-04-02 07:00:00	0	43.42	21.09
2019-04-02 08:00:00	0	43.42	20.75
2019-04-02 09:00:00	0	42.33	20.5
2019-04-02 10:00:00	0	43.42	20.67
2019-04-02 11:00:00	0	42.5	20.58
2019-04-02 12:00:00	0	42.34	20.42
2019-04-02 13:00:00	0	42.42	20.5
2019-04-02 14:00:00	0	43.34	20.75
2019-04-02 15:00:00	0	42.25	20.5
2019-04-02 16:00:00	0	43.5	20.75
2019-04-02 17:00:00	0	42.59	20.5
2019-04-02 18:00:00	0	45.75	21.42
2019-04-02 19:00:00	0	45	20.84
2019-04-02 20:00:00	0	44.5	21.42
2019-04-02 21:00:00	0	43	20.42
2019-04-02 22:00:00	0	46.25	21.67
2019-04-02 23:00:00	0	45.17	21.42
2019-04-03 00:00:00	0	44	21
2019-04-03 01:00:00	0	43.25	20.92
2019-04-03 02:00:00	0	44.67	21
2019-04-03 03:00:00	0	43.5	20.75
2019-04-03 04:00:00	0	42.5	20.5
2019-04-03 05:00:00	0	42.42	20.5
2019-04-03 06:00:00	0	43.25	20.75
2019-04-03 07:00:00	0	42.5	20.5
2019-04-03 08:00:00	0	43.33	20.75
2019-04-03 09:00:00	0	42.5	20.5
2019-04-03 10:00:00	0	42.42	20.42
2019-04-03 11:00:00	0	43.5	20.75
2019-04-03 12:00:00	0	42.42	20.5
2019-04-03 13:00:00	0	42.33	20.5
2019-04-03 14:00:00	0	43.42	20.75
2019-04-03 15:00:00	0	42.33	20.5
2019-04-03 16:00:00	0	43.17	20.75
2019-04-03 17:00:00	0	42.5	20.5
2019-04-03 18:00:00	0	44.83	21.42
2019-04-03 19:00:00	0	45.08	21.5
2019-04-03 20:00:00	0	43.59	21
2019-04-03 21:00:00	0	44	21
2019-04-03 22:00:00	0	46.34	22.17
2019-04-03 23:00:00	0	45.75	22
2019-04-04 00:00:00	0	43.45	20.67
2019-04-04 01:00:00	0	42.33	20.5
2019-04-04 02:00:00	0	45.17	21.25
2019-04-04 03:00:00	0	44.67	21.5
2019-04-04 04:00:00	0	42.42	20.42
2019-04-04 05:00:00	0	43.25	20.75
2019-04-04 06:00:00	0	42.5	20.5
2019-04-04 07:00:00	0	43.33	20.58
2019-04-04 08:00:00	0	42.34	20.67
2019-04-04 09:00:00	0	42.5	20.5
2019-04-04 10:00:00	0	43.33	20.67
2019-04-04 11:00:00	0	42.5	20.5
2019-04-04 12:00:00	0	42.42	20.5
2019-04-04 13:00:00	0	43.25	20.75
2019-04-04 14:00:00	0	42.5	20.5
2019-04-04 15:00:00	0	43.34	20.67
2019-04-04 16:00:00	0	42.59	20.58
2019-04-04 17:00:00	0	42.75	20.5
2019-04-04 18:00:00	0	45.59	21.67
2019-04-04 19:00:00	0	45.17	21.42
2019-04-04 20:00:00	0	45.17	20.83
2019-04-04 21:00:00	0	44.42	21.42
2019-04-04 22:00:00	0	46.5	22.08
2019-04-04 23:00:00	0	48.09	22.83
2019-04-05 00:00:00	0	47.67	22.67
2019-04-05 01:00:00	0	44.42	20.83
2019-04-05 02:00:00	0	47	22.75
2019-04-05 03:00:00	0	46.92	22.5
2019-04-05 04:00:00	0	44	20.83
2019-04-05 05:00:00	0	42.84	20.75
2019-04-05 06:00:00	0	43.5	20.58
2019-04-05 07:00:00	0	42.34	20.67
2019-04-05 08:00:00	0	42.5	20.5
2019-04-05 09:00:00	0	43.34	20.75
2019-04-05 10:00:00	0	42.34	20.34
2019-04-05 11:00:00	0	42.5	20.5
2019-04-05 12:00:00	0	43.33	20.75
2019-04-05 13:00:00	0	42.5	20.5
2019-04-05 14:00:00	0	43.34	20.67
2019-04-05 15:00:00	0	42.34	20.58
2019-04-05 16:00:00	0	43.34	20.75
2019-04-05 17:00:00	0	45.42	21.25
2019-04-05 18:00:00	0	44	20.92
2019-04-05 19:00:00	0	44.75	21.25
2019-04-05 20:00:00	0	44.42	21.08
2019-04-05 21:00:00	0	45.34	21.5
2019-04-05 22:00:00	0	45.59	21.25
2019-04-05 23:00:00	0	47.17	22.67
2019-04-06 00:00:00	0	47.89	22.89
2019-04-06 01:00:00	0	45.67	21.42
2019-04-06 02:00:00	0	47.17	22.08
2019-04-06 03:00:00	0	48.09	22.75
2019-04-06 04:00:00	0	43.34	20.92
2019-04-06 05:00:00	0	43.67	20.83
2019-04-06 06:00:00	0	43.84	20.83
2019-04-06 07:00:00	0	42.59	20.5
2019-04-06 08:00:00	0	43.42	20.75
2019-04-06 09:00:00	0	42.34	20.5
2019-04-06 10:00:00	0	43.42	20.58
2019-04-06 11:00:00	0	42.25	20.67
2019-04-06 12:00:00	0	42.25	20.5
2019-04-06 13:00:00	0	43.42	20.75
2019-04-06 14:00:00	0	42.34	20.5
2019-04-06 15:00:00	0	43.42	20.67
2019-04-06 16:00:00	0	42.25	20.58
2019-04-06 17:00:00	0	44.84	21.17
2019-04-06 18:00:00	0	45.17	21.5
2019-04-06 19:00:00	0	44.92	21.5
2019-04-06 20:00:00	0	44.25	20.75
2019-04-06 21:00:00	0	45.25	21.42
2019-04-06 22:00:00	0	44.67	21.58
2019-04-06 23:00:00	0	47.42	22.25
2019-04-07 00:00:00	0	44.78	21.44
2019-04-07 01:00:00	0	46.75	22.17
2019-04-07 02:00:00	0	46.92	22.58
2019-04-07 03:00:00	0	46.67	22.67
2019-04-07 04:00:00	0	44.58	21.25
2019-04-07 05:00:00	0	43	20.75
2019-04-07 06:00:00	0	45.17	21.42
2019-04-07 07:00:00	0	42.5	20.5
2019-04-07 08:00:00	0	42.33	20.5
2019-04-07 09:00:00	0	43.5	20.75
2019-04-07 10:00:00	0	42.58	20.5
2019-04-07 11:00:00	0	43.5	20.75
2019-04-07 12:00:00	0	42.5	20.5
2019-04-07 13:00:00	0	43.34	20.67
2019-04-07 14:00:00	0	42.34	20.58
2019-04-07 15:00:00	0	42.5	20.5
2019-04-07 16:00:00	0	43.34	20.75
2019-04-07 17:00:00	0	45	21.09
2019-04-07 18:00:00	0	45.67	21.75
2019-04-07 19:00:00	0	43.75	20.75
2019-04-07 20:00:00	0	43.75	20.5
2019-04-07 21:00:00	0	44.75	21.08
2019-04-07 22:00:00	0	47.09	22.17
2019-04-07 23:00:00	0	46	21.5
2019-04-08 00:00:00	0	43.11	20.56
2019-04-08 01:00:00	0	46	21.25
2019-04-08 02:00:00	0	45.59	21.5
2019-04-08 03:00:00	0	46.5	22
2019-04-08 04:00:00	0	44.92	21.33
2019-04-08 05:00:00	0	45	21.25
2019-04-08 06:00:00	0	45.5	21.5
2019-04-08 07:00:00	0	43.5	20.83
2019-04-08 08:00:00	0	42.34	20.5
2019-04-08 09:00:00	0	43.17	20.67
2019-04-08 10:00:00	0	42.59	20.5
2019-04-08 11:00:00	0	42.5	20.5
2019-04-08 12:00:00	0	43.5	20.75
2019-04-08 13:00:00	0	42.5	20.5
2019-04-08 14:00:00	0	43.33	20.67
2019-04-08 15:00:00	0	42.42	20.58
2019-04-08 16:00:00	0	42.33	20.5
2019-04-08 17:00:00	0	45.84	21.67
2019-04-08 18:00:00	0	45.25	21.84
2019-04-08 19:00:00	0	44.25	20.92
2019-04-08 20:00:00	0	46.08	21.83
2019-04-08 21:00:00	0	43.84	21
2019-04-08 22:00:00	0	46.84	22.08
2019-04-08 23:00:00	0	47.92	22.83
2019-04-09 00:00:00	0	47.55	23
2019-04-09 01:00:00	0	45.17	21.42
2019-04-09 02:00:00	0	44.75	21.5
2019-04-09 03:00:00	0	45.67	21.58
2019-04-09 04:00:00	0	43.67	21.08
2019-04-09 05:00:00	0	43.67	21
2019-04-09 06:00:00	0	45.17	21.33
2019-04-09 07:00:00	0	44.84	21.5
2019-04-09 08:00:00	0	43.59	20.67
2019-04-09 09:00:00	0	42.34	20.58
2019-04-09 10:00:00	0	42.59	20.5
2019-04-09 11:00:00	0	43.5	20.75
2019-04-09 12:00:00	0	42.5	20.5
2019-04-09 13:00:00	0	42.34	20.5
2019-04-09 14:00:00	0	43.34	20.75
2019-04-09 15:00:00	0	42.5	20.5
2019-04-09 16:00:00	0	43.34	20.67
2019-04-09 17:00:00	0	42.59	20.5
2019-04-09 18:00:00	0	46.75	22
2019-04-09 19:00:00	0	44.75	21
2019-04-09 20:00:00	0	45.17	21.33
2019-04-09 21:00:00	0	44	20.75
2019-04-09 22:00:00	0	45.34	21.25
2019-04-09 23:00:00	0	45.92	22.08
2019-04-10 00:00:00	0	44.45	21.44
2019-04-10 01:00:00	0	43.25	20.5
2019-04-10 02:00:00	0	44.75	21.25
2019-04-10 03:00:00	0	43.75	20.75
2019-04-10 04:00:00	0	42.34	20.5
2019-04-10 05:00:00	0	43.5	20.75
2019-04-10 06:00:00	0	42.59	20.5
2019-04-10 07:00:00	0	42.75	20.5
2019-04-10 08:00:00	0	43.34	20.75
2019-04-10 09:00:00	0	42.34	20.5
2019-04-10 10:00:00	0	43.5	20.67
2019-04-10 11:00:00	0	42.59	20.42
2019-04-10 12:00:00	0	42.25	20.5
2019-04-10 13:00:00	0	43.42	20.67
2019-04-10 14:00:00	0	42.34	20.5
2019-04-10 15:00:00	0	43.42	20.67
2019-04-10 16:00:00	0	42.25	20.5
2019-04-10 17:00:00	0	42.25	20.42
2019-04-10 18:00:00	0	45.67	21.33
2019-04-10 19:00:00	0	44.25	21.17
2019-04-10 20:00:00	0	44.33	20.75
2019-04-10 21:00:00	0	42.92	20.75
2019-04-10 22:00:00	0	45.84	21.58
2019-04-10 23:00:00	0	47.92	22.75
2019-04-11 00:00:00	0	45.89	21.89
2019-04-11 01:00:00	0	43.42	20.75
2019-04-11 02:00:00	0	43.84	20.83
2019-04-11 03:00:00	0	45.5	22
2019-04-11 04:00:00	0	43.5	20.75
2019-04-11 05:00:00	0	42.58	20.5
2019-04-11 06:00:00	0	43.17	20.75
2019-04-11 07:00:00	0	42.42	20.5
2019-04-11 08:00:00	0	42.33	20.5
2019-04-11 09:00:00	0	43.42	20.75
2019-04-11 10:00:00	0	42.59	20.5
2019-04-11 11:00:00	0	43.42	20.75
2019-04-11 12:00:00	0	42.42	20.5
2019-04-11 13:00:00	0	42.33	20.5
2019-04-11 14:00:00	0	43.42	20.75
2019-04-11 15:00:00	0	42.33	20.5
2019-04-11 16:00:00	0	43.17	20.75
2019-04-11 17:00:00	0	42.75	20.5
2019-04-11 18:00:00	0	43.67	20.5
2019-04-11 19:00:00	0	46.75	22.08
2019-04-11 20:00:00	0	44.08	21.25
2019-04-11 21:00:00	0	45.92	21.83
2019-04-11 22:00:00	0	45.92	21.75
2019-04-11 23:00:00	0	47.5	23.17
2019-04-12 00:00:00	0	47.78	23
2019-04-12 01:00:00	0	44.5	21.25
2019-04-12 02:00:00	0	47.59	22.33
2019-04-12 03:00:00	0	47.09	22.67
2019-04-12 04:00:00	0	43.09	20.5
2019-04-12 05:00:00	0	44.42	21
2019-04-12 06:00:00	0	42.5	20.5
2019-04-12 07:00:00	0	43.33	20.67
2019-04-12 08:00:00	0	42.5	20.58
2019-04-12 09:00:00	0	42.42	20.42
2019-04-12 10:00:00	0	43.25	20.75
2019-04-12 11:00:00	0	42.5	20.5
2019-04-12 12:00:00	0	43.59	20.67
2019-04-12 13:00:00	0	42.59	20.58
2019-04-12 14:00:00	0	42.59	20.5
2019-04-12 15:00:00	0	43.25	20.75
2019-04-12 16:00:00	0	43	20.75
2019-04-12 17:00:00	0	46.25	21.75
2019-04-12 18:00:00	0	43.59	21.25
2019-04-12 19:00:00	0	45.25	21.5
2019-04-12 20:00:00	0	44.92	21.17
2019-04-12 21:00:00	0	46.25	22.08
2019-04-12 22:00:00	0	44.34	20.75
2019-04-12 23:00:00	0	48	22.92
2019-04-13 00:00:00	0	47.89	22.78
2019-04-13 01:00:00	0	46.34	22
2019-04-13 02:00:00	0	46.67	22.17
2019-04-13 03:00:00	0	47.25	22.67
2019-04-13 04:00:00	0	44.59	21.33
2019-04-13 05:00:00	0	44.17	20.83
2019-04-13 06:00:00	0	44.33	20.92
2019-04-13 07:00:00	0	42.5	20.5
2019-04-13 08:00:00	0	42.42	20.5
2019-04-13 09:00:00	0	43.25	20.75
2019-04-13 10:00:00	0	42.5	20.5
2019-04-13 11:00:00	0	43.33	20.59
2019-04-13 12:00:00	0	42.5	20.5
2019-04-13 13:00:00	0	42.42	20.5
2019-04-13 14:00:00	0	43.25	20.75
2019-04-13 15:00:00	0	42.58	20.5
2019-04-13 16:00:00	0	43.17	20.75
2019-04-13 17:00:00	0	43.84	20.83
2019-04-13 18:00:00	0	45.17	21.75
2019-04-13 19:00:00	0	46.42	21.92
2019-04-13 20:00:00	0	43.42	20.75
2019-04-13 21:00:00	0	46.17	21.67
2019-04-13 22:00:00	0	45.17	21.67
2019-04-13 23:00:00	0	45.5	21.84
2019-04-14 00:00:00	0	44.78	21.33
2019-04-14 01:00:00	0	46.75	22.5
2019-04-14 02:00:00	0	47.25	22.42
2019-04-14 03:00:00	0	47.08	22.92
2019-04-14 04:00:00	0	44.25	21.17
2019-04-14 05:00:00	0	44.17	20.92
2019-04-14 06:00:00	0	43.59	20.92
2019-04-14 07:00:00	0	43.92	20.92
2019-04-14 08:00:00	0	42.75	20.58
2019-04-14 09:00:00	0	42.33	20.5
2019-04-14 10:00:00	0	43.67	20.75
2019-04-14 11:00:00	0	42.59	20.5
2019-04-14 12:00:00	0	43.42	20.67
2019-04-14 13:00:00	0	42.5	20.58
2019-04-14 14:00:00	0	42.25	20.42
2019-04-14 15:00:00	0	43.42	20.75
2019-04-14 16:00:00	0	42.34	20.42
2019-04-14 17:00:00	0	45.08	21.17
2019-04-14 18:00:00	0	44.92	21.5
2019-04-14 19:00:00	0	44	20.84
2019-04-14 20:00:00	0	43.92	20.83
2019-04-14 21:00:00	0	44.25	21
2019-04-14 22:00:00	0	48.08	22.75
2019-04-14 23:00:00	0	46.34	22.17
2019-04-15 00:00:00	0	45.22	21.55
2019-04-15 01:00:00	0	47.17	22.25
2019-04-15 02:00:00	0	45.75	22.08
2019-04-15 03:00:00	0	46.84	22.17
2019-04-15 04:00:00	0	45.17	21.42
2019-04-15 05:00:00	0	44.84	20.92
2019-04-15 06:00:00	0	46.34	21.75
2019-04-15 07:00:00	0	43.92	20.92
2019-04-15 08:00:00	0	42.5	20.5
2019-04-15 09:00:00	0	43.34	20.67
2019-04-15 10:00:00	0	42.59	20.42
2019-04-15 11:00:00	0	42.75	20.5
2019-04-15 12:00:00	0	43.34	20.75
2019-04-15 13:00:00	0	42.75	20.5
2019-04-15 14:00:00	0	43.34	20.67
2019-04-15 15:00:00	0	42.59	20.58
2019-04-15 16:00:00	0	42.75	20.5
2019-04-15 17:00:00	0	45.17	21.33
2019-04-15 18:00:00	0	46.17	22.34
2019-04-15 19:00:00	0	45.17	20.83
2019-04-15 20:00:00	0	45.25	21.75
2019-04-15 21:00:00	0	44.25	20.5
2019-04-15 22:00:00	0	47.75	22.42
2019-04-15 23:00:00	0	47.17	22.75
2019-04-16 00:00:00	0	47.67	22.67
2019-04-16 01:00:00	0	44.75	21.08
2019-04-16 02:00:00	0	45.75	22.08
2019-04-16 03:00:00	0	46.67	21.58
2019-04-16 04:00:00	0	43.5	20.75
2019-04-16 05:00:00	0	43.59	20.5
2019-04-16 06:00:00	0	46.17	21.75
2019-04-16 07:00:00	0	45.67	21.75
2019-04-16 08:00:00	0	43.59	20.59
2019-04-16 09:00:00	0	42.34	20.58
2019-04-16 10:00:00	0	42.59	20.5
2019-04-16 11:00:00	0	43.5	20.75
2019-04-16 12:00:00	0	42.34	20.5
2019-04-16 13:00:00	0	42.5	20.5
2019-04-16 14:00:00	0	43.34	20.75
2019-04-16 15:00:00	0	42.5	20.5
2019-04-16 16:00:00	0	43.34	20.5
2019-04-16 17:00:00	0	42.34	20.42
2019-04-16 18:00:00	0	46.25	22
2019-04-16 19:00:00	0	44.67	21.08
2019-04-16 20:00:00	0	46.17	21.42
2019-04-16 21:00:00	0	44	20.67
2019-04-16 22:00:00	0	45.25	21.33
2019-04-16 23:00:00	0	46.92	22.5
2019-04-17 00:00:00	0	45.45	21.44
2019-04-17 01:00:00	0	43.34	20.5
2019-04-17 02:00:00	0	46.17	21.17
2019-04-17 03:00:00	0	42.59	20.67
2019-04-17 04:00:00	0	42.5	20.5
2019-04-17 05:00:00	0	43.34	20.75
2019-04-17 06:00:00	0	42.34	20.5
2019-04-17 07:00:00	0	42.5	20.5
2019-04-17 08:00:00	0	43.34	20.75
2019-04-17 09:00:00	0	42.5	20.5
2019-04-17 10:00:00	0	43.34	20.5
2019-04-17 11:00:00	0	42.59	20.58
2019-04-17 12:00:00	0	42.5	20.5
2019-04-17 13:00:00	0	43.34	20.75
2019-04-17 14:00:00	0	42.5	20.5
2019-04-17 15:00:00	0	42.42	20.5
2019-04-17 16:00:00	0	43.25	20.75
2019-04-17 17:00:00	0	42.5	20.5
2019-04-17 18:00:00	0	45.5	21.42
2019-04-17 19:00:00	0	45.67	21.42
2019-04-17 20:00:00	0	43.09	20.5
2019-04-17 21:00:00	0	44.42	21.17
2019-04-17 22:00:00	0	45.75	21.58
2019-04-17 23:00:00	0	48.09	22.83
2019-04-18 00:00:00	0	44	21.33
2019-04-18 01:00:00	0	42.42	20.42
2019-04-18 02:00:00	0	43.84	20.75
2019-04-18 03:00:00	0	46.42	22.33
2019-04-18 04:00:00	0	42.33	20.5
2019-04-18 05:00:00	0	43.5	20.75
2019-04-18 06:00:00	0	42.58	20.5
2019-04-18 07:00:00	0	43.5	20.75
2019-04-18 08:00:00	0	42.75	20.5
2019-04-18 09:00:00	0	42.67	20.5
2019-04-18 10:00:00	0	43.5	20.75
2019-04-18 11:00:00	0	42.58	20.5
2019-04-18 12:00:00	0	43.5	20.67
2019-04-18 13:00:00	0	42.75	20.58
2019-04-18 14:00:00	0	42.67	20.5
2019-04-18 15:00:00	0	43.5	20.75
2019-04-18 16:00:00	0	42.58	20.5
2019-04-18 17:00:00	0	43.42	20.67
2019-04-18 18:00:00	0	43.84	20.83
2019-04-18 19:00:00	0	46.25	22.25
2019-04-18 20:00:00	0	45.17	21.25
2019-04-18 21:00:00	0	44.92	21.5
2019-04-18 22:00:00	0	45.34	21.33
2019-04-18 23:00:00	0	48.25	23.17
2019-04-19 00:00:00	0	48.22	23.45
2019-04-19 01:00:00	0	45.59	21.5
2019-04-19 02:00:00	0	46	21.83
2019-04-19 03:00:00	0	47.08	22.67
2019-04-19 04:00:00	0	44.92	21.33
2019-04-19 05:00:00	0	44	21.17
2019-04-19 06:00:00	0	43.75	20.58
2019-04-19 07:00:00	0	42.59	20.67
2019-04-19 08:00:00	0	42.59	20.5
2019-04-19 09:00:00	0	43.5	20.75
2019-04-19 10:00:00	0	42.59	20.5
2019-04-19 11:00:00	0	42.75	20.5
2019-04-19 12:00:00	0	43.34	20.59
2019-04-19 13:00:00	0	42.34	20.5
2019-04-19 14:00:00	0	42.84	20.5
2019-04-19 15:00:00	0	43.5	20.75
2019-04-19 16:00:00	0	42.59	20.5
2019-04-19 17:00:00	0	46.42	21.5
2019-04-19 18:00:00	0	43.67	21
2019-04-19 19:00:00	0	46.17	21.75
2019-04-19 20:00:00	0	45.09	21
2019-04-19 21:00:00	0	46	21.67
2019-04-19 22:00:00	0	46.09	21.42
2019-04-19 23:00:00	0	47.17	22.67
2019-04-20 00:00:00	0	48.22	23
2019-04-20 01:00:00	0	47.25	22.25
2019-04-20 02:00:00	0	46.67	22.25
2019-04-20 03:00:00	0	48.25	23.09
2019-04-20 04:00:00	0	44.5	21.58
2019-04-20 05:00:00	0	44.67	21.08
2019-04-20 06:00:00	0	44	20.84
2019-04-20 07:00:00	0	42.34	20.58
2019-04-20 08:00:00	0	42.5	20.5
2019-04-20 09:00:00	0	43.34	20.75
2019-04-20 10:00:00	0	42.5	20.5
2019-04-20 11:00:00	0	43.34	20.75
2019-04-20 12:00:00	0	42.34	20.5
2019-04-20 13:00:00	0	43.5	20.58
2019-04-20 14:00:00	0	42.34	20.67
2019-04-20 15:00:00	0	42.5	20.5
2019-04-20 16:00:00	0	43.34	20.75
2019-04-20 17:00:00	0	42.84	20.5
2019-04-20 18:00:00	0	46.92	21.92
2019-04-20 19:00:00	0	45.34	21.67
2019-04-20 20:00:00	0	44.25	21.34
2019-04-20 21:00:00	0	46.67	21.75
2019-04-20 22:00:00	0	45.75	22.08
2019-04-20 23:00:00	0	47.25	22.17
2019-04-21 00:00:00	0	45.33	22
2019-04-21 01:00:00	0	46.75	22.08
2019-04-21 02:00:00	0	47.42	22.42
2019-04-21 03:00:00	0	47.17	22.67
2019-04-21 04:00:00	0	46.09	22.08
2019-04-21 05:00:00	0	43	20.5
2019-04-21 06:00:00	0	44.5	20.58
2019-04-21 07:00:00	0	42.92	20.92
2019-04-21 08:00:00	0	42.5	20.5
2019-04-21 09:00:00	0	43.67	20.75
2019-04-21 10:00:00	0	42.59	20.5
2019-04-21 11:00:00	0	43.42	20.58
2019-04-21 12:00:00	0	42.5	20.67
2019-04-21 13:00:00	0	42.5	20.5
2019-04-21 14:00:00	0	43.42	20.75
2019-04-21 15:00:00	0	42.34	20.5
2019-04-21 16:00:00	0	43.42	20.58
2019-04-21 17:00:00	0	43.59	20.92
2019-04-21 18:00:00	0	45.92	22.08
2019-04-21 19:00:00	0	44.67	20.83
2019-04-21 20:00:00	0	43.75	20.92
2019-04-21 21:00:00	0	45.25	21.08
2019-04-21 22:00:00	0	46.84	21.67
2019-04-21 23:00:00	0	46.25	22
2019-04-22 00:00:00	0	46	22.11
2019-04-22 01:00:00	0	45.42	21.67
2019-04-22 02:00:00	0	46.84	22.25
2019-04-22 03:00:00	0	46.84	21.92
2019-04-22 04:00:00	0	45.25	21.75
2019-04-22 05:00:00	0	44.92	21.17
2019-04-22 06:00:00	0	45.92	21.92
2019-04-22 07:00:00	0	43.83	21.25
2019-04-22 08:00:00	0	43.42	20.75
2019-04-22 09:00:00	0	42.33	20.5
2019-04-22 10:00:00	0	43.17	20.83
2019-04-22 11:00:00	0	43.42	20.67
2019-04-22 12:00:00	0	42.34	20.42
2019-04-22 13:00:00	0	43.42	20.67
2019-04-22 14:00:00	0	42.25	20.5
2019-04-22 15:00:00	0	42.25	20.5
2019-04-22 16:00:00	0	43.42	20.75
2019-04-22 17:00:00	0	43.59	20.75
2019-04-22 18:00:00	0	47.83	22.59
2019-04-22 19:00:00	0	43.75	20.92
2019-04-22 20:00:00	0	45.25	21.67
2019-04-22 21:00:00	0	45.67	21.5
2019-04-22 22:00:00	0	46.17	21.92
2019-04-22 23:00:00	0	47.84	22.58
2019-04-23 00:00:00	0	46.33	22.56
2019-04-23 01:00:00	0	42.92	20.5
2019-04-23 02:00:00	0	47.75	22.58
2019-04-23 03:00:00	0	45.34	21.42
2019-04-23 04:00:00	0	45.42	21.25
2019-04-23 05:00:00	0	43	20.84
2019-04-23 06:00:00	0	45.75	21.83
2019-04-23 07:00:00	0	47.67	22.5
2019-04-23 08:00:00	0	42.33	20.5
2019-04-23 09:00:00	0	42.25	20.5
2019-04-23 10:00:00	0	43.42	20.75
2019-04-23 11:00:00	0	42.25	20.5
2019-04-23 12:00:00	0	42.25	20.42
2019-04-23 13:00:00	0	43.42	20.75
2019-04-23 14:00:00	0	42.34	20.5
2019-04-23 15:00:00	0	42.5	20.5
2019-04-23 16:00:00	0	43.34	20.75
2019-04-23 17:00:00	0	42.34	20.42
2019-04-23 18:00:00	0	47.42	22
2019-04-23 19:00:00	0	44.75	21.33
2019-04-23 20:00:00	0	45.75	21.58
2019-04-23 21:00:00	0	44	20.83
2019-04-23 22:00:00	0	45.25	21.25
2019-04-23 23:00:00	0	48.09	22.84
2019-04-24 00:00:00	0	44.78	21.78
2019-04-24 01:00:00	0	43	20.58
2019-04-24 02:00:00	0	46.17	21.67
2019-04-24 03:00:00	0	43	20.75
2019-04-24 04:00:00	0	43.42	20.67
2019-04-24 05:00:00	0	42.25	20.58
2019-04-24 06:00:00	0	42.25	20.5
2019-04-24 07:00:00	0	44.5	21
2019-04-24 08:00:00	0	43.34	20.75
2019-04-24 09:00:00	0	42.5	20.5
2019-04-24 10:00:00	0	43.34	20.58
2019-04-24 11:00:00	0	42.34	20.67
2019-04-24 12:00:00	0	42.5	20.5
2019-04-24 13:00:00	0	43.33	20.75
2019-04-24 14:00:00	0	42.34	20.5
2019-04-24 15:00:00	0	42.5	20.5
2019-04-24 16:00:00	0	43.34	20.75
2019-04-24 17:00:00	0	42.5	20.42
2019-04-24 18:00:00	0	45.59	21.17
2019-04-24 19:00:00	0	45.25	21.58
2019-04-24 20:00:00	0	44	21.33
2019-04-24 21:00:00	0	44.92	21.33
2019-04-24 22:00:00	0	45.84	22.17
2019-04-24 23:00:00	0	47.17	22.75
2019-04-25 00:00:00	0	45.89	22
2019-04-25 01:00:00	0	42.92	20.75
2019-04-25 02:00:00	0	43.75	20.58
2019-04-25 03:00:00	0	46.17	22.33
2019-04-25 04:00:00	0	42.42	20.5
2019-04-25 05:00:00	0	42.67	20.5
2019-04-25 06:00:00	0	43.42	20.75
2019-04-25 07:00:00	0	42.5	20.5
2019-04-25 08:00:00	0	42.5	20.5
2019-04-25 09:00:00	0	43.67	20.75
2019-04-25 10:00:00	0	42.59	20.5
2019-04-25 11:00:00	0	43.42	20.67
2019-04-25 12:00:00	0	42.5	20.58
2019-04-25 13:00:00	0	42.5	20.5
2019-04-25 14:00:00	0	43.67	20.75
2019-04-25 15:00:00	0	42.59	20.5
2019-04-25 16:00:00	0	42.59	20.5
2019-04-25 17:00:00	0	43.5	20.75
2019-04-25 18:00:00	0	42.92	20.5
2019-04-25 19:00:00	0	47.75	22.58
2019-04-25 20:00:00	0	44.75	21.42
2019-04-25 21:00:00	0	46.67	21.92
2019-04-25 22:00:00	0	44.92	21.5
2019-04-25 23:00:00	0	47.17	22.83
2019-04-26 00:00:00	0	47.78	22.89
2019-04-26 01:00:00	0	45.25	21.75
2019-04-26 02:00:00	0	46.42	21.67
2019-04-26 03:00:00	0	47.25	22.92
2019-04-26 04:00:00	0	45.09	21.67
2019-04-26 05:00:00	0	45.92	21.67
2019-04-26 06:00:00	0	42.5	20.5
2019-04-26 07:00:00	0	43.33	20.67
2019-04-26 08:00:00	0	42.5	20.5
2019-04-26 09:00:00	0	42.42	20.42
2019-04-26 10:00:00	0	43.25	20.75
2019-04-26 11:00:00	0	42.5	20.5
2019-04-26 12:00:00	0	43.33	20.58
2019-04-26 13:00:00	0	42.34	20.67
2019-04-26 14:00:00	0	42.5	20.5
2019-04-26 15:00:00	0	43.34	20.75
2019-04-26 16:00:00	0	42.59	20.5
2019-04-26 17:00:00	0	45.67	21.09
2019-04-26 18:00:00	0	44.17	21.25
2019-04-26 19:00:00	0	46.75	21.92
2019-04-26 20:00:00	0	45.17	21.17
2019-04-26 21:00:00	0	45.25	21.17
2019-04-26 22:00:00	0	46.25	21.67
2019-04-26 23:00:00	0	47.17	22.84
2019-04-27 00:00:00	0	47.89	22.56
2019-04-27 01:00:00	0	47.75	22.67
2019-04-27 02:00:00	0	46.34	22.33
2019-04-27 03:00:00	0	47.25	22.84
2019-04-27 04:00:00	0	46.59	22.17
2019-04-27 05:00:00	0	45.17	21
2019-04-27 06:00:00	0	44	20.59
2019-04-27 07:00:00	0	42.34	20.58
2019-04-27 08:00:00	0	42.5	20.5
2019-04-27 09:00:00	0	43.34	20.75
2019-04-27 10:00:00	0	42.5	20.5
2019-04-27 11:00:00	0	42.42	20.5
2019-04-27 12:00:00	0	43.25	20.75
2019-04-27 13:00:00	0	42.5	20.5
2019-04-27 14:00:00	0	43.33	20.75
2019-04-27 15:00:00	0	43.42	20.92
2019-04-27 16:00:00	0	42.42	20.42
2019-04-27 17:00:00	0	43.5	20.75
2019-04-27 18:00:00	0	45.92	21.83
2019-04-27 19:00:00	0	46.17	21.67
2019-04-27 20:00:00	0	45.17	21.75
2019-04-27 21:00:00	0	45.25	21.67
2019-04-27 22:00:00	0	47.67	22.5
2019-04-27 23:00:00	0	46	21.83
2019-04-28 00:00:00	0	47.56	22.78
2019-04-28 01:00:00	0	47.92	22.58
2019-04-28 02:00:00	0	47.25	22.25
2019-04-28 03:00:00	0	47.34	22.59
2019-04-28 04:00:00	0	46.67	22.17
2019-04-28 05:00:00	0	43	20.84
2019-04-28 06:00:00	0	43.09	20.75
2019-04-28 07:00:00	0	44.5	21.25
2019-04-28 08:00:00	0	42.5	20.5
2019-04-28 09:00:00	0	43.34	20.58
2019-04-28 10:00:00	0	42.34	20.67
2019-04-28 11:00:00	0	42.5	20.5
2019-04-28 12:00:00	0	43.33	20.59
2019-04-28 13:00:00	0	42.5	20.5
2019-04-28 14:00:00	0	42.42	20.42
2019-04-28 15:00:00	0	43.25	20.75
2019-04-28 16:00:00	0	42.5	20.5
2019-04-28 17:00:00	0	43.59	20.58
2019-04-28 18:00:00	0	47.09	22.84
2019-04-28 19:00:00	0	43.67	20.75
2019-04-28 20:00:00	0	45.42	21.5
2019-04-28 21:00:00	0	44.67	21.42
2019-04-28 22:00:00	0	46.42	22.33
2019-04-28 23:00:00	0	47.34	22.58
2019-04-29 00:00:00	0	46.11	21.89
2019-04-29 01:00:00	0	46.34	21.84
2019-04-29 02:00:00	0	46.92	22.58
2019-04-29 03:00:00	0	46.42	22.25
2019-04-29 04:00:00	0	47.08	22.5
2019-04-29 05:00:00	0	43.84	21
2019-04-29 06:00:00	0	45.75	22
2019-04-29 07:00:00	0	45.67	21.58
2019-04-29 08:00:00	0	42.59	20.5
2019-04-29 09:00:00	0	42.25	20.5
2019-04-29 10:00:00	0	44	20.75
2019-04-29 11:00:00	0	42.34	20.42
2019-04-29 12:00:00	0	42.5	20.5
2019-04-29 13:00:00	0	43.34	20.67
2019-04-29 14:00:00	0	42.34	20.34
2019-04-29 15:00:00	0	43.42	20.58
2019-04-29 16:00:00	0	42.34	20.67
2019-04-29 17:00:00	0	44.09	20.75
2019-04-29 18:00:00	0	48	22.67
2019-04-29 19:00:00	0	44.25	21.08
2019-04-29 20:00:00	0	47.67	22.42
2019-04-29 21:00:00	0	44.34	21.17
2019-04-29 22:00:00	0	46.58	22.09
2019-04-29 23:00:00	0	48.08	22.83
2019-04-30 00:00:00	0	48.22	23.45
2019-04-30 01:00:00	0	44.75	21.17
2019-04-30 02:00:00	0	46.42	22.17
2019-04-30 03:00:00	0	45.75	21.75
2019-04-30 04:00:00	0	46.08	21.92
2019-04-30 05:00:00	0	42.59	20.5
2019-04-30 06:00:00	0	47.67	22.25
2019-04-30 07:00:00	0	45.75	21.75
2019-04-30 08:00:00	0	42.67	20.84
2019-04-30 09:00:00	0	43.5	20.75
2019-04-30 10:00:00	0	42.59	20.5
2019-04-30 11:00:00	0	42.25	20.5
2019-04-30 12:00:00	0	43.42	20.75
2019-04-30 13:00:00	0	42.34	20.5
2019-04-30 14:00:00	0	43.17	20.67
2019-04-30 15:00:00	0	42.42	20.58
2019-04-30 16:00:00	0	42.42	20.5
2019-04-30 17:00:00	0	43.5	20.75
2019-04-30 18:00:00	0	46	21.92
2019-04-30 19:00:00	0	45.67	21.5
2019-04-30 20:00:00	0	45.83	21.83
2019-04-30 21:00:00	0	43.34	20.84
2019-04-30 22:00:00	0	46.25	21.58
2019-04-30 23:00:00	0	47.09	22.59
2019-05-01 00:00:00	0	47.33	22.67

## Sheet: PM 08120 082
Data/Hora	Intensidade(carros/hora)	Ocupacao(%)	Carga(%)
2019-04-01 00:00:00	11	0	1.11
2019-04-01 01:00:00	6	0	0.75
2019-04-01 02:00:00	7	0	0.84
2019-04-01 03:00:00	3	0	0.5
2019-04-01 04:00:00	9	0	1.17
2019-04-01 05:00:00	26	0	1.5
2019-04-01 06:00:00	239	1.92	20.5
2019-04-01 07:00:00	647	6.58	68.83
2019-04-01 08:00:00	644	6.59	69.5
2019-04-01 09:00:00	708	8.08	74.75
2019-04-01 10:00:00	619	6.83	68
2019-04-01 11:00:00	661	7.34	70.09
2019-04-01 12:00:00	647	6.83	71.08
2019-04-01 13:00:00	667	7.34	70.59
2019-04-01 14:00:00	689	7.92	74.25
2019-04-01 15:00:00	680	8.25	71.83
2019-04-01 16:00:00	730	9.25	79
2019-04-01 17:00:00	908	12.83	95
2019-04-01 18:00:00	856	12.33	92.92
2019-04-01 19:00:00	604	7.25	66.67
2019-04-01 20:00:00	304	3	33.25
2019-04-01 21:00:00	178	1.17	18.75
2019-04-01 22:00:00	266	2.42	28.17
2019-04-01 23:00:00	45	0	4.5
2019-04-02 00:00:00	27	0	1.56
2019-04-02 01:00:00	10	0	1.33
2019-04-02 02:00:00	5	0.17	0.58
2019-04-02 03:00:00	3	0	0.42
2019-04-02 04:00:00	4	0	0.67
2019-04-02 05:00:00	28	0	2.17
2019-04-02 06:00:00	232	1.75	20.84
2019-04-02 07:00:00	530	5.17	55.92
2019-04-02 08:00:00	675	7.34	70.92
2019-04-02 09:00:00	702	8.08	76
2019-04-02 10:00:00	635	6.83	69.33
2019-04-02 11:00:00	706	8.5	75.33
2019-04-02 12:00:00	752	8.83	81.5
2019-04-02 13:00:00	684	7.67	73.33
2019-04-02 14:00:00	714	8.75	77.33
2019-04-02 15:00:00	718	8.42	77.17
2019-04-02 16:00:00	764	9.84	81.42
2019-04-02 17:00:00	885	11.33	93.08
2019-04-02 18:00:00	884	12.25	93.92
2019-04-02 19:00:00	602	7.42	68.09
2019-04-02 20:00:00	290	3.08	31.58
2019-04-02 21:00:00	222	2.17	23.25
2019-04-02 22:00:00	199	1.59	21.75
2019-04-02 23:00:00	58	0.17	5.34
2019-04-03 00:00:00	33	0	2.89
2019-04-03 01:00:00	13	0.17	0.92
2019-04-03 02:00:00	7	0	0.67
2019-04-03 03:00:00	1	0	0.33
2019-04-03 04:00:00	8	0	0.83
2019-04-03 05:00:00	25	0	1.75
2019-04-03 06:00:00	221	1.5	20.42
2019-04-03 07:00:00	599	6.17	62.92
2019-04-03 08:00:00	663	7.25	70.42
2019-04-03 09:00:00	703	7.83	76.17
2019-04-03 10:00:00	676	7.25	72.33
2019-04-03 11:00:00	695	7.84	72.92
2019-04-03 12:00:00	701	7.92	77.5
2019-04-03 13:00:00	656	7.5	69.75
2019-04-03 14:00:00	627	7.67	67.17
2019-04-03 15:00:00	712	8.84	77.09
2019-04-03 16:00:00	750	9.09	79.75
2019-04-03 17:00:00	893	11.58	94.67
2019-04-03 18:00:00	855	11.17	92.33
2019-04-03 19:00:00	589	7	65.67
2019-04-03 20:00:00	260	2.59	28.83
2019-04-03 21:00:00	198	1.59	20.5
2019-04-03 22:00:00	221	1.92	23.25
2019-04-03 23:00:00	52	0.08	5.17
2019-04-04 00:00:00	57	0	5
2019-04-04 01:00:00	14	0	0.83
2019-04-04 02:00:00	8	0.33	1.25
2019-04-04 03:00:00	3	0	0.5
2019-04-04 04:00:00	4	0	0.5
2019-04-04 05:00:00	24	0	2.08
2019-04-04 06:00:00	232	1.92	20.17
2019-04-04 07:00:00	582	6.09	61.34
2019-04-04 08:00:00	641	6.75	70.09
2019-04-04 09:00:00	713	8.25	74.83
2019-04-04 10:00:00	596	6.67	66
2019-04-04 11:00:00	702	8.17	74.09
2019-04-04 12:00:00	812	9.84	86.83
2019-04-04 13:00:00	705	8	76
2019-04-04 14:00:00	618	7	66.17
2019-04-04 15:00:00	703	8.17	76.58
2019-04-04 16:00:00	765	9.17	81.75
2019-04-04 17:00:00	915	11.58	94.67
2019-04-04 18:00:00	870	12.33	94.17
2019-04-04 19:00:00	572	6.84	63.5
2019-04-04 20:00:00	332	3.5	35.5
2019-04-04 21:00:00	218	1.92	23.5
2019-04-04 22:00:00	215	2	22.75
2019-04-04 23:00:00	64	0.17	5.92
2019-04-05 00:00:00	51	0.11	4.45
2019-04-05 01:00:00	20	0	2
2019-04-05 02:00:00	13	0.08	0.75
2019-04-05 03:00:00	4	0	0.75
2019-04-05 04:00:00	9	0	0.83
2019-04-05 05:00:00	32	0	2.33
2019-04-05 06:00:00	216	1.58	19.5
2019-04-05 07:00:00	562	5.75	58.92
2019-04-05 08:00:00	673	7.42	72.42
2019-04-05 09:00:00	749	8.59	79.75
2019-04-05 10:00:00	663	7.5	72.67
2019-04-05 11:00:00	738	8.58	76.42
2019-04-05 12:00:00	750	9.33	81.5
2019-04-05 13:00:00	750	9	80.58
2019-04-05 14:00:00	730	8.75	78
2019-04-05 15:00:00	711	8.42	77.84
2019-04-05 16:00:00	800	9.58	85.17
2019-04-05 17:00:00	883	14.75	93.75
2019-04-05 18:00:00	812	12.42	89
2019-04-05 19:00:00	541	6.42	58.67
2019-04-05 20:00:00	293	3	31.75
2019-04-05 21:00:00	236	2.42	24.59
2019-04-05 22:00:00	235	2.25	25
2019-04-05 23:00:00	98	0.42	10
2019-04-06 00:00:00	77	0.11	7.33
2019-04-06 01:00:00	83	0.25	8.33
2019-04-06 02:00:00	37	0.17	3
2019-04-06 03:00:00	36	0	2.92
2019-04-06 04:00:00	28	0	1.84
2019-04-06 05:00:00	21	0	1.08
2019-04-06 06:00:00	80	0.17	6.83
2019-04-06 07:00:00	194	1.17	18.84
2019-04-06 08:00:00	286	2.25	29.42
2019-04-06 09:00:00	393	3.5	40.84
2019-04-06 10:00:00	332	2.92	34.58
2019-04-06 11:00:00	355	3.34	37.92
2019-04-06 12:00:00	423	4.17	44.59
2019-04-06 13:00:00	343	3.25	36.33
2019-04-06 14:00:00	246	1.92	26
2019-04-06 15:00:00	223	2	23.67
2019-04-06 16:00:00	223	1.58	22.75
2019-04-06 17:00:00	235	2.25	24
2019-04-06 18:00:00	245	2.17	24.83
2019-04-06 19:00:00	269	2.5	28.67
2019-04-06 20:00:00	215	2	22.42
2019-04-06 21:00:00	197	1.67	20.33
2019-04-06 22:00:00	132	0.92	14
2019-04-06 23:00:00	123	0.75	12.67
2019-04-07 00:00:00	100	0.44	9.67
2019-04-07 01:00:00	87	0.25	8.42
2019-04-07 02:00:00	55	0.17	5.17
2019-04-07 03:00:00	29	0.08	2.17
2019-04-07 04:00:00	25	0	1.34
2019-04-07 05:00:00	25	0	1.59
2019-04-07 06:00:00	36	0	2.67
2019-04-07 07:00:00	58	0	4.92
2019-04-07 08:00:00	63	0.08	5.67
2019-04-07 09:00:00	118	0.58	11.25
2019-04-07 10:00:00	183	1.25	17.84
2019-04-07 11:00:00	223	1.84	22.83
2019-04-07 12:00:00	201	1.5	21
2019-04-07 13:00:00	198	1.42	20.75
2019-04-07 14:00:00	165	1.33	17
2019-04-07 15:00:00	171	1.33	17.67
2019-04-07 16:00:00	161	0.84	15.92
2019-04-07 17:00:00	160	0.92	16.75
2019-04-07 18:00:00	156	1	15.75
2019-04-07 19:00:00	155	1.17	15.25
2019-04-07 20:00:00	139	0.67	14.5
2019-04-07 21:00:00	111	0.67	10.75
2019-04-07 22:00:00	51	0	4.75
2019-04-07 23:00:00	40	0.08	3.5
2019-04-08 00:00:00	17	0	0.89
2019-04-08 01:00:00	11	0	0.83
2019-04-08 02:00:00	6	0	0.67
2019-04-08 03:00:00	5	0	0.75
2019-04-08 04:00:00	4	0	1
2019-04-08 05:00:00	23	0	1.75
2019-04-08 06:00:00	229	1.75	20.42
2019-04-08 07:00:00	540	5.42	57
2019-04-08 08:00:00	693	7.67	74.17
2019-04-08 09:00:00	699	7.75	76.5
2019-04-08 10:00:00	526	5.42	56.09
2019-04-08 11:00:00	711	8	74.17
2019-04-08 12:00:00	697	7.92	76.17
2019-04-08 13:00:00	607	6.67	64.33
2019-04-08 14:00:00	617	7	67.75
2019-04-08 15:00:00	645	7.75	69.67
2019-04-08 16:00:00	772	9.5	81.5
2019-04-08 17:00:00	853	10.33	91.09
2019-04-08 18:00:00	863	11.83	92.92
2019-04-08 19:00:00	572	6.58	64.25
2019-04-08 20:00:00	251	2.58	27.25
2019-04-08 21:00:00	198	1.67	20.92
2019-04-08 22:00:00	235	2.25	24.5
2019-04-08 23:00:00	39	0.08	4.67
2019-04-09 00:00:00	20	0	1.67
2019-04-09 01:00:00	9	0	1.25
2019-04-09 02:00:00	7	0.08	1.25
2019-04-09 03:00:00	8	0	1.08
2019-04-09 04:00:00	6	0	1.08
2019-04-09 05:00:00	30	0.08	2.17
2019-04-09 06:00:00	220	1.75	20.25
2019-04-09 07:00:00	538	5.5	57
2019-04-09 08:00:00	658	7.09	68.75
2019-04-09 09:00:00	770	8.92	82.92
2019-04-09 10:00:00	676	7.5	73.17
2019-04-09 11:00:00	662	7.25	71.5
2019-04-09 12:00:00	669	7.25	72.42
2019-04-09 13:00:00	718	8.09	75.75
2019-04-09 14:00:00	700	8.25	76.59
2019-04-09 15:00:00	710	8.42	76
2019-04-09 16:00:00	785	9.5	83.42
2019-04-09 17:00:00	887	11.25	93.59
2019-04-09 18:00:00	869	11.33	92.92
2019-04-09 19:00:00	529	6.17	60.08
2019-04-09 20:00:00	292	3.08	31.25
2019-04-09 21:00:00	186	1.58	19.5
2019-04-09 22:00:00	220	1.92	23.67
2019-04-09 23:00:00	45	0.08	4.33
2019-04-10 00:00:00	48	0	3.89
2019-04-10 01:00:00	12	0	0.75
2019-04-10 02:00:00	7	0.75	2.33
2019-04-10 03:00:00	3	0	0.67
2019-04-10 04:00:00	4	0	0.67
2019-04-10 05:00:00	27	0	1.67
2019-04-10 06:00:00	228	1.92	20.33
2019-04-10 07:00:00	599	6	62.92
2019-04-10 08:00:00	670	7.33	71.67
2019-04-10 09:00:00	722	8.58	77.5
2019-04-10 10:00:00	672	7.67	73
2019-04-10 11:00:00	708	8.17	76.83
2019-04-10 12:00:00	758	8.83	80.5
2019-04-10 13:00:00	693	7.5	75
2019-04-10 14:00:00	736	8.75	78.42
2019-04-10 15:00:00	737	9.08	79.5
2019-04-10 16:00:00	692	8.17	75.84
2019-04-10 17:00:00	834	10.25	87.17
2019-04-10 18:00:00	875	12.33	93.42
2019-04-10 19:00:00	571	7	65.42
2019-04-10 20:00:00	265	2.42	29.08
2019-04-10 21:00:00	189	1.58	19.75
2019-04-10 22:00:00	220	1.75	22.92
2019-04-10 23:00:00	45	0	4.75
2019-04-11 00:00:00	45	0	3.67
2019-04-11 01:00:00	7	0	0.75
2019-04-11 02:00:00	6	0.08	0.84
2019-04-11 03:00:00	3	0	0.5
2019-04-11 04:00:00	9	0	0.83
2019-04-11 05:00:00	23	0	1.42
2019-04-11 06:00:00	208	1.5	18.59
2019-04-11 07:00:00	592	6.17	61.92
2019-04-11 08:00:00	648	6.84	69.67
2019-04-11 09:00:00	702	8	73.92
2019-04-11 10:00:00	641	7.25	70.34
2019-04-11 11:00:00	689	7.75	73.25
2019-04-11 12:00:00	730	8.58	78.58
2019-04-11 13:00:00	666	7.42	71.83
2019-04-11 14:00:00	662	7.67	70.92
2019-04-11 15:00:00	678	8.09	73.5
2019-04-11 16:00:00	760	9	81.75
2019-04-11 17:00:00	881	11.5	91.58
2019-04-11 18:00:00	911	12.67	97
2019-04-11 19:00:00	564	6.92	63.5
2019-04-11 20:00:00	299	3	32.25
2019-04-11 21:00:00	234	2.25	24.92
2019-04-11 22:00:00	206	1.92	21.67
2019-04-11 23:00:00	65	0.17	6.42
2019-04-12 00:00:00	52	0.11	4.33
2019-04-12 01:00:00	31	0.25	2.75
2019-04-12 02:00:00	4	0	0.75
2019-04-12 03:00:00	5	0	0.67
2019-04-12 04:00:00	8	0	0.33
2019-04-12 05:00:00	33	0	2.17
2019-04-12 06:00:00	226	1.83	19.84
2019-04-12 07:00:00	573	6.09	61.33
2019-04-12 08:00:00	628	6.83	67.09
2019-04-12 09:00:00	756	9	80.67
2019-04-12 10:00:00	703	7.92	75.34
2019-04-12 11:00:00	691	8	74
2019-04-12 12:00:00	798	10.5	84.5
2019-04-12 13:00:00	648	7.34	72.75
2019-04-12 14:00:00	721	8.58	74.75
2019-04-12 15:00:00	638	7.08	69.42
2019-04-12 16:00:00	796	9.67	84.83
2019-04-12 17:00:00	900	11.67	95.25
2019-04-12 18:00:00	822	11.58	89.5
2019-04-12 19:00:00	482	5.5	53.92
2019-04-12 20:00:00	277	2.75	29.67
2019-04-12 21:00:00	246	2.42	25.33
2019-04-12 22:00:00	215	2.08	22.83
2019-04-12 23:00:00	102	0.42	10.67
2019-04-13 00:00:00	76	0.22	6.78
2019-04-13 01:00:00	54	0	5
2019-04-13 02:00:00	32	0.08	2.83
2019-04-13 03:00:00	19	0	0.92
2019-04-13 04:00:00	23	0	1.58
2019-04-13 05:00:00	16	0	1.08
2019-04-13 06:00:00	79	0.17	6.75
2019-04-13 07:00:00	181	1.08	17.17
2019-04-13 08:00:00	285	2.25	29.17
2019-04-13 09:00:00	345	3	36.58
2019-04-13 10:00:00	358	3.17	37.5
2019-04-13 11:00:00	383	3.42	39.83
2019-04-13 12:00:00	390	3.67	42.09
2019-04-13 13:00:00	332	3.34	34.92
2019-04-13 14:00:00	226	1.67	24.17
2019-04-13 15:00:00	240	2.17	24.42
2019-04-13 16:00:00	207	1.5	21.5
2019-04-13 17:00:00	224	1.75	23.33
2019-04-13 18:00:00	219	1.92	22
2019-04-13 19:00:00	219	1.75	23.25
2019-04-13 20:00:00	245	2.17	25.59
2019-04-13 21:00:00	205	1.67	21.67
2019-04-13 22:00:00	144	1	14.75
2019-04-13 23:00:00	116	0.67	12
2019-04-14 00:00:00	104	0.44	9.89
2019-04-14 01:00:00	90	0.25	8.58
2019-04-14 02:00:00	39	0.08	3.75
2019-04-14 03:00:00	21	0	1
2019-04-14 04:00:00	17	0	1.34
2019-04-14 05:00:00	15	0	0.92
2019-04-14 06:00:00	38	0.08	2.92
2019-04-14 07:00:00	57	0.08	4.84
2019-04-14 08:00:00	83	0.08	7.67
2019-04-14 09:00:00	87	0.08	7.92
2019-04-14 10:00:00	133	0.84	12.92
2019-04-14 11:00:00	217	1.42	22.17
2019-04-14 12:00:00	239	1.92	24.75
2019-04-14 13:00:00	212	1.67	22.08
2019-04-14 14:00:00	163	1	17.09
2019-04-14 15:00:00	141	0.58	13.84
2019-04-14 16:00:00	141	0.84	14.75
2019-04-14 17:00:00	113	0.5	11.34
2019-04-14 18:00:00	163	0.92	16.58
2019-04-14 19:00:00	132	0.59	13.42
2019-04-14 20:00:00	129	0.67	12.75
2019-04-14 21:00:00	92	0.42	9.42
2019-04-14 22:00:00	40	0	3.58
2019-04-14 23:00:00	38	0	3.25
2019-04-15 00:00:00	25	0	1.67
2019-04-15 01:00:00	11	0	1.17
2019-04-15 02:00:00	1	0	0.33
2019-04-15 03:00:00	5	0	0.92
2019-04-15 04:00:00	8	0	0.67
2019-04-15 05:00:00	23	0	1.17
2019-04-15 06:00:00	195	1.33	17.84
2019-04-15 07:00:00	567	5.67	58.92
2019-04-15 08:00:00	643	7.09	69.25
2019-04-15 09:00:00	702	7.75	75
2019-04-15 10:00:00	615	6.5	65.83
2019-04-15 11:00:00	596	6.25	64.67
2019-04-15 12:00:00	661	7.58	70.67
2019-04-15 13:00:00	603	6.5	63.83
2019-04-15 14:00:00	666	7.92	72.59
2019-04-15 15:00:00	676	8.25	72
2019-04-15 16:00:00	737	9.58	78.92
2019-04-15 17:00:00	863	12.59	92.75
2019-04-15 18:00:00	866	12.58	92.83
2019-04-15 19:00:00	626	8.75	70.33
2019-04-15 20:00:00	259	2.67	28.5
2019-04-15 21:00:00	159	1.17	16.33
2019-04-15 22:00:00	205	1.92	21.92
2019-04-15 23:00:00	38	0	3.33
2019-04-16 00:00:00	13	0	1
2019-04-16 01:00:00	7	0.08	0.92
2019-04-16 02:00:00	2	0	0.5
2019-04-16 03:00:00	3	0	0.42
2019-04-16 04:00:00	3	0	0.67
2019-04-16 05:00:00	31	0	1.75
2019-04-16 06:00:00	178	1.33	15.75
2019-04-16 07:00:00	514	4.92	53.17
2019-04-16 08:00:00	578	6.34	61.75
2019-04-16 09:00:00	690	8.58	73.5
2019-04-16 10:00:00	649	7.75	71.5
2019-04-16 11:00:00	604	6.92	63.34
2019-04-16 12:00:00	750	8.58	80.58
2019-04-16 13:00:00	635	7.34	69.09
2019-04-16 14:00:00	627	7.34	67.09
2019-04-16 15:00:00	706	8.5	74.42
2019-04-16 16:00:00	785	9.25	83.67
2019-04-16 17:00:00	897	11.42	95.92
2019-04-16 18:00:00	913	13.25	96.67
2019-04-16 19:00:00	501	6.25	57.34
2019-04-16 20:00:00	304	3.17	32.67
2019-04-16 21:00:00	189	1.33	20.17
2019-04-16 22:00:00	210	1.75	21.42
2019-04-16 23:00:00	62	0.17	6.17
2019-04-17 00:00:00	25	0	2.33
2019-04-17 01:00:00	20	0.08	1
2019-04-17 02:00:00	9	0	1.09
2019-04-17 03:00:00	5	0	0.75
2019-04-17 04:00:00	9	0	1.09
2019-04-17 05:00:00	21	0.08	1.92
2019-04-17 06:00:00	218	1.83	19.75
2019-04-17 07:00:00	517	4.92	53.92
2019-04-17 08:00:00	623	6.59	67.25
2019-04-17 09:00:00	680	7.34	73.17
2019-04-17 10:00:00	588	6.17	63.5
2019-04-17 11:00:00	640	7.92	67.58
2019-04-17 12:00:00	812	9.75	87.08
2019-04-17 13:00:00	711	8.08	77.17
2019-04-17 14:00:00	661	7.75	70.5
2019-04-17 15:00:00	680	8.75	72.09
2019-04-17 16:00:00	804	10.83	85.92
2019-04-17 17:00:00	868	11.5	93.75
2019-04-17 18:00:00	844	11.17	90.34
2019-04-17 19:00:00	511	5.58	57.67
2019-04-17 20:00:00	289	2.67	31
2019-04-17 21:00:00	190	1.59	20
2019-04-17 22:00:00	144	1	15.17
2019-04-17 23:00:00	73	0	7.33
2019-04-18 00:00:00	51	0.11	4.11
2019-04-18 01:00:00	26	0.08	1.67
2019-04-18 02:00:00	11	0.08	1.17
2019-04-18 03:00:00	9	0	0.92
2019-04-18 04:00:00	6	0	0.5
2019-04-18 05:00:00	19	0	1.5
2019-04-18 06:00:00	109	0.5	9.33
2019-04-18 07:00:00	350	3.08	35.42
2019-04-18 08:00:00	448	4.33	46.75
2019-04-18 09:00:00	531	5.67	56.92
2019-04-18 10:00:00	528	5.5	56.92
2019-04-18 11:00:00	518	5.5	54.17
2019-04-18 12:00:00	525	5.75	57.67
2019-04-18 13:00:00	504	5.25	53.17
2019-04-18 14:00:00	511	5.59	53.42
2019-04-18 15:00:00	558	6	60.08
2019-04-18 16:00:00	527	5.83	58
2019-04-18 17:00:00	588	6.59	62.5
2019-04-18 18:00:00	534	6.42	58.59
2019-04-18 19:00:00	332	3.42	35.58
2019-04-18 20:00:00	209	1.92	22.17
2019-04-18 21:00:00	164	1.25	16.92
2019-04-18 22:00:00	136	1	13.67
2019-04-18 23:00:00	76	0.17	7.75
2019-04-19 00:00:00	67	0.11	6.11
2019-04-19 01:00:00	32	0.08	2.5
2019-04-19 02:00:00	28	0.08	2
2019-04-19 03:00:00	10	0	1.33
2019-04-19 04:00:00	17	0	0.75
2019-04-19 05:00:00	15	0	0.58
2019-04-19 06:00:00	27	0	1.42
2019-04-19 07:00:00	89	0.42	7.92
2019-04-19 08:00:00	105	0.34	10.25
2019-04-19 09:00:00	122	0.5	11.33
2019-04-19 10:00:00	160	0.75	15.92
2019-04-19 11:00:00	137	0.67	15.25
2019-04-19 12:00:00	177	1.09	17.92
2019-04-19 13:00:00	194	1.67	20.34
2019-04-19 14:00:00	118	0.67	11.59
2019-04-19 15:00:00	104	0.33	10.67
2019-04-19 16:00:00	162	1.09	16.42
2019-04-19 17:00:00	173	1.17	17.33
2019-04-19 18:00:00	171	1.42	17.5
2019-04-19 19:00:00	162	1.08	16.92
2019-04-19 20:00:00	132	0.84	13.67
2019-04-19 21:00:00	87	0.42	8.58
2019-04-19 22:00:00	74	0.08	6.92
2019-04-19 23:00:00	64	0.25	6.09
2019-04-20 00:00:00	37	0	3.22
2019-04-20 01:00:00	23	0	1.75
2019-04-20 02:00:00	11	0	1
2019-04-20 03:00:00	10	0	1.08
2019-04-20 04:00:00	6	0	0.83
2019-04-20 05:00:00	9	0	1.08
2019-04-20 06:00:00	28	0	1.59
2019-04-20 07:00:00	83	0.08	7.67
2019-04-20 08:00:00	128	0.25	12.34
2019-04-20 09:00:00	181	1.08	18.33
2019-04-20 10:00:00	222	1.42	22.59
2019-04-20 11:00:00	198	1.33	20.33
2019-04-20 12:00:00	195	1.42	20
2019-04-20 13:00:00	180	1.33	18.17
2019-04-20 14:00:00	163	1	17
2019-04-20 15:00:00	154	1.09	16.08
2019-04-20 16:00:00	117	0.33	11.75
2019-04-20 17:00:00	100	0.5	10.08
2019-04-20 18:00:00	146	0.92	14.09
2019-04-20 19:00:00	186	1.25	19.25
2019-04-20 20:00:00	145	1.17	14.83
2019-04-20 21:00:00	113	0.5	11.75
2019-04-20 22:00:00	92	0.42	9.25
2019-04-20 23:00:00	58	0.17	5.33
2019-04-21 00:00:00	39	0	3
2019-04-21 01:00:00	39	0	3.33
2019-04-21 02:00:00	25	0.08	1.58
2019-04-21 03:00:00	22	0	1.34
2019-04-21 04:00:00	15	0	1.08
2019-04-21 05:00:00	13	0	1.25
2019-04-21 06:00:00	28	0	1.75
2019-04-21 07:00:00	44	0	3.83
2019-04-21 08:00:00	42	0	3.09
2019-04-21 09:00:00	94	0.33	8.83
2019-04-21 10:00:00	107	0.59	9.75
2019-04-21 11:00:00	98	0.17	10.17
2019-04-21 12:00:00	150	0.67	14.59
2019-04-21 13:00:00	143	0.75	14.42
2019-04-21 14:00:00	132	0.75	13.17
2019-04-21 15:00:00	112	0.5	11.5
2019-04-21 16:00:00	96	0.25	9.67
2019-04-21 17:00:00	163	1.17	16.09
2019-04-21 18:00:00	141	1.17	14
2019-04-21 19:00:00	134	0.67	13.84
2019-04-21 20:00:00	112	0.33	11.25
2019-04-21 21:00:00	85	0.25	8.58
2019-04-21 22:00:00	48	0	4.08
2019-04-21 23:00:00	37	0	3
2019-04-22 00:00:00	20	0	1.45
2019-04-22 01:00:00	10	0	0.92
2019-04-22 02:00:00	5	0	0.42
2019-04-22 03:00:00	6	0	0.75
2019-04-22 04:00:00	5	0	0.75
2019-04-22 05:00:00	22	0	2
2019-04-22 06:00:00	189	1.17	17
2019-04-22 07:00:00	574	5.67	59.92
2019-04-22 08:00:00	650	7	69
2019-04-22 09:00:00	734	8.67	78.34
2019-04-22 10:00:00	629	6.67	68.92
2019-04-22 11:00:00	639	7.25	66.75
2019-04-22 12:00:00	628	6.75	69.33
2019-04-22 13:00:00	669	7.25	70.25
2019-04-22 14:00:00	594	6.67	64.25
2019-04-22 15:00:00	703	8.25	74.92
2019-04-22 16:00:00	697	8.25	75
2019-04-22 17:00:00	845	10.42	89.75
2019-04-22 18:00:00	845	11	90.5
2019-04-22 19:00:00	567	6.67	64.08
2019-04-22 20:00:00	254	2.25	27
2019-04-22 21:00:00	178	1.5	18.42
2019-04-22 22:00:00	249	2.08	26.34
2019-04-22 23:00:00	41	0	4.09
2019-04-23 00:00:00	13	0	0.33
2019-04-23 01:00:00	11	0	0.67
2019-04-23 02:00:00	8	0.08	0.92
2019-04-23 03:00:00	6	0	0.42
2019-04-23 04:00:00	3	0	0.67
2019-04-23 05:00:00	24	0	1.67
2019-04-23 06:00:00	213	1.67	19.5
2019-04-23 07:00:00	563	5.83	58.59
2019-04-23 08:00:00	671	7.17	70.58
2019-04-23 09:00:00	669	7.33	72.92
2019-04-23 10:00:00	615	6.5	65.75
2019-04-23 11:00:00	695	8.17	74.42
2019-04-23 12:00:00	718	8.34	78.42
2019-04-23 13:00:00	668	7.42	71.59
2019-04-23 14:00:00	611	7.25	66.08
2019-04-23 15:00:00	693	8.25	74.08
2019-04-23 16:00:00	697	7.67	73.92
2019-04-23 17:00:00	876	12.09	92.92
2019-04-23 18:00:00	866	11.92	91.33
2019-04-23 19:00:00	497	5.58	55.67
2019-04-23 20:00:00	273	2.92	29.5
2019-04-23 21:00:00	183	1.33	19.25
2019-04-23 22:00:00	230	2.17	24.33
2019-04-23 23:00:00	51	0.08	4.75
2019-04-24 00:00:00	41	0	3.55
2019-04-24 01:00:00	11	0	1
2019-04-24 02:00:00	8	0.17	1.17
2019-04-24 03:00:00	4	0	0.83
2019-04-24 04:00:00	8	0	0.83
2019-04-24 05:00:00	23	0	1.83
2019-04-24 06:00:00	231	1.75	21
2019-04-24 07:00:00	567	5.58	59.09
2019-04-24 08:00:00	658	7.33	70.5
2019-04-24 09:00:00	718	8.09	76.75
2019-04-24 10:00:00	629	6.67	69.08
2019-04-24 11:00:00	671	7.58	70.84
2019-04-24 12:00:00	697	7.67	75.42
2019-04-24 13:00:00	686	7.75	73.17
2019-04-24 14:00:00	664	7.83	72.17
2019-04-24 15:00:00	685	8.42	73
2019-04-24 16:00:00	726	8.75	78.09
2019-04-24 17:00:00	861	10.75	91.17
2019-04-24 18:00:00	847	11.5	91.25
2019-04-24 19:00:00	568	7.09	64
2019-04-24 20:00:00	303	3	32.58
2019-04-24 21:00:00	227	2.17	24.42
2019-04-24 22:00:00	248	2.34	25.75
2019-04-24 23:00:00	67	0.25	7
2019-04-25 00:00:00	25	0	1.89
2019-04-25 01:00:00	17	0.08	1.25
2019-04-25 02:00:00	10	0.08	1.17
2019-04-25 03:00:00	20	0	1.17
2019-04-25 04:00:00	11	0	0.34
2019-04-25 05:00:00	20	0	2
2019-04-25 06:00:00	213	1.59	18.92
2019-04-25 07:00:00	554	5.34	57.83
2019-04-25 08:00:00	640	6.75	67.67
2019-04-25 09:00:00	710	8.33	76.5
2019-04-25 10:00:00	619	6.75	66.92
2019-04-25 11:00:00	704	8	75.25
2019-04-25 12:00:00	731	8.33	80.67
2019-04-25 13:00:00	528	5.59	54.42
2019-04-25 14:00:00	666	7.5	72.25
2019-04-25 15:00:00	749	9.34	79.17
2019-04-25 16:00:00	760	9.09	81.42
2019-04-25 17:00:00	867	10.75	92.25
2019-04-25 18:00:00	793	12.34	86
2019-04-25 19:00:00	613	7.33	68.34
2019-04-25 20:00:00	338	3.42	36.75
2019-04-25 21:00:00	246	2.42	26.08
2019-04-25 22:00:00	223	2.25	23.33
2019-04-25 23:00:00	85	0.34	8.59
2019-04-26 00:00:00	39	0	3.22
2019-04-26 01:00:00	19	0	1.33
2019-04-26 02:00:00	13	0	1
2019-04-26 03:00:00	7	0	0.58
2019-04-26 04:00:00	7	0	1.17
2019-04-26 05:00:00	23	0	1.67
2019-04-26 06:00:00	237	1.92	21.09
2019-04-26 07:00:00	535	5.25	56.09
2019-04-26 08:00:00	673	7.5	72.42
2019-04-26 09:00:00	680	7.58	72.75
2019-04-26 10:00:00	667	7.58	73.34
2019-04-26 11:00:00	708	8.33	75
2019-04-26 12:00:00	808	9.75	87.08
2019-04-26 13:00:00	754	8.84	80.42
2019-04-26 14:00:00	689	8	75.33
2019-04-26 15:00:00	707	8.25	75.58
2019-04-26 16:00:00	751	9.5	80.34
2019-04-26 17:00:00	896	12.42	94.67
2019-04-26 18:00:00	764	10.67	83.5
2019-04-26 19:00:00	528	6.25	57.59
2019-04-26 20:00:00	306	3.25	33.34
2019-04-26 21:00:00	253	2.5	26
2019-04-26 22:00:00	255	2.58	27.17
2019-04-26 23:00:00	105	0.67	11.08
2019-04-27 00:00:00	67	0.33	7
2019-04-27 01:00:00	50	0.08	4.75
2019-04-27 02:00:00	33	0.08	2.83
2019-04-27 03:00:00	35	0	2.58
2019-04-27 04:00:00	16	0	0.59
2019-04-27 05:00:00	23	0	1.25
2019-04-27 06:00:00	58	0.08	4.25
2019-04-27 07:00:00	227	1.67	22
2019-04-27 08:00:00	308	2.83	32.34
2019-04-27 09:00:00	354	3.25	37.09
2019-04-27 10:00:00	362	3.17	38.09
2019-04-27 11:00:00	354	3.25	36.83
2019-04-27 12:00:00	423	4.25	45.42
2019-04-27 13:00:00	320	3.09	33.92
2019-04-27 14:00:00	258	2.08	26.5
2019-04-27 15:00:00	247	2.25	26.34
2019-04-27 16:00:00	247	2.17	25.25
2019-04-27 17:00:00	250	2.34	25.83
2019-04-27 18:00:00	212	2.08	22.17
2019-04-27 19:00:00	234	2.42	24.59
2019-04-27 20:00:00	224	1.83	23.25
2019-04-27 21:00:00	233	2.08	24.42
2019-04-27 22:00:00	157	1.17	15.75
2019-04-27 23:00:00	95	0.42	10.17
2019-04-28 00:00:00	83	0.44	8.11
2019-04-28 01:00:00	59	0	5.59
2019-04-28 02:00:00	48	0.17	4.33
2019-04-28 03:00:00	29	0	1.84
2019-04-28 04:00:00	30	0	2.08
2019-04-28 05:00:00	17	0	0.92
2019-04-28 06:00:00	33	0	2.58
2019-04-28 07:00:00	38	0	2.75
2019-04-28 08:00:00	54	0	4.92
2019-04-28 09:00:00	78	0.17	7.08
2019-04-28 10:00:00	122	0.59	11.92
2019-04-28 11:00:00	160	1	16.25
2019-04-28 12:00:00	202	1.42	20.25
2019-04-28 13:00:00	182	1.09	18.67
2019-04-28 14:00:00	148	0.75	15.5
2019-04-28 15:00:00	141	0.75	14
2019-04-28 16:00:00	131	0.59	13.5
2019-04-28 17:00:00	194	1.34	18.75
2019-04-28 18:00:00	193	1.58	20
2019-04-28 19:00:00	163	1.17	17.58
2019-04-28 20:00:00	108	0.25	10.33
2019-04-28 21:00:00	105	0.59	10.58
2019-04-28 22:00:00	51	0	4.67
2019-04-28 23:00:00	51	0	4.42
2019-04-29 00:00:00	19	0	1
2019-04-29 01:00:00	7	0	1.08
2019-04-29 02:00:00	7	0	0.67
2019-04-29 03:00:00	4	0	0.5
2019-04-29 04:00:00	12	0	1.17
2019-04-29 05:00:00	32	0.08	2.34
2019-04-29 06:00:00	223	1.92	20.17
2019-04-29 07:00:00	580	5.84	61.25
2019-04-29 08:00:00	658	6.83	70.33
2019-04-29 09:00:00	736	8.58	77.67
2019-04-29 10:00:00	616	6.67	67.67
2019-04-29 11:00:00	700	7.75	74.25
2019-04-29 12:00:00	691	7.42	76.25
2019-04-29 13:00:00	653	7.17	68.75
2019-04-29 14:00:00	644	7.33	69.92
2019-04-29 15:00:00	675	8.33	72.42
2019-04-29 16:00:00	738	8.75	77.59
2019-04-29 17:00:00	909	12.08	95
2019-04-29 18:00:00	923	13.08	96.42
2019-04-29 19:00:00	527	6.25	60.67
2019-04-29 20:00:00	243	2.5	26.25
2019-04-29 21:00:00	191	1.75	19.42
2019-04-29 22:00:00	231	2.09	24.84
2019-04-29 23:00:00	33	0.17	3
2019-04-30 00:00:00	12	0	0.44
2019-04-30 01:00:00	16	0	1.42
2019-04-30 02:00:00	9	0	1.17
2019-04-30 03:00:00	3	0	0.75
2019-04-30 04:00:00	2	0	0.33
2019-04-30 05:00:00	26	0	1.92
2019-04-30 06:00:00	200	1.5	17.5
2019-04-30 07:00:00	563	5.59	59.75
2019-04-30 08:00:00	689	7.42	72.58
2019-04-30 09:00:00	704	10.08	75.67
2019-04-30 10:00:00	673	7.34	73.92
2019-04-30 11:00:00	645	7.25	68.59
2019-04-30 12:00:00	753	8.5	80.5
2019-04-30 13:00:00	730	8.25	79.25
2019-04-30 14:00:00	751	8.84	81
2019-04-30 15:00:00	732	8.92	78.58
2019-04-30 16:00:00	823	10.5	89
2019-04-30 17:00:00	889	11.75	93.58
2019-04-30 18:00:00	961	13.25	99.17
2019-04-30 19:00:00	578	6.92	65.58
2019-04-30 20:00:00	350	3.92	37.42
2019-04-30 21:00:00	279	2.59	29
2019-04-30 22:00:00	282	2.83	30.25
2019-04-30 23:00:00	116	0.75	12.17
2019-05-01 00:00:00	91	1	9.78

## Sheet: PM 08140 02
Data/Hora	Intensidade(carros/hora)	Ocupacao(%)	Carga(%)
2019-04-01 00:00:00	0	42.11	20.33
2019-04-01 01:00:00	0	44.75	21.17
2019-04-01 02:00:00	0	44.25	20.92
2019-04-01 03:00:00	0	43.75	20.92
2019-04-01 04:00:00	0	44	20.84
2019-04-01 05:00:00	0	43.59	20.67
2019-04-01 06:00:00	0	43.67	20.75
2019-04-01 07:00:00	0	44	20.84
2019-04-01 08:00:00	0	42.59	20.58
2019-04-01 09:00:00	0	44.67	21.25
2019-04-01 10:00:00	0	45.17	21.5
2019-04-01 11:00:00	0	44.67	21.25
2019-04-01 12:00:00	0	44.75	21.42
2019-04-01 13:00:00	0	44.17	20.83
2019-04-01 14:00:00	0	42.84	20.67
2019-04-01 15:00:00	0	43	20.75
2019-04-01 16:00:00	0	43.42	20.75
2019-04-01 17:00:00	0	43.09	20.67
2019-04-01 18:00:00	0	44	20.92
2019-04-01 19:00:00	0	43.25	20.67
2019-04-01 20:00:00	0	43.67	20.5
2019-04-01 21:00:00	0	44.42	21.08
2019-04-01 22:00:00	0	42.5	20.5
2019-04-01 23:00:00	0	42.33	20.5
2019-04-02 00:00:00	0	43	20.56
2019-04-02 01:00:00	0	43.67	20.92
2019-04-02 02:00:00	0	44.42	21.17
2019-04-02 03:00:00	0	43.5	21.08
2019-04-02 04:00:00	0	44.25	21.08
2019-04-02 05:00:00	0	43.42	20.75
2019-04-02 06:00:00	0	43	20.58
2019-04-02 07:00:00	0	42.25	20.42
2019-04-02 08:00:00	0	43.42	20.67
2019-04-02 09:00:00	0	44.5	21.42
2019-04-02 10:00:00	0	46.17	21.75
2019-04-02 11:00:00	0	44.42	21.58
2019-04-02 12:00:00	0	42.59	20.5
2019-04-02 13:00:00	0	44.17	20.67
2019-04-02 14:00:00	0	42.25	20.67
2019-04-02 15:00:00	0	43.25	20.58
2019-04-02 16:00:00	0	43.5	20.75
2019-04-02 17:00:00	0	42.59	20.5
2019-04-02 18:00:00	0	44.17	20.75
2019-04-02 19:00:00	0	43.84	20.75
2019-04-02 20:00:00	0	43.5	20.75
2019-04-02 21:00:00	0	44.67	21
2019-04-02 22:00:00	0	43.34	20.67
2019-04-02 23:00:00	0	42.5	20.42
2019-04-03 00:00:00	0	42.89	20.67
2019-04-03 01:00:00	0	42.34	20.58
2019-04-03 02:00:00	0	45.5	21.59
2019-04-03 03:00:00	0	43.5	20.75
2019-04-03 04:00:00	0	42.59	20.5
2019-04-03 05:00:00	0	44.17	20.83
2019-04-03 06:00:00	0	42.34	20.67
2019-04-03 07:00:00	0	42.5	20.5
2019-04-03 08:00:00	0	43.33	20.75
2019-04-03 09:00:00	0	44	20.83
2019-04-03 10:00:00	0	45.25	21.25
2019-04-03 11:00:00	0	45.92	21.92
2019-04-03 12:00:00	0	42.84	20.5
2019-04-03 13:00:00	0	45.09	21.25
2019-04-03 14:00:00	0	43.59	21.17
2019-04-03 15:00:00	0	43.59	20.92
2019-04-03 16:00:00	0	43.17	20.75
2019-04-03 17:00:00	0	42.42	20.5
2019-04-03 18:00:00	0	43.59	20.58
2019-04-03 19:00:00	0	42.59	20.67
2019-04-03 20:00:00	0	42.59	20.5
2019-04-03 21:00:00	0	44	21
2019-04-03 22:00:00	0	42.42	20.5
2019-04-03 23:00:00	0	42.33	20.5
2019-04-04 00:00:00	0	43	20.67
2019-04-04 01:00:00	0	43.17	20.75
2019-04-04 02:00:00	0	47.25	22.17
2019-04-04 03:00:00	0	44.67	21.5
2019-04-04 04:00:00	0	43.09	20.67
2019-04-04 05:00:00	0	44.25	21
2019-04-04 06:00:00	0	42.75	20.5
2019-04-04 07:00:00	0	43.59	20.58
2019-04-04 08:00:00	0	43.25	20.92
2019-04-04 09:00:00	0	43.84	21
2019-04-04 10:00:00	0	47.42	22.09
2019-04-04 11:00:00	0	47.09	22.84
2019-04-04 12:00:00	0	43.84	21
2019-04-04 13:00:00	0	44.25	21
2019-04-04 14:00:00	0	43.25	20.5
2019-04-04 15:00:00	0	43.59	20.67
2019-04-04 16:00:00	0	42.34	20.5
2019-04-04 17:00:00	0	42.5	20.5
2019-04-04 18:00:00	0	44.67	21.25
2019-04-04 19:00:00	0	44.34	21.25
2019-04-04 20:00:00	0	45.09	21.42
2019-04-04 21:00:00	0	42.59	20.58
2019-04-04 22:00:00	0	42.5	20.5
2019-04-04 23:00:00	0	43.34	20.75
2019-04-05 00:00:00	0	43.11	20.44
2019-04-05 01:00:00	0	44	20.67
2019-04-05 02:00:00	0	46.34	22.17
2019-04-05 03:00:00	0	46.33	22.25
2019-04-05 04:00:00	0	44.09	20.83
2019-04-05 05:00:00	0	44.25	20.75
2019-04-05 06:00:00	0	44	20.58
2019-04-05 07:00:00	0	42.59	20.67
2019-04-05 08:00:00	0	42.5	20.5
2019-04-05 09:00:00	0	43.84	20.83
2019-04-05 10:00:00	0	45.92	21.75
2019-04-05 11:00:00	0	47.17	22.5
2019-04-05 12:00:00	0	45.42	21.5
2019-04-05 13:00:00	0	42.5	20.5
2019-04-05 14:00:00	0	44	20.92
2019-04-05 15:00:00	0	42.34	20.58
2019-04-05 16:00:00	0	42.5	20.5
2019-04-05 17:00:00	0	43.34	20.75
2019-04-05 18:00:00	0	43.09	20.75
2019-04-05 19:00:00	0	43.25	20.75
2019-04-05 20:00:00	0	44.5	21.25
2019-04-05 21:00:00	0	42.5	20.5
2019-04-05 22:00:00	0	43.33	20.75
2019-04-05 23:00:00	0	42.59	20.5
2019-04-06 00:00:00	0	43.11	20.67
2019-04-06 01:00:00	0	43.09	20.92
2019-04-06 02:00:00	0	45.25	21.08
2019-04-06 03:00:00	0	46.25	21.83
2019-04-06 04:00:00	0	43.5	21
2019-04-06 05:00:00	0	45.67	20.92
2019-04-06 06:00:00	0	42.34	20.67
2019-04-06 07:00:00	0	42.84	20.5
2019-04-06 08:00:00	0	44.5	20.83
2019-04-06 09:00:00	0	43	20.75
2019-04-06 10:00:00	0	46.67	21.92
2019-04-06 11:00:00	0	44.84	21.42
2019-04-06 12:00:00	0	45.42	21.67
2019-04-06 13:00:00	0	44.33	21.25
2019-04-06 14:00:00	0	42.59	20.5
2019-04-06 15:00:00	0	44.17	20.75
2019-04-06 16:00:00	0	42.25	20.5
2019-04-06 17:00:00	0	42.59	20.42
2019-04-06 18:00:00	0	44.42	21
2019-04-06 19:00:00	0	44.75	21.42
2019-04-06 20:00:00	0	45.67	21.58
2019-04-06 21:00:00	0	42.84	20.58
2019-04-06 22:00:00	0	42.5	20.5
2019-04-06 23:00:00	0	43.5	20.75
2019-04-07 00:00:00	0	43.45	20.67
2019-04-07 01:00:00	0	44.67	21.08
2019-04-07 02:00:00	0	43.75	20.92
2019-04-07 03:00:00	0	44.67	21.08
2019-04-07 04:00:00	0	44.59	21.58
2019-04-07 05:00:00	0	43.67	21
2019-04-07 06:00:00	0	43.75	20.75
2019-04-07 07:00:00	0	42.5	20.5
2019-04-07 08:00:00	0	44.33	21.08
2019-04-07 09:00:00	0	43.67	21.17
2019-04-07 10:00:00	0	44.67	21.5
2019-04-07 11:00:00	0	45.09	21.5
2019-04-07 12:00:00	0	46.25	22.17
2019-04-07 13:00:00	0	44.17	20.92
2019-04-07 14:00:00	0	42.34	20.42
2019-04-07 15:00:00	0	44.17	21
2019-04-07 16:00:00	0	43.34	20.59
2019-04-07 17:00:00	0	42.5	20.42
2019-04-07 18:00:00	0	44	20.67
2019-04-07 19:00:00	0	43.75	20.5
2019-04-07 20:00:00	0	44.09	20.75
2019-04-07 21:00:00	0	43.75	20.75
2019-04-07 22:00:00	0	42.5	20.5
2019-04-07 23:00:00	0	43.34	20.75
2019-04-08 00:00:00	0	41.78	20.22
2019-04-08 01:00:00	0	44.09	20.75
2019-04-08 02:00:00	0	43.75	20.75
2019-04-08 03:00:00	0	43.5	20.5
2019-04-08 04:00:00	0	45.17	21.17
2019-04-08 05:00:00	0	42.59	20.5
2019-04-08 06:00:00	0	44.09	20.83
2019-04-08 07:00:00	0	44	20.83
2019-04-08 08:00:00	0	42.34	20.42
2019-04-08 09:00:00	0	45.67	21.42
2019-04-08 10:00:00	0	44.84	21.33
2019-04-08 11:00:00	0	44.75	21.5
2019-04-08 12:00:00	0	45.75	21.67
2019-04-08 13:00:00	0	43.67	21
2019-04-08 14:00:00	0	43.59	20.59
2019-04-08 15:00:00	0	43.17	20.67
2019-04-08 16:00:00	0	42.67	20.5
2019-04-08 17:00:00	0	43.92	20.83
2019-04-08 18:00:00	0	42.84	20.5
2019-04-08 19:00:00	0	42.84	20.5
2019-04-08 20:00:00	0	44.75	20.92
2019-04-08 21:00:00	0	44.5	21.5
2019-04-08 22:00:00	0	43.42	20.58
2019-04-08 23:00:00	0	42.25	20.67
2019-04-09 00:00:00	0	43.33	20.67
2019-04-09 01:00:00	0	44	20.83
2019-04-09 02:00:00	0	44.75	21.5
2019-04-09 03:00:00	0	43.92	20.75
2019-04-09 04:00:00	0	44.75	21.5
2019-04-09 05:00:00	0	42.42	20.5
2019-04-09 06:00:00	0	43.5	20.75
2019-04-09 07:00:00	0	42.5	20.5
2019-04-09 08:00:00	0	43.33	20.67
2019-04-09 09:00:00	0	44.75	21.25
2019-04-09 10:00:00	0	44.75	21.5
2019-04-09 11:00:00	0	46	22.08
2019-04-09 12:00:00	0	42.59	20.5
2019-04-09 13:00:00	0	44.17	20.83
2019-04-09 14:00:00	0	42.34	20.67
2019-04-09 15:00:00	0	43.5	20.75
2019-04-09 16:00:00	0	43.5	20.75
2019-04-09 17:00:00	0	42.34	20.5
2019-04-09 18:00:00	0	44.75	20.83
2019-04-09 19:00:00	0	44	20.83
2019-04-09 20:00:00	0	44.25	20.75
2019-04-09 21:00:00	0	45.92	21.58
2019-04-09 22:00:00	0	42.34	20.5
2019-04-09 23:00:00	0	42.5	20.5
2019-04-10 00:00:00	0	42.89	20.67
2019-04-10 01:00:00	0	42.34	20.5
2019-04-10 02:00:00	0	46.25	22
2019-04-10 03:00:00	0	43.75	20.83
2019-04-10 04:00:00	0	42.59	20.5
2019-04-10 05:00:00	0	44.17	20.75
2019-04-10 06:00:00	0	42.59	20.5
2019-04-10 07:00:00	0	43.42	20.58
2019-04-10 08:00:00	0	42.25	20.67
2019-04-10 09:00:00	0	43.59	20.83
2019-04-10 10:00:00	0	46.67	22.17
2019-04-10 11:00:00	0	45.75	22.08
2019-04-10 12:00:00	0	42.5	20.5
2019-04-10 13:00:00	0	45.17	21.25
2019-04-10 14:00:00	0	43.84	20.92
2019-04-10 15:00:00	0	43.92	20.75
2019-04-10 16:00:00	0	42.92	20.75
2019-04-10 17:00:00	0	42.25	20.5
2019-04-10 18:00:00	0	43.75	20.75
2019-04-10 19:00:00	0	42.84	20.5
2019-04-10 20:00:00	0	43.75	20.75
2019-04-10 21:00:00	0	42.84	20.5
2019-04-10 22:00:00	0	42.25	20.5
2019-04-10 23:00:00	0	43.5	20.75
2019-04-11 00:00:00	0	44.67	21.11
2019-04-11 01:00:00	0	43.92	20.75
2019-04-11 02:00:00	0	45.84	21.67
2019-04-11 03:00:00	0	45.67	22
2019-04-11 04:00:00	0	43.92	20.92
2019-04-11 05:00:00	0	43.34	20.58
2019-04-11 06:00:00	0	43.75	20.75
2019-04-11 07:00:00	0	42.59	20.5
2019-04-11 08:00:00	0	43.25	20.58
2019-04-11 09:00:00	0	44.67	21
2019-04-11 10:00:00	0	46.34	22.25
2019-04-11 11:00:00	0	47.92	22.92
2019-04-11 12:00:00	0	44.17	21.25
2019-04-11 13:00:00	0	44.17	20.75
2019-04-11 14:00:00	0	43.5	21.17
2019-04-11 15:00:00	0	42.42	20.5
2019-04-11 16:00:00	0	43.17	20.75
2019-04-11 17:00:00	0	42.5	20.5
2019-04-11 18:00:00	0	43.08	20.67
2019-04-11 19:00:00	0	45.08	21.17
2019-04-11 20:00:00	0	43.75	20.83
2019-04-11 21:00:00	0	43.17	20.75
2019-04-11 22:00:00	0	42.42	20.5
2019-04-11 23:00:00	0	42.33	20.5
2019-04-12 00:00:00	0	42.89	20.67
2019-04-12 01:00:00	0	43.08	20.75
2019-04-12 02:00:00	0	47.17	22.42
2019-04-12 03:00:00	0	47.08	22.83
2019-04-12 04:00:00	0	43.09	20.5
2019-04-12 05:00:00	0	45.67	21.58
2019-04-12 06:00:00	0	43	20.75
2019-04-12 07:00:00	0	43.5	20.67
2019-04-12 08:00:00	0	42.5	20.58
2019-04-12 09:00:00	0	42.92	20.5
2019-04-12 10:00:00	0	47.17	22.25
2019-04-12 11:00:00	0	47.09	22.59
2019-04-12 12:00:00	0	46.09	21.92
2019-04-12 13:00:00	0	42.59	20.58
2019-04-12 14:00:00	0	43.34	20.75
2019-04-12 15:00:00	0	43.25	20.75
2019-04-12 16:00:00	0	42.75	20.5
2019-04-12 17:00:00	0	43.59	20.58
2019-04-12 18:00:00	0	43	20.84
2019-04-12 19:00:00	0	43.34	20.75
2019-04-12 20:00:00	0	44.67	20.92
2019-04-12 21:00:00	0	42.75	20.5
2019-04-12 22:00:00	0	42.67	20.5
2019-04-12 23:00:00	0	43.25	20.75
2019-04-13 00:00:00	0	43.11	20.67
2019-04-13 01:00:00	0	44	21
2019-04-13 02:00:00	0	45.34	21.25
2019-04-13 03:00:00	0	45.25	21.25
2019-04-13 04:00:00	0	44.42	21.17
2019-04-13 05:00:00	0	44.75	21.08
2019-04-13 06:00:00	0	43.5	20.75
2019-04-13 07:00:00	0	42.75	20.5
2019-04-13 08:00:00	0	43.59	20.92
2019-04-13 09:00:00	0	44.42	21
2019-04-13 10:00:00	0	46	21.75
2019-04-13 11:00:00	0	46.17	21.75
2019-04-13 12:00:00	0	46.33	22.34
2019-04-13 13:00:00	0	43.5	20.92
2019-04-13 14:00:00	0	43.5	20.75
2019-04-13 15:00:00	0	43.25	20.67
2019-04-13 16:00:00	0	43.17	20.75
2019-04-13 17:00:00	0	42.5	20.5
2019-04-13 18:00:00	0	43.5	21
2019-04-13 19:00:00	0	45.75	21.75
2019-04-13 20:00:00	0	43.92	21
2019-04-13 21:00:00	0	44.67	21.17
2019-04-13 22:00:00	0	42.42	20.58
2019-04-13 23:00:00	0	42.33	20.5
2019-04-14 00:00:00	0	43.22	20.67
2019-04-14 01:00:00	0	43.59	20.92
2019-04-14 02:00:00	0	43.84	20.67
2019-04-14 03:00:00	0	44.75	21.5
2019-04-14 04:00:00	0	44.83	21.42
2019-04-14 05:00:00	0	44.42	20.92
2019-04-14 06:00:00	0	43.25	20.75
2019-04-14 07:00:00	0	43.5	20.75
2019-04-14 08:00:00	0	43.25	20.58
2019-04-14 09:00:00	0	44.25	21.17
2019-04-14 10:00:00	0	45.84	21.67
2019-04-14 11:00:00	0	45.33	21.67
2019-04-14 12:00:00	0	46.75	22.25
2019-04-14 13:00:00	0	43.75	21.08
2019-04-14 14:00:00	0	42.25	20.42
2019-04-14 15:00:00	0	45.08	21.17
2019-04-14 16:00:00	0	42.34	20.42
2019-04-14 17:00:00	0	43.42	20.75
2019-04-14 18:00:00	0	43	20.58
2019-04-14 19:00:00	0	43.5	20.83
2019-04-14 20:00:00	0	44.67	21
2019-04-14 21:00:00	0	43	20.83
2019-04-14 22:00:00	0	43.42	20.75
2019-04-14 23:00:00	0	42.25	20.5
2019-04-15 00:00:00	0	43	20.67
2019-04-15 01:00:00	0	44.67	21
2019-04-15 02:00:00	0	43.09	20.83
2019-04-15 03:00:00	0	44.17	20.92
2019-04-15 04:00:00	0	46	21.42
2019-04-15 05:00:00	0	42.34	20.5
2019-04-15 06:00:00	0	45.09	21.5
2019-04-15 07:00:00	0	44.5	20.92
2019-04-15 08:00:00	0	42.59	20.5
2019-04-15 09:00:00	0	46.09	21.17
2019-04-15 10:00:00	0	44.25	20.75
2019-04-15 11:00:00	0	45.17	21.5
2019-04-15 12:00:00	0	45.34	21.25
2019-04-15 13:00:00	0	44.17	21.17
2019-04-15 14:00:00	0	43.59	20.59
2019-04-15 15:00:00	0	43.09	20.67
2019-04-15 16:00:00	0	42.75	20.5
2019-04-15 17:00:00	0	43.59	20.75
2019-04-15 18:00:00	0	43.25	20.75
2019-04-15 19:00:00	0	43.75	20.67
2019-04-15 20:00:00	0	42.84	20.58
2019-04-15 21:00:00	0	45.67	21.5
2019-04-15 22:00:00	0	43.34	20.75
2019-04-15 23:00:00	0	42.34	20.5
2019-04-16 00:00:00	0	43.45	20.67
2019-04-16 01:00:00	0	43.59	20.75
2019-04-16 02:00:00	0	45.5	21.42
2019-04-16 03:00:00	0	44.67	21.25
2019-04-16 04:00:00	0	44.58	20.92
2019-04-16 05:00:00	0	43	20.75
2019-04-16 06:00:00	0	43.5	20.75
2019-04-16 07:00:00	0	42.5	20.5
2019-04-16 08:00:00	0	43.34	20.59
2019-04-16 09:00:00	0	44.09	20.75
2019-04-16 10:00:00	0	45.75	22
2019-04-16 11:00:00	0	46.34	22.09
2019-04-16 12:00:00	0	42.59	20.5
2019-04-16 13:00:00	0	43.17	20.75
2019-04-16 14:00:00	0	43.34	20.75
2019-04-16 15:00:00	0	44	21.08
2019-04-16 16:00:00	0	43.5	20.67
2019-04-16 17:00:00	0	42.34	20.5
2019-04-16 18:00:00	0	44.67	20.75
2019-04-16 19:00:00	0	43.75	20.75
2019-04-16 20:00:00	0	44.67	20.75
2019-04-16 21:00:00	0	45.42	21.17
2019-04-16 22:00:00	0	42.34	20.5
2019-04-16 23:00:00	0	42.5	20.42
2019-04-17 00:00:00	0	43.11	20.56
2019-04-17 01:00:00	0	42.34	20.5
2019-04-17 02:00:00	0	47.17	22.17
2019-04-17 03:00:00	0	42.59	20.67
2019-04-17 04:00:00	0	42.59	20.5
2019-04-17 05:00:00	0	44.25	20.75
2019-04-17 06:00:00	0	42.34	20.5
2019-04-17 07:00:00	0	42.5	20.5
2019-04-17 08:00:00	0	43.34	20.75
2019-04-17 09:00:00	0	44	21
2019-04-17 10:00:00	0	46.92	21.75
2019-04-17 11:00:00	0	46	22.17
2019-04-17 12:00:00	0	42.75	20.5
2019-04-17 13:00:00	0	45	21.25
2019-04-17 14:00:00	0	44.67	21
2019-04-17 15:00:00	0	42.92	20.5
2019-04-17 16:00:00	0	44.42	21.08
2019-04-17 17:00:00	0	42.5	20.5
2019-04-17 18:00:00	0	43.59	20.75
2019-04-17 19:00:00	0	42.59	20.5
2019-04-17 20:00:00	0	43.5	20.58
2019-04-17 21:00:00	0	42.84	20.67
2019-04-17 22:00:00	0	42.5	20.5
2019-04-17 23:00:00	0	43.33	20.75
2019-04-18 00:00:00	0	41.89	20.33
2019-04-18 01:00:00	0	42.92	20.5
2019-04-18 02:00:00	0	46.25	21.84
2019-04-18 03:00:00	0	46.59	22.58
2019-04-18 04:00:00	0	43.59	20.58
2019-04-18 05:00:00	0	44.17	21.42
2019-04-18 06:00:00	0	42.84	20.5
2019-04-18 07:00:00	0	43.42	20.75
2019-04-18 08:00:00	0	43.25	20.75
2019-04-18 09:00:00	0	42.84	20.5
2019-04-18 10:00:00	0	47.58	22.75
2019-04-18 11:00:00	0	47.09	22.75
2019-04-18 12:00:00	0	45.58	21.75
2019-04-18 13:00:00	0	43.25	20.67
2019-04-18 14:00:00	0	43.25	20.58
2019-04-18 15:00:00	0	43.5	20.75
2019-04-18 16:00:00	0	42.58	20.5
2019-04-18 17:00:00	0	43.42	20.67
2019-04-18 18:00:00	0	43.25	20.75
2019-04-18 19:00:00	0	43.75	20.92
2019-04-18 20:00:00	0	45.17	21.34
2019-04-18 21:00:00	0	42.58	20.5
2019-04-18 22:00:00	0	43.5	20.58
2019-04-18 23:00:00	0	42.84	20.67
2019-04-19 00:00:00	0	43.45	20.56
2019-04-19 01:00:00	0	44.25	20.75
2019-04-19 02:00:00	0	45.75	21.75
2019-04-19 03:00:00	0	47.08	22.5
2019-04-19 04:00:00	0	44.92	21.33
2019-04-19 05:00:00	0	44.75	21.5
2019-04-19 06:00:00	0	44.67	20.75
2019-04-19 07:00:00	0	42.84	20.58
2019-04-19 08:00:00	0	42.59	20.5
2019-04-19 09:00:00	0	44	20.83
2019-04-19 10:00:00	0	46.34	22.17
2019-04-19 11:00:00	0	47.17	22.75
2019-04-19 12:00:00	0	46.58	22.33
2019-04-19 13:00:00	0	42.34	20.5
2019-04-19 14:00:00	0	43.34	20.75
2019-04-19 15:00:00	0	43.5	20.75
2019-04-19 16:00:00	0	42.5	20.5
2019-04-19 17:00:00	0	43.34	20.5
2019-04-19 18:00:00	0	42.84	20.58
2019-04-19 19:00:00	0	43.67	20.75
2019-04-19 20:00:00	0	44.5	20.83
2019-04-19 21:00:00	0	42.59	20.5
2019-04-19 22:00:00	0	43.5	20.67
2019-04-19 23:00:00	0	42.59	20.5
2019-04-20 00:00:00	0	43.45	20.67
2019-04-20 01:00:00	0	43.59	20.67
2019-04-20 02:00:00	0	44.75	21.17
2019-04-20 03:00:00	0	46.67	22.25
2019-04-20 04:00:00	0	44.5	21.58
2019-04-20 05:00:00	0	45.17	21.33
2019-04-20 06:00:00	0	43.75	20.75
2019-04-20 07:00:00	0	42.59	20.5
2019-04-20 08:00:00	0	43.84	20.75
2019-04-20 09:00:00	0	44.92	21.33
2019-04-20 10:00:00	0	45.84	21.58
2019-04-20 11:00:00	0	46.67	21.92
2019-04-20 12:00:00	0	46.25	22.34
2019-04-20 13:00:00	0	45.58	21.5
2019-04-20 14:00:00	0	42.59	20.58
2019-04-20 15:00:00	0	43.17	20.58
2019-04-20 16:00:00	0	43.34	20.67
2019-04-20 17:00:00	0	42.34	20.5
2019-04-20 18:00:00	0	44.17	20.92
2019-04-20 19:00:00	0	44.59	21.08
2019-04-20 20:00:00	0	44.75	21.08
2019-04-20 21:00:00	0	45.67	21.67
2019-04-20 22:00:00	0	42.59	20.5
2019-04-20 23:00:00	0	43.5	20.75
2019-04-21 00:00:00	0	43.45	20.44
2019-04-21 01:00:00	0	44	20.58
2019-04-21 02:00:00	0	43.25	20.92
2019-04-21 03:00:00	0	45.75	21.5
2019-04-21 04:00:00	0	46.67	21.67
2019-04-21 05:00:00	0	42.59	20.5
2019-04-21 06:00:00	0	44.67	20.67
2019-04-21 07:00:00	0	42.5	20.67
2019-04-21 08:00:00	0	43.25	20.58
2019-04-21 09:00:00	0	45.17	21.25
2019-04-21 10:00:00	0	44.09	20.92
2019-04-21 11:00:00	0	47.17	22.33
2019-04-21 12:00:00	0	45.92	21.83
2019-04-21 13:00:00	0	44.25	21.17
2019-04-21 14:00:00	0	43.5	20.75
2019-04-21 15:00:00	0	44.84	21.42
2019-04-21 16:00:00	0	43.42	20.67
2019-04-21 17:00:00	0	42.25	20.58
2019-04-21 18:00:00	0	43.34	20.58
2019-04-21 19:00:00	0	44.67	20.83
2019-04-21 20:00:00	0	43.75	20.92
2019-04-21 21:00:00	0	43.67	20.58
2019-04-21 22:00:00	0	43.34	20.59
2019-04-21 23:00:00	0	42.34	20.34
2019-04-22 00:00:00	0	42.89	20.56
2019-04-22 01:00:00	0	42.59	20.5
2019-04-22 02:00:00	0	43.75	20.5
2019-04-22 03:00:00	0	44.58	20.75
2019-04-22 04:00:00	0	44	21
2019-04-22 05:00:00	0	44.42	20.92
2019-04-22 06:00:00	0	44.33	21.17
2019-04-22 07:00:00	0	44.08	21.17
2019-04-22 08:00:00	0	43.42	20.75
2019-04-22 09:00:00	0	44.59	21.42
2019-04-22 10:00:00	0	45.42	21.67
2019-04-22 11:00:00	0	46.83	22.17
2019-04-22 12:00:00	0	43.59	20.75
2019-04-22 13:00:00	0	46.25	21.84
2019-04-22 14:00:00	0	42.25	20.58
2019-04-22 15:00:00	0	43	20.58
2019-04-22 16:00:00	0	43.42	20.67
2019-04-22 17:00:00	0	42.34	20.5
2019-04-22 18:00:00	0	44.17	20.83
2019-04-22 19:00:00	0	42.25	20.5
2019-04-22 20:00:00	0	42.84	20.5
2019-04-22 21:00:00	0	47.67	22.58
2019-04-22 22:00:00	0	42.33	20.5
2019-04-22 23:00:00	0	43.17	20.67
2019-04-23 00:00:00	0	41.78	20.44
2019-04-23 01:00:00	0	42.33	20.5
2019-04-23 02:00:00	0	46.59	21.92
2019-04-23 03:00:00	0	43.75	20.75
2019-04-23 04:00:00	0	44.92	21
2019-04-23 05:00:00	0	43.33	21.17
2019-04-23 06:00:00	0	42.33	20.5
2019-04-23 07:00:00	0	43.42	20.75
2019-04-23 08:00:00	0	42.33	20.5
2019-04-23 09:00:00	0	44.42	21
2019-04-23 10:00:00	0	46.42	22.5
2019-04-23 11:00:00	0	45.84	21.92
2019-04-23 12:00:00	0	42.25	20.5
2019-04-23 13:00:00	0	44.17	20.83
2019-04-23 14:00:00	0	42.34	20.42
2019-04-23 15:00:00	0	44	20.92
2019-04-23 16:00:00	0	43.5	20.75
2019-04-23 17:00:00	0	42.34	20.34
2019-04-23 18:00:00	0	45.67	21.08
2019-04-23 19:00:00	0	43	20.75
2019-04-23 20:00:00	0	45.25	21.25
2019-04-23 21:00:00	0	46.09	21.5
2019-04-23 22:00:00	0	42.34	20.42
2019-04-23 23:00:00	0	43.5	20.75
2019-04-24 00:00:00	0	42.11	20.33
2019-04-24 01:00:00	0	42.59	20.42
2019-04-24 02:00:00	0	46.84	21.75
2019-04-24 03:00:00	0	43.5	21.08
2019-04-24 04:00:00	0	43.5	20.67
2019-04-24 05:00:00	0	43	20.67
2019-04-24 06:00:00	0	42.25	20.5
2019-04-24 07:00:00	0	44.5	21
2019-04-24 08:00:00	0	43.34	20.67
2019-04-24 09:00:00	0	44	20.84
2019-04-24 10:00:00	0	47.25	22.42
2019-04-24 11:00:00	0	46.42	22.5
2019-04-24 12:00:00	0	42.5	20.5
2019-04-24 13:00:00	0	45.5	21.42
2019-04-24 14:00:00	0	44.17	21
2019-04-24 15:00:00	0	43.09	20.5
2019-04-24 16:00:00	0	44.92	21.33
2019-04-24 17:00:00	0	42.5	20.5
2019-04-24 18:00:00	0	43.59	20.75
2019-04-24 19:00:00	0	42.59	20.5
2019-04-24 20:00:00	0	42.58	20.5
2019-04-24 21:00:00	0	43.5	20.67
2019-04-24 22:00:00	0	42.5	20.58
2019-04-24 23:00:00	0	42.42	20.5
2019-04-25 00:00:00	0	43.11	20.67
2019-04-25 01:00:00	0	43.42	21
2019-04-25 02:00:00	0	46.25	21.75
2019-04-25 03:00:00	0	46.59	22.59
2019-04-25 04:00:00	0	42.5	20.5
2019-04-25 05:00:00	0	43.83	21
2019-04-25 06:00:00	0	44.17	20.83
2019-04-25 07:00:00	0	42.25	20.5
2019-04-25 08:00:00	0	42.84	20.5
2019-04-25 09:00:00	0	44.17	20.92
2019-04-25 10:00:00	0	45.84	21.75
2019-04-25 11:00:00	0	48.17	22.92
2019-04-25 12:00:00	0	45.17	21.75
2019-04-25 13:00:00	0	42.84	20.5
2019-04-25 14:00:00	0	44.58	21
2019-04-25 15:00:00	0	42.84	20.5
2019-04-25 16:00:00	0	42.59	20.5
2019-04-25 17:00:00	0	43.42	20.75
2019-04-25 18:00:00	0	42.84	20.5
2019-04-25 19:00:00	0	45.09	21.33
2019-04-25 20:00:00	0	44.25	21.17
2019-04-25 21:00:00	0	43.17	20.67
2019-04-25 22:00:00	0	42.42	20.58
2019-04-25 23:00:00	0	42.33	20.5
2019-04-26 00:00:00	0	43	20.67
2019-04-26 01:00:00	0	42.83	20.75
2019-04-26 02:00:00	0	46.67	21.92
2019-04-26 03:00:00	0	47.25	22.83
2019-04-26 04:00:00	0	44.75	21.5
2019-04-26 05:00:00	0	46.5	22
2019-04-26 06:00:00	0	43.58	20.92
2019-04-26 07:00:00	0	43.92	21
2019-04-26 08:00:00	0	42.42	20.5
2019-04-26 09:00:00	0	42.92	20.5
2019-04-26 10:00:00	0	47.42	22.42
2019-04-26 11:00:00	0	47.34	22.92
2019-04-26 12:00:00	0	46.92	22.34
2019-04-26 13:00:00	0	42.84	20.83
2019-04-26 14:00:00	0	43.17	20.75
2019-04-26 15:00:00	0	43.34	20.75
2019-04-26 16:00:00	0	42.5	20.5
2019-04-26 17:00:00	0	43.34	20.67
2019-04-26 18:00:00	0	42.34	20.5
2019-04-26 19:00:00	0	44.17	21
2019-04-26 20:00:00	0	44.5	20.92
2019-04-26 21:00:00	0	43	20.59
2019-04-26 22:00:00	0	43.34	20.5
2019-04-26 23:00:00	0	42.34	20.58
2019-04-27 00:00:00	0	43.11	20.56
2019-04-27 01:00:00	0	43.67	20.59
2019-04-27 02:00:00	0	44.75	21.33
2019-04-27 03:00:00	0	46.25	22.25
2019-04-27 04:00:00	0	46.5	22.09
2019-04-27 05:00:00	0	45.17	21.09
2019-04-27 06:00:00	0	43.5	20.59
2019-04-27 07:00:00	0	42.34	20.58
2019-04-27 08:00:00	0	43.75	21
2019-04-27 09:00:00	0	45.5	21.09
2019-04-27 10:00:00	0	45.42	21.25
2019-04-27 11:00:00	0	47.17	22.08
2019-04-27 12:00:00	0	47.09	22.92
2019-04-27 13:00:00	0	44.67	21.5
2019-04-27 14:00:00	0	43.25	20.75
2019-04-27 15:00:00	0	44.25	21.09
2019-04-27 16:00:00	0	42.42	20.5
2019-04-27 17:00:00	0	43.42	20.75
2019-04-27 18:00:00	0	43	20.67
2019-04-27 19:00:00	0	44.92	21.09
2019-04-27 20:00:00	0	45.25	21.75
2019-04-27 21:00:00	0	45.75	21.75
2019-04-27 22:00:00	0	43.42	20.67
2019-04-27 23:00:00	0	42.25	20.58
2019-04-28 00:00:00	0	43.45	20.56
2019-04-28 01:00:00	0	43.92	20.75
2019-04-28 02:00:00	0	44.25	20.75
2019-04-28 03:00:00	0	46.25	21.83
2019-04-28 04:00:00	0	46.17	21.75
2019-04-28 05:00:00	0	43.09	20.75
2019-04-28 06:00:00	0	44.67	20.92
2019-04-28 07:00:00	0	43.34	20.75
2019-04-28 08:00:00	0	43.5	20.75
2019-04-28 09:00:00	0	45.17	21.25
2019-04-28 10:00:00	0	44.09	21.34
2019-04-28 11:00:00	0	46.75	22.5
2019-04-28 12:00:00	0	46.25	21.58
2019-04-28 13:00:00	0	45.42	21.92
2019-04-28 14:00:00	0	42.5	20.5
2019-04-28 15:00:00	0	44.75	21.17
2019-04-28 16:00:00	0	42.58	20.5
2019-04-28 17:00:00	0	43.17	20.58
2019-04-28 18:00:00	0	43.25	20.84
2019-04-28 19:00:00	0	43.09	20.75
2019-04-28 20:00:00	0	45.59	21.58
2019-04-28 21:00:00	0	44.67	21.5
2019-04-28 22:00:00	0	42.33	20.5
2019-04-28 23:00:00	0	43.5	20.75
2019-04-29 00:00:00	0	43.11	20.56
2019-04-29 01:00:00	0	43.5	20.67
2019-04-29 02:00:00	0	44.67	21.5
2019-04-29 03:00:00	0	44.67	21.42
2019-04-29 04:00:00	0	45.67	21.67
2019-04-29 05:00:00	0	43	20.67
2019-04-29 06:00:00	0	44.33	21.17
2019-04-29 07:00:00	0	45.67	21.33
2019-04-29 08:00:00	0	42.84	20.5
2019-04-29 09:00:00	0	44.84	21.08
2019-04-29 10:00:00	0	46.67	21.92
2019-04-29 11:00:00	0	45.34	21.75
2019-04-29 12:00:00	0	44.09	20.75
2019-04-29 13:00:00	0	46.58	21.92
2019-04-29 14:00:00	0	42.34	20.5
2019-04-29 15:00:00	0	44.25	20.67
2019-04-29 16:00:00	0	42.59	20.58
2019-04-29 17:00:00	0	42.59	20.42
2019-04-29 18:00:00	0	44.25	20.83
2019-04-29 19:00:00	0	42.34	20.5
2019-04-29 20:00:00	0	43.75	20.75
2019-04-29 21:00:00	0	45.92	21.67
2019-04-29 22:00:00	0	42.92	20.75
2019-04-29 23:00:00	0	43.34	20.75
2019-04-30 00:00:00	0	43.45	20.67
2019-04-30 01:00:00	0	43.75	20.75
2019-04-30 02:00:00	0	45.5	21.42
2019-04-30 03:00:00	0	44.25	21
2019-04-30 04:00:00	0	44.75	20.92
2019-04-30 05:00:00	0	44.5	21.42
2019-04-30 06:00:00	0	43.42	20.67
2019-04-30 07:00:00	0	42.25	20.5
2019-04-30 08:00:00	0	42.25	20.42
2019-04-30 09:00:00	0	44.75	20.83
2019-04-30 10:00:00	0	46.34	22.33
2019-04-30 11:00:00	0	47.34	22.17
2019-04-30 12:00:00	0	42.5	20.67
2019-04-30 13:00:00	0	43.59	20.92
2019-04-30 14:00:00	0	43.17	20.67
2019-04-30 15:00:00	0	43.75	20.92
2019-04-30 16:00:00	0	43	20.84
2019-04-30 17:00:00	0	43.5	20.75
2019-04-30 18:00:00	0	44.33	21
2019-04-30 19:00:00	0	44.42	21.08
2019-04-30 20:00:00	0	45.17	21.42
2019-04-30 21:00:00	0	45.25	21.58
2019-04-30 22:00:00	0	43.92	21
2019-04-30 23:00:00	0	42.25	20.5
2019-05-01 00:00:00	0	43.11	20.56

[truncated: 1 more sheets: PM 08140 03]
