# Supplementary material for: Traffic light optimization using non-dominated sorting genetic algorithm (NSGA2)
Source: Sci Rep. 2023 Sep 20;13:15550. doi: 10.1038/s41598-023-38884-2 (PMC10511403; doi:10.1038/s41598-023-38884-2)
Supplement: Supplementary file 1 — Supplementary Information. [file 41598_2023_38884_MOESM1_ESM.zip › dadosBHTrans/dados BHTrans 2019/xls/Funcion+óGÇ¥+ôi+î-ürios.xls]

## Sheet: PM 08060 01
Data/Hora	Intensidade(carros/hora)	Ocupacao(%)	Carga(%)
2019-04-01 00:00:00	0	0	0
2019-04-01 01:00:00	0	0	0
2019-04-01 02:00:00	0	0	0
2019-04-01 03:00:00	1	0	0.17
2019-04-01 04:00:00	2	0	0.33
2019-04-01 05:00:00	0	0	0
2019-04-01 06:00:00	4	0	0.67
2019-04-01 07:00:00	9	0	1
2019-04-01 08:00:00	17	0	0.58
2019-04-01 09:00:00	46	0.59	2.83
2019-04-01 10:00:00	42	1.42	4.42
2019-04-01 11:00:00	35	0.34	1.84
2019-04-01 12:00:00	34	0.33	2.25
2019-04-01 13:00:00	45	0.75	3.17
2019-04-01 14:00:00	42	0.5	2.58
2019-04-01 15:00:00	46	0.75	3.25
2019-04-01 16:00:00	23	0.08	1.17
2019-04-01 17:00:00	23	0	0.92
2019-04-01 18:00:00	22	0.42	1.5
2019-04-01 19:00:00	30	0.33	2.08
2019-04-01 20:00:00	9	0	0.67
2019-04-01 21:00:00	8	0.08	0.75
2019-04-01 22:00:00	11	0	1
2019-04-01 23:00:00	2	0	0.25
2019-04-02 00:00:00	0	0	0.11
2019-04-02 01:00:00	2	0	0.17
2019-04-02 02:00:00	0	0	0
2019-04-02 03:00:00	1	0	0.17
2019-04-02 04:00:00	0	0	0
2019-04-02 05:00:00	0	0	0
2019-04-02 06:00:00	2	0.08	0.42
2019-04-02 07:00:00	15	0	0.84
2019-04-02 08:00:00	11	0	0.5
2019-04-02 09:00:00	26	0.08	1.33
2019-04-02 10:00:00	29	0.42	2.75
2019-04-02 11:00:00	30	0.33	2
2019-04-02 12:00:00	22	0.17	1.42
2019-04-02 13:00:00	27	0.25	1.17
2019-04-02 14:00:00	37	0.42	2.17
2019-04-02 15:00:00	36	0.42	2.5
2019-04-02 16:00:00	34	0.42	2.33
2019-04-02 17:00:00	17	0.25	1.5
2019-04-02 18:00:00	31	0.84	2.08
2019-04-02 19:00:00	19	0.33	1
2019-04-02 20:00:00	4	0	0.5
2019-04-02 21:00:00	8	0	0.67
2019-04-02 22:00:00	9	0	0.75
2019-04-02 23:00:00	3	0	0.42
2019-04-03 00:00:00	3	0	0.11
2019-04-03 01:00:00	0	0	0
2019-04-03 02:00:00	2	0	0.25
2019-04-03 03:00:00	0	0	0
2019-04-03 04:00:00	1	0	0.25
2019-04-03 05:00:00	1	0	0.17
2019-04-03 06:00:00	4	0.08	0.5
2019-04-03 07:00:00	15	0.08	0.67
2019-04-03 08:00:00	21	0.17	1
2019-04-03 09:00:00	30	0.25	2
2019-04-03 10:00:00	24	0.25	1.42
2019-04-03 11:00:00	29	0.25	1.59
2019-04-03 12:00:00	27	0.33	1.42
2019-04-03 13:00:00	19	0.08	0.83
2019-04-03 14:00:00	31	0.33	2.42
2019-04-03 15:00:00	37	0.5	2.5
2019-04-03 16:00:00	25	0.17	1.25
2019-04-03 17:00:00	13	0.08	0.5
2019-04-03 18:00:00	19	0.17	0.83
2019-04-03 19:00:00	21	0.17	1.17
2019-04-03 20:00:00	16	0	0.92
2019-04-03 21:00:00	10	0	0.42
2019-04-03 22:00:00	9	0	0.58
2019-04-03 23:00:00	4	0	0.42
2019-04-04 00:00:00	0	0	0
2019-04-04 01:00:00	1	0	0.17
2019-04-04 02:00:00	0	0	0
2019-04-04 03:00:00	0	0	0
2019-04-04 04:00:00	0	0	0
2019-04-04 05:00:00	2	0	0.25
2019-04-04 06:00:00	2	0	0.42
2019-04-04 07:00:00	15	0.08	0.75
2019-04-04 08:00:00	30	0.25	1.75
2019-04-04 09:00:00	32	0.75	2.17
2019-04-04 10:00:00	41	0.75	2.75
2019-04-04 11:00:00	36	0.58	2.42
2019-04-04 12:00:00	28	0.25	1.5
2019-04-04 13:00:00	36	0.59	2.42
2019-04-04 14:00:00	31	0.5	2
2019-04-04 15:00:00	47	0.67	3.08
2019-04-04 16:00:00	31	0.42	2.08
2019-04-04 17:00:00	17	0	0.92
2019-04-04 18:00:00	16	0.08	1
2019-04-04 19:00:00	15	0	1
2019-04-04 20:00:00	10	0.08	0.58
2019-04-04 21:00:00	5	0.08	0.5
2019-04-04 22:00:00	8	0	0.75
2019-04-04 23:00:00	5	0	0.58
2019-04-05 00:00:00	0	0	0.11
2019-04-05 01:00:00	1	0	0.25
2019-04-05 02:00:00	0	0	0
2019-04-05 03:00:00	3	0	0.33
2019-04-05 04:00:00	4	0	0.5
2019-04-05 05:00:00	0	0	0
2019-04-05 06:00:00	6	0	0.59
2019-04-05 07:00:00	11	0.17	0.83
2019-04-05 08:00:00	22	1.08	1.5
2019-04-05 09:00:00	21	1.33	2.67
2019-04-05 10:00:00	44	0.75	3.25
2019-04-05 11:00:00	27	1	2.67
2019-04-05 12:00:00	29	0.25	1.75
2019-04-05 13:00:00	26	0.42	1.33
2019-04-05 14:00:00	32	0.25	1.75
2019-04-05 15:00:00	39	0.75	2.5
2019-04-05 16:00:00	20	0.08	1.08
2019-04-05 17:00:00	10	0	0.92
2019-04-05 18:00:00	15	0.17	1.83
2019-04-05 19:00:00	15	0.17	0.75
2019-04-05 20:00:00	8	0.08	1.09
2019-04-05 21:00:00	6	0	0.5
2019-04-05 22:00:00	9	0	0.5
2019-04-05 23:00:00	3	0	0.17
2019-04-06 00:00:00	3	0	0.22
2019-04-06 01:00:00	2	0	0.34
2019-04-06 02:00:00	1	0	0.08
2019-04-06 03:00:00	2	0	0.33
2019-04-06 04:00:00	2	0	0.34
2019-04-06 05:00:00	2	0	0.34
2019-04-06 06:00:00	2	0	0.25
2019-04-06 07:00:00	11	0.08	1.67
2019-04-06 08:00:00	19	0	0.67
2019-04-06 09:00:00	36	0.5	2.34
2019-04-06 10:00:00	30	0.42	2.5
2019-04-06 11:00:00	19	0.08	1
2019-04-06 12:00:00	25	0.08	1.25
2019-04-06 13:00:00	14	0	0.25
2019-04-06 14:00:00	10	0	0.75
2019-04-06 15:00:00	4	0	0.5
2019-04-06 16:00:00	10	0.08	0.42
2019-04-06 17:00:00	5	0	0.25
2019-04-06 18:00:00	3	0	0.33
2019-04-06 19:00:00	8	0	0.5
2019-04-06 20:00:00	8	0	0.33
2019-04-06 21:00:00	5	0	0.34
2019-04-06 22:00:00	2	0	0.25
2019-04-06 23:00:00	8	0	0.58
2019-04-07 00:00:00	5	0	0.45
2019-04-07 01:00:00	0	0	0
2019-04-07 02:00:00	2	0	0.25
2019-04-07 03:00:00	0	0	0.08
2019-04-07 04:00:00	0	0	0
2019-04-07 05:00:00	0	0	0
2019-04-07 06:00:00	1	0	0.17
2019-04-07 07:00:00	1	0	0.17
2019-04-07 08:00:00	4	0	0.5
2019-04-07 09:00:00	4	0	0.42
2019-04-07 10:00:00	9	0	1.25
2019-04-07 11:00:00	5	0	0.5
2019-04-07 12:00:00	3	0	0.42
2019-04-07 13:00:00	4	0	0.25
2019-04-07 14:00:00	5	0	0.17
2019-04-07 15:00:00	2	0	0.42
2019-04-07 16:00:00	2	0	0.34
2019-04-07 17:00:00	2	0	0.17
2019-04-07 18:00:00	5	0	0.33
2019-04-07 19:00:00	5	0	0.5
2019-04-07 20:00:00	1	0	0.17
2019-04-07 21:00:00	0	0	0
2019-04-07 22:00:00	1	0	0.08
2019-04-07 23:00:00	1	0	0.08
2019-04-08 00:00:00	0	0	0
2019-04-08 01:00:00	1	0	0.17
2019-04-08 02:00:00	0	0	0
2019-04-08 03:00:00	0	0	0
2019-04-08 04:00:00	0	0	0
2019-04-08 05:00:00	1	0	0.25
2019-04-08 06:00:00	5	0	0.59
2019-04-08 07:00:00	10	0	0.33
2019-04-08 08:00:00	19	0.25	1
2019-04-08 09:00:00	33	0.42	2.09
2019-04-08 10:00:00	30	0.58	1.83
2019-04-08 11:00:00	32	0.33	1.83
2019-04-08 12:00:00	26	0.08	1.34
2019-04-08 13:00:00	28	0.25	1.5
2019-04-08 14:00:00	32	0.25	1.75
2019-04-08 15:00:00	48	0.84	3.33
2019-04-08 16:00:00	29	0.34	1.75
2019-04-08 17:00:00	34	0.67	2.33
2019-04-08 18:00:00	35	0.83	2.08
2019-04-08 19:00:00	31	0.5	2.08
2019-04-08 20:00:00	5	0.58	1.58
2019-04-08 21:00:00	7	0.08	0.42
2019-04-08 22:00:00	7	0	0.67
2019-04-08 23:00:00	2	0	0.42
2019-04-09 00:00:00	0	0	0
2019-04-09 01:00:00	1	0	0.17
2019-04-09 02:00:00	0	0	0
2019-04-09 03:00:00	1	0	0.17
2019-04-09 04:00:00	0	0	0
2019-04-09 05:00:00	2	0	0.34
2019-04-09 06:00:00	4	0	0.42
2019-04-09 07:00:00	16	0.08	0.67
2019-04-09 08:00:00	22	0.08	1.42
2019-04-09 09:00:00	40	0.42	2.59
2019-04-09 10:00:00	47	0.59	3.09
2019-04-09 11:00:00	31	0.17	1.84
2019-04-09 12:00:00	29	0.33	1.75
2019-04-09 13:00:00	29	0.33	1.58
2019-04-09 14:00:00	52	0.67	3.17
2019-04-09 15:00:00	40	0.5	3.09
2019-04-09 16:00:00	32	0.58	2
2019-04-09 17:00:00	24	0.33	1.34
2019-04-09 18:00:00	27	0.42	1.5
2019-04-09 19:00:00	18	0.5	1.09
2019-04-09 20:00:00	10	0.08	0.33
2019-04-09 21:00:00	10	0.17	0.75
2019-04-09 22:00:00	5	0	0.5
2019-04-09 23:00:00	0	0	0
2019-04-10 00:00:00	1	0	0.11
2019-04-10 01:00:00	0	0	0
2019-04-10 02:00:00	2	0	0.25
2019-04-10 03:00:00	0	0	0
2019-04-10 04:00:00	0	0	0
2019-04-10 05:00:00	1	0	0.17
2019-04-10 06:00:00	6	0	0.67
2019-04-10 07:00:00	11	0	1
2019-04-10 08:00:00	25	0.08	1.17
2019-04-10 09:00:00	39	0.5	2.59
2019-04-10 10:00:00	39	0.75	2.42
2019-04-10 11:00:00	37	0.5	2.5
2019-04-10 12:00:00	29	0.17	1.59
2019-04-10 13:00:00	27	0.08	1.33
2019-04-10 14:00:00	29	0.25	1.42
2019-04-10 15:00:00	35	0.42	2
2019-04-10 16:00:00	29	0.25	2.17
2019-04-10 17:00:00	20	0.08	0.67
2019-04-10 18:00:00	24	0.33	1
2019-04-10 19:00:00	17	0.34	1.5
2019-04-10 20:00:00	5	0	0.42
2019-04-10 21:00:00	10	0.08	0.92
2019-04-10 22:00:00	12	0.08	0.42
2019-04-10 23:00:00	0	0	0
2019-04-11 00:00:00	3	0	0.33
2019-04-11 01:00:00	1	0	0.25
2019-04-11 02:00:00	0	0	0
2019-04-11 03:00:00	0	0	0
2019-04-11 04:00:00	1	0	0.17
2019-04-11 05:00:00	1	0	0.17
2019-04-11 06:00:00	5	0	0.33
2019-04-11 07:00:00	21	0.08	1
2019-04-11 08:00:00	22	0.33	1.5
2019-04-11 09:00:00	38	0.42	2.34
2019-04-11 10:00:00	35	0.42	2.25
2019-04-11 11:00:00	32	0.5	2.09
2019-04-11 12:00:00	34	0.5	2.08
2019-04-11 13:00:00	30	0.25	1.75
2019-04-11 14:00:00	45	0.42	3.08
2019-04-11 15:00:00	39	0.75	2.42
2019-04-11 16:00:00	23	0.17	1.58
2019-04-11 17:00:00	26	0.25	1.59
2019-04-11 18:00:00	21	0.17	1.17
2019-04-11 19:00:00	14	0	0.67
2019-04-11 20:00:00	7	0	0.5
2019-04-11 21:00:00	9	0	0.83
2019-04-11 22:00:00	10	0	0.67
2019-04-11 23:00:00	2	0	0.17
2019-04-12 00:00:00	0	0	0
2019-04-12 01:00:00	1	0	0.08
2019-04-12 02:00:00	0	0	0
2019-04-12 03:00:00	0	0	0
2019-04-12 04:00:00	0	0	0
2019-04-12 05:00:00	0	0	0
2019-04-12 06:00:00	7	0	0.5
2019-04-12 07:00:00	9	0	0.84
2019-04-12 08:00:00	20	0.25	0.92
2019-04-12 09:00:00	37	0.34	1.92
2019-04-12 10:00:00	38	0.17	2.59
2019-04-12 11:00:00	30	0.08	1.5
2019-04-12 12:00:00	25	0.33	1.5
2019-04-12 13:00:00	29	0.08	1.5
2019-04-12 14:00:00	37	0.33	2.33
2019-04-12 15:00:00	27	0.17	1.5
2019-04-12 16:00:00	32	0.59	1.75
2019-04-12 17:00:00	22	0.33	1
2019-04-12 18:00:00	20	0.33	1.83
2019-04-12 19:00:00	16	0.17	1.58
2019-04-12 20:00:00	15	0.08	1.42
2019-04-12 21:00:00	11	0	0.33
2019-04-12 22:00:00	5	0	0.5
2019-04-12 23:00:00	2	0	0.42
2019-04-13 00:00:00	7	0	1
2019-04-13 01:00:00	2	0	0.17
2019-04-13 02:00:00	0	0	0
2019-04-13 03:00:00	0	0	0
2019-04-13 04:00:00	2	0	0.17
2019-04-13 05:00:00	3	0	0.25
2019-04-13 06:00:00	3	0	0.58
2019-04-13 07:00:00	10	0	0.5
2019-04-13 08:00:00	13	0	1.33
2019-04-13 09:00:00	27	0.42	2
2019-04-13 10:00:00	33	0.5	2.42
2019-04-13 11:00:00	28	0.33	1.42
2019-04-13 12:00:00	23	0.33	1.5
2019-04-13 13:00:00	14	0.08	0.33
2019-04-13 14:00:00	6	0	0.58
2019-04-13 15:00:00	9	0.17	0.5
2019-04-13 16:00:00	8	0	0.33
2019-04-13 17:00:00	4	0	0.34
2019-04-13 18:00:00	9	0	0.67
2019-04-13 19:00:00	4	0	0.75
2019-04-13 20:00:00	5	0	0.5
2019-04-13 21:00:00	2	0	0.25
2019-04-13 22:00:00	5	0	0.83
2019-04-13 23:00:00	6	0	0.42
2019-04-14 00:00:00	1	0	0.22
2019-04-14 01:00:00	1	0	0.17
2019-04-14 02:00:00	0	0	0
2019-04-14 03:00:00	1	0	0.17
2019-04-14 04:00:00	0	0	0
2019-04-14 05:00:00	0	0	0
2019-04-14 06:00:00	3	0	0.58
2019-04-14 07:00:00	3	0	0.42
2019-04-14 08:00:00	9	0	0.83
2019-04-14 09:00:00	9	0	0.83
2019-04-14 10:00:00	8	0	0.5
2019-04-14 11:00:00	18	0	1.33
2019-04-14 12:00:00	15	0	1.59
2019-04-14 13:00:00	6	0	0.59
2019-04-14 14:00:00	3	0	0.17
2019-04-14 15:00:00	7	0	0.5
2019-04-14 16:00:00	3	0	0.42
2019-04-14 17:00:00	4	0	0.5
2019-04-14 18:00:00	0	0	0
2019-04-14 19:00:00	3	0	0.33
2019-04-14 20:00:00	1	0	0.17
2019-04-14 21:00:00	6	0	0.5
2019-04-14 22:00:00	1	0	0.17
2019-04-14 23:00:00	0	0	0
2019-04-15 00:00:00	0	0	0
2019-04-15 01:00:00	0	0	0
2019-04-15 02:00:00	0	0	0
2019-04-15 03:00:00	0	0	0
2019-04-15 04:00:00	1	0	0.17
2019-04-15 05:00:00	1	0	0.25
2019-04-15 06:00:00	8	0	0.5
2019-04-15 07:00:00	17	0	0.75
2019-04-15 08:00:00	20	0	1
2019-04-15 09:00:00	38	0.34	2.42
2019-04-15 10:00:00	48	0.59	3.17
2019-04-15 11:00:00	33	0.25	2.08
2019-04-15 12:00:00	21	0.17	0.83
2019-04-15 13:00:00	28	0.08	1.92
2019-04-15 14:00:00	37	0.25	2.17
2019-04-15 15:00:00	27	0.17	1.33
2019-04-15 16:00:00	26	0.17	1.42
2019-04-15 17:00:00	26	0.33	1.42
2019-04-15 18:00:00	31	0.67	1.92
2019-04-15 19:00:00	17	0.08	1
2019-04-15 20:00:00	10	0	1
2019-04-15 21:00:00	7	0.17	1
2019-04-15 22:00:00	9	0	1.09
2019-04-15 23:00:00	2	0	0.34
2019-04-16 00:00:00	0	0	0
2019-04-16 01:00:00	1	0	0.25
2019-04-16 02:00:00	0	0	0
2019-04-16 03:00:00	0	0	0
2019-04-16 04:00:00	1	0	0.17
2019-04-16 05:00:00	1	0	0.25
2019-04-16 06:00:00	2	0	0.34
2019-04-16 07:00:00	11	0	0.83
2019-04-16 08:00:00	21	0.34	1.34
2019-04-16 09:00:00	31	0.33	1.84
2019-04-16 10:00:00	35	0.25	2
2019-04-16 11:00:00	30	0.25	1.75
2019-04-16 12:00:00	36	0.59	2.67
2019-04-16 13:00:00	45	0.67	3.08
2019-04-16 14:00:00	40	0.67	2.92
2019-04-16 15:00:00	46	0.58	3.33
2019-04-16 16:00:00	24	0.5	1.42
2019-04-16 17:00:00	17	0.08	0.58
2019-04-16 18:00:00	23	0.25	1.42
2019-04-16 19:00:00	29	2.17	4.25
2019-04-16 20:00:00	8	0	0.25
2019-04-16 21:00:00	5	0.08	0.58
2019-04-16 22:00:00	13	0.08	0.92
2019-04-16 23:00:00	2	0	0.25
2019-04-17 00:00:00	3	0	0.45
2019-04-17 01:00:00	0	0	0
2019-04-17 02:00:00	0	0	0
2019-04-17 03:00:00	0	0	0
2019-04-17 04:00:00	0	0	0
2019-04-17 05:00:00	0	0	0
2019-04-17 06:00:00	3	0	0.42
2019-04-17 07:00:00	19	0	0.92
2019-04-17 08:00:00	29	0.42	1.67
2019-04-17 09:00:00	50	0.67	3.5
2019-04-17 10:00:00	42	0.58	2.75
2019-04-17 11:00:00	38	0.33	2.33
2019-04-17 12:00:00	26	0.17	1.5
2019-04-17 13:00:00	33	0.25	1.75
2019-04-17 14:00:00	32	0.25	2.17
2019-04-17 15:00:00	34	0.42	2.17
2019-04-17 16:00:00	40	0.59	2.5
2019-04-17 17:00:00	24	0.17	1.08
2019-04-17 18:00:00	28	0.5	1.83
2019-04-17 19:00:00	13	0.17	0.92
2019-04-17 20:00:00	13	0	0.58
2019-04-17 21:00:00	5	0	0.17
2019-04-17 22:00:00	5	0	0.33
2019-04-17 23:00:00	3	0	0.5
2019-04-18 00:00:00	5	0	0.44
2019-04-18 01:00:00	2	0	0.34
2019-04-18 02:00:00	0	0	0
2019-04-18 03:00:00	0	0	0
2019-04-18 04:00:00	0	0	0
2019-04-18 05:00:00	1	0	0.25
2019-04-18 06:00:00	3	0	0.42
2019-04-18 07:00:00	11	0	0.83
2019-04-18 08:00:00	33	0.25	1.42
2019-04-18 09:00:00	27	0.25	1.5
2019-04-18 10:00:00	30	0.25	1.75
2019-04-18 11:00:00	28	0.17	1.67
2019-04-18 12:00:00	28	0.25	1.59
2019-04-18 13:00:00	31	0.08	1.92
2019-04-18 14:00:00	26	0.25	1.5
2019-04-18 15:00:00	37	0.33	2.5
2019-04-18 16:00:00	19	0	1.17
2019-04-18 17:00:00	16	0	0.92
2019-04-18 18:00:00	16	0.08	0.83
2019-04-18 19:00:00	4	0	0.5
2019-04-18 20:00:00	4	0	0.42
2019-04-18 21:00:00	6	0	1
2019-04-18 22:00:00	2	0	0.17
2019-04-18 23:00:00	1	0	0.17
2019-04-19 00:00:00	0	0	0
2019-04-19 01:00:00	1	0	0.17
2019-04-19 02:00:00	0	0	0
2019-04-19 03:00:00	2	0	0.34
2019-04-19 04:00:00	0	0	0
2019-04-19 05:00:00	0	0	0
2019-04-19 06:00:00	2	0	0.25
2019-04-19 07:00:00	4	0	0.33
2019-04-19 08:00:00	4	0.17	0.42
2019-04-19 09:00:00	7	0	0.58
2019-04-19 10:00:00	9	0	0.58
2019-04-19 11:00:00	5	0	0.5
2019-04-19 12:00:00	2	0	0.17
2019-04-19 13:00:00	3	0	0.5
2019-04-19 14:00:00	2	0	0.25
2019-04-19 15:00:00	2	0	0
2019-04-19 16:00:00	4	0	0.42
2019-04-19 17:00:00	8	0	0.83
2019-04-19 18:00:00	4	0	0.25
2019-04-19 19:00:00	5	0	0.34
2019-04-19 20:00:00	7	0	0.5
2019-04-19 21:00:00	0	0	0
2019-04-19 22:00:00	7	0	0.58
2019-04-19 23:00:00	1	0	0.25
2019-04-20 00:00:00	0	0	0
2019-04-20 01:00:00	1	0	0.17
2019-04-20 02:00:00	0	0	0
2019-04-20 03:00:00	0	0	0
2019-04-20 04:00:00	0	0	0
2019-04-20 05:00:00	1	0	0
2019-04-20 06:00:00	0	0	0.08
2019-04-20 07:00:00	5	0	0.42
2019-04-20 08:00:00	5	0	0.67
2019-04-20 09:00:00	15	0	1.5
2019-04-20 10:00:00	18	0.08	1.08
2019-04-20 11:00:00	14	0	0.42
2019-04-20 12:00:00	14	0.08	0.5
2019-04-20 13:00:00	8	0	0.5
2019-04-20 14:00:00	15	0.17	1
2019-04-20 15:00:00	5	0	0.75
2019-04-20 16:00:00	0	0	0.08
2019-04-20 17:00:00	4	0	0.33
2019-04-20 18:00:00	4	0	0.42
2019-04-20 19:00:00	2	0	0.25
2019-04-20 20:00:00	3	0	0.42
2019-04-20 21:00:00	2	0	0.25
2019-04-20 22:00:00	6	0	0.67
2019-04-20 23:00:00	1	0	0.08
2019-04-21 00:00:00	3	0	0.22
2019-04-21 01:00:00	4	0	0.34
2019-04-21 02:00:00	1	0	0.17
2019-04-21 03:00:00	1	0	0.17
2019-04-21 04:00:00	0	0	0
2019-04-21 05:00:00	1	0	0.17
2019-04-21 06:00:00	1	0	0.17
2019-04-21 07:00:00	0	0	0
2019-04-21 08:00:00	3	0	0.5
2019-04-21 09:00:00	3	0	0.5
2019-04-21 10:00:00	4	0	0.42
2019-04-21 11:00:00	5	0	0.42
2019-04-21 12:00:00	1	0	0.17
2019-04-21 13:00:00	8	0	0.92
2019-04-21 14:00:00	2	0	0.17
2019-04-21 15:00:00	2	0	0.33
2019-04-21 16:00:00	1	0	0.17
2019-04-21 17:00:00	1	0	0.17
2019-04-21 18:00:00	1	0	0.17
2019-04-21 19:00:00	0	0	0
2019-04-21 20:00:00	2	0	0.42
2019-04-21 21:00:00	0	0	0
2019-04-21 22:00:00	1	0	0.17
2019-04-21 23:00:00	1	0	0.17
2019-04-22 00:00:00	1	0.11	0.33
2019-04-22 01:00:00	1	0	0.17
2019-04-22 02:00:00	2	0	0.34
2019-04-22 03:00:00	0	0	0
2019-04-22 04:00:00	0	0	0
2019-04-22 05:00:00	0	0	0
2019-04-22 06:00:00	4	0	0.58
2019-04-22 07:00:00	13	0	0.75
2019-04-22 08:00:00	20	0.17	0.58
2019-04-22 09:00:00	42	0.75	3.09
2019-04-22 10:00:00	49	1.17	4.09
2019-04-22 11:00:00	27	0.17	1.59
2019-04-22 12:00:00	22	0.17	0.83
2019-04-22 13:00:00	33	0.42	1.75
2019-04-22 14:00:00	49	0.83	3.42
2019-04-22 15:00:00	32	0.25	1.84
2019-04-22 16:00:00	22	0.08	0.92
2019-04-22 17:00:00	16	0	0.5
2019-04-22 18:00:00	23	0.33	1.17
2019-04-22 19:00:00	24	0.25	1.25
2019-04-22 20:00:00	11	0.08	0.5
2019-04-22 21:00:00	4	3.83	2.75
2019-04-22 22:00:00	10	0	0.5
2019-04-22 23:00:00	0	0	0
2019-04-23 00:00:00	0	0	0
2019-04-23 01:00:00	0	0	0
2019-04-23 02:00:00	0	0	0
2019-04-23 03:00:00	0	0	0
2019-04-23 04:00:00	1	0	0.17
2019-04-23 05:00:00	0	0	0
2019-04-23 06:00:00	11	0	0.75
2019-04-23 07:00:00	8	0	0.42
2019-04-23 08:00:00	21	0.08	0.83
2019-04-23 09:00:00	41	0.33	2.5
2019-04-23 10:00:00	36	0.5	2.42
2019-04-23 11:00:00	41	0.75	2.75
2019-04-23 12:00:00	23	0	1.34
2019-04-23 13:00:00	27	0.17	1.25
2019-04-23 14:00:00	43	0.92	2.92
2019-04-23 15:00:00	48	0.67	3
2019-04-23 16:00:00	27	0.33	1.67
2019-04-23 17:00:00	12	0.17	0.67
2019-04-23 18:00:00	34	0.42	2.25
2019-04-23 19:00:00	17	0.08	0.84
2019-04-23 20:00:00	11	1.08	2.83
2019-04-23 21:00:00	5	0	0.5
2019-04-23 22:00:00	12	0	0.5
2019-04-23 23:00:00	1	0	0.25
2019-04-24 00:00:00	0	0	0
2019-04-24 01:00:00	1	0	0.17
2019-04-24 02:00:00	0	0	0
2019-04-24 03:00:00	0	0	0
2019-04-24 04:00:00	0	0	0
2019-04-24 05:00:00	0	0	0
2019-04-24 06:00:00	7	0	0.67
2019-04-24 07:00:00	22	0.08	1.75
2019-04-24 08:00:00	18	0.08	0.67
2019-04-24 09:00:00	30	0.25	1.67
2019-04-24 10:00:00	51	0.84	3.42
2019-04-24 11:00:00	36	0.58	2.34
2019-04-24 12:00:00	26	0.33	1.25
2019-04-24 13:00:00	36	0.42	2.5
2019-04-24 14:00:00	31	0.25	1.75
2019-04-24 15:00:00	39	0.5	2.33
2019-04-24 16:00:00	32	0.42	2.08
2019-04-24 17:00:00	16	0.08	0.84
2019-04-24 18:00:00	21	0.17	0.75
2019-04-24 19:00:00	24	0.33	1.17
2019-04-24 20:00:00	10	0	0.67
2019-04-24 21:00:00	7	0	0.34
2019-04-24 22:00:00	5	0	0.17
2019-04-24 23:00:00	2	0	0.34
2019-04-25 00:00:00	0	0	0
2019-04-25 01:00:00	1	0	0.08
2019-04-25 02:00:00	1	0	0.25
2019-04-25 03:00:00	0	0	0
2019-04-25 04:00:00	1	0	0.17
2019-04-25 05:00:00	1	0	0.17
2019-04-25 06:00:00	4	0	0.59
2019-04-25 07:00:00	18	0.08	1
2019-04-25 08:00:00	26	0.25	1.25
2019-04-25 09:00:00	35	0.42	2
2019-04-25 10:00:00	32	0.33	2.17
2019-04-25 11:00:00	42	0.33	2.75
2019-04-25 12:00:00	31	0.33	1.75
2019-04-25 13:00:00	27	0.25	1.5
2019-04-25 14:00:00	38	0.42	2.25
2019-04-25 15:00:00	31	0.5	2.09
2019-04-25 16:00:00	28	0.17	1.42
2019-04-25 17:00:00	15	0	0.75
2019-04-25 18:00:00	13	0.08	0.67
2019-04-25 19:00:00	22	0.25	1.67
2019-04-25 20:00:00	6	0	0.17
2019-04-25 21:00:00	7	0	1.17
2019-04-25 22:00:00	6	0	0.34
2019-04-25 23:00:00	0	0	0
2019-04-26 00:00:00	1	0	0.33
2019-04-26 01:00:00	0	0	0
2019-04-26 02:00:00	1	0	0.17
2019-04-26 03:00:00	0	0	0
2019-04-26 04:00:00	1	0	0.25
2019-04-26 05:00:00	2	0	0.25
2019-04-26 06:00:00	4	0	0.33
2019-04-26 07:00:00	11	0	0.5
2019-04-26 08:00:00	21	0.08	1.17
2019-04-26 09:00:00	40	0.5	2.25
2019-04-26 10:00:00	46	0.92	3.5
2019-04-26 11:00:00	38	0.5	2.25
2019-04-26 12:00:00	36	0.25	2.33
2019-04-26 13:00:00	32	0.34	2
2019-04-26 14:00:00	35	0.17	1.84
2019-04-26 15:00:00	29	0.25	1.75
2019-04-26 16:00:00	24	0.25	1.25
2019-04-26 17:00:00	17	0	0.5
2019-04-26 18:00:00	16	0.25	0.92
2019-04-26 19:00:00	12	0.08	0.92
2019-04-26 20:00:00	16	0.08	0.75
2019-04-26 21:00:00	9	0	0.42
2019-04-26 22:00:00	5	0	0.75
2019-04-26 23:00:00	2	0	0.42
2019-04-27 00:00:00	0	0	0
2019-04-27 01:00:00	2	0	0.25
2019-04-27 02:00:00	0	0	0
2019-04-27 03:00:00	1	0	0.17
2019-04-27 04:00:00	1	0	0.17
2019-04-27 05:00:00	2	0	0.25
2019-04-27 06:00:00	9	0	0.5
2019-04-27 07:00:00	0	0	0
2019-04-27 08:00:00	0	0	0
2019-04-27 09:00:00	14	1.42	2.33
2019-04-27 10:00:00	1	0	0.17
2019-04-27 11:00:00	0	0	0
2019-04-27 12:00:00	2	0.08	0.33
2019-04-27 13:00:00	0	0	0
2019-04-27 14:00:00	7	0	0.59
2019-04-27 15:00:00	16	0.17	0.84
2019-04-27 16:00:00	9	0.17	1.25
2019-04-27 17:00:00	6	0.08	0.5
2019-04-27 18:00:00	3	0	0.25
2019-04-27 19:00:00	4	0	0.34
2019-04-27 20:00:00	1	0	0.17
2019-04-27 21:00:00	0	0	0
2019-04-27 22:00:00	1	0	0.17
2019-04-27 23:00:00	3	0	0.5
2019-04-28 00:00:00	3	0	0.56
2019-04-28 01:00:00	0	0	0
2019-04-28 02:00:00	1	0	0.17
2019-04-28 03:00:00	2	0	0.25
2019-04-28 04:00:00	0	0	0
2019-04-28 05:00:00	0	0	0
2019-04-28 06:00:00	1	0	0.17
2019-04-28 07:00:00	0	0	0
2019-04-28 08:00:00	6	0	0.5
2019-04-28 09:00:00	5	0	0.25
2019-04-28 10:00:00	5	0	0.59
2019-04-28 11:00:00	5	0	0.42
2019-04-28 12:00:00	5	0	0.5
2019-04-28 13:00:00	10	0.08	0.67
2019-04-28 14:00:00	2	0	0.17
2019-04-28 15:00:00	3	0	0.34
2019-04-28 16:00:00	1	0	0.25
2019-04-28 17:00:00	3	0	0.42
2019-04-28 18:00:00	0	0	0
2019-04-28 19:00:00	1	0	0.17
2019-04-28 20:00:00	3	0	0.25
2019-04-28 21:00:00	1	0	0.17
2019-04-28 22:00:00	1	0	0.17
2019-04-28 23:00:00	0	0	0
2019-04-29 00:00:00	1	0	0.22
2019-04-29 01:00:00	0	0	0
2019-04-29 02:00:00	0	0	0
2019-04-29 03:00:00	0	0	0
2019-04-29 04:00:00	0	0	0
2019-04-29 05:00:00	0	0	0
2019-04-29 06:00:00	5	0	0.58
2019-04-29 07:00:00	10	0	0.58
2019-04-29 08:00:00	26	0.08	1
2019-04-29 09:00:00	44	0.5	2.92
2019-04-29 10:00:00	37	0.67	2.34
2019-04-29 11:00:00	36	0.5	2.33
2019-04-29 12:00:00	42	0.67	2.75
2019-04-29 13:00:00	35	0.42	2.08
2019-04-29 14:00:00	31	0.25	1.84
2019-04-29 15:00:00	48	0.92	3.09
2019-04-29 16:00:00	34	0.17	1.83
2019-04-29 17:00:00	26	0.17	1.59
2019-04-29 18:00:00	29	0.33	1.5
2019-04-29 19:00:00	14	0.17	0.58
2019-04-29 20:00:00	6	0	0.84
2019-04-29 21:00:00	3	0.92	0.92
2019-04-29 22:00:00	8	0.08	1.17
2019-04-29 23:00:00	0	0	0
2019-04-30 00:00:00	1	0	0.22
2019-04-30 01:00:00	1	0	0.17
2019-04-30 02:00:00	0	0	0
2019-04-30 03:00:00	1	0	0.17
2019-04-30 04:00:00	0	0	0
2019-04-30 05:00:00	2	0	0.25
2019-04-30 06:00:00	2	0	0.33
2019-04-30 07:00:00	19	0.17	0.83
2019-04-30 08:00:00	32	0.33	1.92
2019-04-30 09:00:00	26	0.08	1.42
2019-04-30 10:00:00	36	0.33	2.08
2019-04-30 11:00:00	35	0.33	2.17
2019-04-30 12:00:00	25	0.25	1.25
2019-04-30 13:00:00	40	0.33	2.42
2019-04-30 14:00:00	47	0.67	3.33
2019-04-30 15:00:00	40	0.58	2.83
2019-04-30 16:00:00	32	0.42	1.75
2019-04-30 17:00:00	27	0.17	1.34
2019-04-30 18:00:00	20	0.33	1.25
2019-04-30 19:00:00	20	0.25	0.92
2019-04-30 20:00:00	13	0.08	1.09
2019-04-30 21:00:00	9	0.17	1.25
2019-04-30 22:00:00	10	0	1
2019-04-30 23:00:00	5	0	0.33
2019-05-01 00:00:00	4	0	0.45

## Sheet: PM 08060 02
Data/Hora	Intensidade(carros/hora)	Ocupacao(%)	Carga(%)
2019-04-01 00:00:00	63	0	2.33
2019-04-01 01:00:00	34	0	0.75
2019-04-01 02:00:00	12	0	0.33
2019-04-01 03:00:00	9	0	0.17
2019-04-01 04:00:00	12	0	0.17
2019-04-01 05:00:00	56	0	1.83
2019-04-01 06:00:00	511	2.17	20.83
2019-04-01 07:00:00	1142	6.34	59.08
2019-04-01 08:00:00	1163	7.08	59.25
2019-04-01 09:00:00	1108	6.75	56.08
2019-04-01 10:00:00	914	5.17	47.84
2019-04-01 11:00:00	871	5	43.58
2019-04-01 12:00:00	835	4.92	41.17
2019-04-01 13:00:00	988	5.83	49.83
2019-04-01 14:00:00	933	5.42	48.42
2019-04-01 15:00:00	839	4.75	42.34
2019-04-01 16:00:00	900	5.5	45.09
2019-04-01 17:00:00	931	5.42	46.92
2019-04-01 18:00:00	875	5.5	43.92
2019-04-01 19:00:00	871	4.92	45.08
2019-04-01 20:00:00	454	2.09	23.34
2019-04-01 21:00:00	323	1.09	15.42
2019-04-01 22:00:00	335	1.17	16.25
2019-04-01 23:00:00	140	0.17	7.17
2019-04-02 00:00:00	47	0	1
2019-04-02 01:00:00	29	0	0.5
2019-04-02 02:00:00	10	0	0.17
2019-04-02 03:00:00	8	0	0.17
2019-04-02 04:00:00	11	0	0.17
2019-04-02 05:00:00	55	0	1.42
2019-04-02 06:00:00	524	2.33	22.84
2019-04-02 07:00:00	1200	6.75	60.42
2019-04-02 08:00:00	1130	6.67	58.25
2019-04-02 09:00:00	1016	6	51.83
2019-04-02 10:00:00	1008	6.25	51
2019-04-02 11:00:00	838	4.75	42.75
2019-04-02 12:00:00	905	5	44.5
2019-04-02 13:00:00	979	5.83	50.25
2019-04-02 14:00:00	927	5.17	46.83
2019-04-02 15:00:00	943	5.58	47.75
2019-04-02 16:00:00	899	5.25	45.42
2019-04-02 17:00:00	886	5	44.83
2019-04-02 18:00:00	954	5.42	47.67
2019-04-02 19:00:00	877	4.58	45.08
2019-04-02 20:00:00	519	2.5	26.33
2019-04-02 21:00:00	364	1.34	18
2019-04-02 22:00:00	343	1.33	16.75
2019-04-02 23:00:00	158	0.08	7.5
2019-04-03 00:00:00	60	0	2.33
2019-04-03 01:00:00	36	0	0.83
2019-04-03 02:00:00	15	0	0.17
2019-04-03 03:00:00	7	0	0.08
2019-04-03 04:00:00	22	0	0.25
2019-04-03 05:00:00	57	0	1.67
2019-04-03 06:00:00	494	1.92	20.67
2019-04-03 07:00:00	1195	7	60.09
2019-04-03 08:00:00	1083	6.33	56.67
2019-04-03 09:00:00	1039	6.25	52.92
2019-04-03 10:00:00	989	5.84	50
2019-04-03 11:00:00	901	5.17	45.75
2019-04-03 12:00:00	878	4.83	44.09
2019-04-03 13:00:00	992	5.42	50
2019-04-03 14:00:00	931	5.58	47.92
2019-04-03 15:00:00	864	4.92	43.34
2019-04-03 16:00:00	883	4.83	45.17
2019-04-03 17:00:00	936	5.5	46.33
2019-04-03 18:00:00	1060	6.42	53.42
2019-04-03 19:00:00	836	4.67	44.08
2019-04-03 20:00:00	494	2.33	24.92
2019-04-03 21:00:00	356	1.25	17.67
2019-04-03 22:00:00	308	1.08	15.08
2019-04-03 23:00:00	157	0	7.17
2019-04-04 00:00:00	85	0	3.22
2019-04-04 01:00:00	31	0	0.83
2019-04-04 02:00:00	23	0	0.17
2019-04-04 03:00:00	12	0	0.08
2019-04-04 04:00:00	14	0	0.5
2019-04-04 05:00:00	60	0	1.75
2019-04-04 06:00:00	539	2.42	23.42
2019-04-04 07:00:00	1172	6.92	59.5
2019-04-04 08:00:00	1088	6.17	55.58
2019-04-04 09:00:00	1036	5.92	53.25
2019-04-04 10:00:00	1007	5.92	50.92
2019-04-04 11:00:00	853	5.09	43.83
2019-04-04 12:00:00	905	4.92	45.08
2019-04-04 13:00:00	1056	6.33	53.5
2019-04-04 14:00:00	1038	6.17	53.5
2019-04-04 15:00:00	925	5.17	46.75
2019-04-04 16:00:00	893	5.17	45.09
2019-04-04 17:00:00	889	4.83	44.58
2019-04-04 18:00:00	1009	6.08	50.75
2019-04-04 19:00:00	947	5.42	49
2019-04-04 20:00:00	539	2.58	27.25
2019-04-04 21:00:00	366	1.42	17.92
2019-04-04 22:00:00	343	1.33	16.75
2019-04-04 23:00:00	210	0.5	10
2019-04-05 00:00:00	117	0	5
2019-04-05 01:00:00	46	0	1.33
2019-04-05 02:00:00	28	0	0.5
2019-04-05 03:00:00	20	0	0
2019-04-05 04:00:00	20	0	0.33
2019-04-05 05:00:00	56	0	1.5
2019-04-05 06:00:00	533	2.5	23.33
2019-04-05 07:00:00	1145	6.67	57.75
2019-04-05 08:00:00	1132	6.75	58.42
2019-04-05 09:00:00	1055	6.17	54.08
2019-04-05 10:00:00	1006	5.75	50.75
2019-04-05 11:00:00	909	5.25	46.25
2019-04-05 12:00:00	881	5	44.42
2019-04-05 13:00:00	985	5.33	49.84
2019-04-05 14:00:00	983	6.08	49.84
2019-04-05 15:00:00	859	4.92	43.75
2019-04-05 16:00:00	867	4.75	43.59
2019-04-05 17:00:00	861	4.83	43.5
2019-04-05 18:00:00	990	5.92	49.33
2019-04-05 19:00:00	822	4.5	42.25
2019-04-05 20:00:00	567	2.75	28.67
2019-04-05 21:00:00	443	1.92	21.84
2019-04-05 22:00:00	396	1.83	19.83
2019-04-05 23:00:00	296	0.92	14.42
2019-04-06 00:00:00	223	0.44	11
2019-04-06 01:00:00	104	0	4.33
2019-04-06 02:00:00	67	0	2.33
2019-04-06 03:00:00	62	0	2.09
2019-04-06 04:00:00	33	0	0.59
2019-04-06 05:00:00	52	0	1.33
2019-04-06 06:00:00	193	0.42	8
2019-04-06 07:00:00	408	1.58	19.09
2019-04-06 08:00:00	567	2.67	27.92
2019-04-06 09:00:00	661	3.5	32.75
2019-04-06 10:00:00	696	3.58	34.67
2019-04-06 11:00:00	727	3.67	35.59
2019-04-06 12:00:00	670	3.25	34.25
2019-04-06 13:00:00	604	2.75	29.92
2019-04-06 14:00:00	558	2.42	27.67
2019-04-06 15:00:00	527	2.25	25.84
2019-04-06 16:00:00	519	2.42	25.58
2019-04-06 17:00:00	556	2.67	27
2019-04-06 18:00:00	554	2.59	27.58
2019-04-06 19:00:00	520	2.42	25.59
2019-04-06 20:00:00	448	2	22.5
2019-04-06 21:00:00	380	1.75	18.25
2019-04-06 22:00:00	357	1.33	17.5
2019-04-06 23:00:00	311	1.17	14.92
2019-04-07 00:00:00	257	0.67	11.89
2019-04-07 01:00:00	155	0	7
2019-04-07 02:00:00	85	0	3.5
2019-04-07 03:00:00	72	0	2.5
2019-04-07 04:00:00	76	0	2.83
2019-04-07 05:00:00	74	0	2.58
2019-04-07 06:00:00	148	0.08	6.25
2019-04-07 07:00:00	183	0.25	8.17
2019-04-07 08:00:00	252	0.59	11.59
2019-04-07 09:00:00	317	1.08	14.92
2019-04-07 10:00:00	389	1.42	18.59
2019-04-07 11:00:00	433	1.83	20.83
2019-04-07 12:00:00	563	2.67	27.67
2019-04-07 13:00:00	527	2.5	26.42
2019-04-07 14:00:00	441	1.84	21.75
2019-04-07 15:00:00	457	2.08	22.42
2019-04-07 16:00:00	472	2	22.83
2019-04-07 17:00:00	535	2.59	26.33
2019-04-07 18:00:00	521	2.5	26
2019-04-07 19:00:00	467	2.17	23.17
2019-04-07 20:00:00	356	1.42	17.75
2019-04-07 21:00:00	252	0.75	12.33
2019-04-07 22:00:00	171	0.17	7.5
2019-04-07 23:00:00	107	0	4.75
2019-04-08 00:00:00	61	0	2.11
2019-04-08 01:00:00	32	0	0.67
2019-04-08 02:00:00	19	0	0.33
2019-04-08 03:00:00	7	0	0.25
2019-04-08 04:00:00	12	0	0.17
2019-04-08 05:00:00	53	0	1.42
2019-04-08 06:00:00	579	2.75	24.83
2019-04-08 07:00:00	1127	6.59	58
2019-04-08 08:00:00	1075	6.08	54.92
2019-04-08 09:00:00	933	5.33	47.42
2019-04-08 10:00:00	909	5.34	46.5
2019-04-08 11:00:00	843	5	41.92
2019-04-08 12:00:00	926	5.33	46.33
2019-04-08 13:00:00	1010	5.83	51.42
2019-04-08 14:00:00	877	4.84	45.09
2019-04-08 15:00:00	861	4.59	42.59
2019-04-08 16:00:00	961	5.5	48.67
2019-04-08 17:00:00	948	5.33	48.17
2019-04-08 18:00:00	955	5.59	47.67
2019-04-08 19:00:00	795	4.25	41.58
2019-04-08 20:00:00	474	2.08	23.92
2019-04-08 21:00:00	335	1.33	16.58
2019-04-08 22:00:00	306	1	14.83
2019-04-08 23:00:00	121	0	5.33
2019-04-09 00:00:00	48	0	1.56
2019-04-09 01:00:00	14	0	0.25
2019-04-09 02:00:00	15	0	0.08
2019-04-09 03:00:00	11	0	0.17
2019-04-09 04:00:00	18	0	0.25
2019-04-09 05:00:00	60	0	1.75
2019-04-09 06:00:00	519	2.42	22.5
2019-04-09 07:00:00	1146	6.25	58.09
2019-04-09 08:00:00	1046	5.67	52.5
2019-04-09 09:00:00	1020	5.75	52.83
2019-04-09 10:00:00	956	5.42	49.25
2019-04-09 11:00:00	856	4.84	42.84
2019-04-09 12:00:00	907	4.67	45.33
2019-04-09 13:00:00	940	5.33	47.92
2019-04-09 14:00:00	954	5.25	48.5
2019-04-09 15:00:00	897	5.09	45.42
2019-04-09 16:00:00	824	4.25	41.42
2019-04-09 17:00:00	940	5.58	47.67
2019-04-09 18:00:00	955	5.5	47.83
2019-04-09 19:00:00	826	4.09	42.92
2019-04-09 20:00:00	505	2.33	25.75
2019-04-09 21:00:00	350	1.5	16.83
2019-04-09 22:00:00	318	1.09	15.58
2019-04-09 23:00:00	159	0	7.5
2019-04-10 00:00:00	81	0	3.22
2019-04-10 01:00:00	32	0	0.42
2019-04-10 02:00:00	10	0	0.08
2019-04-10 03:00:00	10	0	0.17
2019-04-10 04:00:00	16	0	0.17
2019-04-10 05:00:00	57	0	1.67
2019-04-10 06:00:00	447	1.84	18.83
2019-04-10 07:00:00	1092	6.09	55.34
2019-04-10 08:00:00	1073	6.09	55.42
2019-04-10 09:00:00	991	5.67	49.25
2019-04-10 10:00:00	897	5.33	45.92
2019-04-10 11:00:00	799	4.25	40.25
2019-04-10 12:00:00	784	4	39.17
2019-04-10 13:00:00	901	4.83	45.83
2019-04-10 14:00:00	961	5.25	47.84
2019-04-10 15:00:00	866	4.92	43.67
2019-04-10 16:00:00	904	5.17	46.25
2019-04-10 17:00:00	875	4.92	43.59
2019-04-10 18:00:00	964	5.59	48.5
2019-04-10 19:00:00	830	4.5	43.42
2019-04-10 20:00:00	452	1.58	22.83
2019-04-10 21:00:00	339	1.09	16.42
2019-04-10 22:00:00	314	1	15.59
2019-04-10 23:00:00	167	0.17	7.75
2019-04-11 00:00:00	92	0	3.78
2019-04-11 01:00:00	44	0	1.25
2019-04-11 02:00:00	16	0	0.25
2019-04-11 03:00:00	8	0	0.25
2019-04-11 04:00:00	15	0	0.08
2019-04-11 05:00:00	55	0	1.09
2019-04-11 06:00:00	493	2	21.17
2019-04-11 07:00:00	1044	5.42	53.33
2019-04-11 08:00:00	1029	5.75	51.92
2019-04-11 09:00:00	938	5.09	48.25
2019-04-11 10:00:00	932	5.17	46.5
2019-04-11 11:00:00	788	4.17	40.5
2019-04-11 12:00:00	838	4.25	41.58
2019-04-11 13:00:00	931	5.17	46.92
2019-04-11 14:00:00	936	5.25	47.58
2019-04-11 15:00:00	915	5.17	45.84
2019-04-11 16:00:00	890	5.08	44.67
2019-04-11 17:00:00	969	5.67	49.17
2019-04-11 18:00:00	1011	6	50.83
2019-04-11 19:00:00	867	4.58	44.75
2019-04-11 20:00:00	568	2.67	28.75
2019-04-11 21:00:00	348	1.09	17.34
2019-04-11 22:00:00	345	1.42	16.83
2019-04-11 23:00:00	187	0.17	8.5
2019-04-12 00:00:00	111	0	4.55
2019-04-12 01:00:00	41	0	1.08
2019-04-12 02:00:00	29	0	0.25
2019-04-12 03:00:00	25	0	0.25
2019-04-12 04:00:00	16	0	0.17
2019-04-12 05:00:00	56	0	1.5
2019-04-12 06:00:00	470	1.83	20.08
2019-04-12 07:00:00	1028	5.42	51.33
2019-04-12 08:00:00	1038	5.84	52.42
2019-04-12 09:00:00	985	5.84	51
2019-04-12 10:00:00	983	5.67	50.25
2019-04-12 11:00:00	895	5.08	44.75
2019-04-12 12:00:00	863	4.75	42.92
2019-04-12 13:00:00	946	5.25	47.67
2019-04-12 14:00:00	925	8.5	48.08
2019-04-12 15:00:00	922	5	46.33
2019-04-12 16:00:00	922	5.09	46.83
2019-04-12 17:00:00	948	5.42	48.08
2019-04-12 18:00:00	922	5.34	45.84
2019-04-12 19:00:00	858	4.83	44.25
2019-04-12 20:00:00	605	3.17	30.75
2019-04-12 21:00:00	418	1.84	20.59
2019-04-12 22:00:00	358	1.25	17.33
2019-04-12 23:00:00	248	0.59	12.25
2019-04-13 00:00:00	204	0.22	9.44
2019-04-13 01:00:00	91	0	3.67
2019-04-13 02:00:00	57	0	1.92
2019-04-13 03:00:00	44	0	1.25
2019-04-13 04:00:00	25	0	0.58
2019-04-13 05:00:00	48	0	1
2019-04-13 06:00:00	165	0.25	6.33
2019-04-13 07:00:00	433	1.58	20.5
2019-04-13 08:00:00	544	2.33	26.59
2019-04-13 09:00:00	588	2.84	28.67
2019-04-13 10:00:00	668	3.34	33.17
2019-04-13 11:00:00	638	2.75	31.75
2019-04-13 12:00:00	646	2.84	32.42
2019-04-13 13:00:00	594	2.58	29.58
2019-04-13 14:00:00	510	2.17	25.92
2019-04-13 15:00:00	499	2.08	24.67
2019-04-13 16:00:00	469	1.92	22.75
2019-04-13 17:00:00	534	2.58	26.25
2019-04-13 18:00:00	523	2.42	25.34
2019-04-13 19:00:00	547	2.5	27.42
2019-04-13 20:00:00	462	2	22.75
2019-04-13 21:00:00	354	1.5	17.58
2019-04-13 22:00:00	335	1.17	16.33
2019-04-13 23:00:00	248	0.67	12.08
2019-04-14 00:00:00	273	0.78	12.45
2019-04-14 01:00:00	121	0	5.34
2019-04-14 02:00:00	77	0	2.92
2019-04-14 03:00:00	62	0	2.08
2019-04-14 04:00:00	49	0	1.5
2019-04-14 05:00:00	50	0	1.42
2019-04-14 06:00:00	104	0.08	4
2019-04-14 07:00:00	180	0.25	7.75
2019-04-14 08:00:00	260	0.58	11.67
2019-04-14 09:00:00	341	1	16.67
2019-04-14 10:00:00	375	1.33	18.42
2019-04-14 11:00:00	439	1.83	21.25
2019-04-14 12:00:00	570	2.58	28.08
2019-04-14 13:00:00	517	2.42	25.5
2019-04-14 14:00:00	435	1.67	21.42
2019-04-14 15:00:00	481	1.92	23.5
2019-04-14 16:00:00	381	1.58	19.25
2019-04-14 17:00:00	386	1.58	18.58
2019-04-14 18:00:00	456	1.84	22
2019-04-14 19:00:00	440	2.17	21.83
2019-04-14 20:00:00	348	1.42	17
2019-04-14 21:00:00	280	0.58	13.42
2019-04-14 22:00:00	127	0	5.42
2019-04-14 23:00:00	111	0	4.67
2019-04-15 00:00:00	57	0	1.89
2019-04-15 01:00:00	33	0	0.75
2019-04-15 02:00:00	17	0	0.17
2019-04-15 03:00:00	13	0	0.08
2019-04-15 04:00:00	18	0	0.5
2019-04-15 05:00:00	59	0	1.5
2019-04-15 06:00:00	519	2.17	21.84
2019-04-15 07:00:00	1108	6.17	57.34
2019-04-15 08:00:00	1036	5.67	51.75
2019-04-15 09:00:00	1017	5.92	53.17
2019-04-15 10:00:00	915	5.08	46.42
2019-04-15 11:00:00	801	4.33	39.67
2019-04-15 12:00:00	837	4.5	42.08
2019-04-15 13:00:00	901	5	45.42
2019-04-15 14:00:00	879	4.83	44.09
2019-04-15 15:00:00	900	5	45.5
2019-04-15 16:00:00	847	4.67	42.5
2019-04-15 17:00:00	927	5.5	47.08
2019-04-15 18:00:00	968	5.75	48.58
2019-04-15 19:00:00	745	4.08	38.42
2019-04-15 20:00:00	489	2.25	24.67
2019-04-15 21:00:00	302	1	15
2019-04-15 22:00:00	265	0.83	12.67
2019-04-15 23:00:00	114	0	4.84
2019-04-16 00:00:00	45	0	1.44
2019-04-16 01:00:00	18	0	0.42
2019-04-16 02:00:00	19	0	0.33
2019-04-16 03:00:00	10	0	0.17
2019-04-16 04:00:00	16	0	0.33
2019-04-16 05:00:00	61	0	1.67
2019-04-16 06:00:00	535	2.5	23.42
2019-04-16 07:00:00	1112	6.17	56.33
2019-04-16 08:00:00	1003	5.5	51.5
2019-04-16 09:00:00	977	5.59	50.17
2019-04-16 10:00:00	898	5.42	44.92
2019-04-16 11:00:00	855	4.92	43.84
2019-04-16 12:00:00	945	5.25	46.84
2019-04-16 13:00:00	1006	5.92	51.25
2019-04-16 14:00:00	940	5.25	48
2019-04-16 15:00:00	973	5.67	48.83
2019-04-16 16:00:00	950	5.5	47.84
2019-04-16 17:00:00	963	6.17	49.59
2019-04-16 18:00:00	1029	6	51
2019-04-16 19:00:00	849	5.09	44
2019-04-16 20:00:00	552	2.75	27.92
2019-04-16 21:00:00	358	1.58	17.92
2019-04-16 22:00:00	279	0.67	13.09
2019-04-16 23:00:00	148	0	7
2019-04-17 00:00:00	75	0	2.78
2019-04-17 01:00:00	22	0	0.58
2019-04-17 02:00:00	20	0	0.08
2019-04-17 03:00:00	14	0	0.33
2019-04-17 04:00:00	21	0	0.25
2019-04-17 05:00:00	63	0	1.59
2019-04-17 06:00:00	487	2	20.84
2019-04-17 07:00:00	1124	6.17	56.75
2019-04-17 08:00:00	1056	5.75	54.42
2019-04-17 09:00:00	1020	6	52.34
2019-04-17 10:00:00	940	5.59	48.17
2019-04-17 11:00:00	808	4.84	40.75
2019-04-17 12:00:00	892	4.83	44.17
2019-04-17 13:00:00	969	5.42	48.75
2019-04-17 14:00:00	949	5.25	48.67
2019-04-17 15:00:00	849	4.67	42.58
2019-04-17 16:00:00	929	5.58	46.83
2019-04-17 17:00:00	900	5.42	45.84
2019-04-17 18:00:00	1039	6.42	52.08
2019-04-17 19:00:00	936	5.25	48.33
2019-04-17 20:00:00	593	2.67	30.08
2019-04-17 21:00:00	358	1.25	18.25
2019-04-17 22:00:00	286	0.83	13.67
2019-04-17 23:00:00	162	0.17	7.42
2019-04-18 00:00:00	127	0	5.45
2019-04-18 01:00:00	63	0	2.25
2019-04-18 02:00:00	39	0	0.92
2019-04-18 03:00:00	21	0	0.42
2019-04-18 04:00:00	24	0	0.17
2019-04-18 05:00:00	53	0	1.34
2019-04-18 06:00:00	336	1	14.08
2019-04-18 07:00:00	773	3.92	37.75
2019-04-18 08:00:00	979	5.58	49.92
2019-04-18 09:00:00	936	5.59	47.25
2019-04-18 10:00:00	894	5.25	45.17
2019-04-18 11:00:00	781	4.33	40
2019-04-18 12:00:00	788	4.25	39
2019-04-18 13:00:00	879	5	43.83
2019-04-18 14:00:00	860	4.84	43.67
2019-04-18 15:00:00	854	4.5	42.5
2019-04-18 16:00:00	831	4.33	42.33
2019-04-18 17:00:00	835	4.42	41.84
2019-04-18 18:00:00	859	5	43.08
2019-04-18 19:00:00	777	4.25	39.67
2019-04-18 20:00:00	447	2.17	22.67
2019-04-18 21:00:00	362	1.42	17.83
2019-04-18 22:00:00	280	0.75	13.33
2019-04-18 23:00:00	223	0.5	10.33
2019-04-19 00:00:00	173	0.22	7.89
2019-04-19 01:00:00	73	0	2.5
2019-04-19 02:00:00	51	0	1.67
2019-04-19 03:00:00	43	0	1.17
2019-04-19 04:00:00	38	0	0.92
2019-04-19 05:00:00	49	0	1.59
2019-04-19 06:00:00	119	0.08	4.67
2019-04-19 07:00:00	349	1	16.67
2019-04-19 08:00:00	259	0.58	11.83
2019-04-19 09:00:00	326	0.92	16.09
2019-04-19 10:00:00	324	1.09	15.59
2019-04-19 11:00:00	345	1.25	16.58
2019-04-19 12:00:00	345	1.17	17.08
2019-04-19 13:00:00	348	1.09	16.42
2019-04-19 14:00:00	303	1.17	14.42
2019-04-19 15:00:00	281	0.67	13.75
2019-04-19 16:00:00	266	0.67	12.25
2019-04-19 17:00:00	281	0.84	13.42
2019-04-19 18:00:00	376	1.58	18.34
2019-04-19 19:00:00	347	1.25	16.92
2019-04-19 20:00:00	277	0.5	13.25
2019-04-19 21:00:00	224	0.5	10.67
2019-04-19 22:00:00	192	0.08	8.5
2019-04-19 23:00:00	137	0	6
2019-04-20 00:00:00	91	0	3.78
2019-04-20 01:00:00	46	0	1.25
2019-04-20 02:00:00	35	0	0.75
2019-04-20 03:00:00	27	0	0.33
2019-04-20 04:00:00	16	0	0
2019-04-20 05:00:00	32	0	0.58
2019-04-20 06:00:00	117	0.08	4.17
2019-04-20 07:00:00	233	0.42	10.67
2019-04-20 08:00:00	297	0.58	13.83
2019-04-20 09:00:00	348	1	16.42
2019-04-20 10:00:00	469	1.84	22.83
2019-04-20 11:00:00	515	2.5	25.5
2019-04-20 12:00:00	471	1.84	23.34
2019-04-20 13:00:00	422	1.67	20.92
2019-04-20 14:00:00	454	1.84	22.09
2019-04-20 15:00:00	431	1.67	21.25
2019-04-20 16:00:00	353	1	17.5
2019-04-20 17:00:00	307	0.75	14.42
2019-04-20 18:00:00	320	1.25	15.42
2019-04-20 19:00:00	354	1.17	17.33
2019-04-20 20:00:00	319	1.09	15.33
2019-04-20 21:00:00	274	0.75	13.34
2019-04-20 22:00:00	215	0.33	10.08
2019-04-20 23:00:00	199	0.33	9.42
2019-04-21 00:00:00	128	0	5.33
2019-04-21 01:00:00	93	0	3.67
2019-04-21 02:00:00	43	0	1.5
2019-04-21 03:00:00	52	0	1.5
2019-04-21 04:00:00	39	0	1.09
2019-04-21 05:00:00	39	0	0.75
2019-04-21 06:00:00	117	0.08	4.5
2019-04-21 07:00:00	121	0	5.17
2019-04-21 08:00:00	190	0.08	8.25
2019-04-21 09:00:00	248	0.5	11.42
2019-04-21 10:00:00	305	1.09	14.42
2019-04-21 11:00:00	433	1.67	21
2019-04-21 12:00:00	511	2.42	25
2019-04-21 13:00:00	505	2.92	25.33
2019-04-21 14:00:00	454	2.17	22.08
2019-04-21 15:00:00	392	1.5	19.42
2019-04-21 16:00:00	401	1.59	19.25
2019-04-21 17:00:00	470	2.08	22.92
2019-04-21 18:00:00	482	2.17	23.5
2019-04-21 19:00:00	429	1.75	21.34
2019-04-21 20:00:00	316	1	15.58
2019-04-21 21:00:00	261	0.75	12.67
2019-04-21 22:00:00	172	0.17	8
2019-04-21 23:00:00	125	0	5.42
2019-04-22 00:00:00	52	0	1.44
2019-04-22 01:00:00	20	0	0.25
2019-04-22 02:00:00	18	0	0.25
2019-04-22 03:00:00	9	0	0.5
2019-04-22 04:00:00	12	0	0.33
2019-04-22 05:00:00	54	0	1.42
2019-04-22 06:00:00	512	2.17	21.92
2019-04-22 07:00:00	1090	5.92	55.25
2019-04-22 08:00:00	1085	6.58	55.92
2019-04-22 09:00:00	999	5.92	50.25
2019-04-22 10:00:00	877	5.5	45.59
2019-04-22 11:00:00	779	4.17	39.17
2019-04-22 12:00:00	879	4.5	43.34
2019-04-22 13:00:00	1031	6.42	52
2019-04-22 14:00:00	908	5.5	46.83
2019-04-22 15:00:00	866	4.67	43.42
2019-04-22 16:00:00	877	4.83	44.75
2019-04-22 17:00:00	1001	6	50.25
2019-04-22 18:00:00	1048	6.33	53
2019-04-22 19:00:00	750	4	38.92
2019-04-22 20:00:00	519	2.33	25.83
2019-04-22 21:00:00	287	0.84	14.42
2019-04-22 22:00:00	286	0.75	13.83
2019-04-22 23:00:00	113	0	4.92
2019-04-23 00:00:00	47	0	1.11
2019-04-23 01:00:00	20	0	0
2019-04-23 02:00:00	15	0	0.42
2019-04-23 03:00:00	7	0	0.08
2019-04-23 04:00:00	14	0	0.5
2019-04-23 05:00:00	47	0	1.33
2019-04-23 06:00:00	483	1.83	20.84
2019-04-23 07:00:00	1102	5.92	54.75
2019-04-23 08:00:00	1163	6.5	59.5
2019-04-23 09:00:00	1005	5.67	52.34
2019-04-23 10:00:00	865	4.75	43.25
2019-04-23 11:00:00	844	4.83	42.92
2019-04-23 12:00:00	843	4.67	41.92
2019-04-23 13:00:00	933	5.34	47.09
2019-04-23 14:00:00	926	5.33	46.42
2019-04-23 15:00:00	914	5.42	46.33
2019-04-23 16:00:00	986	5.58	50.25
2019-04-23 17:00:00	909	5.17	45.92
2019-04-23 18:00:00	1040	6.25	52.83
2019-04-23 19:00:00	768	4	38.84
2019-04-23 20:00:00	511	2.25	26.09
2019-04-23 21:00:00	313	0.75	15.25
2019-04-23 22:00:00	343	1.25	16.5
2019-04-23 23:00:00	139	0.08	6.42
2019-04-24 00:00:00	75	0	3
2019-04-24 01:00:00	23	0	0.25
2019-04-24 02:00:00	19	0	0.17
2019-04-24 03:00:00	8	0	0.17
2019-04-24 04:00:00	14	0	0.08
2019-04-24 05:00:00	57	0	1.67
2019-04-24 06:00:00	502	2.08	21.34
2019-04-24 07:00:00	1122	6.25	56.92
2019-04-24 08:00:00	1073	5.92	55.25
2019-04-24 09:00:00	960	5.42	49.08
2019-04-24 10:00:00	881	5	44.5
2019-04-24 11:00:00	790	4.42	40.17
2019-04-24 12:00:00	788	4.08	38.75
2019-04-24 13:00:00	927	5.09	46.42
2019-04-24 14:00:00	845	4.42	42.92
2019-04-24 15:00:00	915	4.83	46.17
2019-04-24 16:00:00	837	4.25	42.17
2019-04-24 17:00:00	940	5.58	46.83
2019-04-24 18:00:00	1002	5.75	50.75
2019-04-24 19:00:00	847	4.34	44.17
2019-04-24 20:00:00	479	2.17	24.25
2019-04-24 21:00:00	352	1.33	17.42
2019-04-24 22:00:00	309	1.17	15.33
2019-04-24 23:00:00	160	0.17	7.42
2019-04-25 00:00:00	64	0	2.44
2019-04-25 01:00:00	33	0	0.75
2019-04-25 02:00:00	22	0	0.42
2019-04-25 03:00:00	47	0	1.25
2019-04-25 04:00:00	22	0	0.25
2019-04-25 05:00:00	61	0	1.58
2019-04-25 06:00:00	528	2.25	22.5
2019-04-25 07:00:00	1097	6.09	56.25
2019-04-25 08:00:00	1001	5.33	51
2019-04-25 09:00:00	1010	5.83	51.75
2019-04-25 10:00:00	905	5.08	46.09
2019-04-25 11:00:00	827	4.67	41.42
2019-04-25 12:00:00	863	4.92	43.25
2019-04-25 13:00:00	987	5.67	49.42
2019-04-25 14:00:00	908	5.09	46.09
2019-04-25 15:00:00	972	5.84	49.17
2019-04-25 16:00:00	840	4.42	42.17
2019-04-25 17:00:00	934	5.08	47.08
2019-04-25 18:00:00	963	5.75	47.67
2019-04-25 19:00:00	871	5	45.75
2019-04-25 20:00:00	546	2.67	27.83
2019-04-25 21:00:00	371	1.33	17.92
2019-04-25 22:00:00	318	1	15.5
2019-04-25 23:00:00	209	0.25	9.83
2019-04-26 00:00:00	109	0	4.89
2019-04-26 01:00:00	51	0	1.75
2019-04-26 02:00:00	27	0	0.42
2019-04-26 03:00:00	26	0	0.42
2019-04-26 04:00:00	22	0	0.25
2019-04-26 05:00:00	50	0	1.33
2019-04-26 06:00:00	445	1.75	19
2019-04-26 07:00:00	1076	5.92	54
2019-04-26 08:00:00	1096	6.33	55.67
2019-04-26 09:00:00	1007	5.84	51.5
2019-04-26 10:00:00	947	5.5	48.25
2019-04-26 11:00:00	891	5.34	44.83
2019-04-26 12:00:00	861	4.58	42.83
2019-04-26 13:00:00	853	4.58	42.92
2019-04-26 14:00:00	854	4.58	43.33
2019-04-26 15:00:00	835	4.67	42
2019-04-26 16:00:00	885	5.09	44.42
2019-04-26 17:00:00	888	5	44.67
2019-04-26 18:00:00	962	5.67	48.58
2019-04-26 19:00:00	778	4	39.75
2019-04-26 20:00:00	552	2.59	27.84
2019-04-26 21:00:00	385	1.59	19.08
2019-04-26 22:00:00	402	1.5	19.59
2019-04-26 23:00:00	234	0.58	11.5
2019-04-27 00:00:00	196	0.22	8.89
2019-04-27 01:00:00	108	0	4.67
2019-04-27 02:00:00	74	0	2.84
2019-04-27 03:00:00	60	0	2
2019-04-27 04:00:00	30	0	0.5
2019-04-27 05:00:00	39	0	0.83
2019-04-27 06:00:00	178	0.25	7.17
2019-04-27 07:00:00	421	1.58	19.84
2019-04-27 08:00:00	592	2.92	29.34
2019-04-27 09:00:00	637	3.17	30.92
2019-04-27 10:00:00	675	3.17	33.5
2019-04-27 11:00:00	687	3.5	34.34
2019-04-27 12:00:00	723	3.42	35.42
2019-04-27 13:00:00	599	2.59	30.25
2019-04-27 14:00:00	557	2.42	27.83
2019-04-27 15:00:00	504	2.17	24.92
2019-04-27 16:00:00	529	2.5	26.25
2019-04-27 17:00:00	532	2.33	26.5
2019-04-27 18:00:00	517	2.33	25
2019-04-27 19:00:00	480	2.25	23.92
2019-04-27 20:00:00	445	1.84	22
2019-04-27 21:00:00	342	1.34	17
2019-04-27 22:00:00	349	1.59	16.84
2019-04-27 23:00:00	279	0.84	13.33
2019-04-28 00:00:00	240	0.67	11.33
2019-04-28 01:00:00	143	0	6.25
2019-04-28 02:00:00	106	0	4.17
2019-04-28 03:00:00	95	0	3.67
2019-04-28 04:00:00	35	0	0.92
2019-04-28 05:00:00	57	0	1.92
2019-04-28 06:00:00	104	0	3.83
2019-04-28 07:00:00	193	0.25	8.58
2019-04-28 08:00:00	250	0.59	11.5
2019-04-28 09:00:00	334	1.08	16.17
2019-04-28 10:00:00	401	1.67	19.33
2019-04-28 11:00:00	430	2.09	20.84
2019-04-28 12:00:00	522	2.34	25.5
2019-04-28 13:00:00	504	2.25	25
2019-04-28 14:00:00	458	1.92	22.67
2019-04-28 15:00:00	410	1.5	20
2019-04-28 16:00:00	461	2.17	22.33
2019-04-28 17:00:00	520	2.33	25.75
2019-04-28 18:00:00	480	1.92	23.75
2019-04-28 19:00:00	411	1.83	20.67
2019-04-28 20:00:00	364	1.33	17.67
2019-04-28 21:00:00	279	0.75	13.75
2019-04-28 22:00:00	151	0	7.08
2019-04-28 23:00:00	125	0	5.42
2019-04-29 00:00:00	81	0	3.11
2019-04-29 01:00:00	37	0	1.17
2019-04-29 02:00:00	16	0	0.08
2019-04-29 03:00:00	4	0	0.08
2019-04-29 04:00:00	10	0	0.17
2019-04-29 05:00:00	45	0	1.17
2019-04-29 06:00:00	505	2.08	21.25
2019-04-29 07:00:00	1190	6.75	60.83
2019-04-29 08:00:00	1113	6.25	56.5
2019-04-29 09:00:00	1035	6.17	53.17
2019-04-29 10:00:00	936	5.33	47.75
2019-04-29 11:00:00	856	4.84	42.75
2019-04-29 12:00:00	839	4.59	42.42
2019-04-29 13:00:00	957	5.25	47.25
2019-04-29 14:00:00	912	5	46.84
2019-04-29 15:00:00	898	5	45.83
2019-04-29 16:00:00	893	4.92	44.42
2019-04-29 17:00:00	921	5.5	46.5
2019-04-29 18:00:00	996	6	50.58
2019-04-29 19:00:00	841	4.59	43.25
2019-04-29 20:00:00	428	1.75	21.58
2019-04-29 21:00:00	290	0.75	13.84
2019-04-29 22:00:00	317	1.17	15.58
2019-04-29 23:00:00	134	0	6.08
2019-04-30 00:00:00	49	0	1.89
2019-04-30 01:00:00	36	0	0.75
2019-04-30 02:00:00	20	0	0.08
2019-04-30 03:00:00	7	0	0.17
2019-04-30 04:00:00	13	0	0.25
2019-04-30 05:00:00	58	0	1.58
2019-04-30 06:00:00	477	1.92	20.92
2019-04-30 07:00:00	1115	6.17	55.67
2019-04-30 08:00:00	1082	6.17	55
2019-04-30 09:00:00	995	5.67	50.92
2019-04-30 10:00:00	984	5.84	49.84
2019-04-30 11:00:00	838	4.58	42.58
2019-04-30 12:00:00	841	4.34	41.84
2019-04-30 13:00:00	930	4.92	46.33
2019-04-30 14:00:00	944	5.17	48.08
2019-04-30 15:00:00	957	5.5	48.17
2019-04-30 16:00:00	992	5.75	50.17
2019-04-30 17:00:00	959	5.92	48.59
2019-04-30 18:00:00	1007	6.08	50.83
2019-04-30 19:00:00	921	5.08	47.08
2019-04-30 20:00:00	623	3	31.5
2019-04-30 21:00:00	451	2	22.84
2019-04-30 22:00:00	415	1.92	20.25
2019-04-30 23:00:00	218	0.42	10.33
2019-05-01 00:00:00	215	0.33	10.22

## Sheet: PM 08060 03
Data/Hora	Intensidade(carros/hora)	Ocupacao(%)	Carga(%)
2019-04-01 00:00:00	44	0	1.89
2019-04-01 01:00:00	17	0	0.75
2019-04-01 02:00:00	9	0	0.59
2019-04-01 03:00:00	8	0	0.33
2019-04-01 04:00:00	13	0	0.42
2019-04-01 05:00:00	51	0.08	2
2019-04-01 06:00:00	235	1.25	12.42
2019-04-01 07:00:00	593	4.92	36.25
2019-04-01 08:00:00	582	4.5	36.58
2019-04-01 09:00:00	614	5.5	38.75
2019-04-01 10:00:00	639	4.75	40.17
2019-04-01 11:00:00	617	4.42	38.42
2019-04-01 12:00:00	692	4.92	43.84
2019-04-01 13:00:00	739	6.92	46.58
2019-04-01 14:00:00	708	6.67	45.42
2019-04-01 15:00:00	654	5.08	41.5
2019-04-01 16:00:00	648	6	41.09
2019-04-01 17:00:00	692	6.42	43.5
2019-04-01 18:00:00	735	7.25	47.08
2019-04-01 19:00:00	572	4.42	36.92
2019-04-01 20:00:00	304	1.5	19.08
2019-04-01 21:00:00	231	0.75	14.08
2019-04-01 22:00:00	204	0.5	12.25
2019-04-01 23:00:00	73	0	3.67
2019-04-02 00:00:00	28	0	1
2019-04-02 01:00:00	15	0	0.42
2019-04-02 02:00:00	6	0	0.17
2019-04-02 03:00:00	4	0	0.25
2019-04-02 04:00:00	10	0	0.08
2019-04-02 05:00:00	56	0.08	2.17
2019-04-02 06:00:00	242	1.25	13.67
2019-04-02 07:00:00	581	4.83	35.42
2019-04-02 08:00:00	612	4.83	38.25
2019-04-02 09:00:00	658	5.92	41.42
2019-04-02 10:00:00	738	6.75	47.42
2019-04-02 11:00:00	612	4.5	38.08
2019-04-02 12:00:00	688	5.17	43.08
2019-04-02 13:00:00	740	5.67	47
2019-04-02 14:00:00	658	5.83	41.83
2019-04-02 15:00:00	654	5.17	41.42
2019-04-02 16:00:00	651	4.92	40.83
2019-04-02 17:00:00	694	6.17	44
2019-04-02 18:00:00	686	5.75	43.75
2019-04-02 19:00:00	589	4.92	38.5
2019-04-02 20:00:00	353	1.92	21.83
2019-04-02 21:00:00	267	1	16
2019-04-02 22:00:00	236	0.75	14.92
2019-04-02 23:00:00	81	0	4.75
2019-04-03 00:00:00	41	0	1.55
2019-04-03 01:00:00	16	0	0.59
2019-04-03 02:00:00	3	0	0.17
2019-04-03 03:00:00	9	0	0.25
2019-04-03 04:00:00	11	0	0.25
2019-04-03 05:00:00	52	0	2.08
2019-04-03 06:00:00	219	1.08	11.83
2019-04-03 07:00:00	609	4.75	37.42
2019-04-03 08:00:00	586	4.83	37.17
2019-04-03 09:00:00	667	5.5	41.5
2019-04-03 10:00:00	694	7.08	44.92
2019-04-03 11:00:00	714	5.75	45
2019-04-03 12:00:00	677	4.67	42.5
2019-04-03 13:00:00	793	6.75	50.25
2019-04-03 14:00:00	677	5.92	43.25
2019-04-03 15:00:00	692	5.67	43.42
2019-04-03 16:00:00	612	4.58	39.5
2019-04-03 17:00:00	700	6.5	44.08
2019-04-03 18:00:00	660	6.08	41.84
2019-04-03 19:00:00	532	4.17	34.59
2019-04-03 20:00:00	338	1.58	20.67
2019-04-03 21:00:00	265	1.09	16.09
2019-04-03 22:00:00	237	0.67	14.5
2019-04-03 23:00:00	105	0	5.75
2019-04-04 00:00:00	65	0	3.11
2019-04-04 01:00:00	21	0	0.33
2019-04-04 02:00:00	11	0	0.25
2019-04-04 03:00:00	12	0	0.42
2019-04-04 04:00:00	15	0	0.5
2019-04-04 05:00:00	43	0	1.42
2019-04-04 06:00:00	233	1.25	12.92
2019-04-04 07:00:00	598	5	36.33
2019-04-04 08:00:00	576	4.67	36.58
2019-04-04 09:00:00	675	5.42	42.08
2019-04-04 10:00:00	693	6.67	44.58
2019-04-04 11:00:00	652	5.33	41.25
2019-04-04 12:00:00	748	6.17	47.5
2019-04-04 13:00:00	807	7.84	51.17
2019-04-04 14:00:00	711	6.25	45.83
2019-04-04 15:00:00	715	6.67	45.5
2019-04-04 16:00:00	620	5.75	39.75
2019-04-04 17:00:00	696	5.92	43.83
2019-04-04 18:00:00	673	5.92	42.83
2019-04-04 19:00:00	560	4.25	36.42
2019-04-04 20:00:00	377	2.17	23.75
2019-04-04 21:00:00	255	1.09	16
2019-04-04 22:00:00	267	1	16.09
2019-04-04 23:00:00	125	0	7.5
2019-04-05 00:00:00	69	0	3.22
2019-04-05 01:00:00	22	0	0.5
2019-04-05 02:00:00	18	0	0.42
2019-04-05 03:00:00	7	0	0.08
2019-04-05 04:00:00	17	0	0.5
2019-04-05 05:00:00	62	0	2.59
2019-04-05 06:00:00	260	1.58	14.08
2019-04-05 07:00:00	601	4.83	37.58
2019-04-05 08:00:00	600	4.67	37.67
2019-04-05 09:00:00	673	5.92	41.67
2019-04-05 10:00:00	675	5.17	43.42
2019-04-05 11:00:00	671	4.92	41.83
2019-04-05 12:00:00	729	6.33	45.58
2019-04-05 13:00:00	801	9.17	52
2019-04-05 14:00:00	659	5.58	42
2019-04-05 15:00:00	681	5.42	42
2019-04-05 16:00:00	675	5.33	43.75
2019-04-05 17:00:00	665	5.83	41.83
2019-04-05 18:00:00	620	5.42	39.58
2019-04-05 19:00:00	490	3.58	31
2019-04-05 20:00:00	398	2.08	24.58
2019-04-05 21:00:00	254	1	15.92
2019-04-05 22:00:00	246	1	14.67
2019-04-05 23:00:00	152	0.59	9.08
2019-04-06 00:00:00	116	0.11	6.33
2019-04-06 01:00:00	80	0	4.42
2019-04-06 02:00:00	44	0	1.75
2019-04-06 03:00:00	24	0	0.58
2019-04-06 04:00:00	23	0	0.42
2019-04-06 05:00:00	50	0	1.92
2019-04-06 06:00:00	146	0.5	8
2019-04-06 07:00:00	286	1.58	16.92
2019-04-06 08:00:00	362	2.5	21.67
2019-04-06 09:00:00	450	3.84	28.17
2019-04-06 10:00:00	480	5.25	30.5
2019-04-06 11:00:00	480	3.92	30.17
2019-04-06 12:00:00	514	3.83	32.08
2019-04-06 13:00:00	482	3.25	30
2019-04-06 14:00:00	382	2.17	24
2019-04-06 15:00:00	335	1.75	20.83
2019-04-06 16:00:00	338	2	20.17
2019-04-06 17:00:00	379	2	23.42
2019-04-06 18:00:00	302	1.17	18.92
2019-04-06 19:00:00	290	1.34	17.67
2019-04-06 20:00:00	227	0.58	13.84
2019-04-06 21:00:00	217	0.75	13
2019-04-06 22:00:00	182	0.58	10.67
2019-04-06 23:00:00	137	0.17	7.92
2019-04-07 00:00:00	143	0.33	8.33
2019-04-07 01:00:00	125	0	7.34
2019-04-07 02:00:00	66	0	3.58
2019-04-07 03:00:00	54	0	2.33
2019-04-07 04:00:00	39	0	1.33
2019-04-07 05:00:00	46	0	1.67
2019-04-07 06:00:00	76	0.08	3.75
2019-04-07 07:00:00	109	0.08	6
2019-04-07 08:00:00	174	0.17	9.25
2019-04-07 09:00:00	217	0.59	12.92
2019-04-07 10:00:00	257	1	15.5
2019-04-07 11:00:00	300	1.17	17.17
2019-04-07 12:00:00	330	1.33	20.25
2019-04-07 13:00:00	317	1.5	20.17
2019-04-07 14:00:00	222	0.5	13.33
2019-04-07 15:00:00	232	0.75	13.67
2019-04-07 16:00:00	240	0.67	14.09
2019-04-07 17:00:00	262	0.84	15.33
2019-04-07 18:00:00	290	1.25	17.42
2019-04-07 19:00:00	256	0.75	15.75
2019-04-07 20:00:00	215	0.67	12.5
2019-04-07 21:00:00	139	0.08	8.42
2019-04-07 22:00:00	115	0.17	6.25
2019-04-07 23:00:00	47	0	2.33
2019-04-08 00:00:00	31	0	0.67
2019-04-08 01:00:00	9	0	0.25
2019-04-08 02:00:00	6	0	0.17
2019-04-08 03:00:00	11	0	0.33
2019-04-08 04:00:00	15	0	1
2019-04-08 05:00:00	48	0.08	1.92
2019-04-08 06:00:00	228	1.25	12.5
2019-04-08 07:00:00	557	4.67	33.92
2019-04-08 08:00:00	544	4.5	34.5
2019-04-08 09:00:00	609	5.25	38.17
2019-04-08 10:00:00	682	5.25	41.92
2019-04-08 11:00:00	598	4.17	37.75
2019-04-08 12:00:00	659	4.75	41.58
2019-04-08 13:00:00	785	6.58	49.75
2019-04-08 14:00:00	633	5.17	40.25
2019-04-08 15:00:00	658	5.08	41
2019-04-08 16:00:00	618	4.67	39.67
2019-04-08 17:00:00	697	6.33	43.84
2019-04-08 18:00:00	733	6.67	47.09
2019-04-08 19:00:00	540	4.25	34.75
2019-04-08 20:00:00	351	1.75	21.58
2019-04-08 21:00:00	246	0.84	14.75
2019-04-08 22:00:00	207	0.67	12.58
2019-04-08 23:00:00	65	0	3.75
2019-04-09 00:00:00	37	0	1.56
2019-04-09 01:00:00	14	0	0.08
2019-04-09 02:00:00	7	0	0.34
2019-04-09 03:00:00	12	0	0.17
2019-04-09 04:00:00	6	0	0.67
2019-04-09 05:00:00	48	0.08	1.42
2019-04-09 06:00:00	247	1.59	13.42
2019-04-09 07:00:00	628	5.17	39.09
2019-04-09 08:00:00	620	4.92	39
2019-04-09 09:00:00	712	6.08	44.75
2019-04-09 10:00:00	675	5.09	42.92
2019-04-09 11:00:00	655	4.59	41.42
2019-04-09 12:00:00	741	6.5	46.67
2019-04-09 13:00:00	785	7.08	49.75
2019-04-09 14:00:00	713	7.09	46
2019-04-09 15:00:00	722	6.08	45.5
2019-04-09 16:00:00	670	5.5	43.33
2019-04-09 17:00:00	731	6.58	45.92
2019-04-09 18:00:00	704	6.33	45.25
2019-04-09 19:00:00	530	4	34.25
2019-04-09 20:00:00	305	1.59	18.75
2019-04-09 21:00:00	253	1.17	15.58
2019-04-09 22:00:00	242	0.92	14.67
2019-04-09 23:00:00	87	0.25	5.58
2019-04-10 00:00:00	32	0	1
2019-04-10 01:00:00	15	0	0
2019-04-10 02:00:00	6	0	0.25
2019-04-10 03:00:00	5	0	0.25
2019-04-10 04:00:00	13	0	0.42
2019-04-10 05:00:00	52	0	2
2019-04-10 06:00:00	220	1.08	11.92
2019-04-10 07:00:00	589	4.5	37
2019-04-10 08:00:00	608	5	37.92
2019-04-10 09:00:00	692	6.5	43.83
2019-04-10 10:00:00	686	5.33	43.33
2019-04-10 11:00:00	657	5.08	41.83
2019-04-10 12:00:00	794	8.42	50.42
2019-04-10 13:00:00	804	8.33	50.58
2019-04-10 14:00:00	730	6.25	46.58
2019-04-10 15:00:00	741	6.17	47.5
2019-04-10 16:00:00	683	5.5	44.17
2019-04-10 17:00:00	718	6.25	44.83
2019-04-10 18:00:00	671	5.34	42.92
2019-04-10 19:00:00	548	4.5	35.59
2019-04-10 20:00:00	320	1.5	19.84
2019-04-10 21:00:00	252	0.92	15.33
2019-04-10 22:00:00	260	1	15.83
2019-04-10 23:00:00	95	0.17	5.42
2019-04-11 00:00:00	83	0	4.11
2019-04-11 01:00:00	14	0	0.33
2019-04-11 02:00:00	15	0	0.25
2019-04-11 03:00:00	7	0	0.08
2019-04-11 04:00:00	13	0	0.5
2019-04-11 05:00:00	50	0.08	1.92
2019-04-11 06:00:00	257	1.42	13.84
2019-04-11 07:00:00	571	4.25	35.42
2019-04-11 08:00:00	588	4.75	36.92
2019-04-11 09:00:00	703	7.25	44.17
2019-04-11 10:00:00	662	5.17	42.17
2019-04-11 11:00:00	652	5.17	41.25
2019-04-11 12:00:00	734	5.92	46.34
2019-04-11 13:00:00	771	6.75	49.92
2019-04-11 14:00:00	657	4.92	41.25
2019-04-11 15:00:00	670	5.42	42.17
2019-04-11 16:00:00	654	5.5	41.84
2019-04-11 17:00:00	703	6.75	43.92
2019-04-11 18:00:00	689	6.5	44.5
2019-04-11 19:00:00	547	4.25	35.25
2019-04-11 20:00:00	403	2	25.17
2019-04-11 21:00:00	291	1.67	17.67
2019-04-11 22:00:00	228	0.67	14.08
2019-04-11 23:00:00	118	0.33	7.34
2019-04-12 00:00:00	69	0	3.55
2019-04-12 01:00:00	30	0	0.92
2019-04-12 02:00:00	10	0	0.08
2019-04-12 03:00:00	8	0	0.34
2019-04-12 04:00:00	15	0	0.17
2019-04-12 05:00:00	67	0.08	3
2019-04-12 06:00:00	259	1.5	13.83
2019-04-12 07:00:00	579	5	36.17
2019-04-12 08:00:00	595	4.83	36.92
2019-04-12 09:00:00	716	6.84	45.17
2019-04-12 10:00:00	668	5.75	42.67
2019-04-12 11:00:00	723	5.75	45.92
2019-04-12 12:00:00	793	14.75	51.17
2019-04-12 13:00:00	781	8.33	51.5
2019-04-12 14:00:00	704	6.09	44.34
2019-04-12 15:00:00	623	4.92	39.42
2019-04-12 16:00:00	662	6.08	42.17
2019-04-12 17:00:00	646	5.75	40.17
2019-04-12 18:00:00	696	6.58	44.17
2019-04-12 19:00:00	497	3.83	33.08
2019-04-12 20:00:00	398	2.17	25.17
2019-04-12 21:00:00	300	1.5	17.58
2019-04-12 22:00:00	244	0.83	15.17
2019-04-12 23:00:00	148	0.25	8.67
2019-04-13 00:00:00	111	0.22	6.55
2019-04-13 01:00:00	78	0	4.17
2019-04-13 02:00:00	51	0	2
2019-04-13 03:00:00	26	0	0.67
2019-04-13 04:00:00	19	0	0.5
2019-04-13 05:00:00	56	0	2.42
2019-04-13 06:00:00	163	0.5	8.42
2019-04-13 07:00:00	306	1.67	18.58
2019-04-13 08:00:00	486	3.75	29.83
2019-04-13 09:00:00	514	4	32
2019-04-13 10:00:00	482	4.42	30.83
2019-04-13 11:00:00	521	4.5	32.17
2019-04-13 12:00:00	511	3.67	32.33
2019-04-13 13:00:00	463	3.17	29.25
2019-04-13 14:00:00	357	1.92	22.42
2019-04-13 15:00:00	343	1.92	20.75
2019-04-13 16:00:00	303	1.84	18.08
2019-04-13 17:00:00	332	1.59	20.33
2019-04-13 18:00:00	326	1.59	20.25
2019-04-13 19:00:00	305	1.33	18.25
2019-04-13 20:00:00	258	1	15.5
2019-04-13 21:00:00	186	0.17	11.17
2019-04-13 22:00:00	160	0.25	9.33
2019-04-13 23:00:00	138	0.08	7.84
2019-04-14 00:00:00	123	0.11	6.78
2019-04-14 01:00:00	69	0	3.34
2019-04-14 02:00:00	61	0	3
2019-04-14 03:00:00	39	0	1.58
2019-04-14 04:00:00	35	0	1.08
2019-04-14 05:00:00	31	0	0.75
2019-04-14 06:00:00	68	0.08	3.17
2019-04-14 07:00:00	101	0	5.08
2019-04-14 08:00:00	220	0.58	12.42
2019-04-14 09:00:00	241	0.84	14.25
2019-04-14 10:00:00	287	1.09	17.42
2019-04-14 11:00:00	314	1.17	18.92
2019-04-14 12:00:00	342	1.67	20.67
2019-04-14 13:00:00	283	0.92	17.42
2019-04-14 14:00:00	286	1	16.92
2019-04-14 15:00:00	296	0.92	18.25
2019-04-14 16:00:00	213	0.42	12.83
2019-04-14 17:00:00	167	0.33	10
2019-04-14 18:00:00	313	1.33	18.42
2019-04-14 19:00:00	245	0.75	14.92
2019-04-14 20:00:00	177	0.33	10.5
2019-04-14 21:00:00	157	0.08	9.25
2019-04-14 22:00:00	74	0	3.75
2019-04-14 23:00:00	60	0	3
2019-04-15 00:00:00	32	0	1
2019-04-15 01:00:00	18	0	0.17
2019-04-15 02:00:00	7	0	0.58
2019-04-15 03:00:00	5	0	0.17
2019-04-15 04:00:00	11	0	0.75
2019-04-15 05:00:00	58	0.08	2.75
2019-04-15 06:00:00	252	1.33	13.58
2019-04-15 07:00:00	619	5.08	38.67
2019-04-15 08:00:00	574	4.42	36
2019-04-15 09:00:00	617	5.09	38.5
2019-04-15 10:00:00	611	4.59	39.17
2019-04-15 11:00:00	608	4.33	38.08
2019-04-15 12:00:00	686	4.92	42.5
2019-04-15 13:00:00	726	4.92	46.08
2019-04-15 14:00:00	662	5.34	42
2019-04-15 15:00:00	715	6.25	44.92
2019-04-15 16:00:00	685	5.42	43.17
2019-04-15 17:00:00	676	5.83	43.17
2019-04-15 18:00:00	668	5.92	43.08
2019-04-15 19:00:00	535	4.17	34.34
2019-04-15 20:00:00	328	1.5	20.25
2019-04-15 21:00:00	247	0.92	15.17
2019-04-15 22:00:00	168	0.25	9.92
2019-04-15 23:00:00	64	0	3.33
2019-04-16 00:00:00	28	0	0.89
2019-04-16 01:00:00	14	0	0.08
2019-04-16 02:00:00	10	0	0.5
2019-04-16 03:00:00	4	0	0.5
2019-04-16 04:00:00	8	0	0.42
2019-04-16 05:00:00	53	0	2.08
2019-04-16 06:00:00	246	1.5	13.25
2019-04-16 07:00:00	603	5	37.33
2019-04-16 08:00:00	549	4.08	34.42
2019-04-16 09:00:00	599	4.75	37.92
2019-04-16 10:00:00	733	6.17	46.17
2019-04-16 11:00:00	656	4.84	41.33
2019-04-16 12:00:00	767	7.17	48.25
2019-04-16 13:00:00	757	5.83	49.34
2019-04-16 14:00:00	673	5.67	41.83
2019-04-16 15:00:00	723	6.75	46.25
2019-04-16 16:00:00	682	6.17	43.08
2019-04-16 17:00:00	707	6.58	45.25
2019-04-16 18:00:00	679	5.42	43.33
2019-04-16 19:00:00	567	4.67	36.34
2019-04-16 20:00:00	328	1.58	20.59
2019-04-16 21:00:00	280	1.58	17.58
2019-04-16 22:00:00	203	0.59	12.5
2019-04-16 23:00:00	78	0.08	4.09
2019-04-17 00:00:00	51	0	2.22
2019-04-17 01:00:00	28	0	0.67
2019-04-17 02:00:00	9	0	0.59
2019-04-17 03:00:00	6	0	0.42
2019-04-17 04:00:00	23	0	0.42
2019-04-17 05:00:00	60	0.08	2.67
2019-04-17 06:00:00	238	1.25	12.83
2019-04-17 07:00:00	563	4.33	35.09
2019-04-17 08:00:00	585	4.75	36.25
2019-04-17 09:00:00	703	6.42	44.17
2019-04-17 10:00:00	685	5.5	43.67
2019-04-17 11:00:00	720	7.58	46.17
2019-04-17 12:00:00	744	5.92	46.33
2019-04-17 13:00:00	784	9	51.08
2019-04-17 14:00:00	713	6.08	45.58
2019-04-17 15:00:00	693	5.58	43.42
2019-04-17 16:00:00	745	7	47.67
2019-04-17 17:00:00	721	6.83	46.08
2019-04-17 18:00:00	667	5.75	42.92
2019-04-17 19:00:00	505	4	32.58
2019-04-17 20:00:00	315	1.5	19.34
2019-04-17 21:00:00	263	0.92	15.67
2019-04-17 22:00:00	160	0.83	10
2019-04-17 23:00:00	136	0.08	7.58
2019-04-18 00:00:00	47	0	2.78
2019-04-18 01:00:00	36	0	1.33
2019-04-18 02:00:00	22	0	0.33
2019-04-18 03:00:00	11	0	0.17
2019-04-18 04:00:00	9	0	0.5
2019-04-18 05:00:00	49	0	1.92
2019-04-18 06:00:00	199	1	10.84
2019-04-18 07:00:00	442	3.34	26.42
2019-04-18 08:00:00	531	3.92	33
2019-04-18 09:00:00	624	4.92	38.83
2019-04-18 10:00:00	609	4.75	39.17
2019-04-18 11:00:00	646	4.83	39.59
2019-04-18 12:00:00	604	4	38.17
2019-04-18 13:00:00	599	4.34	37.75
2019-04-18 14:00:00	646	5.5	40.34
2019-04-18 15:00:00	617	4.67	38.92
2019-04-18 16:00:00	569	4.17	35.67
2019-04-18 17:00:00	552	4.17	34.5
2019-04-18 18:00:00	483	3.67	31.17
2019-04-18 19:00:00	377	2.42	23.08
2019-04-18 20:00:00	250	0.92	15.75
2019-04-18 21:00:00	170	0.25	10.25
2019-04-18 22:00:00	146	0.08	8.33
2019-04-18 23:00:00	104	0.08	5.67
2019-04-19 00:00:00	93	0	5.22
2019-04-19 01:00:00	45	0	1.92
2019-04-19 02:00:00	26	0	0.34
2019-04-19 03:00:00	28	0	0.75
2019-04-19 04:00:00	25	0	0.5
2019-04-19 05:00:00	34	0	0.83
2019-04-19 06:00:00	71	0.17	3.25
2019-04-19 07:00:00	146	0.33	8.58
2019-04-19 08:00:00	143	0.5	8.34
2019-04-19 09:00:00	195	0.75	11.17
2019-04-19 10:00:00	185	0.34	10.92
2019-04-19 11:00:00	213	0.58	12.75
2019-04-19 12:00:00	220	0.67	12.92
2019-04-19 13:00:00	241	1.42	14.67
2019-04-19 14:00:00	185	0.59	11.09
2019-04-19 15:00:00	164	0.33	9.59
2019-04-19 16:00:00	164	0.42	9.5
2019-04-19 17:00:00	152	0.5	9
2019-04-19 18:00:00	168	0.84	9.59
2019-04-19 19:00:00	173	0.33	10.33
2019-04-19 20:00:00	164	0.17	9.17
2019-04-19 21:00:00	139	0.08	7.67
2019-04-19 22:00:00	100	0	5.75
2019-04-19 23:00:00	99	0	5.09
2019-04-20 00:00:00	43	0	2.11
2019-04-20 01:00:00	35	0	1.17
2019-04-20 02:00:00	15	0	0.42
2019-04-20 03:00:00	21	0	0.42
2019-04-20 04:00:00	15	0	0.5
2019-04-20 05:00:00	51	0	2
2019-04-20 06:00:00	74	0.17	3.58
2019-04-20 07:00:00	138	0.25	7.92
2019-04-20 08:00:00	182	0.75	10.25
2019-04-20 09:00:00	248	1.25	14.92
2019-04-20 10:00:00	308	1.92	18.5
2019-04-20 11:00:00	313	1.83	18.92
2019-04-20 12:00:00	321	2	20
2019-04-20 13:00:00	280	1.08	17.25
2019-04-20 14:00:00	245	1.34	15.17
2019-04-20 15:00:00	253	1.17	14.83
2019-04-20 16:00:00	210	0.67	12.67
2019-04-20 17:00:00	171	0.33	10.09
2019-04-20 18:00:00	180	0.42	10.67
2019-04-20 19:00:00	186	0.33	10.5
2019-04-20 20:00:00	156	0.17	9.08
2019-04-20 21:00:00	132	0.25	7.42
2019-04-20 22:00:00	126	0.08	7
2019-04-20 23:00:00	105	0	5.42
2019-04-21 00:00:00	71	0	3.67
2019-04-21 01:00:00	41	0	1.67
2019-04-21 02:00:00	33	0	1
2019-04-21 03:00:00	22	0	0.25
2019-04-21 04:00:00	19	0	0.25
2019-04-21 05:00:00	42	0	1.09
2019-04-21 06:00:00	55	0.08	2.5
2019-04-21 07:00:00	63	0	2.83
2019-04-21 08:00:00	124	0	6.58
2019-04-21 09:00:00	134	0	7.92
2019-04-21 10:00:00	178	0.25	10.17
2019-04-21 11:00:00	259	1.08	15.17
2019-04-21 12:00:00	270	0.84	16.5
2019-04-21 13:00:00	284	1	16.58
2019-04-21 14:00:00	227	0.5	14
2019-04-21 15:00:00	210	0.33	12.33
2019-04-21 16:00:00	199	0.42	12.17
2019-04-21 17:00:00	234	0.84	13.67
2019-04-21 18:00:00	275	1.17	16.58
2019-04-21 19:00:00	215	0.5	13.25
2019-04-21 20:00:00	188	0.33	11.17
2019-04-21 21:00:00	152	0.25	8.84
2019-04-21 22:00:00	90	0	4.59
2019-04-21 23:00:00	63	0	3.25
2019-04-22 00:00:00	36	0	1.56
2019-04-22 01:00:00	19	0	0.67
2019-04-22 02:00:00	12	0	0.17
2019-04-22 03:00:00	8	0	0.5
2019-04-22 04:00:00	13	0	0.42
2019-04-22 05:00:00	64	0	2.67
2019-04-22 06:00:00	234	1.5	12.83
2019-04-22 07:00:00	547	4.42	33.83
2019-04-22 08:00:00	518	3.92	32
2019-04-22 09:00:00	570	4.25	35.83
2019-04-22 10:00:00	630	4.75	39.67
2019-04-22 11:00:00	616	4.42	38.34
2019-04-22 12:00:00	664	4.92	42.34
2019-04-22 13:00:00	781	8.25	49.17
2019-04-22 14:00:00	704	6.17	44.83
2019-04-22 15:00:00	692	5.83	43.92
2019-04-22 16:00:00	670	5.08	42.92
2019-04-22 17:00:00	690	6.67	43.5
2019-04-22 18:00:00	704	6.08	45.5
2019-04-22 19:00:00	505	3.83	32.83
2019-04-22 20:00:00	319	1.42	19.33
2019-04-22 21:00:00	216	0.5	13
2019-04-22 22:00:00	185	0.67	11.25
2019-04-22 23:00:00	63	0	3.25
2019-04-23 00:00:00	29	0	1
2019-04-23 01:00:00	13	0	0.25
2019-04-23 02:00:00	11	0	0.42
2019-04-23 03:00:00	5	0	0.25
2019-04-23 04:00:00	12	0	0.34
2019-04-23 05:00:00	56	0	2.09
2019-04-23 06:00:00	249	1.33	13.58
2019-04-23 07:00:00	563	4.42	34.67
2019-04-23 08:00:00	620	6.09	39
2019-04-23 09:00:00	672	5.67	42
2019-04-23 10:00:00	659	4.59	41.92
2019-04-23 11:00:00	666	5.25	41
2019-04-23 12:00:00	697	5.67	44.92
2019-04-23 13:00:00	770	6.92	49.08
2019-04-23 14:00:00	678	5.33	43
2019-04-23 15:00:00	744	6.08	47.25
2019-04-23 16:00:00	664	5.17	41.42
2019-04-23 17:00:00	750	7.25	47.25
2019-04-23 18:00:00	646	5.25	42.25
2019-04-23 19:00:00	549	4.17	35.08
2019-04-23 20:00:00	318	1.42	19.5
2019-04-23 21:00:00	233	0.84	14.17
2019-04-23 22:00:00	193	0.33	11.84
2019-04-23 23:00:00	118	0.25	6.5
2019-04-24 00:00:00	63	0	3.33
2019-04-24 01:00:00	24	0	0.5
2019-04-24 02:00:00	8	0	0.34
2019-04-24 03:00:00	6	0	0.33
2019-04-24 04:00:00	12	0	0.33
2019-04-24 05:00:00	50	0	1.92
2019-04-24 06:00:00	213	1.17	11.67
2019-04-24 07:00:00	589	5	36.17
2019-04-24 08:00:00	652	5.83	40.84
2019-04-24 09:00:00	656	5.33	41.42
2019-04-24 10:00:00	702	6.08	45.17
2019-04-24 11:00:00	607	4.34	37.83
2019-04-24 12:00:00	745	5.67	46.59
2019-04-24 13:00:00	735	6.17	47.42
2019-04-24 14:00:00	703	5.5	43.92
2019-04-24 15:00:00	641	4.92	40.67
2019-04-24 16:00:00	654	5.75	42.08
2019-04-24 17:00:00	656	5.58	40.84
2019-04-24 18:00:00	673	6	43
2019-04-24 19:00:00	581	4.59	37.59
2019-04-24 20:00:00	336	1.67	21.5
2019-04-24 21:00:00	251	1.08	15.42
2019-04-24 22:00:00	198	0.58	12.33
2019-04-24 23:00:00	123	0.42	7.08
2019-04-25 00:00:00	68	0	3.33
2019-04-25 01:00:00	20	0	0.5
2019-04-25 02:00:00	7	0	0.25
2019-04-25 03:00:00	14	0	0.25
2019-04-25 04:00:00	14	0	0.5
2019-04-25 05:00:00	49	0.08	2
2019-04-25 06:00:00	247	1.59	13.25
2019-04-25 07:00:00	572	4.33	35.25
2019-04-25 08:00:00	628	5.33	39.17
2019-04-25 09:00:00	649	5.58	41.25
2019-04-25 10:00:00	682	5.67	43.75
2019-04-25 11:00:00	655	5	41
2019-04-25 12:00:00	753	5.67	47.25
2019-04-25 13:00:00	739	6.92	46.75
2019-04-25 14:00:00	712	5.84	45.42
2019-04-25 15:00:00	718	5.92	45.17
2019-04-25 16:00:00	654	5.09	41.75
2019-04-25 17:00:00	688	6.75	44
2019-04-25 18:00:00	672	5.75	43.17
2019-04-25 19:00:00	631	4.84	40.42
2019-04-25 20:00:00	384	2.25	24.25
2019-04-25 21:00:00	284	1.09	17.42
2019-04-25 22:00:00	235	0.92	14.25
2019-04-25 23:00:00	115	0.08	6.92
2019-04-26 00:00:00	89	0	4.56
2019-04-26 01:00:00	38	0	1.42
2019-04-26 02:00:00	14	0	0.84
2019-04-26 03:00:00	9	0	0.25
2019-04-26 04:00:00	11	0	0.33
2019-04-26 05:00:00	51	0	2.09
2019-04-26 06:00:00	240	1.25	12.92
2019-04-26 07:00:00	584	4.67	35.92
2019-04-26 08:00:00	619	5.08	38.75
2019-04-26 09:00:00	749	6.84	47.59
2019-04-26 10:00:00	713	5.75	45.75
2019-04-26 11:00:00	684	5	43.25
2019-04-26 12:00:00	776	6.5	48.42
2019-04-26 13:00:00	786	13.58	52.25
2019-04-26 14:00:00	631	4.92	40.17
2019-04-26 15:00:00	650	5.42	41
2019-04-26 16:00:00	666	5.25	42.34
2019-04-26 17:00:00	718	7.42	46.59
2019-04-26 18:00:00	692	5.75	43.92
2019-04-26 19:00:00	487	3.67	31.5
2019-04-26 20:00:00	359	1.92	22
2019-04-26 21:00:00	251	0.92	15.84
2019-04-26 22:00:00	246	0.83	14.67
2019-04-26 23:00:00	144	0.25	8.17
2019-04-27 00:00:00	159	0.22	9.22
2019-04-27 01:00:00	89	0.08	4.84
2019-04-27 02:00:00	42	0	1.67
2019-04-27 03:00:00	33	0	0.92
2019-04-27 04:00:00	23	0	0.25
2019-04-27 05:00:00	50	0	1.75
2019-04-27 06:00:00	135	0.42	7.25
2019-04-27 07:00:00	346	2.17	20.67
2019-04-27 08:00:00	448	3.08	27.17
2019-04-27 09:00:00	466	3.67	29.42
2019-04-27 10:00:00	522	4.17	32.17
2019-04-27 11:00:00	484	3.58	30.25
2019-04-27 12:00:00	527	3.92	32.83
2019-04-27 13:00:00	471	3.17	29.58
2019-04-27 14:00:00	397	2.5	24.75
2019-04-27 15:00:00	326	1.84	19.75
2019-04-27 16:00:00	343	1.58	21.25
2019-04-27 17:00:00	343	1.75	21.08
2019-04-27 18:00:00	334	1.67	20.42
2019-04-27 19:00:00	294	1.42	18.42
2019-04-27 20:00:00	264	1.08	15.84
2019-04-27 21:00:00	219	0.58	13.17
2019-04-27 22:00:00	151	0.08	8.92
2019-04-27 23:00:00	150	0.25	8.42
2019-04-28 00:00:00	141	0.22	8.11
2019-04-28 01:00:00	88	0.08	4.67
2019-04-28 02:00:00	65	0	3.25
2019-04-28 03:00:00	48	0	1.83
2019-04-28 04:00:00	20	0	0.42
2019-04-28 05:00:00	29	0	0.67
2019-04-28 06:00:00	51	0	2.08
2019-04-28 07:00:00	98	0	4.75
2019-04-28 08:00:00	170	0.33	9.58
2019-04-28 09:00:00	200	0.58	11.59
2019-04-28 10:00:00	260	0.92	15.42
2019-04-28 11:00:00	278	1.17	16.42
2019-04-28 12:00:00	329	1.5	20.09
2019-04-28 13:00:00	337	1.67	20.92
2019-04-28 14:00:00	225	0.5	13.58
2019-04-28 15:00:00	247	0.58	14.75
2019-04-28 16:00:00	206	0.42	12.17
2019-04-28 17:00:00	248	0.92	14.75
2019-04-28 18:00:00	271	1.08	16
2019-04-28 19:00:00	204	0.59	12.42
2019-04-28 20:00:00	179	0.33	10.34
2019-04-28 21:00:00	177	0.42	10.09
2019-04-28 22:00:00	100	0	5.67
2019-04-28 23:00:00	71	0	3.42
2019-04-29 00:00:00	49	0	2.33
2019-04-29 01:00:00	15	0	0.33
2019-04-29 02:00:00	9	0	0.58
2019-04-29 03:00:00	1	0	0.08
2019-04-29 04:00:00	8	0	0.17
2019-04-29 05:00:00	49	0	1.92
2019-04-29 06:00:00	248	1.75	13.75
2019-04-29 07:00:00	547	4.17	33.17
2019-04-29 08:00:00	594	4.5	37.59
2019-04-29 09:00:00	651	5.25	41.17
2019-04-29 10:00:00	599	4.58	37.59
2019-04-29 11:00:00	634	4.34	39.5
2019-04-29 12:00:00	732	5.17	46.17
2019-04-29 13:00:00	731	5.17	46.08
2019-04-29 14:00:00	739	6.67	46.83
2019-04-29 15:00:00	738	6.42	47.17
2019-04-29 16:00:00	668	5.58	42.5
2019-04-29 17:00:00	668	5.92	41.75
2019-04-29 18:00:00	721	6.42	46.67
2019-04-29 19:00:00	486	3.67	32.08
2019-04-29 20:00:00	349	2.08	21.17
2019-04-29 21:00:00	230	0.75	14.08
2019-04-29 22:00:00	177	0.75	10.84
2019-04-29 23:00:00	70	0.08	3.67
2019-04-30 00:00:00	36	0	1.11
2019-04-30 01:00:00	14	0	0.33
2019-04-30 02:00:00	6	0	0.17
2019-04-30 03:00:00	7	0	0.17
2019-04-30 04:00:00	13	0	0.17
2019-04-30 05:00:00	57	0.08	2.17
2019-04-30 06:00:00	220	1.25	12.42
2019-04-30 07:00:00	562	4.67	34.33
2019-04-30 08:00:00	600	4.92	37.25
2019-04-30 09:00:00	640	5.17	40.42
2019-04-30 10:00:00	712	5.75	45.25
2019-04-30 11:00:00	680	5.25	42.92
2019-04-30 12:00:00	754	5.92	47.67
2019-04-30 13:00:00	806	6.84	51.33
2019-04-30 14:00:00	707	6.25	45.09
2019-04-30 15:00:00	724	6.83	46.25
2019-04-30 16:00:00	719	6.17	45.92
2019-04-30 17:00:00	702	6.75	44.5
2019-04-30 18:00:00	705	7.92	45.83
2019-04-30 19:00:00	626	5.09	40.25
2019-04-30 20:00:00	398	2.17	24.58
2019-04-30 21:00:00	308	1.59	19.25
2019-04-30 22:00:00	245	1	15.17
2019-04-30 23:00:00	142	0.17	8.42
2019-05-01 00:00:00	133	0.11	7.33

## Sheet: PM 08130 02
Data/Hora	Intensidade(carros/hora)	Ocupacao(%)	Carga(%)
2019-04-01 00:00:00	0	0	0
2019-04-01 01:00:00	0	0	0
2019-04-01 02:00:00	0	0	0
2019-04-01 03:00:00	0	0	0
2019-04-01 04:00:00	0	0	0
2019-04-01 05:00:00	0	0	0
2019-04-01 06:00:00	0	0	0
2019-04-01 07:00:00	0	0	0
2019-04-01 08:00:00	0	0	0
2019-04-01 09:00:00	0	0	0
2019-04-01 10:00:00	0	0	0
2019-04-01 11:00:00	0	0	0
2019-04-01 12:00:00	0	0	0
2019-04-01 13:00:00	0	0	0
2019-04-01 14:00:00	0	0	0
2019-04-01 15:00:00	0	0	0
2019-04-01 16:00:00	0	0	0
2019-04-01 17:00:00	0	0	0
2019-04-01 18:00:00	0	0	0
2019-04-01 19:00:00	0	0	0
2019-04-01 20:00:00	0	0	0
2019-04-01 21:00:00	0	0	0
2019-04-01 22:00:00	0	0	0
2019-04-01 23:00:00	0	0	0
2019-04-02 00:00:00	0	0	0
2019-04-02 01:00:00	0	0	0
2019-04-02 02:00:00	0	0	0
2019-04-02 03:00:00	0	0	0
2019-04-02 04:00:00	0	0	0
2019-04-02 05:00:00	0	0	0
2019-04-02 06:00:00	0	0	0
2019-04-02 07:00:00	0	0	0
2019-04-02 08:00:00	0	0	0
2019-04-02 09:00:00	0	0	0
2019-04-02 10:00:00	0	0	0
2019-04-02 11:00:00	0	0	0
2019-04-02 12:00:00	0	0	0
2019-04-02 13:00:00	0	0	0
2019-04-02 14:00:00	0	0	0
2019-04-02 15:00:00	0	0	0
2019-04-02 16:00:00	0	0	0
2019-04-02 17:00:00	0	0	0
2019-04-02 18:00:00	0	0	0
2019-04-02 19:00:00	0	0	0
2019-04-02 20:00:00	0	0	0
2019-04-02 21:00:00	0	0	0
2019-04-02 22:00:00	0	0	0
2019-04-02 23:00:00	0	0	0
2019-04-03 00:00:00	0	0	0
2019-04-03 01:00:00	0	0	0
2019-04-03 02:00:00	0	0	0
2019-04-03 03:00:00	0	0	0
2019-04-03 04:00:00	0	0	0
2019-04-03 05:00:00	0	0	0
2019-04-03 06:00:00	0	0	0
2019-04-03 07:00:00	0	0	0
2019-04-03 08:00:00	0	0	0
2019-04-03 09:00:00	0	0	0
2019-04-03 10:00:00	0	0	0
2019-04-03 11:00:00	0	0	0
2019-04-03 12:00:00	0	0	0
2019-04-03 13:00:00	0	0	0
2019-04-03 14:00:00	0	0	0
2019-04-03 15:00:00	0	0	0
2019-04-03 16:00:00	0	0	0
2019-04-03 17:00:00	0	0	0
2019-04-03 18:00:00	0	0	0
2019-04-03 19:00:00	0	0	0
2019-04-03 20:00:00	0	0	0
2019-04-03 21:00:00	0	0	0
2019-04-03 22:00:00	0	0	0
2019-04-03 23:00:00	0	0	0
2019-04-04 00:00:00	0	0	0
2019-04-04 01:00:00	0	0	0
2019-04-04 02:00:00	0	0	0
2019-04-04 03:00:00	0	0	0
2019-04-04 04:00:00	0	0	0
2019-04-04 05:00:00	0	0	0
2019-04-04 06:00:00	0	0	0
2019-04-04 07:00:00	0	0	0
2019-04-04 08:00:00	0	0	0
2019-04-04 09:00:00	0	0	0
2019-04-04 10:00:00	0	0	0
2019-04-04 11:00:00	0	0	0
2019-04-04 12:00:00	0	0	0
2019-04-04 13:00:00	0	0	0
2019-04-04 14:00:00	0	0	0
2019-04-04 15:00:00	0	0	0
2019-04-04 16:00:00	0	0	0
2019-04-04 17:00:00	0	0	0
2019-04-04 18:00:00	0	0	0
2019-04-04 19:00:00	0	0	0
2019-04-04 20:00:00	0	0	0
2019-04-04 21:00:00	0	0	0
2019-04-04 22:00:00	0	0	0
2019-04-04 23:00:00	0	0	0
2019-04-05 00:00:00	0	0	0
2019-04-05 01:00:00	0	0	0
2019-04-05 02:00:00	0	0	0
2019-04-05 03:00:00	0	0	0
2019-04-05 04:00:00	0	0	0
2019-04-05 05:00:00	0	0	0
2019-04-05 06:00:00	0	0	0
2019-04-05 07:00:00	0	0	0
2019-04-05 08:00:00	0	0	0
2019-04-05 09:00:00	0	0	0
2019-04-05 10:00:00	0	0	0
2019-04-05 11:00:00	0	0	0
2019-04-05 12:00:00	0	0	0
2019-04-05 13:00:00	0	0	0
2019-04-05 14:00:00	0	0	0
2019-04-05 15:00:00	0	0	0
2019-04-05 16:00:00	0	0	0
2019-04-05 17:00:00	0	0	0
2019-04-05 18:00:00	0	0	0
2019-04-05 19:00:00	0	0	0
2019-04-05 20:00:00	0	0	0
2019-04-05 21:00:00	0	0	0
2019-04-05 22:00:00	0	0	0
2019-04-05 23:00:00	0	0	0
2019-04-06 00:00:00	0	0	0
2019-04-06 01:00:00	0	0	0
2019-04-06 02:00:00	0	0	0
2019-04-06 03:00:00	0	0	0
2019-04-06 04:00:00	0	0	0
2019-04-06 05:00:00	0	0	0
2019-04-06 06:00:00	0	0	0
2019-04-06 07:00:00	0	0	0
2019-04-06 08:00:00	0	0	0
2019-04-06 09:00:00	0	0	0
2019-04-06 10:00:00	0	0	0
2019-04-06 11:00:00	0	0	0
2019-04-06 12:00:00	0	0	0
2019-04-06 13:00:00	0	0	0
2019-04-06 14:00:00	0	0	0
2019-04-06 15:00:00	0	0	0
2019-04-06 16:00:00	0	0	0
2019-04-06 17:00:00	0	0	0
2019-04-06 18:00:00	0	0	0
2019-04-06 19:00:00	0	0	0
2019-04-06 20:00:00	0	0	0
2019-04-06 21:00:00	0	0	0
2019-04-06 22:00:00	0	0	0
2019-04-06 23:00:00	0	0	0
2019-04-07 00:00:00	0	0	0
2019-04-07 01:00:00	0	0	0
2019-04-07 02:00:00	0	0	0
2019-04-07 03:00:00	0	0	0
2019-04-07 04:00:00	0	0	0
2019-04-07 05:00:00	0	0	0
2019-04-07 06:00:00	0	0	0
2019-04-07 07:00:00	0	0	0
2019-04-07 08:00:00	0	0	0
2019-04-07 09:00:00	0	0	0
2019-04-07 10:00:00	0	0	0
2019-04-07 11:00:00	0	0	0
2019-04-07 12:00:00	0	0	0
2019-04-07 13:00:00	0	0	0
2019-04-07 14:00:00	0	0	0
2019-04-07 15:00:00	0	0	0
2019-04-07 16:00:00	0	0	0
2019-04-07 17:00:00	0	0	0
2019-04-07 18:00:00	0	0	0
2019-04-07 19:00:00	0	0	0
2019-04-07 20:00:00	0	0	0
2019-04-07 21:00:00	0	0	0
2019-04-07 22:00:00	0	0	0
2019-04-07 23:00:00	0	0	0
2019-04-08 00:00:00	0	0	0
2019-04-08 01:00:00	0	0	0
2019-04-08 02:00:00	0	0	0
2019-04-08 03:00:00	0	0	0
2019-04-08 04:00:00	0	0	0
2019-04-08 05:00:00	0	0	0
2019-04-08 06:00:00	0	0	0
2019-04-08 07:00:00	0	0	0
2019-04-08 08:00:00	0	0	0
2019-04-08 09:00:00	0	0	0
2019-04-08 10:00:00	0	0	0
2019-04-08 11:00:00	0	0	0
2019-04-08 12:00:00	0	0	0
2019-04-08 13:00:00	0	0	0
2019-04-08 14:00:00	0	0	0
2019-04-08 15:00:00	0	0	0
2019-04-08 16:00:00	0	0	0
2019-04-08 17:00:00	0	0	0
2019-04-08 18:00:00	0	0	0
2019-04-08 19:00:00	0	0	0
2019-04-08 20:00:00	0	0	0
2019-04-08 21:00:00	0	0	0
2019-04-08 22:00:00	0	0	0
2019-04-08 23:00:00	0	0	0
2019-04-09 00:00:00	0	0	0
2019-04-09 01:00:00	0	0	0
2019-04-09 02:00:00	0	0	0
2019-04-09 03:00:00	0	0	0
2019-04-09 04:00:00	0	0	0
2019-04-09 05:00:00	0	0	0
2019-04-09 06:00:00	0	0	0
2019-04-09 07:00:00	0	0	0
2019-04-09 08:00:00	0	0	0
2019-04-09 09:00:00	0	0	0
2019-04-09 10:00:00	0	0	0
2019-04-09 11:00:00	0	0	0
2019-04-09 12:00:00	0	0	0
2019-04-09 13:00:00	0	0	0
2019-04-09 14:00:00	0	0	0
2019-04-09 15:00:00	0	0	0
2019-04-09 16:00:00	0	0	0
2019-04-09 17:00:00	0	0	0
2019-04-09 18:00:00	0	0	0
2019-04-09 19:00:00	0	0	0
2019-04-09 20:00:00	0	0	0
2019-04-09 21:00:00	0	0	0
2019-04-09 22:00:00	0	0	0
2019-04-09 23:00:00	0	0	0
2019-04-10 00:00:00	0	0	0
2019-04-10 01:00:00	0	0	0
2019-04-10 02:00:00	0	0	0
2019-04-10 03:00:00	0	0	0
2019-04-10 04:00:00	0	0	0
2019-04-10 05:00:00	0	0	0
2019-04-10 06:00:00	0	0	0
2019-04-10 07:00:00	0	0	0
2019-04-10 08:00:00	0	0	0
2019-04-10 09:00:00	0	0	0
2019-04-10 10:00:00	0	0	0
2019-04-10 11:00:00	0	0	0
2019-04-10 12:00:00	0	0	0
2019-04-10 13:00:00	0	0	0
2019-04-10 14:00:00	0	0	0
2019-04-10 15:00:00	0	0	0
2019-04-10 16:00:00	0	0	0
2019-04-10 17:00:00	0	0	0
2019-04-10 18:00:00	0	0	0
2019-04-10 19:00:00	0	0	0
2019-04-10 20:00:00	0	0	0
2019-04-10 21:00:00	0	0	0
2019-04-10 22:00:00	0	0	0
2019-04-10 23:00:00	0	0	0
2019-04-11 00:00:00	0	0	0
2019-04-11 01:00:00	0	0	0
2019-04-11 02:00:00	0	0	0
2019-04-11 03:00:00	0	0	0
2019-04-11 04:00:00	0	0	0
2019-04-11 05:00:00	0	0	0
2019-04-11 06:00:00	0	0	0
2019-04-11 07:00:00	0	0	0
2019-04-11 08:00:00	0	0	0
2019-04-11 09:00:00	0	0	0
2019-04-11 10:00:00	0	0	0
2019-04-11 11:00:00	0	0	0
2019-04-11 12:00:00	0	0	0
2019-04-11 13:00:00	0	0	0
2019-04-11 14:00:00	0	0	0
2019-04-11 15:00:00	0	0	0
2019-04-11 16:00:00	0	0	0
2019-04-11 17:00:00	0	0	0
2019-04-11 18:00:00	0	0	0
2019-04-11 19:00:00	0	0	0
2019-04-11 20:00:00	0	0	0
2019-04-11 21:00:00	0	0	0
2019-04-11 22:00:00	0	0	0
2019-04-11 23:00:00	0	0	0
2019-04-12 00:00:00	0	0	0
2019-04-12 01:00:00	0	0	0
2019-04-12 02:00:00	0	0	0
2019-04-12 03:00:00	0	0	0
2019-04-12 04:00:00	0	0	0
2019-04-12 05:00:00	0	0	0
2019-04-12 06:00:00	0	0	0
2019-04-12 07:00:00	0	0	0
2019-04-12 08:00:00	0	0	0
2019-04-12 09:00:00	0	0	0
2019-04-12 10:00:00	0	0	0
2019-04-12 11:00:00	0	0	0
2019-04-12 12:00:00	0	0	0
2019-04-12 13:00:00	0	0	0
2019-04-12 14:00:00	0	0	0
2019-04-12 15:00:00	0	0	0
2019-04-12 16:00:00	0	0	0
2019-04-12 17:00:00	0	0	0
2019-04-12 18:00:00	0	0	0
2019-04-12 19:00:00	0	0	0
2019-04-12 20:00:00	0	0	0
2019-04-12 21:00:00	0	0	0
2019-04-12 22:00:00	0	0	0
2019-04-12 23:00:00	0	0	0
2019-04-13 00:00:00	0	0	0
2019-04-13 01:00:00	0	0	0
2019-04-13 02:00:00	0	0	0
2019-04-13 03:00:00	0	0	0
2019-04-13 04:00:00	0	0	0
2019-04-13 05:00:00	0	0	0
2019-04-13 06:00:00	0	0	0
2019-04-13 07:00:00	0	0	0
2019-04-13 08:00:00	0	0	0
2019-04-13 09:00:00	0	0	0
2019-04-13 10:00:00	0	0	0
2019-04-13 11:00:00	0	0	0
2019-04-13 12:00:00	0	0	0
2019-04-13 13:00:00	0	0	0
2019-04-13 14:00:00	0	0	0
2019-04-13 15:00:00	0	0	0
2019-04-13 16:00:00	0	0	0
2019-04-13 17:00:00	0	0	0
2019-04-13 18:00:00	0	0	0
2019-04-13 19:00:00	0	0	0
2019-04-13 20:00:00	0	0	0
2019-04-13 21:00:00	0	0	0
2019-04-13 22:00:00	0	0	0
2019-04-13 23:00:00	0	0	0
2019-04-14 00:00:00	0	0	0
2019-04-14 01:00:00	0	0	0
2019-04-14 02:00:00	0	0	0
2019-04-14 03:00:00	0	0	0
2019-04-14 04:00:00	0	0	0
2019-04-14 05:00:00	0	0	0
2019-04-14 06:00:00	0	0	0
2019-04-14 07:00:00	0	0	0
2019-04-14 08:00:00	0	0	0
2019-04-14 09:00:00	0	0	0
2019-04-14 10:00:00	0	0	0
2019-04-14 11:00:00	0	0	0
2019-04-14 12:00:00	0	0	0
2019-04-14 13:00:00	0	0	0
2019-04-14 14:00:00	0	0	0
2019-04-14 15:00:00	0	0	0
2019-04-14 16:00:00	0	0	0
2019-04-14 17:00:00	0	0	0
2019-04-14 18:00:00	0	0	0
2019-04-14 19:00:00	0	0	0
2019-04-14 20:00:00	0	0	0
2019-04-14 21:00:00	0	0	0
2019-04-14 22:00:00	0	0	0
2019-04-14 23:00:00	0	0	0
2019-04-15 00:00:00	0	0	0
2019-04-15 01:00:00	0	0	0
2019-04-15 02:00:00	0	0	0
2019-04-15 03:00:00	0	0	0
2019-04-15 04:00:00	0	0	0
2019-04-15 05:00:00	0	0	0
2019-04-15 06:00:00	0	0	0
2019-04-15 07:00:00	0	0	0
2019-04-15 08:00:00	0	0	0
2019-04-15 09:00:00	0	0	0
2019-04-15 10:00:00	0	0	0
2019-04-15 11:00:00	0	0	0
2019-04-15 12:00:00	0	0	0
2019-04-15 13:00:00	0	0	0
2019-04-15 14:00:00	0	0	0
2019-04-15 15:00:00	0	0	0
2019-04-15 16:00:00	0	0	0
2019-04-15 17:00:00	0	0	0
2019-04-15 18:00:00	0	0	0
2019-04-15 19:00:00	0	0	0
2019-04-15 20:00:00	0	0	0
2019-04-15 21:00:00	0	0	0
2019-04-15 22:00:00	0	0	0
2019-04-15 23:00:00	0	0	0
2019-04-16 00:00:00	0	0	0
2019-04-16 01:00:00	0	0	0
2019-04-16 02:00:00	0	0	0
2019-04-16 03:00:00	0	0	0
2019-04-16 04:00:00	0	0	0
2019-04-16 05:00:00	0	0	0
2019-04-16 06:00:00	0	0	0
2019-04-16 07:00:00	0	0	0
2019-04-16 08:00:00	0	0	0
2019-04-16 09:00:00	0	0	0
2019-04-16 10:00:00	0	0	0
2019-04-16 11:00:00	0	0	0
2019-04-16 12:00:00	0	0	0
2019-04-16 13:00:00	0	0	0
2019-04-16 14:00:00	0	0	0
2019-04-16 15:00:00	0	0	0
2019-04-16 16:00:00	0	0	0
2019-04-16 17:00:00	0	0	0
2019-04-16 18:00:00	0	0	0
2019-04-16 19:00:00	0	0	0
2019-04-16 20:00:00	0	0	0
2019-04-16 21:00:00	0	0	0
2019-04-16 22:00:00	0	0	0
2019-04-16 23:00:00	0	0	0
2019-04-17 00:00:00	0	0	0
2019-04-17 01:00:00	0	0	0
2019-04-17 02:00:00	0	0	0
2019-04-17 03:00:00	0	0	0
2019-04-17 04:00:00	0	0	0
2019-04-17 05:00:00	0	0	0
2019-04-17 06:00:00	0	0	0
2019-04-17 07:00:00	0	0	0
2019-04-17 08:00:00	0	0	0
2019-04-17 09:00:00	0	0	0
2019-04-17 10:00:00	0	0	0
2019-04-17 11:00:00	0	0	0
2019-04-17 12:00:00	0	0	0
2019-04-17 13:00:00	0	0	0
2019-04-17 14:00:00	0	0	0
2019-04-17 15:00:00	0	0	0
2019-04-17 16:00:00	0	0	0
2019-04-17 17:00:00	0	0	0
2019-04-17 18:00:00	0	0	0
2019-04-17 19:00:00	0	0	0
2019-04-17 20:00:00	0	0	0
2019-04-17 21:00:00	0	0	0
2019-04-17 22:00:00	0	0	0
2019-04-17 23:00:00	0	0	0
2019-04-18 00:00:00	0	0	0
2019-04-18 01:00:00	0	0	0
2019-04-18 02:00:00	0	0	0
2019-04-18 03:00:00	0	0	0
2019-04-18 04:00:00	0	0	0
2019-04-18 05:00:00	0	0	0
2019-04-18 06:00:00	0	0	0
2019-04-18 07:00:00	0	0	0
2019-04-18 08:00:00	0	0	0
2019-04-18 09:00:00	0	0	0
2019-04-18 10:00:00	0	0	0
2019-04-18 11:00:00	0	0	0
2019-04-18 12:00:00	0	0	0
2019-04-18 13:00:00	0	0	0
2019-04-18 14:00:00	0	0	0
2019-04-18 15:00:00	0	0	0
2019-04-18 16:00:00	0	0	0
2019-04-18 17:00:00	0	0	0
2019-04-18 18:00:00	0	0	0
2019-04-18 19:00:00	0	0	0
2019-04-18 20:00:00	0	0	0
2019-04-18 21:00:00	0	0	0
2019-04-18 22:00:00	0	0	0
2019-04-18 23:00:00	0	0	0
2019-04-19 00:00:00	0	0	0
2019-04-19 01:00:00	0	0	0
2019-04-19 02:00:00	0	0	0
2019-04-19 03:00:00	0	0	0
2019-04-19 04:00:00	0	0	0
2019-04-19 05:00:00	0	0	0
2019-04-19 06:00:00	0	0	0
2019-04-19 07:00:00	0	0	0
2019-04-19 08:00:00	0	0	0
2019-04-19 09:00:00	0	0	0
2019-04-19 10:00:00	0	0	0
2019-04-19 11:00:00	0	0	0
2019-04-19 12:00:00	0	0	0
2019-04-19 13:00:00	0	0	0
2019-04-19 14:00:00	0	0	0
2019-04-19 15:00:00	0	0	0
2019-04-19 16:00:00	0	0	0
2019-04-19 17:00:00	0	0	0
2019-04-19 18:00:00	0	0	0
2019-04-19 19:00:00	0	0	0
2019-04-19 20:00:00	0	0	0
2019-04-19 21:00:00	0	0	0
2019-04-19 22:00:00	0	0	0
2019-04-19 23:00:00	0	0	0
2019-04-20 00:00:00	0	0	0
2019-04-20 01:00:00	0	0	0
2019-04-20 02:00:00	0	0	0
2019-04-20 03:00:00	0	0	0
2019-04-20 04:00:00	0	0	0
2019-04-20 05:00:00	0	0	0
2019-04-20 06:00:00	0	0	0
2019-04-20 07:00:00	0	0	0
2019-04-20 08:00:00	0	0	0
2019-04-20 09:00:00	0	0	0
2019-04-20 10:00:00	0	0	0
2019-04-20 11:00:00	0	0	0
2019-04-20 12:00:00	0	0	0
2019-04-20 13:00:00	0	0	0
2019-04-20 14:00:00	0	0	0
2019-04-20 15:00:00	0	0	0
2019-04-20 16:00:00	0	0	0
2019-04-20 17:00:00	0	0	0
2019-04-20 18:00:00	0	0	0
2019-04-20 19:00:00	0	0	0
2019-04-20 20:00:00	0	0	0
2019-04-20 21:00:00	0	0	0
2019-04-20 22:00:00	0	0	0
2019-04-20 23:00:00	0	0	0
2019-04-21 00:00:00	0	0	0
2019-04-21 01:00:00	0	0	0
2019-04-21 02:00:00	0	0	0
2019-04-21 03:00:00	0	0	0
2019-04-21 04:00:00	0	0	0
2019-04-21 05:00:00	0	0	0
2019-04-21 06:00:00	0	0	0
2019-04-21 07:00:00	0	0	0
2019-04-21 08:00:00	0	0	0
2019-04-21 09:00:00	0	0	0
2019-04-21 10:00:00	0	0	0
2019-04-21 11:00:00	0	0	0
2019-04-21 12:00:00	0	0	0
2019-04-21 13:00:00	0	0	0
2019-04-21 14:00:00	0	0	0
2019-04-21 15:00:00	0	0	0
2019-04-21 16:00:00	0	0	0
2019-04-21 17:00:00	0	0	0
2019-04-21 18:00:00	0	0	0
2019-04-21 19:00:00	0	0	0
2019-04-21 20:00:00	0	0	0
2019-04-21 21:00:00	0	0	0
2019-04-21 22:00:00	0	0	0
2019-04-21 23:00:00	0	0	0
2019-04-22 00:00:00	0	0	0
2019-04-22 01:00:00	0	0	0
2019-04-22 02:00:00	0	0	0
2019-04-22 03:00:00	0	0	0
2019-04-22 04:00:00	0	0	0
2019-04-22 05:00:00	0	0	0
2019-04-22 06:00:00	0	0	0
2019-04-22 07:00:00	0	0	0
2019-04-22 08:00:00	0	0	0
2019-04-22 09:00:00	0	0	0
2019-04-22 10:00:00	0	0	0
2019-04-22 11:00:00	0	0	0
2019-04-22 12:00:00	0	0	0
2019-04-22 13:00:00	0	0	0
2019-04-22 14:00:00	0	0	0
2019-04-22 15:00:00	0	0	0
2019-04-22 16:00:00	0	0	0
2019-04-22 17:00:00	0	0	0
2019-04-22 18:00:00	0	0	0
2019-04-22 19:00:00	0	0	0
2019-04-22 20:00:00	0	0	0
2019-04-22 21:00:00	0	0	0
2019-04-22 22:00:00	0	0	0
2019-04-22 23:00:00	0	0	0
2019-04-23 00:00:00	0	0	0
2019-04-23 01:00:00	0	0	0
2019-04-23 02:00:00	0	0	0
2019-04-23 03:00:00	0	0	0
2019-04-23 04:00:00	0	0	0
2019-04-23 05:00:00	0	0	0
2019-04-23 06:00:00	0	0	0
2019-04-23 07:00:00	0	0	0
2019-04-23 08:00:00	0	0	0
2019-04-23 09:00:00	0	0	0
2019-04-23 10:00:00	0	0	0
2019-04-23 11:00:00	0	0	0
2019-04-23 12:00:00	0	0	0
2019-04-23 13:00:00	0	0	0
2019-04-23 14:00:00	0	0	0
2019-04-23 15:00:00	0	0	0
2019-04-23 16:00:00	0	0	0
2019-04-23 17:00:00	0	0	0
2019-04-23 18:00:00	0	0	0
2019-04-23 19:00:00	0	0	0
2019-04-23 20:00:00	0	0	0
2019-04-23 21:00:00	0	0	0
2019-04-23 22:00:00	0	0	0
2019-04-23 23:00:00	0	0	0
2019-04-24 00:00:00	0	0	0
2019-04-24 01:00:00	0	0	0
2019-04-24 02:00:00	0	0	0
2019-04-24 03:00:00	0	0	0
2019-04-24 04:00:00	0	0	0
2019-04-24 05:00:00	0	0	0
2019-04-24 06:00:00	0	0	0
2019-04-24 07:00:00	0	0	0
2019-04-24 08:00:00	0	0	0
2019-04-24 09:00:00	0	0	0
2019-04-24 10:00:00	0	0	0
2019-04-24 11:00:00	0	0	0
2019-04-24 12:00:00	0	0	0
2019-04-24 13:00:00	0	0	0
2019-04-24 14:00:00	0	0	0
2019-04-24 15:00:00	0	0	0
2019-04-24 16:00:00	0	0	0
2019-04-24 17:00:00	0	0	0
2019-04-24 18:00:00	0	0	0
2019-04-24 19:00:00	0	0	0
2019-04-24 20:00:00	0	0	0
2019-04-24 21:00:00	0	0	0
2019-04-24 22:00:00	0	0	0
2019-04-24 23:00:00	0	0	0
2019-04-25 00:00:00	0	0	0
2019-04-25 01:00:00	0	0	0
2019-04-25 02:00:00	0	0	0
2019-04-25 03:00:00	0	0	0
2019-04-25 04:00:00	0	0	0
2019-04-25 05:00:00	0	0	0
2019-04-25 06:00:00	0	0	0
2019-04-25 07:00:00	0	0	0
2019-04-25 08:00:00	0	0	0
2019-04-25 09:00:00	0	0	0
2019-04-25 10:00:00	0	0	0
2019-04-25 11:00:00	0	0	0
2019-04-25 12:00:00	0	0	0
2019-04-25 13:00:00	0	0	0
2019-04-25 14:00:00	0	0	0
2019-04-25 15:00:00	0	0	0
2019-04-25 16:00:00	0	0	0
2019-04-25 17:00:00	0	0	0
2019-04-25 18:00:00	0	0	0
2019-04-25 19:00:00	0	0	0
2019-04-25 20:00:00	0	0	0
2019-04-25 21:00:00	0	0	0
2019-04-25 22:00:00	0	0	0
2019-04-25 23:00:00	0	0	0
2019-04-26 00:00:00	0	0	0
2019-04-26 01:00:00	0	0	0
2019-04-26 02:00:00	0	0	0
2019-04-26 03:00:00	0	0	0
2019-04-26 04:00:00	0	0	0
2019-04-26 05:00:00	0	0	0
2019-04-26 06:00:00	0	0	0
2019-04-26 07:00:00	0	0	0
2019-04-26 08:00:00	0	0	0
2019-04-26 09:00:00	0	0	0
2019-04-26 10:00:00	0	0	0
2019-04-26 11:00:00	0	0	0
2019-04-26 12:00:00	0	0	0
2019-04-26 13:00:00	0	0	0
2019-04-26 14:00:00	0	0	0
2019-04-26 15:00:00	0	0	0
2019-04-26 16:00:00	0	0	0
2019-04-26 17:00:00	0	0	0
2019-04-26 18:00:00	0	0	0
2019-04-26 19:00:00	0	0	0
2019-04-26 20:00:00	0	0	0
2019-04-26 21:00:00	0	0	0
2019-04-26 22:00:00	0	0	0
2019-04-26 23:00:00	0	0	0
2019-04-27 00:00:00	0	0	0
2019-04-27 01:00:00	0	0	0
2019-04-27 02:00:00	0	0	0
2019-04-27 03:00:00	0	0	0
2019-04-27 04:00:00	0	0	0
2019-04-27 05:00:00	0	0	0
2019-04-27 06:00:00	0	0	0
2019-04-27 07:00:00	0	0	0
2019-04-27 08:00:00	0	0	0
2019-04-27 09:00:00	0	0	0
2019-04-27 10:00:00	0	0	0
2019-04-27 11:00:00	0	0	0
2019-04-27 12:00:00	0	0	0
2019-04-27 13:00:00	0	0	0
2019-04-27 14:00:00	0	0	0
2019-04-27 15:00:00	0	0	0
2019-04-27 16:00:00	0	0	0
2019-04-27 17:00:00	0	0	0
2019-04-27 18:00:00	0	0	0
2019-04-27 19:00:00	0	0	0
2019-04-27 20:00:00	0	0	0
2019-04-27 21:00:00	0	0	0
2019-04-27 22:00:00	0	0	0
2019-04-27 23:00:00	0	0	0
2019-04-28 00:00:00	0	0	0
2019-04-28 01:00:00	0	0	0
2019-04-28 02:00:00	0	0	0
2019-04-28 03:00:00	0	0	0
2019-04-28 04:00:00	0	0	0
2019-04-28 05:00:00	0	0	0
2019-04-28 06:00:00	0	0	0
2019-04-28 07:00:00	0	0	0
2019-04-28 08:00:00	0	0	0
2019-04-28 09:00:00	0	0	0
2019-04-28 10:00:00	0	0	0
2019-04-28 11:00:00	0	0	0
2019-04-28 12:00:00	0	0	0
2019-04-28 13:00:00	0	0	0
2019-04-28 14:00:00	0	0	0
2019-04-28 15:00:00	0	0	0
2019-04-28 16:00:00	0	0	0
2019-04-28 17:00:00	0	0	0
2019-04-28 18:00:00	0	0	0
2019-04-28 19:00:00	0	0	0
2019-04-28 20:00:00	0	0	0
2019-04-28 21:00:00	0	0	0
2019-04-28 22:00:00	0	0	0
2019-04-28 23:00:00	0	0	0
2019-04-29 00:00:00	0	0	0
2019-04-29 01:00:00	0	0	0
2019-04-29 02:00:00	0	0	0
2019-04-29 03:00:00	0	0	0
2019-04-29 04:00:00	0	0	0
2019-04-29 05:00:00	0	0	0
2019-04-29 06:00:00	0	0	0
2019-04-29 07:00:00	0	0	0
2019-04-29 08:00:00	0	0	0
2019-04-29 09:00:00	0	0	0
2019-04-29 10:00:00	0	0	0
2019-04-29 11:00:00	0	0	0
2019-04-29 12:00:00	0	0	0
2019-04-29 13:00:00	0	0	0
2019-04-29 14:00:00	0	0	0
2019-04-29 15:00:00	0	0	0
2019-04-29 16:00:00	0	0	0
2019-04-29 17:00:00	0	0	0
2019-04-29 18:00:00	0	0	0
2019-04-29 19:00:00	0	0	0
2019-04-29 20:00:00	0	0	0
2019-04-29 21:00:00	0	0	0
2019-04-29 22:00:00	0	0	0
2019-04-29 23:00:00	0	0	0
2019-04-30 00:00:00	0	0	0
2019-04-30 01:00:00	0	0	0
2019-04-30 02:00:00	0	0	0
2019-04-30 03:00:00	0	0	0
2019-04-30 04:00:00	0	0	0
2019-04-30 05:00:00	0	0	0
2019-04-30 06:00:00	0	0	0
2019-04-30 07:00:00	0	0	0
2019-04-30 08:00:00	0	0	0
2019-04-30 09:00:00	0	0	0
2019-04-30 10:00:00	0	0	0
2019-04-30 11:00:00	0	0	0
2019-04-30 12:00:00	0	0	0
2019-04-30 13:00:00	0	0	0
2019-04-30 14:00:00	0	0	0
2019-04-30 15:00:00	0	0	0
2019-04-30 16:00:00	0	0	0
2019-04-30 17:00:00	0	0	0
2019-04-30 18:00:00	0	0	0
2019-04-30 19:00:00	0	0	0
2019-04-30 20:00:00	0	0	0
2019-04-30 21:00:00	0	0	0
2019-04-30 22:00:00	0	0	0
2019-04-30 23:00:00	0	0	0
2019-05-01 00:00:00	0	0	0

## Sheet: PM 08130 05
Data/Hora	Intensidade(carros/hora)	Ocupacao(%)	Carga(%)
2019-04-01 00:00:00	0	7.11	3.11
2019-04-01 01:00:00	0	8.25	3.17
2019-04-01 02:00:00	0	8.83	3.17
2019-04-01 03:00:00	0	7.67	2.83
2019-04-01 04:00:00	0	7.84	2.92
2019-04-01 05:00:00	0	8.84	3.08
2019-04-01 06:00:00	0	7.84	2.92
2019-04-01 07:00:00	0	8.84	3
2019-04-01 08:00:00	0	6.92	2.67
2019-04-01 09:00:00	0	8.58	3.17
2019-04-01 10:00:00	60	10.17	5.33
2019-04-01 11:00:00	116	10.5	5.59
2019-04-01 12:00:00	176	11.5	7.42
2019-04-01 13:00:00	228	9.75	6.84
2019-04-01 14:00:00	232	11.08	7.92
2019-04-01 15:00:00	228	12.5	8.92
2019-04-01 16:00:00	4	13.67	6
2019-04-01 17:00:00	60	12.42	6.5
2019-04-01 18:00:00	228	12.17	8.08
2019-04-01 19:00:00	232	12.25	8.58
2019-04-01 20:00:00	168	10.58	6.83
2019-04-01 21:00:00	56	12.92	6.17
2019-04-01 22:00:00	0	8.84	3.59
2019-04-01 23:00:00	0	10.08	4.08
2019-04-02 00:00:00	0	8.56	3.11
2019-04-02 01:00:00	0	8.17	3
2019-04-02 02:00:00	0	8.59	3
2019-04-02 03:00:00	0	8.08	3.58
2019-04-02 04:00:00	0	7.67	3
2019-04-02 05:00:00	0	8.92	3.42
2019-04-02 06:00:00	0	7.58	3
2019-04-02 07:00:00	0	7.83	3.09
2019-04-02 08:00:00	0	8.92	3.25
2019-04-02 09:00:00	0	8.09	3
2019-04-02 10:00:00	4	10.67	4.17
2019-04-02 11:00:00	176	9.58	6.42
2019-04-02 12:00:00	120	11.17	6.5
2019-04-02 13:00:00	228	9.42	6.58
2019-04-02 14:00:00	232	9.25	6.92
2019-04-02 15:00:00	232	10.17	7.17
2019-04-02 16:00:00	52	11.5	5.42
2019-04-02 17:00:00	56	10.08	5
2019-04-02 18:00:00	176	9.42	6.25
2019-04-02 19:00:00	228	11.17	6.75
2019-04-02 20:00:00	228	10.34	7.42
2019-04-02 21:00:00	56	9.08	4.17
2019-04-02 22:00:00	0	7.59	2.58
2019-04-02 23:00:00	0	7.67	2.42
2019-04-03 00:00:00	0	6.67	2.33
2019-04-03 01:00:00	0	7.5	2.92
2019-04-03 02:00:00	0	6.92	2.59
2019-04-03 03:00:00	0	8.84	3.08
2019-04-03 04:00:00	0	7.42	2.83
2019-04-03 05:00:00	0	6.75	1.75
2019-04-03 06:00:00	0	7.5	3.08
2019-04-03 07:00:00	0	7.84	2.92
2019-04-03 08:00:00	0	8.84	3.08
2019-04-03 09:00:00	4	7.84	3
2019-04-03 10:00:00	232	8.84	6.5
2019-04-03 11:00:00	228	9.92	7.08
2019-04-03 12:00:00	232	8.75	7
2019-04-03 13:00:00	228	10	7.08
2019-04-03 14:00:00	232	10.08	7.67
2019-04-03 15:00:00	232	9	7
2019-04-03 16:00:00	288	11.09	8.58
2019-04-03 17:00:00	468	7.75	10.5
2019-04-03 18:00:00	568	10	12.75
2019-04-03 19:00:00	288	11.92	10.08
2019-04-03 20:00:00	232	12.33	8.67
2019-04-03 21:00:00	112	9.75	5.58
2019-04-03 22:00:00	0	7.75	3.09
2019-04-03 23:00:00	0	7.67	3.08
2019-04-04 00:00:00	0	8.11	3.11
2019-04-04 01:00:00	0	7.17	2.67
2019-04-04 02:00:00	0	8.67	3.25
2019-04-04 03:00:00	0	7.75	3.17
2019-04-04 04:00:00	0	7.75	3.08
2019-04-04 05:00:00	0	8.25	2.83
2019-04-04 06:00:00	0	7.5	2.75
2019-04-04 07:00:00	0	8.84	3.17
2019-04-04 08:00:00	0	7.84	3.25
2019-04-04 09:00:00	4	7.83	3.25
2019-04-04 10:00:00	228	9.17	6.75
2019-04-04 11:00:00	232	12.5	8.92
2019-04-04 12:00:00	228	10.58	7.67
2019-04-04 13:00:00	176	12.92	7.67
2019-04-04 14:00:00	232	11.83	8.34
2019-04-04 15:00:00	228	11.67	7.83
2019-04-04 16:00:00	232	11.58	8.25
2019-04-04 17:00:00	412	10.67	10.17
2019-04-04 18:00:00	564	12.42	13.5
2019-04-04 19:00:00	344	13.25	11
2019-04-04 20:00:00	228	14.75	9.5
2019-04-04 21:00:00	112	12.5	7.33
2019-04-04 22:00:00	0	11	4.84
2019-04-04 23:00:00	0	10.67	3.92
2019-04-05 00:00:00	0	13	5.56
2019-04-05 01:00:00	0	9	3
2019-04-05 02:00:00	0	7.92	3.33
2019-04-05 03:00:00	0	9.08	3.5
2019-04-05 04:00:00	0	9.08	3.33
2019-04-05 05:00:00	0	7.67	2.83
2019-04-05 06:00:00	0	9.5	3.17
2019-04-05 07:00:00	0	7.67	3.08
2019-04-05 08:00:00	0	8.42	3.08
2019-04-05 09:00:00	0	10.5	3.42
2019-04-05 10:00:00	176	10.58	6.58
2019-04-05 11:00:00	232	13.25	9
2019-04-05 12:00:00	108	13.08	7.17
2019-04-05 13:00:00	176	13	8
2019-04-05 14:00:00	228	13.67	8.84
2019-04-05 15:00:00	168	13	8
2019-04-05 16:00:00	64	14.34	7
2019-04-05 17:00:00	228	13.08	8.67
2019-04-05 18:00:00	408	10.75	9.92
2019-04-05 19:00:00	400	12.58	11.75
2019-04-05 20:00:00	228	14.17	9.5
2019-04-05 21:00:00	168	13.17	8.17
2019-04-05 22:00:00	0	12.33	5
2019-04-05 23:00:00	0	8.92	3.5
2019-04-06 00:00:00	0	9.44	3.89
2019-04-06 01:00:00	0	7.67	3.17
2019-04-06 02:00:00	0	8.25	2.92
2019-04-06 03:00:00	0	10.08	3.42
2019-04-06 04:00:00	0	9.17	3.33
2019-04-06 05:00:00	0	9	2.92
2019-04-06 06:00:00	0	7.67	3.08
2019-04-06 07:00:00	0	8.58	3.17
2019-04-06 08:00:00	0	8.75	3
2019-04-06 09:00:00	0	8.42	3.17
2019-04-06 10:00:00	60	11.17	5
2019-04-06 11:00:00	116	11.5	6.33
2019-04-06 12:00:00	124	11.75	6.84
2019-04-06 13:00:00	228	14.17	9
2019-04-06 14:00:00	168	12.5	8.17
2019-04-06 15:00:00	60	13.67	6.75
2019-04-06 16:00:00	0	14.34	6
2019-04-06 17:00:00	124	12.34	7.25
2019-04-06 18:00:00	232	13	8.67
2019-04-06 19:00:00	404	11.08	10.67
2019-04-06 20:00:00	168	13.67	8.25
2019-04-06 21:00:00	0	12.42	5.58
2019-04-06 22:00:00	0	10.25	4.58
2019-04-06 23:00:00	0	10.33	4.08
2019-04-07 00:00:00	0	9.55	3.78
2019-04-07 01:00:00	0	9.17	3.42
2019-04-07 02:00:00	0	8.25	3.42
2019-04-07 03:00:00	0	8.84	3.17
2019-04-07 04:00:00	0	8.5	3.75
2019-04-07 05:00:00	0	8.34	3.33
2019-04-07 06:00:00	0	8.92	3.33
2019-04-07 07:00:00	0	7.84	3.08
2019-04-07 08:00:00	0	8.84	3.08
2019-04-07 09:00:00	0	9.34	4
2019-04-07 10:00:00	0	9.42	3.83
2019-04-07 11:00:00	116	11.67	6.33
2019-04-07 12:00:00	60	12.42	6.5
2019-04-07 13:00:00	172	11.67	6.67
2019-04-07 14:00:00	168	12.75	7.75
2019-04-07 15:00:00	0	14.67	5.92
2019-04-07 16:00:00	0	14.17	5.84
2019-04-07 17:00:00	0	12.67	5.5
2019-04-07 18:00:00	116	12.17	6.17
2019-04-07 19:00:00	232	12	8.42
2019-04-07 20:00:00	168	12.5	7.75
2019-04-07 21:00:00	116	13.58	7.5
2019-04-07 22:00:00	56	9.08	4.92
2019-04-07 23:00:00	0	10.92	3.92
2019-04-08 00:00:00	0	7	2.89
2019-04-08 01:00:00	0	9.34	3.34
2019-04-08 02:00:00	0	8.84	3.34
2019-04-08 03:00:00	0	8.17	3
2019-04-08 04:00:00	0	9.5	3.25
2019-04-08 05:00:00	0	7.67	2.92
2019-04-08 06:00:00	0	8.25	2.92
2019-04-08 07:00:00	0	8.75	3
2019-04-08 08:00:00	0	7.17	2.67
2019-04-08 09:00:00	0	9.33	3.34
2019-04-08 10:00:00	0	11.58	5
2019-04-08 11:00:00	0	9.08	3.83
2019-04-08 12:00:00	60	13.25	6.42
2019-04-08 13:00:00	228	9.67	7.25
2019-04-08 14:00:00	116	12.25	6.5
2019-04-08 15:00:00	60	12.59	6.67
2019-04-08 16:00:00	0	12.83	5.67
2019-04-08 17:00:00	0	13.67	5.92
2019-04-08 18:00:00	56	11.42	5.67
2019-04-08 19:00:00	120	12.34	7.09
2019-04-08 20:00:00	60	12.58	6.42
2019-04-08 21:00:00	0	11.83	5.17
2019-04-08 22:00:00	2	9.92	4
2019-04-08 23:00:00	0	11	4.58
2019-04-09 00:00:00	0	10	4.45
2019-04-09 01:00:00	0	9.75	3.84
2019-04-09 02:00:00	0	7.92	3.17
2019-04-09 03:00:00	0	9.25	3.67
2019-04-09 04:00:00	0	7.84	3.25
2019-04-09 05:00:00	0	8.17	3.17
2019-04-09 06:00:00	0	8.75	3.17
2019-04-09 07:00:00	0	8.5	3.59
2019-04-09 08:00:00	0	8.84	3.25
2019-04-09 09:00:00	0	8.34	3.33
2019-04-09 10:00:00	0	9.17	3.75
2019-04-09 11:00:00	60	10.25	5
2019-04-09 12:00:00	4	12.42	5.5
2019-04-09 13:00:00	228	9.5	6.58
2019-04-09 14:00:00	176	10.08	6.42
2019-04-09 15:00:00	176	11.17	6.25
2019-04-09 16:00:00	52	12.17	5.58
2019-04-09 17:00:00	0	10	3.92
2019-04-09 18:00:00	4	9.5	3.5
2019-04-09 19:00:00	112	11.67	5.83
2019-04-09 20:00:00	116	10.75	6.09
2019-04-09 21:00:00	0	11	3.92
2019-04-09 22:00:00	0	7.42	3
2019-04-09 23:00:00	0	7.67	2.59
2019-04-10 00:00:00	0	6.89	2.33
2019-04-10 01:00:00	0	7.5	2.67
2019-04-10 02:00:00	0	7.34	2.67
2019-04-10 03:00:00	0	8.83	3.08
2019-04-10 04:00:00	0	7.67	2.83
2019-04-10 05:00:00	0	8.42	3
2019-04-10 06:00:00	0	7.17	2.67
2019-04-10 07:00:00	0	8.92	3.08
2019-04-10 08:00:00	0	7.58	3
2019-04-10 09:00:00	0	7.58	2.92
2019-04-10 10:00:00	120	9.5	5.09
2019-04-10 11:00:00	168	10.34	6.67
2019-04-10 12:00:00	124	8.67	4.75
2019-04-10 13:00:00	228	10.67	7.42
2019-04-10 14:00:00	176	9.92	6.25
2019-04-10 15:00:00	172	10.67	6.58
2019-04-10 16:00:00	232	10.67	7.75
2019-04-10 17:00:00	412	7.83	9.34
2019-04-10 18:00:00	456	10.67	10.84
2019-04-10 19:00:00	288	11.58	9.33
2019-04-10 20:00:00	116	13.67	7.67
2019-04-10 21:00:00	56	9.83	5.08
2019-04-10 22:00:00	0	7.83	3.25
2019-04-10 23:00:00	0	9	3.42
2019-04-11 00:00:00	0	10.33	4.11
2019-04-11 01:00:00	0	8.83	3.42
2019-04-11 02:00:00	0	7.58	3
2019-04-11 03:00:00	0	7.58	3
2019-04-11 04:00:00	0	8.92	3.42
2019-04-11 05:00:00	0	7.67	3
2019-04-11 06:00:00	0	8.83	3.33
2019-04-11 07:00:00	0	7.58	2.92
2019-04-11 08:00:00	0	7.58	3
2019-04-11 09:00:00	0	9.42	3.67
2019-04-11 10:00:00	116	7.92	4.75
2019-04-11 11:00:00	116	13.33	6.67
2019-04-11 12:00:00	60	11.5	6.17
2019-04-11 13:00:00	116	13.17	7
2019-04-11 14:00:00	120	11.92	7.17
2019-04-11 15:00:00	112	11.33	6.42
2019-04-11 16:00:00	176	12.92	7.84
2019-04-11 17:00:00	352	11.67	10.17
2019-04-11 18:00:00	464	11.34	12
2019-04-11 19:00:00	280	14.67	10.42
2019-04-11 20:00:00	168	14.42	8.75
2019-04-11 21:00:00	60	13.92	6.84
2019-04-11 22:00:00	0	11.92	5.25
2019-04-11 23:00:00	0	9.17	3.92
2019-04-12 00:00:00	0	13.11	5.67
2019-04-12 01:00:00	0	8.17	3.17
2019-04-12 02:00:00	0	9.5	3.75
2019-04-12 03:00:00	0	9.08	3.83
2019-04-12 04:00:00	0	7.83	3.25
2019-04-12 05:00:00	0	9.25	3.59
2019-04-12 06:00:00	0	8.5	3.5
2019-04-12 07:00:00	0	9.34	3.5
2019-04-12 08:00:00	0	8.34	3.33
2019-04-12 09:00:00	0	9.67	3.67
2019-04-12 10:00:00	56	11.42	5.33
2019-04-12 11:00:00	60	13.34	6.84
2019-04-12 12:00:00	52	13.83	6.33
2019-04-12 13:00:00	60	12.58	6.5
2019-04-12 14:00:00	108	12.75	7.17
2019-04-12 15:00:00	56	14.17	7
2019-04-12 16:00:00	4	15.34	6.59
2019-04-12 17:00:00	228	13.83	9.25
2019-04-12 18:00:00	292	11.17	8.92
2019-04-12 19:00:00	400	12.58	11.67
2019-04-12 20:00:00	224	14.75	9.42
2019-04-12 21:00:00	56	12.92	6.5
2019-04-12 22:00:00	0	12.33	5.5
2019-04-12 23:00:00	0	10.17	4.17
2019-04-13 00:00:00	0	10.22	3.89
2019-04-13 01:00:00	0	9	3.5
2019-04-13 02:00:00	0	9.34	3.33
2019-04-13 03:00:00	0	8.84	3.17
2019-04-13 04:00:00	0	10.84	4.34
2019-04-13 05:00:00	0	7.84	3.17
2019-04-13 06:00:00	0	9.34	3.33
2019-04-13 07:00:00	0	9	3.58
2019-04-13 08:00:00	0	7.75	3
2019-04-13 09:00:00	0	10.42	3.92
2019-04-13 10:00:00	0	10.17	4.25
2019-04-13 11:00:00	0	12.75	5.42
2019-04-13 12:00:00	4	12.92	5.75
2019-04-13 13:00:00	116	12.83	7.5
2019-04-13 14:00:00	108	14.59	7.83
2019-04-13 15:00:00	0	12.92	5.75
2019-04-13 16:00:00	0	14.5	5.92
2019-04-13 17:00:00	4	14	6.25
2019-04-13 18:00:00	232	12	8.75
2019-04-13 19:00:00	228	13.09	8.92
2019-04-13 20:00:00	112	12.92	7.33
2019-04-13 21:00:00	0	13.42	5.75
2019-04-13 22:00:00	0	11.42	4.92
2019-04-13 23:00:00	0	9.34	3.92
2019-04-14 00:00:00	0	9.45	3.67
2019-04-14 01:00:00	0	8.42	3.33
2019-04-14 02:00:00	0	9.33	3.59
2019-04-14 03:00:00	0	8.58	3.5
2019-04-14 04:00:00	0	9.17	3.84
2019-04-14 05:00:00	0	9.67	3.84
2019-04-14 06:00:00	0	7.67	3
2019-04-14 07:00:00	0	9.42	3.58
2019-04-14 08:00:00	0	7.75	3.08
2019-04-14 09:00:00	0	9	3.58
2019-04-14 10:00:00	0	11.59	4.67
2019-04-14 11:00:00	0	9.92	4.08
2019-04-14 12:00:00	0	13.92	5.83
2019-04-14 13:00:00	60	10.58	5.25
2019-04-14 14:00:00	60	12.5	6.5
2019-04-14 15:00:00	0	16	6.75
2019-04-14 16:00:00	0	13.25	5.58
2019-04-14 17:00:00	0	14.09	5.75
2019-04-14 18:00:00	0	11.58	5.17
2019-04-14 19:00:00	120	12.42	7.08
2019-04-14 20:00:00	60	13.5	6.92
2019-04-14 21:00:00	60	12.5	6.5
2019-04-14 22:00:00	0	11.33	4.92
2019-04-14 23:00:00	0	11.17	4.75
2019-04-15 00:00:00	0	9.67	4
2019-04-15 01:00:00	0	11.08	4.5
2019-04-15 02:00:00	0	8.08	3.08
2019-04-15 03:00:00	0	9.67	3.58
2019-04-15 04:00:00	0	9.17	3.42
2019-04-15 05:00:00	0	8.09	2.84
2019-04-15 06:00:00	0	9.42	3.59
2019-04-15 07:00:00	0	9	3.59
2019-04-15 08:00:00	0	8.34	3
2019-04-15 09:00:00	0	9.17	3.33
2019-04-15 10:00:00	0	11.33	4.67
2019-04-15 11:00:00	0	10.5	4.17
2019-04-15 12:00:00	0	13.58	5.58
2019-04-15 13:00:00	56	10.17	5.42
2019-04-15 14:00:00	0	13.42	5.5
2019-04-15 15:00:00	0	12.5	5.5
2019-04-15 16:00:00	0	13	5.67
2019-04-15 17:00:00	0	14	6
2019-04-15 18:00:00	0	12.33	5.5
2019-04-15 19:00:00	0	13.58	5.67
2019-04-15 20:00:00	0	11.5	5.08
2019-04-15 21:00:00	0	12	4.58
2019-04-15 22:00:00	0	11.42	4.5
2019-04-15 23:00:00	0	10.58	4.08
2019-04-16 00:00:00	0	11.67	5
2019-04-16 01:00:00	0	9.59	3.58
2019-04-16 02:00:00	0	7.67	2.83
2019-04-16 03:00:00	0	9.75	3.83
2019-04-16 04:00:00	0	8.17	3.08
2019-04-16 05:00:00	0	8.33	3
2019-04-16 06:00:00	0	9	3.59
2019-04-16 07:00:00	0	8.5	3.34
2019-04-16 08:00:00	0	8.84	3.17
2019-04-16 09:00:00	0	7.92	3.25
2019-04-16 10:00:00	0	10.58	3.92
2019-04-16 11:00:00	0	11.67	4.84
2019-04-16 12:00:00	0	12.33	5.5
2019-04-16 13:00:00	120	9.75	5.75
2019-04-16 14:00:00	108	11.42	5.92
2019-04-16 15:00:00	60	10.84	4.92
2019-04-16 16:00:00	52	12.92	6
2019-04-16 17:00:00	0	11.25	4.75
2019-04-16 18:00:00	0	10.5	4.17
2019-04-16 19:00:00	0	11.67	4.5
2019-04-16 20:00:00	0	12.25	5.17
2019-04-16 21:00:00	0	10.67	3.67
2019-04-16 22:00:00	0	8.84	3.5
2019-04-16 23:00:00	0	8.17	3.08
2019-04-17 00:00:00	0	8.22	2.89
2019-04-17 01:00:00	0	7.5	2.67
2019-04-17 02:00:00	0	9	3
2019-04-17 03:00:00	0	7.67	3
2019-04-17 04:00:00	0	8.25	2.84
2019-04-17 05:00:00	0	8.75	3
2019-04-17 06:00:00	0	8	2.67
2019-04-17 07:00:00	0	8.34	2.83
2019-04-17 08:00:00	0	8.84	3.25
2019-04-17 09:00:00	0	8.34	3
2019-04-17 10:00:00	56	9.84	4.17
2019-04-17 11:00:00	56	11.08	5.67
2019-04-17 12:00:00	4	9.58	3.84
2019-04-17 13:00:00	168	11.17	6.5
2019-04-17 14:00:00	60	10.67	4.83
2019-04-17 15:00:00	108	10.58	6.08
2019-04-17 16:00:00	176	12.17	7.33
2019-04-17 17:00:00	352	9	8.25
2019-04-17 18:00:00	456	10.5	11.17
2019-04-17 19:00:00	228	11.5	7.75
2019-04-17 20:00:00	52	13.58	6.42
2019-04-17 21:00:00	0	11.09	5
2019-04-17 22:00:00	0	8.25	2.92
2019-04-17 23:00:00	0	9.25	3.08
2019-04-18 00:00:00	0	7.11	3.11
2019-04-18 01:00:00	0	8.17	3.17
2019-04-18 02:00:00	0	8.75	3.17
2019-04-18 03:00:00	0	8.25	3.25
2019-04-18 04:00:00	0	9.25	3.25
2019-04-18 05:00:00	0	8.25	3.5
2019-04-18 06:00:00	0	8.17	3.17
2019-04-18 07:00:00	0	8.67	3.25
2019-04-18 08:00:00	0	8.17	3.34
2019-04-18 09:00:00	0	8	3.33
2019-04-18 10:00:00	0	9.92	3.92
2019-04-18 11:00:00	0	11.58	5
2019-04-18 12:00:00	0	12.5	5.17
2019-04-18 13:00:00	56	12.67	6.33
2019-04-18 14:00:00	0	12.58	5.67
2019-04-18 15:00:00	0	13.42	5.83
2019-04-18 16:00:00	120	12	6.92
2019-04-18 17:00:00	288	12.92	9.5
2019-04-18 18:00:00	464	11.75	12
2019-04-18 19:00:00	280	12.83	10.08
2019-04-18 20:00:00	56	16.75	8.17
2019-04-18 21:00:00	0	12.75	5.67
2019-04-18 22:00:00	0	12.92	5.5
2019-04-18 23:00:00	0	10.58	4.58
2019-04-19 00:00:00	0	13.67	5.56
2019-04-19 01:00:00	0	10.17	4
2019-04-19 02:00:00	0	8.17	3.42
2019-04-19 03:00:00	0	8.17	3.5
2019-04-19 04:00:00	0	10.67	4.25
2019-04-19 05:00:00	0	7.92	3.34
2019-04-19 06:00:00	0	10.17	3.92
2019-04-19 07:00:00	0	7.92	3.33
2019-04-19 08:00:00	0	7.92	3.17
2019-04-19 09:00:00	0	11.25	4.33
2019-04-19 10:00:00	0	10.67	4.75
2019-04-19 11:00:00	0	13.92	5.59
2019-04-19 12:00:00	0	13.58	5.75
2019-04-19 13:00:00	0	12.5	5.5
2019-04-19 14:00:00	0	13.75	5.75
2019-04-19 15:00:00	0	14.75	6.08
2019-04-19 16:00:00	0	15.34	6.17
2019-04-19 17:00:00	176	13.58	8.09
2019-04-19 18:00:00	236	12.17	8.58
2019-04-19 19:00:00	400	12.67	11.42
2019-04-19 20:00:00	112	14.33	7.5
2019-04-19 21:00:00	0	13.25	5.59
2019-04-19 22:00:00	0	13.75	5.75
2019-04-19 23:00:00	0	10.34	4.58
2019-04-20 00:00:00	0	10.78	3.56
2019-04-20 01:00:00	0	9.75	3.5
2019-04-20 02:00:00	0	8.92	3.42
2019-04-20 03:00:00	0	9.92	3.67
2019-04-20 04:00:00	0	10.5	4.67
2019-04-20 05:00:00	0	8.58	3.42
2019-04-20 06:00:00	0	9.58	3.5
2019-04-20 07:00:00	0	9	3.67
2019-04-20 08:00:00	0	7.92	3
2019-04-20 09:00:00	0	10.33	4.25
2019-04-20 10:00:00	0	11.17	4.42
2019-04-20 11:00:00	0	13.42	5.83
2019-04-20 12:00:00	0	13.17	5.83
2019-04-20 13:00:00	4	13.75	5.75
2019-04-20 14:00:00	112	13.92	7.92
2019-04-20 15:00:00	0	13.17	5.67
2019-04-20 16:00:00	0	15	6
2019-04-20 17:00:00	0	14.59	6.67
2019-04-20 18:00:00	116	13.75	7.25
2019-04-20 19:00:00	232	11.83	8.42
2019-04-20 20:00:00	52	13.17	6.42
2019-04-20 21:00:00	0	13.75	5.75
2019-04-20 22:00:00	0	11.25	5
2019-04-20 23:00:00	0	12.17	5
2019-04-21 00:00:00	0	10.11	3.67
2019-04-21 01:00:00	0	10.58	4
2019-04-21 02:00:00	0	8.17	3.67
2019-04-21 03:00:00	0	8.58	3.5
2019-04-21 04:00:00	0	10.58	3.92
2019-04-21 05:00:00	0	8.67	3.5
2019-04-21 06:00:00	0	8.92	3.25
2019-04-21 07:00:00	0	8.58	3.75
2019-04-21 08:00:00	0	7.83	3.25
2019-04-21 09:00:00	0	10.17	3.75
2019-04-21 10:00:00	0	11.08	5
2019-04-21 11:00:00	0	12.17	4.75
2019-04-21 12:00:00	0	12.59	5.92
2019-04-21 13:00:00	0	10.58	4.42
2019-04-21 14:00:00	0	13.75	5.75
2019-04-21 15:00:00	0	15.17	6.67
2019-04-21 16:00:00	0	14.67	6.17
2019-04-21 17:00:00	0	13.09	5.92
2019-04-21 18:00:00	0	11.75	5.25
2019-04-21 19:00:00	0	13.67	5.75
2019-04-21 20:00:00	0	13.5	5.92
2019-04-21 21:00:00	0	13.09	5.5
2019-04-21 22:00:00	0	12.08	4.92
2019-04-21 23:00:00	0	10.84	4.09
2019-04-22 00:00:00	0	11.22	4.67
2019-04-22 01:00:00	0	10.08	4.17
2019-04-22 02:00:00	0	9.25	3.5
2019-04-22 03:00:00	0	10.17	3.83
2019-04-22 04:00:00	0	8.67	3.5
2019-04-22 05:00:00	0	10.33	3.84
2019-04-22 06:00:00	0	9.08	3.34
2019-04-22 07:00:00	0	8.92	3.75
2019-04-22 08:00:00	0	9.42	3.67
2019-04-22 09:00:00	0	8.17	3.08
2019-04-22 10:00:00	0	11.92	4.92
2019-04-22 11:00:00	0	12.25	5
2019-04-22 12:00:00	0	12.5	5.5
2019-04-22 13:00:00	0	12.33	5
2019-04-22 14:00:00	0	12.42	5.58
2019-04-22 15:00:00	0	12.92	5.58
2019-04-22 16:00:00	0	14.59	5.83
2019-04-22 17:00:00	0	13.42	5.92
2019-04-22 18:00:00	0	13.67	5.75
2019-04-22 19:00:00	0	12.42	5.67
2019-04-22 20:00:00	0	11.92	5.25
2019-04-22 21:00:00	0	13.09	5.42
2019-04-22 22:00:00	0	10.84	4.75
2019-04-22 23:00:00	0	11.83	4.67
2019-04-23 00:00:00	0	10.56	5
2019-04-23 01:00:00	0	8.42	3.33
2019-04-23 02:00:00	0	9.5	3.58
2019-04-23 03:00:00	0	9.42	3.67
2019-04-23 04:00:00	0	9.42	3.5
2019-04-23 05:00:00	0	8.25	3.42
2019-04-23 06:00:00	0	8.83	3.75
2019-04-23 07:00:00	0	10.58	4.25
2019-04-23 08:00:00	0	7.67	2.83
2019-04-23 09:00:00	0	9.17	3
2019-04-23 10:00:00	0	11.08	4.92
2019-04-23 11:00:00	0	11.17	5.08
2019-04-23 12:00:00	0	12.5	5.08
2019-04-23 13:00:00	4	11.58	4.92
2019-04-23 14:00:00	56	10.83	5.25
2019-04-23 15:00:00	0	11.25	4.67
2019-04-23 16:00:00	0	13.42	5.67
2019-04-23 17:00:00	0	11.75	5.17
2019-04-23 18:00:00	0	11.92	4.58
2019-04-23 19:00:00	0	10.83	4.5
2019-04-23 20:00:00	0	12.67	5.25
2019-04-23 21:00:00	0	11.17	4.33
2019-04-23 22:00:00	0	9.25	3.5
2019-04-23 23:00:00	0	9.5	3.34
2019-04-24 00:00:00	0	7.89	3.34
2019-04-24 01:00:00	0	7.67	2.25
2019-04-24 02:00:00	0	9.25	3
2019-04-24 03:00:00	0	8.09	2.83
2019-04-24 04:00:00	0	9.42	3.17
2019-04-24 05:00:00	0	7.58	2.83
2019-04-24 06:00:00	0	8.08	3
2019-04-24 07:00:00	0	11.08	3.67
2019-04-24 08:00:00	0	9.25	3.33
2019-04-24 09:00:00	0	9.09	3.59
2019-04-24 10:00:00	0	10	3.67
2019-04-24 11:00:00	0	11.33	4.92
2019-04-24 12:00:00	0	10.09	4
2019-04-24 13:00:00	56	11.42	4.83
2019-04-24 14:00:00	0	10.08	4.17
2019-04-24 15:00:00	0	11	4.5
2019-04-24 16:00:00	120	12.08	6.5
2019-04-24 17:00:00	296	10	7.67
2019-04-24 18:00:00	456	11.08	11.09
2019-04-24 19:00:00	168	11.75	7.59
2019-04-24 20:00:00	0	12.67	5.58
2019-04-24 21:00:00	0	12.67	5.17
2019-04-24 22:00:00	0	8.5	3.67
2019-04-24 23:00:00	0	8.42	3.42
2019-04-25 00:00:00	0	8.56	3.22
2019-04-25 01:00:00	0	8.75	3.5
2019-04-25 02:00:00	0	9	3.25
2019-04-25 03:00:00	0	8.5	3.67
2019-04-25 04:00:00	0	8.25	3.17
2019-04-25 05:00:00	0	8.42	3.42
2019-04-25 06:00:00	0	9.42	3.5
2019-04-25 07:00:00	0	7.83	3.25
2019-04-25 08:00:00	0	8.33	3.25
2019-04-25 09:00:00	0	9.25	3.75
2019-04-25 10:00:00	0	8.58	3.58
2019-04-25 11:00:00	0	13	4.92
2019-04-25 12:00:00	0	12.5	5.75
2019-04-25 13:00:00	0	12.25	5.58
2019-04-25 14:00:00	0	13.67	5.92
2019-04-25 15:00:00	0	12.5	5.58
2019-04-25 16:00:00	60	13.58	6.75
2019-04-25 17:00:00	236	12.34	8.92
2019-04-25 18:00:00	464	11.75	11.75
2019-04-25 19:00:00	280	14.42	10.59
2019-04-25 20:00:00	0	15.5	6.58
2019-04-25 21:00:00	0	14.17	6.08
2019-04-25 22:00:00	0	13	6
2019-04-25 23:00:00	0	10	4.42
2019-04-26 00:00:00	0	13.11	5.11
2019-04-26 01:00:00	0	10.5	4.58
2019-04-26 02:00:00	0	9.33	3.67
2019-04-26 03:00:00	0	9	3.83
2019-04-26 04:00:00	0	9.59	4.09
2019-04-26 05:00:00	0	9.67	3.75
2019-04-26 06:00:00	0	8.92	3.67
2019-04-26 07:00:00	0	9.5	3.75
2019-04-26 08:00:00	0	8.25	3.42
2019-04-26 09:00:00	0	10.17	3.92
2019-04-26 10:00:00	0	12.25	5
2019-04-26 11:00:00	0	13.75	5.59
2019-04-26 12:00:00	0	13.58	5.75
2019-04-26 13:00:00	0	13	5.75
2019-04-26 14:00:00	0	14.34	6
2019-04-26 15:00:00	0	15.25	6.33
2019-04-26 16:00:00	0	15.59	6.5
2019-04-26 17:00:00	60	13.75	6.58
2019-04-26 18:00:00	232	12.5	8.75
2019-04-26 19:00:00	288	13.25	9.92
2019-04-26 20:00:00	52	15.25	7.17
2019-04-26 21:00:00	0	14.17	5.84
2019-04-26 22:00:00	0	13.58	5.59
2019-04-26 23:00:00	0	11.25	5
2019-04-27 00:00:00	0	10.89	4
2019-04-27 01:00:00	0	10	3.5
2019-04-27 02:00:00	0	9.84	3.75
2019-04-27 03:00:00	0	9.5	3.75
2019-04-27 04:00:00	0	12.17	4.92
2019-04-27 05:00:00	0	9.09	3.84
2019-04-27 06:00:00	0	9.34	3.08
2019-04-27 07:00:00	0	9.5	3.84
2019-04-27 08:00:00	0	8.84	3.42
2019-04-27 09:00:00	0	10	3.5
2019-04-27 10:00:00	0	11.75	4.75
2019-04-27 11:00:00	0	13.58	5.58
2019-04-27 12:00:00	0	13.34	6.08
2019-04-27 13:00:00	0	13.08	5.75
2019-04-27 14:00:00	60	14.92	7.58
2019-04-27 15:00:00	0	14.59	6.42
2019-04-27 16:00:00	0	14.42	5.75
2019-04-27 17:00:00	0	16.92	7.33
2019-04-27 18:00:00	64	13	6.67
2019-04-27 19:00:00	228	12.92	8.59
2019-04-27 20:00:00	56	13.09	6.84
2019-04-27 21:00:00	0	13.09	5.83
2019-04-27 22:00:00	0	13.84	5.83
2019-04-27 23:00:00	0	10.83	4.5
2019-04-28 00:00:00	0	10.78	4.22
2019-04-28 01:00:00	0	12.09	4.42
2019-04-28 02:00:00	0	9.58	3.59
2019-04-28 03:00:00	0	9.08	3.5
2019-04-28 04:00:00	0	11.58	4
2019-04-28 05:00:00	0	8.58	3.42
2019-04-28 06:00:00	0	8.34	3.42
2019-04-28 07:00:00	0	10	3.5
2019-04-28 08:00:00	0	8.84	3.17
2019-04-28 09:00:00	0	9.5	3.58
2019-04-28 10:00:00	0	11.67	5.25
2019-04-28 11:00:00	0	10.84	4.67
2019-04-28 12:00:00	0	14	5.75
2019-04-28 13:00:00	0	11.83	4.92
2019-04-28 14:00:00	0	12.5	5.5
2019-04-28 15:00:00	0	15.75	6.58
2019-04-28 16:00:00	0	14.42	6.25
2019-04-28 17:00:00	0	14.5	6.08
2019-04-28 18:00:00	0	13.42	6.17
2019-04-28 19:00:00	0	12.58	5.59
2019-04-28 20:00:00	0	14.5	6.17
2019-04-28 21:00:00	0	13.42	5.83
2019-04-28 22:00:00	0	11.25	5
2019-04-28 23:00:00	0	12.42	5.08
2019-04-29 00:00:00	0	12	4.89
2019-04-29 01:00:00	0	10.5	3.92
2019-04-29 02:00:00	0	10	4.17
2019-04-29 03:00:00	0	9.17	4
2019-04-29 04:00:00	0	11	4.42
2019-04-29 05:00:00	0	10	4
2019-04-29 06:00:00	0	9.08	3.67
2019-04-29 07:00:00	0	10.67	4.34
2019-04-29 08:00:00	0	8.58	3.5
2019-04-29 09:00:00	0	8.33	3.25
2019-04-29 10:00:00	0	12.17	4.33
2019-04-29 11:00:00	0	11.25	5
2019-04-29 12:00:00	0	13.09	5.08
2019-04-29 13:00:00	0	12.33	4.92
2019-04-29 14:00:00	0	12.5	5.5
2019-04-29 15:00:00	0	14.42	5.83
2019-04-29 16:00:00	0	13.67	6
2019-04-29 17:00:00	0	14.84	6
2019-04-29 18:00:00	0	13.58	5.67
2019-04-29 19:00:00	0	12.5	5.5
2019-04-29 20:00:00	0	14.17	5.92
2019-04-29 21:00:00	0	12.08	5.17
2019-04-29 22:00:00	0	11.67	5.25
2019-04-29 23:00:00	0	11.42	4.58
2019-04-30 00:00:00	0	13.67	5.67
2019-04-30 01:00:00	0	10.58	3.83
2019-04-30 02:00:00	0	8.58	3.58
2019-04-30 03:00:00	0	9.5	3.84
2019-04-30 04:00:00	0	9.67	3.67
2019-04-30 05:00:00	0	8.33	3.17
2019-04-30 06:00:00	93	12.83	6.84
2019-04-30 07:00:00	0	10	4
2019-04-30 08:00:00	0	8	3.17
2019-04-30 09:00:00	0	9.92	3.83
2019-04-30 10:00:00	0	10.58	4.5
2019-04-30 11:00:00	0	12.42	5
2019-04-30 12:00:00	0	12.42	5.58
2019-04-30 13:00:00	0	11.17	5.17
2019-04-30 14:00:00	0	12.33	4.67
2019-04-30 15:00:00	0	11.25	4.75
2019-04-30 16:00:00	0	12.5	5.67
2019-04-30 17:00:00	0	13.42	5.83
2019-04-30 18:00:00	0	10.75	4.59
2019-04-30 19:00:00	0	12.33	4.92
2019-04-30 20:00:00	0	12.59	5.67
2019-04-30 21:00:00	0	10.58	4.67
2019-04-30 22:00:00	0	11.17	4.42
2019-04-30 23:00:00	0	8.59	3.25
2019-05-01 00:00:00	0	9.44	3.67

## Sheet: PM 08130 06
Data/Hora	Intensidade(carros/hora)	Ocupacao(%)	Carga(%)
2019-04-01 00:00:00	0	9.89	4
2019-04-01 01:00:00	0	11.42	4.59
2019-04-01 02:00:00	0	11.67	4.42
2019-04-01 03:00:00	0	10.25	4.08
2019-04-01 04:00:00	0	10.5	4.08
2019-04-01 05:00:00	0	12.17	4.33
2019-04-01 06:00:00	0	11.84	4.58
2019-04-01 07:00:00	0	11.67	3.92
2019-04-01 08:00:00	0	10.84	5
2019-04-01 09:00:00	120	12.25	7.75
2019-04-01 10:00:00	176	11.08	8.42
2019-04-01 11:00:00	228	14.67	11.17
2019-04-01 12:00:00	177	12.08	8.84
2019-04-01 13:00:00	228	12.75	10
2019-04-01 14:00:00	177	11.75	8.92
2019-04-01 15:00:00	232	10.84	9.83
2019-04-01 16:00:00	172	13.42	9.33
2019-04-01 17:00:00	232	12.92	10.59
2019-04-01 18:00:00	228	12.42	10.08
2019-04-01 19:00:00	232	11.83	10.34
2019-04-01 20:00:00	108	11	7
2019-04-01 21:00:00	57	13.5	7.33
2019-04-01 22:00:00	0	10.84	4.5
2019-04-01 23:00:00	0	11.17	5
2019-04-02 00:00:00	0	11.44	4.78
2019-04-02 01:00:00	0	11.58	4.84
2019-04-02 02:00:00	0	11.67	4.5
2019-04-02 03:00:00	0	11.25	5.17
2019-04-02 04:00:00	0	10	4.25
2019-04-02 05:00:00	0	12.59	4.92
2019-04-02 06:00:00	0	10.08	4
2019-04-02 07:00:00	0	10.34	4.25
2019-04-02 08:00:00	0	12.58	4.92
2019-04-02 09:00:00	63	11.17	5.92
2019-04-02 10:00:00	228	12.75	10.09
2019-04-02 11:00:00	232	12.92	10.83
2019-04-02 12:00:00	232	12.34	10.59
2019-04-02 13:00:00	229	12.67	10
2019-04-02 14:00:00	231	11.08	9.5
2019-04-02 15:00:00	232	10.58	9.42
2019-04-02 16:00:00	228	12.25	9.67
2019-04-02 17:00:00	232	10.84	9.67
2019-04-02 18:00:00	232	10.17	9.08
2019-04-02 19:00:00	228	11.75	9.42
2019-04-02 20:00:00	228	9.34	9.08
2019-04-02 21:00:00	56	10.09	5.42
2019-04-02 22:00:00	0	10.75	4.17
2019-04-02 23:00:00	0	9.09	3.33
2019-04-03 00:00:00	0	8.22	3
2019-04-03 01:00:00	0	8.84	3.75
2019-04-03 02:00:00	0	9.09	3.34
2019-04-03 03:00:00	0	9.92	3.67
2019-04-03 04:00:00	0	8.67	3.34
2019-04-03 05:00:00	0	9.67	3.17
2019-04-03 06:00:00	0	9.75	4
2019-04-03 07:00:00	0	8.67	3.17
2019-04-03 08:00:00	60	10.08	5.42
2019-04-03 09:00:00	232	10.09	9
2019-04-03 10:00:00	232	9.5	9.25
2019-04-03 11:00:00	228	10.5	9.33
2019-04-03 12:00:00	232	11.25	9.92
2019-04-03 13:00:00	229	11.25	9.67
2019-04-03 14:00:00	231	11.17	10.17
2019-04-03 15:00:00	232	9.75	9.25
2019-04-03 16:00:00	344	11.17	12.25
2019-04-03 17:00:00	232	11.84	10.42
2019-04-03 18:00:00	229	11.33	9.42
2019-04-03 19:00:00	231	10.92	9.92
2019-04-03 20:00:00	168	9.25	7.83
2019-04-03 21:00:00	1	9.84	3.75
2019-04-03 22:00:00	0	8.59	3.5
2019-04-03 23:00:00	0	8.5	3.42
2019-04-04 00:00:00	0	9.22	3.33
2019-04-04 01:00:00	0	8.08	2.84
2019-04-04 02:00:00	0	10.67	4.09
2019-04-04 03:00:00	0	9	3.75
2019-04-04 04:00:00	0	8.58	3.34
2019-04-04 05:00:00	0	10.42	4
2019-04-04 06:00:00	0	9.17	3.83
2019-04-04 07:00:00	0	10	3.67
2019-04-04 08:00:00	60	9.59	5.58
2019-04-04 09:00:00	232	10.17	9.42
2019-04-04 10:00:00	228	12.42	9.83
2019-04-04 11:00:00	232	11.67	9.83
2019-04-04 12:00:00	232	11	9.75
2019-04-04 13:00:00	228	12.33	10.25
2019-04-04 14:00:00	232	11.34	10.09
2019-04-04 15:00:00	288	11.75	10.67
2019-04-04 16:00:00	460	10.42	15.42
2019-04-04 17:00:00	292	13.42	12.42
2019-04-04 18:00:00	280	13.42	11.67
2019-04-04 19:00:00	232	12.84	10.5
2019-04-04 20:00:00	168	13.59	9.08
2019-04-04 21:00:00	0	10.84	5
2019-04-04 22:00:00	0	11.75	4.75
2019-04-04 23:00:00	0	12.42	5
2019-04-05 00:00:00	0	12.22	4.56
2019-04-05 01:00:00	0	13.25	4.75
2019-04-05 02:00:00	0	11.42	5.09
2019-04-05 03:00:00	0	11.75	4.5
2019-04-05 04:00:00	0	11.92	4.42
2019-04-05 05:00:00	0	10.83	4.33
2019-04-05 06:00:00	0	13.42	4.5
2019-04-05 07:00:00	0	10.92	4.67
2019-04-05 08:00:00	4	12.67	4.83
2019-04-05 09:00:00	228	12.92	10.08
2019-04-05 10:00:00	232	12.75	10.75
2019-04-05 11:00:00	232	12.75	10.59
2019-04-05 12:00:00	228	13.83	10.84
2019-04-05 13:00:00	232	12.67	10.33
2019-04-05 14:00:00	228	14.84	10.84
2019-04-05 15:00:00	344	13.09	13.67
2019-04-05 16:00:00	348	13.42	14.09
2019-04-05 17:00:00	336	14.42	13.08
2019-04-05 18:00:00	288	14.09	13
2019-04-05 19:00:00	232	12.92	10.67
2019-04-05 20:00:00	224	14.25	11
2019-04-05 21:00:00	0	12.08	4.92
2019-04-05 22:00:00	0	13.08	4.92
2019-04-05 23:00:00	0	11.34	4.42
2019-04-06 00:00:00	0	12.56	5.11
2019-04-06 01:00:00	0	11	4.84
2019-04-06 02:00:00	0	12.09	4.33
2019-04-06 03:00:00	0	12.33	4.33
2019-04-06 04:00:00	0	10.33	4
2019-04-06 05:00:00	0	13	4.42
2019-04-06 06:00:00	0	11	4.5
2019-04-06 07:00:00	0	12.75	5.17
2019-04-06 08:00:00	0	13.09	4.83
2019-04-06 09:00:00	176	11.67	8.67
2019-04-06 10:00:00	228	14.17	10.67
2019-04-06 11:00:00	232	12.75	10.67
2019-04-06 12:00:00	232	12.08	10.34
2019-04-06 13:00:00	228	14.42	10.92
2019-04-06 14:00:00	232	12.34	10.5
2019-04-06 15:00:00	232	14.33	10.75
2019-04-06 16:00:00	288	12.75	12.08
2019-04-06 17:00:00	292	12.25	12
2019-04-06 18:00:00	288	14.33	12.58
2019-04-06 19:00:00	232	12.08	10.5
2019-04-06 20:00:00	228	15.33	11.33
2019-04-06 21:00:00	56	11.84	6.67
2019-04-06 22:00:00	0	11.34	4.83
2019-04-06 23:00:00	0	13.25	5.42
2019-04-07 00:00:00	0	13.78	6.11
2019-04-07 01:00:00	0	12.83	5.17
2019-04-07 02:00:00	0	11.75	5.17
2019-04-07 03:00:00	0	12.5	5.17
2019-04-07 04:00:00	0	12	5.42
2019-04-07 05:00:00	0	11.67	4.92
2019-04-07 06:00:00	0	12.67	5.08
2019-04-07 07:00:00	0	10.5	4.42
2019-04-07 08:00:00	0	12.75	5.17
2019-04-07 09:00:00	120	13.08	8.75
2019-04-07 10:00:00	232	12.08	10.5
2019-04-07 11:00:00	228	13.83	10.75
2019-04-07 12:00:00	232	13.25	11
2019-04-07 13:00:00	228	13.09	10.09
2019-04-07 14:00:00	172	11.67	8.75
2019-04-07 15:00:00	232	12.25	10.09
2019-04-07 16:00:00	228	13.17	10
2019-04-07 17:00:00	232	12.84	10.67
2019-04-07 18:00:00	228	13.67	10.34
2019-04-07 19:00:00	232	12.25	10.67
2019-04-07 20:00:00	108	13.42	7.5
2019-04-07 21:00:00	0	14.09	5.75
2019-04-07 22:00:00	0	10.17	4.34
2019-04-07 23:00:00	0	10.67	4
2019-04-08 00:00:00	0	10.22	4.22
2019-04-08 01:00:00	0	12.59	4.75
2019-04-08 02:00:00	0	13	5.25
2019-04-08 03:00:00	0	11.59	4.75
2019-04-08 04:00:00	0	13.5	5.09
2019-04-08 05:00:00	0	11.17	4.67
2019-04-08 06:00:00	0	12	4.59
2019-04-08 07:00:00	0	12.25	4.58
2019-04-08 08:00:00	0	11.09	4.42
2019-04-08 09:00:00	56	14.08	7.17
2019-04-08 10:00:00	4	13	6.17
2019-04-08 11:00:00	116	13.42	8.67
2019-04-08 12:00:00	113	14.42	8.92
2019-04-08 13:00:00	176	12.33	9
2019-04-08 14:00:00	112	13.33	8.42
2019-04-08 15:00:00	176	12.75	9.34
2019-04-08 16:00:00	112	12.08	7.83
2019-04-08 17:00:00	176	14.92	10.42
2019-04-08 18:00:00	232	11.83	10.08
2019-04-08 19:00:00	228	11.92	10.25
2019-04-08 20:00:00	0	13.34	5.58
2019-04-08 21:00:00	0	13.17	6
2019-04-08 22:00:00	0	13.5	5.75
2019-04-08 23:00:00	0	12.5	5.33
2019-04-09 00:00:00	0	13.11	5.45
2019-04-09 01:00:00	0	14	5.92
2019-04-09 02:00:00	0	11.83	5.25
2019-04-09 03:00:00	0	13.5	5.59
2019-04-09 04:00:00	0	11.84	5.42
2019-04-09 05:00:00	0	11.17	4.75
2019-04-09 06:00:00	0	12.42	5.25
2019-04-09 07:00:00	0	12.33	5.25
2019-04-09 08:00:00	0	12.75	5.25
2019-04-09 09:00:00	4	12.17	5.67
2019-04-09 10:00:00	108	12.25	7.92
2019-04-09 11:00:00	121	14.67	8.67
2019-04-09 12:00:00	172	13.84	9.5
2019-04-09 13:00:00	229	12.83	10
2019-04-09 14:00:00	167	11.33	8.34
2019-04-09 15:00:00	176	12.59	8.5
2019-04-09 16:00:00	228	12.42	9.5
2019-04-09 17:00:00	232	11.67	9.92
2019-04-09 18:00:00	232	11.75	9.83
2019-04-09 19:00:00	172	12.42	8.25
2019-04-09 20:00:00	172	10.84	7.67
2019-04-09 21:00:00	0	13.25	5.09
2019-04-09 22:00:00	0	10.67	4.42
2019-04-09 23:00:00	0	11.09	4
2019-04-10 00:00:00	0	9.56	3.67
2019-04-10 01:00:00	0	10.25	3.84
2019-04-10 02:00:00	0	11.17	4.09
2019-04-10 03:00:00	0	10.75	4
2019-04-10 04:00:00	0	9.67	3.58
2019-04-10 05:00:00	0	11.17	4
2019-04-10 06:00:00	0	10.17	3.92
2019-04-10 07:00:00	0	11	4
2019-04-10 08:00:00	0	9.5	3.92
2019-04-10 09:00:00	176	10.67	7.67
2019-04-10 10:00:00	168	13.34	8.75
2019-04-10 11:00:00	232	10.17	9.25
2019-04-10 12:00:00	232	11.34	9.42
2019-04-10 13:00:00	228	13.75	10.58
2019-04-10 14:00:00	232	11.42	9.92
2019-04-10 15:00:00	228	13.17	10.09
2019-04-10 16:00:00	232	10.92	9.58
2019-04-10 17:00:00	232	11.75	10.33
2019-04-10 18:00:00	228	13.67	10.67
2019-04-10 19:00:00	232	11.42	10
2019-04-10 20:00:00	112	12.42	7.58
2019-04-10 21:00:00	0	8.75	3.59
2019-04-10 22:00:00	0	9.25	3.59
2019-04-10 23:00:00	0	11.08	4.25
2019-04-11 00:00:00	0	12.56	4.67
2019-04-11 01:00:00	0	10.67	3.92
2019-04-11 02:00:00	0	10	4.33
2019-04-11 03:00:00	0	9.59	4.25
2019-04-11 04:00:00	0	11.09	4.09
2019-04-11 05:00:00	0	9.58	3.84
2019-04-11 06:00:00	0	11.84	4.67
2019-04-11 07:00:00	0	9.42	4
2019-04-11 08:00:00	4	10.42	4.17
2019-04-11 09:00:00	228	12.83	10.33
2019-04-11 10:00:00	173	11.92	8.67
2019-04-11 11:00:00	176	13.42	9.25
2019-04-11 12:00:00	177	11.83	8.75
2019-04-11 13:00:00	229	12.92	10.33
2019-04-11 14:00:00	231	12.67	10.92
2019-04-11 15:00:00	232	11	9.75
2019-04-11 16:00:00	344	12.58	12.75
2019-04-11 17:00:00	232	13.5	11.5
2019-04-11 18:00:00	232	12.92	10.92
2019-04-11 19:00:00	228	15.42	11.58
2019-04-11 20:00:00	112	13.08	8.25
2019-04-11 21:00:00	0	13.42	5.67
2019-04-11 22:00:00	0	12.42	5.5
2019-04-11 23:00:00	0	12.42	5.59
2019-04-12 00:00:00	0	13	5.56
2019-04-12 01:00:00	0	11.25	4.67
2019-04-12 02:00:00	0	13	5.34
2019-04-12 03:00:00	0	12	5.17
2019-04-12 04:00:00	0	11.08	4.92
2019-04-12 05:00:00	0	12.58	5.09
2019-04-12 06:00:00	0	12.08	4.84
2019-04-12 07:00:00	0	13.17	5.5
2019-04-12 08:00:00	0	13.25	5.83
2019-04-12 09:00:00	60	12.17	6.75
2019-04-12 10:00:00	164	15.25	9.67
2019-04-12 11:00:00	120	14	8.84
2019-04-12 12:00:00	168	14.59	9.67
2019-04-12 13:00:00	232	12.75	11
2019-04-12 14:00:00	232	14.59	11.42
2019-04-12 15:00:00	228	15.67	11.58
2019-04-12 16:00:00	232	14.17	11.75
2019-04-12 17:00:00	228	15.09	11.33
2019-04-12 18:00:00	232	15	12.08
2019-04-12 19:00:00	232	14.17	11.5
2019-04-12 20:00:00	168	14.92	9.84
2019-04-12 21:00:00	0	13	6
2019-04-12 22:00:00	0	12.67	5.59
2019-04-12 23:00:00	0	13.08	5.34
2019-04-13 00:00:00	0	13.78	5.45
2019-04-13 01:00:00	0	13.58	5.5
2019-04-13 02:00:00	0	12.5	5.25
2019-04-13 03:00:00	0	11.42	4.5
2019-04-13 04:00:00	0	12.58	5
2019-04-13 05:00:00	0	12.08	4.59
2019-04-13 06:00:00	0	12.67	4.59
2019-04-13 07:00:00	0	13.25	5.83
2019-04-13 08:00:00	0	12.25	5.34
2019-04-13 09:00:00	60	14.25	7.33
2019-04-13 10:00:00	172	13.75	10.08
2019-04-13 11:00:00	228	15	11.17
2019-04-13 12:00:00	232	13.83	11.42
2019-04-13 13:00:00	232	13.59	11.08
2019-04-13 14:00:00	228	15.33	11.58
2019-04-13 15:00:00	232	13.75	11.17
2019-04-13 16:00:00	228	14.5	11.17
2019-04-13 17:00:00	232	13.92	11.25
2019-04-13 18:00:00	232	14	11.42
2019-04-13 19:00:00	228	14.58	11.25
2019-04-13 20:00:00	112	14.09	8.59
2019-04-13 21:00:00	0	13.75	5.75
2019-04-13 22:00:00	0	12.92	5.58
2019-04-13 23:00:00	0	11.08	4.84
2019-04-14 00:00:00	0	13	5
2019-04-14 01:00:00	0	12.08	5.25
2019-04-14 02:00:00	0	13.42	5.67
2019-04-14 03:00:00	0	13.25	6
2019-04-14 04:00:00	0	11.92	5.17
2019-04-14 05:00:00	0	13.83	5.59
2019-04-14 06:00:00	0	11.67	4.92
2019-04-14 07:00:00	0	12.58	5.25
2019-04-14 08:00:00	0	13.42	5.84
2019-04-14 09:00:00	60	12.42	6.67
2019-04-14 10:00:00	120	14.58	8.75
2019-04-14 11:00:00	172	13.5	9.42
2019-04-14 12:00:00	121	14.84	8.75
2019-04-14 13:00:00	172	12.5	8.92
2019-04-14 14:00:00	60	12.5	6.42
2019-04-14 15:00:00	120	14.67	8.75
2019-04-14 16:00:00	120	13.08	8.34
2019-04-14 17:00:00	173	14.92	10.33
2019-04-14 18:00:00	228	13	10.33
2019-04-14 19:00:00	121	13.25	7.75
2019-04-14 20:00:00	0	15.58	6.5
2019-04-14 21:00:00	0	13.34	6
2019-04-14 22:00:00	0	14	5.59
2019-04-14 23:00:00	0	10.33	4.42
2019-04-15 00:00:00	0	12.78	4.89
2019-04-15 01:00:00	0	14.42	6
2019-04-15 02:00:00	0	12.33	5.5
2019-04-15 03:00:00	0	14.25	5.67
2019-04-15 04:00:00	0	13.09	5.34
2019-04-15 05:00:00	0	12.08	4.92
2019-04-15 06:00:00	0	14.09	5.42
2019-04-15 07:00:00	0	13	5.34
2019-04-15 08:00:00	0	13.34	5
2019-04-15 09:00:00	0	13.84	5.09
2019-04-15 10:00:00	0	13.34	6.08
2019-04-15 11:00:00	4	14.25	6.17
2019-04-15 12:00:00	52	15	7.67
2019-04-15 13:00:00	64	13.5	7.42
2019-04-15 14:00:00	52	14.5	7.42
2019-04-15 15:00:00	60	12.75	7.25
2019-04-15 16:00:00	52	13.25	6.92
2019-04-15 17:00:00	116	15.59	9.42
2019-04-15 18:00:00	176	13	9
2019-04-15 19:00:00	108	14.59	8.5
2019-04-15 20:00:00	0	11.17	4.84
2019-04-15 21:00:00	0	14	5.33
2019-04-15 22:00:00	0	14.67	6.25
2019-04-15 23:00:00	0	12.42	5.17
2019-04-16 00:00:00	0	14.22	6.11
2019-04-16 01:00:00	0	14.67	6.25
2019-04-16 02:00:00	0	12.17	5.33
2019-04-16 03:00:00	0	14.67	6
2019-04-16 04:00:00	0	12.34	5.25
2019-04-16 05:00:00	0	12.09	5
2019-04-16 06:00:00	0	13.92	6.17
2019-04-16 07:00:00	0	13	5.83
2019-04-16 08:00:00	0	14.34	5.92
2019-04-16 09:00:00	0	12.5	5.67
2019-04-16 10:00:00	0	13.09	5.58
2019-04-16 11:00:00	0	15	6.34
2019-04-16 12:00:00	60	14.59	7.67
2019-04-16 13:00:00	112	12.59	7.5
2019-04-16 14:00:00	108	13.25	7.67
2019-04-16 15:00:00	4	13.5	5.33
2019-04-16 16:00:00	168	12.42	8.33
2019-04-16 17:00:00	176	12.75	9.59
2019-04-16 18:00:00	172	12.34	8.83
2019-04-16 19:00:00	108	13.25	7.92
2019-04-16 20:00:00	56	12	5.92
2019-04-16 21:00:00	0	12.75	4.5
2019-04-16 22:00:00	0	11.17	4.75
2019-04-16 23:00:00	0	11.67	4.42
2019-04-17 00:00:00	0	11.78	4.67
2019-04-17 01:00:00	0	10.84	4.25
2019-04-17 02:00:00	0	13.59	4.67
2019-04-17 03:00:00	0	10.67	4.58
2019-04-17 04:00:00	0	11.59	4.25
2019-04-17 05:00:00	0	12.33	4.17
2019-04-17 06:00:00	0	11.67	4.59
2019-04-17 07:00:00	0	11.75	4.5
2019-04-17 08:00:00	0	12.25	4.75
2019-04-17 09:00:00	64	12.09	6
2019-04-17 10:00:00	52	13.09	6.33
2019-04-17 11:00:00	112	11.17	7.34
2019-04-17 12:00:00	120	12.84	8.08
2019-04-17 13:00:00	113	13.42	8.08
2019-04-17 14:00:00	232	12.33	10.17
2019-04-17 15:00:00	232	11.75	9.92
2019-04-17 16:00:00	228	12.67	10.25
2019-04-17 17:00:00	232	13.25	10.5
2019-04-17 18:00:00	172	13.42	8.92
2019-04-17 19:00:00	116	12.33	7.59
2019-04-17 20:00:00	52	12.5	6.08
2019-04-17 21:00:00	0	10.58	4.5
2019-04-17 22:00:00	0	11.33	4.34
2019-04-17 23:00:00	0	12.42	4.34
2019-04-18 00:00:00	0	10.56	4.56
2019-04-18 01:00:00	0	9.58	3.34
2019-04-18 02:00:00	0	11.92	4.84
2019-04-18 03:00:00	0	11.83	5.09
2019-04-18 04:00:00	0	11.25	4.34
2019-04-18 05:00:00	0	12.17	5.5
2019-04-18 06:00:00	0	11	4.67
2019-04-18 07:00:00	0	12.42	5.09
2019-04-18 08:00:00	0	12	5.17
2019-04-18 09:00:00	64	12	6.67
2019-04-18 10:00:00	53	13.75	7.17
2019-04-18 11:00:00	116	12.42	8.33
2019-04-18 12:00:00	60	13.5	7.42
2019-04-18 13:00:00	120	13.25	8.67
2019-04-18 14:00:00	176	12.42	8.84
2019-04-18 15:00:00	228	13.58	10.59
2019-04-18 16:00:00	232	12.42	10.42
2019-04-18 17:00:00	228	15.33	11.42
2019-04-18 18:00:00	176	13.75	10.5
2019-04-18 19:00:00	172	14.08	9.5
2019-04-18 20:00:00	0	15.58	6.67
2019-04-18 21:00:00	0	12.83	5.5
2019-04-18 22:00:00	0	13.75	5.67
2019-04-18 23:00:00	0	13.92	6.25
2019-04-19 00:00:00	0	14.78	6.11
2019-04-19 01:00:00	0	14	5.67
2019-04-19 02:00:00	0	13.17	6.17
2019-04-19 03:00:00	0	12.42	5.75
2019-04-19 04:00:00	0	14.58	6.25
2019-04-19 05:00:00	0	12	5.25
2019-04-19 06:00:00	0	14.5	5.75
2019-04-19 07:00:00	0	12.67	5.67
2019-04-19 08:00:00	0	12.84	5.42
2019-04-19 09:00:00	0	14.5	5.83
2019-04-19 10:00:00	56	14.59	7.75
2019-04-19 11:00:00	4	15.17	6.33
2019-04-19 12:00:00	56	15.25	7.67
2019-04-19 13:00:00	168	13.75	9.75
2019-04-19 14:00:00	179	15.17	10.17
2019-04-19 15:00:00	228	17.42	12.58
2019-04-19 16:00:00	232	15.17	11.92
2019-04-19 17:00:00	228	15.67	11.5
2019-04-19 18:00:00	232	15.25	12.08
2019-04-19 19:00:00	112	15.59	9.09
2019-04-19 20:00:00	52	16	7.42
2019-04-19 21:00:00	0	13.25	5.84
2019-04-19 22:00:00	0	14.92	6.09
2019-04-19 23:00:00	0	12.5	5.84
2019-04-20 00:00:00	0	14.78	5.89
2019-04-20 01:00:00	0	14.34	5.83
2019-04-20 02:00:00	0	12.84	5.34
2019-04-20 03:00:00	0	14.34	5.75
2019-04-20 04:00:00	0	12.34	5.5
2019-04-20 05:00:00	0	13.09	5.42
2019-04-20 06:00:00	0	14.17	6.09
2019-04-20 07:00:00	0	13.09	6
2019-04-20 08:00:00	0	13.42	5.92
2019-04-20 09:00:00	0	14.84	6.25
2019-04-20 10:00:00	112	14	8.59
2019-04-20 11:00:00	56	15.5	7.33
2019-04-20 12:00:00	115	14.5	9
2019-04-20 13:00:00	119	16.17	9.33
2019-04-20 14:00:00	116	14	8.92
2019-04-20 15:00:00	232	14.5	11.5
2019-04-20 16:00:00	228	15.5	11.5
2019-04-20 17:00:00	232	14.5	11.75
2019-04-20 18:00:00	228	16.67	12
2019-04-20 19:00:00	168	13.84	9.75
2019-04-20 20:00:00	0	15	6.42
2019-04-20 21:00:00	0	15.42	6.67
2019-04-20 22:00:00	0	13.25	5.84
2019-04-20 23:00:00	0	14.75	6.25
2019-04-21 00:00:00	0	13.78	5.67
2019-04-21 01:00:00	0	14.67	5.92
2019-04-21 02:00:00	0	13.67	6.17
2019-04-21 03:00:00	0	13.34	5.84
2019-04-21 04:00:00	0	15	6.25
2019-04-21 05:00:00	0	13.08	5.42
2019-04-21 06:00:00	0	14	5.25
2019-04-21 07:00:00	0	12.08	5.42
2019-04-21 08:00:00	0	13.25	5.83
2019-04-21 09:00:00	0	15.17	6.25
2019-04-21 10:00:00	0	13.59	5.92
2019-04-21 11:00:00	0	16.17	6.17
2019-04-21 12:00:00	60	13.67	7.75
2019-04-21 13:00:00	60	13.33	7.17
2019-04-21 14:00:00	0	15.25	6.42
2019-04-21 15:00:00	56	13.75	7
2019-04-21 16:00:00	3	15.75	6.42
2019-04-21 17:00:00	117	13.67	8.67
2019-04-21 18:00:00	120	13.08	8.33
2019-04-21 19:00:00	0	15.58	6.5
2019-04-21 20:00:00	0	15.5	6.5
2019-04-21 21:00:00	0	14.42	6
2019-04-21 22:00:00	0	13.92	5.58
2019-04-21 23:00:00	0	10.84	4.42
2019-04-22 00:00:00	0	11.89	4.89
2019-04-22 01:00:00	0	13.67	5.92
2019-04-22 02:00:00	0	13.92	5.92
2019-04-22 03:00:00	0	14.25	5.83
2019-04-22 04:00:00	0	12.42	5.42
2019-04-22 05:00:00	0	15.25	6.17
2019-04-22 06:00:00	0	13.17	5.58
2019-04-22 07:00:00	0	12.83	5.59
2019-04-22 08:00:00	0	14.92	6.33
2019-04-22 09:00:00	0	12.83	5.5
2019-04-22 10:00:00	0	15.58	6.59
2019-04-22 11:00:00	0	16.92	6.92
2019-04-22 12:00:00	0	14	6
2019-04-22 13:00:00	4	16.33	6.75
2019-04-22 14:00:00	56	13.25	7.42
2019-04-22 15:00:00	0	13.67	5.84
2019-04-22 16:00:00	0	15.42	6.42
2019-04-22 17:00:00	60	15	7.92
2019-04-22 18:00:00	4	15.83	6.67
2019-04-22 19:00:00	56	13.75	7.33
2019-04-22 20:00:00	0	12.25	5.33
2019-04-22 21:00:00	0	16.83	7.08
2019-04-22 22:00:00	0	14.25	6.17
2019-04-22 23:00:00	0	14.75	5.92
2019-04-23 00:00:00	0	12.44	6
2019-04-23 01:00:00	0	13.75	6.09
2019-04-23 02:00:00	0	15.08	6.42
2019-04-23 03:00:00	0	13.42	5.67
2019-04-23 04:00:00	0	14.17	5.5
2019-04-23 05:00:00	0	12.75	5.67
2019-04-23 06:00:00	0	12.83	5.58
2019-04-23 07:00:00	0	14.83	6.17
2019-04-23 08:00:00	0	13.25	5.67
2019-04-23 09:00:00	0	13.75	5.58
2019-04-23 10:00:00	0	14.33	6.42
2019-04-23 11:00:00	0	14	6.08
2019-04-23 12:00:00	0	15.83	6.33
2019-04-23 13:00:00	0	14.83	6.08
2019-04-23 14:00:00	0	13.34	5.67
2019-04-23 15:00:00	0	14.5	5.75
2019-04-23 16:00:00	59	13.34	6.58
2019-04-23 17:00:00	60	13.75	7.34
2019-04-23 18:00:00	4	14.5	6.08
2019-04-23 19:00:00	56	12.84	7
2019-04-23 20:00:00	0	12.84	5.17
2019-04-23 21:00:00	0	13.59	5.25
2019-04-23 22:00:00	0	12.34	5.17
2019-04-23 23:00:00	0	13.92	5
2019-04-24 00:00:00	0	12.33	5.67
2019-04-24 01:00:00	0	11.75	4.5
2019-04-24 02:00:00	0	14.08	5.42
2019-04-24 03:00:00	0	11.17	4.42
2019-04-24 04:00:00	0	13.5	4.83
2019-04-24 05:00:00	0	10.84	4.5
2019-04-24 06:00:00	0	12.33	5
2019-04-24 07:00:00	0	15.25	5.92
2019-04-24 08:00:00	0	12.5	5.25
2019-04-24 09:00:00	4	12.59	5
2019-04-24 10:00:00	52	14.17	6.92
2019-04-24 11:00:00	0	12.34	5.59
2019-04-24 12:00:00	64	13.25	7.09
2019-04-24 13:00:00	52	14.83	7.5
2019-04-24 14:00:00	112	12.75	7.92
2019-04-24 15:00:00	120	13	8.5
2019-04-24 16:00:00	228	14	11
2019-04-24 17:00:00	116	13.42	8.34
2019-04-24 18:00:00	112	14.25	8.67
2019-04-24 19:00:00	56	12.84	7.17
2019-04-24 20:00:00	0	12.42	5.34
2019-04-24 21:00:00	0	13.33	5.59
2019-04-24 22:00:00	0	12.75	6
2019-04-24 23:00:00	0	11.92	5.25
2019-04-25 00:00:00	0	13.11	5.67
2019-04-25 01:00:00	0	11	4.67
2019-04-25 02:00:00	0	12.84	5.09
2019-04-25 03:00:00	0	12.42	5.83
2019-04-25 04:00:00	0	11.25	4.59
2019-04-25 05:00:00	0	12.08	5.42
2019-04-25 06:00:00	0	13.42	5.67
2019-04-25 07:00:00	0	11.92	5.33
2019-04-25 08:00:00	0	12.42	5.75
2019-04-25 09:00:00	4	14.42	6.17
2019-04-25 10:00:00	56	13.42	7.17
2019-04-25 11:00:00	0	14.92	6.09
2019-04-25 12:00:00	4	13.25	6.17
2019-04-25 13:00:00	56	13.5	7.33
2019-04-25 14:00:00	4	14.92	6.34
2019-04-25 15:00:00	232	13	10.84
2019-04-25 16:00:00	229	14.67	11.25
2019-04-25 17:00:00	231	14.83	11.59
2019-04-25 18:00:00	168	14.75	10.67
2019-04-25 19:00:00	0	16.17	6.33
2019-04-25 20:00:00	0	15.17	6.33
2019-04-25 21:00:00	0	14.67	6
2019-04-25 22:00:00	0	13.83	6.34
2019-04-25 23:00:00	0	13.75	6.09
2019-04-26 00:00:00	0	14.89	6.33
2019-04-26 01:00:00	0	12.75	5.5
2019-04-26 02:00:00	0	14.75	6.09
2019-04-26 03:00:00	0	13.42	6.17
2019-04-26 04:00:00	0	13.33	5.92
2019-04-26 05:00:00	0	14.75	6.5
2019-04-26 06:00:00	0	13.25	5.83
2019-04-26 07:00:00	0	14.5	6.34
2019-04-26 08:00:00	0	13.75	6.17
2019-04-26 09:00:00	0	14.09	6.08
2019-04-26 10:00:00	0	16.58	6.92
2019-04-26 11:00:00	0	16.75	7.25
2019-04-26 12:00:00	0	15.59	6.42
2019-04-26 13:00:00	56	14.67	8.17
2019-04-26 14:00:00	59	15.84	8.17
2019-04-26 15:00:00	228	18.33	12.67
2019-04-26 16:00:00	232	16.59	12.08
2019-04-26 17:00:00	228	16.42	11.59
2019-04-26 18:00:00	232	16.17	12.42
2019-04-26 19:00:00	52	16.92	8.75
2019-04-26 20:00:00	0	16.84	6.75
2019-04-26 21:00:00	0	14.42	6.09
2019-04-26 22:00:00	0	15.75	6.34
2019-04-26 23:00:00	0	12.75	5.75
2019-04-27 00:00:00	0	15.11	5.89
2019-04-27 01:00:00	0	14.83	6.33
2019-04-27 02:00:00	0	14	6.33
2019-04-27 03:00:00	0	13.84	6
2019-04-27 04:00:00	0	14.25	6.17
2019-04-27 05:00:00	0	14	5.92
2019-04-27 06:00:00	0	14.75	5.92
2019-04-27 07:00:00	0	13.84	6.42
2019-04-27 08:00:00	0	14.09	6.17
2019-04-27 09:00:00	0	15.25	6.5
2019-04-27 10:00:00	0	15.42	6.5
2019-04-27 11:00:00	0	16.34	6.5
2019-04-27 12:00:00	0	15.5	6.84
2019-04-27 13:00:00	56	15.58	8.42
2019-04-27 14:00:00	4	16.17	6.75
2019-04-27 15:00:00	176	16.42	11
2019-04-27 16:00:00	232	14.59	11.59
2019-04-27 17:00:00	172	17.09	11.42
2019-04-27 18:00:00	228	15.59	11.75
2019-04-27 19:00:00	60	15.92	7.84
2019-04-27 20:00:00	0	15.09	6.67
2019-04-27 21:00:00	0	15	6.5
2019-04-27 22:00:00	0	15.42	6.17
2019-04-27 23:00:00	0	13.75	6.17
2019-04-28 00:00:00	0	15	6.11
2019-04-28 01:00:00	0	15.34	6.42
2019-04-28 02:00:00	0	14.84	6.5
2019-04-28 03:00:00	0	14.42	6
2019-04-28 04:00:00	0	15.75	6.42
2019-04-28 05:00:00	0	13.67	6.25
2019-04-28 06:00:00	0	14.09	5.84
2019-04-28 07:00:00	0	14.42	5.92
2019-04-28 08:00:00	0	14.5	5.92
2019-04-28 09:00:00	0	15.5	6.17
2019-04-28 10:00:00	0	14.5	6.67
2019-04-28 11:00:00	0	15.67	6.75
2019-04-28 12:00:00	0	15.75	6.59
2019-04-28 13:00:00	0	14.5	6.25
2019-04-28 14:00:00	0	14.5	6.34
2019-04-28 15:00:00	0	16	6.67
2019-04-28 16:00:00	0	14.83	6.42
2019-04-28 17:00:00	0	15.75	6.42
2019-04-28 18:00:00	0	14.67	6.5
2019-04-28 19:00:00	0	14.84	6.42
2019-04-28 20:00:00	0	16.67	6.92
2019-04-28 21:00:00	0	16.08	6.92
2019-04-28 22:00:00	0	13.25	5.92
2019-04-28 23:00:00	0	14	5.92
2019-04-29 00:00:00	0	13.33	5.67
2019-04-29 01:00:00	0	15.92	6.42
2019-04-29 02:00:00	0	15.17	6.5
2019-04-29 03:00:00	0	13.33	5.84
2019-04-29 04:00:00	0	15.42	6.42
2019-04-29 05:00:00	0	14.17	6.17
2019-04-29 06:00:00	0	14	6
2019-04-29 07:00:00	0	15.67	6.25
2019-04-29 08:00:00	0	14	6.17
2019-04-29 09:00:00	0	13.59	5.92
2019-04-29 10:00:00	0	17	6.5
2019-04-29 11:00:00	0	15.09	6.42
2019-04-29 12:00:00	0	16	6.42
2019-04-29 13:00:00	0	16.59	6.58
2019-04-29 14:00:00	0	13.84	6.08
2019-04-29 15:00:00	0	16.59	6.58
2019-04-29 16:00:00	0	14	6.25
2019-04-29 17:00:00	0	16.25	6.58
2019-04-29 18:00:00	0	16.33	6.67
2019-04-29 19:00:00	0	14.42	6.17
2019-04-29 20:00:00	0	15.34	6.42
2019-04-29 21:00:00	0	15.59	6.58
2019-04-29 22:00:00	0	15.67	6.75
2019-04-29 23:00:00	0	15.5	6.42
2019-04-30 00:00:00	0	16	6.56
2019-04-30 01:00:00	0	16.67	6.83
2019-04-30 02:00:00	0	14	6.17
2019-04-30 03:00:00	0	14	5.92
2019-04-30 04:00:00	0	14.92	6.33
2019-04-30 05:00:00	0	13.34	5.92
2019-04-30 06:00:00	0	15.83	6.33
2019-04-30 07:00:00	0	13.67	6.17
2019-04-30 08:00:00	0	13.59	5.84
2019-04-30 09:00:00	0	15.84	6.59
2019-04-30 10:00:00	0	14.75	6.25
2019-04-30 11:00:00	0	15.58	6.17
2019-04-30 12:00:00	0	17.25	7.5
2019-04-30 13:00:00	0	14.42	6.17
2019-04-30 14:00:00	0	15.67	6.34
2019-04-30 15:00:00	0	14.67	6.42
2019-04-30 16:00:00	0	13.09	5.84
2019-04-30 17:00:00	0	15.83	6.67
2019-04-30 18:00:00	0	13.83	6.08
2019-04-30 19:00:00	0	15.17	6.33
2019-04-30 20:00:00	0	13.5	5.83
2019-04-30 21:00:00	0	12.92	5.75
2019-04-30 22:00:00	0	15.42	6.42
2019-04-30 23:00:00	0	12.33	5.25
2019-05-01 00:00:00	0	14.11	6.22

## Sheet: PM 08170 01
Data/Hora	Intensidade(carros/hora)	Ocupacao(%)	Carga(%)
2019-04-01 00:00:00	0	0	0
2019-04-01 01:00:00	0	0	0
2019-04-01 02:00:00	0	0	0
2019-04-01 03:00:00	0	0	0
2019-04-01 04:00:00	0	0	0
2019-04-01 05:00:00	0	0	0
2019-04-01 06:00:00	0	0	0
2019-04-01 07:00:00	0	0	0
2019-04-01 08:00:00	0	0	0
2019-04-01 09:00:00	0	0	0
2019-04-01 10:00:00	0	0	0
2019-04-01 11:00:00	0	0	0
2019-04-01 12:00:00	0	0	0
2019-04-01 13:00:00	0	0	0
2019-04-01 14:00:00	0	0	0
2019-04-01 15:00:00	0	0	0
2019-04-01 16:00:00	0	0	0
2019-04-01 17:00:00	0	0	0
2019-04-01 18:00:00	0	0	0
2019-04-01 19:00:00	0	0	0
2019-04-01 20:00:00	0	0	0
2019-04-01 21:00:00	0	0	0
2019-04-01 22:00:00	0	0	0
2019-04-01 23:00:00	0	0	0
2019-04-02 00:00:00	0	0	0
2019-04-02 01:00:00	0	0	0
2019-04-02 02:00:00	0	0	0
2019-04-02 03:00:00	0	0	0
2019-04-02 04:00:00	0	0	0
2019-04-02 05:00:00	0	0	0
2019-04-02 06:00:00	0	0	0
2019-04-02 07:00:00	0	0	0
2019-04-02 08:00:00	0	0	0
2019-04-02 09:00:00	0	0	0
2019-04-02 10:00:00	0	0	0
2019-04-02 11:00:00	0	0	0
2019-04-02 12:00:00	0	0	0
2019-04-02 13:00:00	0	0	0
2019-04-02 14:00:00	0	0	0
2019-04-02 15:00:00	0	0	0
2019-04-02 16:00:00	0	0	0
2019-04-02 17:00:00	0	0	0
2019-04-02 18:00:00	0	0	0
2019-04-02 19:00:00	0	0	0
2019-04-02 20:00:00	0	0	0
2019-04-02 21:00:00	0	0	0
2019-04-02 22:00:00	0	0	0
2019-04-02 23:00:00	0	0	0
2019-04-03 00:00:00	0	0	0
2019-04-03 01:00:00	0	0	0
2019-04-03 02:00:00	0	0	0
2019-04-03 03:00:00	0	0	0
2019-04-03 04:00:00	0	0	0
2019-04-03 05:00:00	0	0	0
2019-04-03 06:00:00	0	0	0
2019-04-03 07:00:00	0	0	0
2019-04-03 08:00:00	0	0	0
2019-04-03 09:00:00	0	0	0
2019-04-03 10:00:00	0	0	0
2019-04-03 11:00:00	0	0	0
2019-04-03 12:00:00	0	0	0
2019-04-03 13:00:00	0	0	0
2019-04-03 14:00:00	0	0	0
2019-04-03 15:00:00	0	0	0
2019-04-03 16:00:00	0	0	0
2019-04-03 17:00:00	0	0	0
2019-04-03 18:00:00	0	0	0
2019-04-03 19:00:00	0	0	0
2019-04-03 20:00:00	0	0	0
2019-04-03 21:00:00	0	0	0
2019-04-03 22:00:00	0	0	0
2019-04-03 23:00:00	0	0	0
2019-04-04 00:00:00	0	0	0
2019-04-04 01:00:00	0	0	0
2019-04-04 02:00:00	0	0	0
2019-04-04 03:00:00	0	0	0
2019-04-04 04:00:00	0	0	0
2019-04-04 05:00:00	0	0	0
2019-04-04 06:00:00	0	0	0
2019-04-04 07:00:00	0	0	0
2019-04-04 08:00:00	0	0	0
2019-04-04 09:00:00	0	0	0
2019-04-04 10:00:00	0	0	0
2019-04-04 11:00:00	0	0	0
2019-04-04 12:00:00	0	0	0
2019-04-04 13:00:00	0	0	0
2019-04-04 14:00:00	0	0	0
2019-04-04 15:00:00	0	0	0
2019-04-04 16:00:00	0	0	0
2019-04-04 17:00:00	0	0	0
2019-04-04 18:00:00	0	0	0
2019-04-04 19:00:00	0	0	0
2019-04-04 20:00:00	0	0	0
2019-04-04 21:00:00	0	0	0
2019-04-04 22:00:00	0	0	0
2019-04-04 23:00:00	0	0	0
2019-04-05 00:00:00	0	0	0
2019-04-05 01:00:00	0	0	0
2019-04-05 02:00:00	0	0	0
2019-04-05 03:00:00	0	0	0
2019-04-05 04:00:00	0	0	0
2019-04-05 05:00:00	0	0	0
2019-04-05 06:00:00	0	0	0
2019-04-05 07:00:00	0	0	0
2019-04-05 08:00:00	0	0	0
2019-04-05 09:00:00	0	0	0
2019-04-05 10:00:00	0	0	0
2019-04-05 11:00:00	0	0	0
2019-04-05 12:00:00	0	0	0
2019-04-05 13:00:00	0	0	0
2019-04-05 14:00:00	0	0	0
2019-04-05 15:00:00	0	0	0
2019-04-05 16:00:00	0	0	0
2019-04-05 17:00:00	0	0	0
2019-04-05 18:00:00	0	0	0
2019-04-05 19:00:00	0	0	0
2019-04-05 20:00:00	0	0	0
2019-04-05 21:00:00	0	0	0
2019-04-05 22:00:00	0	0	0
2019-04-05 23:00:00	0	0	0
2019-04-06 00:00:00	0	0	0
2019-04-06 01:00:00	0	0	0
2019-04-06 02:00:00	0	0	0
2019-04-06 03:00:00	0	0	0
2019-04-06 04:00:00	0	0	0
2019-04-06 05:00:00	0	0	0
2019-04-06 06:00:00	0	0	0
2019-04-06 07:00:00	0	0	0
2019-04-06 08:00:00	0	0	0
2019-04-06 09:00:00	0	0	0
2019-04-06 10:00:00	0	0	0
2019-04-06 11:00:00	0	0	0
2019-04-06 12:00:00	0	0	0
2019-04-06 13:00:00	0	0	0
2019-04-06 14:00:00	0	0	0
2019-04-06 15:00:00	0	0	0
2019-04-06 16:00:00	0	0	0
2019-04-06 17:00:00	0	0	0
2019-04-06 18:00:00	0	0	0
2019-04-06 19:00:00	0	0	0
2019-04-06 20:00:00	0	0	0
2019-04-06 21:00:00	0	0	0
2019-04-06 22:00:00	0	0	0
2019-04-06 23:00:00	0	0	0
2019-04-07 00:00:00	0	0	0
2019-04-07 01:00:00	0	0	0
2019-04-07 02:00:00	0	0	0
2019-04-07 03:00:00	0	0	0
2019-04-07 04:00:00	0	0	0
2019-04-07 05:00:00	0	0	0
2019-04-07 06:00:00	0	0	0
2019-04-07 07:00:00	0	0	0
2019-04-07 08:00:00	0	0	0
2019-04-07 09:00:00	0	0	0
2019-04-07 10:00:00	0	0	0
2019-04-07 11:00:00	0	0	0
2019-04-07 12:00:00	0	0	0
2019-04-07 13:00:00	0	0	0
2019-04-07 14:00:00	0	0	0
2019-04-07 15:00:00	0	0	0
2019-04-07 16:00:00	0	0	0
2019-04-07 17:00:00	0	0	0
2019-04-07 18:00:00	0	0	0
2019-04-07 19:00:00	0	0	0
2019-04-07 20:00:00	0	0	0
2019-04-07 21:00:00	0	0	0
2019-04-07 22:00:00	0	0	0
2019-04-07 23:00:00	0	0	0
2019-04-08 00:00:00	0	0	0
2019-04-08 01:00:00	0	0	0
2019-04-08 02:00:00	0	0	0
2019-04-08 03:00:00	0	0	0
2019-04-08 04:00:00	0	0	0
2019-04-08 05:00:00	0	0	0
2019-04-08 06:00:00	0	0	0
2019-04-08 07:00:00	0	0	0
2019-04-08 08:00:00	0	0	0
2019-04-08 09:00:00	0	0	0
2019-04-08 10:00:00	0	0	0
2019-04-08 11:00:00	0	0	0
2019-04-08 12:00:00	0	0	0
2019-04-08 13:00:00	0	0	0
2019-04-08 14:00:00	0	0	0
2019-04-08 15:00:00	0	0	0
2019-04-08 16:00:00	0	0	0
2019-04-08 17:00:00	0	0	0
2019-04-08 18:00:00	0	0	0
2019-04-08 19:00:00	0	0	0
2019-04-08 20:00:00	0	0	0
2019-04-08 21:00:00	0	0	0
2019-04-08 22:00:00	0	0	0
2019-04-08 23:00:00	0	0	0
2019-04-09 00:00:00	0	0	0
2019-04-09 01:00:00	0	0	0
2019-04-09 02:00:00	0	0	0
2019-04-09 03:00:00	0	0	0
2019-04-09 04:00:00	0	0	0
2019-04-09 05:00:00	0	0	0
2019-04-09 06:00:00	0	0	0
2019-04-09 07:00:00	0	0	0
2019-04-09 08:00:00	0	0	0
2019-04-09 09:00:00	0	0	0
2019-04-09 10:00:00	0	0	0
2019-04-09 11:00:00	0	0	0
2019-04-09 12:00:00	0	0	0
2019-04-09 13:00:00	0	0	0
2019-04-09 14:00:00	0	0	0
2019-04-09 15:00:00	0	0	0
2019-04-09 16:00:00	0	0	0
2019-04-09 17:00:00	0	0	0
2019-04-09 18:00:00	0	0	0
2019-04-09 19:00:00	0	0	0
2019-04-09 20:00:00	0	0	0
2019-04-09 21:00:00	0	0	0
2019-04-09 22:00:00	0	0	0
2019-04-09 23:00:00	0	0	0
2019-04-10 00:00:00	0	0	0
2019-04-10 01:00:00	0	0	0
2019-04-10 02:00:00	0	0	0
2019-04-10 03:00:00	0	0	0
2019-04-10 04:00:00	0	0	0
2019-04-10 05:00:00	0	0	0
2019-04-10 06:00:00	0	0	0
2019-04-10 07:00:00	0	0	0
2019-04-10 08:00:00	0	0	0
2019-04-10 09:00:00	0	0	0
2019-04-10 10:00:00	0	0	0
2019-04-10 11:00:00	0	0	0
2019-04-10 12:00:00	0	0	0
2019-04-10 13:00:00	0	0	0
2019-04-10 14:00:00	0	0	0
2019-04-10 15:00:00	0	0	0
2019-04-10 16:00:00	0	0	0
2019-04-10 17:00:00	0	0	0
2019-04-10 18:00:00	0	0	0
2019-04-10 19:00:00	0	0	0
2019-04-10 20:00:00	0	0	0
2019-04-10 21:00:00	0	0	0
2019-04-10 22:00:00	0	0	0
2019-04-10 23:00:00	0	0	0
2019-04-11 00:00:00	0	0	0
2019-04-11 01:00:00	0	0	0
2019-04-11 02:00:00	0	0	0
2019-04-11 03:00:00	0	0	0
2019-04-11 04:00:00	0	0	0
2019-04-11 05:00:00	0	0	0
2019-04-11 06:00:00	0	0	0
2019-04-11 07:00:00	0	0	0
2019-04-11 08:00:00	0	0	0
2019-04-11 09:00:00	0	0	0
2019-04-11 10:00:00	0	0	0
2019-04-11 11:00:00	0	0	0
2019-04-11 12:00:00	0	0	0
2019-04-11 13:00:00	0	0	0
2019-04-11 14:00:00	0	0	0
2019-04-11 15:00:00	0	0	0
2019-04-11 16:00:00	0	0	0
2019-04-11 17:00:00	0	0	0
2019-04-11 18:00:00	0	0	0
2019-04-11 19:00:00	0	0	0
2019-04-11 20:00:00	0	0	0
2019-04-11 21:00:00	0	0	0
2019-04-11 22:00:00	0	0	0
2019-04-11 23:00:00	0	0	0
2019-04-12 00:00:00	0	0	0
2019-04-12 01:00:00	0	0	0
2019-04-12 02:00:00	0	0	0
2019-04-12 03:00:00	0	0	0
2019-04-12 04:00:00	0	0	0
2019-04-12 05:00:00	0	0	0
2019-04-12 06:00:00	0	0	0
2019-04-12 07:00:00	0	0	0
2019-04-12 08:00:00	0	0	0
2019-04-12 09:00:00	0	0	0
2019-04-12 10:00:00	0	0	0
2019-04-12 11:00:00	0	0	0
2019-04-12 12:00:00	0	0	0
2019-04-12 13:00:00	0	0	0
2019-04-12 14:00:00	0	0	0
2019-04-12 15:00:00	0	0	0
2019-04-12 16:00:00	0	0	0
2019-04-12 17:00:00	0	0	0
2019-04-12 18:00:00	0	0	0
2019-04-12 19:00:00	0	0	0
2019-04-12 20:00:00	0	0	0
2019-04-12 21:00:00	0	0	0
2019-04-12 22:00:00	0	0	0
2019-04-12 23:00:00	0	0	0
2019-04-13 00:00:00	0	0	0
2019-04-13 01:00:00	0	0	0
2019-04-13 02:00:00	0	0	0
2019-04-13 03:00:00	0	0	0
2019-04-13 04:00:00	0	0	0
2019-04-13 05:00:00	0	0	0
2019-04-13 06:00:00	0	0	0
2019-04-13 07:00:00	0	0	0
2019-04-13 08:00:00	0	0	0
2019-04-13 09:00:00	0	0	0
2019-04-13 10:00:00	0	0	0
2019-04-13 11:00:00	0	0	0
2019-04-13 12:00:00	0	0	0
2019-04-13 13:00:00	0	0	0
2019-04-13 14:00:00	0	0	0
2019-04-13 15:00:00	0	0	0
2019-04-13 16:00:00	0	0	0
2019-04-13 17:00:00	0	0	0
2019-04-13 18:00:00	0	0	0
2019-04-13 19:00:00	0	0	0
2019-04-13 20:00:00	0	0	0
2019-04-13 21:00:00	0	0	0
2019-04-13 22:00:00	0	0	0
2019-04-13 23:00:00	0	0	0
2019-04-14 00:00:00	0	0	0
2019-04-14 01:00:00	0	0	0
2019-04-14 02:00:00	0	0	0
2019-04-14 03:00:00	0	0	0
2019-04-14 04:00:00	0	0	0
2019-04-14 05:00:00	0	0	0
2019-04-14 06:00:00	0	0	0
2019-04-14 07:00:00	0	0	0
2019-04-14 08:00:00	0	0	0
2019-04-14 09:00:00	0	0	0
2019-04-14 10:00:00	0	0	0
2019-04-14 11:00:00	0	0	0
2019-04-14 12:00:00	0	0	0
2019-04-14 13:00:00	0	0	0
2019-04-14 14:00:00	0	0	0
2019-04-14 15:00:00	0	0	0
2019-04-14 16:00:00	0	0	0
2019-04-14 17:00:00	0	0	0
2019-04-14 18:00:00	0	0	0
2019-04-14 19:00:00	0	0	0
2019-04-14 20:00:00	0	0	0
2019-04-14 21:00:00	0	0	0
2019-04-14 22:00:00	0	0	0
2019-04-14 23:00:00	0	0	0
2019-04-15 00:00:00	0	0	0
2019-04-15 01:00:00	0	0	0
2019-04-15 02:00:00	0	0	0
2019-04-15 03:00:00	0	0	0
2019-04-15 04:00:00	0	0	0
2019-04-15 05:00:00	0	0	0
2019-04-15 06:00:00	0	0	0
2019-04-15 07:00:00	0	0	0
2019-04-15 08:00:00	0	0	0
2019-04-15 09:00:00	0	0	0
2019-04-15 10:00:00	0	0	0
2019-04-15 11:00:00	0	0	0
2019-04-15 12:00:00	0	0	0
2019-04-15 13:00:00	0	0	0
2019-04-15 14:00:00	0	0	0
2019-04-15 15:00:00	0	0	0
2019-04-15 16:00:00	0	0	0
2019-04-15 17:00:00	0	0	0
2019-04-15 18:00:00	0	0	0
2019-04-15 19:00:00	0	0	0
2019-04-15 20:00:00	0	0	0
2019-04-15 21:00:00	0	0	0
2019-04-15 22:00:00	0	0	0
2019-04-15 23:00:00	0	0	0
2019-04-16 00:00:00	0	0	0
2019-04-16 01:00:00	0	0	0
2019-04-16 02:00:00	0	0	0
2019-04-16 03:00:00	0	0	0
2019-04-16 04:00:00	0	0	0
2019-04-16 05:00:00	0	0	0
2019-04-16 06:00:00	0	0	0
2019-04-16 07:00:00	0	0	0
2019-04-16 08:00:00	0	0	0
2019-04-16 09:00:00	0	0	0
2019-04-16 10:00:00	0	0	0
2019-04-16 11:00:00	0	0	0
2019-04-16 12:00:00	0	0	0
2019-04-16 13:00:00	0	0	0
2019-04-16 14:00:00	0	0	0
2019-04-16 15:00:00	0	0	0
2019-04-16 16:00:00	0	0	0
2019-04-16 17:00:00	0	0	0
2019-04-16 18:00:00	0	0	0
2019-04-16 19:00:00	0	0	0
2019-04-16 20:00:00	0	0	0
2019-04-16 21:00:00	0	0	0
2019-04-16 22:00:00	0	0	0
2019-04-16 23:00:00	0	0	0
2019-04-17 00:00:00	0	0	0
2019-04-17 01:00:00	0	0	0
2019-04-17 02:00:00	0	0	0
2019-04-17 03:00:00	0	0	0
2019-04-17 04:00:00	0	0	0
2019-04-17 05:00:00	0	0	0
2019-04-17 06:00:00	0	0	0
2019-04-17 07:00:00	0	0	0
2019-04-17 08:00:00	0	0	0
2019-04-17 09:00:00	0	0	0
2019-04-17 10:00:00	0	0	0
2019-04-17 11:00:00	0	0	0
2019-04-17 12:00:00	0	0	0
2019-04-17 13:00:00	0	0	0
2019-04-17 14:00:00	0	0	0
2019-04-17 15:00:00	0	0	0
2019-04-17 16:00:00	0	0	0
2019-04-17 17:00:00	0	0	0
2019-04-17 18:00:00	0	0	0
2019-04-17 19:00:00	0	0	0
2019-04-17 20:00:00	0	0	0
2019-04-17 21:00:00	0	0	0
2019-04-17 22:00:00	0	0	0
2019-04-17 23:00:00	0	0	0
2019-04-18 00:00:00	0	0	0
2019-04-18 01:00:00	0	0	0
2019-04-18 02:00:00	0	0	0
2019-04-18 03:00:00	0	0	0
2019-04-18 04:00:00	0	0	0
2019-04-18 05:00:00	0	0	0
2019-04-18 06:00:00	0	0	0
2019-04-18 07:00:00	0	0	0
2019-04-18 08:00:00	0	0	0
2019-04-18 09:00:00	0	0	0
2019-04-18 10:00:00	0	0	0
2019-04-18 11:00:00	0	0	0
2019-04-18 12:00:00	0	0	0
2019-04-18 13:00:00	0	0	0
2019-04-18 14:00:00	0	0	0
2019-04-18 15:00:00	0	0	0
2019-04-18 16:00:00	0	0	0
2019-04-18 17:00:00	0	0	0
2019-04-18 18:00:00	0	0	0
2019-04-18 19:00:00	0	0	0
2019-04-18 20:00:00	0	0	0
2019-04-18 21:00:00	0	0	0
2019-04-18 22:00:00	0	0	0
2019-04-18 23:00:00	0	0	0
2019-04-19 00:00:00	0	0	0
2019-04-19 01:00:00	0	0	0
2019-04-19 02:00:00	0	0	0
2019-04-19 03:00:00	0	0	0
2019-04-19 04:00:00	0	0	0
2019-04-19 05:00:00	0	0	0
2019-04-19 06:00:00	0	0	0
2019-04-19 07:00:00	0	0	0
2019-04-19 08:00:00	0	0	0
2019-04-19 09:00:00	0	0	0
2019-04-19 10:00:00	0	0	0
2019-04-19 11:00:00	0	0	0
2019-04-19 12:00:00	0	0	0
2019-04-19 13:00:00	0	0	0
2019-04-19 14:00:00	0	0	0
2019-04-19 15:00:00	0	0	0
2019-04-19 16:00:00	0	0	0
2019-04-19 17:00:00	0	0	0
2019-04-19 18:00:00	0	0	0
2019-04-19 19:00:00	0	0	0
2019-04-19 20:00:00	0	0	0
2019-04-19 21:00:00	0	0	0
2019-04-19 22:00:00	0	0	0
2019-04-19 23:00:00	0	0	0
2019-04-20 00:00:00	0	0	0
2019-04-20 01:00:00	0	0	0
2019-04-20 02:00:00	0	0	0
2019-04-20 03:00:00	0	0	0
2019-04-20 04:00:00	0	0	0
2019-04-20 05:00:00	0	0	0
2019-04-20 06:00:00	0	0	0
2019-04-20 07:00:00	0	0	0
2019-04-20 08:00:00	0	0	0
2019-04-20 09:00:00	0	0	0
2019-04-20 10:00:00	0	0	0
2019-04-20 11:00:00	0	0	0
2019-04-20 12:00:00	0	0	0
2019-04-20 13:00:00	0	0	0
2019-04-20 14:00:00	0	0	0
2019-04-20 15:00:00	0	0	0
2019-04-20 16:00:00	0	0	0
2019-04-20 17:00:00	0	0	0
2019-04-20 18:00:00	0	0	0
2019-04-20 19:00:00	0	0	0
2019-04-20 20:00:00	0	0	0
2019-04-20 21:00:00	0	0	0
2019-04-20 22:00:00	0	0	0
2019-04-20 23:00:00	0	0	0
2019-04-21 00:00:00	0	0	0
2019-04-21 01:00:00	0	0	0
2019-04-21 02:00:00	0	0	0
2019-04-21 03:00:00	0	0	0
2019-04-21 04:00:00	0	0	0
2019-04-21 05:00:00	0	0	0
2019-04-21 06:00:00	0	0	0
2019-04-21 07:00:00	0	0	0
2019-04-21 08:00:00	0	0	0
2019-04-21 09:00:00	0	0	0
2019-04-21 10:00:00	0	0	0
2019-04-21 11:00:00	0	0	0
2019-04-21 12:00:00	0	0	0
2019-04-21 13:00:00	0	0	0
2019-04-21 14:00:00	0	0	0
2019-04-21 15:00:00	0	0	0
2019-04-21 16:00:00	0	0	0
2019-04-21 17:00:00	0	0	0
2019-04-21 18:00:00	0	0	0
2019-04-21 19:00:00	0	0	0
2019-04-21 20:00:00	0	0	0
2019-04-21 21:00:00	0	0	0
2019-04-21 22:00:00	0	0	0
2019-04-21 23:00:00	0	0	0
2019-04-22 00:00:00	0	0	0
2019-04-22 01:00:00	0	0	0
2019-04-22 02:00:00	0	0	0
2019-04-22 03:00:00	0	0	0
2019-04-22 04:00:00	0	0	0
2019-04-22 05:00:00	0	0	0
2019-04-22 06:00:00	0	0	0
2019-04-22 07:00:00	0	0	0
2019-04-22 08:00:00	0	0	0
2019-04-22 09:00:00	0	0	0
2019-04-22 10:00:00	0	0	0
2019-04-22 11:00:00	0	0	0
2019-04-22 12:00:00	0	0	0
2019-04-22 13:00:00	0	0	0
2019-04-22 14:00:00	0	0	0
2019-04-22 15:00:00	0	0	0
2019-04-22 16:00:00	0	0	0
2019-04-22 17:00:00	0	0	0
2019-04-22 18:00:00	0	0	0
2019-04-22 19:00:00	0	0	0
2019-04-22 20:00:00	0	0	0
2019-04-22 21:00:00	0	0	0
2019-04-22 22:00:00	0	0	0
2019-04-22 23:00:00	0	0	0
2019-04-23 00:00:00	0	0	0
2019-04-23 01:00:00	0	0	0
2019-04-23 02:00:00	0	0	0
2019-04-23 03:00:00	0	0	0
2019-04-23 04:00:00	0	0	0
2019-04-23 05:00:00	0	0	0
2019-04-23 06:00:00	0	0	0
2019-04-23 07:00:00	0	0	0
2019-04-23 08:00:00	0	0	0
2019-04-23 09:00:00	0	0	0
2019-04-23 10:00:00	0	0	0
2019-04-23 11:00:00	0	0	0
2019-04-23 12:00:00	0	0	0
2019-04-23 13:00:00	0	0	0
2019-04-23 14:00:00	0	0	0
2019-04-23 15:00:00	0	0	0
2019-04-23 16:00:00	0	0	0
2019-04-23 17:00:00	0	0	0
2019-04-23 18:00:00	0	0	0
2019-04-23 19:00:00	0	0	0
2019-04-23 20:00:00	0	0	0
2019-04-23 21:00:00	0	0	0
2019-04-23 22:00:00	0	0	0
2019-04-23 23:00:00	0	0	0
2019-04-24 00:00:00	0	0	0
2019-04-24 01:00:00	0	0	0
2019-04-24 02:00:00	0	0	0
2019-04-24 03:00:00	0	0	0
2019-04-24 04:00:00	0	0	0
2019-04-24 05:00:00	0	0	0
2019-04-24 06:00:00	0	0	0
2019-04-24 07:00:00	0	0	0
2019-04-24 08:00:00	0	0	0
2019-04-24 09:00:00	0	0	0
2019-04-24 10:00:00	0	0	0
2019-04-24 11:00:00	0	0	0
2019-04-24 12:00:00	0	0	0
2019-04-24 13:00:00	0	0	0
2019-04-24 14:00:00	0	0	0
2019-04-24 15:00:00	0	0	0
2019-04-24 16:00:00	0	0	0
2019-04-24 17:00:00	0	0	0
2019-04-24 18:00:00	0	0	0
2019-04-24 19:00:00	0	0	0
2019-04-24 20:00:00	0	0	0
2019-04-24 21:00:00	0	0	0
2019-04-24 22:00:00	0	0	0
2019-04-24 23:00:00	0	0	0
2019-04-25 00:00:00	0	0	0
2019-04-25 01:00:00	0	0	0
2019-04-25 02:00:00	0	0	0
2019-04-25 03:00:00	0	0	0
2019-04-25 04:00:00	0	0	0
2019-04-25 05:00:00	0	0	0
2019-04-25 06:00:00	0	0	0
2019-04-25 07:00:00	0	0	0
2019-04-25 08:00:00	0	0	0
2019-04-25 09:00:00	0	0	0
2019-04-25 10:00:00	0	0	0
2019-04-25 11:00:00	0	0	0
2019-04-25 12:00:00	0	0	0
2019-04-25 13:00:00	0	0	0
2019-04-25 14:00:00	0	0	0
2019-04-25 15:00:00	0	0	0
2019-04-25 16:00:00	0	0	0
2019-04-25 17:00:00	0	0	0
2019-04-25 18:00:00	0	0	0
2019-04-25 19:00:00	0	0	0
2019-04-25 20:00:00	0	0	0
2019-04-25 21:00:00	0	0	0
2019-04-25 22:00:00	0	0	0
2019-04-25 23:00:00	0	0	0
2019-04-26 00:00:00	0	0	0
2019-04-26 01:00:00	0	0	0
2019-04-26 02:00:00	0	0	0
2019-04-26 03:00:00	0	0	0
2019-04-26 04:00:00	0	0	0
2019-04-26 05:00:00	0	0	0
2019-04-26 06:00:00	0	0	0
2019-04-26 07:00:00	0	0	0
2019-04-26 08:00:00	0	0	0
2019-04-26 09:00:00	0	0	0
2019-04-26 10:00:00	0	0	0
2019-04-26 11:00:00	0	0	0
2019-04-26 12:00:00	0	0	0
2019-04-26 13:00:00	0	0	0
2019-04-26 14:00:00	0	0	0
2019-04-26 15:00:00	0	0	0
2019-04-26 16:00:00	0	0	0
2019-04-26 17:00:00	0	0	0
2019-04-26 18:00:00	0	0	0
2019-04-26 19:00:00	0	0	0
2019-04-26 20:00:00	0	0	0
2019-04-26 21:00:00	0	0	0
2019-04-26 22:00:00	0	0	0
2019-04-26 23:00:00	0	0	0
2019-04-27 00:00:00	0	0	0
2019-04-27 01:00:00	0	0	0
2019-04-27 02:00:00	0	0	0
2019-04-27 03:00:00	0	0	0
2019-04-27 04:00:00	0	0	0
2019-04-27 05:00:00	0	0	0
2019-04-27 06:00:00	0	0	0
2019-04-27 07:00:00	0	0	0
2019-04-27 08:00:00	0	0	0
2019-04-27 09:00:00	0	0	0
2019-04-27 10:00:00	0	0	0
2019-04-27 11:00:00	0	0	0
2019-04-27 12:00:00	0	0	0
2019-04-27 13:00:00	0	0	0
2019-04-27 14:00:00	0	0	0
2019-04-27 15:00:00	0	0	0
2019-04-27 16:00:00	0	0	0
2019-04-27 17:00:00	0	0	0
2019-04-27 18:00:00	0	0	0
2019-04-27 19:00:00	0	0	0
2019-04-27 20:00:00	0	0	0
2019-04-27 21:00:00	0	0	0
2019-04-27 22:00:00	0	0	0
2019-04-27 23:00:00	0	0	0
2019-04-28 00:00:00	0	0	0
2019-04-28 01:00:00	0	0	0
2019-04-28 02:00:00	0	0	0
2019-04-28 03:00:00	0	0	0
2019-04-28 04:00:00	0	0	0
2019-04-28 05:00:00	0	0	0
2019-04-28 06:00:00	0	0	0
2019-04-28 07:00:00	0	0	0
2019-04-28 08:00:00	0	0	0
2019-04-28 09:00:00	0	0	0
2019-04-28 10:00:00	0	0	0
2019-04-28 11:00:00	0	0	0
2019-04-28 12:00:00	0	0	0
2019-04-28 13:00:00	0	0	0
2019-04-28 14:00:00	0	0	0
2019-04-28 15:00:00	0	0	0
2019-04-28 16:00:00	0	0	0
2019-04-28 17:00:00	0	0	0
2019-04-28 18:00:00	0	0	0
2019-04-28 19:00:00	0	0	0
2019-04-28 20:00:00	0	0	0
2019-04-28 21:00:00	0	0	0
2019-04-28 22:00:00	0	0	0
2019-04-28 23:00:00	0	0	0
2019-04-29 00:00:00	0	0	0
2019-04-29 01:00:00	0	0	0
2019-04-29 02:00:00	0	0	0
2019-04-29 03:00:00	0	0	0
2019-04-29 04:00:00	0	0	0
2019-04-29 05:00:00	0	0	0
2019-04-29 06:00:00	0	0	0
2019-04-29 07:00:00	0	0	0
2019-04-29 08:00:00	0	0	0
2019-04-29 09:00:00	0	0	0
2019-04-29 10:00:00	0	0	0
2019-04-29 11:00:00	0	0	0
2019-04-29 12:00:00	0	0	0
2019-04-29 13:00:00	0	0	0
2019-04-29 14:00:00	0	0	0
2019-04-29 15:00:00	0	0	0
2019-04-29 16:00:00	0	0	0
2019-04-29 17:00:00	0	0	0
2019-04-29 18:00:00	0	0	0
2019-04-29 19:00:00	0	0	0
2019-04-29 20:00:00	0	0	0
2019-04-29 21:00:00	0	0	0
2019-04-29 22:00:00	0	0	0
2019-04-29 23:00:00	0	0	0
2019-04-30 00:00:00	0	0	0
2019-04-30 01:00:00	0	0	0
2019-04-30 02:00:00	0	0	0
2019-04-30 03:00:00	0	0	0
2019-04-30 04:00:00	0	0	0
2019-04-30 05:00:00	0	0	0
2019-04-30 06:00:00	0	0	0
2019-04-30 07:00:00	0	0	0
2019-04-30 08:00:00	0	0	0
2019-04-30 09:00:00	0	0	0
2019-04-30 10:00:00	0	0	0
2019-04-30 11:00:00	0	0	0
2019-04-30 12:00:00	0	0	0
2019-04-30 13:00:00	0	0	0
2019-04-30 14:00:00	0	0	0
2019-04-30 15:00:00	0	0	0
2019-04-30 16:00:00	0	0	0
2019-04-30 17:00:00	0	0	0
2019-04-30 18:00:00	0	0	0
2019-04-30 19:00:00	0	0	0
2019-04-30 20:00:00	0	0	0
2019-04-30 21:00:00	0	0	0
2019-04-30 22:00:00	0	0	0
2019-04-30 23:00:00	0	0	0
2019-05-01 00:00:00	0	0	0

## Sheet: PM 08170 03
Data/Hora	Intensidade(carros/hora)	Ocupacao(%)	Carga(%)
2019-04-01 00:00:00	39	0	1.11
2019-04-01 01:00:00	17	0	0.67
2019-04-01 02:00:00	16	0	0.17
2019-04-01 03:00:00	8	0	0.17
2019-04-01 04:00:00	13	0	0.17
2019-04-01 05:00:00	20	0	0.67
2019-04-01 06:00:00	236	1.42	9.92
2019-04-01 07:00:00	676	7.25	38.5
2019-04-01 08:00:00	515	3.67	27.34
2019-04-01 09:00:00	520	4.08	28.25
2019-04-01 10:00:00	532	4	29.09
2019-04-01 11:00:00	598	4.75	31.42
2019-04-01 12:00:00	773	8.67	43.34
2019-04-01 13:00:00	770	12.17	44.25
2019-04-01 14:00:00	562	4.58	31.25
2019-04-01 15:00:00	564	4.17	30.17
2019-04-01 16:00:00	524	3.5	28.75
2019-04-01 17:00:00	719	7.25	38.83
2019-04-01 18:00:00	747	17.09	44.75
2019-04-01 19:00:00	672	13.83	40
2019-04-01 20:00:00	436	3.42	24.5
2019-04-01 21:00:00	352	2.09	18.42
2019-04-01 22:00:00	293	1.42	16.17
2019-04-01 23:00:00	90	0.08	4.17
2019-04-02 00:00:00	37	0	1.11
2019-04-02 01:00:00	14	0	0.5
2019-04-02 02:00:00	14	0	0
2019-04-02 03:00:00	6	0	0.5
2019-04-02 04:00:00	7	0	0.17
2019-04-02 05:00:00	20	0	0.25
2019-04-02 06:00:00	250	1.58	11.17
2019-04-02 07:00:00	706	9.17	40.17
2019-04-02 08:00:00	547	4.5	28.92
2019-04-02 09:00:00	592	4.42	32.59
2019-04-02 10:00:00	618	5.09	34.17
2019-04-02 11:00:00	608	5.25	33.09
2019-04-02 12:00:00	853	14.08	49
2019-04-02 13:00:00	812	8.92	45.67
2019-04-02 14:00:00	600	4.58	33.17
2019-04-02 15:00:00	595	4.25	32.42
2019-04-02 16:00:00	587	5	32.25
2019-04-02 17:00:00	703	5.83	38.09
2019-04-02 18:00:00	798	16.92	46.42
2019-04-02 19:00:00	728	24.92	46.34
2019-04-02 20:00:00	523	6.67	30.5
2019-04-02 21:00:00	341	3.92	18.75
2019-04-02 22:00:00	364	2.5	19.67
2019-04-02 23:00:00	119	0.25	6.34
2019-04-03 00:00:00	44	0	1.56
2019-04-03 01:00:00	14	0	0.25
2019-04-03 02:00:00	9	0	0.25
2019-04-03 03:00:00	10	0	0.33
2019-04-03 04:00:00	6	0	0.33
2019-04-03 05:00:00	22	0	0.17
2019-04-03 06:00:00	228	1.17	10.33
2019-04-03 07:00:00	730	7.25	40.33
2019-04-03 08:00:00	512	3.84	27.42
2019-04-03 09:00:00	624	5.08	34.33
2019-04-03 10:00:00	593	6.58	33.17
2019-04-03 11:00:00	690	6.58	37.75
2019-04-03 12:00:00	860	10.08	47.92
2019-04-03 13:00:00	777	14.25	46.09
2019-04-03 14:00:00	587	4.83	31.92
2019-04-03 15:00:00	570	4.42	31.83
2019-04-03 16:00:00	559	5.67	30.58
2019-04-03 17:00:00	702	6.17	38.09
2019-04-03 18:00:00	787	15.34	45.58
2019-04-03 19:00:00	679	8.17	39.25
2019-04-03 20:00:00	481	3.83	26.59
2019-04-03 21:00:00	381	2.42	21
2019-04-03 22:00:00	361	2.33	19.5
2019-04-03 23:00:00	147	1	7.67
2019-04-04 00:00:00	92	0	4.22
2019-04-04 01:00:00	19	0	0.58
2019-04-04 02:00:00	15	0	0.25
2019-04-04 03:00:00	9	0	0.42
2019-04-04 04:00:00	15	0	0.33
2019-04-04 05:00:00	28	0	0.92
2019-04-04 06:00:00	227	1.25	9.92
2019-04-04 07:00:00	710	8.5	40.25
2019-04-04 08:00:00	505	4.67	26.75
2019-04-04 09:00:00	625	5.84	35
2019-04-04 10:00:00	569	4.92	30.75
2019-04-04 11:00:00	649	7	35.25
2019-04-04 12:00:00	824	13	47.5
2019-04-04 13:00:00	790	10.92	45.83
2019-04-04 14:00:00	630	5.42	34.58
2019-04-04 15:00:00	576	6.5	32.25
2019-04-04 16:00:00	591	4.42	32.58
2019-04-04 17:00:00	709	6.75	39
2019-04-04 18:00:00	747	24.25	46.33
2019-04-04 19:00:00	686	7.08	38.75
2019-04-04 20:00:00	547	4.92	30.59
2019-04-04 21:00:00	379	2.59	20.67
2019-04-04 22:00:00	376	3.33	20.5
2019-04-04 23:00:00	155	0.58	7.92
2019-04-05 00:00:00	91	0	4.22
2019-04-05 01:00:00	35	0	1.08
2019-04-05 02:00:00	28	0	0.84
2019-04-05 03:00:00	16	0	0.42
2019-04-05 04:00:00	22	0	0.17
2019-04-05 05:00:00	32	0	0.58
2019-04-05 06:00:00	216	1.42	9.92
2019-04-05 07:00:00	727	8.08	40.25
2019-04-05 08:00:00	511	4.75	27.58
2019-04-05 09:00:00	586	4.75	31.75
2019-04-05 10:00:00	637	6.59	35.58
2019-04-05 11:00:00	710	8.08	38.67
2019-04-05 12:00:00	909	37.58	57
2019-04-05 13:00:00	811	18	49.5
2019-04-05 14:00:00	651	6.67	36.59
2019-04-05 15:00:00	594	4.42	32.08
2019-04-05 16:00:00	590	4.17	32
2019-04-05 17:00:00	711	6.84	39.83
2019-04-05 18:00:00	815	24.33	49.59
2019-04-05 19:00:00	632	5.67	35.42
2019-04-05 20:00:00	503	4.42	28
2019-04-05 21:00:00	368	2.42	19.42
2019-04-05 22:00:00	372	2.5	20.58
2019-04-05 23:00:00	240	1.59	13
2019-04-06 00:00:00	173	0.67	8.44
2019-04-06 01:00:00	126	0	6.17
2019-04-06 02:00:00	71	0	3.25
2019-04-06 03:00:00	50	0	1.83
2019-04-06 04:00:00	33	0	1.17
2019-04-06 05:00:00	16	0	0.33
2019-04-06 06:00:00	37	0	0.92
2019-04-06 07:00:00	315	2.08	15.09
2019-04-06 08:00:00	322	2.75	17.59
2019-04-06 09:00:00	660	7.42	35
2019-04-06 10:00:00	629	7.67	36.59
2019-04-06 11:00:00	599	4.67	32.25
2019-04-06 12:00:00	763	12.42	44.25
2019-04-06 13:00:00	585	6.92	32.5
2019-04-06 14:00:00	461	3.5	25.84
2019-04-06 15:00:00	409	3.33	21.84
2019-04-06 16:00:00	435	5.75	24.25
2019-04-06 17:00:00	348	2.75	18.67
2019-04-06 18:00:00	354	2.5	18.67
2019-04-06 19:00:00	342	2.5	18.17
2019-04-06 20:00:00	305	2.84	17.58
2019-04-06 21:00:00	283	1.58	14.5
2019-04-06 22:00:00	254	1.42	13.34
2019-04-06 23:00:00	213	2.5	12
2019-04-07 00:00:00	208	1.33	11.11
2019-04-07 01:00:00	153	0.25	7.59
2019-04-07 02:00:00	108	0.25	5.08
2019-04-07 03:00:00	67	0.08	2.92
2019-04-07 04:00:00	69	0	2.75
2019-04-07 05:00:00	46	0	1.67
2019-04-07 06:00:00	103	0.25	4.75
2019-04-07 07:00:00	196	0.83	9.58
2019-04-07 08:00:00	267	1.17	13.92
2019-04-07 09:00:00	314	1.75	15.92
2019-04-07 10:00:00	448	3	24.09
2019-04-07 11:00:00	549	4.25	29.25
2019-04-07 12:00:00	725	15	41.92
2019-04-07 13:00:00	715	15.92	42.25
2019-04-07 14:00:00	375	2.92	21.84
2019-04-07 15:00:00	345	2.08	18.59
2019-04-07 16:00:00	269	2.42	14.42
2019-04-07 17:00:00	238	0.92	12.58
2019-04-07 18:00:00	318	2.17	16.67
2019-04-07 19:00:00	312	2	16.42
2019-04-07 20:00:00	223	1.09	11.42
2019-04-07 21:00:00	205	0.58	11.25
2019-04-07 22:00:00	84	0	3.92
2019-04-07 23:00:00	78	0	3.09
2019-04-08 00:00:00	41	0	1.56
2019-04-08 01:00:00	26	0	0.42
2019-04-08 02:00:00	8	0	0.17
2019-04-08 03:00:00	3	0	0.25
2019-04-08 04:00:00	9	0	0.25
2019-04-08 05:00:00	26	0	0.5
2019-04-08 06:00:00	266	1.67	11.84
2019-04-08 07:00:00	715	9	40.75
2019-04-08 08:00:00	487	3.67	26
2019-04-08 09:00:00	561	4.17	30.17
2019-04-08 10:00:00	576	4.5	31.17
2019-04-08 11:00:00	602	5.08	32.5
2019-04-08 12:00:00	836	9.84	46.25
2019-04-08 13:00:00	800	8.5	46
2019-04-08 14:00:00	535	4.33	29.67
2019-04-08 15:00:00	567	4.17	30.25
2019-04-08 16:00:00	538	4.08	29.17
2019-04-08 17:00:00	670	4.92	36.5
2019-04-08 18:00:00	707	21.75	43.75
2019-04-08 19:00:00	704	17.59	42.58
2019-04-08 20:00:00	515	4.58	28.08
2019-04-08 21:00:00	332	2.59	18.17
2019-04-08 22:00:00	308	1.92	16.5
2019-04-08 23:00:00	65	0	3.17
2019-04-09 00:00:00	27	0	0.56
2019-04-09 01:00:00	12	0	0.17
2019-04-09 02:00:00	10	0	0.08
2019-04-09 03:00:00	5	0	0.17
2019-04-09 04:00:00	11	0	0.25
2019-04-09 05:00:00	23	0	0.25
2019-04-09 06:00:00	251	1.58	11
2019-04-09 07:00:00	693	7.67	39.75
2019-04-09 08:00:00	542	4	28.5
2019-04-09 09:00:00	564	4.34	31.08
2019-04-09 10:00:00	563	4.17	29.92
2019-04-09 11:00:00	557	4.25	30.17
2019-04-09 12:00:00	818	11.42	46.08
2019-04-09 13:00:00	757	7.75	43.42
2019-04-09 14:00:00	556	4	30.67
2019-04-09 15:00:00	546	3.33	29.25
2019-04-09 16:00:00	535	3.25	28.25
2019-04-09 17:00:00	693	5.67	38.25
2019-04-09 18:00:00	701	13.33	40.67
2019-04-09 19:00:00	699	8.17	39
2019-04-09 20:00:00	541	4.08	30.58
2019-04-09 21:00:00	347	2.08	18.75
2019-04-09 22:00:00	340	1.92	18.17
2019-04-09 23:00:00	90	0	4.33
2019-04-10 00:00:00	68	0	2.89
2019-04-10 01:00:00	21	0	0.08
2019-04-10 02:00:00	8	0	0.42
2019-04-10 03:00:00	9	0	0.08
2019-04-10 04:00:00	6	0	0.25
2019-04-10 05:00:00	30	0	0.92
2019-04-10 06:00:00	240	1.33	10.58
2019-04-10 07:00:00	716	7.25	40.17
2019-04-10 08:00:00	533	4	28.5
2019-04-10 09:00:00	578	4.33	31.33
2019-04-10 10:00:00	566	3.33	31.5
2019-04-10 11:00:00	504	3.42	26.75
2019-04-10 12:00:00	771	9.75	43.09
2019-04-10 13:00:00	757	10	43.33
2019-04-10 14:00:00	522	3.42	28.75
2019-04-10 15:00:00	506	2.42	27.08
2019-04-10 16:00:00	527	3.25	27.75
2019-04-10 17:00:00	688	5.34	37.67
2019-04-10 18:00:00	744	17.33	44.17
2019-04-10 19:00:00	708	7.42	40.08
2019-04-10 20:00:00	442	3.67	24.92
2019-04-10 21:00:00	354	2.08	18.75
2019-04-10 22:00:00	336	1.67	18
2019-04-10 23:00:00	111	0.08	5.5
2019-04-11 00:00:00	69	0	2.78
2019-04-11 01:00:00	27	0	0.5
2019-04-11 02:00:00	15	0	0.83
2019-04-11 03:00:00	7	0	0.17
2019-04-11 04:00:00	16	0	0.33
2019-04-11 05:00:00	20	0	0.25
2019-04-11 06:00:00	222	1.17	9.59
2019-04-11 07:00:00	682	8	38.5
2019-04-11 08:00:00	517	3.58	27.59
2019-04-11 09:00:00	547	3.92	30.33
2019-04-11 10:00:00	514	3.75	27.75
2019-04-11 11:00:00	501	3.67	26.75
2019-04-11 12:00:00	764	10.5	42.67
2019-04-11 13:00:00	796	13.92	46.17
2019-04-11 14:00:00	660	4.92	36.33
2019-04-11 15:00:00	594	4.25	32.67
2019-04-11 16:00:00	567	3.75	30.75
2019-04-11 17:00:00	685	6.17	37.5
2019-04-11 18:00:00	738	14	42.83
2019-04-11 19:00:00	666	5.58	36.84
2019-04-11 20:00:00	540	4.59	30.08
2019-04-11 21:00:00	403	2.5	21.83
2019-04-11 22:00:00	360	2	19.67
2019-04-11 23:00:00	176	0.5	9.25
2019-04-12 00:00:00	125	0.11	6.44
2019-04-12 01:00:00	33	0	0.83
2019-04-12 02:00:00	20	0	0.17
2019-04-12 03:00:00	23	0	0.25
2019-04-12 04:00:00	12	0	0.33
2019-04-12 05:00:00	38	0	0.92
2019-04-12 06:00:00	221	1.17	9.75
2019-04-12 07:00:00	717	9.17	40.84
2019-04-12 08:00:00	508	3.42	27.17
2019-04-12 09:00:00	520	4.42	28.92
2019-04-12 10:00:00	616	5	33.58
2019-04-12 11:00:00	614	5.5	34.33
2019-04-12 12:00:00	829	17.25	47.67
2019-04-12 13:00:00	810	15.17	47.83
2019-04-12 14:00:00	595	4.84	33.25
2019-04-12 15:00:00	589	4.84	32.09
2019-04-12 16:00:00	595	4.25	33
2019-04-12 17:00:00	691	6.33	37.08
2019-04-12 18:00:00	790	24.58	49.17
2019-04-12 19:00:00	634	6.58	36
2019-04-12 20:00:00	516	4.25	28.42
2019-04-12 21:00:00	418	3.08	22.33
2019-04-12 22:00:00	395	3	21.5
2019-04-12 23:00:00	201	0.59	10.59
2019-04-13 00:00:00	159	0.44	7.89
2019-04-13 01:00:00	104	0.08	5.17
2019-04-13 02:00:00	63	0	2.42
2019-04-13 03:00:00	58	0	2.17
2019-04-13 04:00:00	38	0	1.09
2019-04-13 05:00:00	25	0	0.33
2019-04-13 06:00:00	118	0.67	4.75
2019-04-13 07:00:00	333	1.92	18
2019-04-13 08:00:00	305	1.92	16.09
2019-04-13 09:00:00	433	3.09	22
2019-04-13 10:00:00	475	3.67	25.58
2019-04-13 11:00:00	611	4.75	32.92
2019-04-13 12:00:00	716	6.59	40.09
2019-04-13 13:00:00	592	5.75	32.75
2019-04-13 14:00:00	466	3.42	25.75
2019-04-13 15:00:00	389	2.83	21
2019-04-13 16:00:00	380	2.42	20.5
2019-04-13 17:00:00	381	2.59	19.92
2019-04-13 18:00:00	364	3	19.25
2019-04-13 19:00:00	332	2.5	17.58
2019-04-13 20:00:00	322	1.92	16.92
2019-04-13 21:00:00	304	1.84	16.08
2019-04-13 22:00:00	261	1.58	14
2019-04-13 23:00:00	199	0.75	10.17
2019-04-14 00:00:00	231	1.11	12
2019-04-14 01:00:00	183	0.58	9.42
2019-04-14 02:00:00	110	0.08	5.09
2019-04-14 03:00:00	84	0	3.67
2019-04-14 04:00:00	55	0	2.25
2019-04-14 05:00:00	48	0	1.42
2019-04-14 06:00:00	97	0.08	3.92
2019-04-14 07:00:00	192	0.75	9.25
2019-04-14 08:00:00	284	1.83	15
2019-04-14 09:00:00	293	1.92	15.33
2019-04-14 10:00:00	417	2.83	21.67
2019-04-14 11:00:00	513	3.84	27.17
2019-04-14 12:00:00	674	7.17	37.5
2019-04-14 13:00:00	660	11.59	38.33
2019-04-14 14:00:00	394	2.17	22.75
2019-04-14 15:00:00	408	2.67	21.25
2019-04-14 16:00:00	272	1.42	15.09
2019-04-14 17:00:00	210	0.92	10.83
2019-04-14 18:00:00	226	1.17	11.67
2019-04-14 19:00:00	309	1.84	16.17
2019-04-14 20:00:00	204	0.58	10.42
2019-04-14 21:00:00	193	0.67	10
2019-04-14 22:00:00	93	0	4.34
2019-04-14 23:00:00	91	0.33	4.5
2019-04-15 00:00:00	41	0	1.33
2019-04-15 01:00:00	25	0	0.33
2019-04-15 02:00:00	13	0	0.17
2019-04-15 03:00:00	6	0	0.17
2019-04-15 04:00:00	11	0	0.25
2019-04-15 05:00:00	20	0	0.84
2019-04-15 06:00:00	228	1.17	9.92
2019-04-15 07:00:00	680	7.42	38.33
2019-04-15 08:00:00	493	3.84	25.84
2019-04-15 09:00:00	519	5	28.75
2019-04-15 10:00:00	505	2.5	27.08
2019-04-15 11:00:00	571	4.25	30.58
2019-04-15 12:00:00	802	9.17	44.34
2019-04-15 13:00:00	776	9.34	44.08
2019-04-15 14:00:00	569	5.25	31.83
2019-04-15 15:00:00	563	6.33	31.09
2019-04-15 16:00:00	513	3.33	27.75
2019-04-15 17:00:00	626	4.92	34.33
2019-04-15 18:00:00	692	14.17	39.58
2019-04-15 19:00:00	608	17	38.17
2019-04-15 20:00:00	445	3.33	24.5
2019-04-15 21:00:00	262	1.34	14
2019-04-15 22:00:00	181	2.17	10.67
2019-04-15 23:00:00	71	0	3.17
2019-04-16 00:00:00	33	0	1.11
2019-04-16 01:00:00	12	0	0.33
2019-04-16 02:00:00	5	0	0.17
2019-04-16 03:00:00	13	0	0.25
2019-04-16 04:00:00	6	0	0.42
2019-04-16 05:00:00	23	0.08	0.67
2019-04-16 06:00:00	220	1.75	10.09
2019-04-16 07:00:00	647	6.83	36.34
2019-04-16 08:00:00	521	4.08	27.83
2019-04-16 09:00:00	658	5.5	35.92
2019-04-16 10:00:00	592	4.75	33
2019-04-16 11:00:00	629	6.33	34.33
2019-04-16 12:00:00	777	8.67	43.25
2019-04-16 13:00:00	764	7.92	43.33
2019-04-16 14:00:00	594	4.92	32.5
2019-04-16 15:00:00	613	6.5	34.67
2019-04-16 16:00:00	572	5.17	31.33
2019-04-16 17:00:00	665	5.83	36.5
2019-04-16 18:00:00	760	19.83	44.75
2019-04-16 19:00:00	770	11.08	44
2019-04-16 20:00:00	511	4.34	29.09
2019-04-16 21:00:00	318	2.5	17.58
2019-04-16 22:00:00	229	0.92	12.33
2019-04-16 23:00:00	99	2.67	7.09
2019-04-17 00:00:00	67	0	2.56
2019-04-17 01:00:00	26	0	0.42
2019-04-17 02:00:00	8	0	0.42
2019-04-17 03:00:00	12	0	0.67
2019-04-17 04:00:00	18	0	0.08
2019-04-17 05:00:00	34	0.17	0.92
2019-04-17 06:00:00	219	1.5	9.84
2019-04-17 07:00:00	702	7.25	39.17
2019-04-17 08:00:00	574	4.5	30.83
2019-04-17 09:00:00	559	4.5	30.83
2019-04-17 10:00:00	615	5.67	33.92
2019-04-17 11:00:00	677	9.25	37.84
2019-04-17 12:00:00	906	15.67	51.83
2019-04-17 13:00:00	782	7.59	44.67
2019-04-17 14:00:00	575	4.42	31.92
2019-04-17 15:00:00	593	4.34	32.42
2019-04-17 16:00:00	557	4.84	30.58
2019-04-17 17:00:00	653	4.92	35.92
2019-04-17 18:00:00	741	17.83	43.25
2019-04-17 19:00:00	634	5.25	35
2019-04-17 20:00:00	476	3.84	27
2019-04-17 21:00:00	309	2.09	16.83
2019-04-17 22:00:00	260	1.75	14.08
2019-04-17 23:00:00	130	0.17	6.5
2019-04-18 00:00:00	120	0.11	5.78
2019-04-18 01:00:00	58	0	2.33
2019-04-18 02:00:00	37	0	1.08
2019-04-18 03:00:00	18	0	0.34
2019-04-18 04:00:00	16	0	0.25
2019-04-18 05:00:00	32	0.17	1.08
2019-04-18 06:00:00	132	0.58	5.75
2019-04-18 07:00:00	288	1.92	14.83
2019-04-18 08:00:00	431	3	22.5
2019-04-18 09:00:00	540	4.75	29.42
2019-04-18 10:00:00	589	5.17	32.17
2019-04-18 11:00:00	520	3.92	28.5
2019-04-18 12:00:00	574	4.75	30.92
2019-04-18 13:00:00	516	4.67	28.83
2019-04-18 14:00:00	566	5.09	30.17
2019-04-18 15:00:00	576	5	31.75
2019-04-18 16:00:00	541	4.59	30.5
2019-04-18 17:00:00	547	3.92	29.34
2019-04-18 18:00:00	515	4.5	28.75
2019-04-18 19:00:00	437	3.25	23.25
2019-04-18 20:00:00	423	3	22.58
2019-04-18 21:00:00	278	1.5	15.42
2019-04-18 22:00:00	219	0.67	11.42
2019-04-18 23:00:00	159	0.42	8
2019-04-19 00:00:00	156	0.44	7.55
2019-04-19 01:00:00	86	0	3.83
2019-04-19 02:00:00	42	0	1.33
2019-04-19 03:00:00	42	0	1.17
2019-04-19 04:00:00	44	0	1.42
2019-04-19 05:00:00	26	0	0.33
2019-04-19 06:00:00	56	0	1.83
2019-04-19 07:00:00	254	1.83	12.92
2019-04-19 08:00:00	157	0.67	8.17
2019-04-19 09:00:00	177	0.75	8.92
2019-04-19 10:00:00	178	0.67	8.92
2019-04-19 11:00:00	236	1.33	12.75
2019-04-19 12:00:00	247	1.17	12.75
2019-04-19 13:00:00	221	1.42	12.09
2019-04-19 14:00:00	231	1.08	11.83
2019-04-19 15:00:00	210	0.83	10.92
2019-04-19 16:00:00	192	0.5	10.09
2019-04-19 17:00:00	212	0.92	11
2019-04-19 18:00:00	200	1.08	10.25
2019-04-19 19:00:00	184	0.75	9.33
2019-04-19 20:00:00	187	0.5	9.42
2019-04-19 21:00:00	180	0.33	9.08
2019-04-19 22:00:00	134	0.08	6.58
2019-04-19 23:00:00	120	0	5.67
2019-04-20 00:00:00	81	0	3.56
2019-04-20 01:00:00	44	0	1.25
2019-04-20 02:00:00	32	0	0.67
2019-04-20 03:00:00	24	0	0.17
2019-04-20 04:00:00	21	0	0.84
2019-04-20 05:00:00	19	0	0.17
2019-04-20 06:00:00	46	0.17	1.42
2019-04-20 07:00:00	149	0.33	7
2019-04-20 08:00:00	152	0.33	7.33
2019-04-20 09:00:00	207	1.17	10.33
2019-04-20 10:00:00	282	1.5	14.42
2019-04-20 11:00:00	313	1.92	16.17
2019-04-20 12:00:00	350	2.75	19
2019-04-20 13:00:00	328	2.75	17.5
2019-04-20 14:00:00	297	1.92	16.17
2019-04-20 15:00:00	244	1.5	12.5
2019-04-20 16:00:00	205	0.92	11
2019-04-20 17:00:00	159	0.42	7.75
2019-04-20 18:00:00	175	0.59	8.58
2019-04-20 19:00:00	209	1	10.75
2019-04-20 20:00:00	214	1.09	11.34
2019-04-20 21:00:00	192	0.84	9.84
2019-04-20 22:00:00	199	0.92	10
2019-04-20 23:00:00	153	0.25	7.75
2019-04-21 00:00:00	117	0.11	5.89
2019-04-21 01:00:00	98	0.08	4.17
2019-04-21 02:00:00	44	0	1.5
2019-04-21 03:00:00	48	0	1.5
2019-04-21 04:00:00	30	0	0.75
2019-04-21 05:00:00	31	0	0.75
2019-04-21 06:00:00	103	0.08	4.42
2019-04-21 07:00:00	112	0.17	4.83
2019-04-21 08:00:00	210	1	10.42
2019-04-21 09:00:00	239	1.33	12.17
2019-04-21 10:00:00	322	1.83	17.08
2019-04-21 11:00:00	463	3.59	24.34
2019-04-21 12:00:00	557	4.59	29.92
2019-04-21 13:00:00	580	5.17	32.25
2019-04-21 14:00:00	294	2.25	16.17
2019-04-21 15:00:00	250	1.42	13.75
2019-04-21 16:00:00	262	1.34	13.08
2019-04-21 17:00:00	232	0.92	12.09
2019-04-21 18:00:00	248	1	12.75
2019-04-21 19:00:00	248	1.17	12.75
2019-04-21 20:00:00	195	0.75	10.08
2019-04-21 21:00:00	228	0.92	11.42
2019-04-21 22:00:00	95	0	4.5
2019-04-21 23:00:00	71	0.08	3.17
2019-04-22 00:00:00	40	0	1.11
2019-04-22 01:00:00	17	0.92	1.42
2019-04-22 02:00:00	8	0	0.58
2019-04-22 03:00:00	6	0	0.17
2019-04-22 04:00:00	15	0	0.42
2019-04-22 05:00:00	29	0	1
2019-04-22 06:00:00	223	1.33	9.58
2019-04-22 07:00:00	679	7	38.25
2019-04-22 08:00:00	459	3.17	24.25
2019-04-22 09:00:00	543	4.33	29.5
2019-04-22 10:00:00	536	4.5	29.25
2019-04-22 11:00:00	627	5.5	33.58
2019-04-22 12:00:00	761	6.83	42.67
2019-04-22 13:00:00	753	9.17	42.83
2019-04-22 14:00:00	528	4.08	29
2019-04-22 15:00:00	579	4.09	31.25
2019-04-22 16:00:00	560	3.92	30.5
2019-04-22 17:00:00	628	5	34.34
2019-04-22 18:00:00	713	15.58	41.92
2019-04-22 19:00:00	633	7.33	36.25
2019-04-22 20:00:00	417	2.75	22.83
2019-04-22 21:00:00	300	1.83	15.75
2019-04-22 22:00:00	312	1.75	16.92
2019-04-22 23:00:00	60	0.08	2.75
2019-04-23 00:00:00	39	0	1
2019-04-23 01:00:00	7	0	0.25
2019-04-23 02:00:00	11	0	0.59
2019-04-23 03:00:00	8	0	0.25
2019-04-23 04:00:00	5	0	0.17
2019-04-23 05:00:00	34	0	1
2019-04-23 06:00:00	222	1.33	9.75
2019-04-23 07:00:00	696	7.08	38.92
2019-04-23 08:00:00	496	3.67	26.58
2019-04-23 09:00:00	582	4.92	32.25
2019-04-23 10:00:00	638	5.58	34.75
2019-04-23 11:00:00	612	5.09	33.25
2019-04-23 12:00:00	817	10.67	46.17
2019-04-23 13:00:00	774	9.75	44.59
2019-04-23 14:00:00	532	4.09	29.42
2019-04-23 15:00:00	619	4.92	33.67
2019-04-23 16:00:00	613	4.5	33.17
2019-04-23 17:00:00	653	4.92	35.83
2019-04-23 18:00:00	773	15.92	44.83
2019-04-23 19:00:00	677	6.5	38.08
2019-04-23 20:00:00	496	3.75	27.25
2019-04-23 21:00:00	279	1.5	15.42
2019-04-23 22:00:00	349	3.08	18.67
2019-04-23 23:00:00	124	0.25	6.17
2019-04-24 00:00:00	59	0	3
2019-04-24 01:00:00	20	0	0.59
2019-04-24 02:00:00	14	0	0
2019-04-24 03:00:00	11	0	0.17
2019-04-24 04:00:00	17	0	0.67
2019-04-24 05:00:00	35	0	0.84
2019-04-24 06:00:00	237	1.17	10.75
2019-04-24 07:00:00	684	7.17	38.42
2019-04-24 08:00:00	524	4.75	28.17
2019-04-24 09:00:00	570	4.59	31.33
2019-04-24 10:00:00	637	8.67	35.42
2019-04-24 11:00:00	615	5.92	34.5
2019-04-24 12:00:00	802	11.84	45.08
2019-04-24 13:00:00	784	7.92	43.58
2019-04-24 14:00:00	610	5	33.75
2019-04-24 15:00:00	595	4.92	33.33
2019-04-24 16:00:00	575	4.5	30.75
2019-04-24 17:00:00	739	6.75	40.92
2019-04-24 18:00:00	793	18.08	46.92
2019-04-24 19:00:00	710	7.33	40.42
2019-04-24 20:00:00	495	4.08	27.5
2019-04-24 21:00:00	350	2.17	18.58
2019-04-24 22:00:00	314	1.92	16.83
2019-04-24 23:00:00	135	1.42	8.75
2019-04-25 00:00:00	59	0.11	2.45
2019-04-25 01:00:00	28	0	1.25
2019-04-25 02:00:00	9	0	0.33
2019-04-25 03:00:00	16	0	0.25
2019-04-25 04:00:00	10	0	0.42
2019-04-25 05:00:00	31	0	1
2019-04-25 06:00:00	219	1.33	9.67
2019-04-25 07:00:00	659	6.84	36.17
2019-04-25 08:00:00	504	4	27.17
2019-04-25 09:00:00	583	5.34	32.42
2019-04-25 10:00:00	581	5.83	32.42
2019-04-25 11:00:00	631	6.33	34.17
2019-04-25 12:00:00	851	11.17	48.5
2019-04-25 13:00:00	844	16.84	49.92
2019-04-25 14:00:00	597	5	32.5
2019-04-25 15:00:00	572	4.67	31.84
2019-04-25 16:00:00	595	4.67	32.58
2019-04-25 17:00:00	729	10.17	40.92
2019-04-25 18:00:00	784	28.84	49.25
2019-04-25 19:00:00	658	27.34	43.58
2019-04-25 20:00:00	551	5.67	31.17
2019-04-25 21:00:00	357	2.59	19.5
2019-04-25 22:00:00	344	2.25	18.42
2019-04-25 23:00:00	192	1.34	10.5
2019-04-26 00:00:00	92	0	4.11
2019-04-26 01:00:00	51	0	1.92
2019-04-26 02:00:00	21	0	0.17
2019-04-26 03:00:00	22	0	0.5
2019-04-26 04:00:00	13	0	0.58
2019-04-26 05:00:00	26	0	0.75
2019-04-26 06:00:00	220	1.42	9.59
2019-04-26 07:00:00	698	8.17	39.08
2019-04-26 08:00:00	558	4.42	30.25
2019-04-26 09:00:00	597	4.83	32.42
2019-04-26 10:00:00	616	7.92	34.67
2019-04-26 11:00:00	713	7.33	39.84
2019-04-26 12:00:00	857	20.92	50.67
2019-04-26 13:00:00	814	13.09	47.33
2019-04-26 14:00:00	613	5.5	34.5
2019-04-26 15:00:00	624	5.58	33.5
2019-04-26 16:00:00	630	4.83	35.33
2019-04-26 17:00:00	741	6.58	40.42
2019-04-26 18:00:00	809	19.75	49
2019-04-26 19:00:00	623	5.92	34.75
2019-04-26 20:00:00	455	3.83	25.67
2019-04-26 21:00:00	398	3.08	21.42
2019-04-26 22:00:00	390	3	20.67
2019-04-26 23:00:00	185	1.25	9.83
2019-04-27 00:00:00	147	0.45	8.11
2019-04-27 01:00:00	118	0.17	6
2019-04-27 02:00:00	70	0	3.08
2019-04-27 03:00:00	69	0	2.67
2019-04-27 04:00:00	43	0	1.59
2019-04-27 05:00:00	36	0	1
2019-04-27 06:00:00	77	0	2.92
2019-04-27 07:00:00	480	3.75	23.92
2019-04-27 08:00:00	394	3.17	22.33
2019-04-27 09:00:00	694	9.25	37.42
2019-04-27 10:00:00	562	5	32.92
2019-04-27 11:00:00	660	5.83	35.25
2019-04-27 12:00:00	777	9.59	43.67
2019-04-27 13:00:00	577	4.83	32.75
2019-04-27 14:00:00	474	6.5	26.84
2019-04-27 15:00:00	426	3.42	23.33
2019-04-27 16:00:00	407	3.17	21.42
2019-04-27 17:00:00	329	1.84	17.92
2019-04-27 18:00:00	357	2.25	18.33
2019-04-27 19:00:00	327	2	17.75
2019-04-27 20:00:00	320	2	16.75
2019-04-27 21:00:00	263	1.59	14
2019-04-27 22:00:00	203	0.92	10.42
2019-04-27 23:00:00	249	1.25	12.83
2019-04-28 00:00:00	184	0.56	9.56
2019-04-28 01:00:00	159	0.5	7.92
2019-04-28 02:00:00	102	0.08	4.59
2019-04-28 03:00:00	92	0.08	4.5
2019-04-28 04:00:00	61	0	2.08
2019-04-28 05:00:00	30	0	0.58
2019-04-28 06:00:00	76	0	2.92
2019-04-28 07:00:00	149	0.58	6.83
2019-04-28 08:00:00	255	3.34	15.17
2019-04-28 09:00:00	320	2	16.5
2019-04-28 10:00:00	371	2.17	19
2019-04-28 11:00:00	526	3.75	27.92
2019-04-28 12:00:00	678	8.25	37.67
2019-04-28 13:00:00	766	26.75	48.08
2019-04-28 14:00:00	384	3.42	22.08
2019-04-28 15:00:00	332	2.42	18.09
2019-04-28 16:00:00	309	2.08	16.08
2019-04-28 17:00:00	285	2.17	15.09
2019-04-28 18:00:00	305	1.92	16.59
2019-04-28 19:00:00	250	1.17	13.17
2019-04-28 20:00:00	256	1.33	13
2019-04-28 21:00:00	194	0.58	10.67
2019-04-28 22:00:00	123	0.08	5.83
2019-04-28 23:00:00	67	0.17	3
2019-04-29 00:00:00	49	0	2
2019-04-29 01:00:00	16	0	0.17
2019-04-29 02:00:00	14	0	0.33
2019-04-29 03:00:00	8	0	0.5
2019-04-29 04:00:00	10	0	0.08
2019-04-29 05:00:00	28	0	0.67
2019-04-29 06:00:00	243	1.75	11
2019-04-29 07:00:00	694	7.09	39.09
2019-04-29 08:00:00	501	4.17	26.75
2019-04-29 09:00:00	565	4.59	30.42
2019-04-29 10:00:00	572	4.25	31.67
2019-04-29 11:00:00	666	6.25	35.75
2019-04-29 12:00:00	800	12.83	46
2019-04-29 13:00:00	795	13	46.08
2019-04-29 14:00:00	608	5.08	33.92
2019-04-29 15:00:00	577	4.75	31.25
2019-04-29 16:00:00	540	3.83	29.5
2019-04-29 17:00:00	689	8	37.67
2019-04-29 18:00:00	827	24.17	49.67
2019-04-29 19:00:00	765	15.25	46
2019-04-29 20:00:00	448	3.08	24.75
2019-04-29 21:00:00	307	1.75	16.67
2019-04-29 22:00:00	275	2.75	14.92
2019-04-29 23:00:00	80	0.08	4.25
2019-04-30 00:00:00	33	2.89	3.11
2019-04-30 01:00:00	16	0.17	0.5
2019-04-30 02:00:00	5	0	0.17
2019-04-30 03:00:00	7	0	0.5
2019-04-30 04:00:00	12	0	0.17
2019-04-30 05:00:00	28	0	0.33
2019-04-30 06:00:00	227	1.33	9.83
2019-04-30 07:00:00	654	7.09	37.08
2019-04-30 08:00:00	507	4	27.17
2019-04-30 09:00:00	626	5.75	34.08
2019-04-30 10:00:00	609	5.25	33.67
2019-04-30 11:00:00	631	5.5	34.92
2019-04-30 12:00:00	746	6.83	41.25
2019-04-30 13:00:00	762	7.33	42.67
2019-04-30 14:00:00	644	5.42	36
2019-04-30 15:00:00	643	4.92	35.42
2019-04-30 16:00:00	598	4.67	32.17
2019-04-30 17:00:00	794	8.75	44.34
2019-04-30 18:00:00	798	26.08	49.33
2019-04-30 19:00:00	756	28.67	49.17
2019-04-30 20:00:00	555	6.5	31.5
2019-04-30 21:00:00	644	9.5	36.33
2019-04-30 22:00:00	661	11.42	38.42
2019-04-30 23:00:00	342	3.17	19.17
2019-05-01 00:00:00	285	1.78	15.34

## Sheet: PM 08180 04
Data/Hora	Intensidade(carros/hora)	Ocupacao(%)	Carga(%)
2019-04-01 00:00:00	0	21.89	10.33
2019-04-01 01:00:00	0	25.92	11.5
2019-04-01 02:00:00	0	26	11.33
2019-04-01 03:00:00	0	23.92	11.08
2019-04-01 04:00:00	0	23.09	10.75
2019-04-01 05:00:00	0	24.25	11.08
2019-04-01 06:00:00	0	23.17	10.67
2019-04-01 07:00:00	0	23.67	10.58
2019-04-01 08:00:00	0	22	10.34
2019-04-01 09:00:00	0	22.25	9.67
2019-04-01 10:00:00	0	22.09	10.17
2019-04-01 11:00:00	0	24.92	11.34
2019-04-01 12:00:00	0	24.92	11.33
2019-04-01 13:00:00	0	27.33	12.09
2019-04-01 14:00:00	0	25.75	12.09
2019-04-01 15:00:00	0	26.59	12.33
2019-04-01 16:00:00	0	28.75	13.08
2019-04-01 17:00:00	0	28.08	13.25
2019-04-01 18:00:00	0	28.92	13.25
2019-04-01 19:00:00	0	27.67	13
2019-04-01 20:00:00	0	27.92	12.67
2019-04-01 21:00:00	0	29.25	13.5
2019-04-01 22:00:00	0	27.25	12.84
2019-04-01 23:00:00	0	26.09	12.17
2019-04-02 00:00:00	0	24.22	10.89
2019-04-02 01:00:00	0	24.08	11
2019-04-02 02:00:00	0	25.92	11.75
2019-04-02 03:00:00	0	24.75	11.67
2019-04-02 04:00:00	0	23	10.67
2019-04-02 05:00:00	0	24.42	11.08
2019-04-02 06:00:00	0	22.92	10.92
2019-04-02 07:00:00	0	22.92	10.67
2019-04-02 08:00:00	0	24.09	11.17
2019-04-02 09:00:00	0	22.42	10.42
2019-04-02 10:00:00	0	23	10.25
2019-04-02 11:00:00	0	23.67	11
2019-04-02 12:00:00	0	23.42	10.92
2019-04-02 13:00:00	0	25.42	11.25
2019-04-02 14:00:00	0	24.5	11.25
2019-04-02 15:00:00	0	24.17	10.83
2019-04-02 16:00:00	0	27.84	11.92
2019-04-02 17:00:00	0	27.58	12.84
2019-04-02 18:00:00	0	27.25	12.33
2019-04-02 19:00:00	0	27.17	11.84
2019-04-02 20:00:00	0	25.34	11.5
2019-04-02 21:00:00	0	27.84	12.59
2019-04-02 22:00:00	0	27.34	12.17
2019-04-02 23:00:00	0	24.34	11.09
2019-04-03 00:00:00	0	23.67	10.89
2019-04-03 01:00:00	0	21.09	10
2019-04-03 02:00:00	0	23.5	10.42
2019-04-03 03:00:00	0	24.17	11
2019-04-03 04:00:00	0	21.75	9.42
2019-04-03 05:00:00	0	20.17	8.5
2019-04-03 06:00:00	0	20.25	9.42
2019-04-03 07:00:00	0	20.09	8.75
2019-04-03 08:00:00	0	21.92	9.25
2019-04-03 09:00:00	0	21.17	9.25
2019-04-03 10:00:00	0	21.08	9.67
2019-04-03 11:00:00	0	22.75	10.25
2019-04-03 12:00:00	0	23.08	10.83
2019-04-03 13:00:00	0	24.25	10.92
2019-04-03 14:00:00	0	26.33	12.25
2019-04-03 15:00:00	0	24.75	11.5
2019-04-03 16:00:00	0	27.67	12.5
2019-04-03 17:00:00	0	27.92	13.25
2019-04-03 18:00:00	0	28.67	13.25
2019-04-03 19:00:00	0	28.42	13.59
2019-04-03 20:00:00	0	27.92	13.17
2019-04-03 21:00:00	0	29	13.5
2019-04-03 22:00:00	0	27.92	13.17
2019-04-03 23:00:00	0	26.42	12.25
2019-04-04 00:00:00	0	26.78	12.22
2019-04-04 01:00:00	0	22.33	10.42
2019-04-04 02:00:00	0	25.92	11.67
2019-04-04 03:00:00	0	24	11.42
2019-04-04 04:00:00	0	21.08	9.58
2019-04-04 05:00:00	0	21.92	9.75
2019-04-04 06:00:00	0	20.59	9.42
2019-04-04 07:00:00	0	21	9.42
2019-04-04 08:00:00	0	21.5	10.25
2019-04-04 09:00:00	0	20.17	9.25
2019-04-04 10:00:00	0	24	10.83
2019-04-04 11:00:00	0	23.17	10.83
2019-04-04 12:00:00	0	24.25	11.25
2019-04-04 13:00:00	0	26.5	11.75
2019-04-04 14:00:00	0	24.92	11.33
2019-04-04 15:00:00	0	27.84	12.25
2019-04-04 16:00:00	0	28.17	13.42
2019-04-04 17:00:00	0	32.5	14.92
2019-04-04 18:00:00	0	30.92	14.17
2019-04-04 19:00:00	0	32.59	15.34
2019-04-04 20:00:00	0	33.75	15.75
2019-04-04 21:00:00	0	32.59	15.75
2019-04-04 22:00:00	0	31.67	15.17
2019-04-04 23:00:00	0	32.42	15.33
2019-04-05 00:00:00	0	31.22	14.56
2019-04-05 01:00:00	0	27.25	12
2019-04-05 02:00:00	0	25.42	11.59
2019-04-05 03:00:00	0	24.84	11.09
2019-04-05 04:00:00	0	24.25	11
2019-04-05 05:00:00	0	22.5	10.5
2019-04-05 06:00:00	0	25	10.58
2019-04-05 07:00:00	0	22.92	10.92
2019-04-05 08:00:00	0	23.5	10.67
2019-04-05 09:00:00	0	25.25	11
2019-04-05 10:00:00	0	23.84	10.75
2019-04-05 11:00:00	0	25.92	11.67
2019-04-05 12:00:00	0	28.33	12.58
2019-04-05 13:00:00	0	28.5	13.34
2019-04-05 14:00:00	0	28.92	12.58
2019-04-05 15:00:00	0	29.67	14.17
2019-04-05 16:00:00	0	32.5	15
2019-04-05 17:00:00	0	33.84	16
2019-04-05 18:00:00	0	32.34	15.17
2019-04-05 19:00:00	0	32.67	15.58
2019-04-05 20:00:00	0	34.92	16.25
2019-04-05 21:00:00	0	33.34	15.75
2019-04-05 22:00:00	0	33.84	15.92
2019-04-05 23:00:00	0	29	13.67
2019-04-06 00:00:00	0	27.78	12.67
2019-04-06 01:00:00	0	26.83	12.5
2019-04-06 02:00:00	0	26.17	11.5
2019-04-06 03:00:00	0	25.42	11.25
2019-04-06 04:00:00	0	23.42	10.67
2019-04-06 05:00:00	0	24.58	10.83
2019-04-06 06:00:00	0	21.75	10.09
2019-04-06 07:00:00	0	23.25	10.25
2019-04-06 08:00:00	0	23.58	10.67
2019-04-06 09:00:00	0	22.33	10.34
2019-04-06 10:00:00	0	25.34	11.34
2019-04-06 11:00:00	0	25.42	11.42
2019-04-06 12:00:00	0	25.84	11.75
2019-04-06 13:00:00	0	29.17	13.42
2019-04-06 14:00:00	0	26.67	12.17
2019-04-06 15:00:00	0	30.42	13.75
2019-04-06 16:00:00	0	30.92	14.5
2019-04-06 17:00:00	0	31.42	15
2019-04-06 18:00:00	0	32.33	15.17
2019-04-06 19:00:00	0	30.17	14.5
2019-04-06 20:00:00	0	34.67	15.92
2019-04-06 21:00:00	0	32.75	15.58
2019-04-06 22:00:00	0	31.17	15
2019-04-06 23:00:00	0	27.92	12.92
2019-04-07 00:00:00	0	21.78	9.56
2019-04-07 01:00:00	0	27.75	12.33
2019-04-07 02:00:00	0	25.34	11.67
2019-04-07 03:00:00	0	25.5	11.5
2019-04-07 04:00:00	0	24.25	11.34
2019-04-07 05:00:00	0	23.58	10.92
2019-04-07 06:00:00	0	23.75	10.5
2019-04-07 07:00:00	0	22.75	10.75
2019-04-07 08:00:00	0	23.34	10.58
2019-04-07 09:00:00	0	22.83	10.67
2019-04-07 10:00:00	0	23.92	11.17
2019-04-07 11:00:00	0	24.92	11.33
2019-04-07 12:00:00	0	25.83	11.84
2019-04-07 13:00:00	0	28.42	12.75
2019-04-07 14:00:00	0	26.09	12.09
2019-04-07 15:00:00	0	28.5	12.84
2019-04-07 16:00:00	0	30.25	13.59
2019-04-07 17:00:00	0	30.25	14
2019-04-07 18:00:00	0	29.67	13.33
2019-04-07 19:00:00	0	28.34	13.17
2019-04-07 20:00:00	0	30.09	13.33
2019-04-07 21:00:00	0	33.09	15.33
2019-04-07 22:00:00	0	28.09	13.33
2019-04-07 23:00:00	0	26.92	12.17
2019-04-08 00:00:00	0	22.22	10.44
2019-04-08 01:00:00	0	25.75	11.42
2019-04-08 02:00:00	0	26.67	12
2019-04-08 03:00:00	0	24.84	10.92
2019-04-08 04:00:00	0	25.84	11.42
2019-04-08 05:00:00	0	23.34	10.75
2019-04-08 06:00:00	0	23.67	10.75
2019-04-08 07:00:00	0	24.25	11.17
2019-04-08 08:00:00	0	22.92	10.75
2019-04-08 09:00:00	0	24	10.84
2019-04-08 10:00:00	0	23.09	10.75
2019-04-08 11:00:00	0	23.75	10.83
2019-04-08 12:00:00	0	27.17	12.25
2019-04-08 13:00:00	0	26.67	12.25
2019-04-08 14:00:00	0	27.83	12.67
2019-04-08 15:00:00	0	27.92	13.25
2019-04-08 16:00:00	0	27.83	13.17
2019-04-08 17:00:00	0	29.59	13.83
2019-04-08 18:00:00	0	27.92	13
2019-04-08 19:00:00	0	27.67	12.92
2019-04-08 20:00:00	0	29.25	13.5
2019-04-08 21:00:00	0	28.59	13.42
2019-04-08 22:00:00	0	29	13
2019-04-08 23:00:00	0	28	13.17
2019-04-09 00:00:00	0	26.78	12.45
2019-04-09 01:00:00	0	25.92	11.67
2019-04-09 02:00:00	0	26.09	12.17
2019-04-09 03:00:00	0	27.67	12.17
2019-04-09 04:00:00	0	23.59	11.17
2019-04-09 05:00:00	0	23.42	10.92
2019-04-09 06:00:00	0	24.17	11.17
2019-04-09 07:00:00	0	23.59	11
2019-04-09 08:00:00	0	24.33	10.83
2019-04-09 09:00:00	0	23.17	10.83
2019-04-09 10:00:00	0	22.42	10.42
2019-04-09 11:00:00	0	25	11.08
2019-04-09 12:00:00	0	24.75	11.08
2019-04-09 13:00:00	0	25	10.83
2019-04-09 14:00:00	0	25.25	11.33
2019-04-09 15:00:00	0	26.17	11.17
2019-04-09 16:00:00	0	27.34	11.92
2019-04-09 17:00:00	0	27.84	13.09
2019-04-09 18:00:00	0	28	13
2019-04-09 19:00:00	0	27.33	11.92
2019-04-09 20:00:00	0	26.09	11.67
2019-04-09 21:00:00	0	29.09	12.92
2019-04-09 22:00:00	0	26.84	12.59
2019-04-09 23:00:00	0	26.34	11.42
2019-04-10 00:00:00	0	24	11.11
2019-04-10 01:00:00	0	21.75	10
2019-04-10 02:00:00	0	24.17	10.58
2019-04-10 03:00:00	0	24.25	11
2019-04-10 04:00:00	0	22.25	10.25
2019-04-10 05:00:00	0	22.25	10.09
2019-04-10 06:00:00	0	20.5	9.42
2019-04-10 07:00:00	0	21.83	9.58
2019-04-10 08:00:00	0	22	10.08
2019-04-10 09:00:00	0	21.5	9.83
2019-04-10 10:00:00	0	23.25	10
2019-04-10 11:00:00	0	22.17	10.42
2019-04-10 12:00:00	0	23.17	10.5
2019-04-10 13:00:00	0	25.59	11.25
2019-04-10 14:00:00	0	26.5	12.09
2019-04-10 15:00:00	0	27.67	12.34
2019-04-10 16:00:00	0	27.25	12.67
2019-04-10 17:00:00	0	28	13.25
2019-04-10 18:00:00	0	29.5	13.83
2019-04-10 19:00:00	0	28.17	13.25
2019-04-10 20:00:00	0	29.25	13.58
2019-04-10 21:00:00	0	28	13.25
2019-04-10 22:00:00	0	28.5	13.33
2019-04-10 23:00:00	0	29	13.17
2019-04-11 00:00:00	0	30.33	13.78
2019-04-11 01:00:00	0	23.92	10.75
2019-04-11 02:00:00	0	24.42	11.25
2019-04-11 03:00:00	0	24.5	11.58
2019-04-11 04:00:00	0	23.75	10.67
2019-04-11 05:00:00	0	22	10.42
2019-04-11 06:00:00	0	22.67	10.17
2019-04-11 07:00:00	0	21.08	9.59
2019-04-11 08:00:00	0	22.08	10.33
2019-04-11 09:00:00	0	22.92	10.42
2019-04-11 10:00:00	0	23	10.75
2019-04-11 11:00:00	0	24.42	11.17
2019-04-11 12:00:00	0	24.84	11.25
2019-04-11 13:00:00	0	26.75	12.08
2019-04-11 14:00:00	0	25.75	11.92
2019-04-11 15:00:00	0	26.92	12.5
2019-04-11 16:00:00	0	30	13.67
2019-04-11 17:00:00	0	32.67	15.67
2019-04-11 18:00:00	0	30.75	14.83
2019-04-11 19:00:00	0	33.84	15.58
2019-04-11 20:00:00	0	32.67	15.5
2019-04-11 21:00:00	0	33.67	15.83
2019-04-11 22:00:00	0	32.5	15.5
2019-04-11 23:00:00	0	31.75	15.25
2019-04-12 00:00:00	0	32.78	15.56
2019-04-12 01:00:00	0	27	12.5
2019-04-12 02:00:00	0	26.83	12.08
2019-04-12 03:00:00	0	26.25	12
2019-04-12 04:00:00	0	23.58	10.92
2019-04-12 05:00:00	0	24.67	11.08
2019-04-12 06:00:00	0	24.17	11.17
2019-04-12 07:00:00	0	25.33	11.08
2019-04-12 08:00:00	0	24.17	11.17
2019-04-12 09:00:00	0	24	10.83
2019-04-12 10:00:00	0	25.92	11.5
2019-04-12 11:00:00	0	26.08	11.83
2019-04-12 12:00:00	0	28.67	12.75
2019-04-12 13:00:00	0	29	13.75
2019-04-12 14:00:00	0	28.59	13.67
2019-04-12 15:00:00	0	30.84	14.33
2019-04-12 16:00:00	0	32.58	15.34
2019-04-12 17:00:00	0	34	15.67
2019-04-12 18:00:00	0	32.84	15.92
2019-04-12 19:00:00	0	32.67	15.59
2019-04-12 20:00:00	0	35.25	16
2019-04-12 21:00:00	0	33.92	16
2019-04-12 22:00:00	0	33	15.58
2019-04-12 23:00:00	0	30.92	14.25
2019-04-13 00:00:00	0	28.11	12.78
2019-04-13 01:00:00	0	28.17	12.58
2019-04-13 02:00:00	0	26	11.42
2019-04-13 03:00:00	0	25.42	11.42
2019-04-13 04:00:00	0	25.67	11.58
2019-04-13 05:00:00	0	25.17	11.17
2019-04-13 06:00:00	0	23.75	10.75
2019-04-13 07:00:00	0	23.58	10.75
2019-04-13 08:00:00	0	23.25	10.92
2019-04-13 09:00:00	0	24.5	11.17
2019-04-13 10:00:00	0	24.5	11.25
2019-04-13 11:00:00	0	26.17	11.59
2019-04-13 12:00:00	0	26.67	12.42
2019-04-13 13:00:00	0	28.5	13.42
2019-04-13 14:00:00	0	28.08	13
2019-04-13 15:00:00	0	29.09	13.67
2019-04-13 16:00:00	0	31.5	14.58
2019-04-13 17:00:00	0	32.17	15.17
2019-04-13 18:00:00	0	31.34	15
2019-04-13 19:00:00	0	32.5	15.08
2019-04-13 20:00:00	0	33	15.58
2019-04-13 21:00:00	0	34.17	16
2019-04-13 22:00:00	0	32.5	15.58
2019-04-13 23:00:00	0	27.92	13.17
2019-04-14 00:00:00	0	22.67	10.33
2019-04-14 01:00:00	0	26.67	12.17
2019-04-14 02:00:00	0	26.67	11.84
2019-04-14 03:00:00	0	26	12
2019-04-14 04:00:00	0	24.92	11.42
2019-04-14 05:00:00	0	26.17	11.83
2019-04-14 06:00:00	0	23	10.83
2019-04-14 07:00:00	0	24.17	11.17
2019-04-14 08:00:00	0	23.84	11
2019-04-14 09:00:00	0	22.5	10.5
2019-04-14 10:00:00	0	25.75	11.58
2019-04-14 11:00:00	0	24.67	11.17
2019-04-14 12:00:00	0	27.59	12.42
2019-04-14 13:00:00	0	28.17	13.08
2019-04-14 14:00:00	0	26.59	12.34
2019-04-14 15:00:00	0	30.08	13.42
2019-04-14 16:00:00	0	29.5	13.67
2019-04-14 17:00:00	0	32.67	15.17
2019-04-14 18:00:00	0	29	13.67
2019-04-14 19:00:00	0	28.67	13.34
2019-04-14 20:00:00	0	31.83	14.5
2019-04-14 21:00:00	0	32.42	15.5
2019-04-14 22:00:00	0	30.59	14.25
2019-04-14 23:00:00	0	26.08	11.92
2019-04-15 00:00:00	0	25.11	11.33
2019-04-15 01:00:00	0	26.83	11.58
2019-04-15 02:00:00	0	26.58	12.33
2019-04-15 03:00:00	0	27.17	11.92
2019-04-15 04:00:00	0	26.17	11.67
2019-04-15 05:00:00	0	24.59	11
2019-04-15 06:00:00	0	25.84	11.34
2019-04-15 07:00:00	0	24.42	11.08
2019-04-15 08:00:00	0	24.5	10.67
2019-04-15 09:00:00	0	23.75	10.42
2019-04-15 10:00:00	0	23.17	10.75
2019-04-15 11:00:00	0	24.92	11.25
2019-04-15 12:00:00	0	27.17	11.67
2019-04-15 13:00:00	0	27.5	12.42
2019-04-15 14:00:00	0	28.92	13.17
2019-04-15 15:00:00	0	27.67	13.17
2019-04-15 16:00:00	0	28.25	13.25
2019-04-15 17:00:00	0	30.25	13.58
2019-04-15 18:00:00	0	28.09	13.17
2019-04-15 19:00:00	0	29.25	13.34
2019-04-15 20:00:00	0	28.25	13.17
2019-04-15 21:00:00	0	29.34	13.42
2019-04-15 22:00:00	0	29.84	13.5
2019-04-15 23:00:00	0	27.84	13
2019-04-16 00:00:00	0	27.78	12.67
2019-04-16 01:00:00	0	25.08	11.17
2019-04-16 02:00:00	0	26.59	11.92
2019-04-16 03:00:00	0	28.75	12.75
2019-04-16 04:00:00	0	23.59	10.75
2019-04-16 05:00:00	0	23.67	10.92
2019-04-16 06:00:00	0	24.5	11.17
2019-04-16 07:00:00	0	24.42	11
2019-04-16 08:00:00	0	24.83	10.83
2019-04-16 09:00:00	0	23.34	11
2019-04-16 10:00:00	0	23.25	10.67
2019-04-16 11:00:00	0	25.5	11.25
2019-04-16 12:00:00	0	25.75	11.5
2019-04-16 13:00:00	0	24.67	10.92
2019-04-16 14:00:00	0	27.42	12.25
2019-04-16 15:00:00	0	26.59	11.42
2019-04-16 16:00:00	0	27.34	11.92
2019-04-16 17:00:00	0	28.34	13.17
2019-04-16 18:00:00	0	29	12.83
2019-04-16 19:00:00	0	27.92	12.67
2019-04-16 20:00:00	0	27.34	12.08
2019-04-16 21:00:00	0	29.67	12.75
2019-04-16 22:00:00	0	27.34	12.92
2019-04-16 23:00:00	0	26.75	11.83
2019-04-17 00:00:00	0	24.89	11.56
2019-04-17 01:00:00	0	21.84	10.33
2019-04-17 02:00:00	0	24.59	10.42
2019-04-17 03:00:00	0	22.25	10.42
2019-04-17 04:00:00	0	22.59	10.33
2019-04-17 05:00:00	0	21.5	9.59
2019-04-17 06:00:00	0	20.25	8.92
2019-04-17 07:00:00	0	20.75	9
2019-04-17 08:00:00	0	21.5	9.5
2019-04-17 09:00:00	0	20.92	9.34
2019-04-17 10:00:00	0	22.42	9.75
2019-04-17 11:00:00	0	21.34	10
2019-04-17 12:00:00	0	22.84	10.25
2019-04-17 13:00:00	0	24.92	10.92
2019-04-17 14:00:00	0	25.75	11.25
2019-04-17 15:00:00	0	25.67	11.59
2019-04-17 16:00:00	0	27.34	12.67
2019-04-17 17:00:00	0	26.92	12.59
2019-04-17 18:00:00	0	28.5	12.92
2019-04-17 19:00:00	0	27.75	12.75
2019-04-17 20:00:00	0	27.67	12.67
2019-04-17 21:00:00	0	27.5	12.92
2019-04-17 22:00:00	0	27.84	12.75
2019-04-17 23:00:00	0	27.42	12.59
2019-04-18 00:00:00	0	26.45	12.45
2019-04-18 01:00:00	0	22.34	10.34
2019-04-18 02:00:00	0	23.84	10.92
2019-04-18 03:00:00	0	24.75	11.33
2019-04-18 04:00:00	0	22.08	10.34
2019-04-18 05:00:00	0	22.42	10.42
2019-04-18 06:00:00	0	20.25	9.17
2019-04-18 07:00:00	0	21	9.5
2019-04-18 08:00:00	0	21.59	10
2019-04-18 09:00:00	0	21.5	10.34
2019-04-18 10:00:00	0	22.92	10.5
2019-04-18 11:00:00	0	22.67	10.59
2019-04-18 12:00:00	0	24.5	11.09
2019-04-18 13:00:00	0	26.67	12.67
2019-04-18 14:00:00	0	24.83	11.5
2019-04-18 15:00:00	0	27.67	12.83
2019-04-18 16:00:00	0	28.17	13.5
2019-04-18 17:00:00	0	31.92	15.08
2019-04-18 18:00:00	0	31.25	15
2019-04-18 19:00:00	0	31	14.67
2019-04-18 20:00:00	0	32.42	15.17
2019-04-18 21:00:00	0	31.83	15.17
2019-04-18 22:00:00	0	31.59	15.17
2019-04-18 23:00:00	0	31.75	15.25
2019-04-19 00:00:00	0	32.44	15.22
2019-04-19 01:00:00	0	27.25	12.58
2019-04-19 02:00:00	0	25.42	11.67
2019-04-19 03:00:00	0	25.25	11.83
2019-04-19 04:00:00	0	24.83	11.17
2019-04-19 05:00:00	0	23.09	10.75
2019-04-19 06:00:00	0	24.09	10.75
2019-04-19 07:00:00	0	23.25	10.75
2019-04-19 08:00:00	0	23.25	10.75
2019-04-19 09:00:00	0	24.5	10.92
2019-04-19 10:00:00	0	24.25	11.25
2019-04-19 11:00:00	0	26.25	11.92
2019-04-19 12:00:00	0	27	12.09
2019-04-19 13:00:00	0	28.17	13.25
2019-04-19 14:00:00	0	27.5	12.84
2019-04-19 15:00:00	0	29.67	13.83
2019-04-19 16:00:00	0	31.58	14.5
2019-04-19 17:00:00	0	32.17	15.25
2019-04-19 18:00:00	0	32.17	15.17
2019-04-19 19:00:00	0	31.75	15.17
2019-04-19 20:00:00	0	33.33	15.33
2019-04-19 21:00:00	0	33	15.42
2019-04-19 22:00:00	0	32.33	15.17
2019-04-19 23:00:00	0	29.59	14.33
2019-04-20 00:00:00	0	27.78	13.22
2019-04-20 01:00:00	0	27.84	12.42
2019-04-20 02:00:00	0	25.34	11.5
2019-04-20 03:00:00	0	26.08	11.75
2019-04-20 04:00:00	0	24.17	11.09
2019-04-20 05:00:00	0	24.67	11.08
2019-04-20 06:00:00	0	23	10.42
2019-04-20 07:00:00	0	22.59	10.34
2019-04-20 08:00:00	0	22.59	10.59
2019-04-20 09:00:00	0	23	10.59
2019-04-20 10:00:00	0	24.25	10.84
2019-04-20 11:00:00	0	25.5	11.17
2019-04-20 12:00:00	0	26	12.34
2019-04-20 13:00:00	0	28.42	12.75
2019-04-20 14:00:00	0	26.5	12.59
2019-04-20 15:00:00	0	28.42	12.83
2019-04-20 16:00:00	0	30.08	13.92
2019-04-20 17:00:00	0	31	14.83
2019-04-20 18:00:00	0	32.08	15
2019-04-20 19:00:00	0	30.17	14.33
2019-04-20 20:00:00	0	32	14.75
2019-04-20 21:00:00	0	33.33	15.67
2019-04-20 22:00:00	0	31.5	15.17
2019-04-20 23:00:00	0	29.42	14
2019-04-21 00:00:00	0	22.56	10.67
2019-04-21 01:00:00	0	26.09	11.75
2019-04-21 02:00:00	0	25.67	11.75
2019-04-21 03:00:00	0	25.25	11.84
2019-04-21 04:00:00	0	26.34	11.84
2019-04-21 05:00:00	0	24.34	11
2019-04-21 06:00:00	0	23.75	10.58
2019-04-21 07:00:00	0	22.09	10.59
2019-04-21 08:00:00	0	23.5	10.5
2019-04-21 09:00:00	0	22.84	10.42
2019-04-21 10:00:00	0	23.5	10.75
2019-04-21 11:00:00	0	25.42	10.75
2019-04-21 12:00:00	0	26.17	11.92
2019-04-21 13:00:00	0	26.84	12.59
2019-04-21 14:00:00	0	27.92	12.67
2019-04-21 15:00:00	0	27.42	12.92
2019-04-21 16:00:00	0	30.08	13.92
2019-04-21 17:00:00	0	29.75	13.92
2019-04-21 18:00:00	0	28.5	13.67
2019-04-21 19:00:00	0	29.5	13.75
2019-04-21 20:00:00	0	29.84	14.09
2019-04-21 21:00:00	0	31.75	14.58
2019-04-21 22:00:00	0	29.5	13.92
2019-04-21 23:00:00	0	25.67	11.92
2019-04-22 00:00:00	0	23.89	10.45
2019-04-22 01:00:00	0	24.59	11.25
2019-04-22 02:00:00	0	26.67	12.17
2019-04-22 03:00:00	0	26	11.42
2019-04-22 04:00:00	0	24.33	11.25
2019-04-22 05:00:00	0	26.08	11.75
2019-04-22 06:00:00	0	24.25	11.08
2019-04-22 07:00:00	0	23.17	10.92
2019-04-22 08:00:00	0	25.42	11.42
2019-04-22 09:00:00	0	22.42	10.42
2019-04-22 10:00:00	0	23.42	10.83
2019-04-22 11:00:00	0	25.33	11.17
2019-04-22 12:00:00	0	25	11.5
2019-04-22 13:00:00	0	27.58	12.67
2019-04-22 14:00:00	0	26.75	12.5
2019-04-22 15:00:00	0	27.17	12.5
2019-04-22 16:00:00	0	28.5	12.92
2019-04-22 17:00:00	0	28.33	13.33
2019-04-22 18:00:00	0	28.92	13.42
2019-04-22 19:00:00	0	27.08	12.5
2019-04-22 20:00:00	0	27.42	12.92
2019-04-22 21:00:00	0	29.67	13.92
2019-04-22 22:00:00	0	28.42	13.33
2019-04-22 23:00:00	0	27.75	12.75
2019-04-23 00:00:00	0	25.78	12.44
2019-04-23 01:00:00	0	23.42	10.75
2019-04-23 02:00:00	0	27.25	12.5
2019-04-23 03:00:00	0	25.75	11.83
2019-04-23 04:00:00	0	24.17	11
2019-04-23 05:00:00	0	23.5	11
2019-04-23 06:00:00	0	23.08	10.75
2019-04-23 07:00:00	0	24.92	11
2019-04-23 08:00:00	0	23.33	10.67
2019-04-23 09:00:00	0	23.75	10.67
2019-04-23 10:00:00	0	23.42	10.75
2019-04-23 11:00:00	0	23.17	10.75
2019-04-23 12:00:00	0	25.17	11
2019-04-23 13:00:00	0	24.92	10.83
2019-04-23 14:00:00	0	25.5	11.58
2019-04-23 15:00:00	0	25.92	11.5
2019-04-23 16:00:00	0	26.17	11.58
2019-04-23 17:00:00	0	27.67	12.33
2019-04-23 18:00:00	0	29	13.09
2019-04-23 19:00:00	0	26.25	12.42
2019-04-23 20:00:00	0	27	12.34
2019-04-23 21:00:00	0	27.92	12.67
2019-04-23 22:00:00	0	27.67	12.75
2019-04-23 23:00:00	0	26.67	12
2019-04-24 00:00:00	0	24.44	11.44
2019-04-24 01:00:00	0	22.34	10.17
2019-04-24 02:00:00	0	23.75	10.33
2019-04-24 03:00:00	0	22.67	10.25
2019-04-24 04:00:00	0	22.92	10.25
2019-04-24 05:00:00	0	20.67	9.84
2019-04-24 06:00:00	0	21	9.5
2019-04-24 07:00:00	0	22.42	10.17
2019-04-24 08:00:00	0	21.42	9.58
2019-04-24 09:00:00	0	21.34	9.67
2019-04-24 10:00:00	0	22.42	10.25
2019-04-24 11:00:00	0	21.84	10.42
2019-04-24 12:00:00	0	22.42	10.34
2019-04-24 13:00:00	0	24.33	11
2019-04-24 14:00:00	0	25.34	11.5
2019-04-24 15:00:00	0	25.75	11.84
2019-04-24 16:00:00	0	27.42	12.59
2019-04-24 17:00:00	0	27.25	12.83
2019-04-24 18:00:00	0	27.75	12.83
2019-04-24 19:00:00	0	27	12.59
2019-04-24 20:00:00	0	27	12.92
2019-04-24 21:00:00	0	27.67	12.75
2019-04-24 22:00:00	0	27.25	12.92
2019-04-24 23:00:00	0	26.67	12.5
2019-04-25 00:00:00	0	27.11	12.67
2019-04-25 01:00:00	0	23	10.84
2019-04-25 02:00:00	0	23.25	10.5
2019-04-25 03:00:00	0	25.75	11.75
2019-04-25 04:00:00	0	22.17	10.34
2019-04-25 05:00:00	0	21.92	10.34
2019-04-25 06:00:00	0	21.67	10.17
2019-04-25 07:00:00	0	20.92	10
2019-04-25 08:00:00	0	21.5	10.34
2019-04-25 09:00:00	0	22.67	10.5
2019-04-25 10:00:00	0	22.25	10.25
2019-04-25 11:00:00	0	23.25	10.42
2019-04-25 12:00:00	0	23.42	10.75
2019-04-25 13:00:00	0	26.25	12.25
2019-04-25 14:00:00	0	26.09	11.92
2019-04-25 15:00:00	0	26.84	12.5
2019-04-25 16:00:00	0	27.59	13.25
2019-04-25 17:00:00	0	31.08	14.67
2019-04-25 18:00:00	0	31.33	15.17
2019-04-25 19:00:00	0	31.5	14.92
2019-04-25 20:00:00	0	31.75	15.17
2019-04-25 21:00:00	0	32.42	15.17
2019-04-25 22:00:00	0	31.58	15.08
2019-04-25 23:00:00	0	31.17	15
2019-04-26 00:00:00	0	31.78	15.11
2019-04-26 01:00:00	0	26.92	12.75
2019-04-26 02:00:00	0	26.42	12
2019-04-26 03:00:00	0	26.42	12.42
2019-04-26 04:00:00	0	23.42	10.67
2019-04-26 05:00:00	0	23.67	10.67
2019-04-26 06:00:00	0	22.92	10.59
2019-04-26 07:00:00	0	23.58	10.67
2019-04-26 08:00:00	0	22.92	10.59
2019-04-26 09:00:00	0	23.42	10.59
2019-04-26 10:00:00	0	25	11.33
2019-04-26 11:00:00	0	25.75	11.92
2019-04-26 12:00:00	0	26.67	12.08
2019-04-26 13:00:00	0	27.34	13.08
2019-04-26 14:00:00	0	27	12.92
2019-04-26 15:00:00	0	29.84	13.5
2019-04-26 16:00:00	0	31.08	14.5
2019-04-26 17:00:00	0	32.17	15.17
2019-04-26 18:00:00	0	31.5	15.17
2019-04-26 19:00:00	0	31.75	15.17
2019-04-26 20:00:00	0	32.92	15.5
2019-04-26 21:00:00	0	32.58	15.17
2019-04-26 22:00:00	0	32.42	15.25
2019-04-26 23:00:00	0	30.34	14.5
2019-04-27 00:00:00	0	27.33	12.89
2019-04-27 01:00:00	0	27.42	12.33
2019-04-27 02:00:00	0	24.84	11.17
2019-04-27 03:00:00	0	25.5	11.83
2019-04-27 04:00:00	0	25.5	11.5
2019-04-27 05:00:00	0	24.75	11
2019-04-27 06:00:00	0	22.92	10.33
2019-04-27 07:00:00	0	22.17	10.25
2019-04-27 08:00:00	0	22.84	10.5
2019-04-27 09:00:00	0	22.67	10.5
2019-04-27 10:00:00	0	24.34	10.92
2019-04-27 11:00:00	0	25.5	11.5
2019-04-27 12:00:00	0	26.92	12.42
2019-04-27 13:00:00	0	27	12.83
2019-04-27 14:00:00	0	27.17	12.59
2019-04-27 15:00:00	0	28.83	13.75
2019-04-27 16:00:00	0	29.17	13.58
2019-04-27 17:00:00	0	32.08	15.17
2019-04-27 18:00:00	0	31.33	15.17
2019-04-27 19:00:00	0	30.67	14.58
2019-04-27 20:00:00	0	31.83	15.25
2019-04-27 21:00:00	0	32.67	15.67
2019-04-27 22:00:00	0	32.08	15.25
2019-04-27 23:00:00	0	29.5	14.25
2019-04-28 00:00:00	0	24.11	11.11
2019-04-28 01:00:00	0	25.84	11.58
2019-04-28 02:00:00	0	26	12
2019-04-28 03:00:00	0	25.75	11.42
2019-04-28 04:00:00	0	25.42	10.75
2019-04-28 05:00:00	0	24.25	10.58
2019-04-28 06:00:00	0	23	10.58
2019-04-28 07:00:00	0	22.92	10.42
2019-04-28 08:00:00	0	23.75	10.58
2019-04-28 09:00:00	0	22.67	10.34
2019-04-28 10:00:00	0	23.75	10.92
2019-04-28 11:00:00	0	23.83	11
2019-04-28 12:00:00	0	27.17	12.42
2019-04-28 13:00:00	0	27	12.67
2019-04-28 14:00:00	0	27.25	12.92
2019-04-28 15:00:00	0	27.92	12.67
2019-04-28 16:00:00	0	28.34	13.25
2019-04-28 17:00:00	0	30.75	14.5
2019-04-28 18:00:00	0	28.25	13.5
2019-04-28 19:00:00	0	28.25	13.5
2019-04-28 20:00:00	0	29.59	13.92
2019-04-28 21:00:00	0	31.17	15.17
2019-04-28 22:00:00	0	29.25	14
2019-04-28 23:00:00	0	27.34	12.75
2019-04-29 00:00:00	0	24.67	11.22
2019-04-29 01:00:00	0	24.58	10.92
2019-04-29 02:00:00	0	26.5	12.34
2019-04-29 03:00:00	0	25.92	12
2019-04-29 04:00:00	0	25.42	11.67
2019-04-29 05:00:00	0	24.67	11.33
2019-04-29 06:00:00	0	23.75	11.09
2019-04-29 07:00:00	0	24.5	11.09
2019-04-29 08:00:00	0	24.17	10.92
2019-04-29 09:00:00	0	22.25	10.25
2019-04-29 10:00:00	0	24.09	11.08
2019-04-29 11:00:00	0	23.75	10.75
2019-04-29 12:00:00	0	25.5	11.25
2019-04-29 13:00:00	0	27.25	12.33
2019-04-29 14:00:00	0	26.5	12.5
2019-04-29 15:00:00	0	27.67	12.67
2019-04-29 16:00:00	0	27.09	12.83
2019-04-29 17:00:00	0	28.59	13.5
2019-04-29 18:00:00	0	28.34	13.25
2019-04-29 19:00:00	0	27	12.75
2019-04-29 20:00:00	0	28	13.33
2019-04-29 21:00:00	0	27.75	13.42
2019-04-29 22:00:00	0	28.08	13.42
2019-04-29 23:00:00	0	28	13.33
2019-04-30 00:00:00	0	27.22	13
2019-04-30 01:00:00	0	24.09	11
2019-04-30 02:00:00	0	26.25	12.17
2019-04-30 03:00:00	0	25.75	11.92
2019-04-30 04:00:00	0	24.83	11.34
2019-04-30 05:00:00	0	22.83	10.42
2019-04-30 06:00:00	0	24.42	10.67
2019-04-30 07:00:00	0	23.67	10.75
2019-04-30 08:00:00	0	22.92	10.58
2019-04-30 09:00:00	0	24.5	11.25
2019-04-30 10:00:00	0	22.5	10.42
2019-04-30 11:00:00	0	23.42	10.5
2019-04-30 12:00:00	0	25.58	11.58
2019-04-30 13:00:00	0	23.84	11
2019-04-30 14:00:00	0	26.58	11.75
2019-04-30 15:00:00	0	25.92	12
2019-04-30 16:00:00	0	26.34	12.17
2019-04-30 17:00:00	0	28	13.17
2019-04-30 18:00:00	0	27.67	13.25
2019-04-30 19:00:00	0	27.33	12.67
2019-04-30 20:00:00	0	26.5	12.25
2019-04-30 21:00:00	0	27.09	12.92
2019-04-30 22:00:00	0	28.25	13.33
2019-04-30 23:00:00	0	26.5	12.25
2019-05-01 00:00:00	0	26.67	12.11

## Sheet: PM 08180 05
Data/Hora	Intensidade(carros/hora)	Ocupacao(%)	Carga(%)
2019-04-01 00:00:00	296	1.11	7.45
2019-04-01 01:00:00	176	0.84	5.25
2019-04-01 02:00:00	119	2.5	6.42
2019-04-01 03:00:00	90	0.84	2.92
2019-04-01 04:00:00	97	0.84	2.75
2019-04-01 05:00:00	241	1.5	5.58
2019-04-01 06:00:00	974	4	22.42
2019-04-01 07:00:00	1950	11.67	50.08
2019-04-01 08:00:00	1721	9.17	45.09
2019-04-01 09:00:00	1773	9.67	46.33
2019-04-01 10:00:00	1693	7.5	43.75
2019-04-01 11:00:00	1680	7.75	42.58
2019-04-01 12:00:00	1922	10.08	50.5
2019-04-01 13:00:00	1772	8.5	45.84
2019-04-01 14:00:00	1804	8.25	46.75
2019-04-01 15:00:00	1782	8.17	46.25
2019-04-01 16:00:00	1825	8.92	47.34
2019-04-01 17:00:00	2129	12.25	54.75
2019-04-01 18:00:00	2019	13.75	54.5
2019-04-01 19:00:00	1714	7.83	44.92
2019-04-01 20:00:00	960	3.75	24.92
2019-04-01 21:00:00	736	2.92	18.08
2019-04-01 22:00:00	754	2.84	18.92
2019-04-01 23:00:00	379	1.5	10.25
2019-04-02 00:00:00	255	1.11	7.67
2019-04-02 01:00:00	126	0.84	3.25
2019-04-02 02:00:00	101	1.25	2.75
2019-04-02 03:00:00	100	0.84	3.58
2019-04-02 04:00:00	86	0.84	2.75
2019-04-02 05:00:00	222	1.59	4.75
2019-04-02 06:00:00	1012	4.17	23.58
2019-04-02 07:00:00	1809	9.25	46.17
2019-04-02 08:00:00	1924	11.08	50.75
2019-04-02 09:00:00	1824	9.75	47.5
2019-04-02 10:00:00	1770	13.83	47.25
2019-04-02 11:00:00	1754	7.92	44.67
2019-04-02 12:00:00	2061	13	54.08
2019-04-02 13:00:00	2035	17.17	55.5
2019-04-02 14:00:00	1871	8.83	48.59
2019-04-02 15:00:00	1878	9.67	48.42
2019-04-02 16:00:00	1768	8.75	46.17
2019-04-02 17:00:00	2116	12.34	54.59
2019-04-02 18:00:00	2295	18.59	61.42
2019-04-02 19:00:00	2122	11.67	57.58
2019-04-02 20:00:00	1051	3.92	27.25
2019-04-02 21:00:00	862	3.08	21.42
2019-04-02 22:00:00	801	3.5	19.75
2019-04-02 23:00:00	447	1.75	11.09
2019-04-03 00:00:00	297	1.45	7.78
2019-04-03 01:00:00	182	0.84	4.75
2019-04-03 02:00:00	124	0.84	3.59
2019-04-03 03:00:00	105	1.25	3.25
2019-04-03 04:00:00	94	0.84	2.33
2019-04-03 05:00:00	266	1.59	6.58
2019-04-03 06:00:00	940	3.75	21.67
2019-04-03 07:00:00	1860	10.17	48.33
2019-04-03 08:00:00	1921	10.92	49
2019-04-03 09:00:00	1954	24.5	54.5
2019-04-03 10:00:00	1721	12.5	46.67
2019-04-03 11:00:00	1711	8.25	43.75
2019-04-03 12:00:00	1997	11.5	52.58
2019-04-03 13:00:00	1940	10.92	51
2019-04-03 14:00:00	1853	10.08	48.58
2019-04-03 15:00:00	1750	6.83	45.09
2019-04-03 16:00:00	1752	8.67	45.5
2019-04-03 17:00:00	2126	9.84	54.42
2019-04-03 18:00:00	2135	14.09	57.42
2019-04-03 19:00:00	1565	6.5	41.42
2019-04-03 20:00:00	960	3.75	24
2019-04-03 21:00:00	868	3.42	21.25
2019-04-03 22:00:00	832	3.08	20.92
2019-04-03 23:00:00	503	1.92	12.58
2019-04-04 00:00:00	399	1.55	10
2019-04-04 01:00:00	263	1.09	7.34
2019-04-04 02:00:00	154	1.25	3.75
2019-04-04 03:00:00	97	0.84	3.17
2019-04-04 04:00:00	124	0.84	3.42
2019-04-04 05:00:00	231	1.42	5.75
2019-04-04 06:00:00	921	3.67	21.25
2019-04-04 07:00:00	1978	12	50.25
2019-04-04 08:00:00	1902	10.58	50.58
2019-04-04 09:00:00	1810	9.59	47.42
2019-04-04 10:00:00	1744	8.59	45.34
2019-04-04 11:00:00	1668	7.75	43
2019-04-04 12:00:00	2028	16	53.67
2019-04-04 13:00:00	2025	14.25	54
2019-04-04 14:00:00	1902	10.92	50.25
2019-04-04 15:00:00	1840	8.67	47.67
2019-04-04 16:00:00	1856	8.58	48.17
2019-04-04 17:00:00	2222	11.75	56.75
2019-04-04 18:00:00	2313	21.34	63.83
2019-04-04 19:00:00	1712	6.75	44.92
2019-04-04 20:00:00	1190	5	30.25
2019-04-04 21:00:00	980	3.42	24.42
2019-04-04 22:00:00	862	3.25	21.59
2019-04-04 23:00:00	585	2.67	14.25
2019-04-05 00:00:00	481	1.89	11.67
2019-04-05 01:00:00	322	1.75	7.33
2019-04-05 02:00:00	213	0.92	6.33
2019-04-05 03:00:00	160	0.84	3.83
2019-04-05 04:00:00	164	1.34	5.25
2019-04-05 05:00:00	279	1	7.08
2019-04-05 06:00:00	952	4.33	22.42
2019-04-05 07:00:00	2032	12.17	52.33
2019-04-05 08:00:00	1903	10	49.92
2019-04-05 09:00:00	1822	9.08	47.5
2019-04-05 10:00:00	1783	9	46.25
2019-04-05 11:00:00	1887	9.83	48.17
2019-04-05 12:00:00	2022	50.08	61.75
2019-04-05 13:00:00	1927	39.33	58.08
2019-04-05 14:00:00	1890	9.75	49.5
2019-04-05 15:00:00	1854	8	47.5
2019-04-05 16:00:00	1873	8.25	49.75
2019-04-05 17:00:00	2210	12.83	56.42
2019-04-05 18:00:00	2094	11.17	56.09
2019-04-05 19:00:00	1609	6.58	41.67
2019-04-05 20:00:00	1198	4.75	30.67
2019-04-05 21:00:00	1082	3.92	26.83
2019-04-05 22:00:00	969	3.83	24.17
2019-04-05 23:00:00	752	2.67	18.75
2019-04-06 00:00:00	631	2.56	15.45
2019-04-06 01:00:00	520	1.67	12.42
2019-04-06 02:00:00	394	1.42	9.33
2019-04-06 03:00:00	279	1.42	7.75
2019-04-06 04:00:00	184	0.84	5.42
2019-04-06 05:00:00	213	1.34	5.08
2019-04-06 06:00:00	472	1.59	10.34
2019-04-06 07:00:00	904	3.33	21.42
2019-04-06 08:00:00	1103	4.42	27.58
2019-04-06 09:00:00	1137	4	28
2019-04-06 10:00:00	1271	5.34	31.75
2019-04-06 11:00:00	1278	4.75	32.08
2019-04-06 12:00:00	1683	6.42	42.5
2019-04-06 13:00:00	1353	5.25	34.92
2019-04-06 14:00:00	1069	3.67	26.33
2019-04-06 15:00:00	1044	4.17	25.92
2019-04-06 16:00:00	1138	4.5	28.17
2019-04-06 17:00:00	1045	3.84	26.17
2019-04-06 18:00:00	1050	4.42	25.92
2019-04-06 19:00:00	1056	4.25	26.5
2019-04-06 20:00:00	879	3.92	22
2019-04-06 21:00:00	966	3.58	23.5
2019-04-06 22:00:00	879	3.25	22.33
2019-04-06 23:00:00	768	3.34	18.42
2019-04-07 00:00:00	767	2.67	19.22
2019-04-07 01:00:00	555	2.33	13.33
2019-04-07 02:00:00	400	1.34	10
2019-04-07 03:00:00	286	1.34	6.58
2019-04-07 04:00:00	185	0.84	5.5
2019-04-07 05:00:00	164	0.84	3.17
2019-04-07 06:00:00	248	1.58	6.58
2019-04-07 07:00:00	346	1.25	8.09
2019-04-07 08:00:00	437	2.17	10.84
2019-04-07 09:00:00	542	2.09	12.5
2019-04-07 10:00:00	749	2.75	18
2019-04-07 11:00:00	832	3.42	20.75
2019-04-07 12:00:00	968	3.67	23.83
2019-04-07 13:00:00	1036	4.42	25.58
2019-04-07 14:00:00	1010	3.67	24.75
2019-04-07 15:00:00	891	3.17	22.34
2019-04-07 16:00:00	786	3.25	19.25
2019-04-07 17:00:00	780	3	19.58
2019-04-07 18:00:00	864	3.67	21.33
2019-04-07 19:00:00	933	3.34	23.17
2019-04-07 20:00:00	876	3.33	21.17
2019-04-07 21:00:00	695	2.83	17.5
2019-04-07 22:00:00	580	2.25	14
2019-04-07 23:00:00	438	2.08	10.75
2019-04-08 00:00:00	332	0.67	7.55
2019-04-08 01:00:00	214	0.84	5.92
2019-04-08 02:00:00	133	1.25	4.17
2019-04-08 03:00:00	121	0.84	3.42
2019-04-08 04:00:00	98	1.25	3.67
2019-04-08 05:00:00	222	1	5.09
2019-04-08 06:00:00	963	4	22.17
2019-04-08 07:00:00	1938	10.5	48.92
2019-04-08 08:00:00	1862	9.75	48.67
2019-04-08 09:00:00	1920	10.67	50.42
2019-04-08 10:00:00	1653	7.67	43.33
2019-04-08 11:00:00	1637	7	41.5
2019-04-08 12:00:00	1947	10.67	50.83
2019-04-08 13:00:00	1852	9.5	48.42
2019-04-08 14:00:00	1726	8	44.58
2019-04-08 15:00:00	1830	8	47.33
2019-04-08 16:00:00	1860	7.92	47.34
2019-04-08 17:00:00	2115	11.42	54.75
2019-04-08 18:00:00	2170	20.09	59.58
2019-04-08 19:00:00	1563	6.83	41.92
2019-04-08 20:00:00	941	4.17	23.5
2019-04-08 21:00:00	709	2.17	17.17
2019-04-08 22:00:00	715	3.17	17.67
2019-04-08 23:00:00	397	1.42	10.17
2019-04-09 00:00:00	239	1.33	5.56
2019-04-09 01:00:00	146	1.25	5
2019-04-09 02:00:00	100	0.84	3
2019-04-09 03:00:00	94	1.25	2.5
2019-04-09 04:00:00	86	0.84	3.25
2019-04-09 05:00:00	255	1.25	5.59
2019-04-09 06:00:00	1011	4.25	23.59
2019-04-09 07:00:00	1886	9.58	48.17
2019-04-09 08:00:00	1848	11.25	49.17
2019-04-09 09:00:00	1839	19.08	50.17
2019-04-09 10:00:00	1749	10.67	46.08
2019-04-09 11:00:00	1702	7.92	43.5
2019-04-09 12:00:00	2070	23.42	57.09
2019-04-09 13:00:00	1954	13.08	52.92
2019-04-09 14:00:00	1872	10.84	49.42
2019-04-09 15:00:00	1756	7.33	44.67
2019-04-09 16:00:00	1896	9.17	49.75
2019-04-09 17:00:00	2173	10.84	55.5
2019-04-09 18:00:00	2209	15	59.42
2019-04-09 19:00:00	1511	6.5	40
2019-04-09 20:00:00	1026	3.83	25.84
2019-04-09 21:00:00	865	3.5	21.33
2019-04-09 22:00:00	801	2.83	19.75
2019-04-09 23:00:00	420	1.58	10.5
2019-04-10 00:00:00	339	1.55	7.78
2019-04-10 01:00:00	222	0.84	5.33
2019-04-10 02:00:00	116	0.84	2.92
2019-04-10 03:00:00	65	1.25	3
2019-04-10 04:00:00	104	0.84	2.83
2019-04-10 05:00:00	222	1.34	6.59
2019-04-10 06:00:00	940	3.83	21.58
2019-04-10 07:00:00	2025	14.67	53
2019-04-10 08:00:00	1948	11.08	50.5
2019-04-10 09:00:00	1862	18.58	52
2019-04-10 10:00:00	1774	9.17	45.58
2019-04-10 11:00:00	1724	7.58	44.25
2019-04-10 12:00:00	2003	12.67	53
2019-04-10 13:00:00	2004	15.42	53.83
2019-04-10 14:00:00	1838	9	47.25
2019-04-10 15:00:00	1781	8.34	46.5
2019-04-10 16:00:00	1938	8.42	49.92
2019-04-10 17:00:00	2112	9.75	55.08
2019-04-10 18:00:00	2142	16.17	56.67
2019-04-10 19:00:00	1627	6.84	43.67
2019-04-10 20:00:00	997	4.25	25.09
2019-04-10 21:00:00	923	3.5	22.67
2019-04-10 22:00:00	881	3.17	22
2019-04-10 23:00:00	510	2.33	12.5
2019-04-11 00:00:00	375	2.22	9.33
2019-04-11 01:00:00	251	1.42	6.75
2019-04-11 02:00:00	195	0.84	5.5
2019-04-11 03:00:00	139	0.84	4
2019-04-11 04:00:00	139	1.25	4.67
2019-04-11 05:00:00	250	1.25	4.83
2019-04-11 06:00:00	954	4.25	22.33
2019-04-11 07:00:00	1941	10.42	49.5
2019-04-11 08:00:00	1829	9.75	48.33
2019-04-11 09:00:00	1901	14.42	50.67
2019-04-11 10:00:00	1722	8.25	44.92
2019-04-11 11:00:00	1738	8.25	44.42
2019-04-11 12:00:00	1936	12.5	51.25
2019-04-11 13:00:00	1932	11.42	50.92
2019-04-11 14:00:00	1890	10.75	49.5
2019-04-11 15:00:00	1891	8.5	49
2019-04-11 16:00:00	1883	8.5	48.92
2019-04-11 17:00:00	2141	10.25	55.42
2019-04-11 18:00:00	2250	16.5	60.33
2019-04-11 19:00:00	1655	7.5	43.92
2019-04-11 20:00:00	1167	4.33	29.5
2019-04-11 21:00:00	933	3.83	23.17
2019-04-11 22:00:00	848	3.09	21.33
2019-04-11 23:00:00	584	2.17	14.34
2019-04-12 00:00:00	449	1.67	10.89
2019-04-12 01:00:00	276	1.25	6.92
2019-04-12 02:00:00	204	1.25	5.92
2019-04-12 03:00:00	135	0.84	2.75
2019-04-12 04:00:00	144	1	4.25
2019-04-12 05:00:00	239	1.59	6.08
2019-04-12 06:00:00	942	3.67	21.67
2019-04-12 07:00:00	1817	10.67	47.17
2019-04-12 08:00:00	1711	8.17	43.67
2019-04-12 09:00:00	1865	11.58	48.17
2019-04-12 10:00:00	1814	10.75	48.34
2019-04-12 11:00:00	1776	8	45.58
2019-04-12 12:00:00	1760	51.84	56.09
2019-04-12 13:00:00	2038	16.92	55.5
2019-04-12 14:00:00	1852	8.75	48.92
2019-04-12 15:00:00	1686	7.58	42.75
2019-04-12 16:00:00	1913	8.75	49.92
2019-04-12 17:00:00	2172	12.75	56.42
2019-04-12 18:00:00	2226	17.5	59.34
2019-04-12 19:00:00	1653	7.33	44.5
2019-04-12 20:00:00	1261	5.25	32
2019-04-12 21:00:00	1090	4.17	27.58
2019-04-12 22:00:00	999	3.58	24.67
2019-04-12 23:00:00	790	3.5	19.84
2019-04-13 00:00:00	683	2.78	16.89
2019-04-13 01:00:00	504	2.09	12.42
2019-04-13 02:00:00	396	1.25	10.33
2019-04-13 03:00:00	272	1.08	7.25
2019-04-13 04:00:00	239	1.34	6.17
2019-04-13 05:00:00	240	1.09	5.75
2019-04-13 06:00:00	417	1.75	9.75
2019-04-13 07:00:00	850	2.75	20.09
2019-04-13 08:00:00	1064	3.83	25.75
2019-04-13 09:00:00	1151	4.67	29.17
2019-04-13 10:00:00	1223	4.59	30.33
2019-04-13 11:00:00	1324	5.42	32.92
2019-04-13 12:00:00	1482	5.75	37.42
2019-04-13 13:00:00	1246	4.42	32.17
2019-04-13 14:00:00	1082	4.34	26.5
2019-04-13 15:00:00	995	3.58	24.67
2019-04-13 16:00:00	1000	4.25	24.25
2019-04-13 17:00:00	995	3.83	25
2019-04-13 18:00:00	1040	3.92	25.75
2019-04-13 19:00:00	1087	4.58	26.92
2019-04-13 20:00:00	1032	3.92	25.83
2019-04-13 21:00:00	979	4	24
2019-04-13 22:00:00	995	4	24.58
2019-04-13 23:00:00	834	3.08	20.5
2019-04-14 00:00:00	693	2.44	17.33
2019-04-14 01:00:00	503	1.75	12.84
2019-04-14 02:00:00	379	1.75	9.58
2019-04-14 03:00:00	262	0.84	6.75
2019-04-14 04:00:00	195	0.84	4.92
2019-04-14 05:00:00	173	1.34	4.34
2019-04-14 06:00:00	223	1	4.67
2019-04-14 07:00:00	347	1.67	7.5
2019-04-14 08:00:00	489	1.84	11.5
2019-04-14 09:00:00	584	2.25	15
2019-04-14 10:00:00	741	3.25	17.84
2019-04-14 11:00:00	822	3	21.09
2019-04-14 12:00:00	1041	4.5	25.34
2019-04-14 13:00:00	961	3.5	23.92
2019-04-14 14:00:00	685	2.75	17.75
2019-04-14 15:00:00	719	3.34	18.5
2019-04-14 16:00:00	570	2.08	14.67
2019-04-14 17:00:00	588	2.75	13.92
2019-04-14 18:00:00	878	3.42	21.17
2019-04-14 19:00:00	949	3.67	23.09
2019-04-14 20:00:00	813	3.25	20.08
2019-04-14 21:00:00	724	2.67	17.75
2019-04-14 22:00:00	496	2.17	12.84
2019-04-14 23:00:00	459	1.67	10.67
2019-04-15 00:00:00	317	1.44	8.67
2019-04-15 01:00:00	194	1.25	5.42
2019-04-15 02:00:00	147	0.92	3.08
2019-04-15 03:00:00	113	1.25	3.42
2019-04-15 04:00:00	86	1.25	3
2019-04-15 05:00:00	255	1.34	6
2019-04-15 06:00:00	902	3.92	21.25
2019-04-15 07:00:00	1708	8.67	42.92
2019-04-15 08:00:00	1854	10.67	48.08
2019-04-15 09:00:00	1817	9.67	48
2019-04-15 10:00:00	1647	7.25	42.75
2019-04-15 11:00:00	1605	6.67	40.92
2019-04-15 12:00:00	1877	9.92	49
2019-04-15 13:00:00	1857	8.58	47.83
2019-04-15 14:00:00	1791	8.42	46.58
2019-04-15 15:00:00	1900	8.92	49.34
2019-04-15 16:00:00	1788	8.83	46.67
2019-04-15 17:00:00	2011	10.75	51.58
2019-04-15 18:00:00	2015	10.84	54.08
2019-04-15 19:00:00	1823	9.58	47.92
2019-04-15 20:00:00	967	3.67	24.84
2019-04-15 21:00:00	730	2.5	17.67
2019-04-15 22:00:00	579	2.59	14.59
2019-04-15 23:00:00	317	1.33	8.25
2019-04-16 00:00:00	180	1.11	5
2019-04-16 01:00:00	126	1.25	3.92
2019-04-16 02:00:00	77	0.84	2.75
2019-04-16 03:00:00	71	1.25	2.75
2019-04-16 04:00:00	70	0.84	2.5
2019-04-16 05:00:00	234	1.17	5.58
2019-04-16 06:00:00	915	4.25	21.42
2019-04-16 07:00:00	1755	8.42	44.08
2019-04-16 08:00:00	1800	10	47.25
2019-04-16 09:00:00	1821	13.5	48.59
2019-04-16 10:00:00	1705	11.92	45.25
2019-04-16 11:00:00	1671	7.92	42.67
2019-04-16 12:00:00	2059	14.75	54.42
2019-04-16 13:00:00	1904	19.83	52.75
2019-04-16 14:00:00	1792	11	47
2019-04-16 15:00:00	1812	9.17	47.25
2019-04-16 16:00:00	1875	9	48.59
2019-04-16 17:00:00	2178	10.75	55.84
2019-04-16 18:00:00	2208	14.17	59.5
2019-04-16 19:00:00	1747	9	46.42
2019-04-16 20:00:00	1022	4	26.17
2019-04-16 21:00:00	810	3.33	20.17
2019-04-16 22:00:00	788	2.92	19.33
2019-04-16 23:00:00	420	1.58	10.42
2019-04-17 00:00:00	307	1.56	7.33
2019-04-17 01:00:00	195	1	4.75
2019-04-17 02:00:00	106	1.25	3.84
2019-04-17 03:00:00	89	0.84	2.5
2019-04-17 04:00:00	82	0.84	2.67
2019-04-17 05:00:00	188	1.42	4.92
2019-04-17 06:00:00	901	3.75	20.59
2019-04-17 07:00:00	1698	8.42	43.17
2019-04-17 08:00:00	1695	8.67	43.84
2019-04-17 09:00:00	1785	9.5	46.67
2019-04-17 10:00:00	1638	9.84	43.08
2019-04-17 11:00:00	1735	8.83	44.17
2019-04-17 12:00:00	2120	26.25	58.09
2019-04-17 13:00:00	1944	23.83	54.83
2019-04-17 14:00:00	1737	7.33	45.17
2019-04-17 15:00:00	1796	9.17	46.08
2019-04-17 16:00:00	1982	10.42	51.83
2019-04-17 17:00:00	2084	9.33	54
2019-04-17 18:00:00	2060	11.17	54.75
2019-04-17 19:00:00	1542	6.25	40.25
2019-04-17 20:00:00	1047	4.17	26.75
2019-04-17 21:00:00	835	3.08	20.83
2019-04-17 22:00:00	768	2.75	18.42
2019-04-17 23:00:00	570	2.58	14.42
2019-04-18 00:00:00	453	1.56	10.89
2019-04-18 01:00:00	265	1	6.67
2019-04-18 02:00:00	177	1.25	5.17
2019-04-18 03:00:00	183	0.92	4.42
2019-04-18 04:00:00	137	1.25	3
2019-04-18 05:00:00	271	1.08	7
2019-04-18 06:00:00	825	3.42	18.75
2019-04-18 07:00:00	1388	6.17	34.33
2019-04-18 08:00:00	1574	7.33	40.34
2019-04-18 09:00:00	1584	6.67	40.84
2019-04-18 10:00:00	1508	6.92	38.75
2019-04-18 11:00:00	1460	5.58	37.33
2019-04-18 12:00:00	1584	6.59	40.34
2019-04-18 13:00:00	1514	6.17	38.42
2019-04-18 14:00:00	1608	6.59	41.08
2019-04-18 15:00:00	1670	7.08	42.75
2019-04-18 16:00:00	1592	6.58	41.17
2019-04-18 17:00:00	1614	7	40.42
2019-04-18 18:00:00	1394	5.58	36.58
2019-04-18 19:00:00	1063	3.92	26.42
2019-04-18 20:00:00	935	4	23.67
2019-04-18 21:00:00	812	2.83	19.92
2019-04-18 22:00:00	651	3	16.17
2019-04-18 23:00:00	646	2.34	15.42
2019-04-19 00:00:00	563	2.22	14.78
2019-04-19 01:00:00	366	1.67	9.67
2019-04-19 02:00:00	284	1	6.67
2019-04-19 03:00:00	188	0.84	4.67
2019-04-19 04:00:00	162	1.25	5.33
2019-04-19 05:00:00	177	0.84	5
2019-04-19 06:00:00	253	1.42	6.17
2019-04-19 07:00:00	498	2	12.08
2019-04-19 08:00:00	528	2.17	12.5
2019-04-19 09:00:00	496	2.34	13.17
2019-04-19 10:00:00	622	2.09	14.75
2019-04-19 11:00:00	730	2.67	17
2019-04-19 12:00:00	757	2.92	18.5
2019-04-19 13:00:00	649	2.42	15.84
2019-04-19 14:00:00	612	2.42	14.67
2019-04-19 15:00:00	634	2.67	14.92
2019-04-19 16:00:00	686	2.42	17.25
2019-04-19 17:00:00	756	3.09	18.25
2019-04-19 18:00:00	834	3.5	21.08
2019-04-19 19:00:00	740	2.59	17.92
2019-04-19 20:00:00	737	2.83	18.42
2019-04-19 21:00:00	643	2.33	15.83
2019-04-19 22:00:00	612	2.5	14.83
2019-04-19 23:00:00	451	1.67	11.09
2019-04-20 00:00:00	453	1.78	11.44
2019-04-20 01:00:00	302	1.67	8.58
2019-04-20 02:00:00	217	0.92	6
2019-04-20 03:00:00	173	1.25	4.84
2019-04-20 04:00:00	133	0.84	4.25
2019-04-20 05:00:00	158	0.92	4.5
2019-04-20 06:00:00	304	1.5	7.25
2019-04-20 07:00:00	457	1.67	10.84
2019-04-20 08:00:00	589	2.25	13.83
2019-04-20 09:00:00	723	3	17.42
2019-04-20 10:00:00	846	3.08	20.42
2019-04-20 11:00:00	1003	3.83	24.5
2019-04-20 12:00:00	1028	3.5	25.17
2019-04-20 13:00:00	923	3.84	22.92
2019-04-20 14:00:00	783	2.92	19.67
2019-04-20 15:00:00	843	3.17	20.34
2019-04-20 16:00:00	729	3.17	18.42
2019-04-20 17:00:00	631	2.42	15.59
2019-04-20 18:00:00	606	2.58	14.42
2019-04-20 19:00:00	722	2.58	17.42
2019-04-20 20:00:00	707	2.67	17.09
2019-04-20 21:00:00	714	3.17	17.25
2019-04-20 22:00:00	649	2.5	15.5
2019-04-20 23:00:00	567	2.58	14
2019-04-21 00:00:00	513	2.11	12.55
2019-04-21 01:00:00	383	1.75	9.92
2019-04-21 02:00:00	253	1	6.58
2019-04-21 03:00:00	183	0.84	3.75
2019-04-21 04:00:00	148	1.25	5.08
2019-04-21 05:00:00	140	0.84	4.34
2019-04-21 06:00:00	225	1.34	5.67
2019-04-21 07:00:00	264	0.92	7.5
2019-04-21 08:00:00	391	1.59	9.33
2019-04-21 09:00:00	514	2.42	12
2019-04-21 10:00:00	603	2.25	14.58
2019-04-21 11:00:00	690	2.92	16.5
2019-04-21 12:00:00	738	2.75	18.33
2019-04-21 13:00:00	754	2.84	18.75
2019-04-21 14:00:00	603	2.67	14.67
2019-04-21 15:00:00	595	2	14.34
2019-04-21 16:00:00	654	2.58	15.42
2019-04-21 17:00:00	740	2.67	18.17
2019-04-21 18:00:00	822	3.17	19.34
2019-04-21 19:00:00	817	3.42	21.84
2019-04-21 20:00:00	732	3.09	17.75
2019-04-21 21:00:00	689	2.5	17.25
2019-04-21 22:00:00	558	2.34	13.59
2019-04-21 23:00:00	403	1.5	11.09
2019-04-22 00:00:00	359	1.44	8.44
2019-04-22 01:00:00	202	0.84	5.84
2019-04-22 02:00:00	172	0.84	4.08
2019-04-22 03:00:00	81	1.25	3.33
2019-04-22 04:00:00	84	0.84	2.67
2019-04-22 05:00:00	279	1.59	6.75
2019-04-22 06:00:00	905	3.67	21.92
2019-04-22 07:00:00	1849	8.67	46
2019-04-22 08:00:00	1682	9.34	44.58
2019-04-22 09:00:00	1673	7.58	43.58
2019-04-22 10:00:00	1539	8.08	39.59
2019-04-22 11:00:00	1630	7.08	41.42
2019-04-22 12:00:00	1852	8.75	48.25
2019-04-22 13:00:00	1821	8.92	47.09
2019-04-22 14:00:00	1763	9	45.25
2019-04-22 15:00:00	1704	7.42	44.67
2019-04-22 16:00:00	1787	8.09	45.92
2019-04-22 17:00:00	1907	8.17	49
2019-04-22 18:00:00	1989	9.92	51.92
2019-04-22 19:00:00	1569	6.5	41.34
2019-04-22 20:00:00	901	3.5	22.92
2019-04-22 21:00:00	736	3	18.25
2019-04-22 22:00:00	729	2.67	17.58
2019-04-22 23:00:00	399	1.92	10.17
2019-04-23 00:00:00	265	0.56	6.56
2019-04-23 01:00:00	159	0.84	3.83
2019-04-23 02:00:00	98	1.25	3
2019-04-23 03:00:00	71	0.84	2.58
2019-04-23 04:00:00	104	1.25	2.58
2019-04-23 05:00:00	225	1.08	5.59
2019-04-23 06:00:00	1068	4.17	25.17
2019-04-23 07:00:00	1835	9.92	47.08
2019-04-23 08:00:00	1908	11.25	50.58
2019-04-23 09:00:00	1866	10.25	48.84
2019-04-23 10:00:00	1759	10.5	46.08
2019-04-23 11:00:00	1649	7	42.25
2019-04-23 12:00:00	2029	11.83	53.17
2019-04-23 13:00:00	1916	12.17	50.92
2019-04-23 14:00:00	1812	8.17	47.17
2019-04-23 15:00:00	1783	7.5	46.17
2019-04-23 16:00:00	1780	7.92	45.59
2019-04-23 17:00:00	2161	12.09	56.17
2019-04-23 18:00:00	2093	15.92	56.42
2019-04-23 19:00:00	1564	6.59	41.17
2019-04-23 20:00:00	1032	3.67	26
2019-04-23 21:00:00	783	3.25	19.08
2019-04-23 22:00:00	797	2.75	19.83
2019-04-23 23:00:00	464	2.17	11.09
2019-04-24 00:00:00	380	0.89	10
2019-04-24 01:00:00	228	1	5.5
2019-04-24 02:00:00	160	1.25	5.25
2019-04-24 03:00:00	98	0.84	3
2019-04-24 04:00:00	100	1.25	2.25
2019-04-24 05:00:00	235	1	5.92
2019-04-24 06:00:00	1007	4.25	23.17
2019-04-24 07:00:00	1773	10.25	46
2019-04-24 08:00:00	1923	10.17	49.84
2019-04-24 09:00:00	1851	14.08	50.17
2019-04-24 10:00:00	1692	8.75	43.67
2019-04-24 11:00:00	1689	7.42	43.59
2019-04-24 12:00:00	1995	10.67	51.83
2019-04-24 13:00:00	1924	11.75	50.92
2019-04-24 14:00:00	1802	8.42	46.67
2019-04-24 15:00:00	1776	8.42	45.5
2019-04-24 16:00:00	1737	8.25	45.75
2019-04-24 17:00:00	1612	6.33	40.92
2019-04-24 18:00:00	1832	9.09	46.42
2019-04-24 19:00:00	1788	8.17	47.42
2019-04-24 20:00:00	1073	4	27.25
2019-04-24 21:00:00	868	3.5	21.92
2019-04-24 22:00:00	842	3	20.58
2019-04-24 23:00:00	505	1.83	12.33
2019-04-25 00:00:00	324	1.44	7.78
2019-04-25 01:00:00	248	1	6.42
2019-04-25 02:00:00	113	1.25	3.75
2019-04-25 03:00:00	106	0.84	3.67
2019-04-25 04:00:00	112	0.84	2.75
2019-04-25 05:00:00	255	1.25	5
2019-04-25 06:00:00	928	4.09	21.34
2019-04-25 07:00:00	1870	10.17	47.42
2019-04-25 08:00:00	1863	10.08	49.08
2019-04-25 09:00:00	1853	10.08	47.92
2019-04-25 10:00:00	1815	11.25	48.34
2019-04-25 11:00:00	1737	8.5	45
2019-04-25 12:00:00	2015	12.84	52.25
2019-04-25 13:00:00	1940	11	51.33
2019-04-25 14:00:00	1912	9.17	49.75
2019-04-25 15:00:00	1901	8.75	49.59
2019-04-25 16:00:00	1790	8.42	46.83
2019-04-25 17:00:00	2309	17.25	60.09
2019-04-25 18:00:00	1873	11.34	50.59
2019-04-25 19:00:00	1967	10.58	52
2019-04-25 20:00:00	1170	4.59	30
2019-04-25 21:00:00	944	3.75	23.59
2019-04-25 22:00:00	862	3.17	21.09
2019-04-25 23:00:00	634	2.33	15.5
2019-04-26 00:00:00	415	1.89	11.22
2019-04-26 01:00:00	298	1	6.67
2019-04-26 02:00:00	214	1.34	5.75
2019-04-26 03:00:00	166	0.92	4.42
2019-04-26 04:00:00	138	0.84	3.42
2019-04-26 05:00:00	278	1.59	7
2019-04-26 06:00:00	1005	4.33	22.83
2019-04-26 07:00:00	1860	10.17	48.5
2019-04-26 08:00:00	1861	10.83	48.59
2019-04-26 09:00:00	1976	11.5	52.17
2019-04-26 10:00:00	1779	8.67	46.67
2019-04-26 11:00:00	1879	9.09	48
2019-04-26 12:00:00	2114	51.59	63.42
2019-04-26 13:00:00	2034	40.5	61.09
2019-04-26 14:00:00	1871	8	48.33
2019-04-26 15:00:00	1791	8.5	46.59
2019-04-26 16:00:00	1784	7.42	45.58
2019-04-26 17:00:00	2192	11.67	56.42
2019-04-26 18:00:00	2121	16.33	58.09
2019-04-26 19:00:00	1581	6.42	41.08
2019-04-26 20:00:00	1224	5.17	31.33
2019-04-26 21:00:00	1079	4.08	26.75
2019-04-26 22:00:00	1066	4.08	26.75
2019-04-26 23:00:00	825	2.92	19.92
2019-04-27 00:00:00	751	2.89	18.67
2019-04-27 01:00:00	499	2.17	13
2019-04-27 02:00:00	376	1.34	10
2019-04-27 03:00:00	303	1.08	7.58
2019-04-27 04:00:00	240	1.42	6.67
2019-04-27 05:00:00	215	1.08	4.58
2019-04-27 06:00:00	449	2.09	10.09
2019-04-27 07:00:00	917	3.09	22.33
2019-04-27 08:00:00	1147	4.25	28
2019-04-27 09:00:00	1279	5.17	32.58
2019-04-27 10:00:00	1196	4.67	30.25
2019-04-27 11:00:00	1307	5.5	32.08
2019-04-27 12:00:00	1465	5.67	36.75
2019-04-27 13:00:00	1403	5.09	35.58
2019-04-27 14:00:00	1065	4.34	26.75
2019-04-27 15:00:00	975	4.25	24.25
2019-04-27 16:00:00	1007	3.67	24.25
2019-04-27 17:00:00	1010	4.34	25.59
2019-04-27 18:00:00	1042	4	25
2019-04-27 19:00:00	1045	4.25	26.25
2019-04-27 20:00:00	1047	4.17	25.5
2019-04-27 21:00:00	922	3.75	23.25
2019-04-27 22:00:00	802	3.5	19.67
2019-04-27 23:00:00	742	2.75	18.08
2019-04-28 00:00:00	661	2.56	16
2019-04-28 01:00:00	518	2.08	12.67
2019-04-28 02:00:00	343	1.5	8.25
2019-04-28 03:00:00	233	0.92	5.17
2019-04-28 04:00:00	211	1.25	6.25
2019-04-28 05:00:00	182	0.92	4.67
2019-04-28 06:00:00	235	1.17	4.83
2019-04-28 07:00:00	309	1.5	7.08
2019-04-28 08:00:00	436	1.92	10
2019-04-28 09:00:00	542	2.59	13.5
2019-04-28 10:00:00	726	2.59	17.17
2019-04-28 11:00:00	809	3	19.67
2019-04-28 12:00:00	938	4.17	23.17
2019-04-28 13:00:00	958	3.5	23.67
2019-04-28 14:00:00	735	2.67	18.25
2019-04-28 15:00:00	714	3.17	17.42
2019-04-28 16:00:00	701	2.67	17.59
2019-04-28 17:00:00	806	3.5	19.42
2019-04-28 18:00:00	929	3.33	22.42
2019-04-28 19:00:00	851	3.08	21.58
2019-04-28 20:00:00	819	3.42	20.17
2019-04-28 21:00:00	705	2.5	17.42
2019-04-28 22:00:00	541	2	12.92
2019-04-28 23:00:00	416	1.92	10
2019-04-29 00:00:00	353	1.56	8.22
2019-04-29 01:00:00	218	1.34	5.75
2019-04-29 02:00:00	163	0.84	3.92
2019-04-29 03:00:00	104	0.84	2.67
2019-04-29 04:00:00	96	1.25	3.75
2019-04-29 05:00:00	234	1.08	5.25
2019-04-29 06:00:00	922	3.75	21.25
2019-04-29 07:00:00	1831	8.83	46.17
2019-04-29 08:00:00	1800	9.08	46.59
2019-04-29 09:00:00	1855	10.67	48.83
2019-04-29 10:00:00	1606	11.67	43
2019-04-29 11:00:00	1634	6.84	41.83
2019-04-29 12:00:00	1856	8.67	48.34
2019-04-29 13:00:00	1872	10.83	48.5
2019-04-29 14:00:00	1765	9.17	46.5
2019-04-29 15:00:00	1757	8.25	44.92
2019-04-29 16:00:00	1751	8.58	45.5
2019-04-29 17:00:00	2010	9.83	51.75
2019-04-29 18:00:00	2296	19.42	61.17
2019-04-29 19:00:00	1556	6.75	42.5
2019-04-29 20:00:00	1036	4.34	26.09
2019-04-29 21:00:00	769	2.83	18.58
2019-04-29 22:00:00	750	2.5	18.67
2019-04-29 23:00:00	387	1.75	10.33
2019-04-30 00:00:00	271	1.33	6.22
2019-04-30 01:00:00	171	1.25	4.75
2019-04-30 02:00:00	105	0.84	3.42
2019-04-30 03:00:00	69	0.84	2.5
2019-04-30 04:00:00	88	1.25	2.67
2019-04-30 05:00:00	239	1.09	5.17
2019-04-30 06:00:00	1010	4.67	23.17
2019-04-30 07:00:00	1924	11.08	49.5
2019-04-30 08:00:00	1884	10.75	50.25
2019-04-30 09:00:00	1859	10.84	48.67
2019-04-30 10:00:00	1845	9.83	47.83
2019-04-30 11:00:00	1755	8.17	45.09
2019-04-30 12:00:00	2154	29.33	59.42
2019-04-30 13:00:00	1987	19.84	55.08
2019-04-30 14:00:00	1855	11.42	49.17
2019-04-30 15:00:00	2008	9.59	51.25
2019-04-30 16:00:00	1963	8.84	51.75
2019-04-30 17:00:00	2319	12.83	60
2019-04-30 18:00:00	2336	16.92	62.92
2019-04-30 19:00:00	1912	8.92	51.17
2019-04-30 20:00:00	1338	5	35
2019-04-30 21:00:00	1082	3.83	26.92
2019-04-30 22:00:00	1088	4.33	26.92
2019-04-30 23:00:00	732	2.67	18.83
2019-05-01 00:00:00	661	2.22	16.89

[truncated: 17 more sheets: PM 08180 06, PM 08180 07, PM 08180 08, PM 08220 01, PM 08220 04, PM 08230 02, PM 08230 07, PM 08230 08, PM 08270 01, PM 08270 07, PM 08270 08, PM 08280 02, PM 08280 03, PM 08300 01, PM 08300 04, PM 08310 02, PM 09020 07]
