# Supplementary material for: Traffic light optimization using non-dominated sorting genetic algorithm (NSGA2)
Source: Sci Rep. 2023 Sep 20;13:15550. doi: 10.1038/s41598-023-38884-2 (PMC10511403; doi:10.1038/s41598-023-38884-2)
Supplement: Supplementary file 1 — Supplementary Information. [file 41598_2023_38884_MOESM1_ESM.zip › dadosBHTrans/dados BHTrans 2019/xls/Gutierrez.xls]

## Sheet: PM 05240 03
Data/Hora	Intensidade(carros/hora)	Ocupacao(%)	Carga(%)
2019-04-01 00:00:00	13	0.56	1.11
2019-04-01 01:00:00	6	0.84	1.34
2019-04-01 02:00:00	7	1.25	2.17
2019-04-01 03:00:00	5	0.84	1.25
2019-04-01 04:00:00	3	0.84	1.34
2019-04-01 05:00:00	11	1.25	2
2019-04-01 06:00:00	218	1.42	3.17
2019-04-01 07:00:00	442	2.83	7.42
2019-04-01 08:00:00	376	2.08	5.42
2019-04-01 09:00:00	335	2.25	5
2019-04-01 10:00:00	385	2	5.42
2019-04-01 11:00:00	397	2.59	5.5
2019-04-01 12:00:00	517	2.83	7.42
2019-04-01 13:00:00	500	3.17	7.5
2019-04-01 14:00:00	454	2.42	6.42
2019-04-01 15:00:00	542	3.08	8.67
2019-04-01 16:00:00	516	3.25	7.75
2019-04-01 17:00:00	656	5.75	10.58
2019-04-01 18:00:00	854	8.33	14.33
2019-04-01 19:00:00	535	2.75	8.25
2019-04-01 20:00:00	341	1.75	4.67
2019-04-01 21:00:00	174	1.67	2.42
2019-04-01 22:00:00	121	0.92	2.75
2019-04-01 23:00:00	23	0.84	0.75
2019-04-02 00:00:00	19	1.11	1.11
2019-04-02 01:00:00	8	0.84	1.33
2019-04-02 02:00:00	2	1.25	1.5
2019-04-02 03:00:00	2	0.84	1.67
2019-04-02 04:00:00	1	0.84	1.33
2019-04-02 05:00:00	15	1.25	1.92
2019-04-02 06:00:00	253	1.59	3.09
2019-04-02 07:00:00	438	2.34	6.59
2019-04-02 08:00:00	388	2.5	5.84
2019-04-02 09:00:00	394	2.25	6.08
2019-04-02 10:00:00	365	2.42	5.34
2019-04-02 11:00:00	420	2.25	6.58
2019-04-02 12:00:00	528	2.92	7.67
2019-04-02 13:00:00	491	3.25	7.25
2019-04-02 14:00:00	437	3.09	7.58
2019-04-02 15:00:00	495	3.09	7.17
2019-04-02 16:00:00	525	3.33	7.92
2019-04-02 17:00:00	744	4.34	11.25
2019-04-02 18:00:00	707	7.42	11.75
2019-04-02 19:00:00	539	3.58	8.58
2019-04-02 20:00:00	304	1.67	4.42
2019-04-02 21:00:00	217	1.58	3.08
2019-04-02 22:00:00	132	1.75	2.58
2019-04-02 23:00:00	36	0.84	1.83
2019-04-03 00:00:00	21	1.11	1.89
2019-04-03 01:00:00	10	0.84	1.75
2019-04-03 02:00:00	2	0.84	1.33
2019-04-03 03:00:00	3	1.25	1.84
2019-04-03 04:00:00	1	0.84	1.17
2019-04-03 05:00:00	14	1.25	1.42
2019-04-03 06:00:00	463	3.34	7.75
2019-04-03 07:00:00	353	2.17	5.75
2019-04-03 08:00:00	228	0.08	2.84
2019-04-03 09:00:00	319	1.42	4.17
2019-04-03 10:00:00	434	2.17	6
2019-04-03 11:00:00	435	2.67	6.17
2019-04-03 12:00:00	551	2.75	7.84
2019-04-03 13:00:00	565	3.84	8.34
2019-04-03 14:00:00	456	2.5	6.75
2019-04-03 15:00:00	531	3.08	7.83
2019-04-03 16:00:00	561	3.59	8.5
2019-04-03 17:00:00	736	5	11.67
2019-04-03 18:00:00	677	9.42	12.25
2019-04-03 19:00:00	529	2.67	8.84
2019-04-03 20:00:00	298	1.59	4
2019-04-03 21:00:00	224	1.67	3.84
2019-04-03 22:00:00	95	0.84	0.83
2019-04-03 23:00:00	30	0.92	1.83
2019-04-04 00:00:00	31	1.11	1.33
2019-04-04 01:00:00	4	0.84	1.34
2019-04-04 02:00:00	5	1.25	1.84
2019-04-04 03:00:00	4	0.84	1.59
2019-04-04 04:00:00	5	0.84	1.34
2019-04-04 05:00:00	11	1.25	2.08
2019-04-04 06:00:00	244	1.42	3.5
2019-04-04 07:00:00	392	2.5	5.67
2019-04-04 08:00:00	395	2.25	5.83
2019-04-04 09:00:00	352	2	5.25
2019-04-04 10:00:00	391	2.5	5.42
2019-04-04 11:00:00	461	2.5	6.59
2019-04-04 12:00:00	514	3	7.33
2019-04-04 13:00:00	511	3.08	7.5
2019-04-04 14:00:00	458	2.5	7.33
2019-04-04 15:00:00	532	3.92	8.17
2019-04-04 16:00:00	610	3.42	10.75
2019-04-04 17:00:00	712	4.75	11
2019-04-04 18:00:00	682	6.33	11.5
2019-04-04 19:00:00	661	3.75	9.92
2019-04-04 20:00:00	369	2.59	5.58
2019-04-04 21:00:00	235	1.59	4.5
2019-04-04 22:00:00	332	4.09	5.92
2019-04-04 23:00:00	73	1.25	2.67
2019-04-05 00:00:00	45	1.11	1.33
2019-04-05 01:00:00	13	1.25	1.42
2019-04-05 02:00:00	3	0.84	1.58
2019-04-05 03:00:00	3	0.84	1.17
2019-04-05 04:00:00	8	1.25	1.92
2019-04-05 05:00:00	12	0.84	1.25
2019-04-05 06:00:00	209	1.92	3.67
2019-04-05 07:00:00	417	2.25	6.34
2019-04-05 08:00:00	371	1.92	5.25
2019-04-05 09:00:00	360	2.83	6.5
2019-04-05 10:00:00	402	2.34	5.5
2019-04-05 11:00:00	464	2.5	6.42
2019-04-05 12:00:00	563	3.67	8
2019-04-05 13:00:00	552	3.25	8.25
2019-04-05 14:00:00	493	3.42	7.33
2019-04-05 15:00:00	592	3.42	8.83
2019-04-05 16:00:00	594	3.25	9.17
2019-04-05 17:00:00	731	6.33	12.17
2019-04-05 18:00:00	624	6.33	10.75
2019-04-05 19:00:00	678	3.92	10.25
2019-04-05 20:00:00	363	2.33	5.92
2019-04-05 21:00:00	214	1.42	4.33
2019-04-05 22:00:00	355	3.09	5.75
2019-04-05 23:00:00	103	1	2.5
2019-04-06 00:00:00	57	1.22	2.33
2019-04-06 01:00:00	49	1.34	1.67
2019-04-06 02:00:00	26	0.92	1.33
2019-04-06 03:00:00	13	1.5	1.84
2019-04-06 04:00:00	6	0.84	1.34
2019-04-06 05:00:00	5	0.84	1.33
2019-04-06 06:00:00	42	1.25	2.17
2019-04-06 07:00:00	56	0.84	1.59
2019-04-06 08:00:00	186	1.83	3.67
2019-04-06 09:00:00	262	1.67	3.67
2019-04-06 10:00:00	378	2.67	5.42
2019-04-06 11:00:00	411	2.34	6.08
2019-04-06 12:00:00	410	3.08	6.25
2019-04-06 13:00:00	307	2.58	4.59
2019-04-06 14:00:00	385	2.08	6.75
2019-04-06 15:00:00	241	1.67	3.09
2019-04-06 16:00:00	238	1.08	3
2019-04-06 17:00:00	260	1.42	3.59
2019-04-06 18:00:00	215	1.83	3.59
2019-04-06 19:00:00	225	1.34	3.5
2019-04-06 20:00:00	239	1.92	3.92
2019-04-06 21:00:00	184	1.25	4.09
2019-04-06 22:00:00	94	0.92	2.17
2019-04-06 23:00:00	79	1.34	2.25
2019-04-07 00:00:00	29	1.11	1.78
2019-04-07 01:00:00	58	1.25	2.42
2019-04-07 02:00:00	18	0.84	1.5
2019-04-07 03:00:00	12	0.84	1.42
2019-04-07 04:00:00	4	1.25	1.83
2019-04-07 05:00:00	17	1	1.34
2019-04-07 06:00:00	35	1.25	0.83
2019-04-07 07:00:00	34	0.84	1.58
2019-04-07 08:00:00	9	1.25	0.83
2019-04-07 09:00:00	42	0.84	2.34
2019-04-07 10:00:00	66	0.92	2.08
2019-04-07 11:00:00	84	1.42	1.5
2019-04-07 12:00:00	231	1.42	4.25
2019-04-07 13:00:00	138	1.34	3.17
2019-04-07 14:00:00	48	0.84	1.59
2019-04-07 15:00:00	88	0.92	0.92
2019-04-07 16:00:00	113	1.34	2.67
2019-04-07 17:00:00	127	1	1.17
2019-04-07 18:00:00	183	1.92	2.33
2019-04-07 19:00:00	133	1.17	1.92
2019-04-07 20:00:00	121	1.33	2.25
2019-04-07 21:00:00	65	1.25	2.75
2019-04-07 22:00:00	29	0.84	1.67
2019-04-07 23:00:00	0	1.25	1.92
2019-04-08 00:00:00	0	0.56	1
2019-04-08 01:00:00	1	0.84	1.34
2019-04-08 02:00:00	0	1.25	2
2019-04-08 03:00:00	1	0.84	1.34
2019-04-08 04:00:00	5	1.25	1.92
2019-04-08 05:00:00	19	0.84	1.42
2019-04-08 06:00:00	229	1.58	3
2019-04-08 07:00:00	385	2.5	6.08
2019-04-08 08:00:00	356	2.25	5.25
2019-04-08 09:00:00	367	2.59	5.25
2019-04-08 10:00:00	365	2.17	5.25
2019-04-08 11:00:00	467	2.67	6.58
2019-04-08 12:00:00	558	3.25	8.17
2019-04-08 13:00:00	525	2.83	7.83
2019-04-08 14:00:00	475	3.08	8
2019-04-08 15:00:00	500	3.25	8
2019-04-08 16:00:00	566	2.92	8.67
2019-04-08 17:00:00	750	5.5	11.58
2019-04-08 18:00:00	730	7.5	12.75
2019-04-08 19:00:00	574	3	8.67
2019-04-08 20:00:00	338	2.92	5.33
2019-04-08 21:00:00	266	1.75	5
2019-04-08 22:00:00	133	1.67	2
2019-04-08 23:00:00	9	0.84	1.84
2019-04-09 00:00:00	0	1.11	1.56
2019-04-09 01:00:00	13	1.25	2
2019-04-09 02:00:00	4	0.84	1.25
2019-04-09 03:00:00	3	1.25	1.42
2019-04-09 04:00:00	1	0.84	1.58
2019-04-09 05:00:00	16	0.84	1.17
2019-04-09 06:00:00	290	2.25	4.75
2019-04-09 07:00:00	435	2.42	6.5
2019-04-09 08:00:00	430	2.92	6.42
2019-04-09 09:00:00	371	2	5.33
2019-04-09 10:00:00	429	2.42	5.92
2019-04-09 11:00:00	529	3.09	7.58
2019-04-09 12:00:00	518	2.92	7.67
2019-04-09 13:00:00	498	3.25	7.75
2019-04-09 14:00:00	455	3	6.83
2019-04-09 15:00:00	461	2.5	7.25
2019-04-09 16:00:00	610	3.84	10.17
2019-04-09 17:00:00	745	5.42	11.83
2019-04-09 18:00:00	685	5.25	11
2019-04-09 19:00:00	563	3.5	8.5
2019-04-09 20:00:00	330	2.08	5.25
2019-04-09 21:00:00	209	2	4.34
2019-04-09 22:00:00	125	1	2.42
2019-04-09 23:00:00	32	0.92	0.33
2019-04-10 00:00:00	5	1.11	1.89
2019-04-10 01:00:00	13	0.84	1.42
2019-04-10 02:00:00	5	0.84	1.42
2019-04-10 03:00:00	1	1.25	2
2019-04-10 04:00:00	3	0.84	1.33
2019-04-10 05:00:00	16	1.25	2.08
2019-04-10 06:00:00	226	1.59	3.08
2019-04-10 07:00:00	413	2.67	6.42
2019-04-10 08:00:00	391	1.92	6.42
2019-04-10 09:00:00	398	2.58	5.92
2019-04-10 10:00:00	406	2.83	5.84
2019-04-10 11:00:00	459	2.67	6.58
2019-04-10 12:00:00	549	2.84	7.5
2019-04-10 13:00:00	552	3.42	8.67
2019-04-10 14:00:00	436	2.5	6.42
2019-04-10 15:00:00	546	3.42	8.58
2019-04-10 16:00:00	641	3.58	9.84
2019-04-10 17:00:00	652	3.58	9.42
2019-04-10 18:00:00	731	6.67	11.84
2019-04-10 19:00:00	582	3.33	9.17
2019-04-10 20:00:00	323	2.25	5
2019-04-10 21:00:00	231	1.42	4.08
2019-04-10 22:00:00	174	1.17	2.92
2019-04-10 23:00:00	27	1.25	1.83
2019-04-11 00:00:00	7	1.67	1.89
2019-04-11 01:00:00	7	1.25	1.92
2019-04-11 02:00:00	1	0.84	1.5
2019-04-11 03:00:00	5	0.84	1.34
2019-04-11 04:00:00	5	1.25	2.09
2019-04-11 05:00:00	12	0.84	1.42
2019-04-11 06:00:00	205	1.83	2.83
2019-04-11 07:00:00	391	2.25	6.5
2019-04-11 08:00:00	407	2.33	6.08
2019-04-11 09:00:00	365	2.67	5.5
2019-04-11 10:00:00	390	2.08	5.34
2019-04-11 11:00:00	496	3.08	7.08
2019-04-11 12:00:00	542	3.25	8.17
2019-04-11 13:00:00	512	3.08	7.5
2019-04-11 14:00:00	432	2.5	6.25
2019-04-11 15:00:00	471	3.5	7.34
2019-04-11 16:00:00	600	3.75	9.25
2019-04-11 17:00:00	716	4.58	11.17
2019-04-11 18:00:00	709	7.84	12
2019-04-11 19:00:00	634	7.34	11
2019-04-11 20:00:00	432	2.58	6.42
2019-04-11 21:00:00	240	2	3.5
2019-04-11 22:00:00	379	3	5.17
2019-04-11 23:00:00	99	1	2.33
2019-04-12 00:00:00	57	1.78	2.67
2019-04-12 01:00:00	9	0.84	1.34
2019-04-12 02:00:00	6	1.25	1.92
2019-04-12 03:00:00	5	0.84	1.42
2019-04-12 04:00:00	2	0.84	1.34
2019-04-12 05:00:00	19	1.25	2.08
2019-04-12 06:00:00	226	1.59	2.58
2019-04-12 07:00:00	386	2.5	6.09
2019-04-12 08:00:00	369	2.33	5.5
2019-04-12 09:00:00	382	2.25	5.42
2019-04-12 10:00:00	418	3	5.92
2019-04-12 11:00:00	453	2.25	6.42
2019-04-12 12:00:00	574	3.75	8.5
2019-04-12 13:00:00	570	3.83	8.92
2019-04-12 14:00:00	469	2.67	7
2019-04-12 15:00:00	623	4.25	9.67
2019-04-12 16:00:00	668	3.84	10.08
2019-04-12 17:00:00	824	7.58	13.67
2019-04-12 18:00:00	675	8.25	12.42
2019-04-12 19:00:00	619	3.75	9.67
2019-04-12 20:00:00	380	2.92	6.17
2019-04-12 21:00:00	260	2.42	4.75
2019-04-12 22:00:00	366	3.17	5.5
2019-04-12 23:00:00	247	2.5	5.42
2019-04-13 00:00:00	65	1.11	1.33
2019-04-13 01:00:00	39	1.25	0.75
2019-04-13 02:00:00	17	0.92	0.83
2019-04-13 03:00:00	36	1.25	2.42
2019-04-13 04:00:00	4	1.25	2
2019-04-13 05:00:00	5	0.84	1.34
2019-04-13 06:00:00	63	1.42	1.84
2019-04-13 07:00:00	67	0.84	1.33
2019-04-13 08:00:00	197	1.33	2.34
2019-04-13 09:00:00	283	1.92	4.08
2019-04-13 10:00:00	358	2.25	5.83
2019-04-13 11:00:00	389	2.75	5.75
2019-04-13 12:00:00	473	2.67	6.83
2019-04-13 13:00:00	328	2	4.84
2019-04-13 14:00:00	284	1.92	4
2019-04-13 15:00:00	325	1.84	5.25
2019-04-13 16:00:00	233	1.75	4.58
2019-04-13 17:00:00	280	1.84	4.42
2019-04-13 18:00:00	292	1.84	4.34
2019-04-13 19:00:00	297	2.42	5
2019-04-13 20:00:00	285	1.67	3.92
2019-04-13 21:00:00	184	2.92	7.92
2019-04-13 22:00:00	39	0.92	2.34
2019-04-13 23:00:00	23	0.84	1.5
2019-04-14 00:00:00	28	1.11	2
2019-04-14 01:00:00	39	0.92	1.42
2019-04-14 02:00:00	20	1.25	1.75
2019-04-14 03:00:00	20	0.84	1.67
2019-04-14 04:00:00	6	0.84	1.42
2019-04-14 05:00:00	5	1.25	2
2019-04-14 06:00:00	20	0.84	0.75
2019-04-14 07:00:00	12	1.25	2.25
2019-04-14 08:00:00	29	0.84	1.75
2019-04-14 09:00:00	113	1	1.67
2019-04-14 10:00:00	220	1.92	3.5
2019-04-14 11:00:00	197	1.33	3.34
2019-04-14 12:00:00	353	2.67	4.92
2019-04-14 13:00:00	197	1.92	4.42
2019-04-14 14:00:00	210	1.58	2.75
2019-04-14 15:00:00	151	1.5	3.17
2019-04-14 16:00:00	116	1	2.67
2019-04-14 17:00:00	112	1.5	3
2019-04-14 18:00:00	162	1.42	3
2019-04-14 19:00:00	176	1.34	2.5
2019-04-14 20:00:00	51	1.34	1.67
2019-04-14 21:00:00	65	0.92	0.5
2019-04-14 22:00:00	30	1.25	2
2019-04-14 23:00:00	12	0.84	0.83
2019-04-15 00:00:00	12	1.11	1.89
2019-04-15 01:00:00	5	1.25	2
2019-04-15 02:00:00	4	0.84	1.34
2019-04-15 03:00:00	5	0.84	0.67
2019-04-15 04:00:00	1	1.25	1.33
2019-04-15 05:00:00	18	0.84	1.42
2019-04-15 06:00:00	193	1.75	4
2019-04-15 07:00:00	365	2.67	5.59
2019-04-15 08:00:00	369	2.25	5.33
2019-04-15 09:00:00	355	2.42	5.33
2019-04-15 10:00:00	394	2	5.5
2019-04-15 11:00:00	413	2.25	6.42
2019-04-15 12:00:00	510	4.33	7.5
2019-04-15 13:00:00	496	2.42	7.58
2019-04-15 14:00:00	508	3.17	7.92
2019-04-15 15:00:00	578	3.17	8.84
2019-04-15 16:00:00	571	3.09	8.42
2019-04-15 17:00:00	739	4.92	11.25
2019-04-15 18:00:00	635	6.33	10.33
2019-04-15 19:00:00	506	3.33	7.75
2019-04-15 20:00:00	300	1.75	4.08
2019-04-15 21:00:00	193	1.42	3.42
2019-04-15 22:00:00	70	1.25	1.42
2019-04-15 23:00:00	25	0.84	1.75
2019-04-16 00:00:00	16	1.11	1.78
2019-04-16 01:00:00	7	1.25	2
2019-04-16 02:00:00	4	0.84	1.33
2019-04-16 03:00:00	2	1.25	1.92
2019-04-16 04:00:00	4	0.84	1.42
2019-04-16 05:00:00	12	0.84	1.42
2019-04-16 06:00:00	233	1.92	3.92
2019-04-16 07:00:00	415	2.09	6.33
2019-04-16 08:00:00	335	2.42	5.17
2019-04-16 09:00:00	325	2.17	5.5
2019-04-16 10:00:00	390	3.33	5.5
2019-04-16 11:00:00	489	3.17	7.25
2019-04-16 12:00:00	584	3.92	8.75
2019-04-16 13:00:00	536	2.92	8
2019-04-16 14:00:00	495	3.08	7.42
2019-04-16 15:00:00	543	3	7.83
2019-04-16 16:00:00	603	3.67	9.33
2019-04-16 17:00:00	748	5.92	11.67
2019-04-16 18:00:00	777	7.67	13.42
2019-04-16 19:00:00	558	3.58	8.33
2019-04-16 20:00:00	303	1.84	6
2019-04-16 21:00:00	212	1.75	3.83
2019-04-16 22:00:00	145	1.25	2.5
2019-04-16 23:00:00	43	0.84	0.83
2019-04-17 00:00:00	20	7	3.45
2019-04-17 01:00:00	8	0.84	1.33
2019-04-17 02:00:00	10	1.25	1.67
2019-04-17 03:00:00	9	0.84	1.67
2019-04-17 04:00:00	5	0.84	1.17
2019-04-17 05:00:00	19	1.25	1.92
2019-04-17 06:00:00	199	1.59	2.25
2019-04-17 07:00:00	402	2.25	6
2019-04-17 08:00:00	342	2.67	5.75
2019-04-17 09:00:00	401	2.33	5.75
2019-04-17 10:00:00	452	3	6.67
2019-04-17 11:00:00	464	2.59	6.58
2019-04-17 12:00:00	562	3.25	8.08
2019-04-17 13:00:00	536	3.17	8.33
2019-04-17 14:00:00	494	2.5	7.25
2019-04-17 15:00:00	523	3.33	7.92
2019-04-17 16:00:00	597	4	9.17
2019-04-17 17:00:00	759	5.75	11.58
2019-04-17 18:00:00	744	7.59	12.67
2019-04-17 19:00:00	542	3.17	8.17
2019-04-17 20:00:00	351	2.33	5.92
2019-04-17 21:00:00	250	1.5	3.59
2019-04-17 22:00:00	103	1	2.33
2019-04-17 23:00:00	25	1.25	2.08
2019-04-18 00:00:00	45	0.56	1.33
2019-04-18 01:00:00	19	1	1.67
2019-04-18 02:00:00	5	1.25	1.42
2019-04-18 03:00:00	4	0.84	1.17
2019-04-18 04:00:00	6	1.25	1.33
2019-04-18 05:00:00	15	0.84	1.67
2019-04-18 06:00:00	99	0.84	1.58
2019-04-18 07:00:00	294	1.92	4.17
2019-04-18 08:00:00	353	1.83	5.5
2019-04-18 09:00:00	359	1.92	5.34
2019-04-18 10:00:00	403	2.58	5.83
2019-04-18 11:00:00	423	2.25	6.17
2019-04-18 12:00:00	441	3	6.25
2019-04-18 13:00:00	450	2.5	6.33
2019-04-18 14:00:00	445	2.5	6.5
2019-04-18 15:00:00	493	3.08	8
2019-04-18 16:00:00	555	2.75	8.17
2019-04-18 17:00:00	606	3.67	9.33
2019-04-18 18:00:00	589	3.08	8.84
2019-04-18 19:00:00	415	2.25	6.09
2019-04-18 20:00:00	259	2.09	3.67
2019-04-18 21:00:00	211	1	4.17
2019-04-18 22:00:00	173	1.75	2.75
2019-04-18 23:00:00	99	1	1.75
2019-04-19 00:00:00	65	1.45	1.55
2019-04-19 01:00:00	32	1.34	1
2019-04-19 02:00:00	15	0.84	1.34
2019-04-19 03:00:00	10	0.84	1.42
2019-04-19 04:00:00	11	1.25	1.42
2019-04-19 05:00:00	14	0.84	1.33
2019-04-19 06:00:00	36	1.25	1.5
2019-04-19 07:00:00	277	1.09	4.67
2019-04-19 08:00:00	202	1.09	3.17
2019-04-19 09:00:00	228	1.75	3.83
2019-04-19 10:00:00	194	0.92	2.92
2019-04-19 11:00:00	205	1.17	2.59
2019-04-19 12:00:00	290	1.58	4.42
2019-04-19 13:00:00	316	1.59	4.42
2019-04-19 14:00:00	257	1.08	4.17
2019-04-19 15:00:00	366	2.25	4.92
2019-04-19 16:00:00	376	1.92	6
2019-04-19 17:00:00	411	3.33	6.17
2019-04-19 18:00:00	348	3.42	5.75
2019-04-19 19:00:00	367	2.67	5.09
2019-04-19 20:00:00	252	1.58	4.33
2019-04-19 21:00:00	201	1.17	3.84
2019-04-19 22:00:00	174	1.75	2.92
2019-04-19 23:00:00	115	1.09	2.75
2019-04-20 00:00:00	27	1.11	1.11
2019-04-20 01:00:00	17	1.25	2.09
2019-04-20 02:00:00	9	0.84	1.34
2019-04-20 03:00:00	3	1.25	1.84
2019-04-20 04:00:00	8	1	1.09
2019-04-20 05:00:00	3	0.84	1.17
2019-04-20 06:00:00	28	1.25	1.84
2019-04-20 07:00:00	22	0.84	1.75
2019-04-20 08:00:00	27	0.84	1.42
2019-04-20 09:00:00	193	1.5	3.67
2019-04-20 10:00:00	227	1.42	3.17
2019-04-20 11:00:00	282	2.17	4.75
2019-04-20 12:00:00	313	1.58	4.92
2019-04-20 13:00:00	280	1.92	3.92
2019-04-20 14:00:00	232	1	3.17
2019-04-20 15:00:00	223	1.17	3.33
2019-04-20 16:00:00	184	1.25	3.59
2019-04-20 17:00:00	141	0.84	2.92
2019-04-20 18:00:00	180	1.42	2.92
2019-04-20 19:00:00	209	1.17	3.25
2019-04-20 20:00:00	223	1.17	3.5
2019-04-20 21:00:00	88	1.42	2.5
2019-04-20 22:00:00	65	0.84	1.17
2019-04-20 23:00:00	34	1.25	1.42
2019-04-21 00:00:00	32	0.56	0.11
2019-04-21 01:00:00	16	0.92	1.42
2019-04-21 02:00:00	9	1.25	2
2019-04-21 03:00:00	9	0.84	1.33
2019-04-21 04:00:00	3	1.25	1.92
2019-04-21 05:00:00	3	0.84	1.42
2019-04-21 06:00:00	22	1.25	0.75
2019-04-21 07:00:00	1	0.84	1.58
2019-04-21 08:00:00	18	0.84	1.67
2019-04-21 09:00:00	52	1.25	2.25
2019-04-21 10:00:00	59	0.84	1.58
2019-04-21 11:00:00	112	1.34	2.67
2019-04-21 12:00:00	178	1.34	2.59
2019-04-21 13:00:00	122	1.09	2.5
2019-04-21 14:00:00	71	1.34	2.67
2019-04-21 15:00:00	100	1.08	1.67
2019-04-21 16:00:00	127	1.5	2.67
2019-04-21 17:00:00	101	0.92	1.5
2019-04-21 18:00:00	163	1.42	1.92
2019-04-21 19:00:00	155	1.58	2.75
2019-04-21 20:00:00	103	1.42	1.33
2019-04-21 21:00:00	88	0.92	2.17
2019-04-21 22:00:00	32	1.25	1.67
2019-04-21 23:00:00	6	0.84	1.42
2019-04-22 00:00:00	19	1.11	1.78
2019-04-22 01:00:00	6	0.84	1.67
2019-04-22 02:00:00	6	0.84	1.34
2019-04-22 03:00:00	3	1.25	2.09
2019-04-22 04:00:00	8	0.84	1.34
2019-04-22 05:00:00	14	1.25	1.92
2019-04-22 06:00:00	213	1.42	3.25
2019-04-22 07:00:00	407	2.25	6
2019-04-22 08:00:00	372	2.5	5.42
2019-04-22 09:00:00	400	2.42	5.84
2019-04-22 10:00:00	371	2.58	5.17
2019-04-22 11:00:00	454	2.75	6.42
2019-04-22 12:00:00	550	2.92	8
2019-04-22 13:00:00	525	3.25	7.92
2019-04-22 14:00:00	417	2.08	6.58
2019-04-22 15:00:00	356	0.92	4.75
2019-04-22 16:00:00	543	3	8.83
2019-04-22 17:00:00	752	4.5	11.5
2019-04-22 18:00:00	712	4.67	11.25
2019-04-22 19:00:00	618	3.17	9.25
2019-04-22 20:00:00	358	2	5.34
2019-04-22 21:00:00	180	1.58	2.67
2019-04-22 22:00:00	63	0.84	1.75
2019-04-22 23:00:00	34	1.25	1.5
2019-04-23 00:00:00	15	0.56	1.33
2019-04-23 01:00:00	8	0.84	1.42
2019-04-23 02:00:00	3	1.25	1.92
2019-04-23 03:00:00	3	0.84	1.25
2019-04-23 04:00:00	2	1.25	1.33
2019-04-23 05:00:00	9	0.84	1.75
2019-04-23 06:00:00	225	1.34	3.25
2019-04-23 07:00:00	400	2.5	6.83
2019-04-23 08:00:00	407	2.33	6.83
2019-04-23 09:00:00	404	2.58	6.17
2019-04-23 10:00:00	389	2	5.67
2019-04-23 11:00:00	489	2.58	7.08
2019-04-23 12:00:00	568	2.92	8.09
2019-04-23 13:00:00	459	3.33	7.08
2019-04-23 14:00:00	443	2.25	6.42
2019-04-23 15:00:00	496	2.75	7.34
2019-04-23 16:00:00	573	3.75	8.67
2019-04-23 17:00:00	709	4.59	10.75
2019-04-23 18:00:00	662	6.67	11.25
2019-04-23 19:00:00	508	2.67	7.33
2019-04-23 20:00:00	352	2	5
2019-04-23 21:00:00	217	1.75	4
2019-04-23 22:00:00	92	0.92	2.25
2019-04-23 23:00:00	38	1.25	2.42
2019-04-24 00:00:00	20	0.78	1.33
2019-04-24 01:00:00	8	0.84	1.42
2019-04-24 02:00:00	7	1.25	2
2019-04-24 03:00:00	3	0.84	1.33
2019-04-24 04:00:00	2	1.25	1.67
2019-04-24 05:00:00	19	0.84	1.25
2019-04-24 06:00:00	226	1.5	3.17
2019-04-24 07:00:00	386	3	7
2019-04-24 08:00:00	363	2.83	6.25
2019-04-24 09:00:00	424	2.75	7.08
2019-04-24 10:00:00	408	2.58	5.75
2019-04-24 11:00:00	491	2.42	7
2019-04-24 12:00:00	538	2.67	7.84
2019-04-24 13:00:00	479	3.09	7.17
2019-04-24 14:00:00	491	4	8.09
2019-04-24 15:00:00	510	2.67	7.75
2019-04-24 16:00:00	583	3.58	9
2019-04-24 17:00:00	645	4.58	9.5
2019-04-24 18:00:00	723	6.25	11.67
2019-04-24 19:00:00	509	3.25	8.08
2019-04-24 20:00:00	359	2.17	5.33
2019-04-24 21:00:00	243	2	3.83
2019-04-24 22:00:00	120	1.09	2.42
2019-04-24 23:00:00	23	0.84	1.58
2019-04-25 00:00:00	31	1.22	2
2019-04-25 01:00:00	8	0.84	1.17
2019-04-25 02:00:00	5	1.25	1.33
2019-04-25 03:00:00	10	0.84	1.75
2019-04-25 04:00:00	6	0.84	1.34
2019-04-25 05:00:00	16	0.84	1.42
2019-04-25 06:00:00	222	1.92	2.58
2019-04-25 07:00:00	428	2.25	6.92
2019-04-25 08:00:00	377	2.25	5.5
2019-04-25 09:00:00	340	2.34	5.09
2019-04-25 10:00:00	440	2.5	6.25
2019-04-25 11:00:00	491	3.09	6.92
2019-04-25 12:00:00	569	2.92	8.5
2019-04-25 13:00:00	523	2.75	8
2019-04-25 14:00:00	450	2.83	6.5
2019-04-25 15:00:00	476	2.67	7
2019-04-25 16:00:00	535	3.25	8.25
2019-04-25 17:00:00	728	5.42	11
2019-04-25 18:00:00	731	5.67	12
2019-04-25 19:00:00	561	3.67	9.33
2019-04-25 20:00:00	416	2.17	6.09
2019-04-25 21:00:00	240	1.92	3.67
2019-04-25 22:00:00	325	3.17	5.59
2019-04-25 23:00:00	92	1.08	2
2019-04-26 00:00:00	41	1.11	1.89
2019-04-26 01:00:00	10	0.84	1.34
2019-04-26 02:00:00	11	1.25	1.58
2019-04-26 03:00:00	5	0.84	1.67
2019-04-26 04:00:00	1	0.84	1.34
2019-04-26 05:00:00	18	1.25	2.25
2019-04-26 06:00:00	207	1.5	3.09
2019-04-26 07:00:00	425	2.58	6.42
2019-04-26 08:00:00	374	1.92	6.25
2019-04-26 09:00:00	352	1.75	4.92
2019-04-26 10:00:00	387	3.08	5.58
2019-04-26 11:00:00	458	2.92	6.75
2019-04-26 12:00:00	569	3.75	8.08
2019-04-26 13:00:00	505	2.83	7.84
2019-04-26 14:00:00	493	2.58	7.25
2019-04-26 15:00:00	576	3.67	8.58
2019-04-26 16:00:00	648	3.59	10.08
2019-04-26 17:00:00	712	5.08	11.17
2019-04-26 18:00:00	664	4.67	10.84
2019-04-26 19:00:00	551	2.92	7.84
2019-04-26 20:00:00	374	2.58	6.92
2019-04-26 21:00:00	226	1.5	4.67
2019-04-26 22:00:00	301	2.59	6
2019-04-26 23:00:00	106	1.09	3
2019-04-27 00:00:00	77	1.11	1.45
2019-04-27 01:00:00	40	1.25	1.34
2019-04-27 02:00:00	23	0.84	1.59
2019-04-27 03:00:00	18	0.84	1.42
2019-04-27 04:00:00	11	1.34	1.5
2019-04-27 05:00:00	9	0.92	1.42
2019-04-27 06:00:00	46	1.25	1.67
2019-04-27 07:00:00	109	0.92	1.67
2019-04-27 08:00:00	180	1.17	2.33
2019-04-27 09:00:00	248	2.17	3.5
2019-04-27 10:00:00	367	2.17	5.42
2019-04-27 11:00:00	391	2.58	6
2019-04-27 12:00:00	428	2.25	6.09
2019-04-27 13:00:00	367	2.08	5.42
2019-04-27 14:00:00	284	1.75	4.83
2019-04-27 15:00:00	220	1.67	3.75
2019-04-27 16:00:00	186	1.25	3.08
2019-04-27 17:00:00	200	1.75	4.17
2019-04-27 18:00:00	219	1.5	3.59
2019-04-27 19:00:00	224	1.58	3.17
2019-04-27 20:00:00	226	1.17	3.5
2019-04-27 21:00:00	119	1	2.08
2019-04-27 22:00:00	73	1.34	1.17
2019-04-27 23:00:00	47	0.92	2
2019-04-28 00:00:00	24	1.11	1.67
2019-04-28 01:00:00	54	1.25	1.17
2019-04-28 02:00:00	24	1.25	2
2019-04-28 03:00:00	14	0.84	1.34
2019-04-28 04:00:00	6	1.25	1.84
2019-04-28 05:00:00	12	0.84	1.59
2019-04-28 06:00:00	19	0.84	1.33
2019-04-28 07:00:00	5	1.25	2.17
2019-04-28 08:00:00	26	0.84	1.67
2019-04-28 09:00:00	53	1.34	1.34
2019-04-28 10:00:00	108	0.84	1.67
2019-04-28 11:00:00	127	1.08	2.58
2019-04-28 12:00:00	192	1.59	3.67
2019-04-28 13:00:00	169	1.17	2.67
2019-04-28 14:00:00	120	0.92	2.5
2019-04-28 15:00:00	98	1.25	2.42
2019-04-28 16:00:00	117	1	2.5
2019-04-28 17:00:00	164	1.59	2.59
2019-04-28 18:00:00	160	1.09	1.92
2019-04-28 19:00:00	135	1	2.25
2019-04-28 20:00:00	110	1.5	1.42
2019-04-28 21:00:00	67	0.84	1.17
2019-04-28 22:00:00	41	0.84	0.92
2019-04-28 23:00:00	2	1.25	2.09
2019-04-29 00:00:00	3	1.11	1.56
2019-04-29 01:00:00	0	1.25	1.67
2019-04-29 02:00:00	0	0.84	1.67
2019-04-29 03:00:00	1	0.84	1.33
2019-04-29 04:00:00	3	1.25	1.75
2019-04-29 05:00:00	15	0.84	0.67
2019-04-29 06:00:00	196	1.34	2.75
2019-04-29 07:00:00	353	2.33	5.84
2019-04-29 08:00:00	337	2	5.09
2019-04-29 09:00:00	362	2.25	5
2019-04-29 10:00:00	392	2.75	5.83
2019-04-29 11:00:00	401	2.17	6.17
2019-04-29 12:00:00	491	2.67	7
2019-04-29 13:00:00	466	3.08	7.25
2019-04-29 14:00:00	431	2.25	6.75
2019-04-29 15:00:00	456	2.92	7.08
2019-04-29 16:00:00	544	2.83	8.17
2019-04-29 17:00:00	635	5.58	10
2019-04-29 18:00:00	578	5.92	9.83
2019-04-29 19:00:00	497	2.92	7.42
2019-04-29 20:00:00	312	2.33	4.42
2019-04-29 21:00:00	146	0.84	3.25
2019-04-29 22:00:00	60	0.84	1
2019-04-29 23:00:00	9	1.25	2
2019-04-30 00:00:00	13	1.11	1.67
2019-04-30 01:00:00	10	1.25	1.84
2019-04-30 02:00:00	2	0.84	1.5
2019-04-30 03:00:00	3	0.84	1.34
2019-04-30 04:00:00	3	1.25	1.42
2019-04-30 05:00:00	11	0.92	0.75
2019-04-30 06:00:00	182	1.83	2.84
2019-04-30 07:00:00	320	1.58	4.59
2019-04-30 08:00:00	383	2.17	5.5
2019-04-30 09:00:00	373	2.67	5.67
2019-04-30 10:00:00	357	2.09	4.92
2019-04-30 11:00:00	422	2.83	5.83
2019-04-30 12:00:00	522	2.58	7.5
2019-04-30 13:00:00	436	2.5	6.42
2019-04-30 14:00:00	460	2.92	6.33
2019-04-30 15:00:00	493	2.75	7.67
2019-04-30 16:00:00	536	2.92	8
2019-04-30 17:00:00	685	4.5	10.17
2019-04-30 18:00:00	583	5.42	9.67
2019-04-30 19:00:00	519	3.92	7.83
2019-04-30 20:00:00	362	2.33	6.08
2019-04-30 21:00:00	289	1.59	4
2019-04-30 22:00:00	218	2.09	3.25
2019-04-30 23:00:00	61	0.92	1.25
2019-05-01 00:00:00	69	1.11	1.67

## Sheet: PM 05240 05
Data/Hora	Intensidade(carros/hora)	Ocupacao(%)	Carga(%)
2019-04-01 00:00:00	139	0	2.33
2019-04-01 01:00:00	67	0	0.5
2019-04-01 02:00:00	45	0	0.08
2019-04-01 03:00:00	54	0	0.08
2019-04-01 04:00:00	71	0	0.5
2019-04-01 05:00:00	214	3.25	4.17
2019-04-01 06:00:00	912	8.25	19.59
2019-04-01 07:00:00	1025	25.33	30.17
2019-04-01 08:00:00	1184	14.42	28.34
2019-04-01 09:00:00	1328	29.34	35.83
2019-04-01 10:00:00	1345	20.75	35.17
2019-04-01 11:00:00	1379	8.17	30.42
2019-04-01 12:00:00	1441	13.25	33.25
2019-04-01 13:00:00	1338	28.42	36.25
2019-04-01 14:00:00	1338	11.75	32
2019-04-01 15:00:00	1498	35	41.5
2019-04-01 16:00:00	1366	14.67	33.25
2019-04-01 17:00:00	1395	32	39.25
2019-04-01 18:00:00	1100	56.5	43.17
2019-04-01 19:00:00	1096	15.5	27.92
2019-04-01 20:00:00	713	7.5	16.84
2019-04-01 21:00:00	659	12.58	17.83
2019-04-01 22:00:00	562	12	15.67
2019-04-01 23:00:00	222	2	4.92
2019-04-02 00:00:00	108	0	1.56
2019-04-02 01:00:00	68	0	0.67
2019-04-02 02:00:00	62	2.33	2.67
2019-04-02 03:00:00	50	1.08	1.17
2019-04-02 04:00:00	46	0.17	0.33
2019-04-02 05:00:00	203	0.5	3.17
2019-04-02 06:00:00	894	14.83	21.17
2019-04-02 07:00:00	963	67.25	44.67
2019-04-02 08:00:00	976	55.67	40.75
2019-04-02 09:00:00	1110	58	42.58
2019-04-02 10:00:00	1283	27.42	36.42
2019-04-02 11:00:00	1399	7.5	30.92
2019-04-02 12:00:00	1469	17.5	35.75
2019-04-02 13:00:00	1379	20.5	35.33
2019-04-02 14:00:00	1377	9	30.67
2019-04-02 15:00:00	1421	15.58	34.5
2019-04-02 16:00:00	1370	9.67	31.08
2019-04-02 17:00:00	1403	19.17	34.67
2019-04-02 18:00:00	1094	46.5	38.42
2019-04-02 19:00:00	1157	10.5	28.08
2019-04-02 20:00:00	743	2.75	15.75
2019-04-02 21:00:00	605	2	12.67
2019-04-02 22:00:00	507	1.67	10.33
2019-04-02 23:00:00	262	0.33	4.92
2019-04-03 00:00:00	143	0	2.56
2019-04-03 01:00:00	70	0	0.67
2019-04-03 02:00:00	44	0	0
2019-04-03 03:00:00	44	4.34	2.17
2019-04-03 04:00:00	52	0	0.5
2019-04-03 05:00:00	240	5.67	6.25
2019-04-03 06:00:00	887	19.75	22.5
2019-04-03 07:00:00	987	19.67	28
2019-04-03 08:00:00	937	16.58	24.42
2019-04-03 09:00:00	1297	49.92	42
2019-04-03 10:00:00	1389	9.58	32.75
2019-04-03 11:00:00	1409	15.75	33
2019-04-03 12:00:00	1308	25.67	35.25
2019-04-03 13:00:00	1408	36.5	40.75
2019-04-03 14:00:00	1348	12.08	32.33
2019-04-03 15:00:00	1302	41.34	40.58
2019-04-03 16:00:00	1326	12.84	31.25
2019-04-03 17:00:00	1432	42.92	43
2019-04-03 18:00:00	991	56.5	40.67
2019-04-03 19:00:00	1105	10.75	26.67
2019-04-03 20:00:00	758	11.42	19.92
2019-04-03 21:00:00	665	4.08	14.09
2019-04-03 22:00:00	577	4.17	13
2019-04-03 23:00:00	290	2.84	7.08
2019-04-04 00:00:00	159	2.67	4.44
2019-04-04 01:00:00	78	1.33	1.5
2019-04-04 02:00:00	90	2.42	1.92
2019-04-04 03:00:00	72	1.92	1.84
2019-04-04 04:00:00	47	1.5	1.58
2019-04-04 05:00:00	228	3.58	4.59
2019-04-04 06:00:00	1077	13.25	24.5
2019-04-04 07:00:00	1093	23.67	31.5
2019-04-04 08:00:00	1114	48.08	38.83
2019-04-04 09:00:00	1359	34.33	39.25
2019-04-04 10:00:00	1374	8.67	31.83
2019-04-04 11:00:00	1427	12	32.84
2019-04-04 12:00:00	1527	21.58	37.75
2019-04-04 13:00:00	1343	16.34	34
2019-04-04 14:00:00	1403	10.08	31.92
2019-04-04 15:00:00	1298	21	32.92
2019-04-04 16:00:00	1333	14.92	32.83
2019-04-04 17:00:00	1348	13.42	31.58
2019-04-04 18:00:00	1133	51.17	41
2019-04-04 19:00:00	1102	9.67	26.5
2019-04-04 20:00:00	779	2.92	16.75
2019-04-04 21:00:00	633	3.42	13.5
2019-04-04 22:00:00	687	2.09	14.08
2019-04-04 23:00:00	294	0.58	5.67
2019-04-05 00:00:00	192	0.22	3.33
2019-04-05 01:00:00	130	0	1.92
2019-04-05 02:00:00	69	0	0.59
2019-04-05 03:00:00	51	0	0.25
2019-04-05 04:00:00	58	0	0.5
2019-04-05 05:00:00	231	0.92	3.59
2019-04-05 06:00:00	957	16.59	22.42
2019-04-05 07:00:00	1035	23.25	30.42
2019-04-05 08:00:00	1132	34.75	34.75
2019-04-05 09:00:00	1338	21.59	33.17
2019-04-05 10:00:00	1403	18.42	35.25
2019-04-05 11:00:00	1454	19.92	36.34
2019-04-05 12:00:00	1331	39.83	40.17
2019-04-05 13:00:00	1301	49.34	43.83
2019-04-05 14:00:00	1328	50.33	43.5
2019-04-05 15:00:00	1144	52.92	42.59
2019-04-05 16:00:00	1225	32.17	36.42
2019-04-05 17:00:00	1275	40.42	39
2019-04-05 18:00:00	1167	14.58	29.92
2019-04-05 19:00:00	1078	6.42	23.84
2019-04-05 20:00:00	991	6.59	22
2019-04-05 21:00:00	748	12.75	19.5
2019-04-05 22:00:00	659	10.17	16.33
2019-04-05 23:00:00	422	10.34	11.92
2019-04-06 00:00:00	336	6.33	8.33
2019-04-06 01:00:00	244	0.25	4.58
2019-04-06 02:00:00	206	0.42	4.17
2019-04-06 03:00:00	136	0	2
2019-04-06 04:00:00	121	1.5	3
2019-04-06 05:00:00	185	0	2.92
2019-04-06 06:00:00	386	1.25	7.34
2019-04-06 07:00:00	695	2.84	13.59
2019-04-06 08:00:00	866	3.33	18.08
2019-04-06 09:00:00	939	3.75	19.25
2019-04-06 10:00:00	1046	4.83	22.75
2019-04-06 11:00:00	1158	5	24.17
2019-04-06 12:00:00	1108	6	24.75
2019-04-06 13:00:00	977	3.58	20.67
2019-04-06 14:00:00	893	3.42	18.5
2019-04-06 15:00:00	781	4.58	16.59
2019-04-06 16:00:00	792	2.67	16.25
2019-04-06 17:00:00	769	2.42	15.83
2019-04-06 18:00:00	833	2.75	17.25
2019-04-06 19:00:00	852	3	17.58
2019-04-06 20:00:00	781	2.75	16.42
2019-04-06 21:00:00	693	3.25	14.67
2019-04-06 22:00:00	546	2.33	11.42
2019-04-06 23:00:00	429	1.42	8.67
2019-04-07 00:00:00	356	3.78	8.22
2019-04-07 01:00:00	287	3.34	7
2019-04-07 02:00:00	210	2.5	4.92
2019-04-07 03:00:00	172	7.09	6.42
2019-04-07 04:00:00	145	7.17	5.92
2019-04-07 05:00:00	178	3.08	5.17
2019-04-07 06:00:00	277	0.34	4.83
2019-04-07 07:00:00	385	2.34	8.17
2019-04-07 08:00:00	372	5.08	9.17
2019-04-07 09:00:00	517	3.42	10.67
2019-04-07 10:00:00	605	2.92	12.92
2019-04-07 11:00:00	681	5	14.34
2019-04-07 12:00:00	835	7.67	18.75
2019-04-07 13:00:00	726	6.17	16.59
2019-04-07 14:00:00	597	5.83	13.33
2019-04-07 15:00:00	625	6	14.42
2019-04-07 16:00:00	618	3.92	13.09
2019-04-07 17:00:00	717	3.5	14.59
2019-04-07 18:00:00	776	5.17	17
2019-04-07 19:00:00	739	12.34	19.5
2019-04-07 20:00:00	594	1.67	11.92
2019-04-07 21:00:00	446	4.17	10
2019-04-07 22:00:00	335	4.92	7.75
2019-04-07 23:00:00	204	1.58	4.67
2019-04-08 00:00:00	117	0	1.78
2019-04-08 01:00:00	159	13.75	8.58
2019-04-08 02:00:00	170	7.5	5.42
2019-04-08 03:00:00	88	5.92	3.5
2019-04-08 04:00:00	94	2	2.08
2019-04-08 05:00:00	220	3.25	4.33
2019-04-08 06:00:00	962	14.08	23.42
2019-04-08 07:00:00	1101	9.92	24.83
2019-04-08 08:00:00	1180	38.84	37.58
2019-04-08 09:00:00	1210	46.17	39.84
2019-04-08 10:00:00	1255	30.17	36.75
2019-04-08 11:00:00	1329	11.84	30.83
2019-04-08 12:00:00	1373	12.34	31.92
2019-04-08 13:00:00	1393	13.92	32.84
2019-04-08 14:00:00	1388	29.92	37.83
2019-04-08 15:00:00	1340	30.08	38.5
2019-04-08 16:00:00	1367	10.42	31.08
2019-04-08 17:00:00	1187	58.5	43.75
2019-04-08 18:00:00	1087	56.67	43.42
2019-04-08 19:00:00	1020	15.34	26.42
2019-04-08 20:00:00	716	10.92	18.17
2019-04-08 21:00:00	637	6.09	14.17
2019-04-08 22:00:00	541	15.5	16.67
2019-04-08 23:00:00	316	24	15.67
2019-04-09 00:00:00	137	8.11	6.33
2019-04-09 01:00:00	80	0.75	1.09
2019-04-09 02:00:00	51	3.42	1.83
2019-04-09 03:00:00	42	4.5	2.34
2019-04-09 04:00:00	55	1.33	0.75
2019-04-09 05:00:00	225	7.67	7
2019-04-09 06:00:00	893	21.42	23.25
2019-04-09 07:00:00	969	32	32.5
2019-04-09 08:00:00	1080	33.17	33
2019-04-09 09:00:00	1308	9.59	29.17
2019-04-09 10:00:00	1346	22.92	35.58
2019-04-09 11:00:00	1316	16.17	31.75
2019-04-09 12:00:00	1392	25	36.5
2019-04-09 13:00:00	1177	48.84	41.09
2019-04-09 14:00:00	1361	14.75	33
2019-04-09 15:00:00	1390	15.75	33.59
2019-04-09 16:00:00	1424	13.92	33.25
2019-04-09 17:00:00	1312	29.5	36.67
2019-04-09 18:00:00	1071	37.83	35.42
2019-04-09 19:00:00	1067	20.25	29
2019-04-09 20:00:00	796	7.92	19
2019-04-09 21:00:00	620	10.08	15.75
2019-04-09 22:00:00	589	4.25	12.58
2019-04-09 23:00:00	279	11.58	9.42
2019-04-10 00:00:00	239	16.56	10.55
2019-04-10 01:00:00	112	9.75	6
2019-04-10 02:00:00	63	3.58	2.08
2019-04-10 03:00:00	96	13.58	7.09
2019-04-10 04:00:00	112	15.17	7.67
2019-04-10 05:00:00	229	14.42	9.17
2019-04-10 06:00:00	865	26	24.92
2019-04-10 07:00:00	890	34.5	31.5
2019-04-10 08:00:00	1058	37.67	34
2019-04-10 09:00:00	1256	49.67	42.75
2019-04-10 10:00:00	1414	27.83	38.33
2019-04-10 11:00:00	1419	20.58	36.17
2019-04-10 12:00:00	1301	24.92	34.25
2019-04-10 13:00:00	1259	42.59	41
2019-04-10 14:00:00	1233	42.08	39.17
2019-04-10 15:00:00	1337	22	34.92
2019-04-10 16:00:00	1309	29.67	37.17
2019-04-10 17:00:00	1336	19.42	33.67
2019-04-10 18:00:00	985	42.92	36
2019-04-10 19:00:00	1192	10	27.67
2019-04-10 20:00:00	717	8.75	17.67
2019-04-10 21:00:00	636	5.75	14.17
2019-04-10 22:00:00	622	6.58	14.33
2019-04-10 23:00:00	313	5.17	8.25
2019-04-11 00:00:00	208	9.11	7.78
2019-04-11 01:00:00	141	13.33	7.08
2019-04-11 02:00:00	55	0	0.83
2019-04-11 03:00:00	48	2.67	1.42
2019-04-11 04:00:00	55	0	0.25
2019-04-11 05:00:00	276	13.5	10.09
2019-04-11 06:00:00	946	15.67	23.17
2019-04-11 07:00:00	1026	19.08	27.59
2019-04-11 08:00:00	1041	51	39.33
2019-04-11 09:00:00	1272	31.83	37.25
2019-04-11 10:00:00	1491	8.5	33.17
2019-04-11 11:00:00	1465	16.34	34.83
2019-04-11 12:00:00	1350	37.25	40.42
2019-04-11 13:00:00	1357	37.58	40.67
2019-04-11 14:00:00	1376	23.67	35.75
2019-04-11 15:00:00	1429	20.42	36.17
2019-04-11 16:00:00	1406	11.25	32.33
2019-04-11 17:00:00	1436	29.08	38.5
2019-04-11 18:00:00	1070	59.09	43.67
2019-04-11 19:00:00	1020	37.59	35.08
2019-04-11 20:00:00	919	4.58	19.75
2019-04-11 21:00:00	679	2.75	14.42
2019-04-11 22:00:00	641	2.25	13.25
2019-04-11 23:00:00	328	0.59	6.67
2019-04-12 00:00:00	203	0.45	3.67
2019-04-12 01:00:00	108	0.08	1.58
2019-04-12 02:00:00	80	0	0.75
2019-04-12 03:00:00	58	0	0.5
2019-04-12 04:00:00	81	0	0.83
2019-04-12 05:00:00	238	0.5	3.75
2019-04-12 06:00:00	933	13.5	21.25
2019-04-12 07:00:00	1146	24.58	32.33
2019-04-12 08:00:00	1092	46.08	38.25
2019-04-12 09:00:00	1241	48	42.09
2019-04-12 10:00:00	1413	47.84	43.75
2019-04-12 11:00:00	1504	15.75	36.67
2019-04-12 12:00:00	1448	37.34	40.75
2019-04-12 13:00:00	1298	64.09	48.25
2019-04-12 14:00:00	1372	24.83	37.25
2019-04-12 15:00:00	1247	58.59	45.67
2019-04-12 16:00:00	1446	20.33	37
2019-04-12 17:00:00	1139	56.17	43.25
2019-04-12 18:00:00	955	60.58	41.34
2019-04-12 19:00:00	1224	24.33	34.08
2019-04-12 20:00:00	1048	4.92	23.08
2019-04-12 21:00:00	969	8.25	22.25
2019-04-12 22:00:00	669	5.17	14.75
2019-04-12 23:00:00	434	8.42	11.08
2019-04-13 00:00:00	323	1.45	7
2019-04-13 01:00:00	288	12.92	10.67
2019-04-13 02:00:00	151	1.83	3
2019-04-13 03:00:00	127	3	3.25
2019-04-13 04:00:00	121	3.08	2.42
2019-04-13 05:00:00	198	7.33	6.42
2019-04-13 06:00:00	432	5	9.17
2019-04-13 07:00:00	662	3.75	13.67
2019-04-13 08:00:00	936	7.75	20.5
2019-04-13 09:00:00	1088	14.67	26.83
2019-04-13 10:00:00	1065	5.92	23.25
2019-04-13 11:00:00	1156	4.92	24.92
2019-04-13 12:00:00	1122	13.58	27.25
2019-04-13 13:00:00	1011	14.75	25.75
2019-04-13 14:00:00	920	9.67	22.09
2019-04-13 15:00:00	816	15.08	21.5
2019-04-13 16:00:00	780	7.17	17.58
2019-04-13 17:00:00	861	8.08	19.83
2019-04-13 18:00:00	868	3.25	18
2019-04-13 19:00:00	929	6.67	20.59
2019-04-13 20:00:00	858	7.42	19.75
2019-04-13 21:00:00	650	3.83	14.09
2019-04-13 22:00:00	508	1.33	10.42
2019-04-13 23:00:00	410	1	8.17
2019-04-14 00:00:00	427	1	8.33
2019-04-14 01:00:00	282	7	8.08
2019-04-14 02:00:00	197	3.67	5.17
2019-04-14 03:00:00	143	0.25	2.08
2019-04-14 04:00:00	142	0.58	2.25
2019-04-14 05:00:00	117	0	1.67
2019-04-14 06:00:00	275	0.59	4.92
2019-04-14 07:00:00	370	5.75	8.75
2019-04-14 08:00:00	384	2.58	8
2019-04-14 09:00:00	556	5.08	12.58
2019-04-14 10:00:00	621	3.67	13.08
2019-04-14 11:00:00	751	2.84	15
2019-04-14 12:00:00	824	8.25	18.92
2019-04-14 13:00:00	733	7.25	17.25
2019-04-14 14:00:00	606	2.83	12.67
2019-04-14 15:00:00	733	5.92	16.92
2019-04-14 16:00:00	591	1.67	12.42
2019-04-14 17:00:00	570	2.25	11.84
2019-04-14 18:00:00	838	9.33	19.67
2019-04-14 19:00:00	791	9.75	18.75
2019-04-14 20:00:00	558	3.08	12.09
2019-04-14 21:00:00	446	2.58	9.33
2019-04-14 22:00:00	279	0.25	5.34
2019-04-14 23:00:00	221	0	4.08
2019-04-15 00:00:00	157	0.22	2.55
2019-04-15 01:00:00	77	0	0.84
2019-04-15 02:00:00	39	0	0.17
2019-04-15 03:00:00	36	0	0
2019-04-15 04:00:00	61	0	0.5
2019-04-15 05:00:00	210	1.67	4.08
2019-04-15 06:00:00	924	11.83	20.33
2019-04-15 07:00:00	1045	26.5	31.83
2019-04-15 08:00:00	1025	42.42	35
2019-04-15 09:00:00	1301	29.25	36.83
2019-04-15 10:00:00	1352	8.92	30.75
2019-04-15 11:00:00	1333	8.17	29.5
2019-04-15 12:00:00	1444	20	35
2019-04-15 13:00:00	1314	15.75	33
2019-04-15 14:00:00	1391	12.84	32.67
2019-04-15 15:00:00	1406	11	32.09
2019-04-15 16:00:00	1329	15.42	32.33
2019-04-15 17:00:00	1378	9.92	31.67
2019-04-15 18:00:00	1220	15.42	30
2019-04-15 19:00:00	1178	8.67	26.83
2019-04-15 20:00:00	786	3.84	17.25
2019-04-15 21:00:00	568	2.75	11.75
2019-04-15 22:00:00	459	2.58	9.92
2019-04-15 23:00:00	215	4.09	5.42
2019-04-16 00:00:00	112	0.89	2.33
2019-04-16 01:00:00	56	1.08	1
2019-04-16 02:00:00	69	2.42	2.33
2019-04-16 03:00:00	52	1.08	1.08
2019-04-16 04:00:00	67	0.25	1
2019-04-16 05:00:00	204	1.67	3.5
2019-04-16 06:00:00	915	13.25	21.17
2019-04-16 07:00:00	1086	23.17	30.67
2019-04-16 08:00:00	1049	39.92	34.42
2019-04-16 09:00:00	1189	34	37.17
2019-04-16 10:00:00	1350	32.25	37.34
2019-04-16 11:00:00	1347	25.33	36.59
2019-04-16 12:00:00	1226	54.17	43.25
2019-04-16 13:00:00	1284	58.09	46.17
2019-04-16 14:00:00	1385	29.34	38.75
2019-04-16 15:00:00	1461	12.08	34.33
2019-04-16 16:00:00	1476	12.67	34.33
2019-04-16 17:00:00	1261	35.17	37.25
2019-04-16 18:00:00	1147	49.5	41.58
2019-04-16 19:00:00	1221	5.58	27
2019-04-16 20:00:00	814	3.17	17.59
2019-04-16 21:00:00	768	7.67	16.92
2019-04-16 22:00:00	515	2.59	11.34
2019-04-16 23:00:00	246	5.75	6.33
2019-04-17 00:00:00	208	12.56	8.67
2019-04-17 01:00:00	111	5.67	4
2019-04-17 02:00:00	57	1.25	1.33
2019-04-17 03:00:00	39	0.92	0.92
2019-04-17 04:00:00	71	4.17	2.33
2019-04-17 05:00:00	217	4.5	4.84
2019-04-17 06:00:00	874	16.84	21.25
2019-04-17 07:00:00	1036	29.5	32.17
2019-04-17 08:00:00	1120	43.33	37
2019-04-17 09:00:00	1313	42.92	41.67
2019-04-17 10:00:00	1324	36.58	39.75
2019-04-17 11:00:00	1298	19.5	33.08
2019-04-17 12:00:00	1334	29.67	37.17
2019-04-17 13:00:00	1349	23.59	35.5
2019-04-17 14:00:00	1391	28.33	37.42
2019-04-17 15:00:00	1322	52.75	44.75
2019-04-17 16:00:00	1383	22.09	36.42
2019-04-17 17:00:00	1279	38.67	39.25
2019-04-17 18:00:00	1115	46.09	40.17
2019-04-17 19:00:00	1164	9.58	27.17
2019-04-17 20:00:00	831	6.59	18.67
2019-04-17 21:00:00	669	2.34	13.83
2019-04-17 22:00:00	541	3.09	11.25
2019-04-17 23:00:00	322	3.09	7.17
2019-04-18 00:00:00	204	0.22	3.67
2019-04-18 01:00:00	99	0	1.33
2019-04-18 02:00:00	53	0	0.17
2019-04-18 03:00:00	35	0.08	0.17
2019-04-18 04:00:00	59	0	0.5
2019-04-18 05:00:00	189	1.09	3.25
2019-04-18 06:00:00	821	7	16.83
2019-04-18 07:00:00	1016	10.83	24.09
2019-04-18 08:00:00	1110	6.58	24.58
2019-04-18 09:00:00	1177	14.42	28.17
2019-04-18 10:00:00	1214	14.25	30.09
2019-04-18 11:00:00	1368	7	30.09
2019-04-18 12:00:00	1247	7.5	27.67
2019-04-18 13:00:00	1215	5.67	26.58
2019-04-18 14:00:00	1218	7.84	27.17
2019-04-18 15:00:00	1296	11.83	30.08
2019-04-18 16:00:00	1317	14.92	31.17
2019-04-18 17:00:00	1123	16.67	28.92
2019-04-18 18:00:00	1164	5.67	25.33
2019-04-18 19:00:00	978	4.75	21.59
2019-04-18 20:00:00	740	2.75	15.5
2019-04-18 21:00:00	611	8.33	14.92
2019-04-18 22:00:00	489	7.5	12.34
2019-04-18 23:00:00	414	2.5	8.67
2019-04-19 00:00:00	236	1.44	4.55
2019-04-19 01:00:00	209	9.17	7.5
2019-04-19 02:00:00	143	0	2
2019-04-19 03:00:00	120	0	1.5
2019-04-19 04:00:00	98	0	1.33
2019-04-19 05:00:00	189	8.17	6
2019-04-19 06:00:00	297	2.67	6.17
2019-04-19 07:00:00	342	0.67	6.58
2019-04-19 08:00:00	355	0.75	6.67
2019-04-19 09:00:00	407	1.17	7.75
2019-04-19 10:00:00	485	1.58	9.67
2019-04-19 11:00:00	551	1.75	11.09
2019-04-19 12:00:00	622	5.5	13.75
2019-04-19 13:00:00	477	1.33	9.92
2019-04-19 14:00:00	475	5	10.5
2019-04-19 15:00:00	452	3.34	9.33
2019-04-19 16:00:00	465	3.17	10.75
2019-04-19 17:00:00	530	6.25	11.92
2019-04-19 18:00:00	659	8.33	15.92
2019-04-19 19:00:00	565	2.67	11.83
2019-04-19 20:00:00	443	2.75	9.25
2019-04-19 21:00:00	357	2.17	8.17
2019-04-19 22:00:00	249	1.17	4.75
2019-04-19 23:00:00	224	0.42	4.17
2019-04-20 00:00:00	211	0.22	3.89
2019-04-20 01:00:00	102	0	1.33
2019-04-20 02:00:00	97	1	2.42
2019-04-20 03:00:00	79	3.34	2.17
2019-04-20 04:00:00	117	8.17	5.59
2019-04-20 05:00:00	153	6.25	4.58
2019-04-20 06:00:00	317	2.92	6.33
2019-04-20 07:00:00	368	8.92	9.67
2019-04-20 08:00:00	483	7.58	12.08
2019-04-20 09:00:00	602	7.67	13.67
2019-04-20 10:00:00	709	2.58	14.67
2019-04-20 11:00:00	793	7.75	17.75
2019-04-20 12:00:00	767	4.92	17
2019-04-20 13:00:00	696	2.25	14.42
2019-04-20 14:00:00	638	1.75	12.67
2019-04-20 15:00:00	613	1.84	12.25
2019-04-20 16:00:00	543	1.42	11.17
2019-04-20 17:00:00	433	0.84	8.67
2019-04-20 18:00:00	584	6.17	12.92
2019-04-20 19:00:00	703	11.42	18.08
2019-04-20 20:00:00	547	1.5	11.58
2019-04-20 21:00:00	471	1.17	9.42
2019-04-20 22:00:00	413	1	8.34
2019-04-20 23:00:00	333	0.5	6.67
2019-04-21 00:00:00	232	0.11	4.22
2019-04-21 01:00:00	173	0	2.92
2019-04-21 02:00:00	154	4.67	3.92
2019-04-21 03:00:00	137	1.92	2.83
2019-04-21 04:00:00	104	0.08	1.42
2019-04-21 05:00:00	121	0.42	2.25
2019-04-21 06:00:00	252	0.17	4.67
2019-04-21 07:00:00	267	1.59	5.67
2019-04-21 08:00:00	312	0.75	6
2019-04-21 09:00:00	376	1.83	7.67
2019-04-21 10:00:00	477	1.17	9.09
2019-04-21 11:00:00	543	1.58	10.92
2019-04-21 12:00:00	720	3	14.92
2019-04-21 13:00:00	591	2.75	12.33
2019-04-21 14:00:00	518	1.34	10
2019-04-21 15:00:00	629	1.92	12.84
2019-04-21 16:00:00	622	1.75	12.67
2019-04-21 17:00:00	705	2.08	14.25
2019-04-21 18:00:00	758	7.75	17.33
2019-04-21 19:00:00	712	12.33	18.75
2019-04-21 20:00:00	647	8.09	15.67
2019-04-21 21:00:00	495	4.67	11.17
2019-04-21 22:00:00	365	1.25	7.42
2019-04-21 23:00:00	246	0.25	4.59
2019-04-22 00:00:00	185	0	3
2019-04-22 01:00:00	141	3	3
2019-04-22 02:00:00	66	0	0.58
2019-04-22 03:00:00	40	1.5	1.42
2019-04-22 04:00:00	88	8.83	4.42
2019-04-22 05:00:00	215	0.33	3.58
2019-04-22 06:00:00	901	4.17	18.17
2019-04-22 07:00:00	1036	14.75	25.92
2019-04-22 08:00:00	1126	38.5	35.83
2019-04-22 09:00:00	1304	50.25	44.25
2019-04-22 10:00:00	1391	8.42	31
2019-04-22 11:00:00	1369	8.08	30.92
2019-04-22 12:00:00	1402	17	33.67
2019-04-22 13:00:00	1338	25.25	36.42
2019-04-22 14:00:00	1337	14.33	33.33
2019-04-22 15:00:00	1220	19.34	32.5
2019-04-22 16:00:00	1419	15.75	34.5
2019-04-22 17:00:00	1334	19.33	33.83
2019-04-22 18:00:00	1122	19.17	29.83
2019-04-22 19:00:00	1016	4.84	22.17
2019-04-22 20:00:00	727	2.5	15.33
2019-04-22 21:00:00	556	1.75	11.42
2019-04-22 22:00:00	524	6.5	12.09
2019-04-22 23:00:00	249	20.59	12.83
2019-04-23 00:00:00	132	8.67	6.33
2019-04-23 01:00:00	88	5.83	3.75
2019-04-23 02:00:00	191	4.17	5.67
2019-04-23 03:00:00	33	5.75	2.5
2019-04-23 04:00:00	55	6.25	2.83
2019-04-23 05:00:00	226	0.42	3.5
2019-04-23 06:00:00	889	4	18.09
2019-04-23 07:00:00	1013	18.5	26.92
2019-04-23 08:00:00	1061	48.83	38
2019-04-23 09:00:00	1296	53.42	44.67
2019-04-23 10:00:00	1351	37	39.75
2019-04-23 11:00:00	1272	52.25	43.59
2019-04-23 12:00:00	1227	52.33	43.25
2019-04-23 13:00:00	1357	25.92	37
2019-04-23 14:00:00	1368	20.67	34.59
2019-04-23 15:00:00	1416	27.92	38.17
2019-04-23 16:00:00	1336	15.17	32.75
2019-04-23 17:00:00	1420	17.25	34.83
2019-04-23 18:00:00	970	48.34	37.92
2019-04-23 19:00:00	1006	16.33	26.42
2019-04-23 20:00:00	762	9.92	18.83
2019-04-23 21:00:00	625	13.5	16.84
2019-04-23 22:00:00	553	6.75	13.59
2019-04-23 23:00:00	319	9.59	9.42
2019-04-24 00:00:00	188	2.44	4.33
2019-04-24 01:00:00	72	0	0.75
2019-04-24 02:00:00	49	1.25	1.42
2019-04-24 03:00:00	38	0	0
2019-04-24 04:00:00	64	0.83	1.67
2019-04-24 05:00:00	225	0.75	4
2019-04-24 06:00:00	841	12.5	19.92
2019-04-24 07:00:00	971	20.17	26.67
2019-04-24 08:00:00	1071	49.83	39.09
2019-04-24 09:00:00	1200	47.67	41.75
2019-04-24 10:00:00	1336	12.42	31.58
2019-04-24 11:00:00	1360	14.75	32.09
2019-04-24 12:00:00	1366	14.59	32.33
2019-04-24 13:00:00	1311	20.5	33.92
2019-04-24 14:00:00	1322	29.08	36.34
2019-04-24 15:00:00	1303	21.58	34.5
2019-04-24 16:00:00	1372	19	33.92
2019-04-24 17:00:00	1301	51.08	42.92
2019-04-24 18:00:00	1031	54.25	41
2019-04-24 19:00:00	1063	16.33	28.67
2019-04-24 20:00:00	776	2.92	16.25
2019-04-24 21:00:00	641	1.84	13
2019-04-24 22:00:00	545	1.42	11.33
2019-04-24 23:00:00	283	0.58	5.5
2019-04-25 00:00:00	173	0.11	3.11
2019-04-25 01:00:00	89	0.08	1.17
2019-04-25 02:00:00	54	1.33	1.58
2019-04-25 03:00:00	68	3.33	2.75
2019-04-25 04:00:00	61	0.5	0.75
2019-04-25 05:00:00	218	0.5	3.58
2019-04-25 06:00:00	914	6.09	18.17
2019-04-25 07:00:00	1064	21.25	29.92
2019-04-25 08:00:00	1082	19.59	27.84
2019-04-25 09:00:00	1236	36.09	37.17
2019-04-25 10:00:00	1363	22.25	36
2019-04-25 11:00:00	1424	7.84	31.67
2019-04-25 12:00:00	1455	14.5	33.75
2019-04-25 13:00:00	1332	24.25	35.75
2019-04-25 14:00:00	1377	17.59	34.5
2019-04-25 15:00:00	1376	13.67	32.92
2019-04-25 16:00:00	1399	27.42	37.25
2019-04-25 17:00:00	1343	38.84	40.33
2019-04-25 18:00:00	993	56.08	40.59
2019-04-25 19:00:00	1108	13.09	28.42
2019-04-25 20:00:00	860	4.59	18.92
2019-04-25 21:00:00	619	2	12.67
2019-04-25 22:00:00	566	1.5	11.58
2019-04-25 23:00:00	309	5	7.67
2019-04-26 00:00:00	211	0.22	4.11
2019-04-26 01:00:00	124	0.5	2.67
2019-04-26 02:00:00	71	3.08	2.5
2019-04-26 03:00:00	55	0.84	1.59
2019-04-26 04:00:00	69	0.67	0.92
2019-04-26 05:00:00	218	6.5	6.08
2019-04-26 06:00:00	890	18.5	23
2019-04-26 07:00:00	921	38.17	33.5
2019-04-26 08:00:00	1053	48.08	37.34
2019-04-26 09:00:00	1171	65.75	46.58
2019-04-26 10:00:00	1323	32.67	39.5
2019-04-26 11:00:00	1414	14.25	33.08
2019-04-26 12:00:00	1420	37.75	40.83
2019-04-26 13:00:00	1362	25.75	37.33
2019-04-26 14:00:00	1297	25.25	33.75
2019-04-26 15:00:00	1380	25.08	37.25
2019-04-26 16:00:00	1381	19.17	33.84
2019-04-26 17:00:00	1373	38.59	40.67
2019-04-26 18:00:00	1195	33	36.58
2019-04-26 19:00:00	1165	6.34	25.75
2019-04-26 20:00:00	944	3.67	20
2019-04-26 21:00:00	725	2.33	15.42
2019-04-26 22:00:00	633	2.17	12.75
2019-04-26 23:00:00	392	1.83	8.25
2019-04-27 00:00:00	351	2.67	7.33
2019-04-27 01:00:00	247	0.67	4.58
2019-04-27 02:00:00	156	0	2.67
2019-04-27 03:00:00	138	0	1.92
2019-04-27 04:00:00	168	0.25	2.67
2019-04-27 05:00:00	181	0.92	3.25
2019-04-27 06:00:00	429	1.17	8.17
2019-04-27 07:00:00	760	2.92	15.09
2019-04-27 08:00:00	952	4.09	19.83
2019-04-27 09:00:00	936	3.67	19.92
2019-04-27 10:00:00	1042	5.92	22.17
2019-04-27 11:00:00	1097	4.75	23.92
2019-04-27 12:00:00	1126	6.17	24.75
2019-04-27 13:00:00	1029	4.25	22.08
2019-04-27 14:00:00	833	2.83	17.84
2019-04-27 15:00:00	804	2.5	16.5
2019-04-27 16:00:00	767	2.5	15.75
2019-04-27 17:00:00	836	2.83	17.25
2019-04-27 18:00:00	857	3.08	18
2019-04-27 19:00:00	921	3.33	19.25
2019-04-27 20:00:00	751	2.33	16.17
2019-04-27 21:00:00	594	1.75	12.17
2019-04-27 22:00:00	499	1.25	10.17
2019-04-27 23:00:00	415	0.92	8.08
2019-04-28 00:00:00	387	1	7.67
2019-04-28 01:00:00	242	0.08	4.5
2019-04-28 02:00:00	199	0	3.5
2019-04-28 03:00:00	150	0	2.33
2019-04-28 04:00:00	130	0	1.92
2019-04-28 05:00:00	123	0	1.5
2019-04-28 06:00:00	227	0.25	3.92
2019-04-28 07:00:00	344	0.92	6.92
2019-04-28 08:00:00	407	1	7.75
2019-04-28 09:00:00	549	1.58	10.75
2019-04-28 10:00:00	544	1.67	11.25
2019-04-28 11:00:00	641	1.75	12.5
2019-04-28 12:00:00	805	2.58	16.92
2019-04-28 13:00:00	739	4.92	15.92
2019-04-28 14:00:00	591	2.58	12.33
2019-04-28 15:00:00	654	2.08	13.08
2019-04-28 16:00:00	677	2.17	14.25
2019-04-28 17:00:00	671	2.92	13.92
2019-04-28 18:00:00	781	2.75	15.92
2019-04-28 19:00:00	772	2.92	16.34
2019-04-28 20:00:00	559	1.75	11.5
2019-04-28 21:00:00	490	1.17	9.67
2019-04-28 22:00:00	286	0.42	5.59
2019-04-28 23:00:00	215	0.08	3.75
2019-04-29 00:00:00	139	0	2.11
2019-04-29 01:00:00	86	0	0.84
2019-04-29 02:00:00	64	0.08	0.75
2019-04-29 03:00:00	39	0	0
2019-04-29 04:00:00	64	0	0.42
2019-04-29 05:00:00	246	1.58	4.84
2019-04-29 06:00:00	965	8.5	20.5
2019-04-29 07:00:00	1078	16	27.75
2019-04-29 08:00:00	1081	41.25	36.17
2019-04-29 09:00:00	1353	45.92	42.42
2019-04-29 10:00:00	1357	22.58	36.25
2019-04-29 11:00:00	1437	11.33	32.75
2019-04-29 12:00:00	1444	17.92	34.67
2019-04-29 13:00:00	1401	25.42	38.09
2019-04-29 14:00:00	1448	11	33.25
2019-04-29 15:00:00	1430	13.92	33.83
2019-04-29 16:00:00	1347	13.25	31.92
2019-04-29 17:00:00	1457	42.25	42.75
2019-04-29 18:00:00	1254	43.75	41.67
2019-04-29 19:00:00	1065	13.33	26.58
2019-04-29 20:00:00	760	11.17	18.84
2019-04-29 21:00:00	599	12.09	16
2019-04-29 22:00:00	511	6.59	12.67
2019-04-29 23:00:00	246	6.42	6.75
2019-04-30 00:00:00	127	0	2.33
2019-04-30 01:00:00	113	8.25	4.92
2019-04-30 02:00:00	91	13.67	7.25
2019-04-30 03:00:00	39	1.67	0.83
2019-04-30 04:00:00	57	4.83	2.34
2019-04-30 05:00:00	240	7.67	7.84
2019-04-30 06:00:00	995	13.08	22.5
2019-04-30 07:00:00	1004	21.67	28.58
2019-04-30 08:00:00	1155	20.5	29.08
2019-04-30 09:00:00	1233	57.33	45
2019-04-30 10:00:00	1394	48	45.08
2019-04-30 11:00:00	1458	8.59	32.75
2019-04-30 12:00:00	1452	19.67	36
2019-04-30 13:00:00	1379	21.92	35.5
2019-04-30 14:00:00	1435	20.75	36.42
2019-04-30 15:00:00	1451	16.58	35.25
2019-04-30 16:00:00	1449	13.33	33.92
2019-04-30 17:00:00	1451	24.34	37.25
2019-04-30 18:00:00	1130	56.17	43.33
2019-04-30 19:00:00	1262	15	31.33
2019-04-30 20:00:00	1036	6.08	23.42
2019-04-30 21:00:00	804	3	16.75
2019-04-30 22:00:00	688	2.17	14.25
2019-04-30 23:00:00	448	1	9.09
2019-05-01 00:00:00	347	0.67	6.89

## Sheet: PM 05250 02
Data/Hora	Intensidade(carros/hora)	Ocupacao(%)	Carga(%)
2019-04-01 00:00:00	0	0	0
2019-04-01 01:00:00	0	0	0
2019-04-01 02:00:00	0	0	0
2019-04-01 03:00:00	0	0	0
2019-04-01 04:00:00	0	0	0
2019-04-01 05:00:00	0	0	0
2019-04-01 06:00:00	0	0	0
2019-04-01 07:00:00	0	0	0
2019-04-01 08:00:00	0	0	0
2019-04-01 09:00:00	0	0	0
2019-04-01 10:00:00	0	0	0
2019-04-01 11:00:00	0	0	0
2019-04-01 12:00:00	0	0	0
2019-04-01 13:00:00	0	0	0
2019-04-01 14:00:00	0	0	0
2019-04-01 15:00:00	0	0	0
2019-04-01 16:00:00	0	0	0
2019-04-01 17:00:00	0	0	0
2019-04-01 18:00:00	0	0	0
2019-04-01 19:00:00	0	0	0
2019-04-01 20:00:00	0	0	0
2019-04-01 21:00:00	0	0	0
2019-04-01 22:00:00	0	0	0
2019-04-01 23:00:00	0	0	0
2019-04-02 00:00:00	0	0	0
2019-04-02 01:00:00	0	0	0
2019-04-02 02:00:00	0	0	0
2019-04-02 03:00:00	0	0	0
2019-04-02 04:00:00	0	0	0
2019-04-02 05:00:00	0	0	0
2019-04-02 06:00:00	0	0	0
2019-04-02 07:00:00	0	0	0
2019-04-02 08:00:00	0	0	0
2019-04-02 09:00:00	0	0	0
2019-04-02 10:00:00	0	0	0
2019-04-02 11:00:00	0	0	0
2019-04-02 12:00:00	0	0	0
2019-04-02 13:00:00	0	0	0
2019-04-02 14:00:00	0	0	0
2019-04-02 15:00:00	0	0	0
2019-04-02 16:00:00	0	0	0
2019-04-02 17:00:00	0	0	0
2019-04-02 18:00:00	0	0	0
2019-04-02 19:00:00	0	0	0
2019-04-02 20:00:00	0	0	0
2019-04-02 21:00:00	0	0	0
2019-04-02 22:00:00	0	0	0
2019-04-02 23:00:00	0	0	0
2019-04-03 00:00:00	0	0	0
2019-04-03 01:00:00	0	0	0
2019-04-03 02:00:00	0	0	0
2019-04-03 03:00:00	0	0	0
2019-04-03 04:00:00	0	0	0
2019-04-03 05:00:00	0	0	0
2019-04-03 06:00:00	0	0	0
2019-04-03 07:00:00	0	0	0
2019-04-03 08:00:00	0	0	0
2019-04-03 09:00:00	0	0	0
2019-04-03 10:00:00	0	0	0
2019-04-03 11:00:00	0	0	0
2019-04-03 12:00:00	0	0	0
2019-04-03 13:00:00	0	0	0
2019-04-03 14:00:00	0	0	0
2019-04-03 15:00:00	0	0	0
2019-04-03 16:00:00	0	0	0
2019-04-03 17:00:00	0	0	0
2019-04-03 18:00:00	0	0	0
2019-04-03 19:00:00	0	0	0
2019-04-03 20:00:00	0	0	0
2019-04-03 21:00:00	0	0	0
2019-04-03 22:00:00	0	0	0
2019-04-03 23:00:00	0	0	0
2019-04-04 00:00:00	0	0	0
2019-04-04 01:00:00	0	0	0
2019-04-04 02:00:00	0	0	0
2019-04-04 03:00:00	0	0	0
2019-04-04 04:00:00	0	0	0
2019-04-04 05:00:00	0	0	0
2019-04-04 06:00:00	0	0	0
2019-04-04 07:00:00	0	0	0
2019-04-04 08:00:00	0	0	0
2019-04-04 09:00:00	0	0	0
2019-04-04 10:00:00	0	0	0
2019-04-04 11:00:00	0	0	0
2019-04-04 12:00:00	0	0	0
2019-04-04 13:00:00	0	0	0
2019-04-04 14:00:00	0	0	0
2019-04-04 15:00:00	0	0	0
2019-04-04 16:00:00	0	0	0
2019-04-04 17:00:00	0	0	0
2019-04-04 18:00:00	0	0	0
2019-04-04 19:00:00	0	0	0
2019-04-04 20:00:00	0	0	0
2019-04-04 21:00:00	0	0	0
2019-04-04 22:00:00	0	0	0
2019-04-04 23:00:00	0	0	0
2019-04-05 00:00:00	0	0	0
2019-04-05 01:00:00	0	0	0
2019-04-05 02:00:00	0	0	0
2019-04-05 03:00:00	0	0	0
2019-04-05 04:00:00	0	0	0
2019-04-05 05:00:00	0	0	0
2019-04-05 06:00:00	0	0	0
2019-04-05 07:00:00	0	0	0
2019-04-05 08:00:00	0	0	0
2019-04-05 09:00:00	0	0	0
2019-04-05 10:00:00	0	0	0
2019-04-05 11:00:00	0	0	0
2019-04-05 12:00:00	0	0	0
2019-04-05 13:00:00	0	0	0
2019-04-05 14:00:00	0	0	0
2019-04-05 15:00:00	0	0	0
2019-04-05 16:00:00	0	0	0
2019-04-05 17:00:00	0	0	0
2019-04-05 18:00:00	0	0	0
2019-04-05 19:00:00	0	0	0
2019-04-05 20:00:00	0	0	0
2019-04-05 21:00:00	0	0	0
2019-04-05 22:00:00	0	0	0
2019-04-05 23:00:00	0	0	0
2019-04-06 00:00:00	0	0	0
2019-04-06 01:00:00	0	0	0
2019-04-06 02:00:00	0	0	0
2019-04-06 03:00:00	0	0	0
2019-04-06 04:00:00	0	0	0
2019-04-06 05:00:00	0	0	0
2019-04-06 06:00:00	0	0	0
2019-04-06 07:00:00	0	0	0
2019-04-06 08:00:00	0	0	0
2019-04-06 09:00:00	0	0	0
2019-04-06 10:00:00	0	0	0
2019-04-06 11:00:00	0	0	0
2019-04-06 12:00:00	0	0	0
2019-04-06 13:00:00	0	0	0
2019-04-06 14:00:00	0	0	0
2019-04-06 15:00:00	0	0	0
2019-04-06 16:00:00	0	0	0
2019-04-06 17:00:00	0	0	0
2019-04-06 18:00:00	0	0	0
2019-04-06 19:00:00	0	0	0
2019-04-06 20:00:00	0	0	0
2019-04-06 21:00:00	0	0	0
2019-04-06 22:00:00	0	0	0
2019-04-06 23:00:00	0	0	0
2019-04-07 00:00:00	0	0	0
2019-04-07 01:00:00	0	0	0
2019-04-07 02:00:00	0	0	0
2019-04-07 03:00:00	0	0	0
2019-04-07 04:00:00	0	0	0
2019-04-07 05:00:00	0	0	0
2019-04-07 06:00:00	0	0	0
2019-04-07 07:00:00	0	0	0
2019-04-07 08:00:00	0	0	0
2019-04-07 09:00:00	0	0	0
2019-04-07 10:00:00	0	0	0
2019-04-07 11:00:00	0	0	0
2019-04-07 12:00:00	0	0	0
2019-04-07 13:00:00	0	0	0
2019-04-07 14:00:00	0	0	0
2019-04-07 15:00:00	0	0	0
2019-04-07 16:00:00	0	0	0
2019-04-07 17:00:00	0	0	0
2019-04-07 18:00:00	0	0	0
2019-04-07 19:00:00	0	0	0
2019-04-07 20:00:00	0	0	0
2019-04-07 21:00:00	0	0	0
2019-04-07 22:00:00	0	0	0
2019-04-07 23:00:00	0	0	0
2019-04-08 00:00:00	0	0	0
2019-04-08 01:00:00	0	0	0
2019-04-08 02:00:00	0	0	0
2019-04-08 03:00:00	0	0	0
2019-04-08 04:00:00	0	0	0
2019-04-08 05:00:00	0	0	0
2019-04-08 06:00:00	0	0	0
2019-04-08 07:00:00	0	0	0
2019-04-08 08:00:00	0	0	0
2019-04-08 09:00:00	0	0	0
2019-04-08 10:00:00	0	0	0
2019-04-08 11:00:00	0	0	0
2019-04-08 12:00:00	0	0	0
2019-04-08 13:00:00	0	0	0
2019-04-08 14:00:00	0	0	0
2019-04-08 15:00:00	0	0	0
2019-04-08 16:00:00	0	0	0
2019-04-08 17:00:00	0	0	0
2019-04-08 18:00:00	0	0	0
2019-04-08 19:00:00	0	0	0
2019-04-08 20:00:00	0	0	0
2019-04-08 21:00:00	0	0	0
2019-04-08 22:00:00	0	0	0
2019-04-08 23:00:00	0	0	0
2019-04-09 00:00:00	0	0	0
2019-04-09 01:00:00	0	0	0
2019-04-09 02:00:00	0	0	0
2019-04-09 03:00:00	0	0	0
2019-04-09 04:00:00	0	0	0
2019-04-09 05:00:00	0	0	0
2019-04-09 06:00:00	0	0	0
2019-04-09 07:00:00	0	0	0
2019-04-09 08:00:00	0	0	0
2019-04-09 09:00:00	0	0	0
2019-04-09 10:00:00	0	0	0
2019-04-09 11:00:00	0	0	0
2019-04-09 12:00:00	0	0	0
2019-04-09 13:00:00	0	0	0
2019-04-09 14:00:00	0	0	0
2019-04-09 15:00:00	0	0	0
2019-04-09 16:00:00	0	0	0
2019-04-09 17:00:00	0	0	0
2019-04-09 18:00:00	0	0	0
2019-04-09 19:00:00	0	0	0
2019-04-09 20:00:00	0	0	0
2019-04-09 21:00:00	0	0	0
2019-04-09 22:00:00	0	0	0
2019-04-09 23:00:00	0	0	0
2019-04-10 00:00:00	0	0	0
2019-04-10 01:00:00	0	0	0
2019-04-10 02:00:00	0	0	0
2019-04-10 03:00:00	0	0	0
2019-04-10 04:00:00	0	0	0
2019-04-10 05:00:00	0	0	0
2019-04-10 06:00:00	0	0	0
2019-04-10 07:00:00	0	0	0
2019-04-10 08:00:00	0	0	0
2019-04-10 09:00:00	0	0	0
2019-04-10 10:00:00	0	0	0
2019-04-10 11:00:00	0	0	0
2019-04-10 12:00:00	0	0	0
2019-04-10 13:00:00	0	0	0
2019-04-10 14:00:00	0	0	0
2019-04-10 15:00:00	0	0	0
2019-04-10 16:00:00	0	0	0
2019-04-10 17:00:00	0	0	0
2019-04-10 18:00:00	0	0	0
2019-04-10 19:00:00	0	0	0
2019-04-10 20:00:00	0	0	0
2019-04-10 21:00:00	0	0	0
2019-04-10 22:00:00	0	0	0
2019-04-10 23:00:00	0	0	0
2019-04-11 00:00:00	0	0	0
2019-04-11 01:00:00	0	0	0
2019-04-11 02:00:00	0	0	0
2019-04-11 03:00:00	0	0	0
2019-04-11 04:00:00	0	0	0
2019-04-11 05:00:00	0	0	0
2019-04-11 06:00:00	0	0	0
2019-04-11 07:00:00	0	0	0
2019-04-11 08:00:00	0	0	0
2019-04-11 09:00:00	0	0	0
2019-04-11 10:00:00	0	0	0
2019-04-11 11:00:00	0	0	0
2019-04-11 12:00:00	0	0	0
2019-04-11 13:00:00	0	0	0
2019-04-11 14:00:00	0	0	0
2019-04-11 15:00:00	0	0	0
2019-04-11 16:00:00	0	0	0
2019-04-11 17:00:00	0	0	0
2019-04-11 18:00:00	0	0	0
2019-04-11 19:00:00	0	0	0
2019-04-11 20:00:00	0	0	0
2019-04-11 21:00:00	0	0	0
2019-04-11 22:00:00	0	0	0
2019-04-11 23:00:00	0	0	0
2019-04-12 00:00:00	0	0	0
2019-04-12 01:00:00	0	0	0
2019-04-12 02:00:00	0	0	0
2019-04-12 03:00:00	0	0	0
2019-04-12 04:00:00	0	0	0
2019-04-12 05:00:00	0	0	0
2019-04-12 06:00:00	0	0	0
2019-04-12 07:00:00	0	0	0
2019-04-12 08:00:00	0	0	0
2019-04-12 09:00:00	0	0	0
2019-04-12 10:00:00	0	0	0
2019-04-12 11:00:00	0	0	0
2019-04-12 12:00:00	0	0	0
2019-04-12 13:00:00	0	0	0
2019-04-12 14:00:00	0	0	0
2019-04-12 15:00:00	0	0	0
2019-04-12 16:00:00	0	0	0
2019-04-12 17:00:00	0	0	0
2019-04-12 18:00:00	0	0	0
2019-04-12 19:00:00	0	0	0
2019-04-12 20:00:00	0	0	0
2019-04-12 21:00:00	0	0	0
2019-04-12 22:00:00	0	0	0
2019-04-12 23:00:00	0	0	0
2019-04-13 00:00:00	0	0	0
2019-04-13 01:00:00	0	0	0
2019-04-13 02:00:00	0	0	0
2019-04-13 03:00:00	0	0	0
2019-04-13 04:00:00	0	0	0
2019-04-13 05:00:00	0	0	0
2019-04-13 06:00:00	0	0	0
2019-04-13 07:00:00	0	0	0
2019-04-13 08:00:00	0	0	0
2019-04-13 09:00:00	0	0	0
2019-04-13 10:00:00	0	0	0
2019-04-13 11:00:00	0	0	0
2019-04-13 12:00:00	0	0	0
2019-04-13 13:00:00	0	0	0
2019-04-13 14:00:00	0	0	0
2019-04-13 15:00:00	0	0	0
2019-04-13 16:00:00	0	0	0
2019-04-13 17:00:00	0	0	0
2019-04-13 18:00:00	0	0	0
2019-04-13 19:00:00	0	0	0
2019-04-13 20:00:00	0	0	0
2019-04-13 21:00:00	0	0	0
2019-04-13 22:00:00	0	0	0
2019-04-13 23:00:00	0	0	0
2019-04-14 00:00:00	0	0	0
2019-04-14 01:00:00	0	0	0
2019-04-14 02:00:00	0	0	0
2019-04-14 03:00:00	0	0	0
2019-04-14 04:00:00	0	0	0
2019-04-14 05:00:00	0	0	0
2019-04-14 06:00:00	0	0	0
2019-04-14 07:00:00	0	0	0
2019-04-14 08:00:00	0	0	0
2019-04-14 09:00:00	0	0	0
2019-04-14 10:00:00	0	0	0
2019-04-14 11:00:00	0	0	0
2019-04-14 12:00:00	0	0	0
2019-04-14 13:00:00	0	0	0
2019-04-14 14:00:00	0	0	0
2019-04-14 15:00:00	0	0	0
2019-04-14 16:00:00	0	0	0
2019-04-14 17:00:00	0	0	0
2019-04-14 18:00:00	0	0	0
2019-04-14 19:00:00	0	0	0
2019-04-14 20:00:00	0	0	0
2019-04-14 21:00:00	0	0	0
2019-04-14 22:00:00	0	0	0
2019-04-14 23:00:00	0	0	0
2019-04-15 00:00:00	0	0	0
2019-04-15 01:00:00	0	0	0
2019-04-15 02:00:00	0	0	0
2019-04-15 03:00:00	0	0	0
2019-04-15 04:00:00	0	0	0
2019-04-15 05:00:00	0	0	0
2019-04-15 06:00:00	0	0	0
2019-04-15 07:00:00	0	0	0
2019-04-15 08:00:00	0	0	0
2019-04-15 09:00:00	0	0	0
2019-04-15 10:00:00	0	0	0
2019-04-15 11:00:00	0	0	0
2019-04-15 12:00:00	0	0	0
2019-04-15 13:00:00	0	0	0
2019-04-15 14:00:00	0	0	0
2019-04-15 15:00:00	0	0	0
2019-04-15 16:00:00	0	0	0
2019-04-15 17:00:00	0	0	0
2019-04-15 18:00:00	0	0	0
2019-04-15 19:00:00	0	0	0
2019-04-15 20:00:00	0	0	0
2019-04-15 21:00:00	0	0	0
2019-04-15 22:00:00	0	0	0
2019-04-15 23:00:00	0	0	0
2019-04-16 00:00:00	0	0	0
2019-04-16 01:00:00	0	0	0
2019-04-16 02:00:00	0	0	0
2019-04-16 03:00:00	0	0	0
2019-04-16 04:00:00	0	0	0
2019-04-16 05:00:00	0	0	0
2019-04-16 06:00:00	0	0	0
2019-04-16 07:00:00	0	0	0
2019-04-16 08:00:00	0	0	0
2019-04-16 09:00:00	0	0	0
2019-04-16 10:00:00	0	0	0
2019-04-16 11:00:00	0	0	0
2019-04-16 12:00:00	0	0	0
2019-04-16 13:00:00	0	0	0
2019-04-16 14:00:00	0	0	0
2019-04-16 15:00:00	0	0	0
2019-04-16 16:00:00	0	0	0
2019-04-16 17:00:00	0	0	0
2019-04-16 18:00:00	0	0	0
2019-04-16 19:00:00	0	0	0
2019-04-16 20:00:00	0	0	0
2019-04-16 21:00:00	0	0	0
2019-04-16 22:00:00	0	0	0
2019-04-16 23:00:00	0	0	0
2019-04-17 00:00:00	0	0	0
2019-04-17 01:00:00	0	0	0
2019-04-17 02:00:00	0	0	0
2019-04-17 03:00:00	0	0	0
2019-04-17 04:00:00	0	0	0
2019-04-17 05:00:00	0	0	0
2019-04-17 06:00:00	0	0	0
2019-04-17 07:00:00	0	0	0
2019-04-17 08:00:00	0	0	0
2019-04-17 09:00:00	0	0	0
2019-04-17 10:00:00	0	0	0
2019-04-17 11:00:00	0	0	0
2019-04-17 12:00:00	0	0	0
2019-04-17 13:00:00	0	0	0
2019-04-17 14:00:00	0	0	0
2019-04-17 15:00:00	0	0	0
2019-04-17 16:00:00	0	0	0
2019-04-17 17:00:00	0	0	0
2019-04-17 18:00:00	0	0	0
2019-04-17 19:00:00	0	0	0
2019-04-17 20:00:00	0	0	0
2019-04-17 21:00:00	0	0	0
2019-04-17 22:00:00	0	0	0
2019-04-17 23:00:00	0	0	0
2019-04-18 00:00:00	0	0	0
2019-04-18 01:00:00	0	0	0
2019-04-18 02:00:00	0	0	0
2019-04-18 03:00:00	0	0	0
2019-04-18 04:00:00	0	0	0
2019-04-18 05:00:00	0	0	0
2019-04-18 06:00:00	0	0	0
2019-04-18 07:00:00	0	0	0
2019-04-18 08:00:00	0	0	0
2019-04-18 09:00:00	0	0	0
2019-04-18 10:00:00	0	0	0
2019-04-18 11:00:00	0	0	0
2019-04-18 12:00:00	0	0	0
2019-04-18 13:00:00	0	0	0
2019-04-18 14:00:00	0	0	0
2019-04-18 15:00:00	0	0	0
2019-04-18 16:00:00	0	0	0
2019-04-18 17:00:00	0	0	0
2019-04-18 18:00:00	0	0	0
2019-04-18 19:00:00	0	0	0
2019-04-18 20:00:00	0	0	0
2019-04-18 21:00:00	0	0	0
2019-04-18 22:00:00	0	0	0
2019-04-18 23:00:00	0	0	0
2019-04-19 00:00:00	0	0	0
2019-04-19 01:00:00	0	0	0
2019-04-19 02:00:00	0	0	0
2019-04-19 03:00:00	0	0	0
2019-04-19 04:00:00	0	0	0
2019-04-19 05:00:00	0	0	0
2019-04-19 06:00:00	0	0	0
2019-04-19 07:00:00	0	0	0
2019-04-19 08:00:00	0	0	0
2019-04-19 09:00:00	0	0	0
2019-04-19 10:00:00	0	0	0
2019-04-19 11:00:00	0	0	0
2019-04-19 12:00:00	0	0	0
2019-04-19 13:00:00	0	0	0
2019-04-19 14:00:00	0	0	0
2019-04-19 15:00:00	0	0	0
2019-04-19 16:00:00	0	0	0
2019-04-19 17:00:00	0	0	0
2019-04-19 18:00:00	0	0	0
2019-04-19 19:00:00	0	0	0
2019-04-19 20:00:00	0	0	0
2019-04-19 21:00:00	0	0	0
2019-04-19 22:00:00	0	0	0
2019-04-19 23:00:00	0	0	0
2019-04-20 00:00:00	0	0	0
2019-04-20 01:00:00	0	0	0
2019-04-20 02:00:00	0	0	0
2019-04-20 03:00:00	0	0	0
2019-04-20 04:00:00	0	0	0
2019-04-20 05:00:00	0	0	0
2019-04-20 06:00:00	0	0	0
2019-04-20 07:00:00	0	0	0
2019-04-20 08:00:00	0	0	0
2019-04-20 09:00:00	0	0	0
2019-04-20 10:00:00	0	0	0
2019-04-20 11:00:00	0	0	0
2019-04-20 12:00:00	0	0	0
2019-04-20 13:00:00	0	0	0
2019-04-20 14:00:00	0	0	0
2019-04-20 15:00:00	0	0	0
2019-04-20 16:00:00	0	0	0
2019-04-20 17:00:00	0	0	0
2019-04-20 18:00:00	0	0	0
2019-04-20 19:00:00	0	0	0
2019-04-20 20:00:00	0	0	0
2019-04-20 21:00:00	0	0	0
2019-04-20 22:00:00	0	0	0
2019-04-20 23:00:00	0	0	0
2019-04-21 00:00:00	0	0	0
2019-04-21 01:00:00	0	0	0
2019-04-21 02:00:00	0	0	0
2019-04-21 03:00:00	0	0	0
2019-04-21 04:00:00	0	0	0
2019-04-21 05:00:00	0	0	0
2019-04-21 06:00:00	0	0	0
2019-04-21 07:00:00	0	0	0
2019-04-21 08:00:00	0	0	0
2019-04-21 09:00:00	0	0	0
2019-04-21 10:00:00	0	0	0
2019-04-21 11:00:00	0	0	0
2019-04-21 12:00:00	0	0	0
2019-04-21 13:00:00	0	0	0
2019-04-21 14:00:00	0	0	0
2019-04-21 15:00:00	0	0	0
2019-04-21 16:00:00	0	0	0
2019-04-21 17:00:00	0	0	0
2019-04-21 18:00:00	0	0	0
2019-04-21 19:00:00	0	0	0
2019-04-21 20:00:00	0	0	0
2019-04-21 21:00:00	0	0	0
2019-04-21 22:00:00	0	0	0
2019-04-21 23:00:00	0	0	0
2019-04-22 00:00:00	0	0	0
2019-04-22 01:00:00	0	0	0
2019-04-22 02:00:00	0	0	0
2019-04-22 03:00:00	0	0	0
2019-04-22 04:00:00	0	0	0
2019-04-22 05:00:00	0	0	0
2019-04-22 06:00:00	0	0	0
2019-04-22 07:00:00	0	0	0
2019-04-22 08:00:00	0	0	0
2019-04-22 09:00:00	0	0	0
2019-04-22 10:00:00	0	0	0
2019-04-22 11:00:00	0	0	0
2019-04-22 12:00:00	0	0	0
2019-04-22 13:00:00	0	0	0
2019-04-22 14:00:00	0	0	0
2019-04-22 15:00:00	0	0	0
2019-04-22 16:00:00	0	0	0
2019-04-22 17:00:00	0	0	0
2019-04-22 18:00:00	0	0	0
2019-04-22 19:00:00	0	0	0
2019-04-22 20:00:00	0	0	0
2019-04-22 21:00:00	0	0	0
2019-04-22 22:00:00	0	0	0
2019-04-22 23:00:00	0	0	0
2019-04-23 00:00:00	0	0	0
2019-04-23 01:00:00	0	0	0
2019-04-23 02:00:00	0	0	0
2019-04-23 03:00:00	0	0	0
2019-04-23 04:00:00	0	0	0
2019-04-23 05:00:00	0	0	0
2019-04-23 06:00:00	0	0	0
2019-04-23 07:00:00	0	0	0
2019-04-23 08:00:00	0	0	0
2019-04-23 09:00:00	0	0	0
2019-04-23 10:00:00	0	0	0
2019-04-23 11:00:00	0	0	0
2019-04-23 12:00:00	0	0	0
2019-04-23 13:00:00	0	0	0
2019-04-23 14:00:00	0	0	0
2019-04-23 15:00:00	0	0	0
2019-04-23 16:00:00	0	0	0
2019-04-23 17:00:00	0	0	0
2019-04-23 18:00:00	0	0	0
2019-04-23 19:00:00	0	0	0
2019-04-23 20:00:00	0	0	0
2019-04-23 21:00:00	0	0	0
2019-04-23 22:00:00	0	0	0
2019-04-23 23:00:00	0	0	0
2019-04-24 00:00:00	0	0	0
2019-04-24 01:00:00	0	0	0
2019-04-24 02:00:00	0	0	0
2019-04-24 03:00:00	0	0	0
2019-04-24 04:00:00	0	0	0
2019-04-24 05:00:00	0	0	0
2019-04-24 06:00:00	0	0	0
2019-04-24 07:00:00	0	0	0
2019-04-24 08:00:00	0	0	0
2019-04-24 09:00:00	0	0	0
2019-04-24 10:00:00	0	0	0
2019-04-24 11:00:00	0	0	0
2019-04-24 12:00:00	0	0	0
2019-04-24 13:00:00	0	0	0
2019-04-24 14:00:00	0	0	0
2019-04-24 15:00:00	0	0	0
2019-04-24 16:00:00	0	0	0
2019-04-24 17:00:00	0	0	0
2019-04-24 18:00:00	0	0	0
2019-04-24 19:00:00	0	0	0
2019-04-24 20:00:00	0	0	0
2019-04-24 21:00:00	0	0	0
2019-04-24 22:00:00	0	0	0
2019-04-24 23:00:00	0	0	0
2019-04-25 00:00:00	0	0	0
2019-04-25 01:00:00	0	0	0
2019-04-25 02:00:00	0	0	0
2019-04-25 03:00:00	0	0	0
2019-04-25 04:00:00	0	0	0
2019-04-25 05:00:00	0	0	0
2019-04-25 06:00:00	0	0	0
2019-04-25 07:00:00	0	0	0
2019-04-25 08:00:00	0	0	0
2019-04-25 09:00:00	0	0	0
2019-04-25 10:00:00	0	0	0
2019-04-25 11:00:00	0	0	0
2019-04-25 12:00:00	0	0	0
2019-04-25 13:00:00	0	0	0
2019-04-25 14:00:00	0	0	0
2019-04-25 15:00:00	0	0	0
2019-04-25 16:00:00	0	0	0
2019-04-25 17:00:00	0	0	0
2019-04-25 18:00:00	0	0	0
2019-04-25 19:00:00	0	0	0
2019-04-25 20:00:00	0	0	0
2019-04-25 21:00:00	0	0	0
2019-04-25 22:00:00	0	0	0
2019-04-25 23:00:00	0	0	0
2019-04-26 00:00:00	0	0	0
2019-04-26 01:00:00	0	0	0
2019-04-26 02:00:00	0	0	0
2019-04-26 03:00:00	0	0	0
2019-04-26 04:00:00	0	0	0
2019-04-26 05:00:00	0	0	0
2019-04-26 06:00:00	0	0	0
2019-04-26 07:00:00	0	0	0
2019-04-26 08:00:00	0	0	0
2019-04-26 09:00:00	0	0	0
2019-04-26 10:00:00	0	0	0
2019-04-26 11:00:00	0	0	0
2019-04-26 12:00:00	0	0	0
2019-04-26 13:00:00	0	0	0
2019-04-26 14:00:00	0	0	0
2019-04-26 15:00:00	0	0	0
2019-04-26 16:00:00	0	0	0
2019-04-26 17:00:00	0	0	0
2019-04-26 18:00:00	0	0	0
2019-04-26 19:00:00	0	0	0
2019-04-26 20:00:00	0	0	0
2019-04-26 21:00:00	0	0	0
2019-04-26 22:00:00	0	0	0
2019-04-26 23:00:00	0	0	0
2019-04-27 00:00:00	0	0	0
2019-04-27 01:00:00	0	0	0
2019-04-27 02:00:00	0	0	0
2019-04-27 03:00:00	0	0	0
2019-04-27 04:00:00	0	0	0
2019-04-27 05:00:00	0	0	0
2019-04-27 06:00:00	0	0	0
2019-04-27 07:00:00	0	0	0
2019-04-27 08:00:00	0	0	0
2019-04-27 09:00:00	0	0	0
2019-04-27 10:00:00	0	0	0
2019-04-27 11:00:00	0	0	0
2019-04-27 12:00:00	0	0	0
2019-04-27 13:00:00	0	0	0
2019-04-27 14:00:00	0	0	0
2019-04-27 15:00:00	0	0	0
2019-04-27 16:00:00	0	0	0
2019-04-27 17:00:00	0	0	0
2019-04-27 18:00:00	0	0	0
2019-04-27 19:00:00	0	0	0
2019-04-27 20:00:00	0	0	0
2019-04-27 21:00:00	0	0	0
2019-04-27 22:00:00	0	0	0
2019-04-27 23:00:00	0	0	0
2019-04-28 00:00:00	0	0	0
2019-04-28 01:00:00	0	0	0
2019-04-28 02:00:00	0	0	0
2019-04-28 03:00:00	0	0	0
2019-04-28 04:00:00	0	0	0
2019-04-28 05:00:00	0	0	0
2019-04-28 06:00:00	0	0	0
2019-04-28 07:00:00	0	0	0
2019-04-28 08:00:00	0	0	0
2019-04-28 09:00:00	0	0	0
2019-04-28 10:00:00	0	0	0
2019-04-28 11:00:00	0	0	0
2019-04-28 12:00:00	0	0	0
2019-04-28 13:00:00	0	0	0
2019-04-28 14:00:00	0	0	0
2019-04-28 15:00:00	0	0	0
2019-04-28 16:00:00	0	0	0
2019-04-28 17:00:00	0	0	0
2019-04-28 18:00:00	0	0	0
2019-04-28 19:00:00	0	0	0
2019-04-28 20:00:00	0	0	0
2019-04-28 21:00:00	0	0	0
2019-04-28 22:00:00	0	0	0
2019-04-28 23:00:00	0	0	0
2019-04-29 00:00:00	0	0	0
2019-04-29 01:00:00	0	0	0
2019-04-29 02:00:00	0	0	0
2019-04-29 03:00:00	0	0	0
2019-04-29 04:00:00	0	0	0
2019-04-29 05:00:00	0	0	0
2019-04-29 06:00:00	0	0	0
2019-04-29 07:00:00	0	0	0
2019-04-29 08:00:00	0	0	0
2019-04-29 09:00:00	0	0	0
2019-04-29 10:00:00	0	0	0
2019-04-29 11:00:00	0	0	0
2019-04-29 12:00:00	0	0	0
2019-04-29 13:00:00	0	0	0
2019-04-29 14:00:00	0	0	0
2019-04-29 15:00:00	0	0	0
2019-04-29 16:00:00	0	0	0
2019-04-29 17:00:00	0	0	0
2019-04-29 18:00:00	0	0	0
2019-04-29 19:00:00	0	0	0
2019-04-29 20:00:00	0	0	0
2019-04-29 21:00:00	0	0	0
2019-04-29 22:00:00	0	0	0
2019-04-29 23:00:00	0	0	0
2019-04-30 00:00:00	0	0	0
2019-04-30 01:00:00	0	0	0
2019-04-30 02:00:00	0	0	0
2019-04-30 03:00:00	0	0	0
2019-04-30 04:00:00	0	0	0
2019-04-30 05:00:00	0	0	0
2019-04-30 06:00:00	0	0	0
2019-04-30 07:00:00	0	0	0
2019-04-30 08:00:00	0	0	0
2019-04-30 09:00:00	0	0	0
2019-04-30 10:00:00	0	0	0
2019-04-30 11:00:00	0	0	0
2019-04-30 12:00:00	0	0	0
2019-04-30 13:00:00	0	0	0
2019-04-30 14:00:00	0	0	0
2019-04-30 15:00:00	0	0	0
2019-04-30 16:00:00	0	0	0
2019-04-30 17:00:00	0	0	0
2019-04-30 18:00:00	0	0	0
2019-04-30 19:00:00	0	0	0
2019-04-30 20:00:00	0	0	0
2019-04-30 21:00:00	0	0	0
2019-04-30 22:00:00	0	0	0
2019-04-30 23:00:00	0	0	0
2019-05-01 00:00:00	0	0	0

## Sheet: PM 05250 07
Data/Hora	Intensidade(carros/hora)	Ocupacao(%)	Carga(%)
2019-04-01 00:00:00	128	0.44	2.33
2019-04-01 01:00:00	90	0.84	2.08
2019-04-01 02:00:00	65	1.25	2.42
2019-04-01 03:00:00	47	0.75	1.42
2019-04-01 04:00:00	113	1	2.25
2019-04-01 05:00:00	551	3.58	7
2019-04-01 06:00:00	1845	9.25	26.67
2019-04-01 07:00:00	2342	12.75	36
2019-04-01 08:00:00	2117	21.25	36.42
2019-04-01 09:00:00	1877	8.5	28.67
2019-04-01 10:00:00	1952	8.34	29.33
2019-04-01 11:00:00	1745	7.34	26
2019-04-01 12:00:00	1975	7.84	29.25
2019-04-01 13:00:00	2032	8.17	30.42
2019-04-01 14:00:00	1377	5.25	20.17
2019-04-01 15:00:00	1092	4	15.92
2019-04-01 16:00:00	1732	14.17	27.67
2019-04-01 17:00:00	1609	7.09	23.58
2019-04-01 18:00:00	1802	9.17	27.5
2019-04-01 19:00:00	1618	7.09	23.83
2019-04-01 20:00:00	976	3.92	14.17
2019-04-01 21:00:00	733	3.67	10.08
2019-04-01 22:00:00	622	2.33	8.5
2019-04-01 23:00:00	308	1.25	4.67
2019-04-02 00:00:00	249	1.56	3.22
2019-04-02 01:00:00	66	0.84	1.75
2019-04-02 02:00:00	37	1.25	1.59
2019-04-02 03:00:00	37	0.75	1.75
2019-04-02 04:00:00	180	1.25	3.25
2019-04-02 05:00:00	531	3.5	7.25
2019-04-02 06:00:00	1815	9.08	25.5
2019-04-02 07:00:00	2347	13.75	36.92
2019-04-02 08:00:00	2277	15.25	36.84
2019-04-02 09:00:00	2245	9.75	33.83
2019-04-02 10:00:00	1949	8.33	29.75
2019-04-02 11:00:00	1755	7.5	26
2019-04-02 12:00:00	1944	7.67	29.17
2019-04-02 13:00:00	2086	8.59	31
2019-04-02 14:00:00	2002	8	30
2019-04-02 15:00:00	1777	7.5	26.67
2019-04-02 16:00:00	1570	7.42	23.17
2019-04-02 17:00:00	1791	7.67	26.59
2019-04-02 18:00:00	1816	8	27
2019-04-02 19:00:00	1480	7	22.42
2019-04-02 20:00:00	1035	3.92	14.84
2019-04-02 21:00:00	723	2.92	9.58
2019-04-02 22:00:00	692	2.92	9.92
2019-04-02 23:00:00	337	1.25	4.33
2019-04-03 00:00:00	175	1.11	3.56
2019-04-03 01:00:00	76	0.83	2.17
2019-04-03 02:00:00	42	0.84	1.42
2019-04-03 03:00:00	41	1.17	2
2019-04-03 04:00:00	110	0.92	2.25
2019-04-03 05:00:00	520	3.58	6.58
2019-04-03 06:00:00	1753	9.34	25.34
2019-04-03 07:00:00	2183	12.08	35.42
2019-04-03 08:00:00	1932	17.25	30.5
2019-04-03 09:00:00	2218	18.17	36.75
2019-04-03 10:00:00	2035	8.92	30.58
2019-04-03 11:00:00	1645	7.17	24.59
2019-04-03 12:00:00	2062	8.92	30.58
2019-04-03 13:00:00	2210	9.33	33.33
2019-04-03 14:00:00	1923	7.75	28.42
2019-04-03 15:00:00	1811	7.5	27.17
2019-04-03 16:00:00	1684	7.25	25.25
2019-04-03 17:00:00	1769	7.83	26.25
2019-04-03 18:00:00	1844	8.84	27.59
2019-04-03 19:00:00	1551	6.17	23.25
2019-04-03 20:00:00	970	3.67	14.09
2019-04-03 21:00:00	770	3.42	10.5
2019-04-03 22:00:00	705	2.58	9.75
2019-04-03 23:00:00	380	1.5	4.92
2019-04-04 00:00:00	204	1.33	4
2019-04-04 01:00:00	100	0.84	2.17
2019-04-04 02:00:00	55	1.25	2
2019-04-04 03:00:00	54	0.75	1.75
2019-04-04 04:00:00	99	0.84	2
2019-04-04 05:00:00	534	3.83	7.58
2019-04-04 06:00:00	1782	8.33	25.59
2019-04-04 07:00:00	2212	17.5	35.92
2019-04-04 08:00:00	2205	14.08	35
2019-04-04 09:00:00	2175	10.33	33.5
2019-04-04 10:00:00	1992	9.42	30.17
2019-04-04 11:00:00	1688	6.75	24.92
2019-04-04 12:00:00	2060	8.17	30.25
2019-04-04 13:00:00	2101	8.5	31.83
2019-04-04 14:00:00	2039	8.42	30.58
2019-04-04 15:00:00	1777	7.92	26.58
2019-04-04 16:00:00	1675	7.17	25.08
2019-04-04 17:00:00	1798	8.08	26.67
2019-04-04 18:00:00	1850	8.67	27.75
2019-04-04 19:00:00	1594	6.25	23.83
2019-04-04 20:00:00	1134	5	16.83
2019-04-04 21:00:00	858	3.58	11.67
2019-04-04 22:00:00	832	3.34	11.42
2019-04-04 23:00:00	410	1.92	6.34
2019-04-05 00:00:00	207	1.34	3.56
2019-04-05 01:00:00	116	1.17	2.42
2019-04-05 02:00:00	65	0.84	1.75
2019-04-05 03:00:00	74	0.75	1.33
2019-04-05 04:00:00	130	1.25	3.08
2019-04-05 05:00:00	499	2.92	6.25
2019-04-05 06:00:00	1810	9.25	25.67
2019-04-05 07:00:00	2431	13.08	38
2019-04-05 08:00:00	2339	10.83	36.17
2019-04-05 09:00:00	2282	15.75	36.67
2019-04-05 10:00:00	2313	9.84	35
2019-04-05 11:00:00	2108	8.42	31.67
2019-04-05 12:00:00	2034	10.42	31.42
2019-04-05 13:00:00	1886	7	27.84
2019-04-05 14:00:00	1918	8	28.25
2019-04-05 15:00:00	1721	6.92	25.58
2019-04-05 16:00:00	1734	7.59	25.92
2019-04-05 17:00:00	1750	8.25	26.17
2019-04-05 18:00:00	1648	7.25	24.42
2019-04-05 19:00:00	1661	8.25	25
2019-04-05 20:00:00	1463	6.08	21.5
2019-04-05 21:00:00	1203	4.33	17.42
2019-04-05 22:00:00	883	3.67	12.17
2019-04-05 23:00:00	614	2.25	8.5
2019-04-06 00:00:00	384	1.67	5.22
2019-04-06 01:00:00	258	1.34	4.5
2019-04-06 02:00:00	197	0.84	3.5
2019-04-06 03:00:00	138	1.08	3.08
2019-04-06 04:00:00	152	0.92	2
2019-04-06 05:00:00	385	1.92	5.42
2019-04-06 06:00:00	968	5.09	13.75
2019-04-06 07:00:00	1585	6.17	22.67
2019-04-06 08:00:00	1751	7.17	25.67
2019-04-06 09:00:00	1911	7.17	28.33
2019-04-06 10:00:00	1979	7.17	29.09
2019-04-06 11:00:00	1909	6.75	28.42
2019-04-06 12:00:00	1642	5.67	23.67
2019-04-06 13:00:00	1524	5.84	22.5
2019-04-06 14:00:00	1351	4.75	18.84
2019-04-06 15:00:00	1293	5.17	18.59
2019-04-06 16:00:00	1310	4.67	18.5
2019-04-06 17:00:00	1339	5.17	19.33
2019-04-06 18:00:00	1314	5.75	19
2019-04-06 19:00:00	1160	4.42	16.42
2019-04-06 20:00:00	1109	4.42	16.09
2019-04-06 21:00:00	759	2.84	10.42
2019-04-06 22:00:00	685	2.42	9.08
2019-04-06 23:00:00	585	2.67	8.08
2019-04-07 00:00:00	475	1.67	6.89
2019-04-07 01:00:00	331	1.34	5.25
2019-04-07 02:00:00	210	0.84	4
2019-04-07 03:00:00	165	0.75	2.92
2019-04-07 04:00:00	175	1.42	3.83
2019-04-07 05:00:00	349	1.33	4
2019-04-07 06:00:00	786	3.42	10.42
2019-04-07 07:00:00	1072	4.25	15.09
2019-04-07 08:00:00	1022	3.92	13.92
2019-04-07 09:00:00	1295	4.59	18.42
2019-04-07 10:00:00	1326	4.75	18.67
2019-04-07 11:00:00	1229	5.08	17.84
2019-04-07 12:00:00	1130	3.92	15.92
2019-04-07 13:00:00	989	4.09	13.5
2019-04-07 14:00:00	971	3.5	13.17
2019-04-07 15:00:00	936	3.34	13
2019-04-07 16:00:00	1004	4.09	13.67
2019-04-07 17:00:00	1162	4.17	16.25
2019-04-07 18:00:00	1168	4.75	16.75
2019-04-07 19:00:00	1121	4.17	15.67
2019-04-07 20:00:00	887	3.25	12.25
2019-04-07 21:00:00	592	2.09	8.75
2019-04-07 22:00:00	547	1.92	8.08
2019-04-07 23:00:00	303	1.34	4.42
2019-04-08 00:00:00	172	0.55	2.89
2019-04-08 01:00:00	73	0.84	1.67
2019-04-08 02:00:00	45	1.25	1.58
2019-04-08 03:00:00	54	0.84	1.34
2019-04-08 04:00:00	116	1.17	2.33
2019-04-08 05:00:00	572	3.5	7.33
2019-04-08 06:00:00	1763	8.92	25.17
2019-04-08 07:00:00	2312	13.42	36
2019-04-08 08:00:00	2304	13.59	36.17
2019-04-08 09:00:00	2173	12.83	34.33
2019-04-08 10:00:00	1980	8	30.33
2019-04-08 11:00:00	1844	7.25	26.83
2019-04-08 12:00:00	2002	8.83	30
2019-04-08 13:00:00	2009	7.92	30
2019-04-08 14:00:00	1841	7.67	27
2019-04-08 15:00:00	1775	7.58	26.33
2019-04-08 16:00:00	1762	7.58	25.92
2019-04-08 17:00:00	1631	7.08	24.5
2019-04-08 18:00:00	1915	8.58	28.5
2019-04-08 19:00:00	1543	6.42	23.25
2019-04-08 20:00:00	955	4.25	13.84
2019-04-08 21:00:00	800	3.33	10.83
2019-04-08 22:00:00	677	3	9.25
2019-04-08 23:00:00	334	1.5	4.59
2019-04-09 00:00:00	177	1.22	2.89
2019-04-09 01:00:00	68	1.25	1.75
2019-04-09 02:00:00	44	0.84	1.25
2019-04-09 03:00:00	42	1.17	1.5
2019-04-09 04:00:00	106	0.84	1.92
2019-04-09 05:00:00	460	3.17	5.92
2019-04-09 06:00:00	1822	10.25	25.92
2019-04-09 07:00:00	2301	11.83	35.92
2019-04-09 08:00:00	2372	16.75	38.42
2019-04-09 09:00:00	2353	11.25	36.33
2019-04-09 10:00:00	2047	8.5	30.75
2019-04-09 11:00:00	1725	7.34	25.5
2019-04-09 12:00:00	2018	8	30
2019-04-09 13:00:00	2132	8.5	31.67
2019-04-09 14:00:00	1991	8.33	30.17
2019-04-09 15:00:00	1748	7.42	26
2019-04-09 16:00:00	1605	7.08	23.34
2019-04-09 17:00:00	1895	8.67	28.25
2019-04-09 18:00:00	1773	14.58	29.17
2019-04-09 19:00:00	1466	6.17	21.92
2019-04-09 20:00:00	1030	4	14.67
2019-04-09 21:00:00	784	3.42	10.75
2019-04-09 22:00:00	654	2.42	8.84
2019-04-09 23:00:00	394	1.42	5.83
2019-04-10 00:00:00	209	1.22	2.56
2019-04-10 01:00:00	94	0.84	2
2019-04-10 02:00:00	50	0.84	0.75
2019-04-10 03:00:00	36	1.25	2.25
2019-04-10 04:00:00	100	0.92	1.33
2019-04-10 05:00:00	533	3.67	7.25
2019-04-10 06:00:00	1711	9.5	24.42
2019-04-10 07:00:00	2288	16.17	36.67
2019-04-10 08:00:00	2213	27.34	39.09
2019-04-10 09:00:00	2216	11.5	34.75
2019-04-10 10:00:00	2025	8.17	30.92
2019-04-10 11:00:00	1790	7.92	26.75
2019-04-10 12:00:00	2055	8.67	30.5
2019-04-10 13:00:00	2179	8.92	32.83
2019-04-10 14:00:00	2069	8.33	31.17
2019-04-10 15:00:00	1850	8.5	28.34
2019-04-10 16:00:00	1814	7.75	27
2019-04-10 17:00:00	1861	8.42	27.83
2019-04-10 18:00:00	1936	9.25	29
2019-04-10 19:00:00	1488	7.25	22.83
2019-04-10 20:00:00	1000	4.33	14.33
2019-04-10 21:00:00	801	3	10.67
2019-04-10 22:00:00	742	2.83	10.08
2019-04-10 23:00:00	404	1.92	6.83
2019-04-11 00:00:00	185	1.89	3.22
2019-04-11 01:00:00	107	1.25	2.75
2019-04-11 02:00:00	55	0.84	1.59
2019-04-11 03:00:00	61	0.75	1.42
2019-04-11 04:00:00	111	1.34	3
2019-04-11 05:00:00	489	3.17	6
2019-04-11 06:00:00	1747	10	25.25
2019-04-11 07:00:00	2393	17.75	38
2019-04-11 08:00:00	2035	24.09	35.92
2019-04-11 09:00:00	2088	18.25	34.58
2019-04-11 10:00:00	2067	8.34	31.5
2019-04-11 11:00:00	1856	7.67	27.5
2019-04-11 12:00:00	2020	8.17	29.75
2019-04-11 13:00:00	2105	9	31.67
2019-04-11 14:00:00	2139	8.58	32.17
2019-04-11 15:00:00	1811	7.59	27
2019-04-11 16:00:00	1832	8.25	27.42
2019-04-11 17:00:00	1932	8.42	28.75
2019-04-11 18:00:00	1966	11.17	30.42
2019-04-11 19:00:00	1785	8.5	26.92
2019-04-11 20:00:00	1321	5.17	19.92
2019-04-11 21:00:00	879	3.5	12.08
2019-04-11 22:00:00	747	2.59	10.25
2019-04-11 23:00:00	468	1.84	6.92
2019-04-12 00:00:00	264	1.22	4.11
2019-04-12 01:00:00	119	0.75	2.33
2019-04-12 02:00:00	94	1.17	2.75
2019-04-12 03:00:00	62	0.84	1.67
2019-04-12 04:00:00	108	0.92	2.17
2019-04-12 05:00:00	525	3.5	7.17
2019-04-12 06:00:00	1781	9.5	25.25
2019-04-12 07:00:00	2330	18.75	38
2019-04-12 08:00:00	2254	14.09	35.75
2019-04-12 09:00:00	2151	16.17	35
2019-04-12 10:00:00	2039	11.92	31.42
2019-04-12 11:00:00	1987	8.58	30.42
2019-04-12 12:00:00	2076	8.75	31.17
2019-04-12 13:00:00	2108	8.92	31.25
2019-04-12 14:00:00	2006	9	30.5
2019-04-12 15:00:00	1505	31.33	31.67
2019-04-12 16:00:00	1596	6.5	23.83
2019-04-12 17:00:00	1837	8	27.17
2019-04-12 18:00:00	1748	8	26.25
2019-04-12 19:00:00	1616	7	23.67
2019-04-12 20:00:00	1467	6.08	21.92
2019-04-12 21:00:00	1256	4.92	17.92
2019-04-12 22:00:00	996	3.67	14.17
2019-04-12 23:00:00	656	2.92	9.09
2019-04-13 00:00:00	395	1.45	6.11
2019-04-13 01:00:00	270	1.25	3.33
2019-04-13 02:00:00	179	0.84	3.33
2019-04-13 03:00:00	114	0.84	2.17
2019-04-13 04:00:00	171	1.34	3.67
2019-04-13 05:00:00	410	2.25	5
2019-04-13 06:00:00	1058	5.92	14.42
2019-04-13 07:00:00	1627	6.33	23.83
2019-04-13 08:00:00	1989	7.67	29
2019-04-13 09:00:00	1978	7.59	29.34
2019-04-13 10:00:00	1901	7.08	28.42
2019-04-13 11:00:00	1797	6.83	26.5
2019-04-13 12:00:00	1627	6.25	23.75
2019-04-13 13:00:00	1478	5.33	21.25
2019-04-13 14:00:00	1223	4.83	17.42
2019-04-13 15:00:00	1277	4.83	18.33
2019-04-13 16:00:00	1180	5.08	17
2019-04-13 17:00:00	1290	5.17	18.42
2019-04-13 18:00:00	1369	5.08	19.67
2019-04-13 19:00:00	1209	5	17.25
2019-04-13 20:00:00	1064	4	14.92
2019-04-13 21:00:00	794	3.17	10.92
2019-04-13 22:00:00	675	2.42	9.25
2019-04-13 23:00:00	578	2.08	7.84
2019-04-14 00:00:00	421	1.67	5.45
2019-04-14 01:00:00	302	0.84	4.75
2019-04-14 02:00:00	172	1.17	3.42
2019-04-14 03:00:00	171	0.84	2.67
2019-04-14 04:00:00	200	0.92	3.33
2019-04-14 05:00:00	322	1.59	4.59
2019-04-14 06:00:00	779	2.92	9.83
2019-04-14 07:00:00	888	3.84	12.17
2019-04-14 08:00:00	1123	3.92	15.59
2019-04-14 09:00:00	1216	4.25	17
2019-04-14 10:00:00	1228	4.67	17.42
2019-04-14 11:00:00	1190	4.08	16.92
2019-04-14 12:00:00	1082	4.25	14.92
2019-04-14 13:00:00	1052	3.5	14.75
2019-04-14 14:00:00	990	3.25	13.5
2019-04-14 15:00:00	992	3.92	13.92
2019-04-14 16:00:00	827	3.09	11.34
2019-04-14 17:00:00	1030	4.5	14.17
2019-04-14 18:00:00	1178	4.42	16.58
2019-04-14 19:00:00	979	3.75	13.75
2019-04-14 20:00:00	818	3	11.17
2019-04-14 21:00:00	640	1.92	8.75
2019-04-14 22:00:00	435	1.92	5.59
2019-04-14 23:00:00	279	1	4.17
2019-04-15 00:00:00	163	1.22	2.89
2019-04-15 01:00:00	109	1.17	2.34
2019-04-15 02:00:00	56	0.75	1.42
2019-04-15 03:00:00	51	0.84	1.42
2019-04-15 04:00:00	125	1.42	2.58
2019-04-15 05:00:00	538	3.33	6.92
2019-04-15 06:00:00	1800	11.17	26.67
2019-04-15 07:00:00	2435	13.33	37.84
2019-04-15 08:00:00	2345	12.75	36.75
2019-04-15 09:00:00	2217	11.75	34.84
2019-04-15 10:00:00	1907	7.67	28.75
2019-04-15 11:00:00	1756	6.92	25.83
2019-04-15 12:00:00	1987	8.08	29.67
2019-04-15 13:00:00	2131	8.17	31.59
2019-04-15 14:00:00	2076	8.75	31.58
2019-04-15 15:00:00	1824	7.33	27.42
2019-04-15 16:00:00	1553	6.92	22.92
2019-04-15 17:00:00	1672	8.25	25.17
2019-04-15 18:00:00	1793	8.34	26.75
2019-04-15 19:00:00	1451	6.58	21.75
2019-04-15 20:00:00	1041	4.25	14.92
2019-04-15 21:00:00	747	2.84	10
2019-04-15 22:00:00	616	2.83	8.5
2019-04-15 23:00:00	307	1.5	4.17
2019-04-16 00:00:00	149	1.22	2.45
2019-04-16 01:00:00	60	1.25	2.08
2019-04-16 02:00:00	42	0.75	1.42
2019-04-16 03:00:00	40	1.25	1.33
2019-04-16 04:00:00	114	0.84	2.25
2019-04-16 05:00:00	499	3.5	6.42
2019-04-16 06:00:00	1789	9.34	25.34
2019-04-16 07:00:00	2394	11.67	37
2019-04-16 08:00:00	2207	14.42	35.25
2019-04-16 09:00:00	2076	15.34	33.84
2019-04-16 10:00:00	1874	16.5	31.17
2019-04-16 11:00:00	1771	7.33	26.25
2019-04-16 12:00:00	1865	7.5	27.08
2019-04-16 13:00:00	2264	8.92	34.09
2019-04-16 14:00:00	2055	9.08	31
2019-04-16 15:00:00	1859	7.25	27.67
2019-04-16 16:00:00	1791	7.67	26.58
2019-04-16 17:00:00	1908	8.67	28.59
2019-04-16 18:00:00	1711	7.67	25.42
2019-04-16 19:00:00	1521	6.83	23
2019-04-16 20:00:00	1042	4.08	15.17
2019-04-16 21:00:00	776	3.25	10.33
2019-04-16 22:00:00	623	2.17	8.58
2019-04-16 23:00:00	338	1.34	4.33
2019-04-17 00:00:00	152	1.11	2.78
2019-04-17 01:00:00	99	0.84	1.42
2019-04-17 02:00:00	65	1.25	2
2019-04-17 03:00:00	52	0.84	1.67
2019-04-17 04:00:00	120	0.84	2.25
2019-04-17 05:00:00	471	3.5	6.25
2019-04-17 06:00:00	1776	10.59	25.42
2019-04-17 07:00:00	2370	15.17	37.75
2019-04-17 08:00:00	2312	17.5	37.33
2019-04-17 09:00:00	2225	10.09	34.5
2019-04-17 10:00:00	2095	10	32
2019-04-17 11:00:00	1808	7.92	26.92
2019-04-17 12:00:00	2084	8.67	31.25
2019-04-17 13:00:00	2130	8.92	32.17
2019-04-17 14:00:00	2036	8	30.34
2019-04-17 15:00:00	1729	7.25	26
2019-04-17 16:00:00	1737	7.58	25.75
2019-04-17 17:00:00	1873	8.17	27.83
2019-04-17 18:00:00	1933	9.42	29.17
2019-04-17 19:00:00	1527	6.25	23
2019-04-17 20:00:00	1173	5	17.08
2019-04-17 21:00:00	782	2.83	10.83
2019-04-17 22:00:00	754	2.75	10.09
2019-04-17 23:00:00	430	2.09	6
2019-04-18 00:00:00	224	0.67	3.22
2019-04-18 01:00:00	144	0.84	2
2019-04-18 02:00:00	84	1.25	1.83
2019-04-18 03:00:00	72	0.84	1.75
2019-04-18 04:00:00	125	1.25	2.25
2019-04-18 05:00:00	502	3.92	6.5
2019-04-18 06:00:00	1373	8.25	20.17
2019-04-18 07:00:00	1986	10.92	30.09
2019-04-18 08:00:00	2202	10.75	33.75
2019-04-18 09:00:00	2046	9.08	30.92
2019-04-18 10:00:00	1894	7.59	28.5
2019-04-18 11:00:00	1702	6.92	25.17
2019-04-18 12:00:00	1697	7.08	25
2019-04-18 13:00:00	1820	7.83	26.75
2019-04-18 14:00:00	1827	6.92	26.58
2019-04-18 15:00:00	1674	6.83	25.08
2019-04-18 16:00:00	1662	6.59	24.5
2019-04-18 17:00:00	1602	7.42	23.58
2019-04-18 18:00:00	1540	7.08	22.83
2019-04-18 19:00:00	1467	5.83	21.17
2019-04-18 20:00:00	1117	4.58	16.25
2019-04-18 21:00:00	850	3.33	11.92
2019-04-18 22:00:00	731	3.08	9.92
2019-04-18 23:00:00	469	2	6.25
2019-04-19 00:00:00	355	1.56	5.11
2019-04-19 01:00:00	225	1.25	3.5
2019-04-19 02:00:00	148	0.84	1.75
2019-04-19 03:00:00	131	0.75	2.34
2019-04-19 04:00:00	114	1.34	1.75
2019-04-19 05:00:00	310	1.25	3.67
2019-04-19 06:00:00	628	2.84	8.09
2019-04-19 07:00:00	744	3	10.75
2019-04-19 08:00:00	753	3.33	9.92
2019-04-19 09:00:00	769	3.42	10.83
2019-04-19 10:00:00	942	3.58	13.58
2019-04-19 11:00:00	846	2.92	11.58
2019-04-19 12:00:00	838	3.25	11.59
2019-04-19 13:00:00	861	3.17	12.17
2019-04-19 14:00:00	766	2.75	10.67
2019-04-19 15:00:00	668	3.75	9.42
2019-04-19 16:00:00	665	2.42	9.17
2019-04-19 17:00:00	792	3.58	10.92
2019-04-19 18:00:00	891	3.25	12.25
2019-04-19 19:00:00	816	2.92	11.09
2019-04-19 20:00:00	787	3.25	11.42
2019-04-19 21:00:00	743	2.67	10.42
2019-04-19 22:00:00	584	2.33	8.5
2019-04-19 23:00:00	427	1.17	6
2019-04-20 00:00:00	204	1.11	3.33
2019-04-20 01:00:00	125	1.17	2.92
2019-04-20 02:00:00	81	0.75	2.09
2019-04-20 03:00:00	80	1.25	1.75
2019-04-20 04:00:00	103	0.75	1.75
2019-04-20 05:00:00	286	1.59	4.25
2019-04-20 06:00:00	633	3.5	8.92
2019-04-20 07:00:00	875	3.92	12
2019-04-20 08:00:00	1200	4.67	16.59
2019-04-20 09:00:00	1442	5.58	20.34
2019-04-20 10:00:00	1555	5.08	22.34
2019-04-20 11:00:00	1382	5.34	20.5
2019-04-20 12:00:00	1177	4	16.25
2019-04-20 13:00:00	1057	4.33	14.92
2019-04-20 14:00:00	1059	3.84	14.58
2019-04-20 15:00:00	966	3.67	13.84
2019-04-20 16:00:00	838	3.59	11.67
2019-04-20 17:00:00	721	2.84	9.84
2019-04-20 18:00:00	900	3.84	12.08
2019-04-20 19:00:00	963	3.67	13.5
2019-04-20 20:00:00	790	3	10.67
2019-04-20 21:00:00	609	2.33	8.25
2019-04-20 22:00:00	526	1.33	7.33
2019-04-20 23:00:00	451	2	6.84
2019-04-21 00:00:00	315	1	3.67
2019-04-21 01:00:00	189	0.84	3.33
2019-04-21 02:00:00	127	1.25	2.5
2019-04-21 03:00:00	99	0.75	1.92
2019-04-21 04:00:00	140	1.25	3
2019-04-21 05:00:00	316	1.33	5.17
2019-04-21 06:00:00	674	3.33	8.75
2019-04-21 07:00:00	678	2.67	9.59
2019-04-21 08:00:00	891	3.67	12.25
2019-04-21 09:00:00	960	3.83	13.08
2019-04-21 10:00:00	1050	3.5	14.42
2019-04-21 11:00:00	1020	3.83	14.17
2019-04-21 12:00:00	1033	3.67	14.25
2019-04-21 13:00:00	939	3.17	12.75
2019-04-21 14:00:00	928	3.25	12.5
2019-04-21 15:00:00	976	3.42	13.67
2019-04-21 16:00:00	1004	4.17	13.75
2019-04-21 17:00:00	1036	3.83	14.34
2019-04-21 18:00:00	1176	3.59	16.08
2019-04-21 19:00:00	1175	4.5	16.75
2019-04-21 20:00:00	1073	4.17	15.25
2019-04-21 21:00:00	948	3.42	13
2019-04-21 22:00:00	679	2.92	9.25
2019-04-21 23:00:00	399	1.42	6.67
2019-04-22 00:00:00	269	1.33	5
2019-04-22 01:00:00	118	0.84	2.33
2019-04-22 02:00:00	84	0.67	1.67
2019-04-22 03:00:00	57	1.25	2.33
2019-04-22 04:00:00	164	0.92	2.25
2019-04-22 05:00:00	619	3.67	7.84
2019-04-22 06:00:00	1869	9.67	27
2019-04-22 07:00:00	2286	15	36.08
2019-04-22 08:00:00	1859	35.75	37.67
2019-04-22 09:00:00	1919	26.92	35.33
2019-04-22 10:00:00	1827	12.25	29.08
2019-04-22 11:00:00	1868	7.83	28.17
2019-04-22 12:00:00	2001	7.5	29.34
2019-04-22 13:00:00	1981	8.09	29.92
2019-04-22 14:00:00	2019	8.08	30.17
2019-04-22 15:00:00	1736	6.92	25.58
2019-04-22 16:00:00	1728	7.59	25.75
2019-04-22 17:00:00	1779	7.92	26.75
2019-04-22 18:00:00	1803	8.42	27
2019-04-22 19:00:00	1449	5.67	21.67
2019-04-22 20:00:00	999	3.83	14.17
2019-04-22 21:00:00	720	3.25	10.17
2019-04-22 22:00:00	653	2.5	8.67
2019-04-22 23:00:00	325	2	4.75
2019-04-23 00:00:00	115	0.56	2.22
2019-04-23 01:00:00	59	0.75	1.5
2019-04-23 02:00:00	44	1.08	2.09
2019-04-23 03:00:00	59	0.75	0.67
2019-04-23 04:00:00	124	1.08	1.58
2019-04-23 05:00:00	497	3.08	7
2019-04-23 06:00:00	1810	10.59	26
2019-04-23 07:00:00	2241	11.67	34.84
2019-04-23 08:00:00	2274	14.75	36.34
2019-04-23 09:00:00	2106	10	32.33
2019-04-23 10:00:00	1937	7.59	29.67
2019-04-23 11:00:00	1855	7.33	27.17
2019-04-23 12:00:00	2013	8.83	29.75
2019-04-23 13:00:00	2100	8.75	31.42
2019-04-23 14:00:00	1944	7.92	28.67
2019-04-23 15:00:00	1692	7.08	25.25
2019-04-23 16:00:00	1575	6.84	23.5
2019-04-23 17:00:00	1874	8.92	27.83
2019-04-23 18:00:00	1753	8.67	26.67
2019-04-23 19:00:00	1505	6.42	22.59
2019-04-23 20:00:00	1029	3.67	14.59
2019-04-23 21:00:00	764	3.33	10.67
2019-04-23 22:00:00	652	1.83	9.34
2019-04-23 23:00:00	346	2	5.25
2019-04-24 00:00:00	192	0.67	3
2019-04-24 01:00:00	96	0.75	2.25
2019-04-24 02:00:00	65	1.25	2.42
2019-04-24 03:00:00	62	0.84	1.59
2019-04-24 04:00:00	112	1.34	1.67
2019-04-24 05:00:00	523	4.17	7.34
2019-04-24 06:00:00	1771	8.67	25.09
2019-04-24 07:00:00	2350	14.09	36.84
2019-04-24 08:00:00	2254	14.08	35.33
2019-04-24 09:00:00	2213	10.42	34.42
2019-04-24 10:00:00	2004	8.5	30.08
2019-04-24 11:00:00	1740	7.33	25.67
2019-04-24 12:00:00	2017	8.5	30
2019-04-24 13:00:00	2175	9.67	33
2019-04-24 14:00:00	2089	8.42	31.17
2019-04-24 15:00:00	1816	7.33	27.5
2019-04-24 16:00:00	1687	7.59	25
2019-04-24 17:00:00	1819	8.42	27.17
2019-04-24 18:00:00	1778	8.92	27.25
2019-04-24 19:00:00	1511	6.5	22.5
2019-04-24 20:00:00	1047	4	14.92
2019-04-24 21:00:00	759	3.08	10.25
2019-04-24 22:00:00	760	2.83	10.33
2019-04-24 23:00:00	401	1.58	5.42
2019-04-25 00:00:00	199	1	3
2019-04-25 01:00:00	84	0.92	2.08
2019-04-25 02:00:00	70	1.17	1.17
2019-04-25 03:00:00	77	0.75	2.25
2019-04-25 04:00:00	142	0.84	1.92
2019-04-25 05:00:00	488	3.58	7
2019-04-25 06:00:00	1678	9.25	23.83
2019-04-25 07:00:00	2295	20.25	37.92
2019-04-25 08:00:00	2273	19.5	37.75
2019-04-25 09:00:00	2241	11.5	35.17
2019-04-25 10:00:00	2046	8.5	30.84
2019-04-25 11:00:00	1761	7.33	26.33
2019-04-25 12:00:00	2088	9.17	30.84
2019-04-25 13:00:00	2054	8.58	31.25
2019-04-25 14:00:00	1997	8.59	29.67
2019-04-25 15:00:00	1844	7.5	27.75
2019-04-25 16:00:00	1691	7.17	25.08
2019-04-25 17:00:00	1788	8.25	26.92
2019-04-25 18:00:00	1813	9.08	27.17
2019-04-25 19:00:00	1707	7.58	25.84
2019-04-25 20:00:00	1172	4.25	17.08
2019-04-25 21:00:00	759	3	10.42
2019-04-25 22:00:00	742	2.09	10.17
2019-04-25 23:00:00	424	1.67	5.67
2019-04-26 00:00:00	216	1.22	3.55
2019-04-26 01:00:00	124	0.84	1.17
2019-04-26 02:00:00	91	1.25	2.42
2019-04-26 03:00:00	68	0.84	1.25
2019-04-26 04:00:00	130	0.92	1.67
2019-04-26 05:00:00	503	4.09	7.92
2019-04-26 06:00:00	1769	9.25	25.08
2019-04-26 07:00:00	2224	16.58	36
2019-04-26 08:00:00	2175	19.34	36.25
2019-04-26 09:00:00	2392	11.58	36.67
2019-04-26 10:00:00	2026	9.75	31.08
2019-04-26 11:00:00	1846	7.33	27.25
2019-04-26 12:00:00	2026	8.92	30
2019-04-26 13:00:00	2145	8.75	32.33
2019-04-26 14:00:00	1970	7.34	29.33
2019-04-26 15:00:00	1827	8	27.42
2019-04-26 16:00:00	1747	7.34	25.92
2019-04-26 17:00:00	1840	9.17	27.67
2019-04-26 18:00:00	1700	9.17	26.25
2019-04-26 19:00:00	1553	7.75	22.75
2019-04-26 20:00:00	1520	6.08	22.25
2019-04-26 21:00:00	1090	4.17	15.67
2019-04-26 22:00:00	757	3	10.34
2019-04-26 23:00:00	524	1.92	7.75
2019-04-27 00:00:00	424	1.56	5.22
2019-04-27 01:00:00	259	1.34	4.17
2019-04-27 02:00:00	177	0.84	3.5
2019-04-27 03:00:00	132	0.75	2.5
2019-04-27 04:00:00	157	1.17	3.5
2019-04-27 05:00:00	368	2.08	4.67
2019-04-27 06:00:00	968	5.67	13.5
2019-04-27 07:00:00	1644	6.5	23.83
2019-04-27 08:00:00	2031	8.17	30.17
2019-04-27 09:00:00	1877	7.17	28
2019-04-27 10:00:00	1796	6.17	26.17
2019-04-27 11:00:00	1645	6	23.75
2019-04-27 12:00:00	1623	5.83	23.92
2019-04-27 13:00:00	1431	4.92	20.34
2019-04-27 14:00:00	1244	4.75	17.58
2019-04-27 15:00:00	1241	5.84	18.08
2019-04-27 16:00:00	1248	4.92	17.75
2019-04-27 17:00:00	1261	5.42	18
2019-04-27 18:00:00	1403	5.67	19.83
2019-04-27 19:00:00	1332	5.5	19.33
2019-04-27 20:00:00	1061	4.08	15.08
2019-04-27 21:00:00	732	2.84	9.84
2019-04-27 22:00:00	570	2.42	7.5
2019-04-27 23:00:00	561	2	8.17
2019-04-28 00:00:00	441	1.89	6.78
2019-04-28 01:00:00	271	1.34	4.75
2019-04-28 02:00:00	211	1.25	3.83
2019-04-28 03:00:00	139	0.84	2.75
2019-04-28 04:00:00	177	1.34	3.58
2019-04-28 05:00:00	280	1	4.67
2019-04-28 06:00:00	781	2.75	10
2019-04-28 07:00:00	863	4	12
2019-04-28 08:00:00	993	3.58	13.42
2019-04-28 09:00:00	1194	4.67	17.17
2019-04-28 10:00:00	1140	4.17	15.83
2019-04-28 11:00:00	1122	4	15.58
2019-04-28 12:00:00	1082	4.33	14.84
2019-04-28 13:00:00	1081	3.58	15
2019-04-28 14:00:00	988	3.42	13.5
2019-04-28 15:00:00	869	3.33	11.75
2019-04-28 16:00:00	975	3.67	13.08
2019-04-28 17:00:00	1150	4.34	15.83
2019-04-28 18:00:00	1306	4.67	18.5
2019-04-28 19:00:00	998	4	14.08
2019-04-28 20:00:00	832	3.42	11.59
2019-04-28 21:00:00	688	2.25	9.33
2019-04-28 22:00:00	452	1.5	6.58
2019-04-28 23:00:00	271	1.42	4.17
2019-04-29 00:00:00	235	1.33	2.78
2019-04-29 01:00:00	76	1.25	1.5
2019-04-29 02:00:00	50	0.84	1.84
2019-04-29 03:00:00	53	0.67	1.33
2019-04-29 04:00:00	110	1.25	2.67
2019-04-29 05:00:00	591	4	7.67
2019-04-29 06:00:00	1805	9.25	26.17
2019-04-29 07:00:00	2356	14.5	37.08
2019-04-29 08:00:00	2248	11.84	35
2019-04-29 09:00:00	2151	10.67	33.34
2019-04-29 10:00:00	1893	8.25	28.59
2019-04-29 11:00:00	1679	6.92	24.92
2019-04-29 12:00:00	1963	8.08	29
2019-04-29 13:00:00	2052	8.33	30.67
2019-04-29 14:00:00	2044	8.42	30.83
2019-04-29 15:00:00	1771	7.5	26.67
2019-04-29 16:00:00	1682	7.84	25
2019-04-29 17:00:00	1780	8	26.58
2019-04-29 18:00:00	1863	8.75	27.92
2019-04-29 19:00:00	1542	6.17	23.25
2019-04-29 20:00:00	955	4.08	13.75
2019-04-29 21:00:00	744	2.75	9.92
2019-04-29 22:00:00	635	2.5	8.83
2019-04-29 23:00:00	301	1.75	5.33
2019-04-30 00:00:00	149	1.11	3.11
2019-04-30 01:00:00	62	1.17	2.08
2019-04-30 02:00:00	54	0.84	1.83
2019-04-30 03:00:00	52	0.75	1.34
2019-04-30 04:00:00	125	1.42	3
2019-04-30 05:00:00	514	3.25	6.42
2019-04-30 06:00:00	1800	9.92	25.92
2019-04-30 07:00:00	2260	15.33	36
2019-04-30 08:00:00	2223	14.42	35.92
2019-04-30 09:00:00	2225	26.09	38.75
2019-04-30 10:00:00	2039	8.58	31.25
2019-04-30 11:00:00	1839	7.33	27.08
2019-04-30 12:00:00	1995	8.17	29.75
2019-04-30 13:00:00	2206	9.08	32.75
2019-04-30 14:00:00	2073	9.34	31.58
2019-04-30 15:00:00	1751	7.92	26.17
2019-04-30 16:00:00	1869	7.83	27.83
2019-04-30 17:00:00	1793	7.92	26.83
2019-04-30 18:00:00	1772	7.92	26.75
2019-04-30 19:00:00	1638	7.25	24.5
2019-04-30 20:00:00	1282	5.08	18.92
2019-04-30 21:00:00	934	3.25	12.58
2019-04-30 22:00:00	802	3.25	11.83
2019-04-30 23:00:00	448	1.92	6.17
2019-05-01 00:00:00	365	1.44	5.22

## Sheet: PM 05250 08
Data/Hora	Intensidade(carros/hora)	Ocupacao(%)	Carga(%)
2019-04-01 00:00:00	0	31.45	15.22
2019-04-01 01:00:00	0	32	15.34
2019-04-01 02:00:00	5	32.59	15.59
2019-04-01 03:00:00	1	31.84	15.17
2019-04-01 04:00:00	1	31.84	15.25
2019-04-01 05:00:00	6	32.59	15.58
2019-04-01 06:00:00	13	32.09	15.84
2019-04-01 07:00:00	25	32.67	16.25
2019-04-01 08:00:00	15	31.84	16.08
2019-04-01 09:00:00	17	32.09	16.09
2019-04-01 10:00:00	17	31.92	16.08
2019-04-01 11:00:00	31	32.59	16.25
2019-04-01 12:00:00	18	31.92	16.09
2019-04-01 13:00:00	19	32.59	15.92
2019-04-01 14:00:00	23	32.09	16.08
2019-04-01 15:00:00	16	31.92	16
2019-04-01 16:00:00	30	32.84	16.83
2019-04-01 17:00:00	10	32.25	15.58
2019-04-01 18:00:00	22	32.92	16.25
2019-04-01 19:00:00	20	32.09	16.17
2019-04-01 20:00:00	13	31.92	15.75
2019-04-01 21:00:00	22	32.59	16.25
2019-04-01 22:00:00	11	32	15.67
2019-04-01 23:00:00	6	31.83	15.5
2019-04-02 00:00:00	0	32.33	15.22
2019-04-02 01:00:00	2	31.83	15.33
2019-04-02 02:00:00	2	32.42	15.34
2019-04-02 03:00:00	2	31.92	15.42
2019-04-02 04:00:00	1	31.84	15.34
2019-04-02 05:00:00	0	32.67	15.5
2019-04-02 06:00:00	7	31.75	15.5
2019-04-02 07:00:00	17	31.84	16
2019-04-02 08:00:00	19	32.75	16.08
2019-04-02 09:00:00	16	31.83	16
2019-04-02 10:00:00	30	32.59	16.17
2019-04-02 11:00:00	18	31.84	16.17
2019-04-02 12:00:00	17	31.92	16
2019-04-02 13:00:00	23	32.5	16
2019-04-02 14:00:00	20	31.92	16.17
2019-04-02 15:00:00	20	31.92	15.84
2019-04-02 16:00:00	32	32.92	16.42
2019-04-02 17:00:00	15	32	15.92
2019-04-02 18:00:00	18	32.25	16.08
2019-04-02 19:00:00	31	32.67	16.17
2019-04-02 20:00:00	17	31.84	15.92
2019-04-02 21:00:00	14	32.09	15.92
2019-04-02 22:00:00	26	32.67	16.25
2019-04-02 23:00:00	2	32	15.25
2019-04-03 00:00:00	5	32.22	15.45
2019-04-03 01:00:00	3	31.84	15.42
2019-04-03 02:00:00	2	32	15.33
2019-04-03 03:00:00	0	32.59	15.25
2019-04-03 04:00:00	0	32	15.17
2019-04-03 05:00:00	8	32.59	15.58
2019-04-03 06:00:00	8	31.67	15.75
2019-04-03 07:00:00	18	31.84	16.08
2019-04-03 08:00:00	6	31.17	15.33
2019-04-03 09:00:00	6	31.34	15.33
2019-04-03 10:00:00	29	31.92	16
2019-04-03 11:00:00	32	32.59	16.67
2019-04-03 12:00:00	21	31.92	16.25
2019-04-03 13:00:00	26	32.67	16.25
2019-04-03 14:00:00	15	32.09	16.33
2019-04-03 15:00:00	18	31.75	15.75
2019-04-03 16:00:00	39	32.59	16.67
2019-04-03 17:00:00	18	32.09	15.83
2019-04-03 18:00:00	24	32.67	16
2019-04-03 19:00:00	12	32.09	16.33
2019-04-03 20:00:00	18	31.75	16
2019-04-03 21:00:00	20	32.59	16.17
2019-04-03 22:00:00	12	32.09	15.92
2019-04-03 23:00:00	7	31.67	15.5
2019-04-04 00:00:00	3	32	15.45
2019-04-04 01:00:00	2	31.5	15.25
2019-04-04 02:00:00	5	32.33	15.5
2019-04-04 03:00:00	0	31.58	15.25
2019-04-04 04:00:00	1	31.5	15.25
2019-04-04 05:00:00	4	32.33	15.42
2019-04-04 06:00:00	6	31.75	15.5
2019-04-04 07:00:00	20	32.67	15.83
2019-04-04 08:00:00	16	32.09	16.17
2019-04-04 09:00:00	11	31.75	15.75
2019-04-04 10:00:00	26	32.67	16.25
2019-04-04 11:00:00	16	32.09	16
2019-04-04 12:00:00	18	31.92	16
2019-04-04 13:00:00	24	32.59	16.42
2019-04-04 14:00:00	24	32.09	16.25
2019-04-04 15:00:00	26	32.67	15.83
2019-04-04 16:00:00	16	31.84	16
2019-04-04 17:00:00	19	32.09	15.84
2019-04-04 18:00:00	24	33	16.33
2019-04-04 19:00:00	16	32.42	16
2019-04-04 20:00:00	22	32.42	15.92
2019-04-04 21:00:00	9	31.84	16
2019-04-04 22:00:00	10	32.09	15.67
2019-04-04 23:00:00	15	32.42	15.92
2019-04-05 00:00:00	4	32.45	15.33
2019-04-05 01:00:00	6	32.59	15.5
2019-04-05 02:00:00	4	31.67	15.5
2019-04-05 03:00:00	1	31.84	15.25
2019-04-05 04:00:00	4	32.59	15.42
2019-04-05 05:00:00	2	31.84	15.33
2019-04-05 06:00:00	12	32.84	15.59
2019-04-05 07:00:00	18	31.92	16.33
2019-04-05 08:00:00	17	32.17	15.67
2019-04-05 09:00:00	24	32.67	16.09
2019-04-05 10:00:00	22	31.84	15.84
2019-04-05 11:00:00	19	32.09	16.25
2019-04-05 12:00:00	23	32.67	16.17
2019-04-05 13:00:00	24	32.09	16.25
2019-04-05 14:00:00	27	32.67	16
2019-04-05 15:00:00	17	31.84	16.08
2019-04-05 16:00:00	16	32	15.92
2019-04-05 17:00:00	18	33.08	15.92
2019-04-05 18:00:00	10	32.42	15.67
2019-04-05 19:00:00	12	31.92	15.75
2019-04-05 20:00:00	25	33	16.67
2019-04-05 21:00:00	15	32.09	15.5
2019-04-05 22:00:00	22	32.67	16.17
2019-04-05 23:00:00	7	32.09	15.5
2019-04-06 00:00:00	8	32.45	15.67
2019-04-06 01:00:00	17	32.67	16.08
2019-04-06 02:00:00	4	32	15.42
2019-04-06 03:00:00	5	32.5	15.5
2019-04-06 04:00:00	4	30.92	15.09
2019-04-06 05:00:00	3	31.67	15.17
2019-04-06 06:00:00	11	32.33	15.83
2019-04-06 07:00:00	8	32	15.58
2019-04-06 08:00:00	24	32.59	16.33
2019-04-06 09:00:00	11	31.92	15.58
2019-04-06 10:00:00	21	32.84	15.92
2019-04-06 11:00:00	29	31.92	16.33
2019-04-06 12:00:00	19	31.92	15.84
2019-04-06 13:00:00	30	32.84	16.59
2019-04-06 14:00:00	17	31.92	15.75
2019-04-06 15:00:00	19	32.42	16
2019-04-06 16:00:00	17	31.75	16.17
2019-04-06 17:00:00	14	31.67	15.83
2019-04-06 18:00:00	16	32.42	16.08
2019-04-06 19:00:00	13	31.92	15.75
2019-04-06 20:00:00	19	32.75	16.17
2019-04-06 21:00:00	10	31.5	15.67
2019-04-06 22:00:00	12	31.67	15.83
2019-04-06 23:00:00	18	32.5	16.08
2019-04-07 00:00:00	8	32.11	15.56
2019-04-07 01:00:00	6	32.33	15.67
2019-04-07 02:00:00	3	31.67	15.42
2019-04-07 03:00:00	7	31.58	15.5
2019-04-07 04:00:00	9	32.25	15.67
2019-04-07 05:00:00	4	31	15.08
2019-04-07 06:00:00	11	32.33	15.92
2019-04-07 07:00:00	8	31.67	15.67
2019-04-07 08:00:00	14	32.58	15.75
2019-04-07 09:00:00	10	31.84	15.83
2019-04-07 10:00:00	12	31.92	15.67
2019-04-07 11:00:00	20	32.59	16.17
2019-04-07 12:00:00	8	32	15.59
2019-04-07 13:00:00	17	32.59	15.83
2019-04-07 14:00:00	11	31.84	15.83
2019-04-07 15:00:00	6	32	15.5
2019-04-07 16:00:00	16	32.59	16
2019-04-07 17:00:00	11	32	15.67
2019-04-07 18:00:00	11	32.59	15.59
2019-04-07 19:00:00	16	31.84	15.83
2019-04-07 20:00:00	10	32	15.58
2019-04-07 21:00:00	16	32.59	16
2019-04-07 22:00:00	10	31.84	15.58
2019-04-07 23:00:00	4	32.59	15.59
2019-04-08 00:00:00	4	31.45	15.22
2019-04-08 01:00:00	2	31.84	15.34
2019-04-08 02:00:00	3	32.42	15.5
2019-04-08 03:00:00	0	31.84	15.34
2019-04-08 04:00:00	1	32.75	15.5
2019-04-08 05:00:00	3	31.84	15.42
2019-04-08 06:00:00	6	31.92	15.58
2019-04-08 07:00:00	25	32.67	16.42
2019-04-08 08:00:00	25	31.92	16.33
2019-04-08 09:00:00	22	32.59	15.92
2019-04-08 10:00:00	14	32.09	16
2019-04-08 11:00:00	23	31.92	16.25
2019-04-08 12:00:00	24	32.75	16.09
2019-04-08 13:00:00	14	31.84	15.67
2019-04-08 14:00:00	32	32.67	16.17
2019-04-08 15:00:00	21	32.09	16.17
2019-04-08 16:00:00	28	31.92	16.17
2019-04-08 17:00:00	32	32.84	16.67
2019-04-08 18:00:00	9	32.17	15.67
2019-04-08 19:00:00	17	31.84	15.92
2019-04-08 20:00:00	28	32.92	16.67
2019-04-08 21:00:00	9	31.92	15.67
2019-04-08 22:00:00	12	32.33	15.67
2019-04-08 23:00:00	6	31.83	15.75
2019-04-09 00:00:00	4	32.67	15.55
2019-04-09 01:00:00	5	32.33	15.58
2019-04-09 02:00:00	3	31.5	15.42
2019-04-09 03:00:00	2	32.42	15.34
2019-04-09 04:00:00	1	31.67	15.33
2019-04-09 05:00:00	4	31.67	15.42
2019-04-09 06:00:00	12	32.25	15.92
2019-04-09 07:00:00	10	32	15.67
2019-04-09 08:00:00	29	32.67	16.42
2019-04-09 09:00:00	21	31.84	16.17
2019-04-09 10:00:00	19	31.92	16.25
2019-04-09 11:00:00	21	32.42	16.25
2019-04-09 12:00:00	26	32.09	16.34
2019-04-09 13:00:00	27	32.5	15.83
2019-04-09 14:00:00	12	31.92	16.08
2019-04-09 15:00:00	22	32.09	16.25
2019-04-09 16:00:00	30	32.67	16.09
2019-04-09 17:00:00	18	31.84	15.92
2019-04-09 18:00:00	12	32.5	15.83
2019-04-09 19:00:00	19	32.67	16.08
2019-04-09 20:00:00	15	31.84	15.83
2019-04-09 21:00:00	26	32.84	16.42
2019-04-09 22:00:00	19	31.92	16.09
2019-04-09 23:00:00	9	32.09	15.58
2019-04-10 00:00:00	7	32.22	15.67
2019-04-10 01:00:00	3	31.84	15.34
2019-04-10 02:00:00	1	32	15.34
2019-04-10 03:00:00	2	32.42	15.5
2019-04-10 04:00:00	2	31.84	15.34
2019-04-10 05:00:00	3	32.59	15.59
2019-04-10 06:00:00	12	31.84	15.75
2019-04-10 07:00:00	23	32.84	16.25
2019-04-10 08:00:00	18	31.5	16
2019-04-10 09:00:00	21	31.92	16.17
2019-04-10 10:00:00	27	32.67	16.25
2019-04-10 11:00:00	21	31.92	16
2019-04-10 12:00:00	18	31.84	15.67
2019-04-10 13:00:00	25	32.84	16.5
2019-04-10 14:00:00	18	31.92	15.92
2019-04-10 15:00:00	33	32.92	16.34
2019-04-10 16:00:00	20	31.92	16.17
2019-04-10 17:00:00	17	31.84	15.67
2019-04-10 18:00:00	20	33.33	16.33
2019-04-10 19:00:00	15	32	16
2019-04-10 20:00:00	18	32.75	16.17
2019-04-10 21:00:00	11	31.83	15.92
2019-04-10 22:00:00	12	31.75	15.84
2019-04-10 23:00:00	10	32.67	15.92
2019-04-11 00:00:00	12	33.11	15.89
2019-04-11 01:00:00	3	32.67	15.5
2019-04-11 02:00:00	3	31.75	15.34
2019-04-11 03:00:00	0	31.75	15.34
2019-04-11 04:00:00	2	32.5	15.5
2019-04-11 05:00:00	4	31.84	15.5
2019-04-11 06:00:00	20	32.75	16.25
2019-04-11 07:00:00	20	31.84	16.25
2019-04-11 08:00:00	15	31.92	15.59
2019-04-11 09:00:00	32	32.84	16.58
2019-04-11 10:00:00	18	31.92	16.08
2019-04-11 11:00:00	29	32.59	16.5
2019-04-11 12:00:00	17	32.09	15.92
2019-04-11 13:00:00	27	32.67	16
2019-04-11 14:00:00	23	32.09	16.67
2019-04-11 15:00:00	23	31.92	16
2019-04-11 16:00:00	37	32.59	16.67
2019-04-11 17:00:00	23	32.17	16.08
2019-04-11 18:00:00	7	32.75	15.83
2019-04-11 19:00:00	12	33.34	16.08
2019-04-11 20:00:00	11	31.83	15.75
2019-04-11 21:00:00	19	32.5	16.25
2019-04-11 22:00:00	10	32	15.75
2019-04-11 23:00:00	8	31.84	15.5
2019-04-12 00:00:00	1	32.22	15.45
2019-04-12 01:00:00	6	32	15.5
2019-04-12 02:00:00	1	32.58	15.5
2019-04-12 03:00:00	3	32	15.42
2019-04-12 04:00:00	3	31.92	15.34
2019-04-12 05:00:00	2	32.5	15.5
2019-04-12 06:00:00	8	32.09	15.59
2019-04-12 07:00:00	22	32.67	16.17
2019-04-12 08:00:00	18	32.09	16.17
2019-04-12 09:00:00	15	31.92	15.67
2019-04-12 10:00:00	28	32.59	16.5
2019-04-12 11:00:00	19	32.09	15.83
2019-04-12 12:00:00	20	32.92	15.92
2019-04-12 13:00:00	16	32.17	16.17
2019-04-12 14:00:00	22	32.17	16.25
2019-04-12 15:00:00	22	32.5	16.09
2019-04-12 16:00:00	17	32.09	16
2019-04-12 17:00:00	12	33.5	15.92
2019-04-12 18:00:00	12	32.42	16.08
2019-04-12 19:00:00	6	32.58	15.67
2019-04-12 20:00:00	19	32.92	16.25
2019-04-12 21:00:00	23	32.09	15.92
2019-04-12 22:00:00	17	31.92	15.92
2019-04-12 23:00:00	16	32.5	16
2019-04-13 00:00:00	13	32.56	16
2019-04-13 01:00:00	15	32.58	16.08
2019-04-13 02:00:00	7	32	15.5
2019-04-13 03:00:00	2	31.92	15.34
2019-04-13 04:00:00	7	32	15.42
2019-04-13 05:00:00	1	31.75	15
2019-04-13 06:00:00	7	32.58	15.67
2019-04-13 07:00:00	14	32.09	15.75
2019-04-13 08:00:00	7	31.92	15.5
2019-04-13 09:00:00	28	32.59	16.67
2019-04-13 10:00:00	9	32	15.58
2019-04-13 11:00:00	33	32.67	16.67
2019-04-13 12:00:00	17	32.09	16
2019-04-13 13:00:00	22	31.92	15.92
2019-04-13 14:00:00	29	32.84	16.75
2019-04-13 15:00:00	11	31.92	15.5
2019-04-13 16:00:00	35	32.59	16.42
2019-04-13 17:00:00	16	32.09	16.09
2019-04-13 18:00:00	20	31.92	16.17
2019-04-13 19:00:00	18	32.67	16.25
2019-04-13 20:00:00	7	31.83	15.5
2019-04-13 21:00:00	19	32.59	16.09
2019-04-13 22:00:00	16	32.09	16
2019-04-13 23:00:00	10	31.92	15.75
2019-04-14 00:00:00	8	32.33	15.67
2019-04-14 01:00:00	6	31.83	15.5
2019-04-14 02:00:00	8	32.33	15.67
2019-04-14 03:00:00	2	31.83	15.33
2019-04-14 04:00:00	3	31.83	15.34
2019-04-14 05:00:00	6	32.08	15.17
2019-04-14 06:00:00	4	31.83	15.42
2019-04-14 07:00:00	9	32.33	15.75
2019-04-14 08:00:00	9	31.58	15.58
2019-04-14 09:00:00	9	31.58	15.59
2019-04-14 10:00:00	16	32.84	16.08
2019-04-14 11:00:00	9	31.83	15.67
2019-04-14 12:00:00	20	32.84	16.25
2019-04-14 13:00:00	15	31.92	16
2019-04-14 14:00:00	8	31.75	15.67
2019-04-14 15:00:00	17	32.84	16
2019-04-14 16:00:00	8	31.84	15.67
2019-04-14 17:00:00	21	32.75	16.17
2019-04-14 18:00:00	10	31.75	15.83
2019-04-14 19:00:00	18	31.83	16
2019-04-14 20:00:00	20	32.75	16.25
2019-04-14 21:00:00	5	31.84	15.59
2019-04-14 22:00:00	6	32.67	15.67
2019-04-14 23:00:00	5	31.75	15.5
2019-04-15 00:00:00	7	32.33	15.67
2019-04-15 01:00:00	3	32.67	15.5
2019-04-15 02:00:00	2	31.84	15.34
2019-04-15 03:00:00	2	31.67	15.34
2019-04-15 04:00:00	2	32.5	15.5
2019-04-15 05:00:00	2	31.67	15.25
2019-04-15 06:00:00	7	32.5	15.58
2019-04-15 07:00:00	27	32.59	16.25
2019-04-15 08:00:00	15	32	15.67
2019-04-15 09:00:00	21	32.59	16.17
2019-04-15 10:00:00	19	31.84	16.08
2019-04-15 11:00:00	12	32.09	15.5
2019-04-15 12:00:00	35	32.67	16.59
2019-04-15 13:00:00	16	32.09	15.59
2019-04-15 14:00:00	19	32.59	16
2019-04-15 15:00:00	25	31.84	16
2019-04-15 16:00:00	25	32.09	16
2019-04-15 17:00:00	33	32.67	16.84
2019-04-15 18:00:00	16	32.09	15.75
2019-04-15 19:00:00	19	32.59	16
2019-04-15 20:00:00	14	31.92	15.92
2019-04-15 21:00:00	10	32	15.67
2019-04-15 22:00:00	19	32.59	16.08
2019-04-15 23:00:00	7	31.84	15.5
2019-04-16 00:00:00	9	32.45	15.78
2019-04-16 01:00:00	3	32.59	15.59
2019-04-16 02:00:00	1	31.84	15.34
2019-04-16 03:00:00	1	32.75	15.5
2019-04-16 04:00:00	6	31.84	15.5
2019-04-16 05:00:00	2	32	15.34
2019-04-16 06:00:00	13	32.59	15.83
2019-04-16 07:00:00	14	32.09	15.83
2019-04-16 08:00:00	19	32.67	16
2019-04-16 09:00:00	15	31.84	16
2019-04-16 10:00:00	21	32.09	15.92
2019-04-16 11:00:00	30	32.75	16.58
2019-04-16 12:00:00	19	31.92	16
2019-04-16 13:00:00	18	32.09	16
2019-04-16 14:00:00	22	32.67	16.25
2019-04-16 15:00:00	18	32.09	15.84
2019-04-16 16:00:00	25	32.67	16.33
2019-04-16 17:00:00	13	31.84	15.92
2019-04-16 18:00:00	15	32.17	15.83
2019-04-16 19:00:00	16	32.67	16
2019-04-16 20:00:00	12	32.09	15.67
2019-04-16 21:00:00	22	32.67	16.25
2019-04-16 22:00:00	14	31.84	15.83
2019-04-16 23:00:00	3	32	15.34
2019-04-17 00:00:00	3	32.22	15.33
2019-04-17 01:00:00	0	31.84	15.17
2019-04-17 02:00:00	6	32.75	15.5
2019-04-17 03:00:00	2	31.84	15.34
2019-04-17 04:00:00	1	32	15.25
2019-04-17 05:00:00	7	32.59	15.75
2019-04-17 06:00:00	7	31.84	15.5
2019-04-17 07:00:00	20	32.09	16.08
2019-04-17 08:00:00	33	32.67	16.83
2019-04-17 09:00:00	16	32.09	15.84
2019-04-17 10:00:00	26	32.67	16.25
2019-04-17 11:00:00	19	31.84	16.17
2019-04-17 12:00:00	170	32.5	25
2019-04-17 13:00:00	29	32.67	16.33
2019-04-17 14:00:00	20	32.09	16.09
2019-04-17 15:00:00	23	31.92	16.25
2019-04-17 16:00:00	31	32.59	16.5
2019-04-17 17:00:00	13	32.09	15.58
2019-04-17 18:00:00	18	33.25	16.25
2019-04-17 19:00:00	8	32	15.58
2019-04-17 20:00:00	18	32.59	15.75
2019-04-17 21:00:00	18	31.84	16.17
2019-04-17 22:00:00	13	32.09	15.83
2019-04-17 23:00:00	9	32.58	15.67
2019-04-18 00:00:00	4	31.56	15.33
2019-04-18 01:00:00	3	31.75	15.34
2019-04-18 02:00:00	5	32.33	15.5
2019-04-18 03:00:00	3	31.83	15.42
2019-04-18 04:00:00	4	32.42	15.42
2019-04-18 05:00:00	3	32	15.59
2019-04-18 06:00:00	11	31.92	15.67
2019-04-18 07:00:00	20	32.5	16.34
2019-04-18 08:00:00	21	32.09	16.25
2019-04-18 09:00:00	19	31.92	16.17
2019-04-18 10:00:00	30	32.84	16.42
2019-04-18 11:00:00	22	31.92	15.92
2019-04-18 12:00:00	24	32.5	16.25
2019-04-18 13:00:00	19	32.09	16.25
2019-04-18 14:00:00	19	32.25	16.17
2019-04-18 15:00:00	31	32.92	16.84
2019-04-18 16:00:00	21	32.17	16.25
2019-04-18 17:00:00	25	32.59	15.92
2019-04-18 18:00:00	17	32.5	16.42
2019-04-18 19:00:00	18	32.5	16.08
2019-04-18 20:00:00	20	32.75	16.25
2019-04-18 21:00:00	16	31.92	15.92
2019-04-18 22:00:00	15	32.83	15.83
2019-04-18 23:00:00	4	32.09	15.67
2019-04-19 00:00:00	4	32.45	15.45
2019-04-19 01:00:00	11	32.5	15.67
2019-04-19 02:00:00	3	31.58	15.33
2019-04-19 03:00:00	7	31.75	15.5
2019-04-19 04:00:00	8	32.5	15.67
2019-04-19 05:00:00	1	31.67	15.17
2019-04-19 06:00:00	7	32.67	15.5
2019-04-19 07:00:00	3	32.09	15.59
2019-04-19 08:00:00	7	32.09	15.58
2019-04-19 09:00:00	8	32.75	15.75
2019-04-19 10:00:00	10	32.09	15.58
2019-04-19 11:00:00	11	32.34	15.67
2019-04-19 12:00:00	15	32.59	15.92
2019-04-19 13:00:00	5	31.84	15.42
2019-04-19 14:00:00	10	32.09	15.67
2019-04-19 15:00:00	7	32.5	15.75
2019-04-19 16:00:00	7	32	15.58
2019-04-19 17:00:00	9	33.09	15.67
2019-04-19 18:00:00	8	32.34	15.67
2019-04-19 19:00:00	12	32.09	15.67
2019-04-19 20:00:00	12	32.84	15.83
2019-04-19 21:00:00	5	31.84	15.42
2019-04-19 22:00:00	8	32.75	15.58
2019-04-19 23:00:00	2	31.67	15.25
2019-04-20 00:00:00	7	32.45	15.67
2019-04-20 01:00:00	7	32.59	15.59
2019-04-20 02:00:00	1	31.84	15.34
2019-04-20 03:00:00	4	32.59	15.59
2019-04-20 04:00:00	2	31.67	15.34
2019-04-20 05:00:00	1	31.67	15.25
2019-04-20 06:00:00	10	32.42	15.59
2019-04-20 07:00:00	6	31.84	15.5
2019-04-20 08:00:00	10	32.09	15.75
2019-04-20 09:00:00	15	32.67	16.08
2019-04-20 10:00:00	12	32.09	15.75
2019-04-20 11:00:00	23	32.67	16.33
2019-04-20 12:00:00	12	31.92	15.75
2019-04-20 13:00:00	18	32.84	16
2019-04-20 14:00:00	14	31.92	16
2019-04-20 15:00:00	15	32.09	15.92
2019-04-20 16:00:00	12	32.67	15.75
2019-04-20 17:00:00	7	31.84	15.5
2019-04-20 18:00:00	12	32.75	15.75
2019-04-20 19:00:00	8	31.84	15.58
2019-04-20 20:00:00	6	32	15.5
2019-04-20 21:00:00	14	32.59	15.92
2019-04-20 22:00:00	10	31.84	15.58
2019-04-20 23:00:00	14	32.67	16.08
2019-04-21 00:00:00	3	31.45	15.33
2019-04-21 01:00:00	1	31.84	15.34
2019-04-21 02:00:00	6	32.59	15.67
2019-04-21 03:00:00	5	31.84	15.42
2019-04-21 04:00:00	1	32.59	15.5
2019-04-21 05:00:00	5	31.5	15.5
2019-04-21 06:00:00	9	32.59	15.58
2019-04-21 07:00:00	4	31.75	15.75
2019-04-21 08:00:00	5	31.83	15.42
2019-04-21 09:00:00	11	32.67	15.92
2019-04-21 10:00:00	8	31.84	15.58
2019-04-21 11:00:00	19	32.83	15.92
2019-04-21 12:00:00	12	31.75	16
2019-04-21 13:00:00	12	31.58	15.67
2019-04-21 14:00:00	12	32.59	15.83
2019-04-21 15:00:00	10	31.58	15.67
2019-04-21 16:00:00	12	32.67	15.83
2019-04-21 17:00:00	8	31.75	15.75
2019-04-21 18:00:00	7	31.67	15.5
2019-04-21 19:00:00	11	32.67	15.92
2019-04-21 20:00:00	14	32.59	15.75
2019-04-21 21:00:00	3	31.84	15.34
2019-04-21 22:00:00	14	32.42	16
2019-04-21 23:00:00	3	31.5	15.25
2019-04-22 00:00:00	9	32.22	15.78
2019-04-22 01:00:00	2	31.58	15.25
2019-04-22 02:00:00	1	31.58	15.34
2019-04-22 03:00:00	2	32.33	15.5
2019-04-22 04:00:00	3	31.58	15.42
2019-04-22 05:00:00	6	32.42	15.75
2019-04-22 06:00:00	12	31.84	15.92
2019-04-22 07:00:00	17	31.92	16.08
2019-04-22 08:00:00	15	32.75	16.17
2019-04-22 09:00:00	14	31.92	15.92
2019-04-22 10:00:00	28	32.59	16.5
2019-04-22 11:00:00	32	32.84	16
2019-04-22 12:00:00	20	31.92	15.84
2019-04-22 13:00:00	28	32.84	16.58
2019-04-22 14:00:00	13	31.92	16
2019-04-22 15:00:00	17	31.84	16
2019-04-22 16:00:00	41	32.92	16.33
2019-04-22 17:00:00	26	32	16.17
2019-04-22 18:00:00	23	32.84	16.42
2019-04-22 19:00:00	9	31.83	15.75
2019-04-22 20:00:00	10	31.75	15.67
2019-04-22 21:00:00	21	32.84	16.25
2019-04-22 22:00:00	7	31.83	15.59
2019-04-22 23:00:00	10	32.5	15.67
2019-04-23 00:00:00	4	31.44	15.56
2019-04-23 01:00:00	2	31.67	15.25
2019-04-23 02:00:00	4	32.5	15.5
2019-04-23 03:00:00	2	31.75	15.42
2019-04-23 04:00:00	5	32.33	15.58
2019-04-23 05:00:00	6	31.75	15.58
2019-04-23 06:00:00	8	31.92	15.58
2019-04-23 07:00:00	23	32.84	16.42
2019-04-23 08:00:00	13	31.92	15.75
2019-04-23 09:00:00	27	32.59	16.09
2019-04-23 10:00:00	23	32.09	16.75
2019-04-23 11:00:00	19	31.92	15.83
2019-04-23 12:00:00	17	31.83	15.84
2019-04-23 13:00:00	16	32.84	16.08
2019-04-23 14:00:00	22	31.92	16.25
2019-04-23 15:00:00	17	32.09	16
2019-04-23 16:00:00	29	32.67	16.59
2019-04-23 17:00:00	20	31.84	15.58
2019-04-23 18:00:00	22	32.92	16.25
2019-04-23 19:00:00	14	32	15.92
2019-04-23 20:00:00	6	32.09	15.5
2019-04-23 21:00:00	24	32.75	16.33
2019-04-23 22:00:00	13	31.84	15.83
2019-04-23 23:00:00	5	32.75	15.5
2019-04-24 00:00:00	0	31.11	15.11
2019-04-24 01:00:00	5	31.75	15.42
2019-04-24 02:00:00	0	32.5	15.25
2019-04-24 03:00:00	1	31.67	15.25
2019-04-24 04:00:00	2	32.67	15.42
2019-04-24 05:00:00	3	31.75	15.34
2019-04-24 06:00:00	8	31.84	15.58
2019-04-24 07:00:00	26	33.59	16.33
2019-04-24 08:00:00	22	32.59	15.75
2019-04-24 09:00:00	19	32.09	16.08
2019-04-24 10:00:00	29	32.67	16.17
2019-04-24 11:00:00	16	31.84	16.34
2019-04-24 12:00:00	77	32.09	16.5
2019-04-24 13:00:00	20	32.67	16.17
2019-04-24 14:00:00	24	31.84	15.92
2019-04-24 15:00:00	17	32	16
2019-04-24 16:00:00	25	32.67	16.42
2019-04-24 17:00:00	21	32.09	15.92
2019-04-24 18:00:00	20	32.92	16.17
2019-04-24 19:00:00	13	31.84	15.92
2019-04-24 20:00:00	15	32.09	15.92
2019-04-24 21:00:00	21	32.67	16.17
2019-04-24 22:00:00	12	32.09	15.75
2019-04-24 23:00:00	8	31.84	15.58
2019-04-25 00:00:00	3	32.33	15.44
2019-04-25 01:00:00	2	32	15.33
2019-04-25 02:00:00	2	32.58	15.33
2019-04-25 03:00:00	3	31.84	15.42
2019-04-25 04:00:00	3	31.67	15.42
2019-04-25 05:00:00	4	31.83	15.42
2019-04-25 06:00:00	13	32.83	15.92
2019-04-25 07:00:00	17	31.92	16.08
2019-04-25 08:00:00	10	31.75	15.58
2019-04-25 09:00:00	22	32.75	16.33
2019-04-25 10:00:00	20	32	15.92
2019-04-25 11:00:00	30	32.92	16.33
2019-04-25 12:00:00	24	31.92	16.33
2019-04-25 13:00:00	16	31.92	15.83
2019-04-25 14:00:00	31	33.17	16.42
2019-04-25 15:00:00	21	32.25	16
2019-04-25 16:00:00	17	32.34	15.92
2019-04-25 17:00:00	30	32.67	16.5
2019-04-25 18:00:00	13	32.25	15.83
2019-04-25 19:00:00	23	33.09	16.5
2019-04-25 20:00:00	13	31.92	15.83
2019-04-25 21:00:00	21	32.5	15.83
2019-04-25 22:00:00	13	32.09	16.25
2019-04-25 23:00:00	6	31.83	15.58
2019-04-26 00:00:00	11	32.33	15.78
2019-04-26 01:00:00	3	31.83	15.33
2019-04-26 02:00:00	4	32.42	15.5
2019-04-26 03:00:00	0	31.92	15.42
2019-04-26 04:00:00	2	31.67	15.25
2019-04-26 05:00:00	1	32.5	15.33
2019-04-26 06:00:00	10	31.84	15.75
2019-04-26 07:00:00	25	32.67	16.42
2019-04-26 08:00:00	18	31.84	16.08
2019-04-26 09:00:00	14	31.92	15.83
2019-04-26 10:00:00	21	32.5	16.33
2019-04-26 11:00:00	16	32.09	15.83
2019-04-26 12:00:00	21	32.67	16.08
2019-04-26 13:00:00	20	31.84	16.25
2019-04-26 14:00:00	25	32.09	16
2019-04-26 15:00:00	22	32.67	16.17
2019-04-26 16:00:00	19	32.09	16.08
2019-04-26 17:00:00	21	33	15.67
2019-04-26 18:00:00	11	31.84	15.75
2019-04-26 19:00:00	13	32.09	15.75
2019-04-26 20:00:00	19	32.67	16.17
2019-04-26 21:00:00	13	32	15.75
2019-04-26 22:00:00	18	32.59	16
2019-04-26 23:00:00	7	31.84	15.67
2019-04-27 00:00:00	12	32.44	15.78
2019-04-27 01:00:00	10	32.58	15.67
2019-04-27 02:00:00	3	32	15.42
2019-04-27 03:00:00	4	31.92	15.42
2019-04-27 04:00:00	8	32.5	15.67
2019-04-27 05:00:00	1	32	15.25
2019-04-27 06:00:00	15	32.59	15.83
2019-04-27 07:00:00	10	31.84	15.58
2019-04-27 08:00:00	14	32	15.75
2019-04-27 09:00:00	19	32.67	16.08
2019-04-27 10:00:00	12	32	15.67
2019-04-27 11:00:00	28	32.67	16.08
2019-04-27 12:00:00	23	31.84	16.83
2019-04-27 13:00:00	21	32.17	15.92
2019-04-27 14:00:00	21	32.59	16.08
2019-04-27 15:00:00	14	32.67	16.17
2019-04-27 16:00:00	11	31.92	15.67
2019-04-27 17:00:00	25	32.75	16.5
2019-04-27 18:00:00	13	31.92	15.84
2019-04-27 19:00:00	16	32.42	15.92
2019-04-27 20:00:00	6	31.92	15.75
2019-04-27 21:00:00	9	31.83	15.67
2019-04-27 22:00:00	9	32.67	15.67
2019-04-27 23:00:00	7	31.75	15.67
2019-04-28 00:00:00	12	32.45	15.56
2019-04-28 01:00:00	4	32.67	15.5
2019-04-28 02:00:00	9	32.42	15.59
2019-04-28 03:00:00	3	31.84	15.34
2019-04-28 04:00:00	3	32.59	15.42
2019-04-28 05:00:00	1	31.67	15.25
2019-04-28 06:00:00	2	32	15.25
2019-04-28 07:00:00	4	32.42	15.42
2019-04-28 08:00:00	2	31.84	15.17
2019-04-28 09:00:00	10	32.59	15.67
2019-04-28 10:00:00	13	32.09	15.92
2019-04-28 11:00:00	20	31.84	16.08
2019-04-28 12:00:00	25	32.67	16.33
2019-04-28 13:00:00	18	32.09	16.25
2019-04-28 14:00:00	17	31.92	16
2019-04-28 15:00:00	17	32.59	16.17
2019-04-28 16:00:00	14	32.17	15.83
2019-04-28 17:00:00	17	32.5	15.92
2019-04-28 18:00:00	11	32	16
2019-04-28 19:00:00	12	31.92	15.67
2019-04-28 20:00:00	15	33	16.17
2019-04-28 21:00:00	15	32	16.09
2019-04-28 22:00:00	8	31.83	15.58
2019-04-28 23:00:00	10	32.84	15.83
2019-04-29 00:00:00	7	32.44	15.56
2019-04-29 01:00:00	3	32.42	15.33
2019-04-29 02:00:00	2	31.92	15.42
2019-04-29 03:00:00	0	31.83	15.33
2019-04-29 04:00:00	2	32.58	15.42
2019-04-29 05:00:00	2	31.67	15.34
2019-04-29 06:00:00	12	31.84	15.75
2019-04-29 07:00:00	26	32.84	16.59
2019-04-29 08:00:00	21	31.92	15.92
2019-04-29 09:00:00	13	31.84	15.84
2019-04-29 10:00:00	25	33.34	16.33
2019-04-29 11:00:00	16	31.92	16.08
2019-04-29 12:00:00	15	32.09	15.92
2019-04-29 13:00:00	31	32.75	16.09
2019-04-29 14:00:00	15	31.84	15.83
2019-04-29 15:00:00	25	32.84	16.08
2019-04-29 16:00:00	14	31.92	16.17
2019-04-29 17:00:00	21	32.17	15.84
2019-04-29 18:00:00	24	33.17	16.5
2019-04-29 19:00:00	19	31.84	16
2019-04-29 20:00:00	9	32.75	15.75
2019-04-29 21:00:00	10	31.92	15.67
2019-04-29 22:00:00	11	31.84	15.67
2019-04-29 23:00:00	11	32.42	15.75
2019-04-30 00:00:00	0	32.45	15.45
2019-04-30 01:00:00	3	32.59	15.5
2019-04-30 02:00:00	0	31.67	15.34
2019-04-30 03:00:00	2	31.75	15.34
2019-04-30 04:00:00	4	32.67	15.5
2019-04-30 05:00:00	4	31.84	15.34
2019-04-30 06:00:00	15	32.75	15.92
2019-04-30 07:00:00	18	31.92	16.25
2019-04-30 08:00:00	15	31.84	15.92
2019-04-30 09:00:00	14	32.75	16
2019-04-30 10:00:00	24	31.92	15.92
2019-04-30 11:00:00	31	32.59	16.25
2019-04-30 12:00:00	14	32.09	16.42
2019-04-30 13:00:00	27	31.67	16.09
2019-04-30 14:00:00	30	32.59	16.42
2019-04-30 15:00:00	24	32.09	16.34
2019-04-30 16:00:00	22	31.92	16.25
2019-04-30 17:00:00	27	32.92	16.17
2019-04-30 18:00:00	15	32.25	16
2019-04-30 19:00:00	20	32.59	16.08
2019-04-30 20:00:00	8	31.92	15.75
2019-04-30 21:00:00	19	31.92	16.17
2019-04-30 22:00:00	13	32.75	15.92
2019-04-30 23:00:00	10	31.84	15.75
2019-05-01 00:00:00	8	32.22	15.67

## Sheet: PM 05260 06
Data/Hora	Intensidade(carros/hora)	Ocupacao(%)	Carga(%)
2019-04-01 00:00:00	81	0	1
2019-04-01 01:00:00	69	0	0.58
2019-04-01 02:00:00	35	0	0
2019-04-01 03:00:00	30	0	0
2019-04-01 04:00:00	29	0	0.17
2019-04-01 05:00:00	96	0.08	1.08
2019-04-01 06:00:00	585	1.92	11.09
2019-04-01 07:00:00	1105	4.5	24.25
2019-04-01 08:00:00	1085	4.58	24.09
2019-04-01 09:00:00	1081	4.92	23.33
2019-04-01 10:00:00	1097	4.33	23.92
2019-04-01 11:00:00	1081	4.17	23.5
2019-04-01 12:00:00	1120	4.67	24.25
2019-04-01 13:00:00	1186	5	26.17
2019-04-01 14:00:00	1172	4.92	26.5
2019-04-01 15:00:00	1209	5.25	27.17
2019-04-01 16:00:00	1240	5.25	27.25
2019-04-01 17:00:00	1248	5.75	27.84
2019-04-01 18:00:00	1278	6.58	28.75
2019-04-01 19:00:00	1128	5.17	25.25
2019-04-01 20:00:00	677	2.25	14.92
2019-04-01 21:00:00	473	1.5	9.83
2019-04-01 22:00:00	404	0.92	8.5
2019-04-01 23:00:00	246	0.5	4.83
2019-04-02 00:00:00	115	0.11	1.89
2019-04-02 01:00:00	47	0	0.25
2019-04-02 02:00:00	26	0	0
2019-04-02 03:00:00	22	0	0
2019-04-02 04:00:00	29	0	0
2019-04-02 05:00:00	92	0	0.92
2019-04-02 06:00:00	580	1.83	11.25
2019-04-02 07:00:00	1131	4.59	24.75
2019-04-02 08:00:00	1048	4.58	22.58
2019-04-02 09:00:00	1049	4	23.25
2019-04-02 10:00:00	1134	4.58	24.33
2019-04-02 11:00:00	1135	4.58	25.42
2019-04-02 12:00:00	1141	4.34	24.59
2019-04-02 13:00:00	1127	5.08	25.09
2019-04-02 14:00:00	1169	4.92	26.08
2019-04-02 15:00:00	1230	5.5	27.42
2019-04-02 16:00:00	1252	5.58	27.75
2019-04-02 17:00:00	1302	6	29.17
2019-04-02 18:00:00	1276	6.34	28.5
2019-04-02 19:00:00	1066	4.33	23.75
2019-04-02 20:00:00	678	2.42	14.92
2019-04-02 21:00:00	533	1.75	11.25
2019-04-02 22:00:00	472	1.25	9.83
2019-04-02 23:00:00	242	0.42	5
2019-04-03 00:00:00	120	0	2
2019-04-03 01:00:00	44	0	0.08
2019-04-03 02:00:00	23	0	0
2019-04-03 03:00:00	24	0	0
2019-04-03 04:00:00	30	0	0.08
2019-04-03 05:00:00	89	0	0.92
2019-04-03 06:00:00	574	1.83	11.09
2019-04-03 07:00:00	1074	3.84	23.59
2019-04-03 08:00:00	961	4.17	20.84
2019-04-03 09:00:00	1092	4.59	23.67
2019-04-03 10:00:00	1085	4.67	23.5
2019-04-03 11:00:00	1163	4.92	25.25
2019-04-03 12:00:00	1201	4.92	26.09
2019-04-03 13:00:00	1179	4.92	26.17
2019-04-03 14:00:00	1174	5.17	26.67
2019-04-03 15:00:00	1272	5.59	28.17
2019-04-03 16:00:00	1344	6.33	29.67
2019-04-03 17:00:00	1340	6	30.17
2019-04-03 18:00:00	1354	7.5	30.5
2019-04-03 19:00:00	1038	4.33	23.59
2019-04-03 20:00:00	676	2.34	14.67
2019-04-03 21:00:00	484	1.5	10.42
2019-04-03 22:00:00	425	1.17	9
2019-04-03 23:00:00	261	0.5	4.92
2019-04-04 00:00:00	139	0	2.33
2019-04-04 01:00:00	74	0	0.67
2019-04-04 02:00:00	28	0	0
2019-04-04 03:00:00	31	0	0
2019-04-04 04:00:00	37	0	0
2019-04-04 05:00:00	102	0.08	1.17
2019-04-04 06:00:00	562	1.75	10.5
2019-04-04 07:00:00	1110	4.67	25
2019-04-04 08:00:00	1108	5	24.17
2019-04-04 09:00:00	1075	4.67	23.42
2019-04-04 10:00:00	1136	4.42	24.75
2019-04-04 11:00:00	1125	4.5	24.58
2019-04-04 12:00:00	1143	4.67	25.17
2019-04-04 13:00:00	1192	4.92	26.42
2019-04-04 14:00:00	1224	5.25	27.59
2019-04-04 15:00:00	1307	5.59	28.75
2019-04-04 16:00:00	1255	5.42	28.25
2019-04-04 17:00:00	1360	6.5	30.42
2019-04-04 18:00:00	1222	6	27.42
2019-04-04 19:00:00	1145	5.34	25.67
2019-04-04 20:00:00	798	2.92	17.33
2019-04-04 21:00:00	535	2	11.83
2019-04-04 22:00:00	492	1.5	10.5
2019-04-04 23:00:00	250	0.59	4.83
2019-04-05 00:00:00	171	0	3.22
2019-04-05 01:00:00	84	0	1
2019-04-05 02:00:00	57	0	0.5
2019-04-05 03:00:00	34	0	0
2019-04-05 04:00:00	57	0	0.34
2019-04-05 05:00:00	110	0	1.34
2019-04-05 06:00:00	585	1.83	11
2019-04-05 07:00:00	1135	4.58	24.75
2019-04-05 08:00:00	1119	4.58	24.42
2019-04-05 09:00:00	1072	4.5	23.42
2019-04-05 10:00:00	1138	4.75	24.75
2019-04-05 11:00:00	1205	4.75	26.67
2019-04-05 12:00:00	1191	4.75	26.17
2019-04-05 13:00:00	1122	4.58	25
2019-04-05 14:00:00	1247	5.34	28
2019-04-05 15:00:00	1310	5.92	29
2019-04-05 16:00:00	1338	6.42	30.08
2019-04-05 17:00:00	1303	5.92	29.34
2019-04-05 18:00:00	1170	5.42	26.25
2019-04-05 19:00:00	1211	5.5	26.75
2019-04-05 20:00:00	782	2.92	17.25
2019-04-05 21:00:00	519	1.5	10.92
2019-04-05 22:00:00	526	1.58	11.08
2019-04-05 23:00:00	373	1.08	7.92
2019-04-06 00:00:00	323	0.89	6.44
2019-04-06 01:00:00	206	0.17	3.83
2019-04-06 02:00:00	161	0.08	2.58
2019-04-06 03:00:00	120	0	1.67
2019-04-06 04:00:00	65	0	0.67
2019-04-06 05:00:00	88	0	0.92
2019-04-06 06:00:00	250	0.33	4.42
2019-04-06 07:00:00	469	1.17	9.42
2019-04-06 08:00:00	615	2	12.5
2019-04-06 09:00:00	699	2.5	15.08
2019-04-06 10:00:00	895	3.58	18.83
2019-04-06 11:00:00	921	3.42	20.08
2019-04-06 12:00:00	917	3.42	19.75
2019-04-06 13:00:00	870	2.84	18.92
2019-04-06 14:00:00	684	2.17	14.75
2019-04-06 15:00:00	670	2.17	14.58
2019-04-06 16:00:00	626	1.92	13.25
2019-04-06 17:00:00	599	1.67	12.92
2019-04-06 18:00:00	601	2	12.42
2019-04-06 19:00:00	603	2.17	13
2019-04-06 20:00:00	520	1.67	11
2019-04-06 21:00:00	470	1.33	9.75
2019-04-06 22:00:00	468	1.5	9.5
2019-04-06 23:00:00	364	1.25	7.75
2019-04-07 00:00:00	375	1.11	7.67
2019-04-07 01:00:00	261	0.42	5.25
2019-04-07 02:00:00	194	0.08	3.42
2019-04-07 03:00:00	115	0	1.67
2019-04-07 04:00:00	103	0	1.25
2019-04-07 05:00:00	97	0	1.25
2019-04-07 06:00:00	219	0.33	3.67
2019-04-07 07:00:00	352	0.75	7.25
2019-04-07 08:00:00	228	0.25	4.09
2019-04-07 09:00:00	346	1	6.58
2019-04-07 10:00:00	415	1	8.42
2019-04-07 11:00:00	486	1.33	9.92
2019-04-07 12:00:00	627	2.08	13.17
2019-04-07 13:00:00	505	1.25	10.67
2019-04-07 14:00:00	388	0.92	8
2019-04-07 15:00:00	454	1.17	9.17
2019-04-07 16:00:00	461	1.17	9.5
2019-04-07 17:00:00	529	1.5	11.17
2019-04-07 18:00:00	568	1.84	11.83
2019-04-07 19:00:00	512	1.58	10.92
2019-04-07 20:00:00	423	1.25	8.67
2019-04-07 21:00:00	371	0.84	7.42
2019-04-07 22:00:00	252	0.5	4.92
2019-04-07 23:00:00	162	0.08	2.83
2019-04-08 00:00:00	137	0	2.11
2019-04-08 01:00:00	53	0	0.42
2019-04-08 02:00:00	34	0	0
2019-04-08 03:00:00	33	0	0
2019-04-08 04:00:00	36	0	0
2019-04-08 05:00:00	115	0	1.42
2019-04-08 06:00:00	569	1.75	10.5
2019-04-08 07:00:00	1194	5.17	26.58
2019-04-08 08:00:00	1015	4.17	22.33
2019-04-08 09:00:00	1101	4.67	23.92
2019-04-08 10:00:00	1148	4.75	25.25
2019-04-08 11:00:00	1156	4.83	25.33
2019-04-08 12:00:00	1087	4.34	24
2019-04-08 13:00:00	1225	5.09	26.92
2019-04-08 14:00:00	1172	4.92	26.58
2019-04-08 15:00:00	1230	5.25	27.17
2019-04-08 16:00:00	1264	5.58	28.17
2019-04-08 17:00:00	1295	6.17	29
2019-04-08 18:00:00	1256	5.92	27.92
2019-04-08 19:00:00	1109	5.08	25.09
2019-04-08 20:00:00	712	2.67	15.58
2019-04-08 21:00:00	537	1.84	11.5
2019-04-08 22:00:00	419	1.08	8.42
2019-04-08 23:00:00	164	0.08	3
2019-04-09 00:00:00	99	0	1.33
2019-04-09 01:00:00	48	0	0.25
2019-04-09 02:00:00	26	0	0
2019-04-09 03:00:00	23	0	0
2019-04-09 04:00:00	30	0	0
2019-04-09 05:00:00	99	0	1.08
2019-04-09 06:00:00	577	1.83	11.08
2019-04-09 07:00:00	1190	5	25.67
2019-04-09 08:00:00	1095	4.83	23.92
2019-04-09 09:00:00	1083	4.25	23.58
2019-04-09 10:00:00	1169	5	25.67
2019-04-09 11:00:00	1170	4.84	25.75
2019-04-09 12:00:00	1157	4.67	25.25
2019-04-09 13:00:00	1184	5.08	26.17
2019-04-09 14:00:00	1198	5	27.17
2019-04-09 15:00:00	1272	5.59	27.92
2019-04-09 16:00:00	1314	5.67	29.17
2019-04-09 17:00:00	1313	6.67	29.25
2019-04-09 18:00:00	1269	5.83	28.58
2019-04-09 19:00:00	1106	4.83	24.5
2019-04-09 20:00:00	716	2.5	15.92
2019-04-09 21:00:00	514	1.83	10.75
2019-04-09 22:00:00	422	1.09	9.09
2019-04-09 23:00:00	221	0.42	4.42
2019-04-10 00:00:00	111	0	1.56
2019-04-10 01:00:00	67	0	0.67
2019-04-10 02:00:00	43	0.42	0.67
2019-04-10 03:00:00	28	0	0
2019-04-10 04:00:00	32	0	0
2019-04-10 05:00:00	101	0	1.17
2019-04-10 06:00:00	594	1.75	11.25
2019-04-10 07:00:00	1106	4.33	24.08
2019-04-10 08:00:00	1093	4.75	24.67
2019-04-10 09:00:00	1128	4.67	24.58
2019-04-10 10:00:00	1096	4.58	24.34
2019-04-10 11:00:00	1126	4.59	24.58
2019-04-10 12:00:00	1187	4.83	26
2019-04-10 13:00:00	1245	5.25	27.5
2019-04-10 14:00:00	1163	4.92	26.09
2019-04-10 15:00:00	1274	5.58	28.25
2019-04-10 16:00:00	1325	6	29.75
2019-04-10 17:00:00	1283	5.67	28.84
2019-04-10 18:00:00	1257	7	28.5
2019-04-10 19:00:00	1044	4.92	23.58
2019-04-10 20:00:00	693	2.33	14.92
2019-04-10 21:00:00	559	1.83	11.67
2019-04-10 22:00:00	435	1.42	9.34
2019-04-10 23:00:00	245	0.42	4.92
2019-04-11 00:00:00	111	0	1.56
2019-04-11 01:00:00	59	0	0.59
2019-04-11 02:00:00	34	0	0.08
2019-04-11 03:00:00	38	0	0
2019-04-11 04:00:00	47	0	0.17
2019-04-11 05:00:00	87	0	0.84
2019-04-11 06:00:00	572	1.84	10.67
2019-04-11 07:00:00	1096	4.84	24.67
2019-04-11 08:00:00	1155	5.42	25.34
2019-04-11 09:00:00	1068	4.5	23.25
2019-04-11 10:00:00	1145	4.67	25.17
2019-04-11 11:00:00	1147	4.5	24.83
2019-04-11 12:00:00	1176	4.84	26
2019-04-11 13:00:00	1136	4.59	25.42
2019-04-11 14:00:00	1197	5.17	26.75
2019-04-11 15:00:00	1239	5.5	27.58
2019-04-11 16:00:00	1331	6.09	29.5
2019-04-11 17:00:00	1354	6.25	30.34
2019-04-11 18:00:00	1284	6.5	28.75
2019-04-11 19:00:00	1200	5.58	26.75
2019-04-11 20:00:00	924	3.75	20.59
2019-04-11 21:00:00	560	1.67	12.17
2019-04-11 22:00:00	492	1.58	10.5
2019-04-11 23:00:00	285	0.67	6.08
2019-04-12 00:00:00	185	0.11	3.22
2019-04-12 01:00:00	84	0	0.92
2019-04-12 02:00:00	60	0	0.42
2019-04-12 03:00:00	55	0	0.17
2019-04-12 04:00:00	49	0	0
2019-04-12 05:00:00	108	0.08	1.17
2019-04-12 06:00:00	540	1.58	10.5
2019-04-12 07:00:00	1098	4.75	23.75
2019-04-12 08:00:00	1078	4.58	23.33
2019-04-12 09:00:00	1039	4.42	22.83
2019-04-12 10:00:00	1167	5.25	25.67
2019-04-12 11:00:00	1228	4.83	27.33
2019-04-12 12:00:00	1229	5.17	27.09
2019-04-12 13:00:00	1214	5.08	26.84
2019-04-12 14:00:00	1268	5.58	28.34
2019-04-12 15:00:00	1332	6	30.17
2019-04-12 16:00:00	1374	6.25	30.42
2019-04-12 17:00:00	1262	5.67	28
2019-04-12 18:00:00	1340	7	30.08
2019-04-12 19:00:00	1125	5.25	25.33
2019-04-12 20:00:00	849	3.34	18.42
2019-04-12 21:00:00	586	2.08	12.59
2019-04-12 22:00:00	496	1.42	10.58
2019-04-12 23:00:00	379	1	7.83
2019-04-13 00:00:00	275	0.56	5.44
2019-04-13 01:00:00	189	0.17	3.5
2019-04-13 02:00:00	133	0	2.17
2019-04-13 03:00:00	97	0	1.25
2019-04-13 04:00:00	67	0	0.75
2019-04-13 05:00:00	78	0	0.92
2019-04-13 06:00:00	274	0.5	4.75
2019-04-13 07:00:00	512	1.5	10.75
2019-04-13 08:00:00	621	1.92	12.67
2019-04-13 09:00:00	803	2.75	16.75
2019-04-13 10:00:00	914	3.33	19.5
2019-04-13 11:00:00	893	3.34	19.42
2019-04-13 12:00:00	932	3.42	20.17
2019-04-13 13:00:00	928	3.33	20.25
2019-04-13 14:00:00	769	2.75	16.67
2019-04-13 15:00:00	673	2.17	14.5
2019-04-13 16:00:00	639	1.92	13.08
2019-04-13 17:00:00	672	2.33	14.42
2019-04-13 18:00:00	699	2.67	15.08
2019-04-13 19:00:00	604	2.08	13
2019-04-13 20:00:00	523	1.58	11.09
2019-04-13 21:00:00	453	1.42	9.42
2019-04-13 22:00:00	447	1.25	9.34
2019-04-13 23:00:00	401	1.08	8.25
2019-04-14 00:00:00	468	1.44	9.56
2019-04-14 01:00:00	255	0.33	4.83
2019-04-14 02:00:00	154	0	2.5
2019-04-14 03:00:00	96	0	1.25
2019-04-14 04:00:00	78	0	0.92
2019-04-14 05:00:00	67	0	0.84
2019-04-14 06:00:00	151	0.08	2.33
2019-04-14 07:00:00	259	0.42	5
2019-04-14 08:00:00	309	0.92	5.92
2019-04-14 09:00:00	469	1.33	9.25
2019-04-14 10:00:00	510	1.5	10.75
2019-04-14 11:00:00	504	1.5	10.5
2019-04-14 12:00:00	711	2.5	15
2019-04-14 13:00:00	549	1.58	11.92
2019-04-14 14:00:00	426	1.08	8.83
2019-04-14 15:00:00	478	1.25	9.67
2019-04-14 16:00:00	415	1.09	8.67
2019-04-14 17:00:00	416	1.25	8.42
2019-04-14 18:00:00	596	2.09	12.33
2019-04-14 19:00:00	493	1.42	10.59
2019-04-14 20:00:00	432	1.17	9.08
2019-04-14 21:00:00	336	0.92	6.92
2019-04-14 22:00:00	225	0.5	4.34
2019-04-14 23:00:00	194	0.08	3.58
2019-04-15 00:00:00	104	0	1.56
2019-04-15 01:00:00	55	0	0.42
2019-04-15 02:00:00	43	0	0.08
2019-04-15 03:00:00	22	0	0
2019-04-15 04:00:00	36	0	0
2019-04-15 05:00:00	101	0	1.08
2019-04-15 06:00:00	532	1.67	9.84
2019-04-15 07:00:00	1142	4.67	25.25
2019-04-15 08:00:00	1025	4.33	22.67
2019-04-15 09:00:00	1172	5	25.17
2019-04-15 10:00:00	1117	4.58	25
2019-04-15 11:00:00	1075	4.42	23.33
2019-04-15 12:00:00	1131	4.42	24.75
2019-04-15 13:00:00	1196	5.17	26.58
2019-04-15 14:00:00	1137	4.75	25.5
2019-04-15 15:00:00	1273	5.75	28.17
2019-04-15 16:00:00	1211	5.42	27
2019-04-15 17:00:00	1253	5.92	28.17
2019-04-15 18:00:00	1222	6.33	27.33
2019-04-15 19:00:00	984	4.25	22.09
2019-04-15 20:00:00	719	2.5	15.58
2019-04-15 21:00:00	456	1.25	9.67
2019-04-15 22:00:00	389	1.33	8.08
2019-04-15 23:00:00	169	0.08	3.25
2019-04-16 00:00:00	81	0	1.22
2019-04-16 01:00:00	51	0	0.17
2019-04-16 02:00:00	25	0	0
2019-04-16 03:00:00	28	0	0
2019-04-16 04:00:00	28	0	0
2019-04-16 05:00:00	80	0	0.75
2019-04-16 06:00:00	524	1.58	9.75
2019-04-16 07:00:00	1099	4.58	24
2019-04-16 08:00:00	1052	4.5	23.17
2019-04-16 09:00:00	1027	4.58	22.17
2019-04-16 10:00:00	1073	4.5	23.5
2019-04-16 11:00:00	1158	5	25.59
2019-04-16 12:00:00	1156	4.5	25.25
2019-04-16 13:00:00	1211	5.09	26.75
2019-04-16 14:00:00	1258	5.5	28.59
2019-04-16 15:00:00	1230	5.58	27.25
2019-04-16 16:00:00	1324	5.75	29.5
2019-04-16 17:00:00	1305	5.84	29.34
2019-04-16 18:00:00	1204	6.17	27.17
2019-04-16 19:00:00	1054	4.5	23.58
2019-04-16 20:00:00	774	2.67	17.08
2019-04-16 21:00:00	515	1.33	11.17
2019-04-16 22:00:00	459	1.33	9.58
2019-04-16 23:00:00	225	0.34	4.5
2019-04-17 00:00:00	99	0	1.22
2019-04-17 01:00:00	66	0	0.59
2019-04-17 02:00:00	36	0	0
2019-04-17 03:00:00	29	0	0
2019-04-17 04:00:00	35	0	0.08
2019-04-17 05:00:00	91	0	0.75
2019-04-17 06:00:00	523	1.67	9.75
2019-04-17 07:00:00	1099	4.83	23.83
2019-04-17 08:00:00	1026	4.42	22.83
2019-04-17 09:00:00	1210	5.5	26.25
2019-04-17 10:00:00	1123	4.75	24.92
2019-04-17 11:00:00	1163	5.17	26
2019-04-17 12:00:00	1232	5.33	26.92
2019-04-17 13:00:00	1230	5.09	27.42
2019-04-17 14:00:00	1196	5.25	26.83
2019-04-17 15:00:00	1189	5.42	26.42
2019-04-17 16:00:00	1260	5.75	28.17
2019-04-17 17:00:00	1272	5.75	28.42
2019-04-17 18:00:00	1173	5.67	26.17
2019-04-17 19:00:00	1110	4.75	24.58
2019-04-17 20:00:00	800	3.17	17.59
2019-04-17 21:00:00	518	1.67	11.42
2019-04-17 22:00:00	387	0.83	7.92
2019-04-17 23:00:00	244	0.34	4.75
2019-04-18 00:00:00	175	0.11	3.11
2019-04-18 01:00:00	78	0	0.92
2019-04-18 02:00:00	48	0	0.17
2019-04-18 03:00:00	30	0	0
2019-04-18 04:00:00	42	0	0.17
2019-04-18 05:00:00	81	0	0.67
2019-04-18 06:00:00	473	1.42	8.67
2019-04-18 07:00:00	887	3.17	19.42
2019-04-18 08:00:00	957	3.67	20.67
2019-04-18 09:00:00	1056	4.5	22.67
2019-04-18 10:00:00	1098	4.42	24.08
2019-04-18 11:00:00	1131	4.67	25
2019-04-18 12:00:00	1047	4.25	22.25
2019-04-18 13:00:00	1044	4.17	22.5
2019-04-18 14:00:00	1143	4.92	25.42
2019-04-18 15:00:00	1147	4.83	25.42
2019-04-18 16:00:00	1243	5.67	27.5
2019-04-18 17:00:00	1193	5.34	26.75
2019-04-18 18:00:00	1148	5.42	25.67
2019-04-18 19:00:00	832	3	18.58
2019-04-18 20:00:00	601	2	13
2019-04-18 21:00:00	447	1.34	9.67
2019-04-18 22:00:00	351	1	7.17
2019-04-18 23:00:00	334	0.83	6.67
2019-04-19 00:00:00	215	0.33	4.34
2019-04-19 01:00:00	137	0	2
2019-04-19 02:00:00	119	0	1.75
2019-04-19 03:00:00	87	0	1.17
2019-04-19 04:00:00	67	0	0.67
2019-04-19 05:00:00	87	0	1.09
2019-04-19 06:00:00	208	0.17	3.59
2019-04-19 07:00:00	297	0.42	5.75
2019-04-19 08:00:00	284	0.5	5.42
2019-04-19 09:00:00	349	0.67	6.84
2019-04-19 10:00:00	403	0.84	8
2019-04-19 11:00:00	431	1.08	9.34
2019-04-19 12:00:00	403	1	8.42
2019-04-19 13:00:00	387	0.92	8.08
2019-04-19 14:00:00	334	0.75	6.67
2019-04-19 15:00:00	328	0.67	6.58
2019-04-19 16:00:00	375	0.84	7.58
2019-04-19 17:00:00	356	0.84	7.08
2019-04-19 18:00:00	399	0.92	7.83
2019-04-19 19:00:00	421	1.08	8.92
2019-04-19 20:00:00	281	0.5	5.58
2019-04-19 21:00:00	272	0.58	5.17
2019-04-19 22:00:00	237	0.25	4.67
2019-04-19 23:00:00	195	0.17	3.59
2019-04-20 00:00:00	140	0	2.56
2019-04-20 01:00:00	111	0	1.75
2019-04-20 02:00:00	73	0	0.83
2019-04-20 03:00:00	40	0	0
2019-04-20 04:00:00	36	0	0
2019-04-20 05:00:00	69	0	0.58
2019-04-20 06:00:00	192	0.17	3.09
2019-04-20 07:00:00	294	0.5	5.67
2019-04-20 08:00:00	323	0.67	6.5
2019-04-20 09:00:00	460	1.25	9.34
2019-04-20 10:00:00	516	2.83	11.17
2019-04-20 11:00:00	608	2.08	13.08
2019-04-20 12:00:00	606	1.92	12.84
2019-04-20 13:00:00	515	1.42	11.09
2019-04-20 14:00:00	488	1.33	10.17
2019-04-20 15:00:00	473	1.25	9.67
2019-04-20 16:00:00	360	0.92	7.58
2019-04-20 17:00:00	316	0.92	6.25
2019-04-20 18:00:00	382	0.92	7.83
2019-04-20 19:00:00	471	1.42	9.84
2019-04-20 20:00:00	361	0.92	7.34
2019-04-20 21:00:00	342	1	7
2019-04-20 22:00:00	323	0.75	6.58
2019-04-20 23:00:00	256	0.42	4.83
2019-04-21 00:00:00	211	0.33	4
2019-04-21 01:00:00	138	0.08	2.25
2019-04-21 02:00:00	89	0	1.08
2019-04-21 03:00:00	87	0	1.08
2019-04-21 04:00:00	63	0	0.42
2019-04-21 05:00:00	97	0	1.33
2019-04-21 06:00:00	168	0.17	2.58
2019-04-21 07:00:00	310	0.75	6
2019-04-21 08:00:00	309	0.92	6.25
2019-04-21 09:00:00	287	0.67	5.34
2019-04-21 10:00:00	389	1	7.84
2019-04-21 11:00:00	389	1	7.83
2019-04-21 12:00:00	517	1.5	10.84
2019-04-21 13:00:00	421	1.09	8.59
2019-04-21 14:00:00	381	1	7.42
2019-04-21 15:00:00	442	1.08	9.25
2019-04-21 16:00:00	458	1.17	9.75
2019-04-21 17:00:00	429	1	8.83
2019-04-21 18:00:00	557	1.67	11.42
2019-04-21 19:00:00	507	1.5	11.08
2019-04-21 20:00:00	433	1.25	8.83
2019-04-21 21:00:00	331	0.75	6.83
2019-04-21 22:00:00	207	0.08	4
2019-04-21 23:00:00	208	0.17	3.58
2019-04-22 00:00:00	113	0.11	1.89
2019-04-22 01:00:00	52	0	0.33
2019-04-22 02:00:00	41	0	0.17
2019-04-22 03:00:00	31	0	0
2019-04-22 04:00:00	30	0	0
2019-04-22 05:00:00	95	0	0.92
2019-04-22 06:00:00	559	1.75	10.42
2019-04-22 07:00:00	1111	4.67	24.92
2019-04-22 08:00:00	1128	4.83	24.83
2019-04-22 09:00:00	1172	5	25.58
2019-04-22 10:00:00	1039	4.42	23
2019-04-22 11:00:00	1052	4.33	22.75
2019-04-22 12:00:00	1134	5.25	24.5
2019-04-22 13:00:00	1204	5.08	27.42
2019-04-22 14:00:00	1126	4.67	25.42
2019-04-22 15:00:00	1172	5	25.75
2019-04-22 16:00:00	1244	5.67	27.34
2019-04-22 17:00:00	1263	5.83	28.42
2019-04-22 18:00:00	1212	5.5	26.92
2019-04-22 19:00:00	1127	4.92	25.25
2019-04-22 20:00:00	777	2.83	17.25
2019-04-22 21:00:00	462	1.25	9.84
2019-04-22 22:00:00	377	1.08	7.67
2019-04-22 23:00:00	177	0.08	3.34
2019-04-23 00:00:00	73	0	0.89
2019-04-23 01:00:00	53	0	0.25
2019-04-23 02:00:00	25	0	0
2019-04-23 03:00:00	16	0	0.25
2019-04-23 04:00:00	22	0	0
2019-04-23 05:00:00	96	0.08	1.09
2019-04-23 06:00:00	501	1.5	9.42
2019-04-23 07:00:00	1137	4.33	24.42
2019-04-23 08:00:00	1095	4.84	24.25
2019-04-23 09:00:00	1108	4.75	24.08
2019-04-23 10:00:00	1120	4.75	24.75
2019-04-23 11:00:00	1190	5.25	26.25
2019-04-23 12:00:00	1116	4.42	23.84
2019-04-23 13:00:00	1183	5	25.83
2019-04-23 14:00:00	1172	4.92	26.25
2019-04-23 15:00:00	1226	5.5	27.08
2019-04-23 16:00:00	1277	5.92	28.5
2019-04-23 17:00:00	1300	6.17	28.92
2019-04-23 18:00:00	1222	5.67	27.58
2019-04-23 19:00:00	979	3.92	21.67
2019-04-23 20:00:00	719	2.42	15.58
2019-04-23 21:00:00	519	1.42	11.34
2019-04-23 22:00:00	410	1.17	8.67
2019-04-23 23:00:00	231	0.33	4.5
2019-04-24 00:00:00	128	0	2.11
2019-04-24 01:00:00	59	0	0.67
2019-04-24 02:00:00	28	0	0
2019-04-24 03:00:00	26	0	0
2019-04-24 04:00:00	33	0	0
2019-04-24 05:00:00	108	0	1.42
2019-04-24 06:00:00	538	1.58	10.09
2019-04-24 07:00:00	1117	4.5	23.92
2019-04-24 08:00:00	1085	4.75	24.5
2019-04-24 09:00:00	1072	4.33	23.17
2019-04-24 10:00:00	1186	4.92	26.08
2019-04-24 11:00:00	1188	5.25	26
2019-04-24 12:00:00	1126	4.59	25
2019-04-24 13:00:00	1272	5.58	27.92
2019-04-24 14:00:00	1186	5.25	27.08
2019-04-24 15:00:00	1250	5.59	27.42
2019-04-24 16:00:00	1258	5.5	28.42
2019-04-24 17:00:00	1302	5.83	28.83
2019-04-24 18:00:00	1348	7.08	30.17
2019-04-24 19:00:00	1065	4.58	24.17
2019-04-24 20:00:00	766	2.58	16.83
2019-04-24 21:00:00	518	1.5	10.92
2019-04-24 22:00:00	433	1	9.09
2019-04-24 23:00:00	220	0.25	4.5
2019-04-25 00:00:00	123	0	1.78
2019-04-25 01:00:00	69	0.25	0.75
2019-04-25 02:00:00	39	0	0.17
2019-04-25 03:00:00	55	0	0.42
2019-04-25 04:00:00	26	0	0
2019-04-25 05:00:00	91	0.08	0.83
2019-04-25 06:00:00	520	1.42	9.5
2019-04-25 07:00:00	1075	4.5	24
2019-04-25 08:00:00	1099	4.67	23.84
2019-04-25 09:00:00	1103	4.58	23.92
2019-04-25 10:00:00	1197	5.25	26.67
2019-04-25 11:00:00	1141	4.5	25
2019-04-25 12:00:00	1139	4.5	24.75
2019-04-25 13:00:00	1179	4.92	26
2019-04-25 14:00:00	1180	4.92	26.5
2019-04-25 15:00:00	1228	5.09	27.17
2019-04-25 16:00:00	1248	5.58	27.83
2019-04-25 17:00:00	1300	6	28.83
2019-04-25 18:00:00	1247	6.25	28.08
2019-04-25 19:00:00	1117	5	24.92
2019-04-25 20:00:00	850	3.34	18.33
2019-04-25 21:00:00	530	1.67	11.5
2019-04-25 22:00:00	500	1.67	10.75
2019-04-25 23:00:00	289	0.67	5.83
2019-04-26 00:00:00	169	0	3
2019-04-26 01:00:00	74	0	0.92
2019-04-26 02:00:00	51	0	0.17
2019-04-26 03:00:00	50	0	0.25
2019-04-26 04:00:00	32	0	0
2019-04-26 05:00:00	107	0.08	1.08
2019-04-26 06:00:00	539	1.67	10.25
2019-04-26 07:00:00	1144	5	24.83
2019-04-26 08:00:00	1116	5.34	24.58
2019-04-26 09:00:00	1034	4.17	22.58
2019-04-26 10:00:00	1202	5.17	26.25
2019-04-26 11:00:00	1211	5.17	26.75
2019-04-26 12:00:00	1177	4.92	25.75
2019-04-26 13:00:00	1236	5.67	27.67
2019-04-26 14:00:00	1223	5.25	27.34
2019-04-26 15:00:00	1284	5.75	28.5
2019-04-26 16:00:00	1282	6.25	28.58
2019-04-26 17:00:00	1280	5.92	28.67
2019-04-26 18:00:00	1281	6.59	28.92
2019-04-26 19:00:00	1091	4.84	24.59
2019-04-26 20:00:00	815	3.17	18
2019-04-26 21:00:00	555	1.67	11.83
2019-04-26 22:00:00	451	1.42	9.75
2019-04-26 23:00:00	386	1	7.67
2019-04-27 00:00:00	315	0.89	6.22
2019-04-27 01:00:00	204	0.33	3.92
2019-04-27 02:00:00	137	0	2.08
2019-04-27 03:00:00	110	0	1.67
2019-04-27 04:00:00	91	0	0.84
2019-04-27 05:00:00	97	0	1.25
2019-04-27 06:00:00	275	0.42	4.75
2019-04-27 07:00:00	564	1.5	11.5
2019-04-27 08:00:00	651	2.09	13.92
2019-04-27 09:00:00	786	2.75	17
2019-04-27 10:00:00	847	3	18
2019-04-27 11:00:00	880	3.08	19.25
2019-04-27 12:00:00	935	3.42	20.25
2019-04-27 13:00:00	919	3.33	19.83
2019-04-27 14:00:00	737	2.33	16.17
2019-04-27 15:00:00	665	2.08	14.25
2019-04-27 16:00:00	605	1.92	12.92
2019-04-27 17:00:00	634	2.08	13.67
2019-04-27 18:00:00	693	2.84	14.33
2019-04-27 19:00:00	621	2.09	13.33
2019-04-27 20:00:00	493	1.5	10.33
2019-04-27 21:00:00	473	1.42	9.92
2019-04-27 22:00:00	453	1.33	9.5
2019-04-27 23:00:00	375	1	7.58
2019-04-28 00:00:00	316	0.89	6.22
2019-04-28 01:00:00	267	0.59	5.08
2019-04-28 02:00:00	173	0.17	3.17
2019-04-28 03:00:00	140	0	2.34
2019-04-28 04:00:00	71	0	0.92
2019-04-28 05:00:00	84	0	0.83
2019-04-28 06:00:00	183	0.08	3.09
2019-04-28 07:00:00	263	0.42	4.92
2019-04-28 08:00:00	277	0.59	5.42
2019-04-28 09:00:00	361	0.84	6.84
2019-04-28 10:00:00	439	1.17	9.09
2019-04-28 11:00:00	464	1.5	9.25
2019-04-28 12:00:00	608	1.84	12.84
2019-04-28 13:00:00	495	1.33	10.42
2019-04-28 14:00:00	456	1.17	9.58
2019-04-28 15:00:00	431	1.08	8.83
2019-04-28 16:00:00	442	1.25	9.25
2019-04-28 17:00:00	509	1.59	10.5
2019-04-28 18:00:00	554	1.67	11.67
2019-04-28 19:00:00	516	1.67	11.08
2019-04-28 20:00:00	428	1.17	9
2019-04-28 21:00:00	327	0.75	6.5
2019-04-28 22:00:00	227	0.25	4.42
2019-04-28 23:00:00	197	0	3.67
2019-04-29 00:00:00	129	0	1.89
2019-04-29 01:00:00	60	0	0.58
2019-04-29 02:00:00	36	0	0.25
2019-04-29 03:00:00	38	0	0
2019-04-29 04:00:00	30	0	0
2019-04-29 05:00:00	96	0	1.25
2019-04-29 06:00:00	576	2	10.75
2019-04-29 07:00:00	1126	4.59	25
2019-04-29 08:00:00	1098	4.58	24.08
2019-04-29 09:00:00	1187	5.67	26
2019-04-29 10:00:00	1149	4.84	25.67
2019-04-29 11:00:00	1137	4.5	24.67
2019-04-29 12:00:00	1121	4.5	24.08
2019-04-29 13:00:00	1140	4.58	25.42
2019-04-29 14:00:00	1180	5.09	26.25
2019-04-29 15:00:00	1176	5.08	26.08
2019-04-29 16:00:00	1258	5.5	28.08
2019-04-29 17:00:00	1214	5.5	27.08
2019-04-29 18:00:00	1195	5.33	26.33
2019-04-29 19:00:00	1033	4.08	23.25
2019-04-29 20:00:00	689	2.25	14.83
2019-04-29 21:00:00	480	1.59	10.33
2019-04-29 22:00:00	398	1.08	8.33
2019-04-29 23:00:00	191	0.33	3.59
2019-04-30 00:00:00	73	0	1
2019-04-30 01:00:00	61	0	0.5
2019-04-30 02:00:00	29	0	0
2019-04-30 03:00:00	18	0	0.17
2019-04-30 04:00:00	18	0	0.08
2019-04-30 05:00:00	66	0	0.33
2019-04-30 06:00:00	526	1.58	10.08
2019-04-30 07:00:00	1158	5.09	25.42
2019-04-30 08:00:00	1129	5.42	25.17
2019-04-30 09:00:00	1077	4.67	23.58
2019-04-30 10:00:00	1153	4.83	25.08
2019-04-30 11:00:00	1141	4.83	25
2019-04-30 12:00:00	1139	4.67	25.09
2019-04-30 13:00:00	1205	5	26.25
2019-04-30 14:00:00	1236	5.25	27.83
2019-04-30 15:00:00	1339	6.09	29.92
2019-04-30 16:00:00	1299	5.83	29.08
2019-04-30 17:00:00	1311	5.92	29.09
2019-04-30 18:00:00	1291	6.92	29.09
2019-04-30 19:00:00	1120	5.08	25.08
2019-04-30 20:00:00	847	3.17	18.58
2019-04-30 21:00:00	579	1.92	12.5
2019-04-30 22:00:00	568	2.17	11.92
2019-04-30 23:00:00	342	1.08	6.92
2019-05-01 00:00:00	269	0.56	5.33

## Sheet: PM 05260 07
Data/Hora	Intensidade(carros/hora)	Ocupacao(%)	Carga(%)
2019-04-01 00:00:00	0	0	0
2019-04-01 01:00:00	0	0	0
2019-04-01 02:00:00	0	0	0
2019-04-01 03:00:00	0	0	0
2019-04-01 04:00:00	0	0	0
2019-04-01 05:00:00	0	0	0
2019-04-01 06:00:00	0	0	0
2019-04-01 07:00:00	0	0	0
2019-04-01 08:00:00	0	0	0
2019-04-01 09:00:00	0	0	0
2019-04-01 10:00:00	0	0	0
2019-04-01 11:00:00	0	0	0
2019-04-01 12:00:00	0	0	0
2019-04-01 13:00:00	0	0	0
2019-04-01 14:00:00	0	0	0
2019-04-01 15:00:00	0	0	0
2019-04-01 16:00:00	0	0	0
2019-04-01 17:00:00	0	0	0
2019-04-01 18:00:00	0	0	0
2019-04-01 19:00:00	0	0	0
2019-04-01 20:00:00	0	0	0
2019-04-01 21:00:00	0	0	0
2019-04-01 22:00:00	0	0	0
2019-04-01 23:00:00	0	0	0
2019-04-02 00:00:00	0	0	0
2019-04-02 01:00:00	0	0	0
2019-04-02 02:00:00	0	0	0
2019-04-02 03:00:00	0	0	0
2019-04-02 04:00:00	0	0	0
2019-04-02 05:00:00	0	0	0
2019-04-02 06:00:00	0	0	0
2019-04-02 07:00:00	0	0	0
2019-04-02 08:00:00	0	0	0
2019-04-02 09:00:00	0	0	0
2019-04-02 10:00:00	0	0	0
2019-04-02 11:00:00	0	0	0
2019-04-02 12:00:00	0	0	0
2019-04-02 13:00:00	0	0	0
2019-04-02 14:00:00	0	0	0
2019-04-02 15:00:00	0	0	0
2019-04-02 16:00:00	0	0	0
2019-04-02 17:00:00	0	0	0
2019-04-02 18:00:00	0	0	0
2019-04-02 19:00:00	0	0	0
2019-04-02 20:00:00	0	0	0
2019-04-02 21:00:00	0	0	0
2019-04-02 22:00:00	0	0	0
2019-04-02 23:00:00	0	0	0
2019-04-03 00:00:00	0	0	0
2019-04-03 01:00:00	0	0	0
2019-04-03 02:00:00	0	0	0
2019-04-03 03:00:00	0	0	0
2019-04-03 04:00:00	0	0	0
2019-04-03 05:00:00	0	0	0
2019-04-03 06:00:00	0	0	0
2019-04-03 07:00:00	0	0	0
2019-04-03 08:00:00	0	0	0
2019-04-03 09:00:00	0	0	0
2019-04-03 10:00:00	0	0	0
2019-04-03 11:00:00	0	0	0
2019-04-03 12:00:00	0	0	0
2019-04-03 13:00:00	0	0	0
2019-04-03 14:00:00	0	0	0
2019-04-03 15:00:00	0	0	0
2019-04-03 16:00:00	0	0	0
2019-04-03 17:00:00	0	0	0
2019-04-03 18:00:00	0	0	0
2019-04-03 19:00:00	0	0	0
2019-04-03 20:00:00	0	0	0
2019-04-03 21:00:00	0	0	0
2019-04-03 22:00:00	0	0	0
2019-04-03 23:00:00	0	0	0
2019-04-04 00:00:00	0	0	0
2019-04-04 01:00:00	0	0	0
2019-04-04 02:00:00	0	0	0
2019-04-04 03:00:00	0	0	0
2019-04-04 04:00:00	0	0	0
2019-04-04 05:00:00	0	0	0
2019-04-04 06:00:00	0	0	0
2019-04-04 07:00:00	0	0	0
2019-04-04 08:00:00	0	0	0
2019-04-04 09:00:00	0	0	0
2019-04-04 10:00:00	0	0	0
2019-04-04 11:00:00	0	0	0
2019-04-04 12:00:00	0	0	0
2019-04-04 13:00:00	0	0	0
2019-04-04 14:00:00	0	0	0
2019-04-04 15:00:00	0	0	0
2019-04-04 16:00:00	0	0	0
2019-04-04 17:00:00	0	0	0
2019-04-04 18:00:00	0	0	0
2019-04-04 19:00:00	0	0	0
2019-04-04 20:00:00	0	0	0
2019-04-04 21:00:00	0	0	0
2019-04-04 22:00:00	0	0	0
2019-04-04 23:00:00	0	0	0
2019-04-05 00:00:00	0	0	0
2019-04-05 01:00:00	0	0	0
2019-04-05 02:00:00	0	0	0
2019-04-05 03:00:00	0	0	0
2019-04-05 04:00:00	0	0	0
2019-04-05 05:00:00	0	0	0
2019-04-05 06:00:00	0	0	0
2019-04-05 07:00:00	0	0	0
2019-04-05 08:00:00	0	0	0
2019-04-05 09:00:00	0	0	0
2019-04-05 10:00:00	0	0	0
2019-04-05 11:00:00	0	0	0
2019-04-05 12:00:00	0	0	0
2019-04-05 13:00:00	0	0	0
2019-04-05 14:00:00	0	0	0
2019-04-05 15:00:00	0	0	0
2019-04-05 16:00:00	0	0	0
2019-04-05 17:00:00	0	0	0
2019-04-05 18:00:00	0	0	0
2019-04-05 19:00:00	0	0	0
2019-04-05 20:00:00	0	0	0
2019-04-05 21:00:00	0	0	0
2019-04-05 22:00:00	0	0	0
2019-04-05 23:00:00	0	0	0
2019-04-06 00:00:00	0	0	0
2019-04-06 01:00:00	0	0	0
2019-04-06 02:00:00	0	0	0
2019-04-06 03:00:00	0	0	0
2019-04-06 04:00:00	0	0	0
2019-04-06 05:00:00	0	0	0
2019-04-06 06:00:00	0	0	0
2019-04-06 07:00:00	0	0	0
2019-04-06 08:00:00	0	0	0
2019-04-06 09:00:00	0	0	0
2019-04-06 10:00:00	0	0	0
2019-04-06 11:00:00	0	0	0
2019-04-06 12:00:00	0	0	0
2019-04-06 13:00:00	0	0	0
2019-04-06 14:00:00	0	0	0
2019-04-06 15:00:00	0	0	0
2019-04-06 16:00:00	0	0	0
2019-04-06 17:00:00	0	0	0
2019-04-06 18:00:00	0	0	0
2019-04-06 19:00:00	0	0	0
2019-04-06 20:00:00	0	0	0
2019-04-06 21:00:00	0	0	0
2019-04-06 22:00:00	0	0	0
2019-04-06 23:00:00	0	0	0
2019-04-07 00:00:00	0	0	0
2019-04-07 01:00:00	0	0	0
2019-04-07 02:00:00	0	0	0
2019-04-07 03:00:00	0	0	0
2019-04-07 04:00:00	0	0	0
2019-04-07 05:00:00	0	0	0
2019-04-07 06:00:00	0	0	0
2019-04-07 07:00:00	0	0	0
2019-04-07 08:00:00	0	0	0
2019-04-07 09:00:00	0	0	0
2019-04-07 10:00:00	0	0	0
2019-04-07 11:00:00	0	0	0
2019-04-07 12:00:00	0	0	0
2019-04-07 13:00:00	0	0	0
2019-04-07 14:00:00	0	0	0
2019-04-07 15:00:00	0	0	0
2019-04-07 16:00:00	0	0	0
2019-04-07 17:00:00	0	0	0
2019-04-07 18:00:00	0	0	0
2019-04-07 19:00:00	0	0	0
2019-04-07 20:00:00	0	0	0
2019-04-07 21:00:00	0	0	0
2019-04-07 22:00:00	0	0	0
2019-04-07 23:00:00	0	0	0
2019-04-08 00:00:00	0	0	0
2019-04-08 01:00:00	0	0	0
2019-04-08 02:00:00	0	0	0
2019-04-08 03:00:00	0	0	0
2019-04-08 04:00:00	0	0	0
2019-04-08 05:00:00	0	0	0
2019-04-08 06:00:00	0	0	0
2019-04-08 07:00:00	0	0	0
2019-04-08 08:00:00	0	0	0
2019-04-08 09:00:00	0	0	0
2019-04-08 10:00:00	0	0	0
2019-04-08 11:00:00	0	0	0
2019-04-08 12:00:00	0	0	0
2019-04-08 13:00:00	0	0	0
2019-04-08 14:00:00	0	0	0
2019-04-08 15:00:00	0	0	0
2019-04-08 16:00:00	0	0	0
2019-04-08 17:00:00	0	0	0
2019-04-08 18:00:00	0	0	0
2019-04-08 19:00:00	0	0	0
2019-04-08 20:00:00	0	0	0
2019-04-08 21:00:00	0	0	0
2019-04-08 22:00:00	0	0	0
2019-04-08 23:00:00	0	0	0
2019-04-09 00:00:00	0	0	0
2019-04-09 01:00:00	0	0	0
2019-04-09 02:00:00	0	0	0
2019-04-09 03:00:00	0	0	0
2019-04-09 04:00:00	0	0	0
2019-04-09 05:00:00	0	0	0
2019-04-09 06:00:00	0	0	0
2019-04-09 07:00:00	0	0	0
2019-04-09 08:00:00	0	0	0
2019-04-09 09:00:00	0	0	0
2019-04-09 10:00:00	0	0	0
2019-04-09 11:00:00	0	0	0
2019-04-09 12:00:00	0	0	0
2019-04-09 13:00:00	0	0	0
2019-04-09 14:00:00	0	0	0
2019-04-09 15:00:00	0	0	0
2019-04-09 16:00:00	0	0	0
2019-04-09 17:00:00	0	0	0
2019-04-09 18:00:00	0	0	0
2019-04-09 19:00:00	0	0	0
2019-04-09 20:00:00	0	0	0
2019-04-09 21:00:00	0	0	0
2019-04-09 22:00:00	0	0	0
2019-04-09 23:00:00	0	0	0
2019-04-10 00:00:00	0	0	0
2019-04-10 01:00:00	0	0	0
2019-04-10 02:00:00	0	0	0
2019-04-10 03:00:00	0	0	0
2019-04-10 04:00:00	0	0	0
2019-04-10 05:00:00	0	0	0
2019-04-10 06:00:00	0	0	0
2019-04-10 07:00:00	0	0	0
2019-04-10 08:00:00	0	0	0
2019-04-10 09:00:00	0	0	0
2019-04-10 10:00:00	0	0	0
2019-04-10 11:00:00	0	0	0
2019-04-10 12:00:00	0	0	0
2019-04-10 13:00:00	0	0	0
2019-04-10 14:00:00	0	0	0
2019-04-10 15:00:00	0	0	0
2019-04-10 16:00:00	0	0	0
2019-04-10 17:00:00	0	0	0
2019-04-10 18:00:00	0	0	0
2019-04-10 19:00:00	0	0	0
2019-04-10 20:00:00	0	0	0
2019-04-10 21:00:00	0	0	0
2019-04-10 22:00:00	0	0	0
2019-04-10 23:00:00	0	0	0
2019-04-11 00:00:00	0	0	0
2019-04-11 01:00:00	0	0	0
2019-04-11 02:00:00	0	0	0
2019-04-11 03:00:00	0	0	0
2019-04-11 04:00:00	0	0	0
2019-04-11 05:00:00	0	0	0
2019-04-11 06:00:00	0	0	0
2019-04-11 07:00:00	0	0	0
2019-04-11 08:00:00	0	0	0
2019-04-11 09:00:00	0	0	0
2019-04-11 10:00:00	0	0	0
2019-04-11 11:00:00	0	0	0
2019-04-11 12:00:00	0	0	0
2019-04-11 13:00:00	0	0	0
2019-04-11 14:00:00	0	0	0
2019-04-11 15:00:00	0	0	0
2019-04-11 16:00:00	0	0	0
2019-04-11 17:00:00	0	0	0
2019-04-11 18:00:00	0	0	0
2019-04-11 19:00:00	0	0	0
2019-04-11 20:00:00	0	0	0
2019-04-11 21:00:00	0	0	0
2019-04-11 22:00:00	0	0	0
2019-04-11 23:00:00	0	0	0
2019-04-12 00:00:00	0	0	0
2019-04-12 01:00:00	0	0	0
2019-04-12 02:00:00	0	0	0
2019-04-12 03:00:00	0	0	0
2019-04-12 04:00:00	0	0	0
2019-04-12 05:00:00	0	0	0
2019-04-12 06:00:00	0	0	0
2019-04-12 07:00:00	0	0	0
2019-04-12 08:00:00	0	0	0
2019-04-12 09:00:00	0	0	0
2019-04-12 10:00:00	0	0	0
2019-04-12 11:00:00	0	0	0
2019-04-12 12:00:00	0	0	0
2019-04-12 13:00:00	0	0	0
2019-04-12 14:00:00	0	0	0
2019-04-12 15:00:00	0	0	0
2019-04-12 16:00:00	0	0	0
2019-04-12 17:00:00	0	0	0
2019-04-12 18:00:00	0	0	0
2019-04-12 19:00:00	0	0	0
2019-04-12 20:00:00	0	0	0
2019-04-12 21:00:00	0	0	0
2019-04-12 22:00:00	0	0	0
2019-04-12 23:00:00	0	0	0
2019-04-13 00:00:00	0	0	0
2019-04-13 01:00:00	0	0	0
2019-04-13 02:00:00	0	0	0
2019-04-13 03:00:00	0	0	0
2019-04-13 04:00:00	0	0	0
2019-04-13 05:00:00	0	0	0
2019-04-13 06:00:00	0	0	0
2019-04-13 07:00:00	0	0	0
2019-04-13 08:00:00	0	0	0
2019-04-13 09:00:00	0	0	0
2019-04-13 10:00:00	0	0	0
2019-04-13 11:00:00	0	0	0
2019-04-13 12:00:00	0	0	0
2019-04-13 13:00:00	0	0	0
2019-04-13 14:00:00	0	0	0
2019-04-13 15:00:00	0	0	0
2019-04-13 16:00:00	0	0	0
2019-04-13 17:00:00	0	0	0
2019-04-13 18:00:00	0	0	0
2019-04-13 19:00:00	0	0	0
2019-04-13 20:00:00	0	0	0
2019-04-13 21:00:00	0	0	0
2019-04-13 22:00:00	0	0	0
2019-04-13 23:00:00	0	0	0
2019-04-14 00:00:00	0	0	0
2019-04-14 01:00:00	0	0	0
2019-04-14 02:00:00	0	0	0
2019-04-14 03:00:00	0	0	0
2019-04-14 04:00:00	0	0	0
2019-04-14 05:00:00	0	0	0
2019-04-14 06:00:00	0	0	0
2019-04-14 07:00:00	0	0	0
2019-04-14 08:00:00	0	0	0
2019-04-14 09:00:00	0	0	0
2019-04-14 10:00:00	0	0	0
2019-04-14 11:00:00	0	0	0
2019-04-14 12:00:00	0	0	0
2019-04-14 13:00:00	0	0	0
2019-04-14 14:00:00	0	0	0
2019-04-14 15:00:00	0	0	0
2019-04-14 16:00:00	0	0	0
2019-04-14 17:00:00	0	0	0
2019-04-14 18:00:00	0	0	0
2019-04-14 19:00:00	0	0	0
2019-04-14 20:00:00	0	0	0
2019-04-14 21:00:00	0	0	0
2019-04-14 22:00:00	0	0	0
2019-04-14 23:00:00	0	0	0
2019-04-15 00:00:00	0	0	0
2019-04-15 01:00:00	0	0	0
2019-04-15 02:00:00	0	0	0
2019-04-15 03:00:00	0	0	0
2019-04-15 04:00:00	0	0	0
2019-04-15 05:00:00	0	0	0
2019-04-15 06:00:00	0	0	0
2019-04-15 07:00:00	0	0	0
2019-04-15 08:00:00	0	0	0
2019-04-15 09:00:00	0	0	0
2019-04-15 10:00:00	0	0	0
2019-04-15 11:00:00	0	0	0
2019-04-15 12:00:00	0	0	0
2019-04-15 13:00:00	0	0	0
2019-04-15 14:00:00	0	0	0
2019-04-15 15:00:00	0	0	0
2019-04-15 16:00:00	0	0	0
2019-04-15 17:00:00	0	0	0
2019-04-15 18:00:00	0	0	0
2019-04-15 19:00:00	0	0	0
2019-04-15 20:00:00	0	0	0
2019-04-15 21:00:00	0	0	0
2019-04-15 22:00:00	0	0	0
2019-04-15 23:00:00	0	0	0
2019-04-16 00:00:00	0	0	0
2019-04-16 01:00:00	0	0	0
2019-04-16 02:00:00	0	0	0
2019-04-16 03:00:00	0	0	0
2019-04-16 04:00:00	0	0	0
2019-04-16 05:00:00	0	0	0
2019-04-16 06:00:00	0	0	0
2019-04-16 07:00:00	0	0	0
2019-04-16 08:00:00	0	0	0
2019-04-16 09:00:00	0	0	0
2019-04-16 10:00:00	0	0	0
2019-04-16 11:00:00	0	0	0
2019-04-16 12:00:00	0	0	0
2019-04-16 13:00:00	0	0	0
2019-04-16 14:00:00	0	0	0
2019-04-16 15:00:00	0	0	0
2019-04-16 16:00:00	0	0	0
2019-04-16 17:00:00	0	0	0
2019-04-16 18:00:00	0	0	0
2019-04-16 19:00:00	0	0	0
2019-04-16 20:00:00	0	0	0
2019-04-16 21:00:00	0	0	0
2019-04-16 22:00:00	0	0	0
2019-04-16 23:00:00	0	0	0
2019-04-17 00:00:00	0	0	0
2019-04-17 01:00:00	0	0	0
2019-04-17 02:00:00	0	0	0
2019-04-17 03:00:00	0	0	0
2019-04-17 04:00:00	0	0	0
2019-04-17 05:00:00	0	0	0
2019-04-17 06:00:00	0	0	0
2019-04-17 07:00:00	0	0	0
2019-04-17 08:00:00	0	0	0
2019-04-17 09:00:00	0	0	0
2019-04-17 10:00:00	0	0	0
2019-04-17 11:00:00	0	0	0
2019-04-17 12:00:00	0	0	0
2019-04-17 13:00:00	0	0	0
2019-04-17 14:00:00	0	0	0
2019-04-17 15:00:00	0	0	0
2019-04-17 16:00:00	0	0	0
2019-04-17 17:00:00	0	0	0
2019-04-17 18:00:00	0	0	0
2019-04-17 19:00:00	0	0	0
2019-04-17 20:00:00	0	0	0
2019-04-17 21:00:00	0	0	0
2019-04-17 22:00:00	0	0	0
2019-04-17 23:00:00	0	0	0
2019-04-18 00:00:00	0	0	0
2019-04-18 01:00:00	0	0	0
2019-04-18 02:00:00	0	0	0
2019-04-18 03:00:00	0	0	0
2019-04-18 04:00:00	0	0	0
2019-04-18 05:00:00	0	0	0
2019-04-18 06:00:00	0	0	0
2019-04-18 07:00:00	0	0	0
2019-04-18 08:00:00	0	0	0
2019-04-18 09:00:00	0	0	0
2019-04-18 10:00:00	0	0	0
2019-04-18 11:00:00	0	0	0
2019-04-18 12:00:00	0	0	0
2019-04-18 13:00:00	0	0	0
2019-04-18 14:00:00	0	0	0
2019-04-18 15:00:00	0	0	0
2019-04-18 16:00:00	0	0	0
2019-04-18 17:00:00	0	0	0
2019-04-18 18:00:00	0	0	0
2019-04-18 19:00:00	0	0	0
2019-04-18 20:00:00	0	0	0
2019-04-18 21:00:00	0	0	0
2019-04-18 22:00:00	0	0	0
2019-04-18 23:00:00	0	0	0
2019-04-19 00:00:00	0	0	0
2019-04-19 01:00:00	0	0	0
2019-04-19 02:00:00	0	0	0
2019-04-19 03:00:00	0	0	0
2019-04-19 04:00:00	0	0	0
2019-04-19 05:00:00	0	0	0
2019-04-19 06:00:00	0	0	0
2019-04-19 07:00:00	0	0	0
2019-04-19 08:00:00	0	0	0
2019-04-19 09:00:00	0	0	0
2019-04-19 10:00:00	0	0	0
2019-04-19 11:00:00	0	0	0
2019-04-19 12:00:00	0	0	0
2019-04-19 13:00:00	0	0	0
2019-04-19 14:00:00	0	0	0
2019-04-19 15:00:00	0	0	0
2019-04-19 16:00:00	0	0	0
2019-04-19 17:00:00	0	0	0
2019-04-19 18:00:00	0	0	0
2019-04-19 19:00:00	0	0	0
2019-04-19 20:00:00	0	0	0
2019-04-19 21:00:00	0	0	0
2019-04-19 22:00:00	0	0	0
2019-04-19 23:00:00	0	0	0
2019-04-20 00:00:00	0	0	0
2019-04-20 01:00:00	0	0	0
2019-04-20 02:00:00	0	0	0
2019-04-20 03:00:00	0	0	0
2019-04-20 04:00:00	0	0	0
2019-04-20 05:00:00	0	0	0
2019-04-20 06:00:00	0	0	0
2019-04-20 07:00:00	0	0	0
2019-04-20 08:00:00	0	0	0
2019-04-20 09:00:00	0	0	0
2019-04-20 10:00:00	0	0	0
2019-04-20 11:00:00	0	0	0
2019-04-20 12:00:00	0	0	0
2019-04-20 13:00:00	0	0	0
2019-04-20 14:00:00	0	0	0
2019-04-20 15:00:00	0	0	0
2019-04-20 16:00:00	0	0	0
2019-04-20 17:00:00	0	0	0
2019-04-20 18:00:00	0	0	0
2019-04-20 19:00:00	0	0	0
2019-04-20 20:00:00	0	0	0
2019-04-20 21:00:00	0	0	0
2019-04-20 22:00:00	0	0	0
2019-04-20 23:00:00	0	0	0
2019-04-21 00:00:00	0	0	0
2019-04-21 01:00:00	0	0	0
2019-04-21 02:00:00	0	0	0
2019-04-21 03:00:00	0	0	0
2019-04-21 04:00:00	0	0	0
2019-04-21 05:00:00	0	0	0
2019-04-21 06:00:00	0	0	0
2019-04-21 07:00:00	0	0	0
2019-04-21 08:00:00	0	0	0
2019-04-21 09:00:00	0	0	0
2019-04-21 10:00:00	0	0	0
2019-04-21 11:00:00	0	0	0
2019-04-21 12:00:00	0	0	0
2019-04-21 13:00:00	0	0	0
2019-04-21 14:00:00	0	0	0
2019-04-21 15:00:00	0	0	0
2019-04-21 16:00:00	0	0	0
2019-04-21 17:00:00	0	0	0
2019-04-21 18:00:00	0	0	0
2019-04-21 19:00:00	0	0	0
2019-04-21 20:00:00	0	0	0
2019-04-21 21:00:00	0	0	0
2019-04-21 22:00:00	0	0	0
2019-04-21 23:00:00	0	0	0
2019-04-22 00:00:00	0	0	0
2019-04-22 01:00:00	0	0	0
2019-04-22 02:00:00	0	0	0
2019-04-22 03:00:00	0	0	0
2019-04-22 04:00:00	0	0	0
2019-04-22 05:00:00	0	0	0
2019-04-22 06:00:00	0	0	0
2019-04-22 07:00:00	0	0	0
2019-04-22 08:00:00	0	0	0
2019-04-22 09:00:00	0	0	0
2019-04-22 10:00:00	0	0	0
2019-04-22 11:00:00	0	0	0
2019-04-22 12:00:00	0	0	0
2019-04-22 13:00:00	0	0	0
2019-04-22 14:00:00	0	0	0
2019-04-22 15:00:00	0	0	0
2019-04-22 16:00:00	0	0	0
2019-04-22 17:00:00	0	0	0
2019-04-22 18:00:00	0	0	0
2019-04-22 19:00:00	0	0	0
2019-04-22 20:00:00	0	0	0
2019-04-22 21:00:00	0	0	0
2019-04-22 22:00:00	0	0	0
2019-04-22 23:00:00	0	0	0
2019-04-23 00:00:00	0	0	0
2019-04-23 01:00:00	0	0	0
2019-04-23 02:00:00	0	0	0
2019-04-23 03:00:00	0	0	0
2019-04-23 04:00:00	0	0	0
2019-04-23 05:00:00	0	0	0
2019-04-23 06:00:00	0	0	0
2019-04-23 07:00:00	0	0	0
2019-04-23 08:00:00	0	0	0
2019-04-23 09:00:00	0	0	0
2019-04-23 10:00:00	0	0	0
2019-04-23 11:00:00	0	0	0
2019-04-23 12:00:00	0	0	0
2019-04-23 13:00:00	0	0	0
2019-04-23 14:00:00	0	0	0
2019-04-23 15:00:00	0	0	0
2019-04-23 16:00:00	0	0	0
2019-04-23 17:00:00	0	0	0
2019-04-23 18:00:00	0	0	0
2019-04-23 19:00:00	0	0	0
2019-04-23 20:00:00	0	0	0
2019-04-23 21:00:00	0	0	0
2019-04-23 22:00:00	0	0	0
2019-04-23 23:00:00	0	0	0
2019-04-24 00:00:00	0	0	0
2019-04-24 01:00:00	0	0	0
2019-04-24 02:00:00	0	0	0
2019-04-24 03:00:00	0	0	0
2019-04-24 04:00:00	0	0	0
2019-04-24 05:00:00	0	0	0
2019-04-24 06:00:00	0	0	0
2019-04-24 07:00:00	0	0	0
2019-04-24 08:00:00	0	0	0
2019-04-24 09:00:00	0	0	0
2019-04-24 10:00:00	0	0	0
2019-04-24 11:00:00	0	0	0
2019-04-24 12:00:00	0	0	0
2019-04-24 13:00:00	0	0	0
2019-04-24 14:00:00	0	0	0
2019-04-24 15:00:00	0	0	0
2019-04-24 16:00:00	0	0	0
2019-04-24 17:00:00	0	0	0
2019-04-24 18:00:00	0	0	0
2019-04-24 19:00:00	0	0	0
2019-04-24 20:00:00	0	0	0
2019-04-24 21:00:00	0	0	0
2019-04-24 22:00:00	0	0	0
2019-04-24 23:00:00	0	0	0
2019-04-25 00:00:00	0	0	0
2019-04-25 01:00:00	0	0	0
2019-04-25 02:00:00	0	0	0
2019-04-25 03:00:00	0	0	0
2019-04-25 04:00:00	0	0	0
2019-04-25 05:00:00	0	0	0
2019-04-25 06:00:00	0	0	0
2019-04-25 07:00:00	0	0	0
2019-04-25 08:00:00	0	0	0
2019-04-25 09:00:00	0	0	0
2019-04-25 10:00:00	0	0	0
2019-04-25 11:00:00	0	0	0
2019-04-25 12:00:00	0	0	0
2019-04-25 13:00:00	0	0	0
2019-04-25 14:00:00	0	0	0
2019-04-25 15:00:00	0	0	0
2019-04-25 16:00:00	0	0	0
2019-04-25 17:00:00	0	0	0
2019-04-25 18:00:00	0	0	0
2019-04-25 19:00:00	0	0	0
2019-04-25 20:00:00	0	0	0
2019-04-25 21:00:00	0	0	0
2019-04-25 22:00:00	0	0	0
2019-04-25 23:00:00	0	0	0
2019-04-26 00:00:00	0	0	0
2019-04-26 01:00:00	0	0	0
2019-04-26 02:00:00	0	0	0
2019-04-26 03:00:00	0	0	0
2019-04-26 04:00:00	0	0	0
2019-04-26 05:00:00	0	0	0
2019-04-26 06:00:00	0	0	0
2019-04-26 07:00:00	0	0	0
2019-04-26 08:00:00	0	0	0
2019-04-26 09:00:00	0	0	0
2019-04-26 10:00:00	0	0	0
2019-04-26 11:00:00	0	0	0
2019-04-26 12:00:00	0	0	0
2019-04-26 13:00:00	0	0	0
2019-04-26 14:00:00	0	0	0
2019-04-26 15:00:00	0	0	0
2019-04-26 16:00:00	0	0	0
2019-04-26 17:00:00	0	0	0
2019-04-26 18:00:00	0	0	0
2019-04-26 19:00:00	0	0	0
2019-04-26 20:00:00	0	0	0
2019-04-26 21:00:00	0	0	0
2019-04-26 22:00:00	0	0	0
2019-04-26 23:00:00	0	0	0
2019-04-27 00:00:00	0	0	0
2019-04-27 01:00:00	0	0	0
2019-04-27 02:00:00	0	0	0
2019-04-27 03:00:00	0	0	0
2019-04-27 04:00:00	0	0	0
2019-04-27 05:00:00	0	0	0
2019-04-27 06:00:00	0	0	0
2019-04-27 07:00:00	0	0	0
2019-04-27 08:00:00	0	0	0
2019-04-27 09:00:00	0	0	0
2019-04-27 10:00:00	0	0	0
2019-04-27 11:00:00	0	0	0
2019-04-27 12:00:00	0	0	0
2019-04-27 13:00:00	0	0	0
2019-04-27 14:00:00	0	0	0
2019-04-27 15:00:00	0	0	0
2019-04-27 16:00:00	0	0	0
2019-04-27 17:00:00	0	0	0
2019-04-27 18:00:00	0	0	0
2019-04-27 19:00:00	0	0	0
2019-04-27 20:00:00	0	0	0
2019-04-27 21:00:00	0	0	0
2019-04-27 22:00:00	0	0	0
2019-04-27 23:00:00	0	0	0
2019-04-28 00:00:00	0	0	0
2019-04-28 01:00:00	0	0	0
2019-04-28 02:00:00	0	0	0
2019-04-28 03:00:00	0	0	0
2019-04-28 04:00:00	0	0	0
2019-04-28 05:00:00	0	0	0
2019-04-28 06:00:00	0	0	0
2019-04-28 07:00:00	0	0	0
2019-04-28 08:00:00	0	0	0
2019-04-28 09:00:00	0	0	0
2019-04-28 10:00:00	0	0	0
2019-04-28 11:00:00	0	0	0
2019-04-28 12:00:00	0	0	0
2019-04-28 13:00:00	0	0	0
2019-04-28 14:00:00	0	0	0
2019-04-28 15:00:00	0	0	0
2019-04-28 16:00:00	0	0	0
2019-04-28 17:00:00	0	0	0
2019-04-28 18:00:00	0	0	0
2019-04-28 19:00:00	0	0	0
2019-04-28 20:00:00	0	0	0
2019-04-28 21:00:00	0	0	0
2019-04-28 22:00:00	0	0	0
2019-04-28 23:00:00	0	0	0
2019-04-29 00:00:00	0	0	0
2019-04-29 01:00:00	0	0	0
2019-04-29 02:00:00	0	0	0
2019-04-29 03:00:00	0	0	0
2019-04-29 04:00:00	0	0	0
2019-04-29 05:00:00	0	0	0
2019-04-29 06:00:00	0	0	0
2019-04-29 07:00:00	0	0	0
2019-04-29 08:00:00	0	0	0
2019-04-29 09:00:00	0	0	0
2019-04-29 10:00:00	0	0	0
2019-04-29 11:00:00	0	0	0
2019-04-29 12:00:00	0	0	0
2019-04-29 13:00:00	0	0	0
2019-04-29 14:00:00	0	0	0
2019-04-29 15:00:00	0	0	0
2019-04-29 16:00:00	0	0	0
2019-04-29 17:00:00	0	0	0
2019-04-29 18:00:00	0	0	0
2019-04-29 19:00:00	0	0	0
2019-04-29 20:00:00	0	0	0
2019-04-29 21:00:00	0	0	0
2019-04-29 22:00:00	0	0	0
2019-04-29 23:00:00	0	0	0
2019-04-30 00:00:00	0	0	0
2019-04-30 01:00:00	0	0	0
2019-04-30 02:00:00	0	0	0
2019-04-30 03:00:00	0	0	0
2019-04-30 04:00:00	0	0	0
2019-04-30 05:00:00	0	0	0
2019-04-30 06:00:00	0	0	0
2019-04-30 07:00:00	0	0	0
2019-04-30 08:00:00	0	0	0
2019-04-30 09:00:00	0	0	0
2019-04-30 10:00:00	0	0	0
2019-04-30 11:00:00	0	0	0
2019-04-30 12:00:00	0	0	0
2019-04-30 13:00:00	0	0	0
2019-04-30 14:00:00	0	0	0
2019-04-30 15:00:00	0	0	0
2019-04-30 16:00:00	0	0	0
2019-04-30 17:00:00	0	0	0
2019-04-30 18:00:00	0	0	0
2019-04-30 19:00:00	0	0	0
2019-04-30 20:00:00	0	0	0
2019-04-30 21:00:00	0	0	0
2019-04-30 22:00:00	0	0	0
2019-04-30 23:00:00	0	0	0
2019-05-01 00:00:00	0	0	0

## Sheet: PM 05270 08
Data/Hora	Intensidade(carros/hora)	Ocupacao(%)	Carga(%)
2019-04-01 00:00:00	235	1.22	5.34
2019-04-01 01:00:00	115	1.17	2.92
2019-04-01 02:00:00	75	1.67	1.84
2019-04-01 03:00:00	74	1.08	1.84
2019-04-01 04:00:00	110	1.33	2.42
2019-04-01 05:00:00	280	2.59	6.58
2019-04-01 06:00:00	1484	7.5	27.92
2019-04-01 07:00:00	2363	13.59	50.58
2019-04-01 08:00:00	2142	11.34	45.17
2019-04-01 09:00:00	2080	10.84	44.17
2019-04-01 10:00:00	2150	11	45
2019-04-01 11:00:00	2201	11.75	46.92
2019-04-01 12:00:00	2272	11.08	46.92
2019-04-01 13:00:00	2251	12.09	48.67
2019-04-01 14:00:00	2293	11.42	47.92
2019-04-01 15:00:00	2266	11.59	47.75
2019-04-01 16:00:00	2561	15.58	54.75
2019-04-01 17:00:00	2629	31.92	60.17
2019-04-01 18:00:00	2276	42	56.08
2019-04-01 19:00:00	2449	16.75	53
2019-04-01 20:00:00	1795	9.42	38.34
2019-04-01 21:00:00	1623	8.5	33.59
2019-04-01 22:00:00	1427	7	30.5
2019-04-01 23:00:00	510	2.84	10.25
2019-04-02 00:00:00	267	2.44	6.89
2019-04-02 01:00:00	98	1.08	3.25
2019-04-02 02:00:00	64	1.75	3
2019-04-02 03:00:00	63	1.08	3.42
2019-04-02 04:00:00	90	2.25	3.34
2019-04-02 05:00:00	272	2.67	4.83
2019-04-02 06:00:00	1325	7.25	25
2019-04-02 07:00:00	2116	13.59	45.75
2019-04-02 08:00:00	2002	12.92	42.84
2019-04-02 09:00:00	2043	10.75	43.09
2019-04-02 10:00:00	2105	11.08	43.92
2019-04-02 11:00:00	2298	11.58	48.67
2019-04-02 12:00:00	2214	11	46.67
2019-04-02 13:00:00	2210	11.25	47.33
2019-04-02 14:00:00	2381	12.92	49.83
2019-04-02 15:00:00	2504	13.67	53.42
2019-04-02 16:00:00	2682	16.58	57.67
2019-04-02 17:00:00	2543	40.92	60.59
2019-04-02 18:00:00	2203	47	56
2019-04-02 19:00:00	2392	16.25	52.5
2019-04-02 20:00:00	1810	9.58	38.59
2019-04-02 21:00:00	1509	7.34	31
2019-04-02 22:00:00	1415	7.42	29.5
2019-04-02 23:00:00	537	3.09	11.42
2019-04-03 00:00:00	304	2.44	5.89
2019-04-03 01:00:00	116	1.25	3.42
2019-04-03 02:00:00	78	1.08	2.92
2019-04-03 03:00:00	57	1.58	2.17
2019-04-03 04:00:00	109	1.42	3.67
2019-04-03 05:00:00	232	1.92	3.75
2019-04-03 06:00:00	1302	7.67	24.17
2019-04-03 07:00:00	2129	14.58	46.59
2019-04-03 08:00:00	1727	21.17	39.83
2019-04-03 09:00:00	2071	11.17	43.42
2019-04-03 10:00:00	2177	11.42	46.42
2019-04-03 11:00:00	2314	12.08	48.25
2019-04-03 12:00:00	2337	11.67	49.92
2019-04-03 13:00:00	2375	12.09	50.5
2019-04-03 14:00:00	2217	13.08	47.09
2019-04-03 15:00:00	2707	16.83	57.33
2019-04-03 16:00:00	2865	20	62.58
2019-04-03 17:00:00	2845	29.67	63.67
2019-04-03 18:00:00	2141	44.92	54.58
2019-04-03 19:00:00	2158	14.17	47.25
2019-04-03 20:00:00	1732	9	36.58
2019-04-03 21:00:00	1485	7.83	30.92
2019-04-03 22:00:00	1493	7.42	31.17
2019-04-03 23:00:00	600	3.25	12.33
2019-04-04 00:00:00	387	2.78	8.89
2019-04-04 01:00:00	157	1.59	2.5
2019-04-04 02:00:00	85	1.58	2.92
2019-04-04 03:00:00	63	1.08	3.09
2019-04-04 04:00:00	93	1.08	3
2019-04-04 05:00:00	262	2.67	5.5
2019-04-04 06:00:00	1304	6.92	24.83
2019-04-04 07:00:00	2269	13	48.17
2019-04-04 08:00:00	2082	10.92	43.83
2019-04-04 09:00:00	1917	10.09	40.84
2019-04-04 10:00:00	2096	11.17	43.67
2019-04-04 11:00:00	2300	12	48.75
2019-04-04 12:00:00	2319	11.75	48.59
2019-04-04 13:00:00	2280	12.34	49.08
2019-04-04 14:00:00	2307	12	48.08
2019-04-04 15:00:00	2454	14.17	53.25
2019-04-04 16:00:00	2537	18.08	54.58
2019-04-04 17:00:00	2658	37.75	61.83
2019-04-04 18:00:00	2121	43.92	54.33
2019-04-04 19:00:00	2216	17	48.17
2019-04-04 20:00:00	1920	10.67	41.08
2019-04-04 21:00:00	1503	7.59	31.42
2019-04-04 22:00:00	1565	7.5	32.92
2019-04-04 23:00:00	650	3.92	13.67
2019-04-05 00:00:00	389	2.78	7.67
2019-04-05 01:00:00	186	2	3.5
2019-04-05 02:00:00	128	1.25	3.09
2019-04-05 03:00:00	81	1.08	1.84
2019-04-05 04:00:00	156	2	2.67
2019-04-05 05:00:00	262	2.33	5.5
2019-04-05 06:00:00	1339	8.08	25.25
2019-04-05 07:00:00	2245	11.75	47.42
2019-04-05 08:00:00	2031	12.25	43.83
2019-04-05 09:00:00	2066	11.08	43.75
2019-04-05 10:00:00	2187	11	45.84
2019-04-05 11:00:00	2360	12	50.67
2019-04-05 12:00:00	2345	12.67	50.33
2019-04-05 13:00:00	2432	12.84	51.58
2019-04-05 14:00:00	2343	12.67	49.67
2019-04-05 15:00:00	2417	21.17	53.67
2019-04-05 16:00:00	2907	18.5	62
2019-04-05 17:00:00	2461	44.25	60.17
2019-04-05 18:00:00	1965	51.09	53.58
2019-04-05 19:00:00	2022	29.42	48
2019-04-05 20:00:00	1931	11.08	41.17
2019-04-05 21:00:00	1561	7.67	32.75
2019-04-05 22:00:00	1695	9.09	35.42
2019-04-05 23:00:00	911	4.67	18.92
2019-04-06 00:00:00	785	4.55	15
2019-04-06 01:00:00	606	3.83	13.25
2019-04-06 02:00:00	339	2.08	6.33
2019-04-06 03:00:00	252	2.09	7.33
2019-04-06 04:00:00	200	1.67	3.83
2019-04-06 05:00:00	245	1.92	5.25
2019-04-06 06:00:00	661	4	12.17
2019-04-06 07:00:00	1204	6.42	23.92
2019-04-06 08:00:00	1476	7.92	30.08
2019-04-06 09:00:00	1770	8.67	36.33
2019-04-06 10:00:00	1994	11.67	41.83
2019-04-06 11:00:00	2200	12.25	46.67
2019-04-06 12:00:00	2440	11.92	51.5
2019-04-06 13:00:00	2464	12.75	52.42
2019-04-06 14:00:00	2086	10.34	44.92
2019-04-06 15:00:00	1893	9.83	39.59
2019-04-06 16:00:00	1734	8.5	36.08
2019-04-06 17:00:00	1665	8.08	34.33
2019-04-06 18:00:00	1611	8.33	33.75
2019-04-06 19:00:00	1504	7.42	31.33
2019-04-06 20:00:00	1118	5.83	22.67
2019-04-06 21:00:00	1151	5.75	23.34
2019-04-06 22:00:00	1115	5.67	22.59
2019-04-06 23:00:00	804	4.83	16.33
2019-04-07 00:00:00	695	4.11	13.44
2019-04-07 01:00:00	584	3.58	11.58
2019-04-07 02:00:00	337	2	6.5
2019-04-07 03:00:00	354	2.08	6.67
2019-04-07 04:00:00	271	2.5	5.08
2019-04-07 05:00:00	269	1.92	4.58
2019-04-07 06:00:00	461	3.17	9.25
2019-04-07 07:00:00	663	3.33	13
2019-04-07 08:00:00	721	6.25	14.59
2019-04-07 09:00:00	997	5.5	19.75
2019-04-07 10:00:00	1121	5.33	21.83
2019-04-07 11:00:00	1447	7.33	29.17
2019-04-07 12:00:00	1647	7.5	34.42
2019-04-07 13:00:00	1359	6.75	27.67
2019-04-07 14:00:00	1303	6.92	26.75
2019-04-07 15:00:00	1277	6	25.67
2019-04-07 16:00:00	1180	6.33	24
2019-04-07 17:00:00	1345	6.58	27.33
2019-04-07 18:00:00	1300	6.83	26.33
2019-04-07 19:00:00	1310	6.33	27
2019-04-07 20:00:00	1114	5.42	22.92
2019-04-07 21:00:00	846	4.67	17
2019-04-07 22:00:00	657	3.25	12.92
2019-04-07 23:00:00	390	2.83	7.67
2019-04-08 00:00:00	277	1.33	6
2019-04-08 01:00:00	142	1.17	3.25
2019-04-08 02:00:00	58	1.58	2.34
2019-04-08 03:00:00	61	1.08	0.58
2019-04-08 04:00:00	88	1.75	2.17
2019-04-08 05:00:00	266	2.17	4.5
2019-04-08 06:00:00	1410	7.5	26.58
2019-04-08 07:00:00	2240	12.58	48.17
2019-04-08 08:00:00	2189	11.67	45.59
2019-04-08 09:00:00	2099	11.5	44.92
2019-04-08 10:00:00	2196	10.84	46.17
2019-04-08 11:00:00	2345	12	49.25
2019-04-08 12:00:00	2336	12.17	49.75
2019-04-08 13:00:00	2389	11.83	50.58
2019-04-08 14:00:00	2280	12.25	48.5
2019-04-08 15:00:00	2310	15.59	50.5
2019-04-08 16:00:00	2849	18.09	60.17
2019-04-08 17:00:00	2733	27.83	61.42
2019-04-08 18:00:00	2084	49.25	55.08
2019-04-08 19:00:00	2351	18.25	52.25
2019-04-08 20:00:00	1743	10.17	37.58
2019-04-08 21:00:00	1638	8.42	34
2019-04-08 22:00:00	1423	6.84	30.17
2019-04-08 23:00:00	486	3.5	10.84
2019-04-09 00:00:00	265	2.55	5.33
2019-04-09 01:00:00	110	1.83	1.92
2019-04-09 02:00:00	74	1.17	2.75
2019-04-09 03:00:00	45	1.67	0.67
2019-04-09 04:00:00	85	2.17	3.25
2019-04-09 05:00:00	267	2.17	4.5
2019-04-09 06:00:00	1280	7.33	24.34
2019-04-09 07:00:00	2281	12.34	47.84
2019-04-09 08:00:00	2060	11.42	44.09
2019-04-09 09:00:00	2066	10.58	43.5
2019-04-09 10:00:00	2127	12.67	45
2019-04-09 11:00:00	2320	12.42	49.42
2019-04-09 12:00:00	2370	11.67	49.75
2019-04-09 13:00:00	2188	11.08	46.33
2019-04-09 14:00:00	2223	12.08	47.08
2019-04-09 15:00:00	2606	14.08	54.75
2019-04-09 16:00:00	2742	17.58	60
2019-04-09 17:00:00	2740	34.33	62.42
2019-04-09 18:00:00	2197	46.42	55.25
2019-04-09 19:00:00	2211	19	49.5
2019-04-09 20:00:00	1831	10	39.08
2019-04-09 21:00:00	1596	8.42	33.09
2019-04-09 22:00:00	1478	7.25	31.34
2019-04-09 23:00:00	555	3.17	11.75
2019-04-10 00:00:00	336	2.55	6.33
2019-04-10 01:00:00	118	1.08	2.83
2019-04-10 02:00:00	70	1.08	2.67
2019-04-10 03:00:00	84	1.5	3
2019-04-10 04:00:00	103	1.25	3.42
2019-04-10 05:00:00	250	2.67	5.67
2019-04-10 06:00:00	1340	7.92	24.75
2019-04-10 07:00:00	2239	11.92	47.92
2019-04-10 08:00:00	1975	11.17	41.75
2019-04-10 09:00:00	2203	12.08	46.92
2019-04-10 10:00:00	2340	12.75	49.25
2019-04-10 11:00:00	2305	11.58	48.92
2019-04-10 12:00:00	2345	11.5	49.83
2019-04-10 13:00:00	2273	11.92	48.25
2019-04-10 14:00:00	2495	14	52.84
2019-04-10 15:00:00	2504	15.25	54.5
2019-04-10 16:00:00	2806	19.67	60.17
2019-04-10 17:00:00	2885	23.92	63.84
2019-04-10 18:00:00	2093	49.33	54.92
2019-04-10 19:00:00	2077	28	49.25
2019-04-10 20:00:00	1672	9.34	35.5
2019-04-10 21:00:00	1498	7.33	30.5
2019-04-10 22:00:00	1454	7	31
2019-04-10 23:00:00	543	3.25	12
2019-04-11 00:00:00	371	2.78	7.44
2019-04-11 01:00:00	154	1.92	3.75
2019-04-11 02:00:00	75	1.08	2.58
2019-04-11 03:00:00	63	1	1.59
2019-04-11 04:00:00	99	1.58	4.17
2019-04-11 05:00:00	272	2.09	5.67
2019-04-11 06:00:00	1290	7.42	24.5
2019-04-11 07:00:00	2230	12.08	47.17
2019-04-11 08:00:00	2126	11.33	44.67
2019-04-11 09:00:00	1980	11.5	41.92
2019-04-11 10:00:00	2356	11.92	49.92
2019-04-11 11:00:00	2377	12.58	50.5
2019-04-11 12:00:00	2197	11.08	46.08
2019-04-11 13:00:00	2336	11.92	50
2019-04-11 14:00:00	2371	12.67	50.17
2019-04-11 15:00:00	2659	14.25	56.34
2019-04-11 16:00:00	2820	17.59	60.34
2019-04-11 17:00:00	2476	40.17	60.5
2019-04-11 18:00:00	1653	55.92	49.75
2019-04-11 19:00:00	1729	51.42	49
2019-04-11 20:00:00	1754	12.5	38.42
2019-04-11 21:00:00	1693	9	35.09
2019-04-11 22:00:00	1502	7.17	31.5
2019-04-11 23:00:00	664	3.75	14
2019-04-12 00:00:00	408	2.89	8.22
2019-04-12 01:00:00	229	1.42	5.08
2019-04-12 02:00:00	131	1.92	3
2019-04-12 03:00:00	93	1.17	3.5
2019-04-12 04:00:00	122	1.25	3.75
2019-04-12 05:00:00	256	2.5	4.5
2019-04-12 06:00:00	1190	6.42	21.83
2019-04-12 07:00:00	2069	11.75	44.25
2019-04-12 08:00:00	2010	10.59	42.25
2019-04-12 09:00:00	2137	11.25	44.5
2019-04-12 10:00:00	2352	12.67	50
2019-04-12 11:00:00	2414	12.25	50.84
2019-04-12 12:00:00	2317	12.25	49.84
2019-04-12 13:00:00	2558	13.59	54.08
2019-04-12 14:00:00	2131	10.84	45.92
2019-04-12 15:00:00	2335	14.92	48.67
2019-04-12 16:00:00	2825	23.42	62.67
2019-04-12 17:00:00	2043	51.34	55.25
2019-04-12 18:00:00	1644	58.08	49.58
2019-04-12 19:00:00	2151	35.58	51.75
2019-04-12 20:00:00	1867	10.34	40.25
2019-04-12 21:00:00	1693	8.33	35.42
2019-04-12 22:00:00	1645	8.34	34
2019-04-12 23:00:00	951	5.33	20.17
2019-04-13 00:00:00	917	4.89	17.44
2019-04-13 01:00:00	591	3.67	13.92
2019-04-13 02:00:00	304	1.92	5.67
2019-04-13 03:00:00	235	1.5	4.33
2019-04-13 04:00:00	245	2.17	5.25
2019-04-13 05:00:00	278	1.92	5.75
2019-04-13 06:00:00	696	4.33	12.75
2019-04-13 07:00:00	1235	6.25	24.92
2019-04-13 08:00:00	1338	6.92	26.84
2019-04-13 09:00:00	1667	8.92	34
2019-04-13 10:00:00	1990	9.92	41.83
2019-04-13 11:00:00	2177	11.25	46.08
2019-04-13 12:00:00	2482	12.33	51.92
2019-04-13 13:00:00	2345	11.25	50.09
2019-04-13 14:00:00	1964	10.25	41.5
2019-04-13 15:00:00	1725	8.42	35.75
2019-04-13 16:00:00	1670	8.34	34.75
2019-04-13 17:00:00	1669	7.92	34.83
2019-04-13 18:00:00	1671	8.08	34.67
2019-04-13 19:00:00	1401	7.42	29.34
2019-04-13 20:00:00	1224	6.08	25
2019-04-13 21:00:00	1081	6	22.17
2019-04-13 22:00:00	1055	5.42	21.17
2019-04-13 23:00:00	809	4.17	16
2019-04-14 00:00:00	732	4.56	14.89
2019-04-14 01:00:00	496	2.83	9.67
2019-04-14 02:00:00	352	2.58	6.92
2019-04-14 03:00:00	279	1.92	5.09
2019-04-14 04:00:00	246	1.83	4.5
2019-04-14 05:00:00	275	2.34	5
2019-04-14 06:00:00	370	2	6.58
2019-04-14 07:00:00	638	3.75	12.25
2019-04-14 08:00:00	733	3.5	13.83
2019-04-14 09:00:00	950	4.58	18.75
2019-04-14 10:00:00	1032	5.5	20.42
2019-04-14 11:00:00	1399	6.5	27.25
2019-04-14 12:00:00	1641	8.17	34.92
2019-04-14 13:00:00	1453	6.67	29.58
2019-04-14 14:00:00	1258	5.92	25.5
2019-04-14 15:00:00	1220	6.59	25.17
2019-04-14 16:00:00	1101	5.34	22.58
2019-04-14 17:00:00	1088	6	21.67
2019-04-14 18:00:00	1182	5.92	23.58
2019-04-14 19:00:00	1205	5.84	24.75
2019-04-14 20:00:00	1090	5.92	21.92
2019-04-14 21:00:00	831	4.17	16.83
2019-04-14 22:00:00	509	3.42	10.33
2019-04-14 23:00:00	328	1.84	6.17
2019-04-15 00:00:00	211	2	5.44
2019-04-15 01:00:00	124	1.83	3.75
2019-04-15 02:00:00	85	1.17	3.17
2019-04-15 03:00:00	67	1.08	1.75
2019-04-15 04:00:00	93	1.83	3.25
2019-04-15 05:00:00	276	2.17	4.83
2019-04-15 06:00:00	1317	9.92	25.75
2019-04-15 07:00:00	2261	13	48.34
2019-04-15 08:00:00	2025	10.58	42.5
2019-04-15 09:00:00	1941	10.5	41.25
2019-04-15 10:00:00	2125	10.75	44.59
2019-04-15 11:00:00	2231	11.09	46.92
2019-04-15 12:00:00	2291	11.67	48.5
2019-04-15 13:00:00	2214	11.25	47.17
2019-04-15 14:00:00	2165	11.67	45.5
2019-04-15 15:00:00	2560	13.92	54
2019-04-15 16:00:00	2762	18.5	59
2019-04-15 17:00:00	2668	23.42	60.17
2019-04-15 18:00:00	2416	21.67	54
2019-04-15 19:00:00	2259	16.92	49.17
2019-04-15 20:00:00	1628	8.92	35.25
2019-04-15 21:00:00	1527	7.83	31.67
2019-04-15 22:00:00	1196	6.67	25.33
2019-04-15 23:00:00	428	2.42	8.75
2019-04-16 00:00:00	237	3.67	8.11
2019-04-16 01:00:00	97	1.5	4.08
2019-04-16 02:00:00	56	2.67	3.08
2019-04-16 03:00:00	54	1.58	3
2019-04-16 04:00:00	100	1.42	2.42
2019-04-16 05:00:00	254	2.08	5.08
2019-04-16 06:00:00	1242	7.5	23.25
2019-04-16 07:00:00	2245	12	47
2019-04-16 08:00:00	1963	11.25	42.33
2019-04-16 09:00:00	1838	9.58	38.17
2019-04-16 10:00:00	1872	13.17	39.92
2019-04-16 11:00:00	1999	21.17	44.75
2019-04-16 12:00:00	2121	12.67	45.5
2019-04-16 13:00:00	1970	13.92	42.92
2019-04-16 14:00:00	2160	12.42	45.75
2019-04-16 15:00:00	2408	11.92	49.42
2019-04-16 16:00:00	2614	16.75	56.92
2019-04-16 17:00:00	2747	23.34	60.5
2019-04-16 18:00:00	2262	40.67	55.25
2019-04-16 19:00:00	2356	22.83	53.42
2019-04-16 20:00:00	1726	9.33	36.5
2019-04-16 21:00:00	1440	10.09	30.84
2019-04-16 22:00:00	1266	5.75	26.17
2019-04-16 23:00:00	518	4.25	10.5
2019-04-17 00:00:00	255	8.67	7.89
2019-04-17 01:00:00	155	1.33	3.5
2019-04-17 02:00:00	100	1.75	2.58
2019-04-17 03:00:00	66	1	3.25
2019-04-17 04:00:00	77	1.08	2.84
2019-04-17 05:00:00	255	2.59	5.17
2019-04-17 06:00:00	1141	9.17	21.92
2019-04-17 07:00:00	2231	12.59	47.5
2019-04-17 08:00:00	1646	19.58	38.42
2019-04-17 09:00:00	1912	9.67	39.42
2019-04-17 10:00:00	2093	11.25	44.09
2019-04-17 11:00:00	2356	12.5	49.5
2019-04-17 12:00:00	2442	12.84	51.92
2019-04-17 13:00:00	2395	12.83	51.5
2019-04-17 14:00:00	2329	12.09	49.42
2019-04-17 15:00:00	2508	13.58	52.75
2019-04-17 16:00:00	2812	18.33	60.42
2019-04-17 17:00:00	2392	43.42	59.08
2019-04-17 18:00:00	2072	44.17	52.92
2019-04-17 19:00:00	1975	41.08	50.5
2019-04-17 20:00:00	1827	9.92	39.17
2019-04-17 21:00:00	1588	8.42	33
2019-04-17 22:00:00	1258	12.75	28.75
2019-04-17 23:00:00	677	6.5	14.83
2019-04-18 00:00:00	461	2.44	8.78
2019-04-18 01:00:00	233	1.58	5.08
2019-04-18 02:00:00	115	1.75	3.67
2019-04-18 03:00:00	90	2.83	3.75
2019-04-18 04:00:00	127	1.33	2.75
2019-04-18 05:00:00	305	3	5.42
2019-04-18 06:00:00	1022	5.58	19.25
2019-04-18 07:00:00	1709	12.92	36.5
2019-04-18 08:00:00	1892	10.08	39.67
2019-04-18 09:00:00	1970	10.17	41.17
2019-04-18 10:00:00	2194	11.75	45.92
2019-04-18 11:00:00	2351	11.75	50.17
2019-04-18 12:00:00	2123	13.5	45.67
2019-04-18 13:00:00	2261	12.83	47.5
2019-04-18 14:00:00	2289	13.5	49.09
2019-04-18 15:00:00	2648	15.58	56.5
2019-04-18 16:00:00	2667	21.5	58.58
2019-04-18 17:00:00	2541	23.67	56.34
2019-04-18 18:00:00	2411	21.17	53.5
2019-04-18 19:00:00	2205	14	48.59
2019-04-18 20:00:00	1580	8.83	33.42
2019-04-18 21:00:00	1293	9.17	27.33
2019-04-18 22:00:00	1052	5.5	21.67
2019-04-18 23:00:00	711	4.58	14.75
2019-04-19 00:00:00	560	3.67	10.89
2019-04-19 01:00:00	349	2.67	6.75
2019-04-19 02:00:00	223	1.5	4
2019-04-19 03:00:00	205	1.75	5.5
2019-04-19 04:00:00	182	1.92	4
2019-04-19 05:00:00	256	1.75	5.34
2019-04-19 06:00:00	491	3.25	10
2019-04-19 07:00:00	700	3.58	13.58
2019-04-19 08:00:00	886	7	17.92
2019-04-19 09:00:00	881	5	17.67
2019-04-19 10:00:00	1026	5.17	20.17
2019-04-19 11:00:00	1181	5.67	23.42
2019-04-19 12:00:00	1102	7.84	22.5
2019-04-19 13:00:00	1027	8.33	21.09
2019-04-19 14:00:00	796	4.67	17
2019-04-19 15:00:00	819	4.92	16.34
2019-04-19 16:00:00	1104	11	23.25
2019-04-19 17:00:00	823	10.17	19
2019-04-19 18:00:00	955	9.25	19.75
2019-04-19 19:00:00	938	9.83	21.67
2019-04-19 20:00:00	662	4.08	12.58
2019-04-19 21:00:00	589	3	11.59
2019-04-19 22:00:00	455	3.25	8.83
2019-04-19 23:00:00	380	2.25	6.92
2019-04-20 00:00:00	392	2.67	7
2019-04-20 01:00:00	443	3.08	11.42
2019-04-20 02:00:00	117	1.25	3.83
2019-04-20 03:00:00	115	1.67	3.58
2019-04-20 04:00:00	150	1.33	3.5
2019-04-20 05:00:00	155	1.75	2.42
2019-04-20 06:00:00	389	2.92	6.92
2019-04-20 07:00:00	658	3.67	12.5
2019-04-20 08:00:00	790	5.92	15.67
2019-04-20 09:00:00	1034	5.59	20.5
2019-04-20 10:00:00	1323	6.17	26.25
2019-04-20 11:00:00	1570	7.92	32.33
2019-04-20 12:00:00	1644	8.33	34.33
2019-04-20 13:00:00	1587	10.83	34
2019-04-20 14:00:00	1278	6	26.08
2019-04-20 15:00:00	1168	5.67	23.92
2019-04-20 16:00:00	1076	7.42	22.42
2019-04-20 17:00:00	835	4	16.5
2019-04-20 18:00:00	1015	7.25	20.83
2019-04-20 19:00:00	1108	9.25	23.5
2019-04-20 20:00:00	823	12.08	19.5
2019-04-20 21:00:00	789	4.67	15.75
2019-04-20 22:00:00	732	3.84	14
2019-04-20 23:00:00	577	3.58	11.58
2019-04-21 00:00:00	525	2.44	10.11
2019-04-21 01:00:00	301	2	5.67
2019-04-21 02:00:00	222	2.17	6
2019-04-21 03:00:00	154	1.33	2.42
2019-04-21 04:00:00	168	1.92	4.67
2019-04-21 05:00:00	167	1.59	2.75
2019-04-21 06:00:00	359	2.75	7.17
2019-04-21 07:00:00	572	3.09	11.92
2019-04-21 08:00:00	680	14.83	17.08
2019-04-21 09:00:00	725	3.92	14.59
2019-04-21 10:00:00	879	4.17	17.08
2019-04-21 11:00:00	1344	6.58	26.58
2019-04-21 12:00:00	1232	5.67	25.25
2019-04-21 13:00:00	1005	4.92	20.92
2019-04-21 14:00:00	1031	5.5	20.67
2019-04-21 15:00:00	1022	6.34	20.5
2019-04-21 16:00:00	921	5.17	18.34
2019-04-21 17:00:00	1000	5.25	20.08
2019-04-21 18:00:00	1115	5.67	22
2019-04-21 19:00:00	1152	6.17	23.59
2019-04-21 20:00:00	1016	5.42	20.34
2019-04-21 21:00:00	872	4.25	17.59
2019-04-21 22:00:00	694	4	13.5
2019-04-21 23:00:00	480	2.5	9.42
2019-04-22 00:00:00	315	2.45	6
2019-04-22 01:00:00	144	1.33	4.42
2019-04-22 02:00:00	93	1.25	3.33
2019-04-22 03:00:00	90	1.5	2.33
2019-04-22 04:00:00	168	1.59	3.75
2019-04-22 05:00:00	320	2.83	5.75
2019-04-22 06:00:00	1435	7.75	27.25
2019-04-22 07:00:00	2277	12.08	48.92
2019-04-22 08:00:00	1794	12.17	38.25
2019-04-22 09:00:00	2080	11.92	43.42
2019-04-22 10:00:00	2215	11.75	47.17
2019-04-22 11:00:00	2368	12.5	50.08
2019-04-22 12:00:00	2263	11.5	47.67
2019-04-22 13:00:00	2165	11.75	47.09
2019-04-22 14:00:00	2153	17.33	46.17
2019-04-22 15:00:00	2401	12.59	51.08
2019-04-22 16:00:00	2788	16.67	59.92
2019-04-22 17:00:00	2844	22.67	62.58
2019-04-22 18:00:00	2536	18	55.33
2019-04-22 19:00:00	2595	16.25	56.25
2019-04-22 20:00:00	1845	9.34	39.42
2019-04-22 21:00:00	1465	7.67	30.84
2019-04-22 22:00:00	1345	6.58	28
2019-04-22 23:00:00	491	3.42	10.09
2019-04-23 00:00:00	248	1.22	5
2019-04-23 01:00:00	73	1.08	2.83
2019-04-23 02:00:00	65	1.58	3.33
2019-04-23 03:00:00	64	1.08	0.92
2019-04-23 04:00:00	92	1.67	2
2019-04-23 05:00:00	282	2.08	5
2019-04-23 06:00:00	1328	7.08	24.75
2019-04-23 07:00:00	2306	13.17	49.09
2019-04-23 08:00:00	1989	10.59	42.42
2019-04-23 09:00:00	1974	10.25	41.34
2019-04-23 10:00:00	2228	11.67	47.25
2019-04-23 11:00:00	2261	11.5	47.67
2019-04-23 12:00:00	2284	11.58	48.08
2019-04-23 13:00:00	2178	11.5	46.67
2019-04-23 14:00:00	2235	11.67	47.09
2019-04-23 15:00:00	2463	13.83	52
2019-04-23 16:00:00	2740	19.42	59.34
2019-04-23 17:00:00	2701	36.5	62.92
2019-04-23 18:00:00	2346	37	56.25
2019-04-23 19:00:00	2160	13.75	47.08
2019-04-23 20:00:00	1696	10.5	36.42
2019-04-23 21:00:00	1446	7.75	29.67
2019-04-23 22:00:00	1361	6.5	28.33
2019-04-23 23:00:00	521	3.58	10.67
2019-04-24 00:00:00	364	1.67	6.89
2019-04-24 01:00:00	135	1.5	4.17
2019-04-24 02:00:00	60	1.58	3.58
2019-04-24 03:00:00	61	1.08	2.75
2019-04-24 04:00:00	99	1.92	2.92
2019-04-24 05:00:00	270	2.09	4.83
2019-04-24 06:00:00	1268	7	23.67
2019-04-24 07:00:00	2211	13.34	47.5
2019-04-24 08:00:00	1961	11.08	41.5
2019-04-24 09:00:00	2073	10.92	43.67
2019-04-24 10:00:00	2106	11.5	44.5
2019-04-24 11:00:00	2287	11.83	47.84
2019-04-24 12:00:00	2296	11.42	48.83
2019-04-24 13:00:00	2279	12.25	48.58
2019-04-24 14:00:00	2273	12.08	47.92
2019-04-24 15:00:00	2507	13.58	52.92
2019-04-24 16:00:00	2731	15.5	58.75
2019-04-24 17:00:00	2917	21	63.75
2019-04-24 18:00:00	2580	17.33	55.92
2019-04-24 19:00:00	2552	17.75	56.08
2019-04-24 20:00:00	1770	9.08	37.25
2019-04-24 21:00:00	1518	8.25	32.17
2019-04-24 22:00:00	1486	7.33	31.42
2019-04-24 23:00:00	596	3.25	12.17
2019-04-25 00:00:00	348	2.56	7.78
2019-04-25 01:00:00	126	1.25	3.92
2019-04-25 02:00:00	108	1.25	3.42
2019-04-25 03:00:00	150	2	3.67
2019-04-25 04:00:00	116	1.5	3.34
2019-04-25 05:00:00	264	2	4.08
2019-04-25 06:00:00	1310	8	24.92
2019-04-25 07:00:00	2311	12.67	49.08
2019-04-25 08:00:00	1956	10.42	41.59
2019-04-25 09:00:00	2031	11.33	42.5
2019-04-25 10:00:00	2205	11.33	46.5
2019-04-25 11:00:00	2271	12	48.08
2019-04-25 12:00:00	2308	11.5	48.92
2019-04-25 13:00:00	2309	11.75	48.59
2019-04-25 14:00:00	2268	12.17	48.09
2019-04-25 15:00:00	2532	13.75	53.42
2019-04-25 16:00:00	2539	28.67	57.75
2019-04-25 17:00:00	2834	22.42	62.59
2019-04-25 18:00:00	2432	29.75	56.25
2019-04-25 19:00:00	2338	15.42	50.42
2019-04-25 20:00:00	1887	9.5	40.25
2019-04-25 21:00:00	1507	8.25	31.84
2019-04-25 22:00:00	1511	7.25	30.92
2019-04-25 23:00:00	693	3.75	15
2019-04-26 00:00:00	427	3	8.22
2019-04-26 01:00:00	203	1.5	4.42
2019-04-26 02:00:00	109	1.75	3.59
2019-04-26 03:00:00	109	1.25	1.83
2019-04-26 04:00:00	120	1.58	2.75
2019-04-26 05:00:00	237	2.59	4.17
2019-04-26 06:00:00	1246	7.09	22.92
2019-04-26 07:00:00	2072	11.58	44.42
2019-04-26 08:00:00	1737	10.33	37.34
2019-04-26 09:00:00	2051	10.58	42.83
2019-04-26 10:00:00	2165	11.5	45.25
2019-04-26 11:00:00	2497	12.83	52.84
2019-04-26 12:00:00	2403	12.83	51.33
2019-04-26 13:00:00	2519	12.5	53.25
2019-04-26 14:00:00	2469	13.08	52.17
2019-04-26 15:00:00	2626	16.92	56.58
2019-04-26 16:00:00	2906	21.83	63.5
2019-04-26 17:00:00	2454	36.92	58.75
2019-04-26 18:00:00	2225	32	52.5
2019-04-26 19:00:00	2536	16.17	55.33
2019-04-26 20:00:00	1791	10.33	38.17
2019-04-26 21:00:00	1542	7.92	32.25
2019-04-26 22:00:00	1578	8.42	32.5
2019-04-26 23:00:00	927	4.67	19.17
2019-04-27 00:00:00	1227	6.44	24.78
2019-04-27 01:00:00	440	3.08	8.83
2019-04-27 02:00:00	316	2.17	5.83
2019-04-27 03:00:00	234	1.42	4.08
2019-04-27 04:00:00	189	2.25	3.67
2019-04-27 05:00:00	265	1.92	4.33
2019-04-27 06:00:00	636	3.92	11.84
2019-04-27 07:00:00	1250	6.5	25.17
2019-04-27 08:00:00	1449	7.42	29.58
2019-04-27 09:00:00	1645	8.75	33.83
2019-04-27 10:00:00	1930	9.5	39.59
2019-04-27 11:00:00	2008	9.75	42.08
2019-04-27 12:00:00	2416	12.5	51.09
2019-04-27 13:00:00	2193	10.92	46.67
2019-04-27 14:00:00	1910	10	40.17
2019-04-27 15:00:00	1592	8.17	33.58
2019-04-27 16:00:00	1717	8.42	35.42
2019-04-27 17:00:00	1529	8.59	32.17
2019-04-27 18:00:00	1531	7.58	31.59
2019-04-27 19:00:00	1357	7.33	28.17
2019-04-27 20:00:00	1356	6.5	27.5
2019-04-27 21:00:00	1080	5.5	22.17
2019-04-27 22:00:00	998	5.42	19.92
2019-04-27 23:00:00	837	4.08	16.75
2019-04-28 00:00:00	789	4.67	15.89
2019-04-28 01:00:00	402	3.17	7.83
2019-04-28 02:00:00	358	2.83	6.75
2019-04-28 03:00:00	303	1.92	5.58
2019-04-28 04:00:00	209	2.34	5.34
2019-04-28 05:00:00	188	1.67	4.92
2019-04-28 06:00:00	389	1.84	6.67
2019-04-28 07:00:00	636	4	12.17
2019-04-28 08:00:00	761	3.67	14.09
2019-04-28 09:00:00	933	4.5	18.67
2019-04-28 10:00:00	1070	5.75	21.42
2019-04-28 11:00:00	1389	6.42	27.34
2019-04-28 12:00:00	1439	7.42	29.67
2019-04-28 13:00:00	1254	6.17	26
2019-04-28 14:00:00	1131	5.67	22.83
2019-04-28 15:00:00	1129	5.92	22.58
2019-04-28 16:00:00	1156	5.75	23.42
2019-04-28 17:00:00	1282	7	26.25
2019-04-28 18:00:00	1320	6.5	26.25
2019-04-28 19:00:00	1234	6	25.42
2019-04-28 20:00:00	1051	5.67	21.5
2019-04-28 21:00:00	853	4.25	17
2019-04-28 22:00:00	601	3	11.75
2019-04-28 23:00:00	421	2.83	8.08
2019-04-29 00:00:00	297	2.22	6.11
2019-04-29 01:00:00	129	1.83	3.75
2019-04-29 02:00:00	82	1.08	3.58
2019-04-29 03:00:00	50	1.08	2.5
2019-04-29 04:00:00	105	1.83	1.92
2019-04-29 05:00:00	321	2.5	5.59
2019-04-29 06:00:00	1324	7.42	24.67
2019-04-29 07:00:00	2393	13.92	51.25
2019-04-29 08:00:00	2050	12.17	43.5
2019-04-29 09:00:00	2040	10.59	43.5
2019-04-29 10:00:00	2198	11.83	45.84
2019-04-29 11:00:00	2259	11.25	48
2019-04-29 12:00:00	2281	11.34	47.92
2019-04-29 13:00:00	2232	11.83	47.42
2019-04-29 14:00:00	2227	11.34	46.59
2019-04-29 15:00:00	2433	13.92	51.75
2019-04-29 16:00:00	2896	17.67	62.09
2019-04-29 17:00:00	2756	31.75	62.84
2019-04-29 18:00:00	2430	35.08	57.42
2019-04-29 19:00:00	2351	14.58	50.92
2019-04-29 20:00:00	1709	9.42	36.75
2019-04-29 21:00:00	1497	7.42	30.75
2019-04-29 22:00:00	1428	6.92	30.17
2019-04-29 23:00:00	441	3.33	9.17
2019-04-30 00:00:00	297	2.22	5.56
2019-04-30 01:00:00	100	1.67	2.75
2019-04-30 02:00:00	95	1.08	3
2019-04-30 03:00:00	45	1.08	2.5
2019-04-30 04:00:00	99	1.58	3.17
2019-04-30 05:00:00	242	2	4.09
2019-04-30 06:00:00	1226	7.25	23.25
2019-04-30 07:00:00	2245	12.42	47.25
2019-04-30 08:00:00	2048	10.67	43
2019-04-30 09:00:00	1950	10.58	42
2019-04-30 10:00:00	2272	11.83	47.17
2019-04-30 11:00:00	2239	10.92	47.58
2019-04-30 12:00:00	2285	11.67	48.08
2019-04-30 13:00:00	2333	11.92	49.83
2019-04-30 14:00:00	2299	12.5	48.67
2019-04-30 15:00:00	2582	14.33	54.17
2019-04-30 16:00:00	2814	16.59	60.83
2019-04-30 17:00:00	2566	35.75	60.25
2019-04-30 18:00:00	2075	49.58	54.25
2019-04-30 19:00:00	2185	30.67	52.09
2019-04-30 20:00:00	1900	9.67	39.75
2019-04-30 21:00:00	1635	8.17	33.92
2019-04-30 22:00:00	1602	8.59	33.75
2019-04-30 23:00:00	783	4.08	16.17
2019-05-01 00:00:00	689	3.89	13.67

## Sheet: PM 05280 02
Data/Hora	Intensidade(carros/hora)	Ocupacao(%)	Carga(%)
2019-04-01 00:00:00	35	0	0.44
2019-04-01 01:00:00	16	0	0.08
2019-04-01 02:00:00	12	0	0
2019-04-01 03:00:00	11	0	0.33
2019-04-01 04:00:00	26	0	0.25
2019-04-01 05:00:00	54	0	0.92
2019-04-01 06:00:00	472	1.75	17.17
2019-04-01 07:00:00	757	4	31.42
2019-04-01 08:00:00	662	5	27.67
2019-04-01 09:00:00	557	3	22.75
2019-04-01 10:00:00	469	2.67	19
2019-04-01 11:00:00	468	2.25	18.59
2019-04-01 12:00:00	546	2.84	21.58
2019-04-01 13:00:00	560	3.09	22.25
2019-04-01 14:00:00	540	3.25	22.08
2019-04-01 15:00:00	461	2.83	19.17
2019-04-01 16:00:00	492	2.92	19.59
2019-04-01 17:00:00	481	2.84	19.33
2019-04-01 18:00:00	464	2.58	18.5
2019-04-01 19:00:00	485	2.09	19.09
2019-04-01 20:00:00	343	1.25	14.17
2019-04-01 21:00:00	187	0.25	6.92
2019-04-01 22:00:00	127	0	4.42
2019-04-01 23:00:00	69	0	2.17
2019-04-02 00:00:00	49	0	1.22
2019-04-02 01:00:00	19	0	0.08
2019-04-02 02:00:00	10	0	0
2019-04-02 03:00:00	5	0	0.17
2019-04-02 04:00:00	18	0	0.08
2019-04-02 05:00:00	52	0	1.17
2019-04-02 06:00:00	464	2.17	16.83
2019-04-02 07:00:00	724	3.84	29.67
2019-04-02 08:00:00	633	3.09	25.75
2019-04-02 09:00:00	552	3.33	22.33
2019-04-02 10:00:00	485	2.92	19.83
2019-04-02 11:00:00	464	3	18.84
2019-04-02 12:00:00	500	2.42	19.42
2019-04-02 13:00:00	611	3.42	24.42
2019-04-02 14:00:00	538	3.17	21.92
2019-04-02 15:00:00	538	3.42	21.75
2019-04-02 16:00:00	562	3.25	22.58
2019-04-02 17:00:00	535	3	21.5
2019-04-02 18:00:00	463	2.17	18.42
2019-04-02 19:00:00	529	2.92	21
2019-04-02 20:00:00	327	1.08	13.5
2019-04-02 21:00:00	213	0.25	8.08
2019-04-02 22:00:00	161	0.17	5.5
2019-04-02 23:00:00	62	0	2.08
2019-04-03 00:00:00	44	0	1.11
2019-04-03 01:00:00	15	0	0.08
2019-04-03 02:00:00	7	0	0
2019-04-03 03:00:00	6	0	0
2019-04-03 04:00:00	12	0	0.08
2019-04-03 05:00:00	51	0	0.75
2019-04-03 06:00:00	423	1.59	15.42
2019-04-03 07:00:00	691	3.33	28.25
2019-04-03 08:00:00	548	1.67	22.25
2019-04-03 09:00:00	537	3.25	21.5
2019-04-03 10:00:00	534	3	22.09
2019-04-03 11:00:00	462	2.67	18.33
2019-04-03 12:00:00	536	3	21.17
2019-04-03 13:00:00	579	3.42	23.09
2019-04-03 14:00:00	498	2.83	20.17
2019-04-03 15:00:00	554	4.09	22.17
2019-04-03 16:00:00	519	2.75	21.08
2019-04-03 17:00:00	514	2.92	20.5
2019-04-03 18:00:00	467	2.33	18.42
2019-04-03 19:00:00	454	2.08	18
2019-04-03 20:00:00	327	1.08	13.42
2019-04-03 21:00:00	201	0.25	7.67
2019-04-03 22:00:00	189	0.17	6.75
2019-04-03 23:00:00	69	0	2.17
2019-04-04 00:00:00	51	0	1.22
2019-04-04 01:00:00	24	0	0.25
2019-04-04 02:00:00	6	0	0.08
2019-04-04 03:00:00	8	0	0
2019-04-04 04:00:00	11	0	0
2019-04-04 05:00:00	52	0	0.92
2019-04-04 06:00:00	476	2.08	16.83
2019-04-04 07:00:00	700	3.67	28.67
2019-04-04 08:00:00	624	3.42	25.92
2019-04-04 09:00:00	530	3.17	21.08
2019-04-04 10:00:00	466	2.75	18.92
2019-04-04 11:00:00	408	1.92	16.34
2019-04-04 12:00:00	457	2.09	17.67
2019-04-04 13:00:00	571	3.17	22.42
2019-04-04 14:00:00	549	3.33	22.67
2019-04-04 15:00:00	485	2.58	19.33
2019-04-04 16:00:00	500	2.59	19.5
2019-04-04 17:00:00	545	3.08	21.92
2019-04-04 18:00:00	473	2.5	18.5
2019-04-04 19:00:00	539	2.83	21.58
2019-04-04 20:00:00	427	1.75	17.33
2019-04-04 21:00:00	227	0.42	9.08
2019-04-04 22:00:00	202	0.33	7.75
2019-04-04 23:00:00	84	0.08	2.67
2019-04-05 00:00:00	52	0	1.11
2019-04-05 01:00:00	29	0	0.33
2019-04-05 02:00:00	28	0	0.08
2019-04-05 03:00:00	18	0	0.58
2019-04-05 04:00:00	22	0	0
2019-04-05 05:00:00	47	0	0.75
2019-04-05 06:00:00	434	1.75	15.17
2019-04-05 07:00:00	713	3.75	29.08
2019-04-05 08:00:00	651	3.67	26.75
2019-04-05 09:00:00	587	3.58	23.83
2019-04-05 10:00:00	553	4.08	22.83
2019-04-05 11:00:00	469	2.67	18.67
2019-04-05 12:00:00	513	2.75	20.67
2019-04-05 13:00:00	549	3.09	22.25
2019-04-05 14:00:00	541	3.5	21.92
2019-04-05 15:00:00	506	3	20.08
2019-04-05 16:00:00	572	3	23
2019-04-05 17:00:00	531	2.92	21.17
2019-04-05 18:00:00	474	2.67	19
2019-04-05 19:00:00	488	2.5	19.33
2019-04-05 20:00:00	448	2	18.25
2019-04-05 21:00:00	215	0.42	8.58
2019-04-05 22:00:00	195	0.25	7.34
2019-04-05 23:00:00	135	0	4.75
2019-04-06 00:00:00	101	0	3.22
2019-04-06 01:00:00	76	0	2.34
2019-04-06 02:00:00	36	0	0.58
2019-04-06 03:00:00	35	0	0.42
2019-04-06 04:00:00	24	0	0
2019-04-06 05:00:00	40	1.17	0.92
2019-04-06 06:00:00	133	0	4.25
2019-04-06 07:00:00	218	0.25	7.92
2019-04-06 08:00:00	333	1.42	12.84
2019-04-06 09:00:00	351	2.17	13.92
2019-04-06 10:00:00	385	1.92	15.25
2019-04-06 11:00:00	405	2	16.17
2019-04-06 12:00:00	433	2	17
2019-04-06 13:00:00	478	2.17	19.08
2019-04-06 14:00:00	383	1.67	15.58
2019-04-06 15:00:00	299	0.75	11.42
2019-04-06 16:00:00	288	0.84	10.92
2019-04-06 17:00:00	283	1	11.17
2019-04-06 18:00:00	254	0.75	9.67
2019-04-06 19:00:00	261	0.59	9.92
2019-04-06 20:00:00	226	0.33	8.33
2019-04-06 21:00:00	207	0.42	7.84
2019-04-06 22:00:00	185	0.17	6.92
2019-04-06 23:00:00	147	0	5.17
2019-04-07 00:00:00	140	0.11	4.22
2019-04-07 01:00:00	111	0	3.92
2019-04-07 02:00:00	41	0	0.75
2019-04-07 03:00:00	54	0	1.08
2019-04-07 04:00:00	38	0	0.75
2019-04-07 05:00:00	29	0	0.33
2019-04-07 06:00:00	76	0	1.92
2019-04-07 07:00:00	85	0	2.67
2019-04-07 08:00:00	137	0.08	4.33
2019-04-07 09:00:00	157	0.08	5.5
2019-04-07 10:00:00	183	0.17	6.67
2019-04-07 11:00:00	217	0.25	8
2019-04-07 12:00:00	237	0.17	8.92
2019-04-07 13:00:00	220	0.25	8.17
2019-04-07 14:00:00	196	0.25	7.17
2019-04-07 15:00:00	175	0.08	6.5
2019-04-07 16:00:00	199	0.08	7.34
2019-04-07 17:00:00	239	0.5	9
2019-04-07 18:00:00	217	0.34	8
2019-04-07 19:00:00	190	0.25	6.92
2019-04-07 20:00:00	173	0	6
2019-04-07 21:00:00	130	0	4.5
2019-04-07 22:00:00	66	0	1.67
2019-04-07 23:00:00	30	0	0.58
2019-04-08 00:00:00	8	0	0.11
2019-04-08 01:00:00	22	0	0.25
2019-04-08 02:00:00	13	0	0.08
2019-04-08 03:00:00	5	0	0
2019-04-08 04:00:00	14	0	0
2019-04-08 05:00:00	56	0	1.25
2019-04-08 06:00:00	480	1.75	17
2019-04-08 07:00:00	710	3.59	29.08
2019-04-08 08:00:00	649	3.42	26.42
2019-04-08 09:00:00	558	3.5	23.42
2019-04-08 10:00:00	472	3.67	19.42
2019-04-08 11:00:00	492	2.59	19.17
2019-04-08 12:00:00	528	2.75	20.83
2019-04-08 13:00:00	577	3.17	23.08
2019-04-08 14:00:00	546	3.34	22.17
2019-04-08 15:00:00	494	2.67	19.33
2019-04-08 16:00:00	528	3	21.08
2019-04-08 17:00:00	546	3.33	22.17
2019-04-08 18:00:00	455	2.17	18.08
2019-04-08 19:00:00	486	2.25	19.34
2019-04-08 20:00:00	332	1.25	13.67
2019-04-08 21:00:00	237	0.75	9.09
2019-04-08 22:00:00	189	0.34	6.92
2019-04-08 23:00:00	63	0	2
2019-04-09 00:00:00	40	0	0.78
2019-04-09 01:00:00	16	0	0.08
2019-04-09 02:00:00	9	0	0.17
2019-04-09 03:00:00	7	0	0
2019-04-09 04:00:00	18	0	0
2019-04-09 05:00:00	57	0	1.25
2019-04-09 06:00:00	446	1.58	16.08
2019-04-09 07:00:00	727	4	29.75
2019-04-09 08:00:00	668	3.42	27.58
2019-04-09 09:00:00	543	3.67	22.25
2019-04-09 10:00:00	571	3.5	22.75
2019-04-09 11:00:00	486	2.59	19.59
2019-04-09 12:00:00	502	2.59	19.67
2019-04-09 13:00:00	533	2.75	21.33
2019-04-09 14:00:00	568	4.33	23.5
2019-04-09 15:00:00	558	3.5	22.08
2019-04-09 16:00:00	589	3.5	23.67
2019-04-09 17:00:00	556	3	22.33
2019-04-09 18:00:00	476	2.58	18.67
2019-04-09 19:00:00	524	2.92	21.34
2019-04-09 20:00:00	346	1.34	13.92
2019-04-09 21:00:00	218	0.5	8.25
2019-04-09 22:00:00	177	0.25	6.09
2019-04-09 23:00:00	70	0	2.42
2019-04-10 00:00:00	32	0	0.67
2019-04-10 01:00:00	16	0	0.58
2019-04-10 02:00:00	6	0	0
2019-04-10 03:00:00	8	0	0
2019-04-10 04:00:00	13	0	0.33
2019-04-10 05:00:00	58	0	1.17
2019-04-10 06:00:00	453	1.92	16.75
2019-04-10 07:00:00	727	4.42	29.75
2019-04-10 08:00:00	566	3.59	23.42
2019-04-10 09:00:00	523	3	21.08
2019-04-10 10:00:00	540	3.17	21.92
2019-04-10 11:00:00	492	2.92	19.5
2019-04-10 12:00:00	506	2.5	20.42
2019-04-10 13:00:00	615	3.25	24.5
2019-04-10 14:00:00	605	3.5	24.75
2019-04-10 15:00:00	507	2.92	20.17
2019-04-10 16:00:00	560	3.5	22.42
2019-04-10 17:00:00	579	3.5	23.42
2019-04-10 18:00:00	467	2.5	18.92
2019-04-10 19:00:00	490	2.42	19.42
2019-04-10 20:00:00	306	1.08	12.58
2019-04-10 21:00:00	204	0.33	7.83
2019-04-10 22:00:00	165	0.17	5.92
2019-04-10 23:00:00	59	0	1.92
2019-04-11 00:00:00	40	0	1.55
2019-04-11 01:00:00	25	0	0.25
2019-04-11 02:00:00	11	0	0
2019-04-11 03:00:00	9	0	0.08
2019-04-11 04:00:00	15	0	0
2019-04-11 05:00:00	53	0	1.08
2019-04-11 06:00:00	458	1.84	16.25
2019-04-11 07:00:00	713	3.5	28.83
2019-04-11 08:00:00	620	3.33	26.17
2019-04-11 09:00:00	500	3.25	19.92
2019-04-11 10:00:00	548	3.17	21.83
2019-04-11 11:00:00	501	2.75	20.42
2019-04-11 12:00:00	487	2.25	19.17
2019-04-11 13:00:00	535	5.67	22.34
2019-04-11 14:00:00	599	3.75	23.92
2019-04-11 15:00:00	528	2.92	21.5
2019-04-11 16:00:00	534	3.42	21.42
2019-04-11 17:00:00	572	3.83	23.17
2019-04-11 18:00:00	418	4.17	17.59
2019-04-11 19:00:00	475	3.83	19.25
2019-04-11 20:00:00	435	2	17.34
2019-04-11 21:00:00	267	0.84	10.42
2019-04-11 22:00:00	221	0.5	8.67
2019-04-11 23:00:00	89	0	3.25
2019-04-12 00:00:00	67	0	1.34
2019-04-12 01:00:00	28	0	0.42
2019-04-12 02:00:00	23	0	0.08
2019-04-12 03:00:00	14	0	0
2019-04-12 04:00:00	14	0	0
2019-04-12 05:00:00	57	0	1.17
2019-04-12 06:00:00	391	1.58	13.67
2019-04-12 07:00:00	631	3.33	25.92
2019-04-12 08:00:00	665	3.67	27.08
2019-04-12 09:00:00	589	3.59	23.67
2019-04-12 10:00:00	609	3.83	24.58
2019-04-12 11:00:00	480	2.5	19.5
2019-04-12 12:00:00	525	2.58	20.83
2019-04-12 13:00:00	582	3.42	23.67
2019-04-12 14:00:00	560	3.09	22.42
2019-04-12 15:00:00	581	3.25	23.25
2019-04-12 16:00:00	570	3.25	23.42
2019-04-12 17:00:00	491	2.84	19.92
2019-04-12 18:00:00	416	3.84	16.75
2019-04-12 19:00:00	531	2.84	20.83
2019-04-12 20:00:00	405	1.42	16.75
2019-04-12 21:00:00	279	0.83	10.59
2019-04-12 22:00:00	210	0.25	7.58
2019-04-12 23:00:00	152	0.08	5.5
2019-04-13 00:00:00	112	0	4.11
2019-04-13 01:00:00	74	0	2.25
2019-04-13 02:00:00	46	0	1
2019-04-13 03:00:00	30	0	0.25
2019-04-13 04:00:00	28	0	0.25
2019-04-13 05:00:00	46	0	0.92
2019-04-13 06:00:00	128	0	4.17
2019-04-13 07:00:00	269	0.42	9.75
2019-04-13 08:00:00	305	1	11.58
2019-04-13 09:00:00	375	1.75	14.75
2019-04-13 10:00:00	341	1.59	13.59
2019-04-13 11:00:00	381	1.42	14.58
2019-04-13 12:00:00	474	2.25	18.42
2019-04-13 13:00:00	435	2.08	17.67
2019-04-13 14:00:00	356	1.09	14.33
2019-04-13 15:00:00	311	1	12.09
2019-04-13 16:00:00	323	1.25	12.5
2019-04-13 17:00:00	261	0.67	10.17
2019-04-13 18:00:00	291	0.84	11.09
2019-04-13 19:00:00	233	0.33	8.58
2019-04-13 20:00:00	210	0.25	7.83
2019-04-13 21:00:00	176	0.25	6.5
2019-04-13 22:00:00	149	0.08	5.33
2019-04-13 23:00:00	155	0.08	5.42
2019-04-14 00:00:00	147	0	5
2019-04-14 01:00:00	101	0.08	3.25
2019-04-14 02:00:00	49	0	1
2019-04-14 03:00:00	36	0	0.67
2019-04-14 04:00:00	32	0	0.17
2019-04-14 05:00:00	35	0	0.58
2019-04-14 06:00:00	46	0	0.92
2019-04-14 07:00:00	91	0	2.67
2019-04-14 08:00:00	114	0	3.5
2019-04-14 09:00:00	168	0	5.92
2019-04-14 10:00:00	252	0.67	9.33
2019-04-14 11:00:00	197	0.42	7.25
2019-04-14 12:00:00	248	0.33	9.33
2019-04-14 13:00:00	240	0.33	8.83
2019-04-14 14:00:00	204	0.33	7.75
2019-04-14 15:00:00	176	0.17	6.25
2019-04-14 16:00:00	169	0.08	6.08
2019-04-14 17:00:00	172	0	6.33
2019-04-14 18:00:00	219	0.42	7.67
2019-04-14 19:00:00	197	0.17	7.58
2019-04-14 20:00:00	175	0.08	6.17
2019-04-14 21:00:00	136	0	4.75
2019-04-14 22:00:00	65	0	1.83
2019-04-14 23:00:00	17	0	0.58
2019-04-15 00:00:00	27	0	0.67
2019-04-15 01:00:00	24	0	0.17
2019-04-15 02:00:00	10	0	0.17
2019-04-15 03:00:00	12	0	0
2019-04-15 04:00:00	18	0	0.33
2019-04-15 05:00:00	63	0	1.33
2019-04-15 06:00:00	401	1.33	14.42
2019-04-15 07:00:00	736	3.92	29.92
2019-04-15 08:00:00	642	3.75	26.33
2019-04-15 09:00:00	555	3.33	22.58
2019-04-15 10:00:00	478	3	19.33
2019-04-15 11:00:00	404	1.75	16.08
2019-04-15 12:00:00	505	3.25	20.08
2019-04-15 13:00:00	517	2.5	20.75
2019-04-15 14:00:00	536	3	21.08
2019-04-15 15:00:00	490	2.84	19.83
2019-04-15 16:00:00	539	3.42	21.42
2019-04-15 17:00:00	489	2.75	19.75
2019-04-15 18:00:00	432	2.42	17.33
2019-04-15 19:00:00	427	2.34	16.67
2019-04-15 20:00:00	324	1.34	13.33
2019-04-15 21:00:00	155	0.17	5.5
2019-04-15 22:00:00	142	0	4.83
2019-04-15 23:00:00	64	0	1.75
2019-04-16 00:00:00	41	0	0.78
2019-04-16 01:00:00	11	0	0.17
2019-04-16 02:00:00	11	0	0
2019-04-16 03:00:00	5	0	0
2019-04-16 04:00:00	13	0	0
2019-04-16 05:00:00	47	0	0.84
2019-04-16 06:00:00	378	1.42	13.33
2019-04-16 07:00:00	731	3.67	29.67
2019-04-16 08:00:00	641	5	27.25
2019-04-16 09:00:00	480	2.92	19.33
2019-04-16 10:00:00	443	2.59	17.5
2019-04-16 11:00:00	435	2.34	17.25
2019-04-16 12:00:00	487	2.5	19
2019-04-16 13:00:00	521	2.84	20.75
2019-04-16 14:00:00	544	3.17	22.25
2019-04-16 15:00:00	489	2.58	19.67
2019-04-16 16:00:00	563	3.67	22.59
2019-04-16 17:00:00	535	3.17	21.42
2019-04-16 18:00:00	455	2.58	18.25
2019-04-16 19:00:00	481	2.42	19.17
2019-04-16 20:00:00	328	1.25	13.34
2019-04-16 21:00:00	188	0.17	7.25
2019-04-16 22:00:00	167	0.17	6.08
2019-04-16 23:00:00	72	0	2.33
2019-04-17 00:00:00	47	0	1.33
2019-04-17 01:00:00	25	0	0.17
2019-04-17 02:00:00	16	0	0
2019-04-17 03:00:00	10	0	0.08
2019-04-17 04:00:00	13	0	0
2019-04-17 05:00:00	37	0	0.58
2019-04-17 06:00:00	368	1.25	13.25
2019-04-17 07:00:00	694	3.83	28
2019-04-17 08:00:00	635	3.33	26.08
2019-04-17 09:00:00	502	2.83	20.17
2019-04-17 10:00:00	515	2.92	20.67
2019-04-17 11:00:00	455	2.5	18
2019-04-17 12:00:00	492	2.5	19.33
2019-04-17 13:00:00	559	3.25	22.17
2019-04-17 14:00:00	557	3.25	22.59
2019-04-17 15:00:00	506	3	20.5
2019-04-17 16:00:00	571	3.25	22.92
2019-04-17 17:00:00	483	2.42	19.5
2019-04-17 18:00:00	496	2.58	19.42
2019-04-17 19:00:00	441	3.17	18
2019-04-17 20:00:00	330	1	13.08
2019-04-17 21:00:00	212	0.33	8.25
2019-04-17 22:00:00	152	0.08	5.42
2019-04-17 23:00:00	83	0	2.67
2019-04-18 00:00:00	73	0	2.11
2019-04-18 01:00:00	37	0	0.42
2019-04-18 02:00:00	24	0	0.33
2019-04-18 03:00:00	22	0	0.17
2019-04-18 04:00:00	15	0	0
2019-04-18 05:00:00	62	0	1.33
2019-04-18 06:00:00	289	0.92	10.08
2019-04-18 07:00:00	535	2.67	21.5
2019-04-18 08:00:00	577	3	23
2019-04-18 09:00:00	500	2.42	20
2019-04-18 10:00:00	546	3.09	21.67
2019-04-18 11:00:00	465	2.33	19
2019-04-18 12:00:00	450	2.25	17.08
2019-04-18 13:00:00	540	3.08	21.5
2019-04-18 14:00:00	523	2.67	20.75
2019-04-18 15:00:00	558	3.09	22.25
2019-04-18 16:00:00	510	2.5	20.67
2019-04-18 17:00:00	545	2.75	21.42
2019-04-18 18:00:00	464	2.08	18.5
2019-04-18 19:00:00	448	1.75	17.92
2019-04-18 20:00:00	299	0.83	12.17
2019-04-18 21:00:00	202	0.17	7.42
2019-04-18 22:00:00	162	0.08	5.67
2019-04-18 23:00:00	81	0	2.33
2019-04-19 00:00:00	101	0	3.11
2019-04-19 01:00:00	47	0	1.25
2019-04-19 02:00:00	37	0	0.67
2019-04-19 03:00:00	21	0	0
2019-04-19 04:00:00	36	0	0.42
2019-04-19 05:00:00	43	0	0.75
2019-04-19 06:00:00	127	0	4
2019-04-19 07:00:00	338	0.17	12.25
2019-04-19 08:00:00	242	0.25	9.33
2019-04-19 09:00:00	249	0.25	9.33
2019-04-19 10:00:00	234	0.42	8.58
2019-04-19 11:00:00	304	0.75	11.59
2019-04-19 12:00:00	280	0.84	11
2019-04-19 13:00:00	264	0.17	10.08
2019-04-19 14:00:00	258	0.08	9.67
2019-04-19 15:00:00	236	0.33	8.42
2019-04-19 16:00:00	228	0.08	8.83
2019-04-19 17:00:00	260	0.42	9.92
2019-04-19 18:00:00	194	0.25	7.17
2019-04-19 19:00:00	195	0.08	7.25
2019-04-19 20:00:00	262	0	9.67
2019-04-19 21:00:00	150	0	5.34
2019-04-19 22:00:00	106	0	3.67
2019-04-19 23:00:00	82	0	2.25
2019-04-20 00:00:00	61	0	1.45
2019-04-20 01:00:00	26	0	0.25
2019-04-20 02:00:00	16	0	0.17
2019-04-20 03:00:00	15	0	0
2019-04-20 04:00:00	20	0	0.08
2019-04-20 05:00:00	26	0	0.08
2019-04-20 06:00:00	77	0	2.17
2019-04-20 07:00:00	142	0	4.75
2019-04-20 08:00:00	183	0.17	6.25
2019-04-20 09:00:00	224	0.25	8.33
2019-04-20 10:00:00	260	0.58	9.67
2019-04-20 11:00:00	271	0.5	10.25
2019-04-20 12:00:00	249	0.42	9.67
2019-04-20 13:00:00	274	0.67	10.25
2019-04-20 14:00:00	231	0.17	8.67
2019-04-20 15:00:00	189	0.08	6.67
2019-04-20 16:00:00	203	0	7.08
2019-04-20 17:00:00	188	0	7.09
2019-04-20 18:00:00	188	0.08	6.67
2019-04-20 19:00:00	199	0.25	7.17
2019-04-20 20:00:00	182	0.08	6.42
2019-04-20 21:00:00	134	0	4.83
2019-04-20 22:00:00	123	0	4.25
2019-04-20 23:00:00	111	0	3.59
2019-04-21 00:00:00	77	0	2.55
2019-04-21 01:00:00	53	0	1.34
2019-04-21 02:00:00	31	0	0.17
2019-04-21 03:00:00	23	0	0.25
2019-04-21 04:00:00	19	0	0
2019-04-21 05:00:00	32	0	0.25
2019-04-21 06:00:00	70	0	1.67
2019-04-21 07:00:00	51	0	1.33
2019-04-21 08:00:00	105	0	3.17
2019-04-21 09:00:00	132	0	4.33
2019-04-21 10:00:00	167	0	5.67
2019-04-21 11:00:00	199	0.25	7
2019-04-21 12:00:00	223	0.25	8.25
2019-04-21 13:00:00	195	0.08	7.42
2019-04-21 14:00:00	161	0	5.83
2019-04-21 15:00:00	175	0.33	6.25
2019-04-21 16:00:00	180	0.08	6.33
2019-04-21 17:00:00	189	0.08	6.75
2019-04-21 18:00:00	185	0.08	6.83
2019-04-21 19:00:00	207	0.17	7.5
2019-04-21 20:00:00	162	0.08	5.67
2019-04-21 21:00:00	116	0	4.08
2019-04-21 22:00:00	46	0	1.58
2019-04-21 23:00:00	38	0	0.75
2019-04-22 00:00:00	39	0	0.45
2019-04-22 01:00:00	14	0	0
2019-04-22 02:00:00	10	0	0.25
2019-04-22 03:00:00	13	0	0.25
2019-04-22 04:00:00	23	0	0.25
2019-04-22 05:00:00	59	0	1
2019-04-22 06:00:00	456	1.83	16.25
2019-04-22 07:00:00	690	3.42	28.33
2019-04-22 08:00:00	553	14	26.59
2019-04-22 09:00:00	497	4.83	21.17
2019-04-22 10:00:00	467	2.5	18.67
2019-04-22 11:00:00	474	2.5	19.08
2019-04-22 12:00:00	525	2.58	20.67
2019-04-22 13:00:00	541	3.08	21.92
2019-04-22 14:00:00	573	3.42	23.25
2019-04-22 15:00:00	494	3	19.17
2019-04-22 16:00:00	569	3.25	23.17
2019-04-22 17:00:00	537	3.42	21.92
2019-04-22 18:00:00	513	2.92	20.25
2019-04-22 19:00:00	663	3.83	26.67
2019-04-22 20:00:00	392	1.42	16.5
2019-04-22 21:00:00	169	0.08	6.42
2019-04-22 22:00:00	163	0.08	5.67
2019-04-22 23:00:00	34	0	0.84
2019-04-23 00:00:00	15	0	0.56
2019-04-23 01:00:00	21	0	0.17
2019-04-23 02:00:00	6	0	0.08
2019-04-23 03:00:00	8	0	0.08
2019-04-23 04:00:00	15	0	0.25
2019-04-23 05:00:00	49	0	0.67
2019-04-23 06:00:00	464	1.92	16.33
2019-04-23 07:00:00	693	4.92	29.5
2019-04-23 08:00:00	650	3.59	26.67
2019-04-23 09:00:00	527	3	21
2019-04-23 10:00:00	507	3.17	20.58
2019-04-23 11:00:00	428	2.25	17
2019-04-23 12:00:00	521	2.83	20.84
2019-04-23 13:00:00	579	3.25	23.34
2019-04-23 14:00:00	520	3	21.17
2019-04-23 15:00:00	497	3.5	20.17
2019-04-23 16:00:00	542	3	21.92
2019-04-23 17:00:00	527	2.84	21
2019-04-23 18:00:00	451	2.08	17.83
2019-04-23 19:00:00	516	2.5	20.75
2019-04-23 20:00:00	287	0.67	11.34
2019-04-23 21:00:00	171	0.17	6.33
2019-04-23 22:00:00	159	0.08	5.75
2019-04-23 23:00:00	60	0	1.75
2019-04-24 00:00:00	44	0	1.33
2019-04-24 01:00:00	19	0	0
2019-04-24 02:00:00	6	0	0
2019-04-24 03:00:00	7	0	0.08
2019-04-24 04:00:00	25	0	0.17
2019-04-24 05:00:00	58	0	1.25
2019-04-24 06:00:00	445	2	16.42
2019-04-24 07:00:00	663	3.34	27
2019-04-24 08:00:00	658	6.58	28
2019-04-24 09:00:00	575	3.42	22.5
2019-04-24 10:00:00	498	3.17	20.33
2019-04-24 11:00:00	490	2.75	19.5
2019-04-24 12:00:00	493	2.42	19.5
2019-04-24 13:00:00	533	2.75	21.5
2019-04-24 14:00:00	546	3	21.92
2019-04-24 15:00:00	518	2.92	20.5
2019-04-24 16:00:00	503	2.75	20.08
2019-04-24 17:00:00	534	3.17	21.17
2019-04-24 18:00:00	485	2.58	19.34
2019-04-24 19:00:00	535	2.67	21.17
2019-04-24 20:00:00	317	1.08	12.84
2019-04-24 21:00:00	183	0.08	6.83
2019-04-24 22:00:00	166	0.08	5.92
2019-04-24 23:00:00	67	0	2.33
2019-04-25 00:00:00	67	0	1.67
2019-04-25 01:00:00	17	0	0.34
2019-04-25 02:00:00	18	0	0.08
2019-04-25 03:00:00	14	0	0
2019-04-25 04:00:00	20	0	0.08
2019-04-25 05:00:00	50	0	0.92
2019-04-25 06:00:00	431	1.67	15.33
2019-04-25 07:00:00	723	3.92	29.58
2019-04-25 08:00:00	581	3.33	23.92
2019-04-25 09:00:00	574	3.25	23.42
2019-04-25 10:00:00	558	3.25	22.5
2019-04-25 11:00:00	450	2.5	18.17
2019-04-25 12:00:00	495	2.67	19.92
2019-04-25 13:00:00	542	2.92	21.92
2019-04-25 14:00:00	550	3.33	22.08
2019-04-25 15:00:00	542	3	21.75
2019-04-25 16:00:00	523	3	21.08
2019-04-25 17:00:00	585	3.5	23.5
2019-04-25 18:00:00	482	2.5	19.67
2019-04-25 19:00:00	520	2.75	20.42
2019-04-25 20:00:00	410	1.83	16.92
2019-04-25 21:00:00	223	0.25	8.67
2019-04-25 22:00:00	216	0.58	8.08
2019-04-25 23:00:00	85	0.08	2.92
2019-04-26 00:00:00	43	0	1.22
2019-04-26 01:00:00	30	0	0.42
2019-04-26 02:00:00	20	0	0
2019-04-26 03:00:00	22	0	0.58
2019-04-26 04:00:00	22	0	0.17
2019-04-26 05:00:00	58	0	1.25
2019-04-26 06:00:00	434	1.75	15.33
2019-04-26 07:00:00	642	3.17	26.75
2019-04-26 08:00:00	582	3.75	23.42
2019-04-26 09:00:00	550	3.58	22.58
2019-04-26 10:00:00	521	3.08	20.83
2019-04-26 11:00:00	502	3.09	19.83
2019-04-26 12:00:00	524	2.75	21
2019-04-26 13:00:00	522	2.83	20.92
2019-04-26 14:00:00	533	3.09	21.5
2019-04-26 15:00:00	528	2.83	21.09
2019-04-26 16:00:00	546	3.17	21.67
2019-04-26 17:00:00	508	2.92	20.42
2019-04-26 18:00:00	496	2.67	19.33
2019-04-26 19:00:00	536	2.84	21.92
2019-04-26 20:00:00	371	1.42	15.17
2019-04-26 21:00:00	209	0.33	7.83
2019-04-26 22:00:00	207	0.42	7.83
2019-04-26 23:00:00	147	0	5.34
2019-04-27 00:00:00	113	0	3.22
2019-04-27 01:00:00	67	0	1.83
2019-04-27 02:00:00	51	0	1.09
2019-04-27 03:00:00	37	0	0.58
2019-04-27 04:00:00	33	0	0.25
2019-04-27 05:00:00	45	0	0.75
2019-04-27 06:00:00	124	0	3.75
2019-04-27 07:00:00	254	0.34	9.33
2019-04-27 08:00:00	353	1.25	13.67
2019-04-27 09:00:00	354	1.59	13.92
2019-04-27 10:00:00	367	1.59	14.17
2019-04-27 11:00:00	373	1.75	14.5
2019-04-27 12:00:00	420	1.84	16.42
2019-04-27 13:00:00	439	2.09	17.5
2019-04-27 14:00:00	375	1.84	15.09
2019-04-27 15:00:00	321	1.17	12.67
2019-04-27 16:00:00	305	1.17	11.83
2019-04-27 17:00:00	297	1	11.5
2019-04-27 18:00:00	269	0.67	10.58
2019-04-27 19:00:00	253	0.67	9.5
2019-04-27 20:00:00	249	0.75	9.17
2019-04-27 21:00:00	160	0.17	5.92
2019-04-27 22:00:00	179	0.17	6.58
2019-04-27 23:00:00	122	0	4.17
2019-04-28 00:00:00	152	0.22	5.33
2019-04-28 01:00:00	78	0	2.33
2019-04-28 02:00:00	76	0	2
2019-04-28 03:00:00	47	0	1.08
2019-04-28 04:00:00	41	0	0.75
2019-04-28 05:00:00	23	0	0.25
2019-04-28 06:00:00	67	0	1.58
2019-04-28 07:00:00	67	0	2
2019-04-28 08:00:00	119	0	3.75
2019-04-28 09:00:00	162	0.08	5.67
2019-04-28 10:00:00	185	0.25	6.33
2019-04-28 11:00:00	184	0.34	6.83
2019-04-28 12:00:00	289	0.92	11.09
2019-04-28 13:00:00	232	0.5	8.84
2019-04-28 14:00:00	191	0.17	6.92
2019-04-28 15:00:00	202	0.33	7.17
2019-04-28 16:00:00	223	0.42	8.5
2019-04-28 17:00:00	220	0.42	8.25
2019-04-28 18:00:00	221	0.34	8.17
2019-04-28 19:00:00	202	0.17	7.92
2019-04-28 20:00:00	169	0	6.09
2019-04-28 21:00:00	128	0	4.5
2019-04-28 22:00:00	29	0	0.83
2019-04-28 23:00:00	32	0	0.33
2019-04-29 00:00:00	32	0	0.55
2019-04-29 01:00:00	26	0	0.25
2019-04-29 02:00:00	13	0	0.25
2019-04-29 03:00:00	12	0	0.08
2019-04-29 04:00:00	16	0	0.25
2019-04-29 05:00:00	62	0	1.34
2019-04-29 06:00:00	446	1.75	16
2019-04-29 07:00:00	730	4	30.17
2019-04-29 08:00:00	656	3.34	27
2019-04-29 09:00:00	534	2.84	21.5
2019-04-29 10:00:00	537	3.5	22.33
2019-04-29 11:00:00	458	2	18.25
2019-04-29 12:00:00	509	2.67	20
2019-04-29 13:00:00	573	3.25	22.83
2019-04-29 14:00:00	487	2.83	19.25
2019-04-29 15:00:00	494	2.83	19.84
2019-04-29 16:00:00	500	2.75	20
2019-04-29 17:00:00	508	3.25	20.67
2019-04-29 18:00:00	461	2.42	17.83
2019-04-29 19:00:00	475	2.25	19.5
2019-04-29 20:00:00	308	0.75	12.58
2019-04-29 21:00:00	173	0.08	6.34
2019-04-29 22:00:00	148	0.08	5.17
2019-04-29 23:00:00	40	0	0.92
2019-04-30 00:00:00	41	0	0.56
2019-04-30 01:00:00	20	0	0
2019-04-30 02:00:00	16	0	0
2019-04-30 03:00:00	1	0	0
2019-04-30 04:00:00	13	0	0
2019-04-30 05:00:00	49	0	0.83
2019-04-30 06:00:00	409	1.5	14.58
2019-04-30 07:00:00	710	3.5	29.08
2019-04-30 08:00:00	607	3.5	24.58
2019-04-30 09:00:00	525	4	22
2019-04-30 10:00:00	572	4.17	23.09
2019-04-30 11:00:00	503	2.67	20.5
2019-04-30 12:00:00	477	2.42	18.92
2019-04-30 13:00:00	579	3.5	23.42
2019-04-30 14:00:00	532	2.83	21.42
2019-04-30 15:00:00	517	3	20.67
2019-04-30 16:00:00	574	3.75	23.08
2019-04-30 17:00:00	493	2.75	19.67
2019-04-30 18:00:00	453	2.17	18.17
2019-04-30 19:00:00	450	2.17	17.84
2019-04-30 20:00:00	371	1.67	14.67
2019-04-30 21:00:00	268	1	10.33
2019-04-30 22:00:00	238	0.67	9.34
2019-04-30 23:00:00	118	0.08	4.17
2019-05-01 00:00:00	116	0	3.55

## Sheet: PM 05280 04
Data/Hora	Intensidade(carros/hora)	Ocupacao(%)	Carga(%)
2019-04-01 00:00:00	0	0	0
2019-04-01 01:00:00	0	0	0
2019-04-01 02:00:00	0	0	0
2019-04-01 03:00:00	0	0	0
2019-04-01 04:00:00	0	0	0
2019-04-01 05:00:00	0	0	0
2019-04-01 06:00:00	0	0	0
2019-04-01 07:00:00	0	0	0
2019-04-01 08:00:00	0	0	0
2019-04-01 09:00:00	0	0	0
2019-04-01 10:00:00	0	0	0
2019-04-01 11:00:00	0	0	0
2019-04-01 12:00:00	0	0	0
2019-04-01 13:00:00	0	0	0
2019-04-01 14:00:00	0	0	0
2019-04-01 15:00:00	0	0	0
2019-04-01 16:00:00	0	0	0
2019-04-01 17:00:00	0	0	0
2019-04-01 18:00:00	0	0	0
2019-04-01 19:00:00	0	0	0
2019-04-01 20:00:00	0	0	0
2019-04-01 21:00:00	0	0	0
2019-04-01 22:00:00	0	0	0
2019-04-01 23:00:00	0	0	0
2019-04-02 00:00:00	0	0	0
2019-04-02 01:00:00	0	0	0
2019-04-02 02:00:00	0	0	0
2019-04-02 03:00:00	0	0	0
2019-04-02 04:00:00	0	0	0
2019-04-02 05:00:00	0	0	0
2019-04-02 06:00:00	0	0	0
2019-04-02 07:00:00	0	0	0
2019-04-02 08:00:00	0	0	0
2019-04-02 09:00:00	0	0	0
2019-04-02 10:00:00	0	0	0
2019-04-02 11:00:00	0	0	0
2019-04-02 12:00:00	0	0	0
2019-04-02 13:00:00	0	0	0
2019-04-02 14:00:00	0	0	0
2019-04-02 15:00:00	0	0	0
2019-04-02 16:00:00	0	0	0
2019-04-02 17:00:00	0	0	0
2019-04-02 18:00:00	0	0	0
2019-04-02 19:00:00	0	0	0
2019-04-02 20:00:00	0	0	0
2019-04-02 21:00:00	0	0	0
2019-04-02 22:00:00	0	0	0
2019-04-02 23:00:00	0	0	0
2019-04-03 00:00:00	0	0	0
2019-04-03 01:00:00	0	0	0
2019-04-03 02:00:00	0	0	0
2019-04-03 03:00:00	0	0	0
2019-04-03 04:00:00	0	0	0
2019-04-03 05:00:00	0	0	0
2019-04-03 06:00:00	0	0	0
2019-04-03 07:00:00	0	0	0
2019-04-03 08:00:00	0	0	0
2019-04-03 09:00:00	0	0	0
2019-04-03 10:00:00	0	0	0
2019-04-03 11:00:00	0	0	0
2019-04-03 12:00:00	0	0	0
2019-04-03 13:00:00	0	0	0
2019-04-03 14:00:00	0	0	0
2019-04-03 15:00:00	0	0	0
2019-04-03 16:00:00	0	0	0
2019-04-03 17:00:00	0	0	0
2019-04-03 18:00:00	0	0	0
2019-04-03 19:00:00	0	0	0
2019-04-03 20:00:00	0	0	0
2019-04-03 21:00:00	0	0	0
2019-04-03 22:00:00	0	0	0
2019-04-03 23:00:00	0	0	0
2019-04-04 00:00:00	0	0	0
2019-04-04 01:00:00	0	0	0
2019-04-04 02:00:00	0	0	0
2019-04-04 03:00:00	0	0	0
2019-04-04 04:00:00	0	0	0
2019-04-04 05:00:00	0	0	0
2019-04-04 06:00:00	0	0	0
2019-04-04 07:00:00	0	0	0
2019-04-04 08:00:00	0	0	0
2019-04-04 09:00:00	0	0	0
2019-04-04 10:00:00	0	0	0
2019-04-04 11:00:00	0	0	0
2019-04-04 12:00:00	0	0	0
2019-04-04 13:00:00	0	0	0
2019-04-04 14:00:00	0	0	0
2019-04-04 15:00:00	0	0	0
2019-04-04 16:00:00	0	0	0
2019-04-04 17:00:00	0	0	0
2019-04-04 18:00:00	0	0	0
2019-04-04 19:00:00	0	0	0
2019-04-04 20:00:00	0	0	0
2019-04-04 21:00:00	0	0	0
2019-04-04 22:00:00	0	0	0
2019-04-04 23:00:00	0	0	0
2019-04-05 00:00:00	0	0	0
2019-04-05 01:00:00	0	0	0
2019-04-05 02:00:00	0	0	0
2019-04-05 03:00:00	0	0	0
2019-04-05 04:00:00	0	0	0
2019-04-05 05:00:00	0	0	0
2019-04-05 06:00:00	0	0	0
2019-04-05 07:00:00	0	0	0
2019-04-05 08:00:00	0	0	0
2019-04-05 09:00:00	0	0	0
2019-04-05 10:00:00	0	0	0
2019-04-05 11:00:00	0	0	0
2019-04-05 12:00:00	0	0	0
2019-04-05 13:00:00	0	0	0
2019-04-05 14:00:00	0	0	0
2019-04-05 15:00:00	0	0	0
2019-04-05 16:00:00	0	0	0
2019-04-05 17:00:00	0	0	0
2019-04-05 18:00:00	0	0	0
2019-04-05 19:00:00	0	0	0
2019-04-05 20:00:00	0	0	0
2019-04-05 21:00:00	0	0	0
2019-04-05 22:00:00	0	0	0
2019-04-05 23:00:00	0	0	0
2019-04-06 00:00:00	0	0	0
2019-04-06 01:00:00	0	0	0
2019-04-06 02:00:00	0	0	0
2019-04-06 03:00:00	0	0	0
2019-04-06 04:00:00	0	0	0
2019-04-06 05:00:00	0	0	0
2019-04-06 06:00:00	0	0	0
2019-04-06 07:00:00	0	0	0
2019-04-06 08:00:00	0	0	0
2019-04-06 09:00:00	0	0	0
2019-04-06 10:00:00	0	0	0
2019-04-06 11:00:00	0	0	0
2019-04-06 12:00:00	0	0	0
2019-04-06 13:00:00	0	0	0
2019-04-06 14:00:00	0	0	0
2019-04-06 15:00:00	0	0	0
2019-04-06 16:00:00	0	0	0
2019-04-06 17:00:00	0	0	0
2019-04-06 18:00:00	0	0	0
2019-04-06 19:00:00	0	0	0
2019-04-06 20:00:00	0	0	0
2019-04-06 21:00:00	0	0	0
2019-04-06 22:00:00	0	0	0
2019-04-06 23:00:00	0	0	0
2019-04-07 00:00:00	0	0	0
2019-04-07 01:00:00	0	0	0
2019-04-07 02:00:00	0	0	0
2019-04-07 03:00:00	0	0	0
2019-04-07 04:00:00	0	0	0
2019-04-07 05:00:00	0	0	0
2019-04-07 06:00:00	0	0	0
2019-04-07 07:00:00	0	0	0
2019-04-07 08:00:00	0	0	0
2019-04-07 09:00:00	0	0	0
2019-04-07 10:00:00	0	0	0
2019-04-07 11:00:00	0	0	0
2019-04-07 12:00:00	0	0	0
2019-04-07 13:00:00	0	0	0
2019-04-07 14:00:00	0	0	0
2019-04-07 15:00:00	0	0	0
2019-04-07 16:00:00	0	0	0
2019-04-07 17:00:00	0	0	0
2019-04-07 18:00:00	0	0	0
2019-04-07 19:00:00	0	0	0
2019-04-07 20:00:00	0	0	0
2019-04-07 21:00:00	0	0	0
2019-04-07 22:00:00	0	0	0
2019-04-07 23:00:00	0	0	0
2019-04-08 00:00:00	0	0	0
2019-04-08 01:00:00	0	0	0
2019-04-08 02:00:00	0	0	0
2019-04-08 03:00:00	0	0	0
2019-04-08 04:00:00	0	0	0
2019-04-08 05:00:00	0	0	0
2019-04-08 06:00:00	0	0	0
2019-04-08 07:00:00	0	0	0
2019-04-08 08:00:00	0	0	0
2019-04-08 09:00:00	0	0	0
2019-04-08 10:00:00	0	0	0
2019-04-08 11:00:00	0	0	0
2019-04-08 12:00:00	0	0	0
2019-04-08 13:00:00	0	0	0
2019-04-08 14:00:00	0	0	0
2019-04-08 15:00:00	0	0	0
2019-04-08 16:00:00	0	0	0
2019-04-08 17:00:00	0	0	0
2019-04-08 18:00:00	0	0	0
2019-04-08 19:00:00	0	0	0
2019-04-08 20:00:00	0	0	0
2019-04-08 21:00:00	0	0	0
2019-04-08 22:00:00	0	0	0
2019-04-08 23:00:00	0	0	0
2019-04-09 00:00:00	0	0	0
2019-04-09 01:00:00	0	0	0
2019-04-09 02:00:00	0	0	0
2019-04-09 03:00:00	0	0	0
2019-04-09 04:00:00	0	0	0
2019-04-09 05:00:00	0	0	0
2019-04-09 06:00:00	0	0	0
2019-04-09 07:00:00	0	0	0
2019-04-09 08:00:00	0	0	0
2019-04-09 09:00:00	0	0	0
2019-04-09 10:00:00	0	0	0
2019-04-09 11:00:00	0	0	0
2019-04-09 12:00:00	0	0	0
2019-04-09 13:00:00	0	0	0
2019-04-09 14:00:00	0	0	0
2019-04-09 15:00:00	0	0	0
2019-04-09 16:00:00	0	0	0
2019-04-09 17:00:00	0	0	0
2019-04-09 18:00:00	0	0	0
2019-04-09 19:00:00	0	0	0
2019-04-09 20:00:00	0	0	0
2019-04-09 21:00:00	0	0	0
2019-04-09 22:00:00	0	0	0
2019-04-09 23:00:00	0	0	0
2019-04-10 00:00:00	0	0	0
2019-04-10 01:00:00	0	0	0
2019-04-10 02:00:00	0	0	0
2019-04-10 03:00:00	0	0	0
2019-04-10 04:00:00	0	0	0
2019-04-10 05:00:00	0	0	0
2019-04-10 06:00:00	0	0	0
2019-04-10 07:00:00	0	0	0
2019-04-10 08:00:00	0	0	0
2019-04-10 09:00:00	0	0	0
2019-04-10 10:00:00	0	0	0
2019-04-10 11:00:00	0	0	0
2019-04-10 12:00:00	0	0	0
2019-04-10 13:00:00	0	0	0
2019-04-10 14:00:00	0	0	0
2019-04-10 15:00:00	0	0	0
2019-04-10 16:00:00	0	0	0
2019-04-10 17:00:00	0	0	0
2019-04-10 18:00:00	0	0	0
2019-04-10 19:00:00	0	0	0
2019-04-10 20:00:00	0	0	0
2019-04-10 21:00:00	0	0	0
2019-04-10 22:00:00	0	0	0
2019-04-10 23:00:00	0	0	0
2019-04-11 00:00:00	0	0	0
2019-04-11 01:00:00	0	0	0
2019-04-11 02:00:00	0	0	0
2019-04-11 03:00:00	0	0	0
2019-04-11 04:00:00	0	0	0
2019-04-11 05:00:00	0	0	0
2019-04-11 06:00:00	0	0	0
2019-04-11 07:00:00	0	0	0
2019-04-11 08:00:00	0	0	0
2019-04-11 09:00:00	0	0	0
2019-04-11 10:00:00	0	0	0
2019-04-11 11:00:00	0	0	0
2019-04-11 12:00:00	0	0	0
2019-04-11 13:00:00	0	0	0
2019-04-11 14:00:00	0	0	0
2019-04-11 15:00:00	0	0	0
2019-04-11 16:00:00	0	0	0
2019-04-11 17:00:00	0	0	0
2019-04-11 18:00:00	0	0	0
2019-04-11 19:00:00	0	0	0
2019-04-11 20:00:00	0	0	0
2019-04-11 21:00:00	0	0	0
2019-04-11 22:00:00	0	0	0
2019-04-11 23:00:00	0	0	0
2019-04-12 00:00:00	0	0	0
2019-04-12 01:00:00	0	0	0
2019-04-12 02:00:00	0	0	0
2019-04-12 03:00:00	0	0	0
2019-04-12 04:00:00	0	0	0
2019-04-12 05:00:00	0	0	0
2019-04-12 06:00:00	0	0	0
2019-04-12 07:00:00	0	0	0
2019-04-12 08:00:00	0	0	0
2019-04-12 09:00:00	0	0	0
2019-04-12 10:00:00	0	0	0
2019-04-12 11:00:00	0	0	0
2019-04-12 12:00:00	0	0	0
2019-04-12 13:00:00	0	0	0
2019-04-12 14:00:00	0	0	0
2019-04-12 15:00:00	0	0	0
2019-04-12 16:00:00	0	0	0
2019-04-12 17:00:00	0	0	0
2019-04-12 18:00:00	0	0	0
2019-04-12 19:00:00	0	0	0
2019-04-12 20:00:00	0	0	0
2019-04-12 21:00:00	0	0	0
2019-04-12 22:00:00	0	0	0
2019-04-12 23:00:00	0	0	0
2019-04-13 00:00:00	0	0	0
2019-04-13 01:00:00	0	0	0
2019-04-13 02:00:00	0	0	0
2019-04-13 03:00:00	0	0	0
2019-04-13 04:00:00	0	0	0
2019-04-13 05:00:00	0	0	0
2019-04-13 06:00:00	0	0	0
2019-04-13 07:00:00	0	0	0
2019-04-13 08:00:00	0	0	0
2019-04-13 09:00:00	0	0	0
2019-04-13 10:00:00	0	0	0
2019-04-13 11:00:00	0	0	0
2019-04-13 12:00:00	0	0	0
2019-04-13 13:00:00	0	0	0
2019-04-13 14:00:00	0	0	0
2019-04-13 15:00:00	0	0	0
2019-04-13 16:00:00	0	0	0
2019-04-13 17:00:00	0	0	0
2019-04-13 18:00:00	0	0	0
2019-04-13 19:00:00	0	0	0
2019-04-13 20:00:00	0	0	0
2019-04-13 21:00:00	0	0	0
2019-04-13 22:00:00	0	0	0
2019-04-13 23:00:00	0	0	0
2019-04-14 00:00:00	0	0	0
2019-04-14 01:00:00	0	0	0
2019-04-14 02:00:00	0	0	0
2019-04-14 03:00:00	0	0	0
2019-04-14 04:00:00	0	0	0
2019-04-14 05:00:00	0	0	0
2019-04-14 06:00:00	0	0	0
2019-04-14 07:00:00	0	0	0
2019-04-14 08:00:00	0	0	0
2019-04-14 09:00:00	0	0	0
2019-04-14 10:00:00	0	0	0
2019-04-14 11:00:00	0	0	0
2019-04-14 12:00:00	0	0	0
2019-04-14 13:00:00	0	0	0
2019-04-14 14:00:00	0	0	0
2019-04-14 15:00:00	0	0	0
2019-04-14 16:00:00	0	0	0
2019-04-14 17:00:00	0	0	0
2019-04-14 18:00:00	0	0	0
2019-04-14 19:00:00	0	0	0
2019-04-14 20:00:00	0	0	0
2019-04-14 21:00:00	0	0	0
2019-04-14 22:00:00	0	0	0
2019-04-14 23:00:00	0	0	0
2019-04-15 00:00:00	0	0	0
2019-04-15 01:00:00	0	0	0
2019-04-15 02:00:00	0	0	0
2019-04-15 03:00:00	0	0	0
2019-04-15 04:00:00	0	0	0
2019-04-15 05:00:00	0	0	0
2019-04-15 06:00:00	0	0	0
2019-04-15 07:00:00	0	0	0
2019-04-15 08:00:00	0	0	0
2019-04-15 09:00:00	0	0	0
2019-04-15 10:00:00	0	0	0
2019-04-15 11:00:00	0	0	0
2019-04-15 12:00:00	0	0	0
2019-04-15 13:00:00	0	0	0
2019-04-15 14:00:00	0	0	0
2019-04-15 15:00:00	0	0	0
2019-04-15 16:00:00	0	0	0
2019-04-15 17:00:00	0	0	0
2019-04-15 18:00:00	0	0	0
2019-04-15 19:00:00	0	0	0
2019-04-15 20:00:00	0	0	0
2019-04-15 21:00:00	0	0	0
2019-04-15 22:00:00	0	0	0
2019-04-15 23:00:00	0	0	0
2019-04-16 00:00:00	0	0	0
2019-04-16 01:00:00	0	0	0
2019-04-16 02:00:00	0	0	0
2019-04-16 03:00:00	0	0	0
2019-04-16 04:00:00	0	0	0
2019-04-16 05:00:00	0	0	0
2019-04-16 06:00:00	0	0	0
2019-04-16 07:00:00	0	0	0
2019-04-16 08:00:00	0	0	0
2019-04-16 09:00:00	0	0	0
2019-04-16 10:00:00	0	0	0
2019-04-16 11:00:00	0	0	0
2019-04-16 12:00:00	0	0	0
2019-04-16 13:00:00	0	0	0
2019-04-16 14:00:00	0	0	0
2019-04-16 15:00:00	0	0	0
2019-04-16 16:00:00	0	0	0
2019-04-16 17:00:00	0	0	0
2019-04-16 18:00:00	0	0	0
2019-04-16 19:00:00	0	0	0
2019-04-16 20:00:00	0	0	0
2019-04-16 21:00:00	0	0	0
2019-04-16 22:00:00	0	0	0
2019-04-16 23:00:00	0	0	0
2019-04-17 00:00:00	0	0	0
2019-04-17 01:00:00	0	0	0
2019-04-17 02:00:00	0	0	0
2019-04-17 03:00:00	0	0	0
2019-04-17 04:00:00	0	0	0
2019-04-17 05:00:00	0	0	0
2019-04-17 06:00:00	0	0	0
2019-04-17 07:00:00	0	0	0
2019-04-17 08:00:00	0	0	0
2019-04-17 09:00:00	0	0	0
2019-04-17 10:00:00	0	0	0
2019-04-17 11:00:00	0	0	0
2019-04-17 12:00:00	0	0	0
2019-04-17 13:00:00	0	0	0
2019-04-17 14:00:00	0	0	0
2019-04-17 15:00:00	0	0	0
2019-04-17 16:00:00	0	0	0
2019-04-17 17:00:00	0	0	0
2019-04-17 18:00:00	0	0	0
2019-04-17 19:00:00	0	0	0
2019-04-17 20:00:00	0	0	0
2019-04-17 21:00:00	0	0	0
2019-04-17 22:00:00	0	0	0
2019-04-17 23:00:00	0	0	0
2019-04-18 00:00:00	0	0	0
2019-04-18 01:00:00	0	0	0
2019-04-18 02:00:00	0	0	0
2019-04-18 03:00:00	0	0	0
2019-04-18 04:00:00	0	0	0
2019-04-18 05:00:00	0	0	0
2019-04-18 06:00:00	0	0	0
2019-04-18 07:00:00	0	0	0
2019-04-18 08:00:00	0	0	0
2019-04-18 09:00:00	0	0	0
2019-04-18 10:00:00	0	0	0
2019-04-18 11:00:00	0	0	0
2019-04-18 12:00:00	0	0	0
2019-04-18 13:00:00	0	0	0
2019-04-18 14:00:00	0	0	0
2019-04-18 15:00:00	0	0	0
2019-04-18 16:00:00	0	0	0
2019-04-18 17:00:00	0	0	0
2019-04-18 18:00:00	0	0	0
2019-04-18 19:00:00	0	0	0
2019-04-18 20:00:00	0	0	0
2019-04-18 21:00:00	0	0	0
2019-04-18 22:00:00	0	0	0
2019-04-18 23:00:00	0	0	0
2019-04-19 00:00:00	0	0	0
2019-04-19 01:00:00	0	0	0
2019-04-19 02:00:00	0	0	0
2019-04-19 03:00:00	0	0	0
2019-04-19 04:00:00	0	0	0
2019-04-19 05:00:00	0	0	0
2019-04-19 06:00:00	0	0	0
2019-04-19 07:00:00	0	0	0
2019-04-19 08:00:00	0	0	0
2019-04-19 09:00:00	0	0	0
2019-04-19 10:00:00	0	0	0
2019-04-19 11:00:00	0	0	0
2019-04-19 12:00:00	0	0	0
2019-04-19 13:00:00	0	0	0
2019-04-19 14:00:00	0	0	0
2019-04-19 15:00:00	0	0	0
2019-04-19 16:00:00	0	0	0
2019-04-19 17:00:00	0	0	0
2019-04-19 18:00:00	0	0	0
2019-04-19 19:00:00	0	0	0
2019-04-19 20:00:00	0	0	0
2019-04-19 21:00:00	0	0	0
2019-04-19 22:00:00	0	0	0
2019-04-19 23:00:00	0	0	0
2019-04-20 00:00:00	0	0	0
2019-04-20 01:00:00	0	0	0
2019-04-20 02:00:00	0	0	0
2019-04-20 03:00:00	0	0	0
2019-04-20 04:00:00	0	0	0
2019-04-20 05:00:00	0	0	0
2019-04-20 06:00:00	0	0	0
2019-04-20 07:00:00	0	0	0
2019-04-20 08:00:00	0	0	0
2019-04-20 09:00:00	0	0	0
2019-04-20 10:00:00	0	0	0
2019-04-20 11:00:00	0	0	0
2019-04-20 12:00:00	0	0	0
2019-04-20 13:00:00	0	0	0
2019-04-20 14:00:00	0	0	0
2019-04-20 15:00:00	0	0	0
2019-04-20 16:00:00	0	0	0
2019-04-20 17:00:00	0	0	0
2019-04-20 18:00:00	0	0	0
2019-04-20 19:00:00	0	0	0
2019-04-20 20:00:00	0	0	0
2019-04-20 21:00:00	0	0	0
2019-04-20 22:00:00	0	0	0
2019-04-20 23:00:00	0	0	0
2019-04-21 00:00:00	0	0	0
2019-04-21 01:00:00	0	0	0
2019-04-21 02:00:00	0	0	0
2019-04-21 03:00:00	0	0	0
2019-04-21 04:00:00	0	0	0
2019-04-21 05:00:00	0	0	0
2019-04-21 06:00:00	0	0	0
2019-04-21 07:00:00	0	0	0
2019-04-21 08:00:00	0	0	0
2019-04-21 09:00:00	0	0	0
2019-04-21 10:00:00	0	0	0
2019-04-21 11:00:00	0	0	0
2019-04-21 12:00:00	0	0	0
2019-04-21 13:00:00	0	0	0
2019-04-21 14:00:00	0	0	0
2019-04-21 15:00:00	0	0	0
2019-04-21 16:00:00	0	0	0
2019-04-21 17:00:00	0	0	0
2019-04-21 18:00:00	0	0	0
2019-04-21 19:00:00	0	0	0
2019-04-21 20:00:00	0	0	0
2019-04-21 21:00:00	0	0	0
2019-04-21 22:00:00	0	0	0
2019-04-21 23:00:00	0	0	0
2019-04-22 00:00:00	0	0	0
2019-04-22 01:00:00	0	0	0
2019-04-22 02:00:00	0	0	0
2019-04-22 03:00:00	0	0	0
2019-04-22 04:00:00	0	0	0
2019-04-22 05:00:00	0	0	0
2019-04-22 06:00:00	0	0	0
2019-04-22 07:00:00	0	0	0
2019-04-22 08:00:00	0	0	0
2019-04-22 09:00:00	0	0	0
2019-04-22 10:00:00	0	0	0
2019-04-22 11:00:00	0	0	0
2019-04-22 12:00:00	0	0	0
2019-04-22 13:00:00	0	0	0
2019-04-22 14:00:00	0	0	0
2019-04-22 15:00:00	0	0	0
2019-04-22 16:00:00	0	0	0
2019-04-22 17:00:00	0	0	0
2019-04-22 18:00:00	0	0	0
2019-04-22 19:00:00	0	0	0
2019-04-22 20:00:00	0	0	0
2019-04-22 21:00:00	0	0	0
2019-04-22 22:00:00	0	0	0
2019-04-22 23:00:00	0	0	0
2019-04-23 00:00:00	0	0	0
2019-04-23 01:00:00	0	0	0
2019-04-23 02:00:00	0	0	0
2019-04-23 03:00:00	0	0	0
2019-04-23 04:00:00	0	0	0
2019-04-23 05:00:00	0	0	0
2019-04-23 06:00:00	0	0	0
2019-04-23 07:00:00	0	0	0
2019-04-23 08:00:00	0	0	0
2019-04-23 09:00:00	0	0	0
2019-04-23 10:00:00	0	0	0
2019-04-23 11:00:00	0	0	0
2019-04-23 12:00:00	0	0	0
2019-04-23 13:00:00	0	0	0
2019-04-23 14:00:00	0	0	0
2019-04-23 15:00:00	0	0	0
2019-04-23 16:00:00	0	0	0
2019-04-23 17:00:00	0	0	0
2019-04-23 18:00:00	0	0	0
2019-04-23 19:00:00	0	0	0
2019-04-23 20:00:00	0	0	0
2019-04-23 21:00:00	0	0	0
2019-04-23 22:00:00	0	0	0
2019-04-23 23:00:00	0	0	0
2019-04-24 00:00:00	0	0	0
2019-04-24 01:00:00	0	0	0
2019-04-24 02:00:00	0	0	0
2019-04-24 03:00:00	0	0	0
2019-04-24 04:00:00	0	0	0
2019-04-24 05:00:00	0	0	0
2019-04-24 06:00:00	0	0	0
2019-04-24 07:00:00	0	0	0
2019-04-24 08:00:00	0	0	0
2019-04-24 09:00:00	0	0	0
2019-04-24 10:00:00	0	0	0
2019-04-24 11:00:00	0	0	0
2019-04-24 12:00:00	0	0	0
2019-04-24 13:00:00	0	0	0
2019-04-24 14:00:00	0	0	0
2019-04-24 15:00:00	0	0	0
2019-04-24 16:00:00	0	0	0
2019-04-24 17:00:00	0	0	0
2019-04-24 18:00:00	0	0	0
2019-04-24 19:00:00	0	0	0
2019-04-24 20:00:00	0	0	0
2019-04-24 21:00:00	0	0	0
2019-04-24 22:00:00	0	0	0
2019-04-24 23:00:00	0	0	0
2019-04-25 00:00:00	0	0	0
2019-04-25 01:00:00	0	0	0
2019-04-25 02:00:00	0	0	0
2019-04-25 03:00:00	0	0	0
2019-04-25 04:00:00	0	0	0
2019-04-25 05:00:00	0	0	0
2019-04-25 06:00:00	0	0	0
2019-04-25 07:00:00	0	0	0
2019-04-25 08:00:00	0	0	0
2019-04-25 09:00:00	0	0	0
2019-04-25 10:00:00	0	0	0
2019-04-25 11:00:00	0	0	0
2019-04-25 12:00:00	0	0	0
2019-04-25 13:00:00	0	0	0
2019-04-25 14:00:00	0	0	0
2019-04-25 15:00:00	0	0	0
2019-04-25 16:00:00	0	0	0
2019-04-25 17:00:00	0	0	0
2019-04-25 18:00:00	0	0	0
2019-04-25 19:00:00	0	0	0
2019-04-25 20:00:00	0	0	0
2019-04-25 21:00:00	0	0	0
2019-04-25 22:00:00	0	0	0
2019-04-25 23:00:00	0	0	0
2019-04-26 00:00:00	0	0	0
2019-04-26 01:00:00	0	0	0
2019-04-26 02:00:00	0	0	0
2019-04-26 03:00:00	0	0	0
2019-04-26 04:00:00	0	0	0
2019-04-26 05:00:00	0	0	0
2019-04-26 06:00:00	0	0	0
2019-04-26 07:00:00	0	0	0
2019-04-26 08:00:00	0	0	0
2019-04-26 09:00:00	0	0	0
2019-04-26 10:00:00	0	0	0
2019-04-26 11:00:00	0	0	0
2019-04-26 12:00:00	0	0	0
2019-04-26 13:00:00	0	0	0
2019-04-26 14:00:00	0	0	0
2019-04-26 15:00:00	0	0	0
2019-04-26 16:00:00	0	0	0
2019-04-26 17:00:00	0	0	0
2019-04-26 18:00:00	0	0	0
2019-04-26 19:00:00	0	0	0
2019-04-26 20:00:00	0	0	0
2019-04-26 21:00:00	0	0	0
2019-04-26 22:00:00	0	0	0
2019-04-26 23:00:00	0	0	0
2019-04-27 00:00:00	0	0	0
2019-04-27 01:00:00	0	0	0
2019-04-27 02:00:00	0	0	0
2019-04-27 03:00:00	0	0	0
2019-04-27 04:00:00	0	0	0
2019-04-27 05:00:00	0	0	0
2019-04-27 06:00:00	0	0	0
2019-04-27 07:00:00	0	0	0
2019-04-27 08:00:00	0	0	0
2019-04-27 09:00:00	0	0	0
2019-04-27 10:00:00	0	0	0
2019-04-27 11:00:00	0	0	0
2019-04-27 12:00:00	0	0	0
2019-04-27 13:00:00	0	0	0
2019-04-27 14:00:00	0	0	0
2019-04-27 15:00:00	0	0	0
2019-04-27 16:00:00	0	0	0
2019-04-27 17:00:00	0	0	0
2019-04-27 18:00:00	0	0	0
2019-04-27 19:00:00	0	0	0
2019-04-27 20:00:00	0	0	0
2019-04-27 21:00:00	0	0	0
2019-04-27 22:00:00	0	0	0
2019-04-27 23:00:00	0	0	0
2019-04-28 00:00:00	0	0	0
2019-04-28 01:00:00	0	0	0
2019-04-28 02:00:00	0	0	0
2019-04-28 03:00:00	0	0	0
2019-04-28 04:00:00	0	0	0
2019-04-28 05:00:00	0	0	0
2019-04-28 06:00:00	0	0	0
2019-04-28 07:00:00	0	0	0
2019-04-28 08:00:00	0	0	0
2019-04-28 09:00:00	0	0	0
2019-04-28 10:00:00	0	0	0
2019-04-28 11:00:00	0	0	0
2019-04-28 12:00:00	0	0	0
2019-04-28 13:00:00	0	0	0
2019-04-28 14:00:00	0	0	0
2019-04-28 15:00:00	0	0	0
2019-04-28 16:00:00	0	0	0
2019-04-28 17:00:00	0	0	0
2019-04-28 18:00:00	0	0	0
2019-04-28 19:00:00	0	0	0
2019-04-28 20:00:00	0	0	0
2019-04-28 21:00:00	0	0	0
2019-04-28 22:00:00	0	0	0
2019-04-28 23:00:00	0	0	0
2019-04-29 00:00:00	0	0	0
2019-04-29 01:00:00	0	0	0
2019-04-29 02:00:00	0	0	0
2019-04-29 03:00:00	0	0	0
2019-04-29 04:00:00	0	0	0
2019-04-29 05:00:00	0	0	0
2019-04-29 06:00:00	0	0	0
2019-04-29 07:00:00	0	0	0
2019-04-29 08:00:00	0	0	0
2019-04-29 09:00:00	0	0	0
2019-04-29 10:00:00	0	0	0
2019-04-29 11:00:00	0	0	0
2019-04-29 12:00:00	0	0	0
2019-04-29 13:00:00	0	0	0
2019-04-29 14:00:00	0	0	0
2019-04-29 15:00:00	0	0	0
2019-04-29 16:00:00	0	0	0
2019-04-29 17:00:00	0	0	0
2019-04-29 18:00:00	0	0	0
2019-04-29 19:00:00	0	0	0
2019-04-29 20:00:00	0	0	0
2019-04-29 21:00:00	0	0	0
2019-04-29 22:00:00	0	0	0
2019-04-29 23:00:00	0	0	0
2019-04-30 00:00:00	0	0	0
2019-04-30 01:00:00	0	0	0
2019-04-30 02:00:00	0	0	0
2019-04-30 03:00:00	0	0	0
2019-04-30 04:00:00	0	0	0
2019-04-30 05:00:00	0	0	0
2019-04-30 06:00:00	0	0	0
2019-04-30 07:00:00	0	0	0
2019-04-30 08:00:00	0	0	0
2019-04-30 09:00:00	0	0	0
2019-04-30 10:00:00	0	0	0
2019-04-30 11:00:00	0	0	0
2019-04-30 12:00:00	0	0	0
2019-04-30 13:00:00	0	0	0
2019-04-30 14:00:00	0	0	0
2019-04-30 15:00:00	0	0	0
2019-04-30 16:00:00	0	0	0
2019-04-30 17:00:00	0	0	0
2019-04-30 18:00:00	0	0	0
2019-04-30 19:00:00	0	0	0
2019-04-30 20:00:00	0	0	0
2019-04-30 21:00:00	0	0	0
2019-04-30 22:00:00	0	0	0
2019-04-30 23:00:00	0	0	0
2019-05-01 00:00:00	0	0	0

[truncated: 13 more sheets: PM 05290 05, PM 05290 06, PM 05290 07, PM 05290 08, PM 05301 01, PM 05301 06, PM 05301 07, PM 05301 08, PM 05310 04, PM 05320 01, PM 05320 02, PM 05320 05, PM 05320 06]
