# Supplementary material for: Traffic light optimization using non-dominated sorting genetic algorithm (NSGA2)
Source: Sci Rep. 2023 Sep 20;13:15550. doi: 10.1038/s41598-023-38884-2 (PMC10511403; doi:10.1038/s41598-023-38884-2)
Supplement: Supplementary file 1 — Supplementary Information. [file 41598_2023_38884_MOESM1_ESM.zip › dadosBHTrans/dados BHTrans 2019/xls/Liberdade.xls]

## Sheet: PM 07010 02
Data/Hora	Intensidade(carros/hora)	Ocupacao(%)	Carga(%)
2019-04-01 00:00:00	0	0	0
2019-04-01 01:00:00	0	0	0
2019-04-01 02:00:00	0	0	0
2019-04-01 03:00:00	0	0	0
2019-04-01 04:00:00	0	0	0
2019-04-01 05:00:00	0	0	0
2019-04-01 06:00:00	0	0	0
2019-04-01 07:00:00	0	0	0
2019-04-01 08:00:00	0	0	0
2019-04-01 09:00:00	0	0	0
2019-04-01 10:00:00	0	0	0
2019-04-01 11:00:00	0	0	0
2019-04-01 12:00:00	0	0	0
2019-04-01 13:00:00	0	0	0
2019-04-01 14:00:00	0	0	0
2019-04-01 15:00:00	0	0	0
2019-04-01 16:00:00	0	0	0
2019-04-01 17:00:00	0	0	0
2019-04-01 18:00:00	0	0	0
2019-04-01 19:00:00	0	0	0
2019-04-01 20:00:00	0	0	0
2019-04-01 21:00:00	0	0	0
2019-04-01 22:00:00	0	0	0
2019-04-01 23:00:00	0	0	0
2019-04-02 00:00:00	0	0	0
2019-04-02 01:00:00	0	0	0
2019-04-02 02:00:00	0	0	0
2019-04-02 03:00:00	0	0	0
2019-04-02 04:00:00	0	0	0
2019-04-02 05:00:00	0	0	0
2019-04-02 06:00:00	0	0	0
2019-04-02 07:00:00	0	0	0
2019-04-02 08:00:00	0	0	0
2019-04-02 09:00:00	0	0	0
2019-04-02 10:00:00	0	0	0
2019-04-02 11:00:00	0	0	0
2019-04-02 12:00:00	0	0	0
2019-04-02 13:00:00	0	0	0
2019-04-02 14:00:00	0	0	0
2019-04-02 15:00:00	0	0	0
2019-04-02 16:00:00	0	0	0
2019-04-02 17:00:00	0	0	0
2019-04-02 18:00:00	0	0	0
2019-04-02 19:00:00	0	0	0
2019-04-02 20:00:00	0	0	0
2019-04-02 21:00:00	0	0	0
2019-04-02 22:00:00	0	0	0
2019-04-02 23:00:00	0	0	0
2019-04-03 00:00:00	0	0	0
2019-04-03 01:00:00	0	0	0
2019-04-03 02:00:00	0	0	0
2019-04-03 03:00:00	0	0	0
2019-04-03 04:00:00	0	0	0
2019-04-03 05:00:00	0	0	0
2019-04-03 06:00:00	0	0	0
2019-04-03 07:00:00	0	0	0
2019-04-03 08:00:00	0	0	0
2019-04-03 09:00:00	0	0	0
2019-04-03 10:00:00	0	0	0
2019-04-03 11:00:00	0	0	0
2019-04-03 12:00:00	0	0	0
2019-04-03 13:00:00	0	0	0
2019-04-03 14:00:00	0	0	0
2019-04-03 15:00:00	0	0	0
2019-04-03 16:00:00	0	0	0
2019-04-03 17:00:00	0	0	0
2019-04-03 18:00:00	0	0	0
2019-04-03 19:00:00	0	0	0
2019-04-03 20:00:00	0	0	0
2019-04-03 21:00:00	0	0	0
2019-04-03 22:00:00	0	0	0
2019-04-03 23:00:00	0	0	0
2019-04-04 00:00:00	0	0	0
2019-04-04 01:00:00	0	0	0
2019-04-04 02:00:00	0	0	0
2019-04-04 03:00:00	0	0	0
2019-04-04 04:00:00	0	0	0
2019-04-04 05:00:00	0	0	0
2019-04-04 06:00:00	0	0	0
2019-04-04 07:00:00	0	0	0
2019-04-04 08:00:00	0	0	0
2019-04-04 09:00:00	0	0	0
2019-04-04 10:00:00	0	0	0
2019-04-04 11:00:00	0	0	0
2019-04-04 12:00:00	0	0	0
2019-04-04 13:00:00	0	0	0
2019-04-04 14:00:00	0	0	0
2019-04-04 15:00:00	0	0	0
2019-04-04 16:00:00	0	0	0
2019-04-04 17:00:00	0	0	0
2019-04-04 18:00:00	0	0	0
2019-04-04 19:00:00	0	0	0
2019-04-04 20:00:00	0	0	0
2019-04-04 21:00:00	0	0	0
2019-04-04 22:00:00	0	0	0
2019-04-04 23:00:00	0	0	0
2019-04-05 00:00:00	0	0	0
2019-04-05 01:00:00	0	0	0
2019-04-05 02:00:00	0	0	0
2019-04-05 03:00:00	0	0	0
2019-04-05 04:00:00	0	0	0
2019-04-05 05:00:00	0	0	0
2019-04-05 06:00:00	0	0	0
2019-04-05 07:00:00	0	0	0
2019-04-05 08:00:00	0	0	0
2019-04-05 09:00:00	0	0	0
2019-04-05 10:00:00	0	0	0
2019-04-05 11:00:00	0	0	0
2019-04-05 12:00:00	0	0	0
2019-04-05 13:00:00	0	0	0
2019-04-05 14:00:00	0	0	0
2019-04-05 15:00:00	0	0	0
2019-04-05 16:00:00	0	0	0
2019-04-05 17:00:00	0	0	0
2019-04-05 18:00:00	0	0	0
2019-04-05 19:00:00	0	0	0
2019-04-05 20:00:00	0	0	0
2019-04-05 21:00:00	0	0	0
2019-04-05 22:00:00	0	0	0
2019-04-05 23:00:00	0	0	0
2019-04-06 00:00:00	0	0	0
2019-04-06 01:00:00	0	0	0
2019-04-06 02:00:00	0	0	0
2019-04-06 03:00:00	0	0	0
2019-04-06 04:00:00	0	0	0
2019-04-06 05:00:00	0	0	0
2019-04-06 06:00:00	0	0	0
2019-04-06 07:00:00	0	0	0
2019-04-06 08:00:00	0	0	0
2019-04-06 09:00:00	0	0	0
2019-04-06 10:00:00	0	0	0
2019-04-06 11:00:00	0	0	0
2019-04-06 12:00:00	0	0	0
2019-04-06 13:00:00	0	0	0
2019-04-06 14:00:00	0	0	0
2019-04-06 15:00:00	0	0	0
2019-04-06 16:00:00	0	0	0
2019-04-06 17:00:00	0	0	0
2019-04-06 18:00:00	0	0	0
2019-04-06 19:00:00	0	0	0
2019-04-06 20:00:00	0	0	0
2019-04-06 21:00:00	0	0	0
2019-04-06 22:00:00	0	0	0
2019-04-06 23:00:00	0	0	0
2019-04-07 00:00:00	0	0	0
2019-04-07 01:00:00	0	0	0
2019-04-07 02:00:00	0	0	0
2019-04-07 03:00:00	0	0	0
2019-04-07 04:00:00	0	0	0
2019-04-07 05:00:00	0	0	0
2019-04-07 06:00:00	0	0	0
2019-04-07 07:00:00	0	0	0
2019-04-07 08:00:00	0	0	0
2019-04-07 09:00:00	0	0	0
2019-04-07 10:00:00	0	0	0
2019-04-07 11:00:00	0	0	0
2019-04-07 12:00:00	0	0	0
2019-04-07 13:00:00	0	0	0
2019-04-07 14:00:00	0	0	0
2019-04-07 15:00:00	0	0	0
2019-04-07 16:00:00	0	0	0
2019-04-07 17:00:00	0	0	0
2019-04-07 18:00:00	0	0	0
2019-04-07 19:00:00	0	0	0
2019-04-07 20:00:00	0	0	0
2019-04-07 21:00:00	0	0	0
2019-04-07 22:00:00	0	0	0
2019-04-07 23:00:00	0	0	0
2019-04-08 00:00:00	0	0	0
2019-04-08 01:00:00	0	0	0
2019-04-08 02:00:00	0	0	0
2019-04-08 03:00:00	0	0	0
2019-04-08 04:00:00	0	0	0
2019-04-08 05:00:00	0	0	0
2019-04-08 06:00:00	0	0	0
2019-04-08 07:00:00	0	0	0
2019-04-08 08:00:00	0	0	0
2019-04-08 09:00:00	0	0	0
2019-04-08 10:00:00	0	0	0
2019-04-08 11:00:00	0	0	0
2019-04-08 12:00:00	0	0	0
2019-04-08 13:00:00	0	0	0
2019-04-08 14:00:00	0	0	0
2019-04-08 15:00:00	0	0	0
2019-04-08 16:00:00	0	0	0
2019-04-08 17:00:00	0	0	0
2019-04-08 18:00:00	0	0	0
2019-04-08 19:00:00	0	0	0
2019-04-08 20:00:00	0	0	0
2019-04-08 21:00:00	0	0	0
2019-04-08 22:00:00	0	0	0
2019-04-08 23:00:00	0	0	0
2019-04-09 00:00:00	0	0	0
2019-04-09 01:00:00	0	0	0
2019-04-09 02:00:00	0	0	0
2019-04-09 03:00:00	0	0	0
2019-04-09 04:00:00	0	0	0
2019-04-09 05:00:00	0	0	0
2019-04-09 06:00:00	0	0	0
2019-04-09 07:00:00	0	0	0
2019-04-09 08:00:00	0	0	0
2019-04-09 09:00:00	0	0	0
2019-04-09 10:00:00	0	0	0
2019-04-09 11:00:00	0	0	0
2019-04-09 12:00:00	0	0	0
2019-04-09 13:00:00	0	0	0
2019-04-09 14:00:00	0	0	0
2019-04-09 15:00:00	0	0	0
2019-04-09 16:00:00	0	0	0
2019-04-09 17:00:00	0	0	0
2019-04-09 18:00:00	0	0	0
2019-04-09 19:00:00	0	0	0
2019-04-09 20:00:00	0	0	0
2019-04-09 21:00:00	0	0	0
2019-04-09 22:00:00	0	0	0
2019-04-09 23:00:00	0	0	0
2019-04-10 00:00:00	0	0	0
2019-04-10 01:00:00	0	0	0
2019-04-10 02:00:00	0	0	0
2019-04-10 03:00:00	0	0	0
2019-04-10 04:00:00	0	0	0
2019-04-10 05:00:00	0	0	0
2019-04-10 06:00:00	0	0	0
2019-04-10 07:00:00	0	0	0
2019-04-10 08:00:00	0	0	0
2019-04-10 09:00:00	0	0	0
2019-04-10 10:00:00	0	0	0
2019-04-10 11:00:00	0	0	0
2019-04-10 12:00:00	0	0	0
2019-04-10 13:00:00	0	0	0
2019-04-10 14:00:00	0	0	0
2019-04-10 15:00:00	0	0	0
2019-04-10 16:00:00	0	0	0
2019-04-10 17:00:00	0	0	0
2019-04-10 18:00:00	0	0	0
2019-04-10 19:00:00	0	0	0
2019-04-10 20:00:00	0	0	0
2019-04-10 21:00:00	0	0	0
2019-04-10 22:00:00	0	0	0
2019-04-10 23:00:00	0	0	0
2019-04-11 00:00:00	0	0	0
2019-04-11 01:00:00	0	0	0
2019-04-11 02:00:00	0	0	0
2019-04-11 03:00:00	0	0	0
2019-04-11 04:00:00	0	0	0
2019-04-11 05:00:00	0	0	0
2019-04-11 06:00:00	0	0	0
2019-04-11 07:00:00	0	0	0
2019-04-11 08:00:00	0	0	0
2019-04-11 09:00:00	0	0	0
2019-04-11 10:00:00	0	0	0
2019-04-11 11:00:00	0	0	0
2019-04-11 12:00:00	0	0	0
2019-04-11 13:00:00	0	0	0
2019-04-11 14:00:00	0	0	0
2019-04-11 15:00:00	0	0	0
2019-04-11 16:00:00	0	0	0
2019-04-11 17:00:00	0	0	0
2019-04-11 18:00:00	0	0	0
2019-04-11 19:00:00	0	0	0
2019-04-11 20:00:00	0	0	0
2019-04-11 21:00:00	0	0	0
2019-04-11 22:00:00	0	0	0
2019-04-11 23:00:00	0	0	0
2019-04-12 00:00:00	0	0	0
2019-04-12 01:00:00	0	0	0
2019-04-12 02:00:00	0	0	0
2019-04-12 03:00:00	0	0	0
2019-04-12 04:00:00	0	0	0
2019-04-12 05:00:00	0	0	0
2019-04-12 06:00:00	0	0	0
2019-04-12 07:00:00	0	0	0
2019-04-12 08:00:00	0	0	0
2019-04-12 09:00:00	0	0	0
2019-04-12 10:00:00	0	0	0
2019-04-12 11:00:00	0	0	0
2019-04-12 12:00:00	0	0	0
2019-04-12 13:00:00	0	0	0
2019-04-12 14:00:00	0	0	0
2019-04-12 15:00:00	0	0	0
2019-04-12 16:00:00	0	0	0
2019-04-12 17:00:00	0	0	0
2019-04-12 18:00:00	0	0	0
2019-04-12 19:00:00	0	0	0
2019-04-12 20:00:00	0	0	0
2019-04-12 21:00:00	0	0	0
2019-04-12 22:00:00	0	0	0
2019-04-12 23:00:00	0	0	0
2019-04-13 00:00:00	0	0	0
2019-04-13 01:00:00	0	0	0
2019-04-13 02:00:00	0	0	0
2019-04-13 03:00:00	0	0	0
2019-04-13 04:00:00	0	0	0
2019-04-13 05:00:00	0	0	0
2019-04-13 06:00:00	0	0	0
2019-04-13 07:00:00	0	0	0
2019-04-13 08:00:00	0	0	0
2019-04-13 09:00:00	0	0	0
2019-04-13 10:00:00	0	0	0
2019-04-13 11:00:00	0	0	0
2019-04-13 12:00:00	0	0	0
2019-04-13 13:00:00	0	0	0
2019-04-13 14:00:00	0	0	0
2019-04-13 15:00:00	0	0	0
2019-04-13 16:00:00	0	0	0
2019-04-13 17:00:00	0	0	0
2019-04-13 18:00:00	0	0	0
2019-04-13 19:00:00	0	0	0
2019-04-13 20:00:00	0	0	0
2019-04-13 21:00:00	0	0	0
2019-04-13 22:00:00	0	0	0
2019-04-13 23:00:00	0	0	0
2019-04-14 00:00:00	0	0	0
2019-04-14 01:00:00	0	0	0
2019-04-14 02:00:00	0	0	0
2019-04-14 03:00:00	0	0	0
2019-04-14 04:00:00	0	0	0
2019-04-14 05:00:00	0	0	0
2019-04-14 06:00:00	0	0	0
2019-04-14 07:00:00	0	0	0
2019-04-14 08:00:00	0	0	0
2019-04-14 09:00:00	0	0	0
2019-04-14 10:00:00	0	0	0
2019-04-14 11:00:00	0	0	0
2019-04-14 12:00:00	0	0	0
2019-04-14 13:00:00	0	0	0
2019-04-14 14:00:00	0	0	0
2019-04-14 15:00:00	0	0	0
2019-04-14 16:00:00	0	0	0
2019-04-14 17:00:00	0	0	0
2019-04-14 18:00:00	0	0	0
2019-04-14 19:00:00	0	0	0
2019-04-14 20:00:00	0	0	0
2019-04-14 21:00:00	0	0	0
2019-04-14 22:00:00	0	0	0
2019-04-14 23:00:00	0	0	0
2019-04-15 00:00:00	0	0	0
2019-04-15 01:00:00	0	0	0
2019-04-15 02:00:00	0	0	0
2019-04-15 03:00:00	0	0	0
2019-04-15 04:00:00	0	0	0
2019-04-15 05:00:00	0	0	0
2019-04-15 06:00:00	0	0	0
2019-04-15 07:00:00	0	0	0
2019-04-15 08:00:00	0	0	0
2019-04-15 09:00:00	0	0	0
2019-04-15 10:00:00	0	0	0
2019-04-15 11:00:00	0	0	0
2019-04-15 12:00:00	0	0	0
2019-04-15 13:00:00	0	0	0
2019-04-15 14:00:00	0	0	0
2019-04-15 15:00:00	0	0	0
2019-04-15 16:00:00	0	0	0
2019-04-15 17:00:00	0	0	0
2019-04-15 18:00:00	0	0	0
2019-04-15 19:00:00	0	0	0
2019-04-15 20:00:00	0	0	0
2019-04-15 21:00:00	0	0	0
2019-04-15 22:00:00	0	0	0
2019-04-15 23:00:00	0	0	0
2019-04-16 00:00:00	0	0	0
2019-04-16 01:00:00	0	0	0
2019-04-16 02:00:00	0	0	0
2019-04-16 03:00:00	0	0	0
2019-04-16 04:00:00	0	0	0
2019-04-16 05:00:00	0	0	0
2019-04-16 06:00:00	0	0	0
2019-04-16 07:00:00	0	0	0
2019-04-16 08:00:00	0	0	0
2019-04-16 09:00:00	0	0	0
2019-04-16 10:00:00	0	0	0
2019-04-16 11:00:00	0	0	0
2019-04-16 12:00:00	0	0	0
2019-04-16 13:00:00	0	0	0
2019-04-16 14:00:00	0	0	0
2019-04-16 15:00:00	0	0	0
2019-04-16 16:00:00	0	0	0
2019-04-16 17:00:00	0	0	0
2019-04-16 18:00:00	0	0	0
2019-04-16 19:00:00	0	0	0
2019-04-16 20:00:00	0	0	0
2019-04-16 21:00:00	0	0	0
2019-04-16 22:00:00	0	0	0
2019-04-16 23:00:00	0	0	0
2019-04-17 00:00:00	0	0	0
2019-04-17 01:00:00	0	0	0
2019-04-17 02:00:00	0	0	0
2019-04-17 03:00:00	0	0	0
2019-04-17 04:00:00	0	0	0
2019-04-17 05:00:00	0	0	0
2019-04-17 06:00:00	0	0	0
2019-04-17 07:00:00	0	0	0
2019-04-17 08:00:00	0	0	0
2019-04-17 09:00:00	0	0	0
2019-04-17 10:00:00	0	0	0
2019-04-17 11:00:00	0	0	0
2019-04-17 12:00:00	0	0	0
2019-04-17 13:00:00	0	0	0
2019-04-17 14:00:00	0	0	0
2019-04-17 15:00:00	0	0	0
2019-04-17 16:00:00	0	0	0
2019-04-17 17:00:00	0	0	0
2019-04-17 18:00:00	0	0	0
2019-04-17 19:00:00	0	0	0
2019-04-17 20:00:00	0	0	0
2019-04-17 21:00:00	0	0	0
2019-04-17 22:00:00	0	0	0
2019-04-17 23:00:00	0	0	0
2019-04-18 00:00:00	0	0	0
2019-04-18 01:00:00	0	0	0
2019-04-18 02:00:00	0	0	0
2019-04-18 03:00:00	0	0	0
2019-04-18 04:00:00	0	0	0
2019-04-18 05:00:00	0	0	0
2019-04-18 06:00:00	0	0	0
2019-04-18 07:00:00	0	0	0
2019-04-18 08:00:00	0	0	0
2019-04-18 09:00:00	0	0	0
2019-04-18 10:00:00	0	0	0
2019-04-18 11:00:00	0	0	0
2019-04-18 12:00:00	0	0	0
2019-04-18 13:00:00	0	0	0
2019-04-18 14:00:00	0	0	0
2019-04-18 15:00:00	0	0	0
2019-04-18 16:00:00	0	0	0
2019-04-18 17:00:00	0	0	0
2019-04-18 18:00:00	0	0	0
2019-04-18 19:00:00	0	0	0
2019-04-18 20:00:00	0	0	0
2019-04-18 21:00:00	0	0	0
2019-04-18 22:00:00	0	0	0
2019-04-18 23:00:00	0	0	0
2019-04-19 00:00:00	0	0	0
2019-04-19 01:00:00	0	0	0
2019-04-19 02:00:00	0	0	0
2019-04-19 03:00:00	0	0	0
2019-04-19 04:00:00	0	0	0
2019-04-19 05:00:00	0	0	0
2019-04-19 06:00:00	0	0	0
2019-04-19 07:00:00	0	0	0
2019-04-19 08:00:00	0	0	0
2019-04-19 09:00:00	0	0	0
2019-04-19 10:00:00	0	0	0
2019-04-19 11:00:00	0	0	0
2019-04-19 12:00:00	0	0	0
2019-04-19 13:00:00	0	0	0
2019-04-19 14:00:00	0	0	0
2019-04-19 15:00:00	0	0	0
2019-04-19 16:00:00	0	0	0
2019-04-19 17:00:00	0	0	0
2019-04-19 18:00:00	0	0	0
2019-04-19 19:00:00	0	0	0
2019-04-19 20:00:00	0	0	0
2019-04-19 21:00:00	0	0	0
2019-04-19 22:00:00	0	0	0
2019-04-19 23:00:00	0	0	0
2019-04-20 00:00:00	0	0	0
2019-04-20 01:00:00	0	0	0
2019-04-20 02:00:00	0	0	0
2019-04-20 03:00:00	0	0	0
2019-04-20 04:00:00	0	0	0
2019-04-20 05:00:00	0	0	0
2019-04-20 06:00:00	0	0	0
2019-04-20 07:00:00	0	0	0
2019-04-20 08:00:00	0	0	0
2019-04-20 09:00:00	0	0	0
2019-04-20 10:00:00	0	0	0
2019-04-20 11:00:00	0	0	0
2019-04-20 12:00:00	0	0	0
2019-04-20 13:00:00	0	0	0
2019-04-20 14:00:00	0	0	0
2019-04-20 15:00:00	0	0	0
2019-04-20 16:00:00	0	0	0
2019-04-20 17:00:00	0	0	0
2019-04-20 18:00:00	0	0	0
2019-04-20 19:00:00	0	0	0
2019-04-20 20:00:00	0	0	0
2019-04-20 21:00:00	0	0	0
2019-04-20 22:00:00	0	0	0
2019-04-20 23:00:00	0	0	0
2019-04-21 00:00:00	0	0	0
2019-04-21 01:00:00	0	0	0
2019-04-21 02:00:00	0	0	0
2019-04-21 03:00:00	0	0	0
2019-04-21 04:00:00	0	0	0
2019-04-21 05:00:00	0	0	0
2019-04-21 06:00:00	0	0	0
2019-04-21 07:00:00	0	0	0
2019-04-21 08:00:00	0	0	0
2019-04-21 09:00:00	0	0	0
2019-04-21 10:00:00	0	0	0
2019-04-21 11:00:00	0	0	0
2019-04-21 12:00:00	0	0	0
2019-04-21 13:00:00	0	0	0
2019-04-21 14:00:00	0	0	0
2019-04-21 15:00:00	0	0	0
2019-04-21 16:00:00	0	0	0
2019-04-21 17:00:00	0	0	0
2019-04-21 18:00:00	0	0	0
2019-04-21 19:00:00	0	0	0
2019-04-21 20:00:00	0	0	0
2019-04-21 21:00:00	0	0	0
2019-04-21 22:00:00	0	0	0
2019-04-21 23:00:00	0	0	0
2019-04-22 00:00:00	0	0	0
2019-04-22 01:00:00	0	0	0
2019-04-22 02:00:00	0	0	0
2019-04-22 03:00:00	0	0	0
2019-04-22 04:00:00	0	0	0
2019-04-22 05:00:00	0	0	0
2019-04-22 06:00:00	0	0	0
2019-04-22 07:00:00	0	0	0
2019-04-22 08:00:00	0	0	0
2019-04-22 09:00:00	0	0	0
2019-04-22 10:00:00	0	0	0
2019-04-22 11:00:00	0	0	0
2019-04-22 12:00:00	0	0	0
2019-04-22 13:00:00	0	0	0
2019-04-22 14:00:00	0	0	0
2019-04-22 15:00:00	0	0	0
2019-04-22 16:00:00	0	0	0
2019-04-22 17:00:00	0	0	0
2019-04-22 18:00:00	0	0	0
2019-04-22 19:00:00	0	0	0
2019-04-22 20:00:00	0	0	0
2019-04-22 21:00:00	0	0	0
2019-04-22 22:00:00	0	0	0
2019-04-22 23:00:00	0	0	0
2019-04-23 00:00:00	0	0	0
2019-04-23 01:00:00	0	0	0
2019-04-23 02:00:00	0	0	0
2019-04-23 03:00:00	0	0	0
2019-04-23 04:00:00	0	0	0
2019-04-23 05:00:00	0	0	0
2019-04-23 06:00:00	0	0	0
2019-04-23 07:00:00	0	0	0
2019-04-23 08:00:00	0	0	0
2019-04-23 09:00:00	0	0	0
2019-04-23 10:00:00	0	0	0
2019-04-23 11:00:00	0	0	0
2019-04-23 12:00:00	0	0	0
2019-04-23 13:00:00	0	0	0
2019-04-23 14:00:00	0	0	0
2019-04-23 15:00:00	0	0	0
2019-04-23 16:00:00	0	0	0
2019-04-23 17:00:00	0	0	0
2019-04-23 18:00:00	0	0	0
2019-04-23 19:00:00	0	0	0
2019-04-23 20:00:00	0	0	0
2019-04-23 21:00:00	0	0	0
2019-04-23 22:00:00	0	0	0
2019-04-23 23:00:00	0	0	0
2019-04-24 00:00:00	0	0	0
2019-04-24 01:00:00	0	0	0
2019-04-24 02:00:00	0	0	0
2019-04-24 03:00:00	0	0	0
2019-04-24 04:00:00	0	0	0
2019-04-24 05:00:00	0	0	0
2019-04-24 06:00:00	0	0	0
2019-04-24 07:00:00	0	0	0
2019-04-24 08:00:00	0	0	0
2019-04-24 09:00:00	0	0	0
2019-04-24 10:00:00	0	0	0
2019-04-24 11:00:00	0	0	0
2019-04-24 12:00:00	0	0	0
2019-04-24 13:00:00	0	0	0
2019-04-24 14:00:00	0	0	0
2019-04-24 15:00:00	0	0	0
2019-04-24 16:00:00	0	0	0
2019-04-24 17:00:00	0	0	0
2019-04-24 18:00:00	0	0	0
2019-04-24 19:00:00	0	0	0
2019-04-24 20:00:00	0	0	0
2019-04-24 21:00:00	0	0	0
2019-04-24 22:00:00	0	0	0
2019-04-24 23:00:00	0	0	0
2019-04-25 00:00:00	0	0	0
2019-04-25 01:00:00	0	0	0
2019-04-25 02:00:00	0	0	0
2019-04-25 03:00:00	0	0	0
2019-04-25 04:00:00	0	0	0
2019-04-25 05:00:00	0	0	0
2019-04-25 06:00:00	0	0	0
2019-04-25 07:00:00	0	0	0
2019-04-25 08:00:00	0	0	0
2019-04-25 09:00:00	0	0	0
2019-04-25 10:00:00	0	0	0
2019-04-25 11:00:00	0	0	0
2019-04-25 12:00:00	0	0	0
2019-04-25 13:00:00	0	0	0
2019-04-25 14:00:00	0	0	0
2019-04-25 15:00:00	0	0	0
2019-04-25 16:00:00	0	0	0
2019-04-25 17:00:00	0	0	0
2019-04-25 18:00:00	0	0	0
2019-04-25 19:00:00	0	0	0
2019-04-25 20:00:00	0	0	0
2019-04-25 21:00:00	0	0	0
2019-04-25 22:00:00	0	0	0
2019-04-25 23:00:00	0	0	0
2019-04-26 00:00:00	0	0	0
2019-04-26 01:00:00	0	0	0
2019-04-26 02:00:00	0	0	0
2019-04-26 03:00:00	0	0	0
2019-04-26 04:00:00	0	0	0
2019-04-26 05:00:00	0	0	0
2019-04-26 06:00:00	0	0	0
2019-04-26 07:00:00	0	0	0
2019-04-26 08:00:00	0	0	0
2019-04-26 09:00:00	0	0	0
2019-04-26 10:00:00	0	0	0
2019-04-26 11:00:00	0	0	0
2019-04-26 12:00:00	0	0	0
2019-04-26 13:00:00	0	0	0
2019-04-26 14:00:00	0	0	0
2019-04-26 15:00:00	0	0	0
2019-04-26 16:00:00	0	0	0
2019-04-26 17:00:00	0	0	0
2019-04-26 18:00:00	0	0	0
2019-04-26 19:00:00	0	0	0
2019-04-26 20:00:00	0	0	0
2019-04-26 21:00:00	0	0	0
2019-04-26 22:00:00	0	0	0
2019-04-26 23:00:00	0	0	0
2019-04-27 00:00:00	0	0	0
2019-04-27 01:00:00	0	0	0
2019-04-27 02:00:00	0	0	0
2019-04-27 03:00:00	0	0	0
2019-04-27 04:00:00	0	0	0
2019-04-27 05:00:00	0	0	0
2019-04-27 06:00:00	0	0	0
2019-04-27 07:00:00	0	0	0
2019-04-27 08:00:00	0	0	0
2019-04-27 09:00:00	0	0	0
2019-04-27 10:00:00	0	0	0
2019-04-27 11:00:00	0	0	0
2019-04-27 12:00:00	0	0	0
2019-04-27 13:00:00	0	0	0
2019-04-27 14:00:00	0	0	0
2019-04-27 15:00:00	0	0	0
2019-04-27 16:00:00	0	0	0
2019-04-27 17:00:00	0	0	0
2019-04-27 18:00:00	0	0	0
2019-04-27 19:00:00	0	0	0
2019-04-27 20:00:00	0	0	0
2019-04-27 21:00:00	0	0	0
2019-04-27 22:00:00	0	0	0
2019-04-27 23:00:00	0	0	0
2019-04-28 00:00:00	0	0	0
2019-04-28 01:00:00	0	0	0
2019-04-28 02:00:00	0	0	0
2019-04-28 03:00:00	0	0	0
2019-04-28 04:00:00	0	0	0
2019-04-28 05:00:00	0	0	0
2019-04-28 06:00:00	0	0	0
2019-04-28 07:00:00	0	0	0
2019-04-28 08:00:00	0	0	0
2019-04-28 09:00:00	0	0	0
2019-04-28 10:00:00	0	0	0
2019-04-28 11:00:00	0	0	0
2019-04-28 12:00:00	0	0	0
2019-04-28 13:00:00	0	0	0
2019-04-28 14:00:00	0	0	0
2019-04-28 15:00:00	0	0	0
2019-04-28 16:00:00	0	0	0
2019-04-28 17:00:00	0	0	0
2019-04-28 18:00:00	0	0	0
2019-04-28 19:00:00	0	0	0
2019-04-28 20:00:00	0	0	0
2019-04-28 21:00:00	0	0	0
2019-04-28 22:00:00	0	0	0
2019-04-28 23:00:00	0	0	0
2019-04-29 00:00:00	0	0	0
2019-04-29 01:00:00	0	0	0
2019-04-29 02:00:00	0	0	0
2019-04-29 03:00:00	0	0	0
2019-04-29 04:00:00	0	0	0
2019-04-29 05:00:00	0	0	0
2019-04-29 06:00:00	0	0	0
2019-04-29 07:00:00	0	0	0
2019-04-29 08:00:00	0	0	0
2019-04-29 09:00:00	0	0	0
2019-04-29 10:00:00	0	0	0
2019-04-29 11:00:00	0	0	0
2019-04-29 12:00:00	0	0	0
2019-04-29 13:00:00	0	0	0
2019-04-29 14:00:00	0	0	0
2019-04-29 15:00:00	0	0	0
2019-04-29 16:00:00	0	0	0
2019-04-29 17:00:00	0	0	0
2019-04-29 18:00:00	0	0	0
2019-04-29 19:00:00	0	0	0
2019-04-29 20:00:00	0	0	0
2019-04-29 21:00:00	0	0	0
2019-04-29 22:00:00	0	0	0
2019-04-29 23:00:00	0	0	0
2019-04-30 00:00:00	0	0	0
2019-04-30 01:00:00	0	0	0
2019-04-30 02:00:00	0	0	0
2019-04-30 03:00:00	0	0	0
2019-04-30 04:00:00	0	0	0
2019-04-30 05:00:00	0	0	0
2019-04-30 06:00:00	0	0	0
2019-04-30 07:00:00	0	0	0
2019-04-30 08:00:00	0	0	0
2019-04-30 09:00:00	0	0	0
2019-04-30 10:00:00	0	0	0
2019-04-30 11:00:00	0	0	0
2019-04-30 12:00:00	0	0	0
2019-04-30 13:00:00	0	0	0
2019-04-30 14:00:00	0	0	0
2019-04-30 15:00:00	0	0	0
2019-04-30 16:00:00	0	0	0
2019-04-30 17:00:00	0	0	0
2019-04-30 18:00:00	0	0	0
2019-04-30 19:00:00	0	0	0
2019-04-30 20:00:00	0	0	0
2019-04-30 21:00:00	0	0	0
2019-04-30 22:00:00	0	0	0
2019-04-30 23:00:00	0	0	0
2019-05-01 00:00:00	0	0	0

## Sheet: PM 07010 04
Data/Hora	Intensidade(carros/hora)	Ocupacao(%)	Carga(%)
2019-04-01 00:00:00	0	0	0
2019-04-01 01:00:00	0	0	0
2019-04-01 02:00:00	0	0	0
2019-04-01 03:00:00	0	0	0
2019-04-01 04:00:00	0	0	0
2019-04-01 05:00:00	0	0	0
2019-04-01 06:00:00	0	0	0
2019-04-01 07:00:00	0	0	0
2019-04-01 08:00:00	0	0	0
2019-04-01 09:00:00	0	0	0
2019-04-01 10:00:00	0	0	0
2019-04-01 11:00:00	0	0	0
2019-04-01 12:00:00	0	0	0
2019-04-01 13:00:00	0	0	0
2019-04-01 14:00:00	0	0	0
2019-04-01 15:00:00	0	0	0
2019-04-01 16:00:00	0	0	0
2019-04-01 17:00:00	0	0	0
2019-04-01 18:00:00	0	0	0
2019-04-01 19:00:00	0	0	0
2019-04-01 20:00:00	0	0	0
2019-04-01 21:00:00	0	0	0
2019-04-01 22:00:00	0	0	0
2019-04-01 23:00:00	0	0	0
2019-04-02 00:00:00	0	0	0
2019-04-02 01:00:00	0	0	0
2019-04-02 02:00:00	0	0	0
2019-04-02 03:00:00	0	0	0
2019-04-02 04:00:00	0	0	0
2019-04-02 05:00:00	0	0	0
2019-04-02 06:00:00	0	0	0
2019-04-02 07:00:00	0	0	0
2019-04-02 08:00:00	0	0	0
2019-04-02 09:00:00	0	0	0
2019-04-02 10:00:00	0	0	0
2019-04-02 11:00:00	0	0	0
2019-04-02 12:00:00	0	0	0
2019-04-02 13:00:00	0	0	0
2019-04-02 14:00:00	0	0	0
2019-04-02 15:00:00	0	0	0
2019-04-02 16:00:00	0	0	0
2019-04-02 17:00:00	0	0	0
2019-04-02 18:00:00	0	0	0
2019-04-02 19:00:00	0	0	0
2019-04-02 20:00:00	0	0	0
2019-04-02 21:00:00	0	0	0
2019-04-02 22:00:00	0	0	0
2019-04-02 23:00:00	0	0	0
2019-04-03 00:00:00	0	0	0
2019-04-03 01:00:00	0	0	0
2019-04-03 02:00:00	0	0	0
2019-04-03 03:00:00	0	0	0
2019-04-03 04:00:00	0	0	0
2019-04-03 05:00:00	0	0	0
2019-04-03 06:00:00	0	0	0
2019-04-03 07:00:00	0	0	0
2019-04-03 08:00:00	0	0	0
2019-04-03 09:00:00	0	0	0
2019-04-03 10:00:00	0	0	0
2019-04-03 11:00:00	0	0	0
2019-04-03 12:00:00	0	0	0
2019-04-03 13:00:00	0	0	0
2019-04-03 14:00:00	0	0	0
2019-04-03 15:00:00	0	0	0
2019-04-03 16:00:00	0	0	0
2019-04-03 17:00:00	0	0	0
2019-04-03 18:00:00	0	0	0
2019-04-03 19:00:00	0	0	0
2019-04-03 20:00:00	0	0	0
2019-04-03 21:00:00	0	0	0
2019-04-03 22:00:00	0	0	0
2019-04-03 23:00:00	0	0	0
2019-04-04 00:00:00	0	0	0
2019-04-04 01:00:00	0	0	0
2019-04-04 02:00:00	0	0	0
2019-04-04 03:00:00	0	0	0
2019-04-04 04:00:00	0	0	0
2019-04-04 05:00:00	0	0	0
2019-04-04 06:00:00	0	0	0
2019-04-04 07:00:00	0	0	0
2019-04-04 08:00:00	0	0	0
2019-04-04 09:00:00	0	0	0
2019-04-04 10:00:00	0	0	0
2019-04-04 11:00:00	0	0	0
2019-04-04 12:00:00	0	0	0
2019-04-04 13:00:00	0	0	0
2019-04-04 14:00:00	0	0	0
2019-04-04 15:00:00	0	0	0
2019-04-04 16:00:00	0	0	0
2019-04-04 17:00:00	0	0	0
2019-04-04 18:00:00	0	0	0
2019-04-04 19:00:00	0	0	0
2019-04-04 20:00:00	0	0	0
2019-04-04 21:00:00	0	0	0
2019-04-04 22:00:00	0	0	0
2019-04-04 23:00:00	0	0	0
2019-04-05 00:00:00	0	0	0
2019-04-05 01:00:00	0	0	0
2019-04-05 02:00:00	0	0	0
2019-04-05 03:00:00	0	0	0
2019-04-05 04:00:00	0	0	0
2019-04-05 05:00:00	0	0	0
2019-04-05 06:00:00	0	0	0
2019-04-05 07:00:00	0	0	0
2019-04-05 08:00:00	0	0	0
2019-04-05 09:00:00	0	0	0
2019-04-05 10:00:00	0	0	0
2019-04-05 11:00:00	0	0	0
2019-04-05 12:00:00	0	0	0
2019-04-05 13:00:00	0	0	0
2019-04-05 14:00:00	0	0	0
2019-04-05 15:00:00	0	0	0
2019-04-05 16:00:00	0	0	0
2019-04-05 17:00:00	0	0	0
2019-04-05 18:00:00	0	0	0
2019-04-05 19:00:00	0	0	0
2019-04-05 20:00:00	0	0	0
2019-04-05 21:00:00	0	0	0
2019-04-05 22:00:00	0	0	0
2019-04-05 23:00:00	0	0	0
2019-04-06 00:00:00	0	0	0
2019-04-06 01:00:00	0	0	0
2019-04-06 02:00:00	0	0	0
2019-04-06 03:00:00	0	0	0
2019-04-06 04:00:00	0	0	0
2019-04-06 05:00:00	0	0	0
2019-04-06 06:00:00	0	0	0
2019-04-06 07:00:00	0	0	0
2019-04-06 08:00:00	0	0	0
2019-04-06 09:00:00	0	0	0
2019-04-06 10:00:00	0	0	0
2019-04-06 11:00:00	0	0	0
2019-04-06 12:00:00	0	0	0
2019-04-06 13:00:00	0	0	0
2019-04-06 14:00:00	0	0	0
2019-04-06 15:00:00	0	0	0
2019-04-06 16:00:00	0	0	0
2019-04-06 17:00:00	0	0	0
2019-04-06 18:00:00	0	0	0
2019-04-06 19:00:00	0	0	0
2019-04-06 20:00:00	0	0	0
2019-04-06 21:00:00	0	0	0
2019-04-06 22:00:00	0	0	0
2019-04-06 23:00:00	0	0	0
2019-04-07 00:00:00	0	0	0
2019-04-07 01:00:00	0	0	0
2019-04-07 02:00:00	0	0	0
2019-04-07 03:00:00	0	0	0
2019-04-07 04:00:00	0	0	0
2019-04-07 05:00:00	0	0	0
2019-04-07 06:00:00	0	0	0
2019-04-07 07:00:00	0	0	0
2019-04-07 08:00:00	0	0	0
2019-04-07 09:00:00	0	0	0
2019-04-07 10:00:00	0	0	0
2019-04-07 11:00:00	0	0	0
2019-04-07 12:00:00	0	0	0
2019-04-07 13:00:00	0	0	0
2019-04-07 14:00:00	0	0	0
2019-04-07 15:00:00	0	0	0
2019-04-07 16:00:00	0	0	0
2019-04-07 17:00:00	0	0	0
2019-04-07 18:00:00	0	0	0
2019-04-07 19:00:00	0	0	0
2019-04-07 20:00:00	0	0	0
2019-04-07 21:00:00	0	0	0
2019-04-07 22:00:00	0	0	0
2019-04-07 23:00:00	0	0	0
2019-04-08 00:00:00	0	0	0
2019-04-08 01:00:00	0	0	0
2019-04-08 02:00:00	0	0	0
2019-04-08 03:00:00	0	0	0
2019-04-08 04:00:00	0	0	0
2019-04-08 05:00:00	0	0	0
2019-04-08 06:00:00	0	0	0
2019-04-08 07:00:00	0	0	0
2019-04-08 08:00:00	0	0	0
2019-04-08 09:00:00	0	0	0
2019-04-08 10:00:00	0	0	0
2019-04-08 11:00:00	0	0	0
2019-04-08 12:00:00	0	0	0
2019-04-08 13:00:00	0	0	0
2019-04-08 14:00:00	0	0	0
2019-04-08 15:00:00	0	0	0
2019-04-08 16:00:00	0	0	0
2019-04-08 17:00:00	0	0	0
2019-04-08 18:00:00	0	0	0
2019-04-08 19:00:00	0	0	0
2019-04-08 20:00:00	0	0	0
2019-04-08 21:00:00	0	0	0
2019-04-08 22:00:00	0	0	0
2019-04-08 23:00:00	0	0	0
2019-04-09 00:00:00	0	0	0
2019-04-09 01:00:00	0	0	0
2019-04-09 02:00:00	0	0	0
2019-04-09 03:00:00	0	0	0
2019-04-09 04:00:00	0	0	0
2019-04-09 05:00:00	0	0	0
2019-04-09 06:00:00	0	0	0
2019-04-09 07:00:00	0	0	0
2019-04-09 08:00:00	0	0	0
2019-04-09 09:00:00	0	0	0
2019-04-09 10:00:00	0	0	0
2019-04-09 11:00:00	0	0	0
2019-04-09 12:00:00	0	0	0
2019-04-09 13:00:00	0	0	0
2019-04-09 14:00:00	0	0	0
2019-04-09 15:00:00	0	0	0
2019-04-09 16:00:00	0	0	0
2019-04-09 17:00:00	0	0	0
2019-04-09 18:00:00	0	0	0
2019-04-09 19:00:00	0	0	0
2019-04-09 20:00:00	0	0	0
2019-04-09 21:00:00	0	0	0
2019-04-09 22:00:00	0	0	0
2019-04-09 23:00:00	0	0	0
2019-04-10 00:00:00	0	0	0
2019-04-10 01:00:00	0	0	0
2019-04-10 02:00:00	0	0	0
2019-04-10 03:00:00	0	0	0
2019-04-10 04:00:00	0	0	0
2019-04-10 05:00:00	0	0	0
2019-04-10 06:00:00	0	0	0
2019-04-10 07:00:00	0	0	0
2019-04-10 08:00:00	0	0	0
2019-04-10 09:00:00	0	0	0
2019-04-10 10:00:00	0	0	0
2019-04-10 11:00:00	0	0	0
2019-04-10 12:00:00	0	0	0
2019-04-10 13:00:00	0	0	0
2019-04-10 14:00:00	0	0	0
2019-04-10 15:00:00	0	0	0
2019-04-10 16:00:00	0	0	0
2019-04-10 17:00:00	0	0	0
2019-04-10 18:00:00	0	0	0
2019-04-10 19:00:00	0	0	0
2019-04-10 20:00:00	0	0	0
2019-04-10 21:00:00	0	0	0
2019-04-10 22:00:00	0	0	0
2019-04-10 23:00:00	0	0	0
2019-04-11 00:00:00	0	0	0
2019-04-11 01:00:00	0	0	0
2019-04-11 02:00:00	0	0	0
2019-04-11 03:00:00	0	0	0
2019-04-11 04:00:00	0	0	0
2019-04-11 05:00:00	0	0	0
2019-04-11 06:00:00	0	0	0
2019-04-11 07:00:00	0	0	0
2019-04-11 08:00:00	0	0	0
2019-04-11 09:00:00	0	0	0
2019-04-11 10:00:00	0	0	0
2019-04-11 11:00:00	0	0	0
2019-04-11 12:00:00	0	0	0
2019-04-11 13:00:00	0	0	0
2019-04-11 14:00:00	0	0	0
2019-04-11 15:00:00	0	0	0
2019-04-11 16:00:00	0	0	0
2019-04-11 17:00:00	0	0	0
2019-04-11 18:00:00	0	0	0
2019-04-11 19:00:00	0	0	0
2019-04-11 20:00:00	0	0	0
2019-04-11 21:00:00	0	0	0
2019-04-11 22:00:00	0	0	0
2019-04-11 23:00:00	0	0	0
2019-04-12 00:00:00	0	0	0
2019-04-12 01:00:00	0	0	0
2019-04-12 02:00:00	0	0	0
2019-04-12 03:00:00	0	0	0
2019-04-12 04:00:00	0	0	0
2019-04-12 05:00:00	0	0	0
2019-04-12 06:00:00	0	0	0
2019-04-12 07:00:00	0	0	0
2019-04-12 08:00:00	0	0	0
2019-04-12 09:00:00	0	0	0
2019-04-12 10:00:00	0	0	0
2019-04-12 11:00:00	0	0	0
2019-04-12 12:00:00	0	0	0
2019-04-12 13:00:00	0	0	0
2019-04-12 14:00:00	0	0	0
2019-04-12 15:00:00	0	0	0
2019-04-12 16:00:00	0	0	0
2019-04-12 17:00:00	0	0	0
2019-04-12 18:00:00	0	0	0
2019-04-12 19:00:00	0	0	0
2019-04-12 20:00:00	0	0	0
2019-04-12 21:00:00	0	0	0
2019-04-12 22:00:00	0	0	0
2019-04-12 23:00:00	0	0	0
2019-04-13 00:00:00	0	0	0
2019-04-13 01:00:00	0	0	0
2019-04-13 02:00:00	0	0	0
2019-04-13 03:00:00	0	0	0
2019-04-13 04:00:00	0	0	0
2019-04-13 05:00:00	0	0	0
2019-04-13 06:00:00	0	0	0
2019-04-13 07:00:00	0	0	0
2019-04-13 08:00:00	0	0	0
2019-04-13 09:00:00	0	0	0
2019-04-13 10:00:00	0	0	0
2019-04-13 11:00:00	0	0	0
2019-04-13 12:00:00	0	0	0
2019-04-13 13:00:00	0	0	0
2019-04-13 14:00:00	0	0	0
2019-04-13 15:00:00	0	0	0
2019-04-13 16:00:00	0	0	0
2019-04-13 17:00:00	0	0	0
2019-04-13 18:00:00	0	0	0
2019-04-13 19:00:00	0	0	0
2019-04-13 20:00:00	0	0	0
2019-04-13 21:00:00	0	0	0
2019-04-13 22:00:00	0	0	0
2019-04-13 23:00:00	0	0	0
2019-04-14 00:00:00	0	0	0
2019-04-14 01:00:00	0	0	0
2019-04-14 02:00:00	0	0	0
2019-04-14 03:00:00	0	0	0
2019-04-14 04:00:00	0	0	0
2019-04-14 05:00:00	0	0	0
2019-04-14 06:00:00	0	0	0
2019-04-14 07:00:00	0	0	0
2019-04-14 08:00:00	0	0	0
2019-04-14 09:00:00	0	0	0
2019-04-14 10:00:00	0	0	0
2019-04-14 11:00:00	0	0	0
2019-04-14 12:00:00	0	0	0
2019-04-14 13:00:00	0	0	0
2019-04-14 14:00:00	0	0	0
2019-04-14 15:00:00	0	0	0
2019-04-14 16:00:00	0	0	0
2019-04-14 17:00:00	0	0	0
2019-04-14 18:00:00	0	0	0
2019-04-14 19:00:00	0	0	0
2019-04-14 20:00:00	0	0	0
2019-04-14 21:00:00	0	0	0
2019-04-14 22:00:00	0	0	0
2019-04-14 23:00:00	0	0	0
2019-04-15 00:00:00	0	0	0
2019-04-15 01:00:00	0	0	0
2019-04-15 02:00:00	0	0	0
2019-04-15 03:00:00	0	0	0
2019-04-15 04:00:00	0	0	0
2019-04-15 05:00:00	0	0	0
2019-04-15 06:00:00	0	0	0
2019-04-15 07:00:00	0	0	0
2019-04-15 08:00:00	0	0	0
2019-04-15 09:00:00	0	0	0
2019-04-15 10:00:00	0	0	0
2019-04-15 11:00:00	0	0	0
2019-04-15 12:00:00	0	0	0
2019-04-15 13:00:00	0	0	0
2019-04-15 14:00:00	0	0	0
2019-04-15 15:00:00	0	0	0
2019-04-15 16:00:00	0	0	0
2019-04-15 17:00:00	0	0	0
2019-04-15 18:00:00	0	0	0
2019-04-15 19:00:00	0	0	0
2019-04-15 20:00:00	0	0	0
2019-04-15 21:00:00	0	0	0
2019-04-15 22:00:00	0	0	0
2019-04-15 23:00:00	0	0	0
2019-04-16 00:00:00	0	0	0
2019-04-16 01:00:00	0	0	0
2019-04-16 02:00:00	0	0	0
2019-04-16 03:00:00	0	0	0
2019-04-16 04:00:00	0	0	0
2019-04-16 05:00:00	0	0	0
2019-04-16 06:00:00	0	0	0
2019-04-16 07:00:00	0	0	0
2019-04-16 08:00:00	0	0	0
2019-04-16 09:00:00	0	0	0
2019-04-16 10:00:00	0	0	0
2019-04-16 11:00:00	0	0	0
2019-04-16 12:00:00	0	0	0
2019-04-16 13:00:00	0	0	0
2019-04-16 14:00:00	0	0	0
2019-04-16 15:00:00	0	0	0
2019-04-16 16:00:00	0	0	0
2019-04-16 17:00:00	0	0	0
2019-04-16 18:00:00	0	0	0
2019-04-16 19:00:00	0	0	0
2019-04-16 20:00:00	0	0	0
2019-04-16 21:00:00	0	0	0
2019-04-16 22:00:00	0	0	0
2019-04-16 23:00:00	0	0	0
2019-04-17 00:00:00	0	0	0
2019-04-17 01:00:00	0	0	0
2019-04-17 02:00:00	0	0	0
2019-04-17 03:00:00	0	0	0
2019-04-17 04:00:00	0	0	0
2019-04-17 05:00:00	0	0	0
2019-04-17 06:00:00	0	0	0
2019-04-17 07:00:00	0	0	0
2019-04-17 08:00:00	0	0	0
2019-04-17 09:00:00	0	0	0
2019-04-17 10:00:00	0	0	0
2019-04-17 11:00:00	0	0	0
2019-04-17 12:00:00	0	0	0
2019-04-17 13:00:00	0	0	0
2019-04-17 14:00:00	0	0	0
2019-04-17 15:00:00	0	0	0
2019-04-17 16:00:00	0	0	0
2019-04-17 17:00:00	0	0	0
2019-04-17 18:00:00	0	0	0
2019-04-17 19:00:00	0	0	0
2019-04-17 20:00:00	0	0	0
2019-04-17 21:00:00	0	0	0
2019-04-17 22:00:00	0	0	0
2019-04-17 23:00:00	0	0	0
2019-04-18 00:00:00	0	0	0
2019-04-18 01:00:00	0	0	0
2019-04-18 02:00:00	0	0	0
2019-04-18 03:00:00	0	0	0
2019-04-18 04:00:00	0	0	0
2019-04-18 05:00:00	0	0	0
2019-04-18 06:00:00	0	0	0
2019-04-18 07:00:00	0	0	0
2019-04-18 08:00:00	0	0	0
2019-04-18 09:00:00	0	0	0
2019-04-18 10:00:00	0	0	0
2019-04-18 11:00:00	0	0	0
2019-04-18 12:00:00	0	0	0
2019-04-18 13:00:00	0	0	0
2019-04-18 14:00:00	0	0	0
2019-04-18 15:00:00	0	0	0
2019-04-18 16:00:00	0	0	0
2019-04-18 17:00:00	0	0	0
2019-04-18 18:00:00	0	0	0
2019-04-18 19:00:00	0	0	0
2019-04-18 20:00:00	0	0	0
2019-04-18 21:00:00	0	0	0
2019-04-18 22:00:00	0	0	0
2019-04-18 23:00:00	0	0	0
2019-04-19 00:00:00	0	0	0
2019-04-19 01:00:00	0	0	0
2019-04-19 02:00:00	0	0	0
2019-04-19 03:00:00	0	0	0
2019-04-19 04:00:00	0	0	0
2019-04-19 05:00:00	0	0	0
2019-04-19 06:00:00	0	0	0
2019-04-19 07:00:00	0	0	0
2019-04-19 08:00:00	0	0	0
2019-04-19 09:00:00	0	0	0
2019-04-19 10:00:00	0	0	0
2019-04-19 11:00:00	0	0	0
2019-04-19 12:00:00	0	0	0
2019-04-19 13:00:00	0	0	0
2019-04-19 14:00:00	0	0	0
2019-04-19 15:00:00	0	0	0
2019-04-19 16:00:00	0	0	0
2019-04-19 17:00:00	0	0	0
2019-04-19 18:00:00	0	0	0
2019-04-19 19:00:00	0	0	0
2019-04-19 20:00:00	0	0	0
2019-04-19 21:00:00	0	0	0
2019-04-19 22:00:00	0	0	0
2019-04-19 23:00:00	0	0	0
2019-04-20 00:00:00	0	0	0
2019-04-20 01:00:00	0	0	0
2019-04-20 02:00:00	0	0	0
2019-04-20 03:00:00	0	0	0
2019-04-20 04:00:00	0	0	0
2019-04-20 05:00:00	0	0	0
2019-04-20 06:00:00	0	0	0
2019-04-20 07:00:00	0	0	0
2019-04-20 08:00:00	0	0	0
2019-04-20 09:00:00	0	0	0
2019-04-20 10:00:00	0	0	0
2019-04-20 11:00:00	0	0	0
2019-04-20 12:00:00	0	0	0
2019-04-20 13:00:00	0	0	0
2019-04-20 14:00:00	0	0	0
2019-04-20 15:00:00	0	0	0
2019-04-20 16:00:00	0	0	0
2019-04-20 17:00:00	0	0	0
2019-04-20 18:00:00	0	0	0
2019-04-20 19:00:00	0	0	0
2019-04-20 20:00:00	0	0	0
2019-04-20 21:00:00	0	0	0
2019-04-20 22:00:00	0	0	0
2019-04-20 23:00:00	0	0	0
2019-04-21 00:00:00	0	0	0
2019-04-21 01:00:00	0	0	0
2019-04-21 02:00:00	0	0	0
2019-04-21 03:00:00	0	0	0
2019-04-21 04:00:00	0	0	0
2019-04-21 05:00:00	0	0	0
2019-04-21 06:00:00	0	0	0
2019-04-21 07:00:00	0	0	0
2019-04-21 08:00:00	0	0	0
2019-04-21 09:00:00	0	0	0
2019-04-21 10:00:00	0	0	0
2019-04-21 11:00:00	0	0	0
2019-04-21 12:00:00	0	0	0
2019-04-21 13:00:00	0	0	0
2019-04-21 14:00:00	0	0	0
2019-04-21 15:00:00	0	0	0
2019-04-21 16:00:00	0	0	0
2019-04-21 17:00:00	0	0	0
2019-04-21 18:00:00	0	0	0
2019-04-21 19:00:00	0	0	0
2019-04-21 20:00:00	0	0	0
2019-04-21 21:00:00	0	0	0
2019-04-21 22:00:00	0	0	0
2019-04-21 23:00:00	0	0	0
2019-04-22 00:00:00	0	0	0
2019-04-22 01:00:00	0	0	0
2019-04-22 02:00:00	0	0	0
2019-04-22 03:00:00	0	0	0
2019-04-22 04:00:00	0	0	0
2019-04-22 05:00:00	0	0	0
2019-04-22 06:00:00	0	0	0
2019-04-22 07:00:00	0	0	0
2019-04-22 08:00:00	0	0	0
2019-04-22 09:00:00	0	0	0
2019-04-22 10:00:00	0	0	0
2019-04-22 11:00:00	0	0	0
2019-04-22 12:00:00	0	0	0
2019-04-22 13:00:00	0	0	0
2019-04-22 14:00:00	0	0	0
2019-04-22 15:00:00	0	0	0
2019-04-22 16:00:00	0	0	0
2019-04-22 17:00:00	0	0	0
2019-04-22 18:00:00	0	0	0
2019-04-22 19:00:00	0	0	0
2019-04-22 20:00:00	0	0	0
2019-04-22 21:00:00	0	0	0
2019-04-22 22:00:00	0	0	0
2019-04-22 23:00:00	0	0	0
2019-04-23 00:00:00	0	0	0
2019-04-23 01:00:00	0	0	0
2019-04-23 02:00:00	0	0	0
2019-04-23 03:00:00	0	0	0
2019-04-23 04:00:00	0	0	0
2019-04-23 05:00:00	0	0	0
2019-04-23 06:00:00	0	0	0
2019-04-23 07:00:00	0	0	0
2019-04-23 08:00:00	0	0	0
2019-04-23 09:00:00	0	0	0
2019-04-23 10:00:00	0	0	0
2019-04-23 11:00:00	0	0	0
2019-04-23 12:00:00	0	0	0
2019-04-23 13:00:00	0	0	0
2019-04-23 14:00:00	0	0	0
2019-04-23 15:00:00	0	0	0
2019-04-23 16:00:00	0	0	0
2019-04-23 17:00:00	0	0	0
2019-04-23 18:00:00	0	0	0
2019-04-23 19:00:00	0	0	0
2019-04-23 20:00:00	0	0	0
2019-04-23 21:00:00	0	0	0
2019-04-23 22:00:00	0	0	0
2019-04-23 23:00:00	0	0	0
2019-04-24 00:00:00	0	0	0
2019-04-24 01:00:00	0	0	0
2019-04-24 02:00:00	0	0	0
2019-04-24 03:00:00	0	0	0
2019-04-24 04:00:00	0	0	0
2019-04-24 05:00:00	0	0	0
2019-04-24 06:00:00	0	0	0
2019-04-24 07:00:00	0	0	0
2019-04-24 08:00:00	0	0	0
2019-04-24 09:00:00	0	0	0
2019-04-24 10:00:00	0	0	0
2019-04-24 11:00:00	0	0	0
2019-04-24 12:00:00	0	0	0
2019-04-24 13:00:00	0	0	0
2019-04-24 14:00:00	0	0	0
2019-04-24 15:00:00	0	0	0
2019-04-24 16:00:00	0	0	0
2019-04-24 17:00:00	0	0	0
2019-04-24 18:00:00	0	0	0
2019-04-24 19:00:00	0	0	0
2019-04-24 20:00:00	0	0	0
2019-04-24 21:00:00	0	0	0
2019-04-24 22:00:00	0	0	0
2019-04-24 23:00:00	0	0	0
2019-04-25 00:00:00	0	0	0
2019-04-25 01:00:00	0	0	0
2019-04-25 02:00:00	0	0	0
2019-04-25 03:00:00	0	0	0
2019-04-25 04:00:00	0	0	0
2019-04-25 05:00:00	0	0	0
2019-04-25 06:00:00	0	0	0
2019-04-25 07:00:00	0	0	0
2019-04-25 08:00:00	0	0	0
2019-04-25 09:00:00	0	0	0
2019-04-25 10:00:00	0	0	0
2019-04-25 11:00:00	0	0	0
2019-04-25 12:00:00	0	0	0
2019-04-25 13:00:00	0	0	0
2019-04-25 14:00:00	0	0	0
2019-04-25 15:00:00	0	0	0
2019-04-25 16:00:00	0	0	0
2019-04-25 17:00:00	0	0	0
2019-04-25 18:00:00	0	0	0
2019-04-25 19:00:00	0	0	0
2019-04-25 20:00:00	0	0	0
2019-04-25 21:00:00	0	0	0
2019-04-25 22:00:00	0	0	0
2019-04-25 23:00:00	0	0	0
2019-04-26 00:00:00	0	0	0
2019-04-26 01:00:00	0	0	0
2019-04-26 02:00:00	0	0	0
2019-04-26 03:00:00	0	0	0
2019-04-26 04:00:00	0	0	0
2019-04-26 05:00:00	0	0	0
2019-04-26 06:00:00	0	0	0
2019-04-26 07:00:00	0	0	0
2019-04-26 08:00:00	0	0	0
2019-04-26 09:00:00	0	0	0
2019-04-26 10:00:00	0	0	0
2019-04-26 11:00:00	0	0	0
2019-04-26 12:00:00	0	0	0
2019-04-26 13:00:00	0	0	0
2019-04-26 14:00:00	0	0	0
2019-04-26 15:00:00	0	0	0
2019-04-26 16:00:00	0	0	0
2019-04-26 17:00:00	0	0	0
2019-04-26 18:00:00	0	0	0
2019-04-26 19:00:00	0	0	0
2019-04-26 20:00:00	0	0	0
2019-04-26 21:00:00	0	0	0
2019-04-26 22:00:00	0	0	0
2019-04-26 23:00:00	0	0	0
2019-04-27 00:00:00	0	0	0
2019-04-27 01:00:00	0	0	0
2019-04-27 02:00:00	0	0	0
2019-04-27 03:00:00	0	0	0
2019-04-27 04:00:00	0	0	0
2019-04-27 05:00:00	0	0	0
2019-04-27 06:00:00	0	0	0
2019-04-27 07:00:00	0	0	0
2019-04-27 08:00:00	0	0	0
2019-04-27 09:00:00	0	0	0
2019-04-27 10:00:00	0	0	0
2019-04-27 11:00:00	0	0	0
2019-04-27 12:00:00	0	0	0
2019-04-27 13:00:00	0	0	0
2019-04-27 14:00:00	0	0	0
2019-04-27 15:00:00	0	0	0
2019-04-27 16:00:00	0	0	0
2019-04-27 17:00:00	0	0	0
2019-04-27 18:00:00	0	0	0
2019-04-27 19:00:00	0	0	0
2019-04-27 20:00:00	0	0	0
2019-04-27 21:00:00	0	0	0
2019-04-27 22:00:00	0	0	0
2019-04-27 23:00:00	0	0	0
2019-04-28 00:00:00	0	0	0
2019-04-28 01:00:00	0	0	0
2019-04-28 02:00:00	0	0	0
2019-04-28 03:00:00	0	0	0
2019-04-28 04:00:00	0	0	0
2019-04-28 05:00:00	0	0	0
2019-04-28 06:00:00	0	0	0
2019-04-28 07:00:00	0	0	0
2019-04-28 08:00:00	0	0	0
2019-04-28 09:00:00	0	0	0
2019-04-28 10:00:00	0	0	0
2019-04-28 11:00:00	0	0	0
2019-04-28 12:00:00	0	0	0
2019-04-28 13:00:00	0	0	0
2019-04-28 14:00:00	0	0	0
2019-04-28 15:00:00	0	0	0
2019-04-28 16:00:00	0	0	0
2019-04-28 17:00:00	0	0	0
2019-04-28 18:00:00	0	0	0
2019-04-28 19:00:00	0	0	0
2019-04-28 20:00:00	0	0	0
2019-04-28 21:00:00	0	0	0
2019-04-28 22:00:00	0	0	0
2019-04-28 23:00:00	0	0	0
2019-04-29 00:00:00	0	0	0
2019-04-29 01:00:00	0	0	0
2019-04-29 02:00:00	0	0	0
2019-04-29 03:00:00	0	0	0
2019-04-29 04:00:00	0	0	0
2019-04-29 05:00:00	0	0	0
2019-04-29 06:00:00	0	0	0
2019-04-29 07:00:00	0	0	0
2019-04-29 08:00:00	0	0	0
2019-04-29 09:00:00	0	0	0
2019-04-29 10:00:00	0	0	0
2019-04-29 11:00:00	0	0	0
2019-04-29 12:00:00	0	0	0
2019-04-29 13:00:00	0	0	0
2019-04-29 14:00:00	0	0	0
2019-04-29 15:00:00	0	0	0
2019-04-29 16:00:00	0	0	0
2019-04-29 17:00:00	0	0	0
2019-04-29 18:00:00	0	0	0
2019-04-29 19:00:00	0	0	0
2019-04-29 20:00:00	0	0	0
2019-04-29 21:00:00	0	0	0
2019-04-29 22:00:00	0	0	0
2019-04-29 23:00:00	0	0	0
2019-04-30 00:00:00	0	0	0
2019-04-30 01:00:00	0	0	0
2019-04-30 02:00:00	0	0	0
2019-04-30 03:00:00	0	0	0
2019-04-30 04:00:00	0	0	0
2019-04-30 05:00:00	0	0	0
2019-04-30 06:00:00	0	0	0
2019-04-30 07:00:00	0	0	0
2019-04-30 08:00:00	0	0	0
2019-04-30 09:00:00	0	0	0
2019-04-30 10:00:00	0	0	0
2019-04-30 11:00:00	0	0	0
2019-04-30 12:00:00	0	0	0
2019-04-30 13:00:00	0	0	0
2019-04-30 14:00:00	0	0	0
2019-04-30 15:00:00	0	0	0
2019-04-30 16:00:00	0	0	0
2019-04-30 17:00:00	0	0	0
2019-04-30 18:00:00	0	0	0
2019-04-30 19:00:00	0	0	0
2019-04-30 20:00:00	0	0	0
2019-04-30 21:00:00	0	0	0
2019-04-30 22:00:00	0	0	0
2019-04-30 23:00:00	0	0	0
2019-05-01 00:00:00	0	0	0

## Sheet: PM 07010 041
Data/Hora	Intensidade(carros/hora)	Ocupacao(%)	Carga(%)
2019-04-01 00:00:00	0	0	0
2019-04-01 01:00:00	0	0	0
2019-04-01 02:00:00	0	0	0
2019-04-01 03:00:00	0	0	0
2019-04-01 04:00:00	0	0	0
2019-04-01 05:00:00	0	0	0
2019-04-01 06:00:00	0	0	0
2019-04-01 07:00:00	0	0	0
2019-04-01 08:00:00	0	0	0
2019-04-01 09:00:00	0	0	0
2019-04-01 10:00:00	0	0	0
2019-04-01 11:00:00	0	0	0
2019-04-01 12:00:00	0	0	0
2019-04-01 13:00:00	0	0	0
2019-04-01 14:00:00	0	0	0
2019-04-01 15:00:00	0	0	0
2019-04-01 16:00:00	0	0	0
2019-04-01 17:00:00	0	0	0
2019-04-01 18:00:00	0	0	0
2019-04-01 19:00:00	0	0	0
2019-04-01 20:00:00	0	0	0
2019-04-01 21:00:00	0	0	0
2019-04-01 22:00:00	0	0	0
2019-04-01 23:00:00	0	0	0
2019-04-02 00:00:00	0	0	0
2019-04-02 01:00:00	0	0	0
2019-04-02 02:00:00	0	0	0
2019-04-02 03:00:00	0	0	0
2019-04-02 04:00:00	0	0	0
2019-04-02 05:00:00	0	0	0
2019-04-02 06:00:00	0	0	0
2019-04-02 07:00:00	0	0	0
2019-04-02 08:00:00	0	0	0
2019-04-02 09:00:00	0	0	0
2019-04-02 10:00:00	0	0	0
2019-04-02 11:00:00	0	0	0
2019-04-02 12:00:00	0	0	0
2019-04-02 13:00:00	0	0	0
2019-04-02 14:00:00	0	0	0
2019-04-02 15:00:00	0	0	0
2019-04-02 16:00:00	0	0	0
2019-04-02 17:00:00	0	0	0
2019-04-02 18:00:00	0	0	0
2019-04-02 19:00:00	0	0	0
2019-04-02 20:00:00	0	0	0
2019-04-02 21:00:00	0	0	0
2019-04-02 22:00:00	0	0	0
2019-04-02 23:00:00	0	0	0
2019-04-03 00:00:00	0	0	0
2019-04-03 01:00:00	0	0	0
2019-04-03 02:00:00	0	0	0
2019-04-03 03:00:00	0	0	0
2019-04-03 04:00:00	0	0	0
2019-04-03 05:00:00	0	0	0
2019-04-03 06:00:00	0	0	0
2019-04-03 07:00:00	0	0	0
2019-04-03 08:00:00	0	0	0
2019-04-03 09:00:00	0	0	0
2019-04-03 10:00:00	0	0	0
2019-04-03 11:00:00	0	0	0
2019-04-03 12:00:00	0	0	0
2019-04-03 13:00:00	0	0	0
2019-04-03 14:00:00	0	0	0
2019-04-03 15:00:00	0	0	0
2019-04-03 16:00:00	0	0	0
2019-04-03 17:00:00	0	0	0
2019-04-03 18:00:00	0	0	0
2019-04-03 19:00:00	0	0	0
2019-04-03 20:00:00	0	0	0
2019-04-03 21:00:00	0	0	0
2019-04-03 22:00:00	0	0	0
2019-04-03 23:00:00	0	0	0
2019-04-04 00:00:00	0	0	0
2019-04-04 01:00:00	0	0	0
2019-04-04 02:00:00	0	0	0
2019-04-04 03:00:00	0	0	0
2019-04-04 04:00:00	0	0	0
2019-04-04 05:00:00	0	0	0
2019-04-04 06:00:00	0	0	0
2019-04-04 07:00:00	0	0	0
2019-04-04 08:00:00	0	0	0
2019-04-04 09:00:00	0	0	0
2019-04-04 10:00:00	0	0	0
2019-04-04 11:00:00	0	0	0
2019-04-04 12:00:00	0	0	0
2019-04-04 13:00:00	0	0	0
2019-04-04 14:00:00	0	0	0
2019-04-04 15:00:00	0	0	0
2019-04-04 16:00:00	0	0	0
2019-04-04 17:00:00	0	0	0
2019-04-04 18:00:00	0	0	0
2019-04-04 19:00:00	0	0	0
2019-04-04 20:00:00	0	0	0
2019-04-04 21:00:00	0	0	0
2019-04-04 22:00:00	0	0	0
2019-04-04 23:00:00	0	0	0
2019-04-05 00:00:00	0	0	0
2019-04-05 01:00:00	0	0	0
2019-04-05 02:00:00	0	0	0
2019-04-05 03:00:00	0	0	0
2019-04-05 04:00:00	0	0	0
2019-04-05 05:00:00	0	0	0
2019-04-05 06:00:00	0	0	0
2019-04-05 07:00:00	0	0	0
2019-04-05 08:00:00	0	0	0
2019-04-05 09:00:00	0	0	0
2019-04-05 10:00:00	0	0	0
2019-04-05 11:00:00	0	0	0
2019-04-05 12:00:00	0	0	0
2019-04-05 13:00:00	0	0	0
2019-04-05 14:00:00	0	0	0
2019-04-05 15:00:00	0	0	0
2019-04-05 16:00:00	0	0	0
2019-04-05 17:00:00	0	0	0
2019-04-05 18:00:00	0	0	0
2019-04-05 19:00:00	0	0	0
2019-04-05 20:00:00	0	0	0
2019-04-05 21:00:00	0	0	0
2019-04-05 22:00:00	0	0	0
2019-04-05 23:00:00	0	0	0
2019-04-06 00:00:00	0	0	0
2019-04-06 01:00:00	0	0	0
2019-04-06 02:00:00	0	0	0
2019-04-06 03:00:00	0	0	0
2019-04-06 04:00:00	0	0	0
2019-04-06 05:00:00	0	0	0
2019-04-06 06:00:00	0	0	0
2019-04-06 07:00:00	0	0	0
2019-04-06 08:00:00	0	0	0
2019-04-06 09:00:00	0	0	0
2019-04-06 10:00:00	0	0	0
2019-04-06 11:00:00	0	0	0
2019-04-06 12:00:00	0	0	0
2019-04-06 13:00:00	0	0	0
2019-04-06 14:00:00	0	0	0
2019-04-06 15:00:00	0	0	0
2019-04-06 16:00:00	0	0	0
2019-04-06 17:00:00	0	0	0
2019-04-06 18:00:00	0	0	0
2019-04-06 19:00:00	0	0	0
2019-04-06 20:00:00	0	0	0
2019-04-06 21:00:00	0	0	0
2019-04-06 22:00:00	0	0	0
2019-04-06 23:00:00	0	0	0
2019-04-07 00:00:00	0	0	0
2019-04-07 01:00:00	0	0	0
2019-04-07 02:00:00	0	0	0
2019-04-07 03:00:00	0	0	0
2019-04-07 04:00:00	0	0	0
2019-04-07 05:00:00	0	0	0
2019-04-07 06:00:00	0	0	0
2019-04-07 07:00:00	0	0	0
2019-04-07 08:00:00	0	0	0
2019-04-07 09:00:00	0	0	0
2019-04-07 10:00:00	0	0	0
2019-04-07 11:00:00	0	0	0
2019-04-07 12:00:00	0	0	0
2019-04-07 13:00:00	0	0	0
2019-04-07 14:00:00	0	0	0
2019-04-07 15:00:00	0	0	0
2019-04-07 16:00:00	0	0	0
2019-04-07 17:00:00	0	0	0
2019-04-07 18:00:00	0	0	0
2019-04-07 19:00:00	0	0	0
2019-04-07 20:00:00	0	0	0
2019-04-07 21:00:00	0	0	0
2019-04-07 22:00:00	0	0	0
2019-04-07 23:00:00	0	0	0
2019-04-08 00:00:00	0	0	0
2019-04-08 01:00:00	0	0	0
2019-04-08 02:00:00	0	0	0
2019-04-08 03:00:00	0	0	0
2019-04-08 04:00:00	0	0	0
2019-04-08 05:00:00	0	0	0
2019-04-08 06:00:00	0	0	0
2019-04-08 07:00:00	0	0	0
2019-04-08 08:00:00	0	0	0
2019-04-08 09:00:00	0	0	0
2019-04-08 10:00:00	0	0	0
2019-04-08 11:00:00	0	0	0
2019-04-08 12:00:00	0	0	0
2019-04-08 13:00:00	0	0	0
2019-04-08 14:00:00	0	0	0
2019-04-08 15:00:00	0	0	0
2019-04-08 16:00:00	0	0	0
2019-04-08 17:00:00	0	0	0
2019-04-08 18:00:00	0	0	0
2019-04-08 19:00:00	0	0	0
2019-04-08 20:00:00	0	0	0
2019-04-08 21:00:00	0	0	0
2019-04-08 22:00:00	0	0	0
2019-04-08 23:00:00	0	0	0
2019-04-09 00:00:00	0	0	0
2019-04-09 01:00:00	0	0	0
2019-04-09 02:00:00	0	0	0
2019-04-09 03:00:00	0	0	0
2019-04-09 04:00:00	0	0	0
2019-04-09 05:00:00	0	0	0
2019-04-09 06:00:00	0	0	0
2019-04-09 07:00:00	0	0	0
2019-04-09 08:00:00	0	0	0
2019-04-09 09:00:00	0	0	0
2019-04-09 10:00:00	0	0	0
2019-04-09 11:00:00	0	0	0
2019-04-09 12:00:00	0	0	0
2019-04-09 13:00:00	0	0	0
2019-04-09 14:00:00	0	0	0
2019-04-09 15:00:00	0	0	0
2019-04-09 16:00:00	0	0	0
2019-04-09 17:00:00	0	0	0
2019-04-09 18:00:00	0	0	0
2019-04-09 19:00:00	0	0	0
2019-04-09 20:00:00	0	0	0
2019-04-09 21:00:00	0	0	0
2019-04-09 22:00:00	0	0	0
2019-04-09 23:00:00	0	0	0
2019-04-10 00:00:00	0	0	0
2019-04-10 01:00:00	0	0	0
2019-04-10 02:00:00	0	0	0
2019-04-10 03:00:00	0	0	0
2019-04-10 04:00:00	0	0	0
2019-04-10 05:00:00	0	0	0
2019-04-10 06:00:00	0	0	0
2019-04-10 07:00:00	0	0	0
2019-04-10 08:00:00	0	0	0
2019-04-10 09:00:00	0	0	0
2019-04-10 10:00:00	0	0	0
2019-04-10 11:00:00	0	0	0
2019-04-10 12:00:00	0	0	0
2019-04-10 13:00:00	0	0	0
2019-04-10 14:00:00	0	0	0
2019-04-10 15:00:00	0	0	0
2019-04-10 16:00:00	0	0	0
2019-04-10 17:00:00	0	0	0
2019-04-10 18:00:00	0	0	0
2019-04-10 19:00:00	0	0	0
2019-04-10 20:00:00	0	0	0
2019-04-10 21:00:00	0	0	0
2019-04-10 22:00:00	0	0	0
2019-04-10 23:00:00	0	0	0
2019-04-11 00:00:00	0	0	0
2019-04-11 01:00:00	0	0	0
2019-04-11 02:00:00	0	0	0
2019-04-11 03:00:00	0	0	0
2019-04-11 04:00:00	0	0	0
2019-04-11 05:00:00	0	0	0
2019-04-11 06:00:00	0	0	0
2019-04-11 07:00:00	0	0	0
2019-04-11 08:00:00	0	0	0
2019-04-11 09:00:00	0	0	0
2019-04-11 10:00:00	0	0	0
2019-04-11 11:00:00	0	0	0
2019-04-11 12:00:00	0	0	0
2019-04-11 13:00:00	0	0	0
2019-04-11 14:00:00	0	0	0
2019-04-11 15:00:00	0	0	0
2019-04-11 16:00:00	0	0	0
2019-04-11 17:00:00	0	0	0
2019-04-11 18:00:00	0	0	0
2019-04-11 19:00:00	0	0	0
2019-04-11 20:00:00	0	0	0
2019-04-11 21:00:00	0	0	0
2019-04-11 22:00:00	0	0	0
2019-04-11 23:00:00	0	0	0
2019-04-12 00:00:00	0	0	0
2019-04-12 01:00:00	0	0	0
2019-04-12 02:00:00	0	0	0
2019-04-12 03:00:00	0	0	0
2019-04-12 04:00:00	0	0	0
2019-04-12 05:00:00	0	0	0
2019-04-12 06:00:00	0	0	0
2019-04-12 07:00:00	0	0	0
2019-04-12 08:00:00	0	0	0
2019-04-12 09:00:00	0	0	0
2019-04-12 10:00:00	0	0	0
2019-04-12 11:00:00	0	0	0
2019-04-12 12:00:00	0	0	0
2019-04-12 13:00:00	0	0	0
2019-04-12 14:00:00	0	0	0
2019-04-12 15:00:00	0	0	0
2019-04-12 16:00:00	0	0	0
2019-04-12 17:00:00	0	0	0
2019-04-12 18:00:00	0	0	0
2019-04-12 19:00:00	0	0	0
2019-04-12 20:00:00	0	0	0
2019-04-12 21:00:00	0	0	0
2019-04-12 22:00:00	0	0	0
2019-04-12 23:00:00	0	0	0
2019-04-13 00:00:00	0	0	0
2019-04-13 01:00:00	0	0	0
2019-04-13 02:00:00	0	0	0
2019-04-13 03:00:00	0	0	0
2019-04-13 04:00:00	0	0	0
2019-04-13 05:00:00	0	0	0
2019-04-13 06:00:00	0	0	0
2019-04-13 07:00:00	0	0	0
2019-04-13 08:00:00	0	0	0
2019-04-13 09:00:00	0	0	0
2019-04-13 10:00:00	0	0	0
2019-04-13 11:00:00	0	0	0
2019-04-13 12:00:00	0	0	0
2019-04-13 13:00:00	0	0	0
2019-04-13 14:00:00	0	0	0
2019-04-13 15:00:00	0	0	0
2019-04-13 16:00:00	0	0	0
2019-04-13 17:00:00	0	0	0
2019-04-13 18:00:00	0	0	0
2019-04-13 19:00:00	0	0	0
2019-04-13 20:00:00	0	0	0
2019-04-13 21:00:00	0	0	0
2019-04-13 22:00:00	0	0	0
2019-04-13 23:00:00	0	0	0
2019-04-14 00:00:00	0	0	0
2019-04-14 01:00:00	0	0	0
2019-04-14 02:00:00	0	0	0
2019-04-14 03:00:00	0	0	0
2019-04-14 04:00:00	0	0	0
2019-04-14 05:00:00	0	0	0
2019-04-14 06:00:00	0	0	0
2019-04-14 07:00:00	0	0	0
2019-04-14 08:00:00	0	0	0
2019-04-14 09:00:00	0	0	0
2019-04-14 10:00:00	0	0	0
2019-04-14 11:00:00	0	0	0
2019-04-14 12:00:00	0	0	0
2019-04-14 13:00:00	0	0	0
2019-04-14 14:00:00	0	0	0
2019-04-14 15:00:00	0	0	0
2019-04-14 16:00:00	0	0	0
2019-04-14 17:00:00	0	0	0
2019-04-14 18:00:00	0	0	0
2019-04-14 19:00:00	0	0	0
2019-04-14 20:00:00	0	0	0
2019-04-14 21:00:00	0	0	0
2019-04-14 22:00:00	0	0	0
2019-04-14 23:00:00	0	0	0
2019-04-15 00:00:00	0	0	0
2019-04-15 01:00:00	0	0	0
2019-04-15 02:00:00	0	0	0
2019-04-15 03:00:00	0	0	0
2019-04-15 04:00:00	0	0	0
2019-04-15 05:00:00	0	0	0
2019-04-15 06:00:00	0	0	0
2019-04-15 07:00:00	0	0	0
2019-04-15 08:00:00	0	0	0
2019-04-15 09:00:00	0	0	0
2019-04-15 10:00:00	0	0	0
2019-04-15 11:00:00	0	0	0
2019-04-15 12:00:00	0	0	0
2019-04-15 13:00:00	0	0	0
2019-04-15 14:00:00	0	0	0
2019-04-15 15:00:00	0	0	0
2019-04-15 16:00:00	0	0	0
2019-04-15 17:00:00	0	0	0
2019-04-15 18:00:00	0	0	0
2019-04-15 19:00:00	0	0	0
2019-04-15 20:00:00	0	0	0
2019-04-15 21:00:00	0	0	0
2019-04-15 22:00:00	0	0	0
2019-04-15 23:00:00	0	0	0
2019-04-16 00:00:00	0	0	0
2019-04-16 01:00:00	0	0	0
2019-04-16 02:00:00	0	0	0
2019-04-16 03:00:00	0	0	0
2019-04-16 04:00:00	0	0	0
2019-04-16 05:00:00	0	0	0
2019-04-16 06:00:00	0	0	0
2019-04-16 07:00:00	0	0	0
2019-04-16 08:00:00	0	0	0
2019-04-16 09:00:00	0	0	0
2019-04-16 10:00:00	0	0	0
2019-04-16 11:00:00	0	0	0
2019-04-16 12:00:00	0	0	0
2019-04-16 13:00:00	0	0	0
2019-04-16 14:00:00	0	0	0
2019-04-16 15:00:00	0	0	0
2019-04-16 16:00:00	0	0	0
2019-04-16 17:00:00	0	0	0
2019-04-16 18:00:00	0	0	0
2019-04-16 19:00:00	0	0	0
2019-04-16 20:00:00	0	0	0
2019-04-16 21:00:00	0	0	0
2019-04-16 22:00:00	0	0	0
2019-04-16 23:00:00	0	0	0
2019-04-17 00:00:00	0	0	0
2019-04-17 01:00:00	0	0	0
2019-04-17 02:00:00	0	0	0
2019-04-17 03:00:00	0	0	0
2019-04-17 04:00:00	0	0	0
2019-04-17 05:00:00	0	0	0
2019-04-17 06:00:00	0	0	0
2019-04-17 07:00:00	0	0	0
2019-04-17 08:00:00	0	0	0
2019-04-17 09:00:00	0	0	0
2019-04-17 10:00:00	0	0	0
2019-04-17 11:00:00	0	0	0
2019-04-17 12:00:00	0	0	0
2019-04-17 13:00:00	0	0	0
2019-04-17 14:00:00	0	0	0
2019-04-17 15:00:00	0	0	0
2019-04-17 16:00:00	0	0	0
2019-04-17 17:00:00	0	0	0
2019-04-17 18:00:00	0	0	0
2019-04-17 19:00:00	0	0	0
2019-04-17 20:00:00	0	0	0
2019-04-17 21:00:00	0	0	0
2019-04-17 22:00:00	0	0	0
2019-04-17 23:00:00	0	0	0
2019-04-18 00:00:00	0	0	0
2019-04-18 01:00:00	0	0	0
2019-04-18 02:00:00	0	0	0
2019-04-18 03:00:00	0	0	0
2019-04-18 04:00:00	0	0	0
2019-04-18 05:00:00	0	0	0
2019-04-18 06:00:00	0	0	0
2019-04-18 07:00:00	0	0	0
2019-04-18 08:00:00	0	0	0
2019-04-18 09:00:00	0	0	0
2019-04-18 10:00:00	0	0	0
2019-04-18 11:00:00	0	0	0
2019-04-18 12:00:00	0	0	0
2019-04-18 13:00:00	0	0	0
2019-04-18 14:00:00	0	0	0
2019-04-18 15:00:00	0	0	0
2019-04-18 16:00:00	0	0	0
2019-04-18 17:00:00	0	0	0
2019-04-18 18:00:00	0	0	0
2019-04-18 19:00:00	0	0	0
2019-04-18 20:00:00	0	0	0
2019-04-18 21:00:00	0	0	0
2019-04-18 22:00:00	0	0	0
2019-04-18 23:00:00	0	0	0
2019-04-19 00:00:00	0	0	0
2019-04-19 01:00:00	0	0	0
2019-04-19 02:00:00	0	0	0
2019-04-19 03:00:00	0	0	0
2019-04-19 04:00:00	0	0	0
2019-04-19 05:00:00	0	0	0
2019-04-19 06:00:00	0	0	0
2019-04-19 07:00:00	0	0	0
2019-04-19 08:00:00	0	0	0
2019-04-19 09:00:00	0	0	0
2019-04-19 10:00:00	0	0	0
2019-04-19 11:00:00	0	0	0
2019-04-19 12:00:00	0	0	0
2019-04-19 13:00:00	0	0	0
2019-04-19 14:00:00	0	0	0
2019-04-19 15:00:00	0	0	0
2019-04-19 16:00:00	0	0	0
2019-04-19 17:00:00	0	0	0
2019-04-19 18:00:00	0	0	0
2019-04-19 19:00:00	0	0	0
2019-04-19 20:00:00	0	0	0
2019-04-19 21:00:00	0	0	0
2019-04-19 22:00:00	0	0	0
2019-04-19 23:00:00	0	0	0
2019-04-20 00:00:00	0	0	0
2019-04-20 01:00:00	0	0	0
2019-04-20 02:00:00	0	0	0
2019-04-20 03:00:00	0	0	0
2019-04-20 04:00:00	0	0	0
2019-04-20 05:00:00	0	0	0
2019-04-20 06:00:00	0	0	0
2019-04-20 07:00:00	0	0	0
2019-04-20 08:00:00	0	0	0
2019-04-20 09:00:00	0	0	0
2019-04-20 10:00:00	0	0	0
2019-04-20 11:00:00	0	0	0
2019-04-20 12:00:00	0	0	0
2019-04-20 13:00:00	0	0	0
2019-04-20 14:00:00	0	0	0
2019-04-20 15:00:00	0	0	0
2019-04-20 16:00:00	0	0	0
2019-04-20 17:00:00	0	0	0
2019-04-20 18:00:00	0	0	0
2019-04-20 19:00:00	0	0	0
2019-04-20 20:00:00	0	0	0
2019-04-20 21:00:00	0	0	0
2019-04-20 22:00:00	0	0	0
2019-04-20 23:00:00	0	0	0
2019-04-21 00:00:00	0	0	0
2019-04-21 01:00:00	0	0	0
2019-04-21 02:00:00	0	0	0
2019-04-21 03:00:00	0	0	0
2019-04-21 04:00:00	0	0	0
2019-04-21 05:00:00	0	0	0
2019-04-21 06:00:00	0	0	0
2019-04-21 07:00:00	0	0	0
2019-04-21 08:00:00	0	0	0
2019-04-21 09:00:00	0	0	0
2019-04-21 10:00:00	0	0	0
2019-04-21 11:00:00	0	0	0
2019-04-21 12:00:00	0	0	0
2019-04-21 13:00:00	0	0	0
2019-04-21 14:00:00	0	0	0
2019-04-21 15:00:00	0	0	0
2019-04-21 16:00:00	0	0	0
2019-04-21 17:00:00	0	0	0
2019-04-21 18:00:00	0	0	0
2019-04-21 19:00:00	0	0	0
2019-04-21 20:00:00	0	0	0
2019-04-21 21:00:00	0	0	0
2019-04-21 22:00:00	0	0	0
2019-04-21 23:00:00	0	0	0
2019-04-22 00:00:00	0	0	0
2019-04-22 01:00:00	0	0	0
2019-04-22 02:00:00	0	0	0
2019-04-22 03:00:00	0	0	0
2019-04-22 04:00:00	0	0	0
2019-04-22 05:00:00	0	0	0
2019-04-22 06:00:00	0	0	0
2019-04-22 07:00:00	0	0	0
2019-04-22 08:00:00	0	0	0
2019-04-22 09:00:00	0	0	0
2019-04-22 10:00:00	0	0	0
2019-04-22 11:00:00	0	0	0
2019-04-22 12:00:00	0	0	0
2019-04-22 13:00:00	0	0	0
2019-04-22 14:00:00	0	0	0
2019-04-22 15:00:00	0	0	0
2019-04-22 16:00:00	0	0	0
2019-04-22 17:00:00	0	0	0
2019-04-22 18:00:00	0	0	0
2019-04-22 19:00:00	0	0	0
2019-04-22 20:00:00	0	0	0
2019-04-22 21:00:00	0	0	0
2019-04-22 22:00:00	0	0	0
2019-04-22 23:00:00	0	0	0
2019-04-23 00:00:00	0	0	0
2019-04-23 01:00:00	0	0	0
2019-04-23 02:00:00	0	0	0
2019-04-23 03:00:00	0	0	0
2019-04-23 04:00:00	0	0	0
2019-04-23 05:00:00	0	0	0
2019-04-23 06:00:00	0	0	0
2019-04-23 07:00:00	0	0	0
2019-04-23 08:00:00	0	0	0
2019-04-23 09:00:00	0	0	0
2019-04-23 10:00:00	0	0	0
2019-04-23 11:00:00	0	0	0
2019-04-23 12:00:00	0	0	0
2019-04-23 13:00:00	0	0	0
2019-04-23 14:00:00	0	0	0
2019-04-23 15:00:00	0	0	0
2019-04-23 16:00:00	0	0	0
2019-04-23 17:00:00	0	0	0
2019-04-23 18:00:00	0	0	0
2019-04-23 19:00:00	0	0	0
2019-04-23 20:00:00	0	0	0
2019-04-23 21:00:00	0	0	0
2019-04-23 22:00:00	0	0	0
2019-04-23 23:00:00	0	0	0
2019-04-24 00:00:00	0	0	0
2019-04-24 01:00:00	0	0	0
2019-04-24 02:00:00	0	0	0
2019-04-24 03:00:00	0	0	0
2019-04-24 04:00:00	0	0	0
2019-04-24 05:00:00	0	0	0
2019-04-24 06:00:00	0	0	0
2019-04-24 07:00:00	0	0	0
2019-04-24 08:00:00	0	0	0
2019-04-24 09:00:00	0	0	0
2019-04-24 10:00:00	0	0	0
2019-04-24 11:00:00	0	0	0
2019-04-24 12:00:00	0	0	0
2019-04-24 13:00:00	0	0	0
2019-04-24 14:00:00	0	0	0
2019-04-24 15:00:00	0	0	0
2019-04-24 16:00:00	0	0	0
2019-04-24 17:00:00	0	0	0
2019-04-24 18:00:00	0	0	0
2019-04-24 19:00:00	0	0	0
2019-04-24 20:00:00	0	0	0
2019-04-24 21:00:00	0	0	0
2019-04-24 22:00:00	0	0	0
2019-04-24 23:00:00	0	0	0
2019-04-25 00:00:00	0	0	0
2019-04-25 01:00:00	0	0	0
2019-04-25 02:00:00	0	0	0
2019-04-25 03:00:00	0	0	0
2019-04-25 04:00:00	0	0	0
2019-04-25 05:00:00	0	0	0
2019-04-25 06:00:00	0	0	0
2019-04-25 07:00:00	0	0	0
2019-04-25 08:00:00	0	0	0
2019-04-25 09:00:00	0	0	0
2019-04-25 10:00:00	0	0	0
2019-04-25 11:00:00	0	0	0
2019-04-25 12:00:00	0	0	0
2019-04-25 13:00:00	0	0	0
2019-04-25 14:00:00	0	0	0
2019-04-25 15:00:00	0	0	0
2019-04-25 16:00:00	0	0	0
2019-04-25 17:00:00	0	0	0
2019-04-25 18:00:00	0	0	0
2019-04-25 19:00:00	0	0	0
2019-04-25 20:00:00	0	0	0
2019-04-25 21:00:00	0	0	0
2019-04-25 22:00:00	0	0	0
2019-04-25 23:00:00	0	0	0
2019-04-26 00:00:00	0	0	0
2019-04-26 01:00:00	0	0	0
2019-04-26 02:00:00	0	0	0
2019-04-26 03:00:00	0	0	0
2019-04-26 04:00:00	0	0	0
2019-04-26 05:00:00	0	0	0
2019-04-26 06:00:00	0	0	0
2019-04-26 07:00:00	0	0	0
2019-04-26 08:00:00	0	0	0
2019-04-26 09:00:00	0	0	0
2019-04-26 10:00:00	0	0	0
2019-04-26 11:00:00	0	0	0
2019-04-26 12:00:00	0	0	0
2019-04-26 13:00:00	0	0	0
2019-04-26 14:00:00	0	0	0
2019-04-26 15:00:00	0	0	0
2019-04-26 16:00:00	0	0	0
2019-04-26 17:00:00	0	0	0
2019-04-26 18:00:00	0	0	0
2019-04-26 19:00:00	0	0	0
2019-04-26 20:00:00	0	0	0
2019-04-26 21:00:00	0	0	0
2019-04-26 22:00:00	0	0	0
2019-04-26 23:00:00	0	0	0
2019-04-27 00:00:00	0	0	0
2019-04-27 01:00:00	0	0	0
2019-04-27 02:00:00	0	0	0
2019-04-27 03:00:00	0	0	0
2019-04-27 04:00:00	0	0	0
2019-04-27 05:00:00	0	0	0
2019-04-27 06:00:00	0	0	0
2019-04-27 07:00:00	0	0	0
2019-04-27 08:00:00	0	0	0
2019-04-27 09:00:00	0	0	0
2019-04-27 10:00:00	0	0	0
2019-04-27 11:00:00	0	0	0
2019-04-27 12:00:00	0	0	0
2019-04-27 13:00:00	0	0	0
2019-04-27 14:00:00	0	0	0
2019-04-27 15:00:00	0	0	0
2019-04-27 16:00:00	0	0	0
2019-04-27 17:00:00	0	0	0
2019-04-27 18:00:00	0	0	0
2019-04-27 19:00:00	0	0	0
2019-04-27 20:00:00	0	0	0
2019-04-27 21:00:00	0	0	0
2019-04-27 22:00:00	0	0	0
2019-04-27 23:00:00	0	0	0
2019-04-28 00:00:00	0	0	0
2019-04-28 01:00:00	0	0	0
2019-04-28 02:00:00	0	0	0
2019-04-28 03:00:00	0	0	0
2019-04-28 04:00:00	0	0	0
2019-04-28 05:00:00	0	0	0
2019-04-28 06:00:00	0	0	0
2019-04-28 07:00:00	0	0	0
2019-04-28 08:00:00	0	0	0
2019-04-28 09:00:00	0	0	0
2019-04-28 10:00:00	0	0	0
2019-04-28 11:00:00	0	0	0
2019-04-28 12:00:00	0	0	0
2019-04-28 13:00:00	0	0	0
2019-04-28 14:00:00	0	0	0
2019-04-28 15:00:00	0	0	0
2019-04-28 16:00:00	0	0	0
2019-04-28 17:00:00	0	0	0
2019-04-28 18:00:00	0	0	0
2019-04-28 19:00:00	0	0	0
2019-04-28 20:00:00	0	0	0
2019-04-28 21:00:00	0	0	0
2019-04-28 22:00:00	0	0	0
2019-04-28 23:00:00	0	0	0
2019-04-29 00:00:00	0	0	0
2019-04-29 01:00:00	0	0	0
2019-04-29 02:00:00	0	0	0
2019-04-29 03:00:00	0	0	0
2019-04-29 04:00:00	0	0	0
2019-04-29 05:00:00	0	0	0
2019-04-29 06:00:00	0	0	0
2019-04-29 07:00:00	0	0	0
2019-04-29 08:00:00	0	0	0
2019-04-29 09:00:00	0	0	0
2019-04-29 10:00:00	0	0	0
2019-04-29 11:00:00	0	0	0
2019-04-29 12:00:00	0	0	0
2019-04-29 13:00:00	0	0	0
2019-04-29 14:00:00	0	0	0
2019-04-29 15:00:00	0	0	0
2019-04-29 16:00:00	0	0	0
2019-04-29 17:00:00	0	0	0
2019-04-29 18:00:00	0	0	0
2019-04-29 19:00:00	0	0	0
2019-04-29 20:00:00	0	0	0
2019-04-29 21:00:00	0	0	0
2019-04-29 22:00:00	0	0	0
2019-04-29 23:00:00	0	0	0
2019-04-30 00:00:00	0	0	0
2019-04-30 01:00:00	0	0	0
2019-04-30 02:00:00	0	0	0
2019-04-30 03:00:00	0	0	0
2019-04-30 04:00:00	0	0	0
2019-04-30 05:00:00	0	0	0
2019-04-30 06:00:00	0	0	0
2019-04-30 07:00:00	0	0	0
2019-04-30 08:00:00	0	0	0
2019-04-30 09:00:00	0	0	0
2019-04-30 10:00:00	0	0	0
2019-04-30 11:00:00	0	0	0
2019-04-30 12:00:00	0	0	0
2019-04-30 13:00:00	0	0	0
2019-04-30 14:00:00	0	0	0
2019-04-30 15:00:00	0	0	0
2019-04-30 16:00:00	0	0	0
2019-04-30 17:00:00	0	0	0
2019-04-30 18:00:00	0	0	0
2019-04-30 19:00:00	0	0	0
2019-04-30 20:00:00	0	0	0
2019-04-30 21:00:00	0	0	0
2019-04-30 22:00:00	0	0	0
2019-04-30 23:00:00	0	0	0
2019-05-01 00:00:00	0	0	0

## Sheet: PM 07010 05
Data/Hora	Intensidade(carros/hora)	Ocupacao(%)	Carga(%)
2019-04-01 00:00:00	0	0	0
2019-04-01 01:00:00	0	0	0
2019-04-01 02:00:00	0	0	0
2019-04-01 03:00:00	0	0	0
2019-04-01 04:00:00	0	0	0
2019-04-01 05:00:00	0	0	0
2019-04-01 06:00:00	0	0	0
2019-04-01 07:00:00	0	0	0
2019-04-01 08:00:00	0	0	0
2019-04-01 09:00:00	0	0	0
2019-04-01 10:00:00	0	0	0
2019-04-01 11:00:00	0	0	0
2019-04-01 12:00:00	0	0	0
2019-04-01 13:00:00	0	0	0
2019-04-01 14:00:00	0	0	0
2019-04-01 15:00:00	0	0	0
2019-04-01 16:00:00	0	0	0
2019-04-01 17:00:00	0	0	0
2019-04-01 18:00:00	0	0	0
2019-04-01 19:00:00	0	0	0
2019-04-01 20:00:00	0	0	0
2019-04-01 21:00:00	0	0	0
2019-04-01 22:00:00	0	0	0
2019-04-01 23:00:00	0	0	0
2019-04-02 00:00:00	0	0	0
2019-04-02 01:00:00	0	0	0
2019-04-02 02:00:00	0	0	0
2019-04-02 03:00:00	0	0	0
2019-04-02 04:00:00	0	0	0
2019-04-02 05:00:00	0	0	0
2019-04-02 06:00:00	0	0	0
2019-04-02 07:00:00	0	0	0
2019-04-02 08:00:00	0	0	0
2019-04-02 09:00:00	0	0	0
2019-04-02 10:00:00	0	0	0
2019-04-02 11:00:00	0	0	0
2019-04-02 12:00:00	0	0	0
2019-04-02 13:00:00	0	0	0
2019-04-02 14:00:00	0	0	0
2019-04-02 15:00:00	0	0	0
2019-04-02 16:00:00	0	0	0
2019-04-02 17:00:00	0	0	0
2019-04-02 18:00:00	0	0	0
2019-04-02 19:00:00	0	0	0
2019-04-02 20:00:00	0	0	0
2019-04-02 21:00:00	0	0	0
2019-04-02 22:00:00	0	0	0
2019-04-02 23:00:00	0	0	0
2019-04-03 00:00:00	0	0	0
2019-04-03 01:00:00	0	0	0
2019-04-03 02:00:00	0	0	0
2019-04-03 03:00:00	0	0	0
2019-04-03 04:00:00	0	0	0
2019-04-03 05:00:00	0	0	0
2019-04-03 06:00:00	0	0	0
2019-04-03 07:00:00	0	0	0
2019-04-03 08:00:00	0	0	0
2019-04-03 09:00:00	0	0	0
2019-04-03 10:00:00	0	0	0
2019-04-03 11:00:00	0	0	0
2019-04-03 12:00:00	0	0	0
2019-04-03 13:00:00	0	0	0
2019-04-03 14:00:00	0	0	0
2019-04-03 15:00:00	0	0	0
2019-04-03 16:00:00	0	0	0
2019-04-03 17:00:00	0	0	0
2019-04-03 18:00:00	0	0	0
2019-04-03 19:00:00	0	0	0
2019-04-03 20:00:00	0	0	0
2019-04-03 21:00:00	0	0	0
2019-04-03 22:00:00	0	0	0
2019-04-03 23:00:00	0	0	0
2019-04-04 00:00:00	0	0	0
2019-04-04 01:00:00	0	0	0
2019-04-04 02:00:00	0	0	0
2019-04-04 03:00:00	0	0	0
2019-04-04 04:00:00	0	0	0
2019-04-04 05:00:00	0	0	0
2019-04-04 06:00:00	0	0	0
2019-04-04 07:00:00	0	0	0
2019-04-04 08:00:00	0	0	0
2019-04-04 09:00:00	0	0	0
2019-04-04 10:00:00	0	0	0
2019-04-04 11:00:00	0	0	0
2019-04-04 12:00:00	0	0	0
2019-04-04 13:00:00	0	0	0
2019-04-04 14:00:00	0	0	0
2019-04-04 15:00:00	0	0	0
2019-04-04 16:00:00	0	0	0
2019-04-04 17:00:00	0	0	0
2019-04-04 18:00:00	0	0	0
2019-04-04 19:00:00	0	0	0
2019-04-04 20:00:00	0	0	0
2019-04-04 21:00:00	0	0	0
2019-04-04 22:00:00	0	0	0
2019-04-04 23:00:00	0	0	0
2019-04-05 00:00:00	0	0	0
2019-04-05 01:00:00	0	0	0
2019-04-05 02:00:00	0	0	0
2019-04-05 03:00:00	0	0	0
2019-04-05 04:00:00	0	0	0
2019-04-05 05:00:00	0	0	0
2019-04-05 06:00:00	0	0	0
2019-04-05 07:00:00	0	0	0
2019-04-05 08:00:00	0	0	0
2019-04-05 09:00:00	0	0	0
2019-04-05 10:00:00	0	0	0
2019-04-05 11:00:00	0	0	0
2019-04-05 12:00:00	0	0	0
2019-04-05 13:00:00	0	0	0
2019-04-05 14:00:00	0	0	0
2019-04-05 15:00:00	0	0	0
2019-04-05 16:00:00	0	0	0
2019-04-05 17:00:00	0	0	0
2019-04-05 18:00:00	0	0	0
2019-04-05 19:00:00	0	0	0
2019-04-05 20:00:00	0	0	0
2019-04-05 21:00:00	0	0	0
2019-04-05 22:00:00	0	0	0
2019-04-05 23:00:00	0	0	0
2019-04-06 00:00:00	0	0	0
2019-04-06 01:00:00	0	0	0
2019-04-06 02:00:00	0	0	0
2019-04-06 03:00:00	0	0	0
2019-04-06 04:00:00	0	0	0
2019-04-06 05:00:00	0	0	0
2019-04-06 06:00:00	0	0	0
2019-04-06 07:00:00	0	0	0
2019-04-06 08:00:00	0	0	0
2019-04-06 09:00:00	0	0	0
2019-04-06 10:00:00	0	0	0
2019-04-06 11:00:00	0	0	0
2019-04-06 12:00:00	0	0	0
2019-04-06 13:00:00	0	0	0
2019-04-06 14:00:00	0	0	0
2019-04-06 15:00:00	0	0	0
2019-04-06 16:00:00	0	0	0
2019-04-06 17:00:00	0	0	0
2019-04-06 18:00:00	0	0	0
2019-04-06 19:00:00	0	0	0
2019-04-06 20:00:00	0	0	0
2019-04-06 21:00:00	0	0	0
2019-04-06 22:00:00	0	0	0
2019-04-06 23:00:00	0	0	0
2019-04-07 00:00:00	0	0	0
2019-04-07 01:00:00	0	0	0
2019-04-07 02:00:00	0	0	0
2019-04-07 03:00:00	0	0	0
2019-04-07 04:00:00	0	0	0
2019-04-07 05:00:00	0	0	0
2019-04-07 06:00:00	0	0	0
2019-04-07 07:00:00	0	0	0
2019-04-07 08:00:00	0	0	0
2019-04-07 09:00:00	0	0	0
2019-04-07 10:00:00	0	0	0
2019-04-07 11:00:00	0	0	0
2019-04-07 12:00:00	0	0	0
2019-04-07 13:00:00	0	0	0
2019-04-07 14:00:00	0	0	0
2019-04-07 15:00:00	0	0	0
2019-04-07 16:00:00	0	0	0
2019-04-07 17:00:00	0	0	0
2019-04-07 18:00:00	0	0	0
2019-04-07 19:00:00	0	0	0
2019-04-07 20:00:00	0	0	0
2019-04-07 21:00:00	0	0	0
2019-04-07 22:00:00	0	0	0
2019-04-07 23:00:00	0	0	0
2019-04-08 00:00:00	0	0	0
2019-04-08 01:00:00	0	0	0
2019-04-08 02:00:00	0	0	0
2019-04-08 03:00:00	0	0	0
2019-04-08 04:00:00	0	0	0
2019-04-08 05:00:00	0	0	0
2019-04-08 06:00:00	0	0	0
2019-04-08 07:00:00	0	0	0
2019-04-08 08:00:00	0	0	0
2019-04-08 09:00:00	0	0	0
2019-04-08 10:00:00	0	0	0
2019-04-08 11:00:00	0	0	0
2019-04-08 12:00:00	0	0	0
2019-04-08 13:00:00	0	0	0
2019-04-08 14:00:00	0	0	0
2019-04-08 15:00:00	0	0	0
2019-04-08 16:00:00	0	0	0
2019-04-08 17:00:00	0	0	0
2019-04-08 18:00:00	0	0	0
2019-04-08 19:00:00	0	0	0
2019-04-08 20:00:00	0	0	0
2019-04-08 21:00:00	0	0	0
2019-04-08 22:00:00	0	0	0
2019-04-08 23:00:00	0	0	0
2019-04-09 00:00:00	0	0	0
2019-04-09 01:00:00	0	0	0
2019-04-09 02:00:00	0	0	0
2019-04-09 03:00:00	0	0	0
2019-04-09 04:00:00	0	0	0
2019-04-09 05:00:00	0	0	0
2019-04-09 06:00:00	0	0	0
2019-04-09 07:00:00	0	0	0
2019-04-09 08:00:00	0	0	0
2019-04-09 09:00:00	0	0	0
2019-04-09 10:00:00	0	0	0
2019-04-09 11:00:00	0	0	0
2019-04-09 12:00:00	0	0	0
2019-04-09 13:00:00	0	0	0
2019-04-09 14:00:00	0	0	0
2019-04-09 15:00:00	0	0	0
2019-04-09 16:00:00	0	0	0
2019-04-09 17:00:00	0	0	0
2019-04-09 18:00:00	0	0	0
2019-04-09 19:00:00	0	0	0
2019-04-09 20:00:00	0	0	0
2019-04-09 21:00:00	0	0	0
2019-04-09 22:00:00	0	0	0
2019-04-09 23:00:00	0	0	0
2019-04-10 00:00:00	0	0	0
2019-04-10 01:00:00	0	0	0
2019-04-10 02:00:00	0	0	0
2019-04-10 03:00:00	0	0	0
2019-04-10 04:00:00	0	0	0
2019-04-10 05:00:00	0	0	0
2019-04-10 06:00:00	0	0	0
2019-04-10 07:00:00	0	0	0
2019-04-10 08:00:00	0	0	0
2019-04-10 09:00:00	0	0	0
2019-04-10 10:00:00	0	0	0
2019-04-10 11:00:00	0	0	0
2019-04-10 12:00:00	0	0	0
2019-04-10 13:00:00	0	0	0
2019-04-10 14:00:00	0	0	0
2019-04-10 15:00:00	0	0	0
2019-04-10 16:00:00	0	0	0
2019-04-10 17:00:00	0	0	0
2019-04-10 18:00:00	0	0	0
2019-04-10 19:00:00	0	0	0
2019-04-10 20:00:00	0	0	0
2019-04-10 21:00:00	0	0	0
2019-04-10 22:00:00	0	0	0
2019-04-10 23:00:00	0	0	0
2019-04-11 00:00:00	0	0	0
2019-04-11 01:00:00	0	0	0
2019-04-11 02:00:00	0	0	0
2019-04-11 03:00:00	0	0	0
2019-04-11 04:00:00	0	0	0
2019-04-11 05:00:00	0	0	0
2019-04-11 06:00:00	0	0	0
2019-04-11 07:00:00	0	0	0
2019-04-11 08:00:00	0	0	0
2019-04-11 09:00:00	0	0	0
2019-04-11 10:00:00	0	0	0
2019-04-11 11:00:00	0	0	0
2019-04-11 12:00:00	0	0	0
2019-04-11 13:00:00	0	0	0
2019-04-11 14:00:00	0	0	0
2019-04-11 15:00:00	0	0	0
2019-04-11 16:00:00	0	0	0
2019-04-11 17:00:00	0	0	0
2019-04-11 18:00:00	0	0	0
2019-04-11 19:00:00	0	0	0
2019-04-11 20:00:00	0	0	0
2019-04-11 21:00:00	0	0	0
2019-04-11 22:00:00	0	0	0
2019-04-11 23:00:00	0	0	0
2019-04-12 00:00:00	0	0	0
2019-04-12 01:00:00	0	0	0
2019-04-12 02:00:00	0	0	0
2019-04-12 03:00:00	0	0	0
2019-04-12 04:00:00	0	0	0
2019-04-12 05:00:00	0	0	0
2019-04-12 06:00:00	0	0	0
2019-04-12 07:00:00	0	0	0
2019-04-12 08:00:00	0	0	0
2019-04-12 09:00:00	0	0	0
2019-04-12 10:00:00	0	0	0
2019-04-12 11:00:00	0	0	0
2019-04-12 12:00:00	0	0	0
2019-04-12 13:00:00	0	0	0
2019-04-12 14:00:00	0	0	0
2019-04-12 15:00:00	0	0	0
2019-04-12 16:00:00	0	0	0
2019-04-12 17:00:00	0	0	0
2019-04-12 18:00:00	0	0	0
2019-04-12 19:00:00	0	0	0
2019-04-12 20:00:00	0	0	0
2019-04-12 21:00:00	0	0	0
2019-04-12 22:00:00	0	0	0
2019-04-12 23:00:00	0	0	0
2019-04-13 00:00:00	0	0	0
2019-04-13 01:00:00	0	0	0
2019-04-13 02:00:00	0	0	0
2019-04-13 03:00:00	0	0	0
2019-04-13 04:00:00	0	0	0
2019-04-13 05:00:00	0	0	0
2019-04-13 06:00:00	0	0	0
2019-04-13 07:00:00	0	0	0
2019-04-13 08:00:00	0	0	0
2019-04-13 09:00:00	0	0	0
2019-04-13 10:00:00	0	0	0
2019-04-13 11:00:00	0	0	0
2019-04-13 12:00:00	0	0	0
2019-04-13 13:00:00	0	0	0
2019-04-13 14:00:00	0	0	0
2019-04-13 15:00:00	0	0	0
2019-04-13 16:00:00	0	0	0
2019-04-13 17:00:00	0	0	0
2019-04-13 18:00:00	0	0	0
2019-04-13 19:00:00	0	0	0
2019-04-13 20:00:00	0	0	0
2019-04-13 21:00:00	0	0	0
2019-04-13 22:00:00	0	0	0
2019-04-13 23:00:00	0	0	0
2019-04-14 00:00:00	0	0	0
2019-04-14 01:00:00	0	0	0
2019-04-14 02:00:00	0	0	0
2019-04-14 03:00:00	0	0	0
2019-04-14 04:00:00	0	0	0
2019-04-14 05:00:00	0	0	0
2019-04-14 06:00:00	0	0	0
2019-04-14 07:00:00	0	0	0
2019-04-14 08:00:00	0	0	0
2019-04-14 09:00:00	0	0	0
2019-04-14 10:00:00	0	0	0
2019-04-14 11:00:00	0	0	0
2019-04-14 12:00:00	0	0	0
2019-04-14 13:00:00	0	0	0
2019-04-14 14:00:00	0	0	0
2019-04-14 15:00:00	0	0	0
2019-04-14 16:00:00	0	0	0
2019-04-14 17:00:00	0	0	0
2019-04-14 18:00:00	0	0	0
2019-04-14 19:00:00	0	0	0
2019-04-14 20:00:00	0	0	0
2019-04-14 21:00:00	0	0	0
2019-04-14 22:00:00	0	0	0
2019-04-14 23:00:00	0	0	0
2019-04-15 00:00:00	0	0	0
2019-04-15 01:00:00	0	0	0
2019-04-15 02:00:00	0	0	0
2019-04-15 03:00:00	0	0	0
2019-04-15 04:00:00	0	0	0
2019-04-15 05:00:00	0	0	0
2019-04-15 06:00:00	0	0	0
2019-04-15 07:00:00	0	0	0
2019-04-15 08:00:00	0	0	0
2019-04-15 09:00:00	0	0	0
2019-04-15 10:00:00	0	0	0
2019-04-15 11:00:00	0	0	0
2019-04-15 12:00:00	0	0	0
2019-04-15 13:00:00	0	0	0
2019-04-15 14:00:00	0	0	0
2019-04-15 15:00:00	0	0	0
2019-04-15 16:00:00	0	0	0
2019-04-15 17:00:00	0	0	0
2019-04-15 18:00:00	0	0	0
2019-04-15 19:00:00	0	0	0
2019-04-15 20:00:00	0	0	0
2019-04-15 21:00:00	0	0	0
2019-04-15 22:00:00	0	0	0
2019-04-15 23:00:00	0	0	0
2019-04-16 00:00:00	0	0	0
2019-04-16 01:00:00	0	0	0
2019-04-16 02:00:00	0	0	0
2019-04-16 03:00:00	0	0	0
2019-04-16 04:00:00	0	0	0
2019-04-16 05:00:00	0	0	0
2019-04-16 06:00:00	0	0	0
2019-04-16 07:00:00	0	0	0
2019-04-16 08:00:00	0	0	0
2019-04-16 09:00:00	0	0	0
2019-04-16 10:00:00	0	0	0
2019-04-16 11:00:00	0	0	0
2019-04-16 12:00:00	0	0	0
2019-04-16 13:00:00	0	0	0
2019-04-16 14:00:00	0	0	0
2019-04-16 15:00:00	0	0	0
2019-04-16 16:00:00	0	0	0
2019-04-16 17:00:00	0	0	0
2019-04-16 18:00:00	0	0	0
2019-04-16 19:00:00	0	0	0
2019-04-16 20:00:00	0	0	0
2019-04-16 21:00:00	0	0	0
2019-04-16 22:00:00	0	0	0
2019-04-16 23:00:00	0	0	0
2019-04-17 00:00:00	0	0	0
2019-04-17 01:00:00	0	0	0
2019-04-17 02:00:00	0	0	0
2019-04-17 03:00:00	0	0	0
2019-04-17 04:00:00	0	0	0
2019-04-17 05:00:00	0	0	0
2019-04-17 06:00:00	0	0	0
2019-04-17 07:00:00	0	0	0
2019-04-17 08:00:00	0	0	0
2019-04-17 09:00:00	0	0	0
2019-04-17 10:00:00	0	0	0
2019-04-17 11:00:00	0	0	0
2019-04-17 12:00:00	0	0	0
2019-04-17 13:00:00	0	0	0
2019-04-17 14:00:00	0	0	0
2019-04-17 15:00:00	0	0	0
2019-04-17 16:00:00	0	0	0
2019-04-17 17:00:00	0	0	0
2019-04-17 18:00:00	0	0	0
2019-04-17 19:00:00	0	0	0
2019-04-17 20:00:00	0	0	0
2019-04-17 21:00:00	0	0	0
2019-04-17 22:00:00	0	0	0
2019-04-17 23:00:00	0	0	0
2019-04-18 00:00:00	0	0	0
2019-04-18 01:00:00	0	0	0
2019-04-18 02:00:00	0	0	0
2019-04-18 03:00:00	0	0	0
2019-04-18 04:00:00	0	0	0
2019-04-18 05:00:00	0	0	0
2019-04-18 06:00:00	0	0	0
2019-04-18 07:00:00	0	0	0
2019-04-18 08:00:00	0	0	0
2019-04-18 09:00:00	0	0	0
2019-04-18 10:00:00	0	0	0
2019-04-18 11:00:00	0	0	0
2019-04-18 12:00:00	0	0	0
2019-04-18 13:00:00	0	0	0
2019-04-18 14:00:00	0	0	0
2019-04-18 15:00:00	0	0	0
2019-04-18 16:00:00	0	0	0
2019-04-18 17:00:00	0	0	0
2019-04-18 18:00:00	0	0	0
2019-04-18 19:00:00	0	0	0
2019-04-18 20:00:00	0	0	0
2019-04-18 21:00:00	0	0	0
2019-04-18 22:00:00	0	0	0
2019-04-18 23:00:00	0	0	0
2019-04-19 00:00:00	0	0	0
2019-04-19 01:00:00	0	0	0
2019-04-19 02:00:00	0	0	0
2019-04-19 03:00:00	0	0	0
2019-04-19 04:00:00	0	0	0
2019-04-19 05:00:00	0	0	0
2019-04-19 06:00:00	0	0	0
2019-04-19 07:00:00	0	0	0
2019-04-19 08:00:00	0	0	0
2019-04-19 09:00:00	0	0	0
2019-04-19 10:00:00	0	0	0
2019-04-19 11:00:00	0	0	0
2019-04-19 12:00:00	0	0	0
2019-04-19 13:00:00	0	0	0
2019-04-19 14:00:00	0	0	0
2019-04-19 15:00:00	0	0	0
2019-04-19 16:00:00	0	0	0
2019-04-19 17:00:00	0	0	0
2019-04-19 18:00:00	0	0	0
2019-04-19 19:00:00	0	0	0
2019-04-19 20:00:00	0	0	0
2019-04-19 21:00:00	0	0	0
2019-04-19 22:00:00	0	0	0
2019-04-19 23:00:00	0	0	0
2019-04-20 00:00:00	0	0	0
2019-04-20 01:00:00	0	0	0
2019-04-20 02:00:00	0	0	0
2019-04-20 03:00:00	0	0	0
2019-04-20 04:00:00	0	0	0
2019-04-20 05:00:00	0	0	0
2019-04-20 06:00:00	0	0	0
2019-04-20 07:00:00	0	0	0
2019-04-20 08:00:00	0	0	0
2019-04-20 09:00:00	0	0	0
2019-04-20 10:00:00	0	0	0
2019-04-20 11:00:00	0	0	0
2019-04-20 12:00:00	0	0	0
2019-04-20 13:00:00	0	0	0
2019-04-20 14:00:00	0	0	0
2019-04-20 15:00:00	0	0	0
2019-04-20 16:00:00	0	0	0
2019-04-20 17:00:00	0	0	0
2019-04-20 18:00:00	0	0	0
2019-04-20 19:00:00	0	0	0
2019-04-20 20:00:00	0	0	0
2019-04-20 21:00:00	0	0	0
2019-04-20 22:00:00	0	0	0
2019-04-20 23:00:00	0	0	0
2019-04-21 00:00:00	0	0	0
2019-04-21 01:00:00	0	0	0
2019-04-21 02:00:00	0	0	0
2019-04-21 03:00:00	0	0	0
2019-04-21 04:00:00	0	0	0
2019-04-21 05:00:00	0	0	0
2019-04-21 06:00:00	0	0	0
2019-04-21 07:00:00	0	0	0
2019-04-21 08:00:00	0	0	0
2019-04-21 09:00:00	0	0	0
2019-04-21 10:00:00	0	0	0
2019-04-21 11:00:00	0	0	0
2019-04-21 12:00:00	0	0	0
2019-04-21 13:00:00	0	0	0
2019-04-21 14:00:00	0	0	0
2019-04-21 15:00:00	0	0	0
2019-04-21 16:00:00	0	0	0
2019-04-21 17:00:00	0	0	0
2019-04-21 18:00:00	0	0	0
2019-04-21 19:00:00	0	0	0
2019-04-21 20:00:00	0	0	0
2019-04-21 21:00:00	0	0	0
2019-04-21 22:00:00	0	0	0
2019-04-21 23:00:00	0	0	0
2019-04-22 00:00:00	0	0	0
2019-04-22 01:00:00	0	0	0
2019-04-22 02:00:00	0	0	0
2019-04-22 03:00:00	0	0	0
2019-04-22 04:00:00	0	0	0
2019-04-22 05:00:00	0	0	0
2019-04-22 06:00:00	0	0	0
2019-04-22 07:00:00	0	0	0
2019-04-22 08:00:00	0	0	0
2019-04-22 09:00:00	0	0	0
2019-04-22 10:00:00	0	0	0
2019-04-22 11:00:00	0	0	0
2019-04-22 12:00:00	0	0	0
2019-04-22 13:00:00	0	0	0
2019-04-22 14:00:00	0	0	0
2019-04-22 15:00:00	0	0	0
2019-04-22 16:00:00	0	0	0
2019-04-22 17:00:00	0	0	0
2019-04-22 18:00:00	0	0	0
2019-04-22 19:00:00	0	0	0
2019-04-22 20:00:00	0	0	0
2019-04-22 21:00:00	0	0	0
2019-04-22 22:00:00	0	0	0
2019-04-22 23:00:00	0	0	0
2019-04-23 00:00:00	0	0	0
2019-04-23 01:00:00	0	0	0
2019-04-23 02:00:00	0	0	0
2019-04-23 03:00:00	0	0	0
2019-04-23 04:00:00	0	0	0
2019-04-23 05:00:00	0	0	0
2019-04-23 06:00:00	0	0	0
2019-04-23 07:00:00	0	0	0
2019-04-23 08:00:00	0	0	0
2019-04-23 09:00:00	0	0	0
2019-04-23 10:00:00	0	0	0
2019-04-23 11:00:00	0	0	0
2019-04-23 12:00:00	0	0	0
2019-04-23 13:00:00	0	0	0
2019-04-23 14:00:00	0	0	0
2019-04-23 15:00:00	0	0	0
2019-04-23 16:00:00	0	0	0
2019-04-23 17:00:00	0	0	0
2019-04-23 18:00:00	0	0	0
2019-04-23 19:00:00	0	0	0
2019-04-23 20:00:00	0	0	0
2019-04-23 21:00:00	0	0	0
2019-04-23 22:00:00	0	0	0
2019-04-23 23:00:00	0	0	0
2019-04-24 00:00:00	0	0	0
2019-04-24 01:00:00	0	0	0
2019-04-24 02:00:00	0	0	0
2019-04-24 03:00:00	0	0	0
2019-04-24 04:00:00	0	0	0
2019-04-24 05:00:00	0	0	0
2019-04-24 06:00:00	0	0	0
2019-04-24 07:00:00	0	0	0
2019-04-24 08:00:00	0	0	0
2019-04-24 09:00:00	0	0	0
2019-04-24 10:00:00	0	0	0
2019-04-24 11:00:00	0	0	0
2019-04-24 12:00:00	0	0	0
2019-04-24 13:00:00	0	0	0
2019-04-24 14:00:00	0	0	0
2019-04-24 15:00:00	0	0	0
2019-04-24 16:00:00	0	0	0
2019-04-24 17:00:00	0	0	0
2019-04-24 18:00:00	0	0	0
2019-04-24 19:00:00	0	0	0
2019-04-24 20:00:00	0	0	0
2019-04-24 21:00:00	0	0	0
2019-04-24 22:00:00	0	0	0
2019-04-24 23:00:00	0	0	0
2019-04-25 00:00:00	0	0	0
2019-04-25 01:00:00	0	0	0
2019-04-25 02:00:00	0	0	0
2019-04-25 03:00:00	0	0	0
2019-04-25 04:00:00	0	0	0
2019-04-25 05:00:00	0	0	0
2019-04-25 06:00:00	0	0	0
2019-04-25 07:00:00	0	0	0
2019-04-25 08:00:00	0	0	0
2019-04-25 09:00:00	0	0	0
2019-04-25 10:00:00	0	0	0
2019-04-25 11:00:00	0	0	0
2019-04-25 12:00:00	0	0	0
2019-04-25 13:00:00	0	0	0
2019-04-25 14:00:00	0	0	0
2019-04-25 15:00:00	0	0	0
2019-04-25 16:00:00	0	0	0
2019-04-25 17:00:00	0	0	0
2019-04-25 18:00:00	0	0	0
2019-04-25 19:00:00	0	0	0
2019-04-25 20:00:00	0	0	0
2019-04-25 21:00:00	0	0	0
2019-04-25 22:00:00	0	0	0
2019-04-25 23:00:00	0	0	0
2019-04-26 00:00:00	0	0	0
2019-04-26 01:00:00	0	0	0
2019-04-26 02:00:00	0	0	0
2019-04-26 03:00:00	0	0	0
2019-04-26 04:00:00	0	0	0
2019-04-26 05:00:00	0	0	0
2019-04-26 06:00:00	0	0	0
2019-04-26 07:00:00	0	0	0
2019-04-26 08:00:00	0	0	0
2019-04-26 09:00:00	0	0	0
2019-04-26 10:00:00	0	0	0
2019-04-26 11:00:00	0	0	0
2019-04-26 12:00:00	0	0	0
2019-04-26 13:00:00	0	0	0
2019-04-26 14:00:00	0	0	0
2019-04-26 15:00:00	0	0	0
2019-04-26 16:00:00	0	0	0
2019-04-26 17:00:00	0	0	0
2019-04-26 18:00:00	0	0	0
2019-04-26 19:00:00	0	0	0
2019-04-26 20:00:00	0	0	0
2019-04-26 21:00:00	0	0	0
2019-04-26 22:00:00	0	0	0
2019-04-26 23:00:00	0	0	0
2019-04-27 00:00:00	0	0	0
2019-04-27 01:00:00	0	0	0
2019-04-27 02:00:00	0	0	0
2019-04-27 03:00:00	0	0	0
2019-04-27 04:00:00	0	0	0
2019-04-27 05:00:00	0	0	0
2019-04-27 06:00:00	0	0	0
2019-04-27 07:00:00	0	0	0
2019-04-27 08:00:00	0	0	0
2019-04-27 09:00:00	0	0	0
2019-04-27 10:00:00	0	0	0
2019-04-27 11:00:00	0	0	0
2019-04-27 12:00:00	0	0	0
2019-04-27 13:00:00	0	0	0
2019-04-27 14:00:00	0	0	0
2019-04-27 15:00:00	0	0	0
2019-04-27 16:00:00	0	0	0
2019-04-27 17:00:00	0	0	0
2019-04-27 18:00:00	0	0	0
2019-04-27 19:00:00	0	0	0
2019-04-27 20:00:00	0	0	0
2019-04-27 21:00:00	0	0	0
2019-04-27 22:00:00	0	0	0
2019-04-27 23:00:00	0	0	0
2019-04-28 00:00:00	0	0	0
2019-04-28 01:00:00	0	0	0
2019-04-28 02:00:00	0	0	0
2019-04-28 03:00:00	0	0	0
2019-04-28 04:00:00	0	0	0
2019-04-28 05:00:00	0	0	0
2019-04-28 06:00:00	0	0	0
2019-04-28 07:00:00	0	0	0
2019-04-28 08:00:00	0	0	0
2019-04-28 09:00:00	0	0	0
2019-04-28 10:00:00	0	0	0
2019-04-28 11:00:00	0	0	0
2019-04-28 12:00:00	0	0	0
2019-04-28 13:00:00	0	0	0
2019-04-28 14:00:00	0	0	0
2019-04-28 15:00:00	0	0	0
2019-04-28 16:00:00	0	0	0
2019-04-28 17:00:00	0	0	0
2019-04-28 18:00:00	0	0	0
2019-04-28 19:00:00	0	0	0
2019-04-28 20:00:00	0	0	0
2019-04-28 21:00:00	0	0	0
2019-04-28 22:00:00	0	0	0
2019-04-28 23:00:00	0	0	0
2019-04-29 00:00:00	0	0	0
2019-04-29 01:00:00	0	0	0
2019-04-29 02:00:00	0	0	0
2019-04-29 03:00:00	0	0	0
2019-04-29 04:00:00	0	0	0
2019-04-29 05:00:00	0	0	0
2019-04-29 06:00:00	0	0	0
2019-04-29 07:00:00	0	0	0
2019-04-29 08:00:00	0	0	0
2019-04-29 09:00:00	0	0	0
2019-04-29 10:00:00	0	0	0
2019-04-29 11:00:00	0	0	0
2019-04-29 12:00:00	0	0	0
2019-04-29 13:00:00	0	0	0
2019-04-29 14:00:00	0	0	0
2019-04-29 15:00:00	0	0	0
2019-04-29 16:00:00	0	0	0
2019-04-29 17:00:00	0	0	0
2019-04-29 18:00:00	0	0	0
2019-04-29 19:00:00	0	0	0
2019-04-29 20:00:00	0	0	0
2019-04-29 21:00:00	0	0	0
2019-04-29 22:00:00	0	0	0
2019-04-29 23:00:00	0	0	0
2019-04-30 00:00:00	0	0	0
2019-04-30 01:00:00	0	0	0
2019-04-30 02:00:00	0	0	0
2019-04-30 03:00:00	0	0	0
2019-04-30 04:00:00	0	0	0
2019-04-30 05:00:00	0	0	0
2019-04-30 06:00:00	0	0	0
2019-04-30 07:00:00	0	0	0
2019-04-30 08:00:00	0	0	0
2019-04-30 09:00:00	0	0	0
2019-04-30 10:00:00	0	0	0
2019-04-30 11:00:00	0	0	0
2019-04-30 12:00:00	0	0	0
2019-04-30 13:00:00	0	0	0
2019-04-30 14:00:00	0	0	0
2019-04-30 15:00:00	0	0	0
2019-04-30 16:00:00	0	0	0
2019-04-30 17:00:00	0	0	0
2019-04-30 18:00:00	0	0	0
2019-04-30 19:00:00	0	0	0
2019-04-30 20:00:00	0	0	0
2019-04-30 21:00:00	0	0	0
2019-04-30 22:00:00	0	0	0
2019-04-30 23:00:00	0	0	0
2019-05-01 00:00:00	0	0	0

## Sheet: PM 07010 06
Data/Hora	Intensidade(carros/hora)	Ocupacao(%)	Carga(%)
2019-04-01 00:00:00	96	0	3.78
2019-04-01 01:00:00	41	0	0.75
2019-04-01 02:00:00	25	0	0.25
2019-04-01 03:00:00	33	0	0.67
2019-04-01 04:00:00	33	0	0.5
2019-04-01 05:00:00	49	0	1.25
2019-04-01 06:00:00	488	1.67	18.75
2019-04-01 07:00:00	1329	5.42	59.08
2019-04-01 08:00:00	1368	5.75	61.5
2019-04-01 09:00:00	1369	5.5	63.08
2019-04-01 10:00:00	1258	4.67	58.08
2019-04-01 11:00:00	1107	4.58	50.42
2019-04-01 12:00:00	1187	4.58	52.84
2019-04-01 13:00:00	1293	5.34	58.42
2019-04-01 14:00:00	1243	4.92	57.25
2019-04-01 15:00:00	1050	4.42	47.42
2019-04-01 16:00:00	1014	4.58	45.5
2019-04-01 17:00:00	1005	4.25	44.75
2019-04-01 18:00:00	976	4.33	44.67
2019-04-01 19:00:00	959	3.92	43.83
2019-04-01 20:00:00	592	2.08	26.67
2019-04-01 21:00:00	462	1.67	20.33
2019-04-01 22:00:00	563	2.58	24.75
2019-04-01 23:00:00	215	0.33	9.58
2019-04-02 00:00:00	75	0	2.45
2019-04-02 01:00:00	34	0	0.5
2019-04-02 02:00:00	21	0	0.34
2019-04-02 03:00:00	15	0	0.17
2019-04-02 04:00:00	11	0	0
2019-04-02 05:00:00	58	0	1.25
2019-04-02 06:00:00	504	1.58	19.5
2019-04-02 07:00:00	1333	5.34	58.84
2019-04-02 08:00:00	1323	5.58	61.42
2019-04-02 09:00:00	1460	5.75	66.67
2019-04-02 10:00:00	1204	4.5	55.33
2019-04-02 11:00:00	1115	4.75	50.33
2019-04-02 12:00:00	1284	4.83	57.42
2019-04-02 13:00:00	1336	5.09	60.92
2019-04-02 14:00:00	1301	5.08	59.5
2019-04-02 15:00:00	1074	4.5	48.09
2019-04-02 16:00:00	968	4.09	44.25
2019-04-02 17:00:00	1051	4.34	47.34
2019-04-02 18:00:00	998	4.67	44.5
2019-04-02 19:00:00	962	4.25	44
2019-04-02 20:00:00	657	2.42	30.33
2019-04-02 21:00:00	496	1.33	21.92
2019-04-02 22:00:00	574	2.92	25.58
2019-04-02 23:00:00	251	0.5	11.17
2019-04-03 00:00:00	99	0	3.67
2019-04-03 01:00:00	54	0	1.67
2019-04-03 02:00:00	31	0	0.5
2019-04-03 03:00:00	23	0	0.17
2019-04-03 04:00:00	30	0	0.42
2019-04-03 05:00:00	52	0	1.17
2019-04-03 06:00:00	532	1.92	19.75
2019-04-03 07:00:00	1256	5.17	57.59
2019-04-03 08:00:00	1322	5.5	59.92
2019-04-03 09:00:00	1338	5.08	60.67
2019-04-03 10:00:00	1309	4.92	60
2019-04-03 11:00:00	1196	4.67	54.75
2019-04-03 12:00:00	1290	5.17	58.25
2019-04-03 13:00:00	1379	5.34	62
2019-04-03 14:00:00	1236	5.09	56.5
2019-04-03 15:00:00	1089	4.5	50.25
2019-04-03 16:00:00	1164	5	52.92
2019-04-03 17:00:00	1006	4.5	45.42
2019-04-03 18:00:00	1146	5.09	51.08
2019-04-03 19:00:00	916	4	42.92
2019-04-03 20:00:00	634	2.17	28.92
2019-04-03 21:00:00	478	1.59	20.5
2019-04-03 22:00:00	558	2.84	25
2019-04-03 23:00:00	246	0.33	10.5
2019-04-04 00:00:00	153	0	6.56
2019-04-04 01:00:00	58	0	1.59
2019-04-04 02:00:00	36	0	0.59
2019-04-04 03:00:00	25	0	0.17
2019-04-04 04:00:00	36	0	0.67
2019-04-04 05:00:00	67	0	1.59
2019-04-04 06:00:00	485	1.33	18.92
2019-04-04 07:00:00	1261	5	55.58
2019-04-04 08:00:00	1258	5.17	57.17
2019-04-04 09:00:00	1338	5.17	61.42
2019-04-04 10:00:00	1253	4.5	56.83
2019-04-04 11:00:00	1209	5	55.17
2019-04-04 12:00:00	1328	5.25	59.5
2019-04-04 13:00:00	1310	5.08	58.67
2019-04-04 14:00:00	1249	5.09	58.33
2019-04-04 15:00:00	1139	4.58	51.5
2019-04-04 16:00:00	1115	4.42	50.5
2019-04-04 17:00:00	1015	4.33	45.25
2019-04-04 18:00:00	1141	5.17	52.08
2019-04-04 19:00:00	1042	4.58	46.92
2019-04-04 20:00:00	680	2.58	31.92
2019-04-04 21:00:00	536	1.84	23.58
2019-04-04 22:00:00	635	2.59	28.09
2019-04-04 23:00:00	264	0.67	11.75
2019-04-05 00:00:00	183	0.11	7.45
2019-04-05 01:00:00	82	0	3.08
2019-04-05 02:00:00	71	0	2.08
2019-04-05 03:00:00	48	0	1.33
2019-04-05 04:00:00	54	0	1.42
2019-04-05 05:00:00	66	0	1.75
2019-04-05 06:00:00	504	1.58	19.33
2019-04-05 07:00:00	1267	5.17	56.83
2019-04-05 08:00:00	1375	5.75	62.92
2019-04-05 09:00:00	1435	5.42	65.08
2019-04-05 10:00:00	1319	5.08	60.83
2019-04-05 11:00:00	1223	4.83	55.67
2019-04-05 12:00:00	1153	4.58	51.42
2019-04-05 13:00:00	1318	5.08	59.58
2019-04-05 14:00:00	1293	5	59.25
2019-04-05 15:00:00	1157	4.83	52.33
2019-04-05 16:00:00	1110	4.67	51.34
2019-04-05 17:00:00	1037	4.33	45.92
2019-04-05 18:00:00	1044	9.34	48.17
2019-04-05 19:00:00	940	3.92	43.17
2019-04-05 20:00:00	705	2.42	32.25
2019-04-05 21:00:00	549	1.83	24.42
2019-04-05 22:00:00	629	3.08	27.75
2019-04-05 23:00:00	372	0.92	16.83
2019-04-06 00:00:00	317	0.55	13.11
2019-04-06 01:00:00	220	0.17	8.92
2019-04-06 02:00:00	172	0	6.83
2019-04-06 03:00:00	138	0.08	5.67
2019-04-06 04:00:00	133	0	4.75
2019-04-06 05:00:00	112	0	3.92
2019-04-06 06:00:00	360	0.83	13.92
2019-04-06 07:00:00	525	1.25	23.08
2019-04-06 08:00:00	736	2.25	32.17
2019-04-06 09:00:00	929	3	40.75
2019-04-06 10:00:00	952	3.25	43.17
2019-04-06 11:00:00	947	3.33	42.42
2019-04-06 12:00:00	916	3.08	40.84
2019-04-06 13:00:00	740	2.67	33.25
2019-04-06 14:00:00	643	2.33	28.25
2019-04-06 15:00:00	626	2.08	27.92
2019-04-06 16:00:00	735	2.83	32.33
2019-04-06 17:00:00	667	2.42	29.33
2019-04-06 18:00:00	662	2.5	29.42
2019-04-06 19:00:00	556	2.08	24.67
2019-04-06 20:00:00	585	2.08	25.5
2019-04-06 21:00:00	543	2	24.08
2019-04-06 22:00:00	532	1.75	23.25
2019-04-06 23:00:00	422	1.08	18.58
2019-04-07 00:00:00	404	1	17
2019-04-07 01:00:00	373	0.92	16.17
2019-04-07 02:00:00	223	0.25	9.25
2019-04-07 03:00:00	176	0	7
2019-04-07 04:00:00	119	0	4.42
2019-04-07 05:00:00	137	0	5.08
2019-04-07 06:00:00	132	0.17	5.08
2019-04-07 07:00:00	247	0.5	10
2019-04-07 08:00:00	237	0.33	9.67
2019-04-07 09:00:00	355	1	15.09
2019-04-07 10:00:00	513	1.5	21.83
2019-04-07 11:00:00	514	1.84	22.25
2019-04-07 12:00:00	463	1.5	20.75
2019-04-07 13:00:00	441	1.25	18.92
2019-04-07 14:00:00	528	1.59	23
2019-04-07 15:00:00	582	1.83	25.58
2019-04-07 16:00:00	609	1.92	26.25
2019-04-07 17:00:00	599	1.92	26.67
2019-04-07 18:00:00	577	1.84	25.09
2019-04-07 19:00:00	511	1.67	22.67
2019-04-07 20:00:00	443	1.25	19.42
2019-04-07 21:00:00	365	1.17	15.83
2019-04-07 22:00:00	241	0.42	10.25
2019-04-07 23:00:00	170	0.08	6.92
2019-04-08 00:00:00	99	0	3.55
2019-04-08 01:00:00	61	0	1.92
2019-04-08 02:00:00	27	0	0.25
2019-04-08 03:00:00	23	0	0.42
2019-04-08 04:00:00	19	0	0.17
2019-04-08 05:00:00	59	0	1.5
2019-04-08 06:00:00	513	1.42	19.92
2019-04-08 07:00:00	1274	5.09	56.42
2019-04-08 08:00:00	1401	5.67	63.17
2019-04-08 09:00:00	1379	5.33	63.67
2019-04-08 10:00:00	1232	4.5	56.67
2019-04-08 11:00:00	1119	4.33	50.09
2019-04-08 12:00:00	1209	4.67	54.17
2019-04-08 13:00:00	1364	5	62
2019-04-08 14:00:00	1226	4.92	56
2019-04-08 15:00:00	1074	4.33	48.17
2019-04-08 16:00:00	1108	4.75	50.25
2019-04-08 17:00:00	1108	5	50.08
2019-04-08 18:00:00	1056	4.83	47.58
2019-04-08 19:00:00	945	4.17	43.92
2019-04-08 20:00:00	587	2.17	26.58
2019-04-08 21:00:00	480	1.58	21
2019-04-08 22:00:00	550	2.33	24.5
2019-04-08 23:00:00	179	0.17	7.67
2019-04-09 00:00:00	92	0	3.11
2019-04-09 01:00:00	46	0	1
2019-04-09 02:00:00	21	0	0
2019-04-09 03:00:00	22	0	0.17
2019-04-09 04:00:00	16	0	0.5
2019-04-09 05:00:00	52	0	1.25
2019-04-09 06:00:00	510	1.67	18.92
2019-04-09 07:00:00	1289	5.09	57.25
2019-04-09 08:00:00	1338	5.5	62
2019-04-09 09:00:00	1442	5.5	65.83
2019-04-09 10:00:00	1226	4.58	55.75
2019-04-09 11:00:00	1135	4.58	51.92
2019-04-09 12:00:00	1265	5	56.42
2019-04-09 13:00:00	1347	5.25	60.92
2019-04-09 14:00:00	1273	5	58.5
2019-04-09 15:00:00	1101	4.42	50.17
2019-04-09 16:00:00	1103	4.42	50.17
2019-04-09 17:00:00	1101	4.59	49.17
2019-04-09 18:00:00	1106	5.33	49.59
2019-04-09 19:00:00	974	4.09	45
2019-04-09 20:00:00	638	2.25	29.25
2019-04-09 21:00:00	517	1.67	22.67
2019-04-09 22:00:00	559	2.83	24.92
2019-04-09 23:00:00	204	0.25	9
2019-04-10 00:00:00	111	0	4
2019-04-10 01:00:00	62	0	1.92
2019-04-10 02:00:00	36	0	0.75
2019-04-10 03:00:00	19	0	0.25
2019-04-10 04:00:00	22	0	0.67
2019-04-10 05:00:00	51	0	0.92
2019-04-10 06:00:00	518	1.58	19.33
2019-04-10 07:00:00	1292	5.17	58.58
2019-04-10 08:00:00	1387	5.75	62.83
2019-04-10 09:00:00	1348	5.25	61.92
2019-04-10 10:00:00	1244	4.58	57.17
2019-04-10 11:00:00	1171	4.75	52.75
2019-04-10 12:00:00	1263	5.42	56.33
2019-04-10 13:00:00	1382	5.33	62.42
2019-04-10 14:00:00	1365	5.84	62.58
2019-04-10 15:00:00	1147	4.92	52.25
2019-04-10 16:00:00	1097	4.5	50.58
2019-04-10 17:00:00	1133	5	50.58
2019-04-10 18:00:00	1131	5.42	50.92
2019-04-10 19:00:00	1002	4.33	46.42
2019-04-10 20:00:00	556	1.92	25.33
2019-04-10 21:00:00	557	2	24.25
2019-04-10 22:00:00	578	3.08	26.33
2019-04-10 23:00:00	235	0.33	10.42
2019-04-11 00:00:00	127	0	5
2019-04-11 01:00:00	58	0	1.83
2019-04-11 02:00:00	29	0	0.5
2019-04-11 03:00:00	39	0	0.75
2019-04-11 04:00:00	37	0	0.5
2019-04-11 05:00:00	62	0	1.5
2019-04-11 06:00:00	456	1.34	17.33
2019-04-11 07:00:00	1311	5.17	57.58
2019-04-11 08:00:00	1359	5.92	62.08
2019-04-11 09:00:00	1461	5.84	67.25
2019-04-11 10:00:00	1232	4.59	56.5
2019-04-11 11:00:00	1178	4.67	53.75
2019-04-11 12:00:00	1286	5	57.25
2019-04-11 13:00:00	1386	5.5	62.84
2019-04-11 14:00:00	1257	5	57.92
2019-04-11 15:00:00	1192	5.08	54.08
2019-04-11 16:00:00	1140	4.84	51.92
2019-04-11 17:00:00	1048	4.5	47.25
2019-04-11 18:00:00	1180	5.33	53.33
2019-04-11 19:00:00	1133	4.83	51.92
2019-04-11 20:00:00	747	2.75	34.67
2019-04-11 21:00:00	548	1.84	24.5
2019-04-11 22:00:00	621	2.5	27.75
2019-04-11 23:00:00	262	0.58	11.5
2019-04-12 00:00:00	152	0	6.22
2019-04-12 01:00:00	77	0	2.58
2019-04-12 02:00:00	73	0	2.25
2019-04-12 03:00:00	67	0	2
2019-04-12 04:00:00	58	0	1.42
2019-04-12 05:00:00	82	0	2.42
2019-04-12 06:00:00	534	1.67	20.59
2019-04-12 07:00:00	1272	4.92	56.58
2019-04-12 08:00:00	1320	5.58	60.84
2019-04-12 09:00:00	1392	5.5	63.58
2019-04-12 10:00:00	1263	4.75	57.09
2019-04-12 11:00:00	1228	5.17	56.33
2019-04-12 12:00:00	1320	5.33	58.67
2019-04-12 13:00:00	1358	5.17	61.67
2019-04-12 14:00:00	1313	5.25	60.42
2019-04-12 15:00:00	1039	17.58	50
2019-04-12 16:00:00	1106	5.92	50.34
2019-04-12 17:00:00	1122	4.83	51.33
2019-04-12 18:00:00	1082	4.92	48.59
2019-04-12 19:00:00	1002	4.17	46.42
2019-04-12 20:00:00	753	3	34.25
2019-04-12 21:00:00	581	2	26
2019-04-12 22:00:00	640	3.17	28.67
2019-04-12 23:00:00	361	1	15.92
2019-04-13 00:00:00	303	0.44	12.56
2019-04-13 01:00:00	216	0.17	9.08
2019-04-13 02:00:00	136	0.08	5.42
2019-04-13 03:00:00	136	0	5
2019-04-13 04:00:00	112	0	4
2019-04-13 05:00:00	94	0	3.42
2019-04-13 06:00:00	364	0.92	14.33
2019-04-13 07:00:00	564	1.5	24.75
2019-04-13 08:00:00	741	2.17	32.33
2019-04-13 09:00:00	997	3.17	43.83
2019-04-13 10:00:00	949	3.33	42.58
2019-04-13 11:00:00	992	3.25	44.75
2019-04-13 12:00:00	937	3.33	41.75
2019-04-13 13:00:00	784	3.17	35.5
2019-04-13 14:00:00	611	2.09	27.33
2019-04-13 15:00:00	646	2.42	28.25
2019-04-13 16:00:00	731	2.67	32.42
2019-04-13 17:00:00	645	2.25	28.5
2019-04-13 18:00:00	708	2.67	31.42
2019-04-13 19:00:00	649	2.25	28.83
2019-04-13 20:00:00	610	2.17	27.08
2019-04-13 21:00:00	549	1.83	24.17
2019-04-13 22:00:00	532	1.75	22.92
2019-04-13 23:00:00	441	1.08	19.42
2019-04-14 00:00:00	540	1.44	23.22
2019-04-14 01:00:00	310	0.5	13.58
2019-04-14 02:00:00	233	0.33	9.58
2019-04-14 03:00:00	177	0.08	7.08
2019-04-14 04:00:00	210	0	8.25
2019-04-14 05:00:00	134	0	5.08
2019-04-14 06:00:00	118	0	4.42
2019-04-14 07:00:00	186	0.17	7.25
2019-04-14 08:00:00	259	0.5	10.42
2019-04-14 09:00:00	345	0.92	14.83
2019-04-14 10:00:00	441	1.42	18.92
2019-04-14 11:00:00	507	1.75	21.67
2019-04-14 12:00:00	508	1.5	22.67
2019-04-14 13:00:00	478	1.33	20.67
2019-04-14 14:00:00	462	1.25	20.5
2019-04-14 15:00:00	521	1.5	22.33
2019-04-14 16:00:00	525	1.67	23.58
2019-04-14 17:00:00	493	1.67	21.67
2019-04-14 18:00:00	520	1.92	22.25
2019-04-14 19:00:00	477	1.33	21
2019-04-14 20:00:00	410	1.08	17.67
2019-04-14 21:00:00	317	0.58	13.92
2019-04-14 22:00:00	228	0.34	9.75
2019-04-14 23:00:00	168	0.17	6.83
2019-04-15 00:00:00	83	0	3
2019-04-15 01:00:00	52	0	1.42
2019-04-15 02:00:00	27	0	0.42
2019-04-15 03:00:00	32	0	0.42
2019-04-15 04:00:00	29	0	0.33
2019-04-15 05:00:00	72	0	2
2019-04-15 06:00:00	476	1.17	18.67
2019-04-15 07:00:00	1327	5.33	58.67
2019-04-15 08:00:00	1374	5.67	62
2019-04-15 09:00:00	1388	5.5	63.59
2019-04-15 10:00:00	1257	4.67	57.58
2019-04-15 11:00:00	1133	4.5	51.92
2019-04-15 12:00:00	1204	5	53.42
2019-04-15 13:00:00	1305	5	59
2019-04-15 14:00:00	1242	4.83	56.92
2019-04-15 15:00:00	1140	4.33	51.25
2019-04-15 16:00:00	1056	4.67	47.92
2019-04-15 17:00:00	1075	5.08	48.09
2019-04-15 18:00:00	1083	5.17	49.42
2019-04-15 19:00:00	939	4.33	42.75
2019-04-15 20:00:00	617	2.33	28.67
2019-04-15 21:00:00	437	1.34	19.25
2019-04-15 22:00:00	344	1	15.25
2019-04-15 23:00:00	161	0	6.33
2019-04-16 00:00:00	93	0	3.22
2019-04-16 01:00:00	34	0	0.67
2019-04-16 02:00:00	23	0	0.17
2019-04-16 03:00:00	19	0	0.67
2019-04-16 04:00:00	15	0	0.17
2019-04-16 05:00:00	56	0	1.42
2019-04-16 06:00:00	484	1.5	18.34
2019-04-16 07:00:00	1279	5.08	56.08
2019-04-16 08:00:00	1273	5.92	59.42
2019-04-16 09:00:00	1387	6.09	63
2019-04-16 10:00:00	1248	5.08	57.5
2019-04-16 11:00:00	1096	4.58	49.42
2019-04-16 12:00:00	1205	4.92	53.92
2019-04-16 13:00:00	1364	5.25	61.5
2019-04-16 14:00:00	1300	5.17	59.75
2019-04-16 15:00:00	1190	4.92	53.42
2019-04-16 16:00:00	1061	4.59	47.92
2019-04-16 17:00:00	1130	5.08	51
2019-04-16 18:00:00	1178	5.59	53.84
2019-04-16 19:00:00	1084	5.25	49.67
2019-04-16 20:00:00	658	2.33	30.25
2019-04-16 21:00:00	482	1.59	21.33
2019-04-16 22:00:00	427	1.42	18.75
2019-04-16 23:00:00	216	0.42	9.17
2019-04-17 00:00:00	132	0	5.11
2019-04-17 01:00:00	51	0	1.59
2019-04-17 02:00:00	47	0	1.17
2019-04-17 03:00:00	27	0	0.5
2019-04-17 04:00:00	37	0	0.92
2019-04-17 05:00:00	70	0	2
2019-04-17 06:00:00	468	1.42	17.09
2019-04-17 07:00:00	1178	4.84	53.67
2019-04-17 08:00:00	1348	5.92	60.33
2019-04-17 09:00:00	1444	5.75	65.83
2019-04-17 10:00:00	1261	4.59	57.92
2019-04-17 11:00:00	1143	4.84	51.92
2019-04-17 12:00:00	1290	5.33	57.59
2019-04-17 13:00:00	1332	5.25	60.67
2019-04-17 14:00:00	1265	5	58.17
2019-04-17 15:00:00	1132	4.67	51.33
2019-04-17 16:00:00	1198	5.42	54.42
2019-04-17 17:00:00	1079	4.67	49
2019-04-17 18:00:00	1114	4.67	49.92
2019-04-17 19:00:00	985	4.17	44.75
2019-04-17 20:00:00	708	2.67	32.92
2019-04-17 21:00:00	513	1.84	22.59
2019-04-17 22:00:00	442	1.58	19.59
2019-04-17 23:00:00	243	0.59	10.58
2019-04-18 00:00:00	177	0.22	6.89
2019-04-18 01:00:00	95	0	3.17
2019-04-18 02:00:00	59	0	1.75
2019-04-18 03:00:00	76	0	2.5
2019-04-18 04:00:00	51	0	1.25
2019-04-18 05:00:00	85	0	2.83
2019-04-18 06:00:00	279	0.33	10.67
2019-04-18 07:00:00	755	2.75	31.75
2019-04-18 08:00:00	1102	4.34	48.59
2019-04-18 09:00:00	1246	5	57.25
2019-04-18 10:00:00	1121	3.75	51.17
2019-04-18 11:00:00	1011	3.5	45.58
2019-04-18 12:00:00	1022	4	44.92
2019-04-18 13:00:00	1125	4	50.5
2019-04-18 14:00:00	1047	3.92	47.25
2019-04-18 15:00:00	1020	4.09	45.17
2019-04-18 16:00:00	1029	4.25	47.25
2019-04-18 17:00:00	928	3.83	41.42
2019-04-18 18:00:00	954	4.09	42.83
2019-04-18 19:00:00	755	2.84	34
2019-04-18 20:00:00	593	2.09	27
2019-04-18 21:00:00	494	1.67	21.58
2019-04-18 22:00:00	409	1.25	18.09
2019-04-18 23:00:00	318	0.83	13.42
2019-04-19 00:00:00	223	0.22	9.44
2019-04-19 01:00:00	159	0	6.17
2019-04-19 02:00:00	141	0	5.75
2019-04-19 03:00:00	111	0	3.58
2019-04-19 04:00:00	117	0	4.67
2019-04-19 05:00:00	79	0	2.58
2019-04-19 06:00:00	142	0	5
2019-04-19 07:00:00	238	0.25	9.42
2019-04-19 08:00:00	271	0.42	11.75
2019-04-19 09:00:00	290	0.59	12.17
2019-04-19 10:00:00	408	0.92	17.33
2019-04-19 11:00:00	373	0.84	16.08
2019-04-19 12:00:00	429	1	17.84
2019-04-19 13:00:00	463	1.08	19.75
2019-04-19 14:00:00	321	0.58	14.59
2019-04-19 15:00:00	315	0.75	13.42
2019-04-19 16:00:00	267	0.58	11.5
2019-04-19 17:00:00	298	0.67	12.59
2019-04-19 18:00:00	514	3.42	22.33
2019-04-19 19:00:00	626	2.67	28.17
2019-04-19 20:00:00	296	0.83	12.75
2019-04-19 21:00:00	266	0.67	11.42
2019-04-19 22:00:00	221	0.33	9
2019-04-19 23:00:00	219	0.34	8.75
2019-04-20 00:00:00	187	0.11	7.56
2019-04-20 01:00:00	97	0	3.25
2019-04-20 02:00:00	92	0	3
2019-04-20 03:00:00	79	0	2.58
2019-04-20 04:00:00	61	0	1.83
2019-04-20 05:00:00	58	0	1.5
2019-04-20 06:00:00	90	0	2.92
2019-04-20 07:00:00	268	0.5	10.5
2019-04-20 08:00:00	401	0.84	16.75
2019-04-20 09:00:00	583	1.75	25.92
2019-04-20 10:00:00	727	2.17	31.5
2019-04-20 11:00:00	673	1.92	30.33
2019-04-20 12:00:00	550	1.67	24.25
2019-04-20 13:00:00	458	1.33	20.25
2019-04-20 14:00:00	470	1.42	20.5
2019-04-20 15:00:00	463	1.25	20.33
2019-04-20 16:00:00	485	1.17	21.25
2019-04-20 17:00:00	374	1	16.25
2019-04-20 18:00:00	358	0.75	15.34
2019-04-20 19:00:00	407	1.25	17.58
2019-04-20 20:00:00	388	1.17	16.33
2019-04-20 21:00:00	386	1	16.92
2019-04-20 22:00:00	337	0.83	14.59
2019-04-20 23:00:00	295	0.67	12.59
2019-04-21 00:00:00	224	0.22	9
2019-04-21 01:00:00	134	0	5.34
2019-04-21 02:00:00	121	0	4.17
2019-04-21 03:00:00	121	0	4.84
2019-04-21 04:00:00	111	0	3.92
2019-04-21 05:00:00	87	0	2.83
2019-04-21 06:00:00	102	0	3.5
2019-04-21 07:00:00	165	0	6.67
2019-04-21 08:00:00	235	0.42	9.58
2019-04-21 09:00:00	240	0.42	9.75
2019-04-21 10:00:00	342	1	14.17
2019-04-21 11:00:00	368	1	15.42
2019-04-21 12:00:00	369	1	16.5
2019-04-21 13:00:00	253	0.5	10.58
2019-04-21 14:00:00	387	0.92	16.33
2019-04-21 15:00:00	495	1.34	20.83
2019-04-21 16:00:00	514	1.59	22.58
2019-04-21 17:00:00	522	1.42	22.67
2019-04-21 18:00:00	512	1.5	22.58
2019-04-21 19:00:00	524	1.67	22.67
2019-04-21 20:00:00	413	1.17	18.25
2019-04-21 21:00:00	377	1.09	16.25
2019-04-21 22:00:00	238	0.58	10.17
2019-04-21 23:00:00	206	0.17	8.67
2019-04-22 00:00:00	111	0	4
2019-04-22 01:00:00	64	0	1.92
2019-04-22 02:00:00	33	0	0.42
2019-04-22 03:00:00	46	0	1
2019-04-22 04:00:00	47	0	1.25
2019-04-22 05:00:00	84	0	2.42
2019-04-22 06:00:00	538	1.67	21.42
2019-04-22 07:00:00	1350	5.25	60
2019-04-22 08:00:00	1344	5.67	60.83
2019-04-22 09:00:00	1323	5.17	61.25
2019-04-22 10:00:00	1221	4.59	55.42
2019-04-22 11:00:00	1139	4.5	51.92
2019-04-22 12:00:00	1210	4.75	53.58
2019-04-22 13:00:00	1364	5.17	61.92
2019-04-22 14:00:00	1235	5.08	57.25
2019-04-22 15:00:00	1065	4.5	47.25
2019-04-22 16:00:00	1080	4.67	48.67
2019-04-22 17:00:00	1065	4.58	48.92
2019-04-22 18:00:00	1205	5.58	53
2019-04-22 19:00:00	1049	4.42	48.92
2019-04-22 20:00:00	708	2.67	32.75
2019-04-22 21:00:00	454	1.42	20.09
2019-04-22 22:00:00	539	2.17	24.17
2019-04-22 23:00:00	153	0.08	6.5
2019-04-23 00:00:00	107	0	3.89
2019-04-23 01:00:00	37	0	0.67
2019-04-23 02:00:00	14	0	0.08
2019-04-23 03:00:00	22	0	0.33
2019-04-23 04:00:00	22	0	0.17
2019-04-23 05:00:00	59	0	1.42
2019-04-23 06:00:00	537	1.5	20.92
2019-04-23 07:00:00	1335	5.17	58.75
2019-04-23 08:00:00	1375	5.67	64
2019-04-23 09:00:00	1362	5.67	61.92
2019-04-23 10:00:00	1210	4.67	55.59
2019-04-23 11:00:00	1121	4.33	50.92
2019-04-23 12:00:00	1271	5.08	56.67
2019-04-23 13:00:00	1285	4.75	58.34
2019-04-23 14:00:00	1242	4.67	56.67
2019-04-23 15:00:00	1149	4.83	52
2019-04-23 16:00:00	1158	4.5	52.25
2019-04-23 17:00:00	1171	5.17	53.34
2019-04-23 18:00:00	1123	5.67	51
2019-04-23 19:00:00	1003	4.5	46
2019-04-23 20:00:00	636	2.33	29
2019-04-23 21:00:00	496	1.58	21.67
2019-04-23 22:00:00	560	2.92	25.58
2019-04-23 23:00:00	207	0.08	8.92
2019-04-24 00:00:00	123	0	5
2019-04-24 01:00:00	66	0	2.09
2019-04-24 02:00:00	29	0	0.34
2019-04-24 03:00:00	27	0	0.5
2019-04-24 04:00:00	31	0	0.33
2019-04-24 05:00:00	51	0	1.17
2019-04-24 06:00:00	557	1.75	20.75
2019-04-24 07:00:00	1251	5	57.08
2019-04-24 08:00:00	1365	5.5	61.08
2019-04-24 09:00:00	1383	5.5	64.42
2019-04-24 10:00:00	1195	4.5	54.5
2019-04-24 11:00:00	1111	4.5	50.42
2019-04-24 12:00:00	1285	5.34	57.17
2019-04-24 13:00:00	1305	5	59.09
2019-04-24 14:00:00	1231	4.75	56.17
2019-04-24 15:00:00	1192	4.75	53.59
2019-04-24 16:00:00	1110	4.25	51
2019-04-24 17:00:00	1095	4.67	49.42
2019-04-24 18:00:00	1140	5.67	51.25
2019-04-24 19:00:00	1027	4.92	47.33
2019-04-24 20:00:00	627	2.33	28.75
2019-04-24 21:00:00	498	1.42	21.84
2019-04-24 22:00:00	580	2.92	26
2019-04-24 23:00:00	231	0.25	9.92
2019-04-25 00:00:00	129	0.11	5.22
2019-04-25 01:00:00	60	0	1.5
2019-04-25 02:00:00	38	0	0.75
2019-04-25 03:00:00	113	0	3.92
2019-04-25 04:00:00	35	0	0.59
2019-04-25 05:00:00	60	0	1.59
2019-04-25 06:00:00	473	1.33	18.25
2019-04-25 07:00:00	1256	5.17	55.5
2019-04-25 08:00:00	1372	5.67	61.83
2019-04-25 09:00:00	1379	5.42	64.25
2019-04-25 10:00:00	1178	4.25	53.17
2019-04-25 11:00:00	1190	4.83	54.33
2019-04-25 12:00:00	1282	5.08	57.5
2019-04-25 13:00:00	1327	4.75	59.59
2019-04-25 14:00:00	1234	5	56.84
2019-04-25 15:00:00	1131	4.58	50.5
2019-04-25 16:00:00	1159	4.75	53.25
2019-04-25 17:00:00	1058	4.42	47.75
2019-04-25 18:00:00	1072	5.08	48.08
2019-04-25 19:00:00	1065	4.84	48.59
2019-04-25 20:00:00	758	2.83	35.08
2019-04-25 21:00:00	528	1.83	23.5
2019-04-25 22:00:00	675	3.83	30.42
2019-04-25 23:00:00	297	0.75	13.25
2019-04-26 00:00:00	177	0	7.22
2019-04-26 01:00:00	101	0	3.67
2019-04-26 02:00:00	72	0	2.09
2019-04-26 03:00:00	69	0	2.17
2019-04-26 04:00:00	45	0	1.09
2019-04-26 05:00:00	85	0	2.67
2019-04-26 06:00:00	511	1.67	19.25
2019-04-26 07:00:00	1268	5	56.59
2019-04-26 08:00:00	1367	5.67	62.67
2019-04-26 09:00:00	1371	5.59	62.75
2019-04-26 10:00:00	1254	4.83	57.67
2019-04-26 11:00:00	1158	5.17	52.92
2019-04-26 12:00:00	1353	5.83	59.67
2019-04-26 13:00:00	1344	4.92	61.59
2019-04-26 14:00:00	1295	5.08	60
2019-04-26 15:00:00	1154	4.25	51.42
2019-04-26 16:00:00	1147	4.67	52
2019-04-26 17:00:00	1178	5.08	53.42
2019-04-26 18:00:00	1147	5.67	52.17
2019-04-26 19:00:00	1016	4.34	46.25
2019-04-26 20:00:00	784	3	36
2019-04-26 21:00:00	573	2.08	25.42
2019-04-26 22:00:00	690	3.25	30.83
2019-04-26 23:00:00	382	1	16.67
2019-04-27 00:00:00	357	0.56	15.44
2019-04-27 01:00:00	235	0	10.09
2019-04-27 02:00:00	194	0	7.58
2019-04-27 03:00:00	154	0	6
2019-04-27 04:00:00	115	0	3.92
2019-04-27 05:00:00	90	0	3.17
2019-04-27 06:00:00	329	0.59	12.59
2019-04-27 07:00:00	618	1.58	26.75
2019-04-27 08:00:00	739	2.25	32.92
2019-04-27 09:00:00	937	3.17	41.25
2019-04-27 10:00:00	927	3.25	41.5
2019-04-27 11:00:00	935	3.25	42
2019-04-27 12:00:00	881	4.25	38.67
2019-04-27 13:00:00	751	2.84	34.42
2019-04-27 14:00:00	622	2.42	27.58
2019-04-27 15:00:00	642	2.25	28.59
2019-04-27 16:00:00	688	2.42	31
2019-04-27 17:00:00	671	2.42	29.08
2019-04-27 18:00:00	711	2.83	32
2019-04-27 19:00:00	589	2.09	26.25
2019-04-27 20:00:00	576	1.92	25.42
2019-04-27 21:00:00	530	1.75	23.42
2019-04-27 22:00:00	489	1.59	21.34
2019-04-27 23:00:00	414	1.08	18.42
2019-04-28 00:00:00	439	1.11	19
2019-04-28 01:00:00	332	0.67	13.83
2019-04-28 02:00:00	277	0.5	11.92
2019-04-28 03:00:00	203	0	8.25
2019-04-28 04:00:00	143	0	5.75
2019-04-28 05:00:00	124	0	4.83
2019-04-28 06:00:00	133	0.08	5
2019-04-28 07:00:00	214	0.42	8.42
2019-04-28 08:00:00	265	0.5	10.92
2019-04-28 09:00:00	316	0.67	13.25
2019-04-28 10:00:00	408	1.25	17.75
2019-04-28 11:00:00	492	1.5	21
2019-04-28 12:00:00	468	1.33	20.67
2019-04-28 13:00:00	427	1.08	18.58
2019-04-28 14:00:00	473	1.17	20.17
2019-04-28 15:00:00	485	1.42	21.42
2019-04-28 16:00:00	580	1.84	25.09
2019-04-28 17:00:00	615	1.92	26.67
2019-04-28 18:00:00	579	2.17	25.58
2019-04-28 19:00:00	512	1.5	22.67
2019-04-28 20:00:00	444	1.59	19.42
2019-04-28 21:00:00	340	0.83	14.58
2019-04-28 22:00:00	252	0.42	10.42
2019-04-28 23:00:00	210	0.17	9.25
2019-04-29 00:00:00	140	0	5.22
2019-04-29 01:00:00	45	0	1.08
2019-04-29 02:00:00	30	0	0.25
2019-04-29 03:00:00	16	0	0
2019-04-29 04:00:00	32	0	0.67
2019-04-29 05:00:00	66	0	1.75
2019-04-29 06:00:00	515	1.67	19.92
2019-04-29 07:00:00	1337	5.34	59.5
2019-04-29 08:00:00	1356	5.25	61.59
2019-04-29 09:00:00	1386	5.75	63.33
2019-04-29 10:00:00	1264	4.75	58.17
2019-04-29 11:00:00	1130	4.42	51.42
2019-04-29 12:00:00	1262	4.92	55.84
2019-04-29 13:00:00	1341	4.92	61
2019-04-29 14:00:00	1234	4.67	56.84
2019-04-29 15:00:00	1149	4.59	51.25
2019-04-29 16:00:00	1146	4.75	52.75
2019-04-29 17:00:00	1021	4.42	45.83
2019-04-29 18:00:00	1097	5.34	49.5
2019-04-29 19:00:00	906	3.67	41.75
2019-04-29 20:00:00	594	2.17	27.08
2019-04-29 21:00:00	463	1.42	20.42
2019-04-29 22:00:00	485	2.34	21.59
2019-04-29 23:00:00	175	0	7.17
2019-04-30 00:00:00	105	0	3.89
2019-04-30 01:00:00	61	0	1.75
2019-04-30 02:00:00	28	0	0.42
2019-04-30 03:00:00	18	0	0.08
2019-04-30 04:00:00	15	0	0.33
2019-04-30 05:00:00	55	0	1.33
2019-04-30 06:00:00	483	1.33	18.09
2019-04-30 07:00:00	1292	5.17	56.75
2019-04-30 08:00:00	1333	5.58	61.75
2019-04-30 09:00:00	1452	5.92	66
2019-04-30 10:00:00	1279	4.67	59
2019-04-30 11:00:00	1109	4.25	50.67
2019-04-30 12:00:00	1254	4.92	56.17
2019-04-30 13:00:00	1347	5.25	60.42
2019-04-30 14:00:00	1279	5.42	58.59
2019-04-30 15:00:00	1159	4.75	53.17
2019-04-30 16:00:00	1158	4.84	51.83
2019-04-30 17:00:00	1051	4.42	47.92
2019-04-30 18:00:00	1106	5.09	49.58
2019-04-30 19:00:00	1059	4.75	48.5
2019-04-30 20:00:00	808	3.09	36.92
2019-04-30 21:00:00	570	1.92	25.5
2019-04-30 22:00:00	633	2.83	28.25
2019-04-30 23:00:00	353	0.92	15.33
2019-05-01 00:00:00	301	0.67	12.67

## Sheet: PM 07020 01
Data/Hora	Intensidade(carros/hora)	Ocupacao(%)	Carga(%)
2019-04-01 00:00:00	0	0	0
2019-04-01 01:00:00	0	0	0
2019-04-01 02:00:00	0	0	0
2019-04-01 03:00:00	0	0	0
2019-04-01 04:00:00	0	0	0
2019-04-01 05:00:00	0	0	0
2019-04-01 06:00:00	0	0	0
2019-04-01 07:00:00	0	0	0
2019-04-01 08:00:00	0	0	0
2019-04-01 09:00:00	0	0	0
2019-04-01 10:00:00	0	0	0
2019-04-01 11:00:00	0	0	0
2019-04-01 12:00:00	0	0	0
2019-04-01 13:00:00	0	0	0
2019-04-01 14:00:00	0	0	0
2019-04-01 15:00:00	0	0	0
2019-04-01 16:00:00	0	0	0
2019-04-01 17:00:00	0	0	0
2019-04-01 18:00:00	0	0	0
2019-04-01 19:00:00	0	0	0
2019-04-01 20:00:00	0	0	0
2019-04-01 21:00:00	0	0	0
2019-04-01 22:00:00	0	0	0
2019-04-01 23:00:00	0	0	0
2019-04-02 00:00:00	0	0	0
2019-04-02 01:00:00	0	0	0
2019-04-02 02:00:00	0	0	0
2019-04-02 03:00:00	0	0	0
2019-04-02 04:00:00	0	0	0
2019-04-02 05:00:00	0	0	0
2019-04-02 06:00:00	0	0	0
2019-04-02 07:00:00	0	0	0
2019-04-02 08:00:00	0	0	0
2019-04-02 09:00:00	0	0	0
2019-04-02 10:00:00	0	0	0
2019-04-02 11:00:00	0	0	0
2019-04-02 12:00:00	0	0	0
2019-04-02 13:00:00	0	0	0
2019-04-02 14:00:00	0	0	0
2019-04-02 15:00:00	0	0	0
2019-04-02 16:00:00	0	0	0
2019-04-02 17:00:00	0	0	0
2019-04-02 18:00:00	0	0	0
2019-04-02 19:00:00	0	0	0
2019-04-02 20:00:00	0	0	0
2019-04-02 21:00:00	0	0	0
2019-04-02 22:00:00	0	0	0
2019-04-02 23:00:00	0	0	0
2019-04-03 00:00:00	0	0	0
2019-04-03 01:00:00	0	0	0
2019-04-03 02:00:00	0	0	0
2019-04-03 03:00:00	0	0	0
2019-04-03 04:00:00	0	0	0
2019-04-03 05:00:00	0	0	0
2019-04-03 06:00:00	0	0	0
2019-04-03 07:00:00	0	0	0
2019-04-03 08:00:00	0	0	0
2019-04-03 09:00:00	0	0	0
2019-04-03 10:00:00	0	0	0
2019-04-03 11:00:00	0	0	0
2019-04-03 12:00:00	0	0	0
2019-04-03 13:00:00	0	0	0
2019-04-03 14:00:00	0	0	0
2019-04-03 15:00:00	0	0	0
2019-04-03 16:00:00	0	0	0
2019-04-03 17:00:00	0	0	0
2019-04-03 18:00:00	0	0	0
2019-04-03 19:00:00	0	0	0
2019-04-03 20:00:00	0	0	0
2019-04-03 21:00:00	0	0	0
2019-04-03 22:00:00	0	0	0
2019-04-03 23:00:00	0	0	0
2019-04-04 00:00:00	0	0	0
2019-04-04 01:00:00	0	0	0
2019-04-04 02:00:00	0	0	0
2019-04-04 03:00:00	0	0	0
2019-04-04 04:00:00	0	0	0
2019-04-04 05:00:00	0	0	0
2019-04-04 06:00:00	0	0	0
2019-04-04 07:00:00	0	0	0
2019-04-04 08:00:00	0	0	0
2019-04-04 09:00:00	0	0	0
2019-04-04 10:00:00	0	0	0
2019-04-04 11:00:00	0	0	0
2019-04-04 12:00:00	0	0	0
2019-04-04 13:00:00	0	0	0
2019-04-04 14:00:00	0	0	0
2019-04-04 15:00:00	0	0	0
2019-04-04 16:00:00	0	0	0
2019-04-04 17:00:00	0	0	0
2019-04-04 18:00:00	0	0	0
2019-04-04 19:00:00	0	0	0
2019-04-04 20:00:00	0	0	0
2019-04-04 21:00:00	0	0	0
2019-04-04 22:00:00	0	0	0
2019-04-04 23:00:00	0	0	0
2019-04-05 00:00:00	0	0	0
2019-04-05 01:00:00	0	0	0
2019-04-05 02:00:00	0	0	0
2019-04-05 03:00:00	0	0	0
2019-04-05 04:00:00	0	0	0
2019-04-05 05:00:00	0	0	0
2019-04-05 06:00:00	0	0	0
2019-04-05 07:00:00	0	0	0
2019-04-05 08:00:00	0	0	0
2019-04-05 09:00:00	0	0	0
2019-04-05 10:00:00	0	0	0
2019-04-05 11:00:00	0	0	0
2019-04-05 12:00:00	0	0	0
2019-04-05 13:00:00	0	0	0
2019-04-05 14:00:00	0	0	0
2019-04-05 15:00:00	0	0	0
2019-04-05 16:00:00	0	0	0
2019-04-05 17:00:00	0	0	0
2019-04-05 18:00:00	0	0	0
2019-04-05 19:00:00	0	0	0
2019-04-05 20:00:00	0	0	0
2019-04-05 21:00:00	0	0	0
2019-04-05 22:00:00	0	0	0
2019-04-05 23:00:00	0	0	0
2019-04-06 00:00:00	0	0	0
2019-04-06 01:00:00	0	0	0
2019-04-06 02:00:00	0	0	0
2019-04-06 03:00:00	0	0	0
2019-04-06 04:00:00	0	0	0
2019-04-06 05:00:00	0	0	0
2019-04-06 06:00:00	0	0	0
2019-04-06 07:00:00	0	0	0
2019-04-06 08:00:00	0	0	0
2019-04-06 09:00:00	0	0	0
2019-04-06 10:00:00	0	0	0
2019-04-06 11:00:00	0	0	0
2019-04-06 12:00:00	0	0	0
2019-04-06 13:00:00	0	0	0
2019-04-06 14:00:00	0	0	0
2019-04-06 15:00:00	0	0	0
2019-04-06 16:00:00	0	0	0
2019-04-06 17:00:00	0	0	0
2019-04-06 18:00:00	0	0	0
2019-04-06 19:00:00	0	0	0
2019-04-06 20:00:00	0	0	0
2019-04-06 21:00:00	0	0	0
2019-04-06 22:00:00	0	0	0
2019-04-06 23:00:00	0	0	0
2019-04-07 00:00:00	0	0	0
2019-04-07 01:00:00	0	0	0
2019-04-07 02:00:00	0	0	0
2019-04-07 03:00:00	0	0	0
2019-04-07 04:00:00	0	0	0
2019-04-07 05:00:00	0	0	0
2019-04-07 06:00:00	0	0	0
2019-04-07 07:00:00	0	0	0
2019-04-07 08:00:00	0	0	0
2019-04-07 09:00:00	0	0	0
2019-04-07 10:00:00	0	0	0
2019-04-07 11:00:00	0	0	0
2019-04-07 12:00:00	0	0	0
2019-04-07 13:00:00	0	0	0
2019-04-07 14:00:00	0	0	0
2019-04-07 15:00:00	0	0	0
2019-04-07 16:00:00	0	0	0
2019-04-07 17:00:00	0	0	0
2019-04-07 18:00:00	0	0	0
2019-04-07 19:00:00	0	0	0
2019-04-07 20:00:00	0	0	0
2019-04-07 21:00:00	0	0	0
2019-04-07 22:00:00	0	0	0
2019-04-07 23:00:00	0	0	0
2019-04-08 00:00:00	0	0	0
2019-04-08 01:00:00	0	0	0
2019-04-08 02:00:00	0	0	0
2019-04-08 03:00:00	0	0	0
2019-04-08 04:00:00	0	0	0
2019-04-08 05:00:00	0	0	0
2019-04-08 06:00:00	0	0	0
2019-04-08 07:00:00	0	0	0
2019-04-08 08:00:00	0	0	0
2019-04-08 09:00:00	0	0	0
2019-04-08 10:00:00	0	0	0
2019-04-08 11:00:00	0	0	0
2019-04-08 12:00:00	0	0	0
2019-04-08 13:00:00	0	0	0
2019-04-08 14:00:00	0	0	0
2019-04-08 15:00:00	0	0	0
2019-04-08 16:00:00	0	0	0
2019-04-08 17:00:00	0	0	0
2019-04-08 18:00:00	0	0	0
2019-04-08 19:00:00	0	0	0
2019-04-08 20:00:00	0	0	0
2019-04-08 21:00:00	0	0	0
2019-04-08 22:00:00	0	0	0
2019-04-08 23:00:00	0	0	0
2019-04-09 00:00:00	0	0	0
2019-04-09 01:00:00	0	0	0
2019-04-09 02:00:00	0	0	0
2019-04-09 03:00:00	0	0	0
2019-04-09 04:00:00	0	0	0
2019-04-09 05:00:00	0	0	0
2019-04-09 06:00:00	0	0	0
2019-04-09 07:00:00	0	0	0
2019-04-09 08:00:00	0	0	0
2019-04-09 09:00:00	0	0	0
2019-04-09 10:00:00	0	0	0
2019-04-09 11:00:00	0	0	0
2019-04-09 12:00:00	0	0	0
2019-04-09 13:00:00	0	0	0
2019-04-09 14:00:00	0	0	0
2019-04-09 15:00:00	0	0	0
2019-04-09 16:00:00	0	0	0
2019-04-09 17:00:00	0	0	0
2019-04-09 18:00:00	0	0	0
2019-04-09 19:00:00	0	0	0
2019-04-09 20:00:00	0	0	0
2019-04-09 21:00:00	0	0	0
2019-04-09 22:00:00	0	0	0
2019-04-09 23:00:00	0	0	0
2019-04-10 00:00:00	0	0	0
2019-04-10 01:00:00	0	0	0
2019-04-10 02:00:00	0	0	0
2019-04-10 03:00:00	0	0	0
2019-04-10 04:00:00	0	0	0
2019-04-10 05:00:00	0	0	0
2019-04-10 06:00:00	0	0	0
2019-04-10 07:00:00	0	0	0
2019-04-10 08:00:00	0	0	0
2019-04-10 09:00:00	0	0	0
2019-04-10 10:00:00	0	0	0
2019-04-10 11:00:00	0	0	0
2019-04-10 12:00:00	0	0	0
2019-04-10 13:00:00	0	0	0
2019-04-10 14:00:00	0	0	0
2019-04-10 15:00:00	0	0	0
2019-04-10 16:00:00	0	0	0
2019-04-10 17:00:00	0	0	0
2019-04-10 18:00:00	0	0	0
2019-04-10 19:00:00	0	0	0
2019-04-10 20:00:00	0	0	0
2019-04-10 21:00:00	0	0	0
2019-04-10 22:00:00	0	0	0
2019-04-10 23:00:00	0	0	0
2019-04-11 00:00:00	0	0	0
2019-04-11 01:00:00	0	0	0
2019-04-11 02:00:00	0	0	0
2019-04-11 03:00:00	0	0	0
2019-04-11 04:00:00	0	0	0
2019-04-11 05:00:00	0	0	0
2019-04-11 06:00:00	0	0	0
2019-04-11 07:00:00	0	0	0
2019-04-11 08:00:00	0	0	0
2019-04-11 09:00:00	0	0	0
2019-04-11 10:00:00	0	0	0
2019-04-11 11:00:00	0	0	0
2019-04-11 12:00:00	0	0	0
2019-04-11 13:00:00	0	0	0
2019-04-11 14:00:00	0	0	0
2019-04-11 15:00:00	0	0	0
2019-04-11 16:00:00	0	0	0
2019-04-11 17:00:00	0	0	0
2019-04-11 18:00:00	0	0	0
2019-04-11 19:00:00	0	0	0
2019-04-11 20:00:00	0	0	0
2019-04-11 21:00:00	0	0	0
2019-04-11 22:00:00	0	0	0
2019-04-11 23:00:00	0	0	0
2019-04-12 00:00:00	0	0	0
2019-04-12 01:00:00	0	0	0
2019-04-12 02:00:00	0	0	0
2019-04-12 03:00:00	0	0	0
2019-04-12 04:00:00	0	0	0
2019-04-12 05:00:00	0	0	0
2019-04-12 06:00:00	0	0	0
2019-04-12 07:00:00	0	0	0
2019-04-12 08:00:00	0	0	0
2019-04-12 09:00:00	0	0	0
2019-04-12 10:00:00	0	0	0
2019-04-12 11:00:00	0	0	0
2019-04-12 12:00:00	0	0	0
2019-04-12 13:00:00	0	0	0
2019-04-12 14:00:00	0	0	0
2019-04-12 15:00:00	0	0	0
2019-04-12 16:00:00	0	0	0
2019-04-12 17:00:00	0	0	0
2019-04-12 18:00:00	0	0	0
2019-04-12 19:00:00	0	0	0
2019-04-12 20:00:00	0	0	0
2019-04-12 21:00:00	0	0	0
2019-04-12 22:00:00	0	0	0
2019-04-12 23:00:00	0	0	0
2019-04-13 00:00:00	0	0	0
2019-04-13 01:00:00	0	0	0
2019-04-13 02:00:00	0	0	0
2019-04-13 03:00:00	0	0	0
2019-04-13 04:00:00	0	0	0
2019-04-13 05:00:00	0	0	0
2019-04-13 06:00:00	0	0	0
2019-04-13 07:00:00	0	0	0
2019-04-13 08:00:00	0	0	0
2019-04-13 09:00:00	0	0	0
2019-04-13 10:00:00	0	0	0
2019-04-13 11:00:00	0	0	0
2019-04-13 12:00:00	0	0	0
2019-04-13 13:00:00	0	0	0
2019-04-13 14:00:00	0	0	0
2019-04-13 15:00:00	0	0	0
2019-04-13 16:00:00	0	0	0
2019-04-13 17:00:00	0	0	0
2019-04-13 18:00:00	0	0	0
2019-04-13 19:00:00	0	0	0
2019-04-13 20:00:00	0	0	0
2019-04-13 21:00:00	0	0	0
2019-04-13 22:00:00	0	0	0
2019-04-13 23:00:00	0	0	0
2019-04-14 00:00:00	0	0	0
2019-04-14 01:00:00	0	0	0
2019-04-14 02:00:00	0	0	0
2019-04-14 03:00:00	0	0	0
2019-04-14 04:00:00	0	0	0
2019-04-14 05:00:00	0	0	0
2019-04-14 06:00:00	0	0	0
2019-04-14 07:00:00	0	0	0
2019-04-14 08:00:00	0	0	0
2019-04-14 09:00:00	0	0	0
2019-04-14 10:00:00	0	0	0
2019-04-14 11:00:00	0	0	0
2019-04-14 12:00:00	0	0	0
2019-04-14 13:00:00	0	0	0
2019-04-14 14:00:00	0	0	0
2019-04-14 15:00:00	0	0	0
2019-04-14 16:00:00	0	0	0
2019-04-14 17:00:00	0	0	0
2019-04-14 18:00:00	0	0	0
2019-04-14 19:00:00	0	0	0
2019-04-14 20:00:00	0	0	0
2019-04-14 21:00:00	0	0	0
2019-04-14 22:00:00	0	0	0
2019-04-14 23:00:00	0	0	0
2019-04-15 00:00:00	0	0	0
2019-04-15 01:00:00	0	0	0
2019-04-15 02:00:00	0	0	0
2019-04-15 03:00:00	0	0	0
2019-04-15 04:00:00	0	0	0
2019-04-15 05:00:00	0	0	0
2019-04-15 06:00:00	0	0	0
2019-04-15 07:00:00	0	0	0
2019-04-15 08:00:00	0	0	0
2019-04-15 09:00:00	0	0	0
2019-04-15 10:00:00	0	0	0
2019-04-15 11:00:00	0	0	0
2019-04-15 12:00:00	0	0	0
2019-04-15 13:00:00	0	0	0
2019-04-15 14:00:00	0	0	0
2019-04-15 15:00:00	0	0	0
2019-04-15 16:00:00	0	0	0
2019-04-15 17:00:00	0	0	0
2019-04-15 18:00:00	0	0	0
2019-04-15 19:00:00	0	0	0
2019-04-15 20:00:00	0	0	0
2019-04-15 21:00:00	0	0	0
2019-04-15 22:00:00	0	0	0
2019-04-15 23:00:00	0	0	0
2019-04-16 00:00:00	0	0	0
2019-04-16 01:00:00	0	0	0
2019-04-16 02:00:00	0	0	0
2019-04-16 03:00:00	0	0	0
2019-04-16 04:00:00	0	0	0
2019-04-16 05:00:00	0	0	0
2019-04-16 06:00:00	0	0	0
2019-04-16 07:00:00	0	0	0
2019-04-16 08:00:00	0	0	0
2019-04-16 09:00:00	0	0	0
2019-04-16 10:00:00	0	0	0
2019-04-16 11:00:00	0	0	0
2019-04-16 12:00:00	0	0	0
2019-04-16 13:00:00	0	0	0
2019-04-16 14:00:00	0	0	0
2019-04-16 15:00:00	0	0	0
2019-04-16 16:00:00	0	0	0
2019-04-16 17:00:00	0	0	0
2019-04-16 18:00:00	0	0	0
2019-04-16 19:00:00	0	0	0
2019-04-16 20:00:00	0	0	0
2019-04-16 21:00:00	0	0	0
2019-04-16 22:00:00	0	0	0
2019-04-16 23:00:00	0	0	0
2019-04-17 00:00:00	0	0	0
2019-04-17 01:00:00	0	0	0
2019-04-17 02:00:00	0	0	0
2019-04-17 03:00:00	0	0	0
2019-04-17 04:00:00	0	0	0
2019-04-17 05:00:00	0	0	0
2019-04-17 06:00:00	0	0	0
2019-04-17 07:00:00	0	0	0
2019-04-17 08:00:00	0	0	0
2019-04-17 09:00:00	0	0	0
2019-04-17 10:00:00	0	0	0
2019-04-17 11:00:00	0	0	0
2019-04-17 12:00:00	0	0	0
2019-04-17 13:00:00	0	0	0
2019-04-17 14:00:00	0	0	0
2019-04-17 15:00:00	0	0	0
2019-04-17 16:00:00	0	0	0
2019-04-17 17:00:00	0	0	0
2019-04-17 18:00:00	0	0	0
2019-04-17 19:00:00	0	0	0
2019-04-17 20:00:00	0	0	0
2019-04-17 21:00:00	0	0	0
2019-04-17 22:00:00	0	0	0
2019-04-17 23:00:00	0	0	0
2019-04-18 00:00:00	0	0	0
2019-04-18 01:00:00	0	0	0
2019-04-18 02:00:00	0	0	0
2019-04-18 03:00:00	0	0	0
2019-04-18 04:00:00	0	0	0
2019-04-18 05:00:00	0	0	0
2019-04-18 06:00:00	0	0	0
2019-04-18 07:00:00	0	0	0
2019-04-18 08:00:00	0	0	0
2019-04-18 09:00:00	0	0	0
2019-04-18 10:00:00	0	0	0
2019-04-18 11:00:00	0	0	0
2019-04-18 12:00:00	0	0	0
2019-04-18 13:00:00	0	0	0
2019-04-18 14:00:00	0	0	0
2019-04-18 15:00:00	0	0	0
2019-04-18 16:00:00	0	0	0
2019-04-18 17:00:00	0	0	0
2019-04-18 18:00:00	0	0	0
2019-04-18 19:00:00	0	0	0
2019-04-18 20:00:00	0	0	0
2019-04-18 21:00:00	0	0	0
2019-04-18 22:00:00	0	0	0
2019-04-18 23:00:00	0	0	0
2019-04-19 00:00:00	0	0	0
2019-04-19 01:00:00	0	0	0
2019-04-19 02:00:00	0	0	0
2019-04-19 03:00:00	0	0	0
2019-04-19 04:00:00	0	0	0
2019-04-19 05:00:00	0	0	0
2019-04-19 06:00:00	0	0	0
2019-04-19 07:00:00	0	0	0
2019-04-19 08:00:00	0	0	0
2019-04-19 09:00:00	0	0	0
2019-04-19 10:00:00	0	0	0
2019-04-19 11:00:00	0	0	0
2019-04-19 12:00:00	0	0	0
2019-04-19 13:00:00	0	0	0
2019-04-19 14:00:00	0	0	0
2019-04-19 15:00:00	0	0	0
2019-04-19 16:00:00	0	0	0
2019-04-19 17:00:00	0	0	0
2019-04-19 18:00:00	0	0	0
2019-04-19 19:00:00	0	0	0
2019-04-19 20:00:00	0	0	0
2019-04-19 21:00:00	0	0	0
2019-04-19 22:00:00	0	0	0
2019-04-19 23:00:00	0	0	0
2019-04-20 00:00:00	0	0	0
2019-04-20 01:00:00	0	0	0
2019-04-20 02:00:00	0	0	0
2019-04-20 03:00:00	0	0	0
2019-04-20 04:00:00	0	0	0
2019-04-20 05:00:00	0	0	0
2019-04-20 06:00:00	0	0	0
2019-04-20 07:00:00	0	0	0
2019-04-20 08:00:00	0	0	0
2019-04-20 09:00:00	0	0	0
2019-04-20 10:00:00	0	0	0
2019-04-20 11:00:00	0	0	0
2019-04-20 12:00:00	0	0	0
2019-04-20 13:00:00	0	0	0
2019-04-20 14:00:00	0	0	0
2019-04-20 15:00:00	0	0	0
2019-04-20 16:00:00	0	0	0
2019-04-20 17:00:00	0	0	0
2019-04-20 18:00:00	0	0	0
2019-04-20 19:00:00	0	0	0
2019-04-20 20:00:00	0	0	0
2019-04-20 21:00:00	0	0	0
2019-04-20 22:00:00	0	0	0
2019-04-20 23:00:00	0	0	0
2019-04-21 00:00:00	0	0	0
2019-04-21 01:00:00	0	0	0
2019-04-21 02:00:00	0	0	0
2019-04-21 03:00:00	0	0	0
2019-04-21 04:00:00	0	0	0
2019-04-21 05:00:00	0	0	0
2019-04-21 06:00:00	0	0	0
2019-04-21 07:00:00	0	0	0
2019-04-21 08:00:00	0	0	0
2019-04-21 09:00:00	0	0	0
2019-04-21 10:00:00	0	0	0
2019-04-21 11:00:00	0	0	0
2019-04-21 12:00:00	0	0	0
2019-04-21 13:00:00	0	0	0
2019-04-21 14:00:00	0	0	0
2019-04-21 15:00:00	0	0	0
2019-04-21 16:00:00	0	0	0
2019-04-21 17:00:00	0	0	0
2019-04-21 18:00:00	0	0	0
2019-04-21 19:00:00	0	0	0
2019-04-21 20:00:00	0	0	0
2019-04-21 21:00:00	0	0	0
2019-04-21 22:00:00	0	0	0
2019-04-21 23:00:00	0	0	0
2019-04-22 00:00:00	0	0	0
2019-04-22 01:00:00	0	0	0
2019-04-22 02:00:00	0	0	0
2019-04-22 03:00:00	0	0	0
2019-04-22 04:00:00	0	0	0
2019-04-22 05:00:00	0	0	0
2019-04-22 06:00:00	0	0	0
2019-04-22 07:00:00	0	0	0
2019-04-22 08:00:00	0	0	0
2019-04-22 09:00:00	0	0	0
2019-04-22 10:00:00	0	0	0
2019-04-22 11:00:00	0	0	0
2019-04-22 12:00:00	0	0	0
2019-04-22 13:00:00	0	0	0
2019-04-22 14:00:00	0	0	0
2019-04-22 15:00:00	0	0	0
2019-04-22 16:00:00	0	0	0
2019-04-22 17:00:00	0	0	0
2019-04-22 18:00:00	0	0	0
2019-04-22 19:00:00	0	0	0
2019-04-22 20:00:00	0	0	0
2019-04-22 21:00:00	0	0	0
2019-04-22 22:00:00	0	0	0
2019-04-22 23:00:00	0	0	0
2019-04-23 00:00:00	0	0	0
2019-04-23 01:00:00	0	0	0
2019-04-23 02:00:00	0	0	0
2019-04-23 03:00:00	0	0	0
2019-04-23 04:00:00	0	0	0
2019-04-23 05:00:00	0	0	0
2019-04-23 06:00:00	0	0	0
2019-04-23 07:00:00	0	0	0
2019-04-23 08:00:00	0	0	0
2019-04-23 09:00:00	0	0	0
2019-04-23 10:00:00	0	0	0
2019-04-23 11:00:00	0	0	0
2019-04-23 12:00:00	0	0	0
2019-04-23 13:00:00	0	0	0
2019-04-23 14:00:00	0	0	0
2019-04-23 15:00:00	0	0	0
2019-04-23 16:00:00	0	0	0
2019-04-23 17:00:00	0	0	0
2019-04-23 18:00:00	0	0	0
2019-04-23 19:00:00	0	0	0
2019-04-23 20:00:00	0	0	0
2019-04-23 21:00:00	0	0	0
2019-04-23 22:00:00	0	0	0
2019-04-23 23:00:00	0	0	0
2019-04-24 00:00:00	0	0	0
2019-04-24 01:00:00	0	0	0
2019-04-24 02:00:00	0	0	0
2019-04-24 03:00:00	0	0	0
2019-04-24 04:00:00	0	0	0
2019-04-24 05:00:00	0	0	0
2019-04-24 06:00:00	0	0	0
2019-04-24 07:00:00	0	0	0
2019-04-24 08:00:00	0	0	0
2019-04-24 09:00:00	0	0	0
2019-04-24 10:00:00	0	0	0
2019-04-24 11:00:00	0	0	0
2019-04-24 12:00:00	0	0	0
2019-04-24 13:00:00	0	0	0
2019-04-24 14:00:00	0	0	0
2019-04-24 15:00:00	0	0	0
2019-04-24 16:00:00	0	0	0
2019-04-24 17:00:00	0	0	0
2019-04-24 18:00:00	0	0	0
2019-04-24 19:00:00	0	0	0
2019-04-24 20:00:00	0	0	0
2019-04-24 21:00:00	0	0	0
2019-04-24 22:00:00	0	0	0
2019-04-24 23:00:00	0	0	0
2019-04-25 00:00:00	0	0	0
2019-04-25 01:00:00	0	0	0
2019-04-25 02:00:00	0	0	0
2019-04-25 03:00:00	0	0	0
2019-04-25 04:00:00	0	0	0
2019-04-25 05:00:00	0	0	0
2019-04-25 06:00:00	0	0	0
2019-04-25 07:00:00	0	0	0
2019-04-25 08:00:00	0	0	0
2019-04-25 09:00:00	0	0	0
2019-04-25 10:00:00	0	0	0
2019-04-25 11:00:00	0	0	0
2019-04-25 12:00:00	0	0	0
2019-04-25 13:00:00	0	0	0
2019-04-25 14:00:00	0	0	0
2019-04-25 15:00:00	0	0	0
2019-04-25 16:00:00	0	0	0
2019-04-25 17:00:00	0	0	0
2019-04-25 18:00:00	0	0	0
2019-04-25 19:00:00	0	0	0
2019-04-25 20:00:00	0	0	0
2019-04-25 21:00:00	0	0	0
2019-04-25 22:00:00	0	0	0
2019-04-25 23:00:00	0	0	0
2019-04-26 00:00:00	0	0	0
2019-04-26 01:00:00	0	0	0
2019-04-26 02:00:00	0	0	0
2019-04-26 03:00:00	0	0	0
2019-04-26 04:00:00	0	0	0
2019-04-26 05:00:00	0	0	0
2019-04-26 06:00:00	0	0	0
2019-04-26 07:00:00	0	0	0
2019-04-26 08:00:00	0	0	0
2019-04-26 09:00:00	0	0	0
2019-04-26 10:00:00	0	0	0
2019-04-26 11:00:00	0	0	0
2019-04-26 12:00:00	0	0	0
2019-04-26 13:00:00	0	0	0
2019-04-26 14:00:00	0	0	0
2019-04-26 15:00:00	0	0	0
2019-04-26 16:00:00	0	0	0
2019-04-26 17:00:00	0	0	0
2019-04-26 18:00:00	0	0	0
2019-04-26 19:00:00	0	0	0
2019-04-26 20:00:00	0	0	0
2019-04-26 21:00:00	0	0	0
2019-04-26 22:00:00	0	0	0
2019-04-26 23:00:00	0	0	0
2019-04-27 00:00:00	0	0	0
2019-04-27 01:00:00	0	0	0
2019-04-27 02:00:00	0	0	0
2019-04-27 03:00:00	0	0	0
2019-04-27 04:00:00	0	0	0
2019-04-27 05:00:00	0	0	0
2019-04-27 06:00:00	0	0	0
2019-04-27 07:00:00	0	0	0
2019-04-27 08:00:00	0	0	0
2019-04-27 09:00:00	0	0	0
2019-04-27 10:00:00	0	0	0
2019-04-27 11:00:00	0	0	0
2019-04-27 12:00:00	0	0	0
2019-04-27 13:00:00	0	0	0
2019-04-27 14:00:00	0	0	0
2019-04-27 15:00:00	0	0	0
2019-04-27 16:00:00	0	0	0
2019-04-27 17:00:00	0	0	0
2019-04-27 18:00:00	0	0	0
2019-04-27 19:00:00	0	0	0
2019-04-27 20:00:00	0	0	0
2019-04-27 21:00:00	0	0	0
2019-04-27 22:00:00	0	0	0
2019-04-27 23:00:00	0	0	0
2019-04-28 00:00:00	0	0	0
2019-04-28 01:00:00	0	0	0
2019-04-28 02:00:00	0	0	0
2019-04-28 03:00:00	0	0	0
2019-04-28 04:00:00	0	0	0
2019-04-28 05:00:00	0	0	0
2019-04-28 06:00:00	0	0	0
2019-04-28 07:00:00	0	0	0
2019-04-28 08:00:00	0	0	0
2019-04-28 09:00:00	0	0	0
2019-04-28 10:00:00	0	0	0
2019-04-28 11:00:00	0	0	0
2019-04-28 12:00:00	0	0	0
2019-04-28 13:00:00	0	0	0
2019-04-28 14:00:00	0	0	0
2019-04-28 15:00:00	0	0	0
2019-04-28 16:00:00	0	0	0
2019-04-28 17:00:00	0	0	0
2019-04-28 18:00:00	0	0	0
2019-04-28 19:00:00	0	0	0
2019-04-28 20:00:00	0	0	0
2019-04-28 21:00:00	0	0	0
2019-04-28 22:00:00	0	0	0
2019-04-28 23:00:00	0	0	0
2019-04-29 00:00:00	0	0	0
2019-04-29 01:00:00	0	0	0
2019-04-29 02:00:00	0	0	0
2019-04-29 03:00:00	0	0	0
2019-04-29 04:00:00	0	0	0
2019-04-29 05:00:00	0	0	0
2019-04-29 06:00:00	0	0	0
2019-04-29 07:00:00	0	0	0
2019-04-29 08:00:00	0	0	0
2019-04-29 09:00:00	0	0	0
2019-04-29 10:00:00	0	0	0
2019-04-29 11:00:00	0	0	0
2019-04-29 12:00:00	0	0	0
2019-04-29 13:00:00	0	0	0
2019-04-29 14:00:00	0	0	0
2019-04-29 15:00:00	0	0	0
2019-04-29 16:00:00	0	0	0
2019-04-29 17:00:00	0	0	0
2019-04-29 18:00:00	0	0	0
2019-04-29 19:00:00	0	0	0
2019-04-29 20:00:00	0	0	0
2019-04-29 21:00:00	0	0	0
2019-04-29 22:00:00	0	0	0
2019-04-29 23:00:00	0	0	0
2019-04-30 00:00:00	0	0	0
2019-04-30 01:00:00	0	0	0
2019-04-30 02:00:00	0	0	0
2019-04-30 03:00:00	0	0	0
2019-04-30 04:00:00	0	0	0
2019-04-30 05:00:00	0	0	0
2019-04-30 06:00:00	0	0	0
2019-04-30 07:00:00	0	0	0
2019-04-30 08:00:00	0	0	0
2019-04-30 09:00:00	0	0	0
2019-04-30 10:00:00	0	0	0
2019-04-30 11:00:00	0	0	0
2019-04-30 12:00:00	0	0	0
2019-04-30 13:00:00	0	0	0
2019-04-30 14:00:00	0	0	0
2019-04-30 15:00:00	0	0	0
2019-04-30 16:00:00	0	0	0
2019-04-30 17:00:00	0	0	0
2019-04-30 18:00:00	0	0	0
2019-04-30 19:00:00	0	0	0
2019-04-30 20:00:00	0	0	0
2019-04-30 21:00:00	0	0	0
2019-04-30 22:00:00	0	0	0
2019-04-30 23:00:00	0	0	0
2019-05-01 00:00:00	0	0	0

## Sheet: PM 07020 011
Data/Hora	Intensidade(carros/hora)	Ocupacao(%)	Carga(%)
2019-04-01 00:00:00	0	0	0
2019-04-01 01:00:00	0	0	0
2019-04-01 02:00:00	0	0	0
2019-04-01 03:00:00	0	0	0
2019-04-01 04:00:00	0	0	0
2019-04-01 05:00:00	0	0	0
2019-04-01 06:00:00	0	0	0
2019-04-01 07:00:00	0	0	0
2019-04-01 08:00:00	0	0	0
2019-04-01 09:00:00	0	0	0
2019-04-01 10:00:00	0	0	0
2019-04-01 11:00:00	0	0	0
2019-04-01 12:00:00	0	0	0
2019-04-01 13:00:00	0	0	0
2019-04-01 14:00:00	0	0	0
2019-04-01 15:00:00	0	0	0
2019-04-01 16:00:00	0	0	0
2019-04-01 17:00:00	0	0	0
2019-04-01 18:00:00	0	0	0
2019-04-01 19:00:00	0	0	0
2019-04-01 20:00:00	0	0	0
2019-04-01 21:00:00	0	0	0
2019-04-01 22:00:00	0	0	0
2019-04-01 23:00:00	0	0	0
2019-04-02 00:00:00	0	0	0
2019-04-02 01:00:00	0	0	0
2019-04-02 02:00:00	0	0	0
2019-04-02 03:00:00	0	0	0
2019-04-02 04:00:00	0	0	0
2019-04-02 05:00:00	0	0	0
2019-04-02 06:00:00	0	0	0
2019-04-02 07:00:00	0	0	0
2019-04-02 08:00:00	0	0	0
2019-04-02 09:00:00	0	0	0
2019-04-02 10:00:00	0	0	0
2019-04-02 11:00:00	0	0	0
2019-04-02 12:00:00	0	0	0
2019-04-02 13:00:00	0	0	0
2019-04-02 14:00:00	0	0	0
2019-04-02 15:00:00	0	0	0
2019-04-02 16:00:00	0	0	0
2019-04-02 17:00:00	0	0	0
2019-04-02 18:00:00	0	0	0
2019-04-02 19:00:00	0	0	0
2019-04-02 20:00:00	0	0	0
2019-04-02 21:00:00	0	0	0
2019-04-02 22:00:00	0	0	0
2019-04-02 23:00:00	0	0	0
2019-04-03 00:00:00	0	0	0
2019-04-03 01:00:00	0	0	0
2019-04-03 02:00:00	0	0	0
2019-04-03 03:00:00	0	0	0
2019-04-03 04:00:00	0	0	0
2019-04-03 05:00:00	0	0	0
2019-04-03 06:00:00	0	0	0
2019-04-03 07:00:00	0	0	0
2019-04-03 08:00:00	0	0	0
2019-04-03 09:00:00	0	0	0
2019-04-03 10:00:00	0	0	0
2019-04-03 11:00:00	0	0	0
2019-04-03 12:00:00	0	0	0
2019-04-03 13:00:00	0	0	0
2019-04-03 14:00:00	0	0	0
2019-04-03 15:00:00	0	0	0
2019-04-03 16:00:00	0	0	0
2019-04-03 17:00:00	0	0	0
2019-04-03 18:00:00	0	0	0
2019-04-03 19:00:00	0	0	0
2019-04-03 20:00:00	0	0	0
2019-04-03 21:00:00	0	0	0
2019-04-03 22:00:00	0	0	0
2019-04-03 23:00:00	0	0	0
2019-04-04 00:00:00	0	0	0
2019-04-04 01:00:00	0	0	0
2019-04-04 02:00:00	0	0	0
2019-04-04 03:00:00	0	0	0
2019-04-04 04:00:00	0	0	0
2019-04-04 05:00:00	0	0	0
2019-04-04 06:00:00	0	0	0
2019-04-04 07:00:00	0	0	0
2019-04-04 08:00:00	0	0	0
2019-04-04 09:00:00	0	0	0
2019-04-04 10:00:00	0	0	0
2019-04-04 11:00:00	0	0	0
2019-04-04 12:00:00	0	0	0
2019-04-04 13:00:00	0	0	0
2019-04-04 14:00:00	0	0	0
2019-04-04 15:00:00	0	0	0
2019-04-04 16:00:00	0	0	0
2019-04-04 17:00:00	0	0	0
2019-04-04 18:00:00	0	0	0
2019-04-04 19:00:00	0	0	0
2019-04-04 20:00:00	0	0	0
2019-04-04 21:00:00	0	0	0
2019-04-04 22:00:00	0	0	0
2019-04-04 23:00:00	0	0	0
2019-04-05 00:00:00	0	0	0
2019-04-05 01:00:00	0	0	0
2019-04-05 02:00:00	0	0	0
2019-04-05 03:00:00	0	0	0
2019-04-05 04:00:00	0	0	0
2019-04-05 05:00:00	0	0	0
2019-04-05 06:00:00	0	0	0
2019-04-05 07:00:00	0	0	0
2019-04-05 08:00:00	0	0	0
2019-04-05 09:00:00	0	0	0
2019-04-05 10:00:00	0	0	0
2019-04-05 11:00:00	0	0	0
2019-04-05 12:00:00	0	0	0
2019-04-05 13:00:00	0	0	0
2019-04-05 14:00:00	0	0	0
2019-04-05 15:00:00	0	0	0
2019-04-05 16:00:00	0	0	0
2019-04-05 17:00:00	0	0	0
2019-04-05 18:00:00	0	0	0
2019-04-05 19:00:00	0	0	0
2019-04-05 20:00:00	0	0	0
2019-04-05 21:00:00	0	0	0
2019-04-05 22:00:00	0	0	0
2019-04-05 23:00:00	0	0	0
2019-04-06 00:00:00	0	0	0
2019-04-06 01:00:00	0	0	0
2019-04-06 02:00:00	0	0	0
2019-04-06 03:00:00	0	0	0
2019-04-06 04:00:00	0	0	0
2019-04-06 05:00:00	0	0	0
2019-04-06 06:00:00	0	0	0
2019-04-06 07:00:00	0	0	0
2019-04-06 08:00:00	0	0	0
2019-04-06 09:00:00	0	0	0
2019-04-06 10:00:00	0	0	0
2019-04-06 11:00:00	0	0	0
2019-04-06 12:00:00	0	0	0
2019-04-06 13:00:00	0	0	0
2019-04-06 14:00:00	0	0	0
2019-04-06 15:00:00	0	0	0
2019-04-06 16:00:00	0	0	0
2019-04-06 17:00:00	0	0	0
2019-04-06 18:00:00	0	0	0
2019-04-06 19:00:00	0	0	0
2019-04-06 20:00:00	0	0	0
2019-04-06 21:00:00	0	0	0
2019-04-06 22:00:00	0	0	0
2019-04-06 23:00:00	0	0	0
2019-04-07 00:00:00	0	0	0
2019-04-07 01:00:00	0	0	0
2019-04-07 02:00:00	0	0	0
2019-04-07 03:00:00	0	0	0
2019-04-07 04:00:00	0	0	0
2019-04-07 05:00:00	0	0	0
2019-04-07 06:00:00	0	0	0
2019-04-07 07:00:00	0	0	0
2019-04-07 08:00:00	0	0	0
2019-04-07 09:00:00	0	0	0
2019-04-07 10:00:00	0	0	0
2019-04-07 11:00:00	0	0	0
2019-04-07 12:00:00	0	0	0
2019-04-07 13:00:00	0	0	0
2019-04-07 14:00:00	0	0	0
2019-04-07 15:00:00	0	0	0
2019-04-07 16:00:00	0	0	0
2019-04-07 17:00:00	0	0	0
2019-04-07 18:00:00	0	0	0
2019-04-07 19:00:00	0	0	0
2019-04-07 20:00:00	0	0	0
2019-04-07 21:00:00	0	0	0
2019-04-07 22:00:00	0	0	0
2019-04-07 23:00:00	0	0	0
2019-04-08 00:00:00	0	0	0
2019-04-08 01:00:00	0	0	0
2019-04-08 02:00:00	0	0	0
2019-04-08 03:00:00	0	0	0
2019-04-08 04:00:00	0	0	0
2019-04-08 05:00:00	0	0	0
2019-04-08 06:00:00	0	0	0
2019-04-08 07:00:00	0	0	0
2019-04-08 08:00:00	0	0	0
2019-04-08 09:00:00	0	0	0
2019-04-08 10:00:00	0	0	0
2019-04-08 11:00:00	0	0	0
2019-04-08 12:00:00	0	0	0
2019-04-08 13:00:00	0	0	0
2019-04-08 14:00:00	0	0	0
2019-04-08 15:00:00	0	0	0
2019-04-08 16:00:00	0	0	0
2019-04-08 17:00:00	0	0	0
2019-04-08 18:00:00	0	0	0
2019-04-08 19:00:00	0	0	0
2019-04-08 20:00:00	0	0	0
2019-04-08 21:00:00	0	0	0
2019-04-08 22:00:00	0	0	0
2019-04-08 23:00:00	0	0	0
2019-04-09 00:00:00	0	0	0
2019-04-09 01:00:00	0	0	0
2019-04-09 02:00:00	0	0	0
2019-04-09 03:00:00	0	0	0
2019-04-09 04:00:00	0	0	0
2019-04-09 05:00:00	0	0	0
2019-04-09 06:00:00	0	0	0
2019-04-09 07:00:00	0	0	0
2019-04-09 08:00:00	0	0	0
2019-04-09 09:00:00	0	0	0
2019-04-09 10:00:00	0	0	0
2019-04-09 11:00:00	0	0	0
2019-04-09 12:00:00	0	0	0
2019-04-09 13:00:00	0	0	0
2019-04-09 14:00:00	0	0	0
2019-04-09 15:00:00	0	0	0
2019-04-09 16:00:00	0	0	0
2019-04-09 17:00:00	0	0	0
2019-04-09 18:00:00	0	0	0
2019-04-09 19:00:00	0	0	0
2019-04-09 20:00:00	0	0	0
2019-04-09 21:00:00	0	0	0
2019-04-09 22:00:00	0	0	0
2019-04-09 23:00:00	0	0	0
2019-04-10 00:00:00	0	0	0
2019-04-10 01:00:00	0	0	0
2019-04-10 02:00:00	0	0	0
2019-04-10 03:00:00	0	0	0
2019-04-10 04:00:00	0	0	0
2019-04-10 05:00:00	0	0	0
2019-04-10 06:00:00	0	0	0
2019-04-10 07:00:00	0	0	0
2019-04-10 08:00:00	0	0	0
2019-04-10 09:00:00	0	0	0
2019-04-10 10:00:00	0	0	0
2019-04-10 11:00:00	0	0	0
2019-04-10 12:00:00	0	0	0
2019-04-10 13:00:00	0	0	0
2019-04-10 14:00:00	0	0	0
2019-04-10 15:00:00	0	0	0
2019-04-10 16:00:00	0	0	0
2019-04-10 17:00:00	0	0	0
2019-04-10 18:00:00	0	0	0
2019-04-10 19:00:00	0	0	0
2019-04-10 20:00:00	0	0	0
2019-04-10 21:00:00	0	0	0
2019-04-10 22:00:00	0	0	0
2019-04-10 23:00:00	0	0	0
2019-04-11 00:00:00	0	0	0
2019-04-11 01:00:00	0	0	0
2019-04-11 02:00:00	0	0	0
2019-04-11 03:00:00	0	0	0
2019-04-11 04:00:00	0	0	0
2019-04-11 05:00:00	0	0	0
2019-04-11 06:00:00	0	0	0
2019-04-11 07:00:00	0	0	0
2019-04-11 08:00:00	0	0	0
2019-04-11 09:00:00	0	0	0
2019-04-11 10:00:00	0	0	0
2019-04-11 11:00:00	0	0	0
2019-04-11 12:00:00	0	0	0
2019-04-11 13:00:00	0	0	0
2019-04-11 14:00:00	0	0	0
2019-04-11 15:00:00	0	0	0
2019-04-11 16:00:00	0	0	0
2019-04-11 17:00:00	0	0	0
2019-04-11 18:00:00	0	0	0
2019-04-11 19:00:00	0	0	0
2019-04-11 20:00:00	0	0	0
2019-04-11 21:00:00	0	0	0
2019-04-11 22:00:00	0	0	0
2019-04-11 23:00:00	0	0	0
2019-04-12 00:00:00	0	0	0
2019-04-12 01:00:00	0	0	0
2019-04-12 02:00:00	0	0	0
2019-04-12 03:00:00	0	0	0
2019-04-12 04:00:00	0	0	0
2019-04-12 05:00:00	0	0	0
2019-04-12 06:00:00	0	0	0
2019-04-12 07:00:00	0	0	0
2019-04-12 08:00:00	0	0	0
2019-04-12 09:00:00	0	0	0
2019-04-12 10:00:00	0	0	0
2019-04-12 11:00:00	0	0	0
2019-04-12 12:00:00	0	0	0
2019-04-12 13:00:00	0	0	0
2019-04-12 14:00:00	0	0	0
2019-04-12 15:00:00	0	0	0
2019-04-12 16:00:00	0	0	0
2019-04-12 17:00:00	0	0	0
2019-04-12 18:00:00	0	0	0
2019-04-12 19:00:00	0	0	0
2019-04-12 20:00:00	0	0	0
2019-04-12 21:00:00	0	0	0
2019-04-12 22:00:00	0	0	0
2019-04-12 23:00:00	0	0	0
2019-04-13 00:00:00	0	0	0
2019-04-13 01:00:00	0	0	0
2019-04-13 02:00:00	0	0	0
2019-04-13 03:00:00	0	0	0
2019-04-13 04:00:00	0	0	0
2019-04-13 05:00:00	0	0	0
2019-04-13 06:00:00	0	0	0
2019-04-13 07:00:00	0	0	0
2019-04-13 08:00:00	0	0	0
2019-04-13 09:00:00	0	0	0
2019-04-13 10:00:00	0	0	0
2019-04-13 11:00:00	0	0	0
2019-04-13 12:00:00	0	0	0
2019-04-13 13:00:00	0	0	0
2019-04-13 14:00:00	0	0	0
2019-04-13 15:00:00	0	0	0
2019-04-13 16:00:00	0	0	0
2019-04-13 17:00:00	0	0	0
2019-04-13 18:00:00	0	0	0
2019-04-13 19:00:00	0	0	0
2019-04-13 20:00:00	0	0	0
2019-04-13 21:00:00	0	0	0
2019-04-13 22:00:00	0	0	0
2019-04-13 23:00:00	0	0	0
2019-04-14 00:00:00	0	0	0
2019-04-14 01:00:00	0	0	0
2019-04-14 02:00:00	0	0	0
2019-04-14 03:00:00	0	0	0
2019-04-14 04:00:00	0	0	0
2019-04-14 05:00:00	0	0	0
2019-04-14 06:00:00	0	0	0
2019-04-14 07:00:00	0	0	0
2019-04-14 08:00:00	0	0	0
2019-04-14 09:00:00	0	0	0
2019-04-14 10:00:00	0	0	0
2019-04-14 11:00:00	0	0	0
2019-04-14 12:00:00	0	0	0
2019-04-14 13:00:00	0	0	0
2019-04-14 14:00:00	0	0	0
2019-04-14 15:00:00	0	0	0
2019-04-14 16:00:00	0	0	0
2019-04-14 17:00:00	0	0	0
2019-04-14 18:00:00	0	0	0
2019-04-14 19:00:00	0	0	0
2019-04-14 20:00:00	0	0	0
2019-04-14 21:00:00	0	0	0
2019-04-14 22:00:00	0	0	0
2019-04-14 23:00:00	0	0	0
2019-04-15 00:00:00	0	0	0
2019-04-15 01:00:00	0	0	0
2019-04-15 02:00:00	0	0	0
2019-04-15 03:00:00	0	0	0
2019-04-15 04:00:00	0	0	0
2019-04-15 05:00:00	0	0	0
2019-04-15 06:00:00	0	0	0
2019-04-15 07:00:00	0	0	0
2019-04-15 08:00:00	0	0	0
2019-04-15 09:00:00	0	0	0
2019-04-15 10:00:00	0	0	0
2019-04-15 11:00:00	0	0	0
2019-04-15 12:00:00	0	0	0
2019-04-15 13:00:00	0	0	0
2019-04-15 14:00:00	0	0	0
2019-04-15 15:00:00	0	0	0
2019-04-15 16:00:00	0	0	0
2019-04-15 17:00:00	0	0	0
2019-04-15 18:00:00	0	0	0
2019-04-15 19:00:00	0	0	0
2019-04-15 20:00:00	0	0	0
2019-04-15 21:00:00	0	0	0
2019-04-15 22:00:00	0	0	0
2019-04-15 23:00:00	0	0	0
2019-04-16 00:00:00	0	0	0
2019-04-16 01:00:00	0	0	0
2019-04-16 02:00:00	0	0	0
2019-04-16 03:00:00	0	0	0
2019-04-16 04:00:00	0	0	0
2019-04-16 05:00:00	0	0	0
2019-04-16 06:00:00	0	0	0
2019-04-16 07:00:00	0	0	0
2019-04-16 08:00:00	0	0	0
2019-04-16 09:00:00	0	0	0
2019-04-16 10:00:00	0	0	0
2019-04-16 11:00:00	0	0	0
2019-04-16 12:00:00	0	0	0
2019-04-16 13:00:00	0	0	0
2019-04-16 14:00:00	0	0	0
2019-04-16 15:00:00	0	0	0
2019-04-16 16:00:00	0	0	0
2019-04-16 17:00:00	0	0	0
2019-04-16 18:00:00	0	0	0
2019-04-16 19:00:00	0	0	0
2019-04-16 20:00:00	0	0	0
2019-04-16 21:00:00	0	0	0
2019-04-16 22:00:00	0	0	0
2019-04-16 23:00:00	0	0	0
2019-04-17 00:00:00	0	0	0
2019-04-17 01:00:00	0	0	0
2019-04-17 02:00:00	0	0	0
2019-04-17 03:00:00	0	0	0
2019-04-17 04:00:00	0	0	0
2019-04-17 05:00:00	0	0	0
2019-04-17 06:00:00	0	0	0
2019-04-17 07:00:00	0	0	0
2019-04-17 08:00:00	0	0	0
2019-04-17 09:00:00	0	0	0
2019-04-17 10:00:00	0	0	0
2019-04-17 11:00:00	0	0	0
2019-04-17 12:00:00	0	0	0
2019-04-17 13:00:00	0	0	0
2019-04-17 14:00:00	0	0	0
2019-04-17 15:00:00	0	0	0
2019-04-17 16:00:00	0	0	0
2019-04-17 17:00:00	0	0	0
2019-04-17 18:00:00	0	0	0
2019-04-17 19:00:00	0	0	0
2019-04-17 20:00:00	0	0	0
2019-04-17 21:00:00	0	0	0
2019-04-17 22:00:00	0	0	0
2019-04-17 23:00:00	0	0	0
2019-04-18 00:00:00	0	0	0
2019-04-18 01:00:00	0	0	0
2019-04-18 02:00:00	0	0	0
2019-04-18 03:00:00	0	0	0
2019-04-18 04:00:00	0	0	0
2019-04-18 05:00:00	0	0	0
2019-04-18 06:00:00	0	0	0
2019-04-18 07:00:00	0	0	0
2019-04-18 08:00:00	0	0	0
2019-04-18 09:00:00	0	0	0
2019-04-18 10:00:00	0	0	0
2019-04-18 11:00:00	0	0	0
2019-04-18 12:00:00	0	0	0
2019-04-18 13:00:00	0	0	0
2019-04-18 14:00:00	0	0	0
2019-04-18 15:00:00	0	0	0
2019-04-18 16:00:00	0	0	0
2019-04-18 17:00:00	0	0	0
2019-04-18 18:00:00	0	0	0
2019-04-18 19:00:00	0	0	0
2019-04-18 20:00:00	0	0	0
2019-04-18 21:00:00	0	0	0
2019-04-18 22:00:00	0	0	0
2019-04-18 23:00:00	0	0	0
2019-04-19 00:00:00	0	0	0
2019-04-19 01:00:00	0	0	0
2019-04-19 02:00:00	0	0	0
2019-04-19 03:00:00	0	0	0
2019-04-19 04:00:00	0	0	0
2019-04-19 05:00:00	0	0	0
2019-04-19 06:00:00	0	0	0
2019-04-19 07:00:00	0	0	0
2019-04-19 08:00:00	0	0	0
2019-04-19 09:00:00	0	0	0
2019-04-19 10:00:00	0	0	0
2019-04-19 11:00:00	0	0	0
2019-04-19 12:00:00	0	0	0
2019-04-19 13:00:00	0	0	0
2019-04-19 14:00:00	0	0	0
2019-04-19 15:00:00	0	0	0
2019-04-19 16:00:00	0	0	0
2019-04-19 17:00:00	0	0	0
2019-04-19 18:00:00	0	0	0
2019-04-19 19:00:00	0	0	0
2019-04-19 20:00:00	0	0	0
2019-04-19 21:00:00	0	0	0
2019-04-19 22:00:00	0	0	0
2019-04-19 23:00:00	0	0	0
2019-04-20 00:00:00	0	0	0
2019-04-20 01:00:00	0	0	0
2019-04-20 02:00:00	0	0	0
2019-04-20 03:00:00	0	0	0
2019-04-20 04:00:00	0	0	0
2019-04-20 05:00:00	0	0	0
2019-04-20 06:00:00	0	0	0
2019-04-20 07:00:00	0	0	0
2019-04-20 08:00:00	0	0	0
2019-04-20 09:00:00	0	0	0
2019-04-20 10:00:00	0	0	0
2019-04-20 11:00:00	0	0	0
2019-04-20 12:00:00	0	0	0
2019-04-20 13:00:00	0	0	0
2019-04-20 14:00:00	0	0	0
2019-04-20 15:00:00	0	0	0
2019-04-20 16:00:00	0	0	0
2019-04-20 17:00:00	0	0	0
2019-04-20 18:00:00	0	0	0
2019-04-20 19:00:00	0	0	0
2019-04-20 20:00:00	0	0	0
2019-04-20 21:00:00	0	0	0
2019-04-20 22:00:00	0	0	0
2019-04-20 23:00:00	0	0	0
2019-04-21 00:00:00	0	0	0
2019-04-21 01:00:00	0	0	0
2019-04-21 02:00:00	0	0	0
2019-04-21 03:00:00	0	0	0
2019-04-21 04:00:00	0	0	0
2019-04-21 05:00:00	0	0	0
2019-04-21 06:00:00	0	0	0
2019-04-21 07:00:00	0	0	0
2019-04-21 08:00:00	0	0	0
2019-04-21 09:00:00	0	0	0
2019-04-21 10:00:00	0	0	0
2019-04-21 11:00:00	0	0	0
2019-04-21 12:00:00	0	0	0
2019-04-21 13:00:00	0	0	0
2019-04-21 14:00:00	0	0	0
2019-04-21 15:00:00	0	0	0
2019-04-21 16:00:00	0	0	0
2019-04-21 17:00:00	0	0	0
2019-04-21 18:00:00	0	0	0
2019-04-21 19:00:00	0	0	0
2019-04-21 20:00:00	0	0	0
2019-04-21 21:00:00	0	0	0
2019-04-21 22:00:00	0	0	0
2019-04-21 23:00:00	0	0	0
2019-04-22 00:00:00	0	0	0
2019-04-22 01:00:00	0	0	0
2019-04-22 02:00:00	0	0	0
2019-04-22 03:00:00	0	0	0
2019-04-22 04:00:00	0	0	0
2019-04-22 05:00:00	0	0	0
2019-04-22 06:00:00	0	0	0
2019-04-22 07:00:00	0	0	0
2019-04-22 08:00:00	0	0	0
2019-04-22 09:00:00	0	0	0
2019-04-22 10:00:00	0	0	0
2019-04-22 11:00:00	0	0	0
2019-04-22 12:00:00	0	0	0
2019-04-22 13:00:00	0	0	0
2019-04-22 14:00:00	0	0	0
2019-04-22 15:00:00	0	0	0
2019-04-22 16:00:00	0	0	0
2019-04-22 17:00:00	0	0	0
2019-04-22 18:00:00	0	0	0
2019-04-22 19:00:00	0	0	0
2019-04-22 20:00:00	0	0	0
2019-04-22 21:00:00	0	0	0
2019-04-22 22:00:00	0	0	0
2019-04-22 23:00:00	0	0	0
2019-04-23 00:00:00	0	0	0
2019-04-23 01:00:00	0	0	0
2019-04-23 02:00:00	0	0	0
2019-04-23 03:00:00	0	0	0
2019-04-23 04:00:00	0	0	0
2019-04-23 05:00:00	0	0	0
2019-04-23 06:00:00	0	0	0
2019-04-23 07:00:00	0	0	0
2019-04-23 08:00:00	0	0	0
2019-04-23 09:00:00	0	0	0
2019-04-23 10:00:00	0	0	0
2019-04-23 11:00:00	0	0	0
2019-04-23 12:00:00	0	0	0
2019-04-23 13:00:00	0	0	0
2019-04-23 14:00:00	0	0	0
2019-04-23 15:00:00	0	0	0
2019-04-23 16:00:00	0	0	0
2019-04-23 17:00:00	0	0	0
2019-04-23 18:00:00	0	0	0
2019-04-23 19:00:00	0	0	0
2019-04-23 20:00:00	0	0	0
2019-04-23 21:00:00	0	0	0
2019-04-23 22:00:00	0	0	0
2019-04-23 23:00:00	0	0	0
2019-04-24 00:00:00	0	0	0
2019-04-24 01:00:00	0	0	0
2019-04-24 02:00:00	0	0	0
2019-04-24 03:00:00	0	0	0
2019-04-24 04:00:00	0	0	0
2019-04-24 05:00:00	0	0	0
2019-04-24 06:00:00	0	0	0
2019-04-24 07:00:00	0	0	0
2019-04-24 08:00:00	0	0	0
2019-04-24 09:00:00	0	0	0
2019-04-24 10:00:00	0	0	0
2019-04-24 11:00:00	0	0	0
2019-04-24 12:00:00	0	0	0
2019-04-24 13:00:00	0	0	0
2019-04-24 14:00:00	0	0	0
2019-04-24 15:00:00	0	0	0
2019-04-24 16:00:00	0	0	0
2019-04-24 17:00:00	0	0	0
2019-04-24 18:00:00	0	0	0
2019-04-24 19:00:00	0	0	0
2019-04-24 20:00:00	0	0	0
2019-04-24 21:00:00	0	0	0
2019-04-24 22:00:00	0	0	0
2019-04-24 23:00:00	0	0	0
2019-04-25 00:00:00	0	0	0
2019-04-25 01:00:00	0	0	0
2019-04-25 02:00:00	0	0	0
2019-04-25 03:00:00	0	0	0
2019-04-25 04:00:00	0	0	0
2019-04-25 05:00:00	0	0	0
2019-04-25 06:00:00	0	0	0
2019-04-25 07:00:00	0	0	0
2019-04-25 08:00:00	0	0	0
2019-04-25 09:00:00	0	0	0
2019-04-25 10:00:00	0	0	0
2019-04-25 11:00:00	0	0	0
2019-04-25 12:00:00	0	0	0
2019-04-25 13:00:00	0	0	0
2019-04-25 14:00:00	0	0	0
2019-04-25 15:00:00	0	0	0
2019-04-25 16:00:00	0	0	0
2019-04-25 17:00:00	0	0	0
2019-04-25 18:00:00	0	0	0
2019-04-25 19:00:00	0	0	0
2019-04-25 20:00:00	0	0	0
2019-04-25 21:00:00	0	0	0
2019-04-25 22:00:00	0	0	0
2019-04-25 23:00:00	0	0	0
2019-04-26 00:00:00	0	0	0
2019-04-26 01:00:00	0	0	0
2019-04-26 02:00:00	0	0	0
2019-04-26 03:00:00	0	0	0
2019-04-26 04:00:00	0	0	0
2019-04-26 05:00:00	0	0	0
2019-04-26 06:00:00	0	0	0
2019-04-26 07:00:00	0	0	0
2019-04-26 08:00:00	0	0	0
2019-04-26 09:00:00	0	0	0
2019-04-26 10:00:00	0	0	0
2019-04-26 11:00:00	0	0	0
2019-04-26 12:00:00	0	0	0
2019-04-26 13:00:00	0	0	0
2019-04-26 14:00:00	0	0	0
2019-04-26 15:00:00	0	0	0
2019-04-26 16:00:00	0	0	0
2019-04-26 17:00:00	0	0	0
2019-04-26 18:00:00	0	0	0
2019-04-26 19:00:00	0	0	0
2019-04-26 20:00:00	0	0	0
2019-04-26 21:00:00	0	0	0
2019-04-26 22:00:00	0	0	0
2019-04-26 23:00:00	0	0	0
2019-04-27 00:00:00	0	0	0
2019-04-27 01:00:00	0	0	0
2019-04-27 02:00:00	0	0	0
2019-04-27 03:00:00	0	0	0
2019-04-27 04:00:00	0	0	0
2019-04-27 05:00:00	0	0	0
2019-04-27 06:00:00	0	0	0
2019-04-27 07:00:00	0	0	0
2019-04-27 08:00:00	0	0	0
2019-04-27 09:00:00	0	0	0
2019-04-27 10:00:00	0	0	0
2019-04-27 11:00:00	0	0	0
2019-04-27 12:00:00	0	0	0
2019-04-27 13:00:00	0	0	0
2019-04-27 14:00:00	0	0	0
2019-04-27 15:00:00	0	0	0
2019-04-27 16:00:00	0	0	0
2019-04-27 17:00:00	0	0	0
2019-04-27 18:00:00	0	0	0
2019-04-27 19:00:00	0	0	0
2019-04-27 20:00:00	0	0	0
2019-04-27 21:00:00	0	0	0
2019-04-27 22:00:00	0	0	0
2019-04-27 23:00:00	0	0	0
2019-04-28 00:00:00	0	0	0
2019-04-28 01:00:00	0	0	0
2019-04-28 02:00:00	0	0	0
2019-04-28 03:00:00	0	0	0
2019-04-28 04:00:00	0	0	0
2019-04-28 05:00:00	0	0	0
2019-04-28 06:00:00	0	0	0
2019-04-28 07:00:00	0	0	0
2019-04-28 08:00:00	0	0	0
2019-04-28 09:00:00	0	0	0
2019-04-28 10:00:00	0	0	0
2019-04-28 11:00:00	0	0	0
2019-04-28 12:00:00	0	0	0
2019-04-28 13:00:00	0	0	0
2019-04-28 14:00:00	0	0	0
2019-04-28 15:00:00	0	0	0
2019-04-28 16:00:00	0	0	0
2019-04-28 17:00:00	0	0	0
2019-04-28 18:00:00	0	0	0
2019-04-28 19:00:00	0	0	0
2019-04-28 20:00:00	0	0	0
2019-04-28 21:00:00	0	0	0
2019-04-28 22:00:00	0	0	0
2019-04-28 23:00:00	0	0	0
2019-04-29 00:00:00	0	0	0
2019-04-29 01:00:00	0	0	0
2019-04-29 02:00:00	0	0	0
2019-04-29 03:00:00	0	0	0
2019-04-29 04:00:00	0	0	0
2019-04-29 05:00:00	0	0	0
2019-04-29 06:00:00	0	0	0
2019-04-29 07:00:00	0	0	0
2019-04-29 08:00:00	0	0	0
2019-04-29 09:00:00	0	0	0
2019-04-29 10:00:00	0	0	0
2019-04-29 11:00:00	0	0	0
2019-04-29 12:00:00	0	0	0
2019-04-29 13:00:00	0	0	0
2019-04-29 14:00:00	0	0	0
2019-04-29 15:00:00	0	0	0
2019-04-29 16:00:00	0	0	0
2019-04-29 17:00:00	0	0	0
2019-04-29 18:00:00	0	0	0
2019-04-29 19:00:00	0	0	0
2019-04-29 20:00:00	0	0	0
2019-04-29 21:00:00	0	0	0
2019-04-29 22:00:00	0	0	0
2019-04-29 23:00:00	0	0	0
2019-04-30 00:00:00	0	0	0
2019-04-30 01:00:00	0	0	0
2019-04-30 02:00:00	0	0	0
2019-04-30 03:00:00	0	0	0
2019-04-30 04:00:00	0	0	0
2019-04-30 05:00:00	0	0	0
2019-04-30 06:00:00	0	0	0
2019-04-30 07:00:00	0	0	0
2019-04-30 08:00:00	0	0	0
2019-04-30 09:00:00	0	0	0
2019-04-30 10:00:00	0	0	0
2019-04-30 11:00:00	0	0	0
2019-04-30 12:00:00	0	0	0
2019-04-30 13:00:00	0	0	0
2019-04-30 14:00:00	0	0	0
2019-04-30 15:00:00	0	0	0
2019-04-30 16:00:00	0	0	0
2019-04-30 17:00:00	0	0	0
2019-04-30 18:00:00	0	0	0
2019-04-30 19:00:00	0	0	0
2019-04-30 20:00:00	0	0	0
2019-04-30 21:00:00	0	0	0
2019-04-30 22:00:00	0	0	0
2019-04-30 23:00:00	0	0	0
2019-05-01 00:00:00	0	0	0

## Sheet: PM 07020 04
Data/Hora	Intensidade(carros/hora)	Ocupacao(%)	Carga(%)
2019-04-01 00:00:00	0	0	0
2019-04-01 01:00:00	0	0	0
2019-04-01 02:00:00	0	0	0
2019-04-01 03:00:00	0	0	0
2019-04-01 04:00:00	0	0	0
2019-04-01 05:00:00	0	0	0
2019-04-01 06:00:00	0	0	0
2019-04-01 07:00:00	0	0	0
2019-04-01 08:00:00	0	0	0
2019-04-01 09:00:00	0	0	0
2019-04-01 10:00:00	0	0	0
2019-04-01 11:00:00	0	0	0
2019-04-01 12:00:00	0	0	0
2019-04-01 13:00:00	0	0	0
2019-04-01 14:00:00	0	0	0
2019-04-01 15:00:00	0	0	0
2019-04-01 16:00:00	0	0	0
2019-04-01 17:00:00	0	0	0
2019-04-01 18:00:00	0	0	0
2019-04-01 19:00:00	0	0	0
2019-04-01 20:00:00	0	0	0
2019-04-01 21:00:00	0	0	0
2019-04-01 22:00:00	0	0	0
2019-04-01 23:00:00	0	0	0
2019-04-02 00:00:00	0	0	0
2019-04-02 01:00:00	0	0	0
2019-04-02 02:00:00	0	0	0
2019-04-02 03:00:00	0	0	0
2019-04-02 04:00:00	0	0	0
2019-04-02 05:00:00	0	0	0
2019-04-02 06:00:00	0	0	0
2019-04-02 07:00:00	0	0	0
2019-04-02 08:00:00	0	0	0
2019-04-02 09:00:00	0	0	0
2019-04-02 10:00:00	0	0	0
2019-04-02 11:00:00	0	0	0
2019-04-02 12:00:00	0	0	0
2019-04-02 13:00:00	0	0	0
2019-04-02 14:00:00	0	0	0
2019-04-02 15:00:00	0	0	0
2019-04-02 16:00:00	0	0	0
2019-04-02 17:00:00	0	0	0
2019-04-02 18:00:00	0	0	0
2019-04-02 19:00:00	0	0	0
2019-04-02 20:00:00	0	0	0
2019-04-02 21:00:00	0	0	0
2019-04-02 22:00:00	0	0	0
2019-04-02 23:00:00	0	0	0
2019-04-03 00:00:00	0	0	0
2019-04-03 01:00:00	0	0	0
2019-04-03 02:00:00	0	0	0
2019-04-03 03:00:00	0	0	0
2019-04-03 04:00:00	0	0	0
2019-04-03 05:00:00	0	0	0
2019-04-03 06:00:00	0	0	0
2019-04-03 07:00:00	0	0	0
2019-04-03 08:00:00	0	0	0
2019-04-03 09:00:00	0	0	0
2019-04-03 10:00:00	0	0	0
2019-04-03 11:00:00	0	0	0
2019-04-03 12:00:00	0	0	0
2019-04-03 13:00:00	0	0	0
2019-04-03 14:00:00	0	0	0
2019-04-03 15:00:00	0	0	0
2019-04-03 16:00:00	0	0	0
2019-04-03 17:00:00	0	0	0
2019-04-03 18:00:00	0	0	0
2019-04-03 19:00:00	0	0	0
2019-04-03 20:00:00	0	0	0
2019-04-03 21:00:00	0	0	0
2019-04-03 22:00:00	0	0	0
2019-04-03 23:00:00	0	0	0
2019-04-04 00:00:00	0	0	0
2019-04-04 01:00:00	0	0	0
2019-04-04 02:00:00	0	0	0
2019-04-04 03:00:00	0	0	0
2019-04-04 04:00:00	0	0	0
2019-04-04 05:00:00	0	0	0
2019-04-04 06:00:00	0	0	0
2019-04-04 07:00:00	0	0	0
2019-04-04 08:00:00	0	0	0
2019-04-04 09:00:00	0	0	0
2019-04-04 10:00:00	0	0	0
2019-04-04 11:00:00	0	0	0
2019-04-04 12:00:00	0	0	0
2019-04-04 13:00:00	0	0	0
2019-04-04 14:00:00	0	0	0
2019-04-04 15:00:00	0	0	0
2019-04-04 16:00:00	0	0	0
2019-04-04 17:00:00	0	0	0
2019-04-04 18:00:00	0	0	0
2019-04-04 19:00:00	0	0	0
2019-04-04 20:00:00	0	0	0
2019-04-04 21:00:00	0	0	0
2019-04-04 22:00:00	0	0	0
2019-04-04 23:00:00	0	0	0
2019-04-05 00:00:00	0	0	0
2019-04-05 01:00:00	0	0	0
2019-04-05 02:00:00	0	0	0
2019-04-05 03:00:00	0	0	0
2019-04-05 04:00:00	0	0	0
2019-04-05 05:00:00	0	0	0
2019-04-05 06:00:00	0	0	0
2019-04-05 07:00:00	0	0	0
2019-04-05 08:00:00	0	0	0
2019-04-05 09:00:00	0	0	0
2019-04-05 10:00:00	0	0	0
2019-04-05 11:00:00	0	0	0
2019-04-05 12:00:00	0	0	0
2019-04-05 13:00:00	0	0	0
2019-04-05 14:00:00	0	0	0
2019-04-05 15:00:00	0	0	0
2019-04-05 16:00:00	0	0	0
2019-04-05 17:00:00	0	0	0
2019-04-05 18:00:00	0	0	0
2019-04-05 19:00:00	0	0	0
2019-04-05 20:00:00	0	0	0
2019-04-05 21:00:00	0	0	0
2019-04-05 22:00:00	0	0	0
2019-04-05 23:00:00	0	0	0
2019-04-06 00:00:00	0	0	0
2019-04-06 01:00:00	0	0	0
2019-04-06 02:00:00	0	0	0
2019-04-06 03:00:00	0	0	0
2019-04-06 04:00:00	0	0	0
2019-04-06 05:00:00	0	0	0
2019-04-06 06:00:00	0	0	0
2019-04-06 07:00:00	0	0	0
2019-04-06 08:00:00	0	0	0
2019-04-06 09:00:00	0	0	0
2019-04-06 10:00:00	0	0	0
2019-04-06 11:00:00	0	0	0
2019-04-06 12:00:00	0	0	0
2019-04-06 13:00:00	0	0	0
2019-04-06 14:00:00	0	0	0
2019-04-06 15:00:00	0	0	0
2019-04-06 16:00:00	0	0	0
2019-04-06 17:00:00	0	0	0
2019-04-06 18:00:00	0	0	0
2019-04-06 19:00:00	0	0	0
2019-04-06 20:00:00	0	0	0
2019-04-06 21:00:00	0	0	0
2019-04-06 22:00:00	0	0	0
2019-04-06 23:00:00	0	0	0
2019-04-07 00:00:00	0	0	0
2019-04-07 01:00:00	0	0	0
2019-04-07 02:00:00	0	0	0
2019-04-07 03:00:00	0	0	0
2019-04-07 04:00:00	0	0	0
2019-04-07 05:00:00	0	0	0
2019-04-07 06:00:00	0	0	0
2019-04-07 07:00:00	0	0	0
2019-04-07 08:00:00	0	0	0
2019-04-07 09:00:00	0	0	0
2019-04-07 10:00:00	0	0	0
2019-04-07 11:00:00	0	0	0
2019-04-07 12:00:00	0	0	0
2019-04-07 13:00:00	0	0	0
2019-04-07 14:00:00	0	0	0
2019-04-07 15:00:00	0	0	0
2019-04-07 16:00:00	0	0	0
2019-04-07 17:00:00	0	0	0
2019-04-07 18:00:00	0	0	0
2019-04-07 19:00:00	0	0	0
2019-04-07 20:00:00	0	0	0
2019-04-07 21:00:00	0	0	0
2019-04-07 22:00:00	0	0	0
2019-04-07 23:00:00	0	0	0
2019-04-08 00:00:00	0	0	0
2019-04-08 01:00:00	0	0	0
2019-04-08 02:00:00	0	0	0
2019-04-08 03:00:00	0	0	0
2019-04-08 04:00:00	0	0	0
2019-04-08 05:00:00	0	0	0
2019-04-08 06:00:00	0	0	0
2019-04-08 07:00:00	0	0	0
2019-04-08 08:00:00	0	0	0
2019-04-08 09:00:00	0	0	0
2019-04-08 10:00:00	0	0	0
2019-04-08 11:00:00	0	0	0
2019-04-08 12:00:00	0	0	0
2019-04-08 13:00:00	0	0	0
2019-04-08 14:00:00	0	0	0
2019-04-08 15:00:00	0	0	0
2019-04-08 16:00:00	0	0	0
2019-04-08 17:00:00	0	0	0
2019-04-08 18:00:00	0	0	0
2019-04-08 19:00:00	0	0	0
2019-04-08 20:00:00	0	0	0
2019-04-08 21:00:00	0	0	0
2019-04-08 22:00:00	0	0	0
2019-04-08 23:00:00	0	0	0
2019-04-09 00:00:00	0	0	0
2019-04-09 01:00:00	0	0	0
2019-04-09 02:00:00	0	0	0
2019-04-09 03:00:00	0	0	0
2019-04-09 04:00:00	0	0	0
2019-04-09 05:00:00	0	0	0
2019-04-09 06:00:00	0	0	0
2019-04-09 07:00:00	0	0	0
2019-04-09 08:00:00	0	0	0
2019-04-09 09:00:00	0	0	0
2019-04-09 10:00:00	0	0	0
2019-04-09 11:00:00	0	0	0
2019-04-09 12:00:00	0	0	0
2019-04-09 13:00:00	0	0	0
2019-04-09 14:00:00	0	0	0
2019-04-09 15:00:00	0	0	0
2019-04-09 16:00:00	0	0	0
2019-04-09 17:00:00	0	0	0
2019-04-09 18:00:00	0	0	0
2019-04-09 19:00:00	0	0	0
2019-04-09 20:00:00	0	0	0
2019-04-09 21:00:00	0	0	0
2019-04-09 22:00:00	0	0	0
2019-04-09 23:00:00	0	0	0
2019-04-10 00:00:00	0	0	0
2019-04-10 01:00:00	0	0	0
2019-04-10 02:00:00	0	0	0
2019-04-10 03:00:00	0	0	0
2019-04-10 04:00:00	0	0	0
2019-04-10 05:00:00	0	0	0
2019-04-10 06:00:00	0	0	0
2019-04-10 07:00:00	0	0	0
2019-04-10 08:00:00	0	0	0
2019-04-10 09:00:00	0	0	0
2019-04-10 10:00:00	0	0	0
2019-04-10 11:00:00	0	0	0
2019-04-10 12:00:00	0	0	0
2019-04-10 13:00:00	0	0	0
2019-04-10 14:00:00	0	0	0
2019-04-10 15:00:00	0	0	0
2019-04-10 16:00:00	0	0	0
2019-04-10 17:00:00	0	0	0
2019-04-10 18:00:00	0	0	0
2019-04-10 19:00:00	0	0	0
2019-04-10 20:00:00	0	0	0
2019-04-10 21:00:00	0	0	0
2019-04-10 22:00:00	0	0	0
2019-04-10 23:00:00	0	0	0
2019-04-11 00:00:00	0	0	0
2019-04-11 01:00:00	0	0	0
2019-04-11 02:00:00	0	0	0
2019-04-11 03:00:00	0	0	0
2019-04-11 04:00:00	0	0	0
2019-04-11 05:00:00	0	0	0
2019-04-11 06:00:00	0	0	0
2019-04-11 07:00:00	0	0	0
2019-04-11 08:00:00	0	0	0
2019-04-11 09:00:00	0	0	0
2019-04-11 10:00:00	0	0	0
2019-04-11 11:00:00	0	0	0
2019-04-11 12:00:00	0	0	0
2019-04-11 13:00:00	0	0	0
2019-04-11 14:00:00	0	0	0
2019-04-11 15:00:00	0	0	0
2019-04-11 16:00:00	0	0	0
2019-04-11 17:00:00	0	0	0
2019-04-11 18:00:00	0	0	0
2019-04-11 19:00:00	0	0	0
2019-04-11 20:00:00	0	0	0
2019-04-11 21:00:00	0	0	0
2019-04-11 22:00:00	0	0	0
2019-04-11 23:00:00	0	0	0
2019-04-12 00:00:00	0	0	0
2019-04-12 01:00:00	0	0	0
2019-04-12 02:00:00	0	0	0
2019-04-12 03:00:00	0	0	0
2019-04-12 04:00:00	0	0	0
2019-04-12 05:00:00	0	0	0
2019-04-12 06:00:00	0	0	0
2019-04-12 07:00:00	0	0	0
2019-04-12 08:00:00	0	0	0
2019-04-12 09:00:00	0	0	0
2019-04-12 10:00:00	0	0	0
2019-04-12 11:00:00	0	0	0
2019-04-12 12:00:00	0	0	0
2019-04-12 13:00:00	0	0	0
2019-04-12 14:00:00	0	0	0
2019-04-12 15:00:00	0	0	0
2019-04-12 16:00:00	0	0	0
2019-04-12 17:00:00	0	0	0
2019-04-12 18:00:00	0	0	0
2019-04-12 19:00:00	0	0	0
2019-04-12 20:00:00	0	0	0
2019-04-12 21:00:00	0	0	0
2019-04-12 22:00:00	0	0	0
2019-04-12 23:00:00	0	0	0
2019-04-13 00:00:00	0	0	0
2019-04-13 01:00:00	0	0	0
2019-04-13 02:00:00	0	0	0
2019-04-13 03:00:00	0	0	0
2019-04-13 04:00:00	0	0	0
2019-04-13 05:00:00	0	0	0
2019-04-13 06:00:00	0	0	0
2019-04-13 07:00:00	0	0	0
2019-04-13 08:00:00	0	0	0
2019-04-13 09:00:00	0	0	0
2019-04-13 10:00:00	0	0	0
2019-04-13 11:00:00	0	0	0
2019-04-13 12:00:00	0	0	0
2019-04-13 13:00:00	0	0	0
2019-04-13 14:00:00	0	0	0
2019-04-13 15:00:00	0	0	0
2019-04-13 16:00:00	0	0	0
2019-04-13 17:00:00	0	0	0
2019-04-13 18:00:00	0	0	0
2019-04-13 19:00:00	0	0	0
2019-04-13 20:00:00	0	0	0
2019-04-13 21:00:00	0	0	0
2019-04-13 22:00:00	0	0	0
2019-04-13 23:00:00	0	0	0
2019-04-14 00:00:00	0	0	0
2019-04-14 01:00:00	0	0	0
2019-04-14 02:00:00	0	0	0
2019-04-14 03:00:00	0	0	0
2019-04-14 04:00:00	0	0	0
2019-04-14 05:00:00	0	0	0
2019-04-14 06:00:00	0	0	0
2019-04-14 07:00:00	0	0	0
2019-04-14 08:00:00	0	0	0
2019-04-14 09:00:00	0	0	0
2019-04-14 10:00:00	0	0	0
2019-04-14 11:00:00	0	0	0
2019-04-14 12:00:00	0	0	0
2019-04-14 13:00:00	0	0	0
2019-04-14 14:00:00	0	0	0
2019-04-14 15:00:00	0	0	0
2019-04-14 16:00:00	0	0	0
2019-04-14 17:00:00	0	0	0
2019-04-14 18:00:00	0	0	0
2019-04-14 19:00:00	0	0	0
2019-04-14 20:00:00	0	0	0
2019-04-14 21:00:00	0	0	0
2019-04-14 22:00:00	0	0	0
2019-04-14 23:00:00	0	0	0
2019-04-15 00:00:00	0	0	0
2019-04-15 01:00:00	0	0	0
2019-04-15 02:00:00	0	0	0
2019-04-15 03:00:00	0	0	0
2019-04-15 04:00:00	0	0	0
2019-04-15 05:00:00	0	0	0
2019-04-15 06:00:00	0	0	0
2019-04-15 07:00:00	0	0	0
2019-04-15 08:00:00	0	0	0
2019-04-15 09:00:00	0	0	0
2019-04-15 10:00:00	0	0	0
2019-04-15 11:00:00	0	0	0
2019-04-15 12:00:00	0	0	0
2019-04-15 13:00:00	0	0	0
2019-04-15 14:00:00	0	0	0
2019-04-15 15:00:00	0	0	0
2019-04-15 16:00:00	0	0	0
2019-04-15 17:00:00	0	0	0
2019-04-15 18:00:00	0	0	0
2019-04-15 19:00:00	0	0	0
2019-04-15 20:00:00	0	0	0
2019-04-15 21:00:00	0	0	0
2019-04-15 22:00:00	0	0	0
2019-04-15 23:00:00	0	0	0
2019-04-16 00:00:00	0	0	0
2019-04-16 01:00:00	0	0	0
2019-04-16 02:00:00	0	0	0
2019-04-16 03:00:00	0	0	0
2019-04-16 04:00:00	0	0	0
2019-04-16 05:00:00	0	0	0
2019-04-16 06:00:00	0	0	0
2019-04-16 07:00:00	0	0	0
2019-04-16 08:00:00	0	0	0
2019-04-16 09:00:00	0	0	0
2019-04-16 10:00:00	0	0	0
2019-04-16 11:00:00	0	0	0
2019-04-16 12:00:00	0	0	0
2019-04-16 13:00:00	0	0	0
2019-04-16 14:00:00	0	0	0
2019-04-16 15:00:00	0	0	0
2019-04-16 16:00:00	0	0	0
2019-04-16 17:00:00	0	0	0
2019-04-16 18:00:00	0	0	0
2019-04-16 19:00:00	0	0	0
2019-04-16 20:00:00	0	0	0
2019-04-16 21:00:00	0	0	0
2019-04-16 22:00:00	0	0	0
2019-04-16 23:00:00	0	0	0
2019-04-17 00:00:00	0	0	0
2019-04-17 01:00:00	0	0	0
2019-04-17 02:00:00	0	0	0
2019-04-17 03:00:00	0	0	0
2019-04-17 04:00:00	0	0	0
2019-04-17 05:00:00	0	0	0
2019-04-17 06:00:00	0	0	0
2019-04-17 07:00:00	0	0	0
2019-04-17 08:00:00	0	0	0
2019-04-17 09:00:00	0	0	0
2019-04-17 10:00:00	0	0	0
2019-04-17 11:00:00	0	0	0
2019-04-17 12:00:00	0	0	0
2019-04-17 13:00:00	0	0	0
2019-04-17 14:00:00	0	0	0
2019-04-17 15:00:00	0	0	0
2019-04-17 16:00:00	0	0	0
2019-04-17 17:00:00	0	0	0
2019-04-17 18:00:00	0	0	0
2019-04-17 19:00:00	0	0	0
2019-04-17 20:00:00	0	0	0
2019-04-17 21:00:00	0	0	0
2019-04-17 22:00:00	0	0	0
2019-04-17 23:00:00	0	0	0
2019-04-18 00:00:00	0	0	0
2019-04-18 01:00:00	0	0	0
2019-04-18 02:00:00	0	0	0
2019-04-18 03:00:00	0	0	0
2019-04-18 04:00:00	0	0	0
2019-04-18 05:00:00	0	0	0
2019-04-18 06:00:00	0	0	0
2019-04-18 07:00:00	0	0	0
2019-04-18 08:00:00	0	0	0
2019-04-18 09:00:00	0	0	0
2019-04-18 10:00:00	0	0	0
2019-04-18 11:00:00	0	0	0
2019-04-18 12:00:00	0	0	0
2019-04-18 13:00:00	0	0	0
2019-04-18 14:00:00	0	0	0
2019-04-18 15:00:00	0	0	0
2019-04-18 16:00:00	0	0	0
2019-04-18 17:00:00	0	0	0
2019-04-18 18:00:00	0	0	0
2019-04-18 19:00:00	0	0	0
2019-04-18 20:00:00	0	0	0
2019-04-18 21:00:00	0	0	0
2019-04-18 22:00:00	0	0	0
2019-04-18 23:00:00	0	0	0
2019-04-19 00:00:00	0	0	0
2019-04-19 01:00:00	0	0	0
2019-04-19 02:00:00	0	0	0
2019-04-19 03:00:00	0	0	0
2019-04-19 04:00:00	0	0	0
2019-04-19 05:00:00	0	0	0
2019-04-19 06:00:00	0	0	0
2019-04-19 07:00:00	0	0	0
2019-04-19 08:00:00	0	0	0
2019-04-19 09:00:00	0	0	0
2019-04-19 10:00:00	0	0	0
2019-04-19 11:00:00	0	0	0
2019-04-19 12:00:00	0	0	0
2019-04-19 13:00:00	0	0	0
2019-04-19 14:00:00	0	0	0
2019-04-19 15:00:00	0	0	0
2019-04-19 16:00:00	0	0	0
2019-04-19 17:00:00	0	0	0
2019-04-19 18:00:00	0	0	0
2019-04-19 19:00:00	0	0	0
2019-04-19 20:00:00	0	0	0
2019-04-19 21:00:00	0	0	0
2019-04-19 22:00:00	0	0	0
2019-04-19 23:00:00	0	0	0
2019-04-20 00:00:00	0	0	0
2019-04-20 01:00:00	0	0	0
2019-04-20 02:00:00	0	0	0
2019-04-20 03:00:00	0	0	0
2019-04-20 04:00:00	0	0	0
2019-04-20 05:00:00	0	0	0
2019-04-20 06:00:00	0	0	0
2019-04-20 07:00:00	0	0	0
2019-04-20 08:00:00	0	0	0
2019-04-20 09:00:00	0	0	0
2019-04-20 10:00:00	0	0	0
2019-04-20 11:00:00	0	0	0
2019-04-20 12:00:00	0	0	0
2019-04-20 13:00:00	0	0	0
2019-04-20 14:00:00	0	0	0
2019-04-20 15:00:00	0	0	0
2019-04-20 16:00:00	0	0	0
2019-04-20 17:00:00	0	0	0
2019-04-20 18:00:00	0	0	0
2019-04-20 19:00:00	0	0	0
2019-04-20 20:00:00	0	0	0
2019-04-20 21:00:00	0	0	0
2019-04-20 22:00:00	0	0	0
2019-04-20 23:00:00	0	0	0
2019-04-21 00:00:00	0	0	0
2019-04-21 01:00:00	0	0	0
2019-04-21 02:00:00	0	0	0
2019-04-21 03:00:00	0	0	0
2019-04-21 04:00:00	0	0	0
2019-04-21 05:00:00	0	0	0
2019-04-21 06:00:00	0	0	0
2019-04-21 07:00:00	0	0	0
2019-04-21 08:00:00	0	0	0
2019-04-21 09:00:00	0	0	0
2019-04-21 10:00:00	0	0	0
2019-04-21 11:00:00	0	0	0
2019-04-21 12:00:00	0	0	0
2019-04-21 13:00:00	0	0	0
2019-04-21 14:00:00	0	0	0
2019-04-21 15:00:00	0	0	0
2019-04-21 16:00:00	0	0	0
2019-04-21 17:00:00	0	0	0
2019-04-21 18:00:00	0	0	0
2019-04-21 19:00:00	0	0	0
2019-04-21 20:00:00	0	0	0
2019-04-21 21:00:00	0	0	0
2019-04-21 22:00:00	0	0	0
2019-04-21 23:00:00	0	0	0
2019-04-22 00:00:00	0	0	0
2019-04-22 01:00:00	0	0	0
2019-04-22 02:00:00	0	0	0
2019-04-22 03:00:00	0	0	0
2019-04-22 04:00:00	0	0	0
2019-04-22 05:00:00	0	0	0
2019-04-22 06:00:00	0	0	0
2019-04-22 07:00:00	0	0	0
2019-04-22 08:00:00	0	0	0
2019-04-22 09:00:00	0	0	0
2019-04-22 10:00:00	0	0	0
2019-04-22 11:00:00	0	0	0
2019-04-22 12:00:00	0	0	0
2019-04-22 13:00:00	0	0	0
2019-04-22 14:00:00	0	0	0
2019-04-22 15:00:00	0	0	0
2019-04-22 16:00:00	0	0	0
2019-04-22 17:00:00	0	0	0
2019-04-22 18:00:00	0	0	0
2019-04-22 19:00:00	0	0	0
2019-04-22 20:00:00	0	0	0
2019-04-22 21:00:00	0	0	0
2019-04-22 22:00:00	0	0	0
2019-04-22 23:00:00	0	0	0
2019-04-23 00:00:00	0	0	0
2019-04-23 01:00:00	0	0	0
2019-04-23 02:00:00	0	0	0
2019-04-23 03:00:00	0	0	0
2019-04-23 04:00:00	0	0	0
2019-04-23 05:00:00	0	0	0
2019-04-23 06:00:00	0	0	0
2019-04-23 07:00:00	0	0	0
2019-04-23 08:00:00	0	0	0
2019-04-23 09:00:00	0	0	0
2019-04-23 10:00:00	0	0	0
2019-04-23 11:00:00	0	0	0
2019-04-23 12:00:00	0	0	0
2019-04-23 13:00:00	0	0	0
2019-04-23 14:00:00	0	0	0
2019-04-23 15:00:00	0	0	0
2019-04-23 16:00:00	0	0	0
2019-04-23 17:00:00	0	0	0
2019-04-23 18:00:00	0	0	0
2019-04-23 19:00:00	0	0	0
2019-04-23 20:00:00	0	0	0
2019-04-23 21:00:00	0	0	0
2019-04-23 22:00:00	0	0	0
2019-04-23 23:00:00	0	0	0
2019-04-24 00:00:00	0	0	0
2019-04-24 01:00:00	0	0	0
2019-04-24 02:00:00	0	0	0
2019-04-24 03:00:00	0	0	0
2019-04-24 04:00:00	0	0	0
2019-04-24 05:00:00	0	0	0
2019-04-24 06:00:00	0	0	0
2019-04-24 07:00:00	0	0	0
2019-04-24 08:00:00	0	0	0
2019-04-24 09:00:00	0	0	0
2019-04-24 10:00:00	0	0	0
2019-04-24 11:00:00	0	0	0
2019-04-24 12:00:00	0	0	0
2019-04-24 13:00:00	0	0	0
2019-04-24 14:00:00	0	0	0
2019-04-24 15:00:00	0	0	0
2019-04-24 16:00:00	0	0	0
2019-04-24 17:00:00	0	0	0
2019-04-24 18:00:00	0	0	0
2019-04-24 19:00:00	0	0	0
2019-04-24 20:00:00	0	0	0
2019-04-24 21:00:00	0	0	0
2019-04-24 22:00:00	0	0	0
2019-04-24 23:00:00	0	0	0
2019-04-25 00:00:00	0	0	0
2019-04-25 01:00:00	0	0	0
2019-04-25 02:00:00	0	0	0
2019-04-25 03:00:00	0	0	0
2019-04-25 04:00:00	0	0	0
2019-04-25 05:00:00	0	0	0
2019-04-25 06:00:00	0	0	0
2019-04-25 07:00:00	0	0	0
2019-04-25 08:00:00	0	0	0
2019-04-25 09:00:00	0	0	0
2019-04-25 10:00:00	0	0	0
2019-04-25 11:00:00	0	0	0
2019-04-25 12:00:00	0	0	0
2019-04-25 13:00:00	0	0	0
2019-04-25 14:00:00	0	0	0
2019-04-25 15:00:00	0	0	0
2019-04-25 16:00:00	0	0	0
2019-04-25 17:00:00	0	0	0
2019-04-25 18:00:00	0	0	0
2019-04-25 19:00:00	0	0	0
2019-04-25 20:00:00	0	0	0
2019-04-25 21:00:00	0	0	0
2019-04-25 22:00:00	0	0	0
2019-04-25 23:00:00	0	0	0
2019-04-26 00:00:00	0	0	0
2019-04-26 01:00:00	0	0	0
2019-04-26 02:00:00	0	0	0
2019-04-26 03:00:00	0	0	0
2019-04-26 04:00:00	0	0	0
2019-04-26 05:00:00	0	0	0
2019-04-26 06:00:00	0	0	0
2019-04-26 07:00:00	0	0	0
2019-04-26 08:00:00	0	0	0
2019-04-26 09:00:00	0	0	0
2019-04-26 10:00:00	0	0	0
2019-04-26 11:00:00	0	0	0
2019-04-26 12:00:00	0	0	0
2019-04-26 13:00:00	0	0	0
2019-04-26 14:00:00	0	0	0
2019-04-26 15:00:00	0	0	0
2019-04-26 16:00:00	0	0	0
2019-04-26 17:00:00	0	0	0
2019-04-26 18:00:00	0	0	0
2019-04-26 19:00:00	0	0	0
2019-04-26 20:00:00	0	0	0
2019-04-26 21:00:00	0	0	0
2019-04-26 22:00:00	0	0	0
2019-04-26 23:00:00	0	0	0
2019-04-27 00:00:00	0	0	0
2019-04-27 01:00:00	0	0	0
2019-04-27 02:00:00	0	0	0
2019-04-27 03:00:00	0	0	0
2019-04-27 04:00:00	0	0	0
2019-04-27 05:00:00	0	0	0
2019-04-27 06:00:00	0	0	0
2019-04-27 07:00:00	0	0	0
2019-04-27 08:00:00	0	0	0
2019-04-27 09:00:00	0	0	0
2019-04-27 10:00:00	0	0	0
2019-04-27 11:00:00	0	0	0
2019-04-27 12:00:00	0	0	0
2019-04-27 13:00:00	0	0	0
2019-04-27 14:00:00	0	0	0
2019-04-27 15:00:00	0	0	0
2019-04-27 16:00:00	0	0	0
2019-04-27 17:00:00	0	0	0
2019-04-27 18:00:00	0	0	0
2019-04-27 19:00:00	0	0	0
2019-04-27 20:00:00	0	0	0
2019-04-27 21:00:00	0	0	0
2019-04-27 22:00:00	0	0	0
2019-04-27 23:00:00	0	0	0
2019-04-28 00:00:00	0	0	0
2019-04-28 01:00:00	0	0	0
2019-04-28 02:00:00	0	0	0
2019-04-28 03:00:00	0	0	0
2019-04-28 04:00:00	0	0	0
2019-04-28 05:00:00	0	0	0
2019-04-28 06:00:00	0	0	0
2019-04-28 07:00:00	0	0	0
2019-04-28 08:00:00	0	0	0
2019-04-28 09:00:00	0	0	0
2019-04-28 10:00:00	0	0	0
2019-04-28 11:00:00	0	0	0
2019-04-28 12:00:00	0	0	0
2019-04-28 13:00:00	0	0	0
2019-04-28 14:00:00	0	0	0
2019-04-28 15:00:00	0	0	0
2019-04-28 16:00:00	0	0	0
2019-04-28 17:00:00	0	0	0
2019-04-28 18:00:00	0	0	0
2019-04-28 19:00:00	0	0	0
2019-04-28 20:00:00	0	0	0
2019-04-28 21:00:00	0	0	0
2019-04-28 22:00:00	0	0	0
2019-04-28 23:00:00	0	0	0
2019-04-29 00:00:00	0	0	0
2019-04-29 01:00:00	0	0	0
2019-04-29 02:00:00	0	0	0
2019-04-29 03:00:00	0	0	0
2019-04-29 04:00:00	0	0	0
2019-04-29 05:00:00	0	0	0
2019-04-29 06:00:00	0	0	0
2019-04-29 07:00:00	0	0	0
2019-04-29 08:00:00	0	0	0
2019-04-29 09:00:00	0	0	0
2019-04-29 10:00:00	0	0	0
2019-04-29 11:00:00	0	0	0
2019-04-29 12:00:00	0	0	0
2019-04-29 13:00:00	0	0	0
2019-04-29 14:00:00	0	0	0
2019-04-29 15:00:00	0	0	0
2019-04-29 16:00:00	0	0	0
2019-04-29 17:00:00	0	0	0
2019-04-29 18:00:00	0	0	0
2019-04-29 19:00:00	0	0	0
2019-04-29 20:00:00	0	0	0
2019-04-29 21:00:00	0	0	0
2019-04-29 22:00:00	0	0	0
2019-04-29 23:00:00	0	0	0
2019-04-30 00:00:00	0	0	0
2019-04-30 01:00:00	0	0	0
2019-04-30 02:00:00	0	0	0
2019-04-30 03:00:00	0	0	0
2019-04-30 04:00:00	0	0	0
2019-04-30 05:00:00	0	0	0
2019-04-30 06:00:00	0	0	0
2019-04-30 07:00:00	0	0	0
2019-04-30 08:00:00	0	0	0
2019-04-30 09:00:00	0	0	0
2019-04-30 10:00:00	0	0	0
2019-04-30 11:00:00	0	0	0
2019-04-30 12:00:00	0	0	0
2019-04-30 13:00:00	0	0	0
2019-04-30 14:00:00	0	0	0
2019-04-30 15:00:00	0	0	0
2019-04-30 16:00:00	0	0	0
2019-04-30 17:00:00	0	0	0
2019-04-30 18:00:00	0	0	0
2019-04-30 19:00:00	0	0	0
2019-04-30 20:00:00	0	0	0
2019-04-30 21:00:00	0	0	0
2019-04-30 22:00:00	0	0	0
2019-04-30 23:00:00	0	0	0
2019-05-01 00:00:00	0	0	0

## Sheet: PM 07020 041
Data/Hora	Intensidade(carros/hora)	Ocupacao(%)	Carga(%)
2019-04-01 00:00:00	0	0	0
2019-04-01 01:00:00	0	0	0
2019-04-01 02:00:00	0	0	0
2019-04-01 03:00:00	0	0	0
2019-04-01 04:00:00	0	0	0
2019-04-01 05:00:00	0	0	0
2019-04-01 06:00:00	0	0	0
2019-04-01 07:00:00	0	0	0
2019-04-01 08:00:00	0	0	0
2019-04-01 09:00:00	0	0	0
2019-04-01 10:00:00	0	0	0
2019-04-01 11:00:00	0	0	0
2019-04-01 12:00:00	0	0	0
2019-04-01 13:00:00	0	0	0
2019-04-01 14:00:00	0	0	0
2019-04-01 15:00:00	0	0	0
2019-04-01 16:00:00	0	0	0
2019-04-01 17:00:00	0	0	0
2019-04-01 18:00:00	0	0	0
2019-04-01 19:00:00	0	0	0
2019-04-01 20:00:00	0	0	0
2019-04-01 21:00:00	0	0	0
2019-04-01 22:00:00	0	0	0
2019-04-01 23:00:00	0	0	0
2019-04-02 00:00:00	0	0	0
2019-04-02 01:00:00	0	0	0
2019-04-02 02:00:00	0	0	0
2019-04-02 03:00:00	0	0	0
2019-04-02 04:00:00	0	0	0
2019-04-02 05:00:00	0	0	0
2019-04-02 06:00:00	0	0	0
2019-04-02 07:00:00	0	0	0
2019-04-02 08:00:00	0	0	0
2019-04-02 09:00:00	0	0	0
2019-04-02 10:00:00	0	0	0
2019-04-02 11:00:00	0	0	0
2019-04-02 12:00:00	0	0	0
2019-04-02 13:00:00	0	0	0
2019-04-02 14:00:00	0	0	0
2019-04-02 15:00:00	0	0	0
2019-04-02 16:00:00	0	0	0
2019-04-02 17:00:00	0	0	0
2019-04-02 18:00:00	0	0	0
2019-04-02 19:00:00	0	0	0
2019-04-02 20:00:00	0	0	0
2019-04-02 21:00:00	0	0	0
2019-04-02 22:00:00	0	0	0
2019-04-02 23:00:00	0	0	0
2019-04-03 00:00:00	0	0	0
2019-04-03 01:00:00	0	0	0
2019-04-03 02:00:00	0	0	0
2019-04-03 03:00:00	0	0	0
2019-04-03 04:00:00	0	0	0
2019-04-03 05:00:00	0	0	0
2019-04-03 06:00:00	0	0	0
2019-04-03 07:00:00	0	0	0
2019-04-03 08:00:00	0	0	0
2019-04-03 09:00:00	0	0	0
2019-04-03 10:00:00	0	0	0
2019-04-03 11:00:00	0	0	0
2019-04-03 12:00:00	0	0	0
2019-04-03 13:00:00	0	0	0
2019-04-03 14:00:00	0	0	0
2019-04-03 15:00:00	0	0	0
2019-04-03 16:00:00	0	0	0
2019-04-03 17:00:00	0	0	0
2019-04-03 18:00:00	0	0	0
2019-04-03 19:00:00	0	0	0
2019-04-03 20:00:00	0	0	0
2019-04-03 21:00:00	0	0	0
2019-04-03 22:00:00	0	0	0
2019-04-03 23:00:00	0	0	0
2019-04-04 00:00:00	0	0	0
2019-04-04 01:00:00	0	0	0
2019-04-04 02:00:00	0	0	0
2019-04-04 03:00:00	0	0	0
2019-04-04 04:00:00	0	0	0
2019-04-04 05:00:00	0	0	0
2019-04-04 06:00:00	0	0	0
2019-04-04 07:00:00	0	0	0
2019-04-04 08:00:00	0	0	0
2019-04-04 09:00:00	0	0	0
2019-04-04 10:00:00	0	0	0
2019-04-04 11:00:00	0	0	0
2019-04-04 12:00:00	0	0	0
2019-04-04 13:00:00	0	0	0
2019-04-04 14:00:00	0	0	0
2019-04-04 15:00:00	0	0	0
2019-04-04 16:00:00	0	0	0
2019-04-04 17:00:00	0	0	0
2019-04-04 18:00:00	0	0	0
2019-04-04 19:00:00	0	0	0
2019-04-04 20:00:00	0	0	0
2019-04-04 21:00:00	0	0	0
2019-04-04 22:00:00	0	0	0
2019-04-04 23:00:00	0	0	0
2019-04-05 00:00:00	0	0	0
2019-04-05 01:00:00	0	0	0
2019-04-05 02:00:00	0	0	0
2019-04-05 03:00:00	0	0	0
2019-04-05 04:00:00	0	0	0
2019-04-05 05:00:00	0	0	0
2019-04-05 06:00:00	0	0	0
2019-04-05 07:00:00	0	0	0
2019-04-05 08:00:00	0	0	0
2019-04-05 09:00:00	0	0	0
2019-04-05 10:00:00	0	0	0
2019-04-05 11:00:00	0	0	0
2019-04-05 12:00:00	0	0	0
2019-04-05 13:00:00	0	0	0
2019-04-05 14:00:00	0	0	0
2019-04-05 15:00:00	0	0	0
2019-04-05 16:00:00	0	0	0
2019-04-05 17:00:00	0	0	0
2019-04-05 18:00:00	0	0	0
2019-04-05 19:00:00	0	0	0
2019-04-05 20:00:00	0	0	0
2019-04-05 21:00:00	0	0	0
2019-04-05 22:00:00	0	0	0
2019-04-05 23:00:00	0	0	0
2019-04-06 00:00:00	0	0	0
2019-04-06 01:00:00	0	0	0
2019-04-06 02:00:00	0	0	0
2019-04-06 03:00:00	0	0	0
2019-04-06 04:00:00	0	0	0
2019-04-06 05:00:00	0	0	0
2019-04-06 06:00:00	0	0	0
2019-04-06 07:00:00	0	0	0
2019-04-06 08:00:00	0	0	0
2019-04-06 09:00:00	0	0	0
2019-04-06 10:00:00	0	0	0
2019-04-06 11:00:00	0	0	0
2019-04-06 12:00:00	0	0	0
2019-04-06 13:00:00	0	0	0
2019-04-06 14:00:00	0	0	0
2019-04-06 15:00:00	0	0	0
2019-04-06 16:00:00	0	0	0
2019-04-06 17:00:00	0	0	0
2019-04-06 18:00:00	0	0	0
2019-04-06 19:00:00	0	0	0
2019-04-06 20:00:00	0	0	0
2019-04-06 21:00:00	0	0	0
2019-04-06 22:00:00	0	0	0
2019-04-06 23:00:00	0	0	0
2019-04-07 00:00:00	0	0	0
2019-04-07 01:00:00	0	0	0
2019-04-07 02:00:00	0	0	0
2019-04-07 03:00:00	0	0	0
2019-04-07 04:00:00	0	0	0
2019-04-07 05:00:00	0	0	0
2019-04-07 06:00:00	0	0	0
2019-04-07 07:00:00	0	0	0
2019-04-07 08:00:00	0	0	0
2019-04-07 09:00:00	0	0	0
2019-04-07 10:00:00	0	0	0
2019-04-07 11:00:00	0	0	0
2019-04-07 12:00:00	0	0	0
2019-04-07 13:00:00	0	0	0
2019-04-07 14:00:00	0	0	0
2019-04-07 15:00:00	0	0	0
2019-04-07 16:00:00	0	0	0
2019-04-07 17:00:00	0	0	0
2019-04-07 18:00:00	0	0	0
2019-04-07 19:00:00	0	0	0
2019-04-07 20:00:00	0	0	0
2019-04-07 21:00:00	0	0	0
2019-04-07 22:00:00	0	0	0
2019-04-07 23:00:00	0	0	0
2019-04-08 00:00:00	0	0	0
2019-04-08 01:00:00	0	0	0
2019-04-08 02:00:00	0	0	0
2019-04-08 03:00:00	0	0	0
2019-04-08 04:00:00	0	0	0
2019-04-08 05:00:00	0	0	0
2019-04-08 06:00:00	0	0	0
2019-04-08 07:00:00	0	0	0
2019-04-08 08:00:00	0	0	0
2019-04-08 09:00:00	0	0	0
2019-04-08 10:00:00	0	0	0
2019-04-08 11:00:00	0	0	0
2019-04-08 12:00:00	0	0	0
2019-04-08 13:00:00	0	0	0
2019-04-08 14:00:00	0	0	0
2019-04-08 15:00:00	0	0	0
2019-04-08 16:00:00	0	0	0
2019-04-08 17:00:00	0	0	0
2019-04-08 18:00:00	0	0	0
2019-04-08 19:00:00	0	0	0
2019-04-08 20:00:00	0	0	0
2019-04-08 21:00:00	0	0	0
2019-04-08 22:00:00	0	0	0
2019-04-08 23:00:00	0	0	0
2019-04-09 00:00:00	0	0	0
2019-04-09 01:00:00	0	0	0
2019-04-09 02:00:00	0	0	0
2019-04-09 03:00:00	0	0	0
2019-04-09 04:00:00	0	0	0
2019-04-09 05:00:00	0	0	0
2019-04-09 06:00:00	0	0	0
2019-04-09 07:00:00	0	0	0
2019-04-09 08:00:00	0	0	0
2019-04-09 09:00:00	0	0	0
2019-04-09 10:00:00	0	0	0
2019-04-09 11:00:00	0	0	0
2019-04-09 12:00:00	0	0	0
2019-04-09 13:00:00	0	0	0
2019-04-09 14:00:00	0	0	0
2019-04-09 15:00:00	0	0	0
2019-04-09 16:00:00	0	0	0
2019-04-09 17:00:00	0	0	0
2019-04-09 18:00:00	0	0	0
2019-04-09 19:00:00	0	0	0
2019-04-09 20:00:00	0	0	0
2019-04-09 21:00:00	0	0	0
2019-04-09 22:00:00	0	0	0
2019-04-09 23:00:00	0	0	0
2019-04-10 00:00:00	0	0	0
2019-04-10 01:00:00	0	0	0
2019-04-10 02:00:00	0	0	0
2019-04-10 03:00:00	0	0	0
2019-04-10 04:00:00	0	0	0
2019-04-10 05:00:00	0	0	0
2019-04-10 06:00:00	0	0	0
2019-04-10 07:00:00	0	0	0
2019-04-10 08:00:00	0	0	0
2019-04-10 09:00:00	0	0	0
2019-04-10 10:00:00	0	0	0
2019-04-10 11:00:00	0	0	0
2019-04-10 12:00:00	0	0	0
2019-04-10 13:00:00	0	0	0
2019-04-10 14:00:00	0	0	0
2019-04-10 15:00:00	0	0	0
2019-04-10 16:00:00	0	0	0
2019-04-10 17:00:00	0	0	0
2019-04-10 18:00:00	0	0	0
2019-04-10 19:00:00	0	0	0
2019-04-10 20:00:00	0	0	0
2019-04-10 21:00:00	0	0	0
2019-04-10 22:00:00	0	0	0
2019-04-10 23:00:00	0	0	0
2019-04-11 00:00:00	0	0	0
2019-04-11 01:00:00	0	0	0
2019-04-11 02:00:00	0	0	0
2019-04-11 03:00:00	0	0	0
2019-04-11 04:00:00	0	0	0
2019-04-11 05:00:00	0	0	0
2019-04-11 06:00:00	0	0	0
2019-04-11 07:00:00	0	0	0
2019-04-11 08:00:00	0	0	0
2019-04-11 09:00:00	0	0	0
2019-04-11 10:00:00	0	0	0
2019-04-11 11:00:00	0	0	0
2019-04-11 12:00:00	0	0	0
2019-04-11 13:00:00	0	0	0
2019-04-11 14:00:00	0	0	0
2019-04-11 15:00:00	0	0	0
2019-04-11 16:00:00	0	0	0
2019-04-11 17:00:00	0	0	0
2019-04-11 18:00:00	0	0	0
2019-04-11 19:00:00	0	0	0
2019-04-11 20:00:00	0	0	0
2019-04-11 21:00:00	0	0	0
2019-04-11 22:00:00	0	0	0
2019-04-11 23:00:00	0	0	0
2019-04-12 00:00:00	0	0	0
2019-04-12 01:00:00	0	0	0
2019-04-12 02:00:00	0	0	0
2019-04-12 03:00:00	0	0	0
2019-04-12 04:00:00	0	0	0
2019-04-12 05:00:00	0	0	0
2019-04-12 06:00:00	0	0	0
2019-04-12 07:00:00	0	0	0
2019-04-12 08:00:00	0	0	0
2019-04-12 09:00:00	0	0	0
2019-04-12 10:00:00	0	0	0
2019-04-12 11:00:00	0	0	0
2019-04-12 12:00:00	0	0	0
2019-04-12 13:00:00	0	0	0
2019-04-12 14:00:00	0	0	0
2019-04-12 15:00:00	0	0	0
2019-04-12 16:00:00	0	0	0
2019-04-12 17:00:00	0	0	0
2019-04-12 18:00:00	0	0	0
2019-04-12 19:00:00	0	0	0
2019-04-12 20:00:00	0	0	0
2019-04-12 21:00:00	0	0	0
2019-04-12 22:00:00	0	0	0
2019-04-12 23:00:00	0	0	0
2019-04-13 00:00:00	0	0	0
2019-04-13 01:00:00	0	0	0
2019-04-13 02:00:00	0	0	0
2019-04-13 03:00:00	0	0	0
2019-04-13 04:00:00	0	0	0
2019-04-13 05:00:00	0	0	0
2019-04-13 06:00:00	0	0	0
2019-04-13 07:00:00	0	0	0
2019-04-13 08:00:00	0	0	0
2019-04-13 09:00:00	0	0	0
2019-04-13 10:00:00	0	0	0
2019-04-13 11:00:00	0	0	0
2019-04-13 12:00:00	0	0	0
2019-04-13 13:00:00	0	0	0
2019-04-13 14:00:00	0	0	0
2019-04-13 15:00:00	0	0	0
2019-04-13 16:00:00	0	0	0
2019-04-13 17:00:00	0	0	0
2019-04-13 18:00:00	0	0	0
2019-04-13 19:00:00	0	0	0
2019-04-13 20:00:00	0	0	0
2019-04-13 21:00:00	0	0	0
2019-04-13 22:00:00	0	0	0
2019-04-13 23:00:00	0	0	0
2019-04-14 00:00:00	0	0	0
2019-04-14 01:00:00	0	0	0
2019-04-14 02:00:00	0	0	0
2019-04-14 03:00:00	0	0	0
2019-04-14 04:00:00	0	0	0
2019-04-14 05:00:00	0	0	0
2019-04-14 06:00:00	0	0	0
2019-04-14 07:00:00	0	0	0
2019-04-14 08:00:00	0	0	0
2019-04-14 09:00:00	0	0	0
2019-04-14 10:00:00	0	0	0
2019-04-14 11:00:00	0	0	0
2019-04-14 12:00:00	0	0	0
2019-04-14 13:00:00	0	0	0
2019-04-14 14:00:00	0	0	0
2019-04-14 15:00:00	0	0	0
2019-04-14 16:00:00	0	0	0
2019-04-14 17:00:00	0	0	0
2019-04-14 18:00:00	0	0	0
2019-04-14 19:00:00	0	0	0
2019-04-14 20:00:00	0	0	0
2019-04-14 21:00:00	0	0	0
2019-04-14 22:00:00	0	0	0
2019-04-14 23:00:00	0	0	0
2019-04-15 00:00:00	0	0	0
2019-04-15 01:00:00	0	0	0
2019-04-15 02:00:00	0	0	0
2019-04-15 03:00:00	0	0	0
2019-04-15 04:00:00	0	0	0
2019-04-15 05:00:00	0	0	0
2019-04-15 06:00:00	0	0	0
2019-04-15 07:00:00	0	0	0
2019-04-15 08:00:00	0	0	0
2019-04-15 09:00:00	0	0	0
2019-04-15 10:00:00	0	0	0
2019-04-15 11:00:00	0	0	0
2019-04-15 12:00:00	0	0	0
2019-04-15 13:00:00	0	0	0
2019-04-15 14:00:00	0	0	0
2019-04-15 15:00:00	0	0	0
2019-04-15 16:00:00	0	0	0
2019-04-15 17:00:00	0	0	0
2019-04-15 18:00:00	0	0	0
2019-04-15 19:00:00	0	0	0
2019-04-15 20:00:00	0	0	0
2019-04-15 21:00:00	0	0	0
2019-04-15 22:00:00	0	0	0
2019-04-15 23:00:00	0	0	0
2019-04-16 00:00:00	0	0	0
2019-04-16 01:00:00	0	0	0
2019-04-16 02:00:00	0	0	0
2019-04-16 03:00:00	0	0	0
2019-04-16 04:00:00	0	0	0
2019-04-16 05:00:00	0	0	0
2019-04-16 06:00:00	0	0	0
2019-04-16 07:00:00	0	0	0
2019-04-16 08:00:00	0	0	0
2019-04-16 09:00:00	0	0	0
2019-04-16 10:00:00	0	0	0
2019-04-16 11:00:00	0	0	0
2019-04-16 12:00:00	0	0	0
2019-04-16 13:00:00	0	0	0
2019-04-16 14:00:00	0	0	0
2019-04-16 15:00:00	0	0	0
2019-04-16 16:00:00	0	0	0
2019-04-16 17:00:00	0	0	0
2019-04-16 18:00:00	0	0	0
2019-04-16 19:00:00	0	0	0
2019-04-16 20:00:00	0	0	0
2019-04-16 21:00:00	0	0	0
2019-04-16 22:00:00	0	0	0
2019-04-16 23:00:00	0	0	0
2019-04-17 00:00:00	0	0	0
2019-04-17 01:00:00	0	0	0
2019-04-17 02:00:00	0	0	0
2019-04-17 03:00:00	0	0	0
2019-04-17 04:00:00	0	0	0
2019-04-17 05:00:00	0	0	0
2019-04-17 06:00:00	0	0	0
2019-04-17 07:00:00	0	0	0
2019-04-17 08:00:00	0	0	0
2019-04-17 09:00:00	0	0	0
2019-04-17 10:00:00	0	0	0
2019-04-17 11:00:00	0	0	0
2019-04-17 12:00:00	0	0	0
2019-04-17 13:00:00	0	0	0
2019-04-17 14:00:00	0	0	0
2019-04-17 15:00:00	0	0	0
2019-04-17 16:00:00	0	0	0
2019-04-17 17:00:00	0	0	0
2019-04-17 18:00:00	0	0	0
2019-04-17 19:00:00	0	0	0
2019-04-17 20:00:00	0	0	0
2019-04-17 21:00:00	0	0	0
2019-04-17 22:00:00	0	0	0
2019-04-17 23:00:00	0	0	0
2019-04-18 00:00:00	0	0	0
2019-04-18 01:00:00	0	0	0
2019-04-18 02:00:00	0	0	0
2019-04-18 03:00:00	0	0	0
2019-04-18 04:00:00	0	0	0
2019-04-18 05:00:00	0	0	0
2019-04-18 06:00:00	0	0	0
2019-04-18 07:00:00	0	0	0
2019-04-18 08:00:00	0	0	0
2019-04-18 09:00:00	0	0	0
2019-04-18 10:00:00	0	0	0
2019-04-18 11:00:00	0	0	0
2019-04-18 12:00:00	0	0	0
2019-04-18 13:00:00	0	0	0
2019-04-18 14:00:00	0	0	0
2019-04-18 15:00:00	0	0	0
2019-04-18 16:00:00	0	0	0
2019-04-18 17:00:00	0	0	0
2019-04-18 18:00:00	0	0	0
2019-04-18 19:00:00	0	0	0
2019-04-18 20:00:00	0	0	0
2019-04-18 21:00:00	0	0	0
2019-04-18 22:00:00	0	0	0
2019-04-18 23:00:00	0	0	0
2019-04-19 00:00:00	0	0	0
2019-04-19 01:00:00	0	0	0
2019-04-19 02:00:00	0	0	0
2019-04-19 03:00:00	0	0	0
2019-04-19 04:00:00	0	0	0
2019-04-19 05:00:00	0	0	0
2019-04-19 06:00:00	0	0	0
2019-04-19 07:00:00	0	0	0
2019-04-19 08:00:00	0	0	0
2019-04-19 09:00:00	0	0	0
2019-04-19 10:00:00	0	0	0
2019-04-19 11:00:00	0	0	0
2019-04-19 12:00:00	0	0	0
2019-04-19 13:00:00	0	0	0
2019-04-19 14:00:00	0	0	0
2019-04-19 15:00:00	0	0	0
2019-04-19 16:00:00	0	0	0
2019-04-19 17:00:00	0	0	0
2019-04-19 18:00:00	0	0	0
2019-04-19 19:00:00	0	0	0
2019-04-19 20:00:00	0	0	0
2019-04-19 21:00:00	0	0	0
2019-04-19 22:00:00	0	0	0
2019-04-19 23:00:00	0	0	0
2019-04-20 00:00:00	0	0	0
2019-04-20 01:00:00	0	0	0
2019-04-20 02:00:00	0	0	0
2019-04-20 03:00:00	0	0	0
2019-04-20 04:00:00	0	0	0
2019-04-20 05:00:00	0	0	0
2019-04-20 06:00:00	0	0	0
2019-04-20 07:00:00	0	0	0
2019-04-20 08:00:00	0	0	0
2019-04-20 09:00:00	0	0	0
2019-04-20 10:00:00	0	0	0
2019-04-20 11:00:00	0	0	0
2019-04-20 12:00:00	0	0	0
2019-04-20 13:00:00	0	0	0
2019-04-20 14:00:00	0	0	0
2019-04-20 15:00:00	0	0	0
2019-04-20 16:00:00	0	0	0
2019-04-20 17:00:00	0	0	0
2019-04-20 18:00:00	0	0	0
2019-04-20 19:00:00	0	0	0
2019-04-20 20:00:00	0	0	0
2019-04-20 21:00:00	0	0	0
2019-04-20 22:00:00	0	0	0
2019-04-20 23:00:00	0	0	0
2019-04-21 00:00:00	0	0	0
2019-04-21 01:00:00	0	0	0
2019-04-21 02:00:00	0	0	0
2019-04-21 03:00:00	0	0	0
2019-04-21 04:00:00	0	0	0
2019-04-21 05:00:00	0	0	0
2019-04-21 06:00:00	0	0	0
2019-04-21 07:00:00	0	0	0
2019-04-21 08:00:00	0	0	0
2019-04-21 09:00:00	0	0	0
2019-04-21 10:00:00	0	0	0
2019-04-21 11:00:00	0	0	0
2019-04-21 12:00:00	0	0	0
2019-04-21 13:00:00	0	0	0
2019-04-21 14:00:00	0	0	0
2019-04-21 15:00:00	0	0	0
2019-04-21 16:00:00	0	0	0
2019-04-21 17:00:00	0	0	0
2019-04-21 18:00:00	0	0	0
2019-04-21 19:00:00	0	0	0
2019-04-21 20:00:00	0	0	0
2019-04-21 21:00:00	0	0	0
2019-04-21 22:00:00	0	0	0
2019-04-21 23:00:00	0	0	0
2019-04-22 00:00:00	0	0	0
2019-04-22 01:00:00	0	0	0
2019-04-22 02:00:00	0	0	0
2019-04-22 03:00:00	0	0	0
2019-04-22 04:00:00	0	0	0
2019-04-22 05:00:00	0	0	0
2019-04-22 06:00:00	0	0	0
2019-04-22 07:00:00	0	0	0
2019-04-22 08:00:00	0	0	0
2019-04-22 09:00:00	0	0	0
2019-04-22 10:00:00	0	0	0
2019-04-22 11:00:00	0	0	0
2019-04-22 12:00:00	0	0	0
2019-04-22 13:00:00	0	0	0
2019-04-22 14:00:00	0	0	0
2019-04-22 15:00:00	0	0	0
2019-04-22 16:00:00	0	0	0
2019-04-22 17:00:00	0	0	0
2019-04-22 18:00:00	0	0	0
2019-04-22 19:00:00	0	0	0
2019-04-22 20:00:00	0	0	0
2019-04-22 21:00:00	0	0	0
2019-04-22 22:00:00	0	0	0
2019-04-22 23:00:00	0	0	0
2019-04-23 00:00:00	0	0	0
2019-04-23 01:00:00	0	0	0
2019-04-23 02:00:00	0	0	0
2019-04-23 03:00:00	0	0	0
2019-04-23 04:00:00	0	0	0
2019-04-23 05:00:00	0	0	0
2019-04-23 06:00:00	0	0	0
2019-04-23 07:00:00	0	0	0
2019-04-23 08:00:00	0	0	0
2019-04-23 09:00:00	0	0	0
2019-04-23 10:00:00	0	0	0
2019-04-23 11:00:00	0	0	0
2019-04-23 12:00:00	0	0	0
2019-04-23 13:00:00	0	0	0
2019-04-23 14:00:00	0	0	0
2019-04-23 15:00:00	0	0	0
2019-04-23 16:00:00	0	0	0
2019-04-23 17:00:00	0	0	0
2019-04-23 18:00:00	0	0	0
2019-04-23 19:00:00	0	0	0
2019-04-23 20:00:00	0	0	0
2019-04-23 21:00:00	0	0	0
2019-04-23 22:00:00	0	0	0
2019-04-23 23:00:00	0	0	0
2019-04-24 00:00:00	0	0	0
2019-04-24 01:00:00	0	0	0
2019-04-24 02:00:00	0	0	0
2019-04-24 03:00:00	0	0	0
2019-04-24 04:00:00	0	0	0
2019-04-24 05:00:00	0	0	0
2019-04-24 06:00:00	0	0	0
2019-04-24 07:00:00	0	0	0
2019-04-24 08:00:00	0	0	0
2019-04-24 09:00:00	0	0	0
2019-04-24 10:00:00	0	0	0
2019-04-24 11:00:00	0	0	0
2019-04-24 12:00:00	0	0	0
2019-04-24 13:00:00	0	0	0
2019-04-24 14:00:00	0	0	0
2019-04-24 15:00:00	0	0	0
2019-04-24 16:00:00	0	0	0
2019-04-24 17:00:00	0	0	0
2019-04-24 18:00:00	0	0	0
2019-04-24 19:00:00	0	0	0
2019-04-24 20:00:00	0	0	0
2019-04-24 21:00:00	0	0	0
2019-04-24 22:00:00	0	0	0
2019-04-24 23:00:00	0	0	0
2019-04-25 00:00:00	0	0	0
2019-04-25 01:00:00	0	0	0
2019-04-25 02:00:00	0	0	0
2019-04-25 03:00:00	0	0	0
2019-04-25 04:00:00	0	0	0
2019-04-25 05:00:00	0	0	0
2019-04-25 06:00:00	0	0	0
2019-04-25 07:00:00	0	0	0
2019-04-25 08:00:00	0	0	0
2019-04-25 09:00:00	0	0	0
2019-04-25 10:00:00	0	0	0
2019-04-25 11:00:00	0	0	0
2019-04-25 12:00:00	0	0	0
2019-04-25 13:00:00	0	0	0
2019-04-25 14:00:00	0	0	0
2019-04-25 15:00:00	0	0	0
2019-04-25 16:00:00	0	0	0
2019-04-25 17:00:00	0	0	0
2019-04-25 18:00:00	0	0	0
2019-04-25 19:00:00	0	0	0
2019-04-25 20:00:00	0	0	0
2019-04-25 21:00:00	0	0	0
2019-04-25 22:00:00	0	0	0
2019-04-25 23:00:00	0	0	0
2019-04-26 00:00:00	0	0	0
2019-04-26 01:00:00	0	0	0
2019-04-26 02:00:00	0	0	0
2019-04-26 03:00:00	0	0	0
2019-04-26 04:00:00	0	0	0
2019-04-26 05:00:00	0	0	0
2019-04-26 06:00:00	0	0	0
2019-04-26 07:00:00	0	0	0
2019-04-26 08:00:00	0	0	0
2019-04-26 09:00:00	0	0	0
2019-04-26 10:00:00	0	0	0
2019-04-26 11:00:00	0	0	0
2019-04-26 12:00:00	0	0	0
2019-04-26 13:00:00	0	0	0
2019-04-26 14:00:00	0	0	0
2019-04-26 15:00:00	0	0	0
2019-04-26 16:00:00	0	0	0
2019-04-26 17:00:00	0	0	0
2019-04-26 18:00:00	0	0	0
2019-04-26 19:00:00	0	0	0
2019-04-26 20:00:00	0	0	0
2019-04-26 21:00:00	0	0	0
2019-04-26 22:00:00	0	0	0
2019-04-26 23:00:00	0	0	0
2019-04-27 00:00:00	0	0	0
2019-04-27 01:00:00	0	0	0
2019-04-27 02:00:00	0	0	0
2019-04-27 03:00:00	0	0	0
2019-04-27 04:00:00	0	0	0
2019-04-27 05:00:00	0	0	0
2019-04-27 06:00:00	0	0	0
2019-04-27 07:00:00	0	0	0
2019-04-27 08:00:00	0	0	0
2019-04-27 09:00:00	0	0	0
2019-04-27 10:00:00	0	0	0
2019-04-27 11:00:00	0	0	0
2019-04-27 12:00:00	0	0	0
2019-04-27 13:00:00	0	0	0
2019-04-27 14:00:00	0	0	0
2019-04-27 15:00:00	0	0	0
2019-04-27 16:00:00	0	0	0
2019-04-27 17:00:00	0	0	0
2019-04-27 18:00:00	0	0	0
2019-04-27 19:00:00	0	0	0
2019-04-27 20:00:00	0	0	0
2019-04-27 21:00:00	0	0	0
2019-04-27 22:00:00	0	0	0
2019-04-27 23:00:00	0	0	0
2019-04-28 00:00:00	0	0	0
2019-04-28 01:00:00	0	0	0
2019-04-28 02:00:00	0	0	0
2019-04-28 03:00:00	0	0	0
2019-04-28 04:00:00	0	0	0
2019-04-28 05:00:00	0	0	0
2019-04-28 06:00:00	0	0	0
2019-04-28 07:00:00	0	0	0
2019-04-28 08:00:00	0	0	0
2019-04-28 09:00:00	0	0	0
2019-04-28 10:00:00	0	0	0
2019-04-28 11:00:00	0	0	0
2019-04-28 12:00:00	0	0	0
2019-04-28 13:00:00	0	0	0
2019-04-28 14:00:00	0	0	0
2019-04-28 15:00:00	0	0	0
2019-04-28 16:00:00	0	0	0
2019-04-28 17:00:00	0	0	0
2019-04-28 18:00:00	0	0	0
2019-04-28 19:00:00	0	0	0
2019-04-28 20:00:00	0	0	0
2019-04-28 21:00:00	0	0	0
2019-04-28 22:00:00	0	0	0
2019-04-28 23:00:00	0	0	0
2019-04-29 00:00:00	0	0	0
2019-04-29 01:00:00	0	0	0
2019-04-29 02:00:00	0	0	0
2019-04-29 03:00:00	0	0	0
2019-04-29 04:00:00	0	0	0
2019-04-29 05:00:00	0	0	0
2019-04-29 06:00:00	0	0	0
2019-04-29 07:00:00	0	0	0
2019-04-29 08:00:00	0	0	0
2019-04-29 09:00:00	0	0	0
2019-04-29 10:00:00	0	0	0
2019-04-29 11:00:00	0	0	0
2019-04-29 12:00:00	0	0	0
2019-04-29 13:00:00	0	0	0
2019-04-29 14:00:00	0	0	0
2019-04-29 15:00:00	0	0	0
2019-04-29 16:00:00	0	0	0
2019-04-29 17:00:00	0	0	0
2019-04-29 18:00:00	0	0	0
2019-04-29 19:00:00	0	0	0
2019-04-29 20:00:00	0	0	0
2019-04-29 21:00:00	0	0	0
2019-04-29 22:00:00	0	0	0
2019-04-29 23:00:00	0	0	0
2019-04-30 00:00:00	0	0	0
2019-04-30 01:00:00	0	0	0
2019-04-30 02:00:00	0	0	0
2019-04-30 03:00:00	0	0	0
2019-04-30 04:00:00	0	0	0
2019-04-30 05:00:00	0	0	0
2019-04-30 06:00:00	0	0	0
2019-04-30 07:00:00	0	0	0
2019-04-30 08:00:00	0	0	0
2019-04-30 09:00:00	0	0	0
2019-04-30 10:00:00	0	0	0
2019-04-30 11:00:00	0	0	0
2019-04-30 12:00:00	0	0	0
2019-04-30 13:00:00	0	0	0
2019-04-30 14:00:00	0	0	0
2019-04-30 15:00:00	0	0	0
2019-04-30 16:00:00	0	0	0
2019-04-30 17:00:00	0	0	0
2019-04-30 18:00:00	0	0	0
2019-04-30 19:00:00	0	0	0
2019-04-30 20:00:00	0	0	0
2019-04-30 21:00:00	0	0	0
2019-04-30 22:00:00	0	0	0
2019-04-30 23:00:00	0	0	0
2019-05-01 00:00:00	0	0	0

## Sheet: PM 07031 02
Data/Hora	Intensidade(carros/hora)	Ocupacao(%)	Carga(%)
2019-04-01 00:00:00	0	0	0
2019-04-01 01:00:00	0	0	0
2019-04-01 02:00:00	0	0	0
2019-04-01 03:00:00	0	0	0
2019-04-01 04:00:00	0	0	0
2019-04-01 05:00:00	0	0	0
2019-04-01 06:00:00	0	0	0
2019-04-01 07:00:00	0	0	0
2019-04-01 08:00:00	0	0	0
2019-04-01 09:00:00	0	0	0
2019-04-01 10:00:00	0	0	0
2019-04-01 11:00:00	0	0	0
2019-04-01 12:00:00	0	0	0
2019-04-01 13:00:00	0	0	0
2019-04-01 14:00:00	0	0	0
2019-04-01 15:00:00	0	0	0
2019-04-01 16:00:00	0	0	0
2019-04-01 17:00:00	0	0	0
2019-04-01 18:00:00	0	0	0
2019-04-01 19:00:00	0	0	0
2019-04-01 20:00:00	0	0	0
2019-04-01 21:00:00	0	0	0
2019-04-01 22:00:00	0	0	0
2019-04-01 23:00:00	0	0	0
2019-04-02 00:00:00	0	0	0
2019-04-02 01:00:00	0	0	0
2019-04-02 02:00:00	0	0	0
2019-04-02 03:00:00	0	0	0
2019-04-02 04:00:00	0	0	0
2019-04-02 05:00:00	0	0	0
2019-04-02 06:00:00	0	0	0
2019-04-02 07:00:00	0	0	0
2019-04-02 08:00:00	0	0	0
2019-04-02 09:00:00	0	0	0
2019-04-02 10:00:00	0	0	0
2019-04-02 11:00:00	0	0	0
2019-04-02 12:00:00	0	0	0
2019-04-02 13:00:00	0	0	0
2019-04-02 14:00:00	0	0	0
2019-04-02 15:00:00	0	0	0
2019-04-02 16:00:00	0	0	0
2019-04-02 17:00:00	0	0	0
2019-04-02 18:00:00	0	0	0
2019-04-02 19:00:00	0	0	0
2019-04-02 20:00:00	0	0	0
2019-04-02 21:00:00	0	0	0
2019-04-02 22:00:00	0	0	0
2019-04-02 23:00:00	0	0	0
2019-04-03 00:00:00	0	0	0
2019-04-03 01:00:00	0	0	0
2019-04-03 02:00:00	0	0	0
2019-04-03 03:00:00	0	0	0
2019-04-03 04:00:00	0	0	0
2019-04-03 05:00:00	0	0	0
2019-04-03 06:00:00	0	0	0
2019-04-03 07:00:00	0	0	0
2019-04-03 08:00:00	0	0	0
2019-04-03 09:00:00	0	0	0
2019-04-03 10:00:00	0	0	0
2019-04-03 11:00:00	0	0	0
2019-04-03 12:00:00	0	0	0
2019-04-03 13:00:00	0	0	0
2019-04-03 14:00:00	0	0	0
2019-04-03 15:00:00	0	0	0
2019-04-03 16:00:00	0	0	0
2019-04-03 17:00:00	0	0	0
2019-04-03 18:00:00	0	0	0
2019-04-03 19:00:00	0	0	0
2019-04-03 20:00:00	0	0	0
2019-04-03 21:00:00	0	0	0
2019-04-03 22:00:00	0	0	0
2019-04-03 23:00:00	0	0	0
2019-04-04 00:00:00	0	0	0
2019-04-04 01:00:00	0	0	0
2019-04-04 02:00:00	0	0	0
2019-04-04 03:00:00	0	0	0
2019-04-04 04:00:00	0	0	0
2019-04-04 05:00:00	0	0	0
2019-04-04 06:00:00	0	0	0
2019-04-04 07:00:00	0	0	0
2019-04-04 08:00:00	0	0	0
2019-04-04 09:00:00	0	0	0
2019-04-04 10:00:00	0	0	0
2019-04-04 11:00:00	0	0	0
2019-04-04 12:00:00	0	0	0
2019-04-04 13:00:00	0	0	0
2019-04-04 14:00:00	0	0	0
2019-04-04 15:00:00	0	0	0
2019-04-04 16:00:00	0	0	0
2019-04-04 17:00:00	0	0	0
2019-04-04 18:00:00	0	0	0
2019-04-04 19:00:00	0	0	0
2019-04-04 20:00:00	0	0	0
2019-04-04 21:00:00	0	0	0
2019-04-04 22:00:00	0	0	0
2019-04-04 23:00:00	0	0	0
2019-04-05 00:00:00	0	0	0
2019-04-05 01:00:00	0	0	0
2019-04-05 02:00:00	0	0	0
2019-04-05 03:00:00	0	0	0
2019-04-05 04:00:00	0	0	0
2019-04-05 05:00:00	0	0	0
2019-04-05 06:00:00	0	0	0
2019-04-05 07:00:00	0	0	0
2019-04-05 08:00:00	0	0	0
2019-04-05 09:00:00	0	0	0
2019-04-05 10:00:00	0	0	0
2019-04-05 11:00:00	0	0	0
2019-04-05 12:00:00	0	0	0
2019-04-05 13:00:00	0	0	0
2019-04-05 14:00:00	0	0	0
2019-04-05 15:00:00	0	0	0
2019-04-05 16:00:00	0	0	0
2019-04-05 17:00:00	0	0	0
2019-04-05 18:00:00	0	0	0
2019-04-05 19:00:00	0	0	0
2019-04-05 20:00:00	0	0	0
2019-04-05 21:00:00	0	0	0
2019-04-05 22:00:00	0	0	0
2019-04-05 23:00:00	0	0	0
2019-04-06 00:00:00	0	0	0
2019-04-06 01:00:00	0	0	0
2019-04-06 02:00:00	0	0	0
2019-04-06 03:00:00	0	0	0
2019-04-06 04:00:00	0	0	0
2019-04-06 05:00:00	0	0	0
2019-04-06 06:00:00	0	0	0
2019-04-06 07:00:00	0	0	0
2019-04-06 08:00:00	0	0	0
2019-04-06 09:00:00	0	0	0
2019-04-06 10:00:00	0	0	0
2019-04-06 11:00:00	0	0	0
2019-04-06 12:00:00	0	0	0
2019-04-06 13:00:00	0	0	0
2019-04-06 14:00:00	0	0	0
2019-04-06 15:00:00	0	0	0
2019-04-06 16:00:00	0	0	0
2019-04-06 17:00:00	0	0	0
2019-04-06 18:00:00	0	0	0
2019-04-06 19:00:00	0	0	0
2019-04-06 20:00:00	0	0	0
2019-04-06 21:00:00	0	0	0
2019-04-06 22:00:00	0	0	0
2019-04-06 23:00:00	0	0	0
2019-04-07 00:00:00	0	0	0
2019-04-07 01:00:00	0	0	0
2019-04-07 02:00:00	0	0	0
2019-04-07 03:00:00	0	0	0
2019-04-07 04:00:00	0	0	0
2019-04-07 05:00:00	0	0	0
2019-04-07 06:00:00	0	0	0
2019-04-07 07:00:00	0	0	0
2019-04-07 08:00:00	0	0	0
2019-04-07 09:00:00	0	0	0
2019-04-07 10:00:00	0	0	0
2019-04-07 11:00:00	0	0	0
2019-04-07 12:00:00	0	0	0
2019-04-07 13:00:00	0	0	0
2019-04-07 14:00:00	0	0	0
2019-04-07 15:00:00	0	0	0
2019-04-07 16:00:00	0	0	0
2019-04-07 17:00:00	0	0	0
2019-04-07 18:00:00	0	0	0
2019-04-07 19:00:00	0	0	0
2019-04-07 20:00:00	0	0	0
2019-04-07 21:00:00	0	0	0
2019-04-07 22:00:00	0	0	0
2019-04-07 23:00:00	0	0	0
2019-04-08 00:00:00	0	0	0
2019-04-08 01:00:00	0	0	0
2019-04-08 02:00:00	0	0	0
2019-04-08 03:00:00	0	0	0
2019-04-08 04:00:00	0	0	0
2019-04-08 05:00:00	0	0	0
2019-04-08 06:00:00	0	0	0
2019-04-08 07:00:00	0	0	0
2019-04-08 08:00:00	0	0	0
2019-04-08 09:00:00	0	0	0
2019-04-08 10:00:00	0	0	0
2019-04-08 11:00:00	0	0	0
2019-04-08 12:00:00	0	0	0
2019-04-08 13:00:00	0	0	0
2019-04-08 14:00:00	0	0	0
2019-04-08 15:00:00	0	0	0
2019-04-08 16:00:00	0	0	0
2019-04-08 17:00:00	0	0	0
2019-04-08 18:00:00	0	0	0
2019-04-08 19:00:00	0	0	0
2019-04-08 20:00:00	0	0	0
2019-04-08 21:00:00	0	0	0
2019-04-08 22:00:00	0	0	0
2019-04-08 23:00:00	0	0	0
2019-04-09 00:00:00	0	0	0
2019-04-09 01:00:00	0	0	0
2019-04-09 02:00:00	0	0	0
2019-04-09 03:00:00	0	0	0
2019-04-09 04:00:00	0	0	0
2019-04-09 05:00:00	0	0	0
2019-04-09 06:00:00	0	0	0
2019-04-09 07:00:00	0	0	0
2019-04-09 08:00:00	0	0	0
2019-04-09 09:00:00	0	0	0
2019-04-09 10:00:00	0	0	0
2019-04-09 11:00:00	0	0	0
2019-04-09 12:00:00	0	0	0
2019-04-09 13:00:00	0	0	0
2019-04-09 14:00:00	0	0	0
2019-04-09 15:00:00	0	0	0
2019-04-09 16:00:00	0	0	0
2019-04-09 17:00:00	0	0	0
2019-04-09 18:00:00	0	0	0
2019-04-09 19:00:00	0	0	0
2019-04-09 20:00:00	0	0	0
2019-04-09 21:00:00	0	0	0
2019-04-09 22:00:00	0	0	0
2019-04-09 23:00:00	0	0	0
2019-04-10 00:00:00	0	0	0
2019-04-10 01:00:00	0	0	0
2019-04-10 02:00:00	0	0	0
2019-04-10 03:00:00	0	0	0
2019-04-10 04:00:00	0	0	0
2019-04-10 05:00:00	0	0	0
2019-04-10 06:00:00	0	0	0
2019-04-10 07:00:00	0	0	0
2019-04-10 08:00:00	0	0	0
2019-04-10 09:00:00	0	0	0
2019-04-10 10:00:00	0	0	0
2019-04-10 11:00:00	0	0	0
2019-04-10 12:00:00	0	0	0
2019-04-10 13:00:00	0	0	0
2019-04-10 14:00:00	0	0	0
2019-04-10 15:00:00	0	0	0
2019-04-10 16:00:00	0	0	0
2019-04-10 17:00:00	0	0	0
2019-04-10 18:00:00	0	0	0
2019-04-10 19:00:00	0	0	0
2019-04-10 20:00:00	0	0	0
2019-04-10 21:00:00	0	0	0
2019-04-10 22:00:00	0	0	0
2019-04-10 23:00:00	0	0	0
2019-04-11 00:00:00	0	0	0
2019-04-11 01:00:00	0	0	0
2019-04-11 02:00:00	0	0	0
2019-04-11 03:00:00	0	0	0
2019-04-11 04:00:00	0	0	0
2019-04-11 05:00:00	0	0	0
2019-04-11 06:00:00	0	0	0
2019-04-11 07:00:00	0	0	0
2019-04-11 08:00:00	0	0	0
2019-04-11 09:00:00	0	0	0
2019-04-11 10:00:00	0	0	0
2019-04-11 11:00:00	0	0	0
2019-04-11 12:00:00	0	0	0
2019-04-11 13:00:00	0	0	0
2019-04-11 14:00:00	0	0	0
2019-04-11 15:00:00	0	0	0
2019-04-11 16:00:00	0	0	0
2019-04-11 17:00:00	0	0	0
2019-04-11 18:00:00	0	0	0
2019-04-11 19:00:00	0	0	0
2019-04-11 20:00:00	0	0	0
2019-04-11 21:00:00	0	0	0
2019-04-11 22:00:00	0	0	0
2019-04-11 23:00:00	0	0	0
2019-04-12 00:00:00	0	0	0
2019-04-12 01:00:00	0	0	0
2019-04-12 02:00:00	0	0	0
2019-04-12 03:00:00	0	0	0
2019-04-12 04:00:00	0	0	0
2019-04-12 05:00:00	0	0	0
2019-04-12 06:00:00	0	0	0
2019-04-12 07:00:00	0	0	0
2019-04-12 08:00:00	0	0	0
2019-04-12 09:00:00	0	0	0
2019-04-12 10:00:00	0	0	0
2019-04-12 11:00:00	0	0	0
2019-04-12 12:00:00	0	0	0
2019-04-12 13:00:00	0	0	0
2019-04-12 14:00:00	0	0	0
2019-04-12 15:00:00	0	0	0
2019-04-12 16:00:00	0	0	0
2019-04-12 17:00:00	0	0	0
2019-04-12 18:00:00	0	0	0
2019-04-12 19:00:00	0	0	0
2019-04-12 20:00:00	0	0	0
2019-04-12 21:00:00	0	0	0
2019-04-12 22:00:00	0	0	0
2019-04-12 23:00:00	0	0	0
2019-04-13 00:00:00	0	0	0
2019-04-13 01:00:00	0	0	0
2019-04-13 02:00:00	0	0	0
2019-04-13 03:00:00	0	0	0
2019-04-13 04:00:00	0	0	0
2019-04-13 05:00:00	0	0	0
2019-04-13 06:00:00	0	0	0
2019-04-13 07:00:00	0	0	0
2019-04-13 08:00:00	0	0	0
2019-04-13 09:00:00	0	0	0
2019-04-13 10:00:00	0	0	0
2019-04-13 11:00:00	0	0	0
2019-04-13 12:00:00	0	0	0
2019-04-13 13:00:00	0	0	0
2019-04-13 14:00:00	0	0	0
2019-04-13 15:00:00	0	0	0
2019-04-13 16:00:00	0	0	0
2019-04-13 17:00:00	0	0	0
2019-04-13 18:00:00	0	0	0
2019-04-13 19:00:00	0	0	0
2019-04-13 20:00:00	0	0	0
2019-04-13 21:00:00	0	0	0
2019-04-13 22:00:00	0	0	0
2019-04-13 23:00:00	0	0	0
2019-04-14 00:00:00	0	0	0
2019-04-14 01:00:00	0	0	0
2019-04-14 02:00:00	0	0	0
2019-04-14 03:00:00	0	0	0
2019-04-14 04:00:00	0	0	0
2019-04-14 05:00:00	0	0	0
2019-04-14 06:00:00	0	0	0
2019-04-14 07:00:00	0	0	0
2019-04-14 08:00:00	0	0	0
2019-04-14 09:00:00	0	0	0
2019-04-14 10:00:00	0	0	0
2019-04-14 11:00:00	0	0	0
2019-04-14 12:00:00	0	0	0
2019-04-14 13:00:00	0	0	0
2019-04-14 14:00:00	0	0	0
2019-04-14 15:00:00	0	0	0
2019-04-14 16:00:00	0	0	0
2019-04-14 17:00:00	0	0	0
2019-04-14 18:00:00	0	0	0
2019-04-14 19:00:00	0	0	0
2019-04-14 20:00:00	0	0	0
2019-04-14 21:00:00	0	0	0
2019-04-14 22:00:00	0	0	0
2019-04-14 23:00:00	0	0	0
2019-04-15 00:00:00	0	0	0
2019-04-15 01:00:00	0	0	0
2019-04-15 02:00:00	0	0	0
2019-04-15 03:00:00	0	0	0
2019-04-15 04:00:00	0	0	0
2019-04-15 05:00:00	0	0	0
2019-04-15 06:00:00	0	0	0
2019-04-15 07:00:00	0	0	0
2019-04-15 08:00:00	0	0	0
2019-04-15 09:00:00	0	0	0
2019-04-15 10:00:00	0	0	0
2019-04-15 11:00:00	0	0	0
2019-04-15 12:00:00	0	0	0
2019-04-15 13:00:00	0	0	0
2019-04-15 14:00:00	0	0	0
2019-04-15 15:00:00	0	0	0
2019-04-15 16:00:00	0	0	0
2019-04-15 17:00:00	0	0	0
2019-04-15 18:00:00	0	0	0
2019-04-15 19:00:00	0	0	0
2019-04-15 20:00:00	0	0	0
2019-04-15 21:00:00	0	0	0
2019-04-15 22:00:00	0	0	0
2019-04-15 23:00:00	0	0	0
2019-04-16 00:00:00	0	0	0
2019-04-16 01:00:00	0	0	0
2019-04-16 02:00:00	0	0	0
2019-04-16 03:00:00	0	0	0
2019-04-16 04:00:00	0	0	0
2019-04-16 05:00:00	0	0	0
2019-04-16 06:00:00	0	0	0
2019-04-16 07:00:00	0	0	0
2019-04-16 08:00:00	0	0	0
2019-04-16 09:00:00	0	0	0
2019-04-16 10:00:00	0	0	0
2019-04-16 11:00:00	0	0	0
2019-04-16 12:00:00	0	0	0
2019-04-16 13:00:00	0	0	0
2019-04-16 14:00:00	0	0	0
2019-04-16 15:00:00	0	0	0
2019-04-16 16:00:00	0	0	0
2019-04-16 17:00:00	0	0	0
2019-04-16 18:00:00	0	0	0
2019-04-16 19:00:00	0	0	0
2019-04-16 20:00:00	0	0	0
2019-04-16 21:00:00	0	0	0
2019-04-16 22:00:00	0	0	0
2019-04-16 23:00:00	0	0	0
2019-04-17 00:00:00	0	0	0
2019-04-17 01:00:00	0	0	0
2019-04-17 02:00:00	0	0	0
2019-04-17 03:00:00	0	0	0
2019-04-17 04:00:00	0	0	0
2019-04-17 05:00:00	0	0	0
2019-04-17 06:00:00	0	0	0
2019-04-17 07:00:00	0	0	0
2019-04-17 08:00:00	0	0	0
2019-04-17 09:00:00	0	0	0
2019-04-17 10:00:00	0	0	0
2019-04-17 11:00:00	0	0	0
2019-04-17 12:00:00	0	0	0
2019-04-17 13:00:00	0	0	0
2019-04-17 14:00:00	0	0	0
2019-04-17 15:00:00	0	0	0
2019-04-17 16:00:00	0	0	0
2019-04-17 17:00:00	0	0	0
2019-04-17 18:00:00	0	0	0
2019-04-17 19:00:00	0	0	0
2019-04-17 20:00:00	0	0	0
2019-04-17 21:00:00	0	0	0
2019-04-17 22:00:00	0	0	0
2019-04-17 23:00:00	0	0	0
2019-04-18 00:00:00	0	0	0
2019-04-18 01:00:00	0	0	0
2019-04-18 02:00:00	0	0	0
2019-04-18 03:00:00	0	0	0
2019-04-18 04:00:00	0	0	0
2019-04-18 05:00:00	0	0	0
2019-04-18 06:00:00	0	0	0
2019-04-18 07:00:00	0	0	0
2019-04-18 08:00:00	0	0	0
2019-04-18 09:00:00	0	0	0
2019-04-18 10:00:00	0	0	0
2019-04-18 11:00:00	0	0	0
2019-04-18 12:00:00	0	0	0
2019-04-18 13:00:00	0	0	0
2019-04-18 14:00:00	0	0	0
2019-04-18 15:00:00	0	0	0
2019-04-18 16:00:00	0	0	0
2019-04-18 17:00:00	0	0	0
2019-04-18 18:00:00	0	0	0
2019-04-18 19:00:00	0	0	0
2019-04-18 20:00:00	0	0	0
2019-04-18 21:00:00	0	0	0
2019-04-18 22:00:00	0	0	0
2019-04-18 23:00:00	0	0	0
2019-04-19 00:00:00	0	0	0
2019-04-19 01:00:00	0	0	0
2019-04-19 02:00:00	0	0	0
2019-04-19 03:00:00	0	0	0
2019-04-19 04:00:00	0	0	0
2019-04-19 05:00:00	0	0	0
2019-04-19 06:00:00	0	0	0
2019-04-19 07:00:00	0	0	0
2019-04-19 08:00:00	0	0	0
2019-04-19 09:00:00	0	0	0
2019-04-19 10:00:00	0	0	0
2019-04-19 11:00:00	0	0	0
2019-04-19 12:00:00	0	0	0
2019-04-19 13:00:00	0	0	0
2019-04-19 14:00:00	0	0	0
2019-04-19 15:00:00	0	0	0
2019-04-19 16:00:00	0	0	0
2019-04-19 17:00:00	0	0	0
2019-04-19 18:00:00	0	0	0
2019-04-19 19:00:00	0	0	0
2019-04-19 20:00:00	0	0	0
2019-04-19 21:00:00	0	0	0
2019-04-19 22:00:00	0	0	0
2019-04-19 23:00:00	0	0	0
2019-04-20 00:00:00	0	0	0
2019-04-20 01:00:00	0	0	0
2019-04-20 02:00:00	0	0	0
2019-04-20 03:00:00	0	0	0
2019-04-20 04:00:00	0	0	0
2019-04-20 05:00:00	0	0	0
2019-04-20 06:00:00	0	0	0
2019-04-20 07:00:00	0	0	0
2019-04-20 08:00:00	0	0	0
2019-04-20 09:00:00	0	0	0
2019-04-20 10:00:00	0	0	0
2019-04-20 11:00:00	0	0	0
2019-04-20 12:00:00	0	0	0
2019-04-20 13:00:00	0	0	0
2019-04-20 14:00:00	0	0	0
2019-04-20 15:00:00	0	0	0
2019-04-20 16:00:00	0	0	0
2019-04-20 17:00:00	0	0	0
2019-04-20 18:00:00	0	0	0
2019-04-20 19:00:00	0	0	0
2019-04-20 20:00:00	0	0	0
2019-04-20 21:00:00	0	0	0
2019-04-20 22:00:00	0	0	0
2019-04-20 23:00:00	0	0	0
2019-04-21 00:00:00	0	0	0
2019-04-21 01:00:00	0	0	0
2019-04-21 02:00:00	0	0	0
2019-04-21 03:00:00	0	0	0
2019-04-21 04:00:00	0	0	0
2019-04-21 05:00:00	0	0	0
2019-04-21 06:00:00	0	0	0
2019-04-21 07:00:00	0	0	0
2019-04-21 08:00:00	0	0	0
2019-04-21 09:00:00	0	0	0
2019-04-21 10:00:00	0	0	0
2019-04-21 11:00:00	0	0	0
2019-04-21 12:00:00	0	0	0
2019-04-21 13:00:00	0	0	0
2019-04-21 14:00:00	0	0	0
2019-04-21 15:00:00	0	0	0
2019-04-21 16:00:00	0	0	0
2019-04-21 17:00:00	0	0	0
2019-04-21 18:00:00	0	0	0
2019-04-21 19:00:00	0	0	0
2019-04-21 20:00:00	0	0	0
2019-04-21 21:00:00	0	0	0
2019-04-21 22:00:00	0	0	0
2019-04-21 23:00:00	0	0	0
2019-04-22 00:00:00	0	0	0
2019-04-22 01:00:00	0	0	0
2019-04-22 02:00:00	0	0	0
2019-04-22 03:00:00	0	0	0
2019-04-22 04:00:00	0	0	0
2019-04-22 05:00:00	0	0	0
2019-04-22 06:00:00	0	0	0
2019-04-22 07:00:00	0	0	0
2019-04-22 08:00:00	0	0	0
2019-04-22 09:00:00	0	0	0
2019-04-22 10:00:00	0	0	0
2019-04-22 11:00:00	0	0	0
2019-04-22 12:00:00	0	0	0
2019-04-22 13:00:00	0	0	0
2019-04-22 14:00:00	0	0	0
2019-04-22 15:00:00	0	0	0
2019-04-22 16:00:00	0	0	0
2019-04-22 17:00:00	0	0	0
2019-04-22 18:00:00	0	0	0
2019-04-22 19:00:00	0	0	0
2019-04-22 20:00:00	0	0	0
2019-04-22 21:00:00	0	0	0
2019-04-22 22:00:00	0	0	0
2019-04-22 23:00:00	0	0	0
2019-04-23 00:00:00	0	0	0
2019-04-23 01:00:00	0	0	0
2019-04-23 02:00:00	0	0	0
2019-04-23 03:00:00	0	0	0
2019-04-23 04:00:00	0	0	0
2019-04-23 05:00:00	0	0	0
2019-04-23 06:00:00	0	0	0
2019-04-23 07:00:00	0	0	0
2019-04-23 08:00:00	0	0	0
2019-04-23 09:00:00	0	0	0
2019-04-23 10:00:00	0	0	0
2019-04-23 11:00:00	0	0	0
2019-04-23 12:00:00	0	0	0
2019-04-23 13:00:00	0	0	0
2019-04-23 14:00:00	0	0	0
2019-04-23 15:00:00	0	0	0
2019-04-23 16:00:00	0	0	0
2019-04-23 17:00:00	0	0	0
2019-04-23 18:00:00	0	0	0
2019-04-23 19:00:00	0	0	0
2019-04-23 20:00:00	0	0	0
2019-04-23 21:00:00	0	0	0
2019-04-23 22:00:00	0	0	0
2019-04-23 23:00:00	0	0	0
2019-04-24 00:00:00	0	0	0
2019-04-24 01:00:00	0	0	0
2019-04-24 02:00:00	0	0	0
2019-04-24 03:00:00	0	0	0
2019-04-24 04:00:00	0	0	0
2019-04-24 05:00:00	0	0	0
2019-04-24 06:00:00	0	0	0
2019-04-24 07:00:00	0	0	0
2019-04-24 08:00:00	0	0	0
2019-04-24 09:00:00	0	0	0
2019-04-24 10:00:00	0	0	0
2019-04-24 11:00:00	0	0	0
2019-04-24 12:00:00	0	0	0
2019-04-24 13:00:00	0	0	0
2019-04-24 14:00:00	0	0	0
2019-04-24 15:00:00	0	0	0
2019-04-24 16:00:00	0	0	0
2019-04-24 17:00:00	0	0	0
2019-04-24 18:00:00	0	0	0
2019-04-24 19:00:00	0	0	0
2019-04-24 20:00:00	0	0	0
2019-04-24 21:00:00	0	0	0
2019-04-24 22:00:00	0	0	0
2019-04-24 23:00:00	0	0	0
2019-04-25 00:00:00	0	0	0
2019-04-25 01:00:00	0	0	0
2019-04-25 02:00:00	0	0	0
2019-04-25 03:00:00	0	0	0
2019-04-25 04:00:00	0	0	0
2019-04-25 05:00:00	0	0	0
2019-04-25 06:00:00	0	0	0
2019-04-25 07:00:00	0	0	0
2019-04-25 08:00:00	0	0	0
2019-04-25 09:00:00	0	0	0
2019-04-25 10:00:00	0	0	0
2019-04-25 11:00:00	0	0	0
2019-04-25 12:00:00	0	0	0
2019-04-25 13:00:00	0	0	0
2019-04-25 14:00:00	0	0	0
2019-04-25 15:00:00	0	0	0
2019-04-25 16:00:00	0	0	0
2019-04-25 17:00:00	0	0	0
2019-04-25 18:00:00	0	0	0
2019-04-25 19:00:00	0	0	0
2019-04-25 20:00:00	0	0	0
2019-04-25 21:00:00	0	0	0
2019-04-25 22:00:00	0	0	0
2019-04-25 23:00:00	0	0	0
2019-04-26 00:00:00	0	0	0
2019-04-26 01:00:00	0	0	0
2019-04-26 02:00:00	0	0	0
2019-04-26 03:00:00	0	0	0
2019-04-26 04:00:00	0	0	0
2019-04-26 05:00:00	0	0	0
2019-04-26 06:00:00	0	0	0
2019-04-26 07:00:00	0	0	0
2019-04-26 08:00:00	0	0	0
2019-04-26 09:00:00	0	0	0
2019-04-26 10:00:00	0	0	0
2019-04-26 11:00:00	0	0	0
2019-04-26 12:00:00	0	0	0
2019-04-26 13:00:00	0	0	0
2019-04-26 14:00:00	0	0	0
2019-04-26 15:00:00	0	0	0
2019-04-26 16:00:00	0	0	0
2019-04-26 17:00:00	0	0	0
2019-04-26 18:00:00	0	0	0
2019-04-26 19:00:00	0	0	0
2019-04-26 20:00:00	0	0	0
2019-04-26 21:00:00	0	0	0
2019-04-26 22:00:00	0	0	0
2019-04-26 23:00:00	0	0	0
2019-04-27 00:00:00	0	0	0
2019-04-27 01:00:00	0	0	0
2019-04-27 02:00:00	0	0	0
2019-04-27 03:00:00	0	0	0
2019-04-27 04:00:00	0	0	0
2019-04-27 05:00:00	0	0	0
2019-04-27 06:00:00	0	0	0
2019-04-27 07:00:00	0	0	0
2019-04-27 08:00:00	0	0	0
2019-04-27 09:00:00	0	0	0
2019-04-27 10:00:00	0	0	0
2019-04-27 11:00:00	0	0	0
2019-04-27 12:00:00	0	0	0
2019-04-27 13:00:00	0	0	0
2019-04-27 14:00:00	0	0	0
2019-04-27 15:00:00	0	0	0
2019-04-27 16:00:00	0	0	0
2019-04-27 17:00:00	0	0	0
2019-04-27 18:00:00	0	0	0
2019-04-27 19:00:00	0	0	0
2019-04-27 20:00:00	0	0	0
2019-04-27 21:00:00	0	0	0
2019-04-27 22:00:00	0	0	0
2019-04-27 23:00:00	0	0	0
2019-04-28 00:00:00	0	0	0
2019-04-28 01:00:00	0	0	0
2019-04-28 02:00:00	0	0	0
2019-04-28 03:00:00	0	0	0
2019-04-28 04:00:00	0	0	0
2019-04-28 05:00:00	0	0	0
2019-04-28 06:00:00	0	0	0
2019-04-28 07:00:00	0	0	0
2019-04-28 08:00:00	0	0	0
2019-04-28 09:00:00	0	0	0
2019-04-28 10:00:00	0	0	0
2019-04-28 11:00:00	0	0	0
2019-04-28 12:00:00	0	0	0
2019-04-28 13:00:00	0	0	0
2019-04-28 14:00:00	0	0	0
2019-04-28 15:00:00	0	0	0
2019-04-28 16:00:00	0	0	0
2019-04-28 17:00:00	0	0	0
2019-04-28 18:00:00	0	0	0
2019-04-28 19:00:00	0	0	0
2019-04-28 20:00:00	0	0	0
2019-04-28 21:00:00	0	0	0
2019-04-28 22:00:00	0	0	0
2019-04-28 23:00:00	0	0	0
2019-04-29 00:00:00	0	0	0
2019-04-29 01:00:00	0	0	0
2019-04-29 02:00:00	0	0	0
2019-04-29 03:00:00	0	0	0
2019-04-29 04:00:00	0	0	0
2019-04-29 05:00:00	0	0	0
2019-04-29 06:00:00	0	0	0
2019-04-29 07:00:00	0	0	0
2019-04-29 08:00:00	0	0	0
2019-04-29 09:00:00	0	0	0
2019-04-29 10:00:00	0	0	0
2019-04-29 11:00:00	0	0	0
2019-04-29 12:00:00	0	0	0
2019-04-29 13:00:00	0	0	0
2019-04-29 14:00:00	0	0	0
2019-04-29 15:00:00	0	0	0
2019-04-29 16:00:00	0	0	0
2019-04-29 17:00:00	0	0	0
2019-04-29 18:00:00	0	0	0
2019-04-29 19:00:00	0	0	0
2019-04-29 20:00:00	0	0	0
2019-04-29 21:00:00	0	0	0
2019-04-29 22:00:00	0	0	0
2019-04-29 23:00:00	0	0	0
2019-04-30 00:00:00	0	0	0
2019-04-30 01:00:00	0	0	0
2019-04-30 02:00:00	0	0	0
2019-04-30 03:00:00	0	0	0
2019-04-30 04:00:00	0	0	0
2019-04-30 05:00:00	0	0	0
2019-04-30 06:00:00	0	0	0
2019-04-30 07:00:00	0	0	0
2019-04-30 08:00:00	0	0	0
2019-04-30 09:00:00	0	0	0
2019-04-30 10:00:00	0	0	0
2019-04-30 11:00:00	0	0	0
2019-04-30 12:00:00	0	0	0
2019-04-30 13:00:00	0	0	0
2019-04-30 14:00:00	0	0	0
2019-04-30 15:00:00	0	0	0
2019-04-30 16:00:00	0	0	0
2019-04-30 17:00:00	0	0	0
2019-04-30 18:00:00	0	0	0
2019-04-30 19:00:00	0	0	0
2019-04-30 20:00:00	0	0	0
2019-04-30 21:00:00	0	0	0
2019-04-30 22:00:00	0	0	0
2019-04-30 23:00:00	0	0	0
2019-05-01 00:00:00	0	0	0

[truncated: 18 more sheets: PM 07031 04, PM 07032 01, PM 07032 041, PM 07032 042, PM 07050 01, PM 07050 05, PM 07050 06, PM 07060 07, PM 07060 08, PM 07070 01, PM 07070 04, PM 07070 05, PM 07070 07, PM 07080 031, PM 07080 032, PM 07080 033, PM 07080 06, PM 07080 08]
