# Supplementary material for: Traffic light optimization using non-dominated sorting genetic algorithm (NSGA2)
Source: Sci Rep. 2023 Sep 20;13:15550. doi: 10.1038/s41598-023-38884-2 (PMC10511403; doi:10.1038/s41598-023-38884-2)
Supplement: Supplementary file 1 — Supplementary Information. [file 41598_2023_38884_MOESM1_ESM.zip › dadosBHTrans/dados BHTrans 2019/xls/Lourdes.xls]

## Sheet: PM 06200 01
Data/Hora	Intensidade(carros/hora)	Ocupacao(%)	Carga(%)
2019-04-01 00:00:00	0	0	0
2019-04-01 01:00:00	0	0	0
2019-04-01 02:00:00	0	0	0
2019-04-01 03:00:00	0	0	0
2019-04-01 04:00:00	0	0	0
2019-04-01 05:00:00	0	0	0
2019-04-01 06:00:00	0	0	0
2019-04-01 07:00:00	0	0	0
2019-04-01 08:00:00	0	0	0
2019-04-01 09:00:00	0	0	0
2019-04-01 10:00:00	0	0	0
2019-04-01 11:00:00	0	0	0
2019-04-01 12:00:00	0	0	0
2019-04-01 13:00:00	0	0	0
2019-04-01 14:00:00	0	0	0
2019-04-01 15:00:00	0	0	0
2019-04-01 16:00:00	0	0	0
2019-04-01 17:00:00	0	0	0
2019-04-01 18:00:00	0	0	0
2019-04-01 19:00:00	0	0	0
2019-04-01 20:00:00	0	0	0
2019-04-01 21:00:00	0	0	0
2019-04-01 22:00:00	0	0	0
2019-04-01 23:00:00	0	0	0
2019-04-02 00:00:00	0	0	0
2019-04-02 01:00:00	0	0	0
2019-04-02 02:00:00	0	0	0
2019-04-02 03:00:00	0	0	0
2019-04-02 04:00:00	0	0	0
2019-04-02 05:00:00	0	0	0
2019-04-02 06:00:00	0	0	0
2019-04-02 07:00:00	0	0	0
2019-04-02 08:00:00	0	0	0
2019-04-02 09:00:00	0	0	0
2019-04-02 10:00:00	0	0	0
2019-04-02 11:00:00	0	0	0
2019-04-02 12:00:00	0	0	0
2019-04-02 13:00:00	0	0	0
2019-04-02 14:00:00	0	0	0
2019-04-02 15:00:00	0	0	0
2019-04-02 16:00:00	0	0	0
2019-04-02 17:00:00	0	0	0
2019-04-02 18:00:00	0	0	0
2019-04-02 19:00:00	0	0	0
2019-04-02 20:00:00	0	0	0
2019-04-02 21:00:00	0	0	0
2019-04-02 22:00:00	0	0	0
2019-04-02 23:00:00	0	0	0
2019-04-03 00:00:00	0	0	0
2019-04-03 01:00:00	0	0	0
2019-04-03 02:00:00	0	0	0
2019-04-03 03:00:00	0	0	0
2019-04-03 04:00:00	0	0	0
2019-04-03 05:00:00	0	0	0
2019-04-03 06:00:00	0	0	0
2019-04-03 07:00:00	0	0	0
2019-04-03 08:00:00	0	0	0
2019-04-03 09:00:00	0	0	0
2019-04-03 10:00:00	0	0	0
2019-04-03 11:00:00	0	0	0
2019-04-03 12:00:00	0	0	0
2019-04-03 13:00:00	0	0	0
2019-04-03 14:00:00	0	0	0
2019-04-03 15:00:00	0	0	0
2019-04-03 16:00:00	0	0	0
2019-04-03 17:00:00	0	0	0
2019-04-03 18:00:00	0	0	0
2019-04-03 19:00:00	0	0	0
2019-04-03 20:00:00	0	0	0
2019-04-03 21:00:00	0	0	0
2019-04-03 22:00:00	0	0	0
2019-04-03 23:00:00	0	0	0
2019-04-04 00:00:00	0	0	0
2019-04-04 01:00:00	0	0	0
2019-04-04 02:00:00	0	0	0
2019-04-04 03:00:00	0	0	0
2019-04-04 04:00:00	0	0	0
2019-04-04 05:00:00	0	0	0
2019-04-04 06:00:00	0	0	0
2019-04-04 07:00:00	0	0	0
2019-04-04 08:00:00	0	0	0
2019-04-04 09:00:00	0	0	0
2019-04-04 10:00:00	0	0	0
2019-04-04 11:00:00	0	0	0
2019-04-04 12:00:00	0	0	0
2019-04-04 13:00:00	0	0	0
2019-04-04 14:00:00	0	0	0
2019-04-04 15:00:00	0	0	0
2019-04-04 16:00:00	0	0	0
2019-04-04 17:00:00	0	0	0
2019-04-04 18:00:00	0	0	0
2019-04-04 19:00:00	0	0	0
2019-04-04 20:00:00	0	0	0
2019-04-04 21:00:00	0	0	0
2019-04-04 22:00:00	0	0	0
2019-04-04 23:00:00	0	0	0
2019-04-05 00:00:00	0	0	0
2019-04-05 01:00:00	0	0	0
2019-04-05 02:00:00	0	0	0
2019-04-05 03:00:00	0	0	0
2019-04-05 04:00:00	0	0	0
2019-04-05 05:00:00	0	0	0
2019-04-05 06:00:00	0	0	0
2019-04-05 07:00:00	0	0	0
2019-04-05 08:00:00	0	0	0
2019-04-05 09:00:00	0	0	0
2019-04-05 10:00:00	0	0	0
2019-04-05 11:00:00	0	0	0
2019-04-05 12:00:00	0	0	0
2019-04-05 13:00:00	0	0	0
2019-04-05 14:00:00	0	0	0
2019-04-05 15:00:00	0	0	0
2019-04-05 16:00:00	0	0	0
2019-04-05 17:00:00	0	0	0
2019-04-05 18:00:00	0	0	0
2019-04-05 19:00:00	0	0	0
2019-04-05 20:00:00	0	0	0
2019-04-05 21:00:00	0	0	0
2019-04-05 22:00:00	0	0	0
2019-04-05 23:00:00	0	0	0
2019-04-06 00:00:00	0	0	0
2019-04-06 01:00:00	0	0	0
2019-04-06 02:00:00	0	0	0
2019-04-06 03:00:00	0	0	0
2019-04-06 04:00:00	0	0	0
2019-04-06 05:00:00	0	0	0
2019-04-06 06:00:00	0	0	0
2019-04-06 07:00:00	0	0	0
2019-04-06 08:00:00	0	0	0
2019-04-06 09:00:00	0	0	0
2019-04-06 10:00:00	0	0	0
2019-04-06 11:00:00	0	0	0
2019-04-06 12:00:00	0	0	0
2019-04-06 13:00:00	0	0	0
2019-04-06 14:00:00	0	0	0
2019-04-06 15:00:00	0	0	0
2019-04-06 16:00:00	0	0	0
2019-04-06 17:00:00	0	0	0
2019-04-06 18:00:00	0	0	0
2019-04-06 19:00:00	0	0	0
2019-04-06 20:00:00	0	0	0
2019-04-06 21:00:00	0	0	0
2019-04-06 22:00:00	0	0	0
2019-04-06 23:00:00	0	0	0
2019-04-07 00:00:00	0	0	0
2019-04-07 01:00:00	0	0	0
2019-04-07 02:00:00	0	0	0
2019-04-07 03:00:00	0	0	0
2019-04-07 04:00:00	0	0	0
2019-04-07 05:00:00	0	0	0
2019-04-07 06:00:00	0	0	0
2019-04-07 07:00:00	0	0	0
2019-04-07 08:00:00	0	0	0
2019-04-07 09:00:00	0	0	0
2019-04-07 10:00:00	0	0	0
2019-04-07 11:00:00	0	0	0
2019-04-07 12:00:00	0	0	0
2019-04-07 13:00:00	0	0	0
2019-04-07 14:00:00	0	0	0
2019-04-07 15:00:00	0	0	0
2019-04-07 16:00:00	0	0	0
2019-04-07 17:00:00	0	0	0
2019-04-07 18:00:00	0	0	0
2019-04-07 19:00:00	0	0	0
2019-04-07 20:00:00	0	0	0
2019-04-07 21:00:00	0	0	0
2019-04-07 22:00:00	0	0	0
2019-04-07 23:00:00	0	0	0
2019-04-08 00:00:00	0	0	0
2019-04-08 01:00:00	0	0	0
2019-04-08 02:00:00	0	0	0
2019-04-08 03:00:00	0	0	0
2019-04-08 04:00:00	0	0	0
2019-04-08 05:00:00	0	0	0
2019-04-08 06:00:00	0	0	0
2019-04-08 07:00:00	0	0	0
2019-04-08 08:00:00	0	0	0
2019-04-08 09:00:00	0	0	0
2019-04-08 10:00:00	0	0	0
2019-04-08 11:00:00	0	0	0
2019-04-08 12:00:00	0	0	0
2019-04-08 13:00:00	0	0	0
2019-04-08 14:00:00	0	0	0
2019-04-08 15:00:00	0	0	0
2019-04-08 16:00:00	0	0	0
2019-04-08 17:00:00	0	0	0
2019-04-08 18:00:00	0	0	0
2019-04-08 19:00:00	0	0	0
2019-04-08 20:00:00	0	0	0
2019-04-08 21:00:00	0	0	0
2019-04-08 22:00:00	0	0	0
2019-04-08 23:00:00	0	0	0
2019-04-09 00:00:00	0	0	0
2019-04-09 01:00:00	0	0	0
2019-04-09 02:00:00	0	0	0
2019-04-09 03:00:00	0	0	0
2019-04-09 04:00:00	0	0	0
2019-04-09 05:00:00	0	0	0
2019-04-09 06:00:00	0	0	0
2019-04-09 07:00:00	0	0	0
2019-04-09 08:00:00	0	0	0
2019-04-09 09:00:00	0	0	0
2019-04-09 10:00:00	0	0	0
2019-04-09 11:00:00	0	0	0
2019-04-09 12:00:00	0	0	0
2019-04-09 13:00:00	0	0	0
2019-04-09 14:00:00	0	0	0
2019-04-09 15:00:00	0	0	0
2019-04-09 16:00:00	0	0	0
2019-04-09 17:00:00	0	0	0
2019-04-09 18:00:00	0	0	0
2019-04-09 19:00:00	0	0	0
2019-04-09 20:00:00	0	0	0
2019-04-09 21:00:00	0	0	0
2019-04-09 22:00:00	0	0	0
2019-04-09 23:00:00	0	0	0
2019-04-10 00:00:00	0	0	0
2019-04-10 01:00:00	0	0	0
2019-04-10 02:00:00	0	0	0
2019-04-10 03:00:00	0	0	0
2019-04-10 04:00:00	0	0	0
2019-04-10 05:00:00	0	0	0
2019-04-10 06:00:00	0	0	0
2019-04-10 07:00:00	0	0	0
2019-04-10 08:00:00	0	0	0
2019-04-10 09:00:00	0	0	0
2019-04-10 10:00:00	0	0	0
2019-04-10 11:00:00	0	0	0
2019-04-10 12:00:00	0	0	0
2019-04-10 13:00:00	0	0	0
2019-04-10 14:00:00	0	0	0
2019-04-10 15:00:00	0	0	0
2019-04-10 16:00:00	0	0	0
2019-04-10 17:00:00	0	0	0
2019-04-10 18:00:00	0	0	0
2019-04-10 19:00:00	0	0	0
2019-04-10 20:00:00	0	0	0
2019-04-10 21:00:00	0	0	0
2019-04-10 22:00:00	0	0	0
2019-04-10 23:00:00	0	0	0
2019-04-11 00:00:00	0	0	0
2019-04-11 01:00:00	0	0	0
2019-04-11 02:00:00	0	0	0
2019-04-11 03:00:00	0	0	0
2019-04-11 04:00:00	0	0	0
2019-04-11 05:00:00	0	0	0
2019-04-11 06:00:00	0	0	0
2019-04-11 07:00:00	0	0	0
2019-04-11 08:00:00	0	0	0
2019-04-11 09:00:00	0	0	0
2019-04-11 10:00:00	0	0	0
2019-04-11 11:00:00	0	0	0
2019-04-11 12:00:00	0	0	0
2019-04-11 13:00:00	0	0	0
2019-04-11 14:00:00	0	0	0
2019-04-11 15:00:00	0	0	0
2019-04-11 16:00:00	0	0	0
2019-04-11 17:00:00	0	0	0
2019-04-11 18:00:00	0	0	0
2019-04-11 19:00:00	0	0	0
2019-04-11 20:00:00	0	0	0
2019-04-11 21:00:00	0	0	0
2019-04-11 22:00:00	0	0	0
2019-04-11 23:00:00	0	0	0
2019-04-12 00:00:00	0	0	0
2019-04-12 01:00:00	0	0	0
2019-04-12 02:00:00	0	0	0
2019-04-12 03:00:00	0	0	0
2019-04-12 04:00:00	0	0	0
2019-04-12 05:00:00	0	0	0
2019-04-12 06:00:00	0	0	0
2019-04-12 07:00:00	0	0	0
2019-04-12 08:00:00	0	0	0
2019-04-12 09:00:00	0	0	0
2019-04-12 10:00:00	0	0	0
2019-04-12 11:00:00	0	0	0
2019-04-12 12:00:00	0	0	0
2019-04-12 13:00:00	0	0	0
2019-04-12 14:00:00	0	0	0
2019-04-12 15:00:00	0	0	0
2019-04-12 16:00:00	0	0	0
2019-04-12 17:00:00	0	0	0
2019-04-12 18:00:00	0	0	0
2019-04-12 19:00:00	0	0	0
2019-04-12 20:00:00	0	0	0
2019-04-12 21:00:00	0	0	0
2019-04-12 22:00:00	0	0	0
2019-04-12 23:00:00	0	0	0
2019-04-13 00:00:00	0	0	0
2019-04-13 01:00:00	0	0	0
2019-04-13 02:00:00	0	0	0
2019-04-13 03:00:00	0	0	0
2019-04-13 04:00:00	0	0	0
2019-04-13 05:00:00	0	0	0
2019-04-13 06:00:00	0	0	0
2019-04-13 07:00:00	0	0	0
2019-04-13 08:00:00	0	0	0
2019-04-13 09:00:00	0	0	0
2019-04-13 10:00:00	0	0	0
2019-04-13 11:00:00	0	0	0
2019-04-13 12:00:00	0	0	0
2019-04-13 13:00:00	0	0	0
2019-04-13 14:00:00	0	0	0
2019-04-13 15:00:00	0	0	0
2019-04-13 16:00:00	0	0	0
2019-04-13 17:00:00	0	0	0
2019-04-13 18:00:00	0	0	0
2019-04-13 19:00:00	0	0	0
2019-04-13 20:00:00	0	0	0
2019-04-13 21:00:00	0	0	0
2019-04-13 22:00:00	0	0	0
2019-04-13 23:00:00	0	0	0
2019-04-14 00:00:00	0	0	0
2019-04-14 01:00:00	0	0	0
2019-04-14 02:00:00	0	0	0
2019-04-14 03:00:00	0	0	0
2019-04-14 04:00:00	0	0	0
2019-04-14 05:00:00	0	0	0
2019-04-14 06:00:00	0	0	0
2019-04-14 07:00:00	0	0	0
2019-04-14 08:00:00	0	0	0
2019-04-14 09:00:00	0	0	0
2019-04-14 10:00:00	0	0	0
2019-04-14 11:00:00	0	0	0
2019-04-14 12:00:00	0	0	0
2019-04-14 13:00:00	0	0	0
2019-04-14 14:00:00	0	0	0
2019-04-14 15:00:00	0	0	0
2019-04-14 16:00:00	0	0	0
2019-04-14 17:00:00	0	0	0
2019-04-14 18:00:00	0	0	0
2019-04-14 19:00:00	0	0	0
2019-04-14 20:00:00	0	0	0
2019-04-14 21:00:00	0	0	0
2019-04-14 22:00:00	0	0	0
2019-04-14 23:00:00	0	0	0
2019-04-15 00:00:00	0	0	0
2019-04-15 01:00:00	0	0	0
2019-04-15 02:00:00	0	0	0
2019-04-15 03:00:00	0	0	0
2019-04-15 04:00:00	0	0	0
2019-04-15 05:00:00	0	0	0
2019-04-15 06:00:00	0	0	0
2019-04-15 07:00:00	0	0	0
2019-04-15 08:00:00	0	0	0
2019-04-15 09:00:00	0	0	0
2019-04-15 10:00:00	0	0	0
2019-04-15 11:00:00	0	0	0
2019-04-15 12:00:00	0	0	0
2019-04-15 13:00:00	0	0	0
2019-04-15 14:00:00	0	0	0
2019-04-15 15:00:00	0	0	0
2019-04-15 16:00:00	0	0	0
2019-04-15 17:00:00	0	0	0
2019-04-15 18:00:00	0	0	0
2019-04-15 19:00:00	0	0	0
2019-04-15 20:00:00	0	0	0
2019-04-15 21:00:00	0	0	0
2019-04-15 22:00:00	0	0	0
2019-04-15 23:00:00	0	0	0
2019-04-16 00:00:00	0	0	0
2019-04-16 01:00:00	0	0	0
2019-04-16 02:00:00	0	0	0
2019-04-16 03:00:00	0	0	0
2019-04-16 04:00:00	0	0	0
2019-04-16 05:00:00	0	0	0
2019-04-16 06:00:00	0	0	0
2019-04-16 07:00:00	0	0	0
2019-04-16 08:00:00	0	0	0
2019-04-16 09:00:00	0	0	0
2019-04-16 10:00:00	0	0	0
2019-04-16 11:00:00	0	0	0
2019-04-16 12:00:00	0	0	0
2019-04-16 13:00:00	0	0	0
2019-04-16 14:00:00	0	0	0
2019-04-16 15:00:00	0	0	0
2019-04-16 16:00:00	0	0	0
2019-04-16 17:00:00	0	0	0
2019-04-16 18:00:00	0	0	0
2019-04-16 19:00:00	0	0	0
2019-04-16 20:00:00	0	0	0
2019-04-16 21:00:00	0	0	0
2019-04-16 22:00:00	0	0	0
2019-04-16 23:00:00	0	0	0
2019-04-17 00:00:00	0	0	0
2019-04-17 01:00:00	0	0	0
2019-04-17 02:00:00	0	0	0
2019-04-17 03:00:00	0	0	0
2019-04-17 04:00:00	0	0	0
2019-04-17 05:00:00	0	0	0
2019-04-17 06:00:00	0	0	0
2019-04-17 07:00:00	0	0	0
2019-04-17 08:00:00	0	0	0
2019-04-17 09:00:00	0	0	0
2019-04-17 10:00:00	0	0	0
2019-04-17 11:00:00	0	0	0
2019-04-17 12:00:00	0	0	0
2019-04-17 13:00:00	0	0	0
2019-04-17 14:00:00	0	0	0
2019-04-17 15:00:00	0	0	0
2019-04-17 16:00:00	0	0	0
2019-04-17 17:00:00	0	0	0
2019-04-17 18:00:00	0	0	0
2019-04-17 19:00:00	0	0	0
2019-04-17 20:00:00	0	0	0
2019-04-17 21:00:00	0	0	0
2019-04-17 22:00:00	0	0	0
2019-04-17 23:00:00	0	0	0
2019-04-18 00:00:00	0	0	0
2019-04-18 01:00:00	0	0	0
2019-04-18 02:00:00	0	0	0
2019-04-18 03:00:00	0	0	0
2019-04-18 04:00:00	0	0	0
2019-04-18 05:00:00	0	0	0
2019-04-18 06:00:00	0	0	0
2019-04-18 07:00:00	0	0	0
2019-04-18 08:00:00	0	0	0
2019-04-18 09:00:00	0	0	0
2019-04-18 10:00:00	0	0	0
2019-04-18 11:00:00	0	0	0
2019-04-18 12:00:00	0	0	0
2019-04-18 13:00:00	0	0	0
2019-04-18 14:00:00	0	0	0
2019-04-18 15:00:00	0	0	0
2019-04-18 16:00:00	0	0	0
2019-04-18 17:00:00	0	0	0
2019-04-18 18:00:00	0	0	0
2019-04-18 19:00:00	0	0	0
2019-04-18 20:00:00	0	0	0
2019-04-18 21:00:00	0	0	0
2019-04-18 22:00:00	0	0	0
2019-04-18 23:00:00	0	0	0
2019-04-19 00:00:00	0	0	0
2019-04-19 01:00:00	0	0	0
2019-04-19 02:00:00	0	0	0
2019-04-19 03:00:00	0	0	0
2019-04-19 04:00:00	0	0	0
2019-04-19 05:00:00	0	0	0
2019-04-19 06:00:00	0	0	0
2019-04-19 07:00:00	0	0	0
2019-04-19 08:00:00	0	0	0
2019-04-19 09:00:00	0	0	0
2019-04-19 10:00:00	0	0	0
2019-04-19 11:00:00	0	0	0
2019-04-19 12:00:00	0	0	0
2019-04-19 13:00:00	0	0	0
2019-04-19 14:00:00	0	0	0
2019-04-19 15:00:00	0	0	0
2019-04-19 16:00:00	0	0	0
2019-04-19 17:00:00	0	0	0
2019-04-19 18:00:00	0	0	0
2019-04-19 19:00:00	0	0	0
2019-04-19 20:00:00	0	0	0
2019-04-19 21:00:00	0	0	0
2019-04-19 22:00:00	0	0	0
2019-04-19 23:00:00	0	0	0
2019-04-20 00:00:00	0	0	0
2019-04-20 01:00:00	0	0	0
2019-04-20 02:00:00	0	0	0
2019-04-20 03:00:00	0	0	0
2019-04-20 04:00:00	0	0	0
2019-04-20 05:00:00	0	0	0
2019-04-20 06:00:00	0	0	0
2019-04-20 07:00:00	0	0	0
2019-04-20 08:00:00	0	0	0
2019-04-20 09:00:00	0	0	0
2019-04-20 10:00:00	0	0	0
2019-04-20 11:00:00	0	0	0
2019-04-20 12:00:00	0	0	0
2019-04-20 13:00:00	0	0	0
2019-04-20 14:00:00	0	0	0
2019-04-20 15:00:00	0	0	0
2019-04-20 16:00:00	0	0	0
2019-04-20 17:00:00	0	0	0
2019-04-20 18:00:00	0	0	0
2019-04-20 19:00:00	0	0	0
2019-04-20 20:00:00	0	0	0
2019-04-20 21:00:00	0	0	0
2019-04-20 22:00:00	0	0	0
2019-04-20 23:00:00	0	0	0
2019-04-21 00:00:00	0	0	0
2019-04-21 01:00:00	0	0	0
2019-04-21 02:00:00	0	0	0
2019-04-21 03:00:00	0	0	0
2019-04-21 04:00:00	0	0	0
2019-04-21 05:00:00	0	0	0
2019-04-21 06:00:00	0	0	0
2019-04-21 07:00:00	0	0	0
2019-04-21 08:00:00	0	0	0
2019-04-21 09:00:00	0	0	0
2019-04-21 10:00:00	0	0	0
2019-04-21 11:00:00	0	0	0
2019-04-21 12:00:00	0	0	0
2019-04-21 13:00:00	0	0	0
2019-04-21 14:00:00	0	0	0
2019-04-21 15:00:00	0	0	0
2019-04-21 16:00:00	0	0	0
2019-04-21 17:00:00	0	0	0
2019-04-21 18:00:00	0	0	0
2019-04-21 19:00:00	0	0	0
2019-04-21 20:00:00	0	0	0
2019-04-21 21:00:00	0	0	0
2019-04-21 22:00:00	0	0	0
2019-04-21 23:00:00	0	0	0
2019-04-22 00:00:00	0	0	0
2019-04-22 01:00:00	0	0	0
2019-04-22 02:00:00	0	0	0
2019-04-22 03:00:00	0	0	0
2019-04-22 04:00:00	0	0	0
2019-04-22 05:00:00	0	0	0
2019-04-22 06:00:00	0	0	0
2019-04-22 07:00:00	0	0	0
2019-04-22 08:00:00	0	0	0
2019-04-22 09:00:00	0	0	0
2019-04-22 10:00:00	0	0	0
2019-04-22 11:00:00	0	0	0
2019-04-22 12:00:00	0	0	0
2019-04-22 13:00:00	0	0	0
2019-04-22 14:00:00	0	0	0
2019-04-22 15:00:00	0	0	0
2019-04-22 16:00:00	0	0	0
2019-04-22 17:00:00	0	0	0
2019-04-22 18:00:00	0	0	0
2019-04-22 19:00:00	0	0	0
2019-04-22 20:00:00	0	0	0
2019-04-22 21:00:00	0	0	0
2019-04-22 22:00:00	0	0	0
2019-04-22 23:00:00	0	0	0
2019-04-23 00:00:00	0	0	0
2019-04-23 01:00:00	0	0	0
2019-04-23 02:00:00	0	0	0
2019-04-23 03:00:00	0	0	0
2019-04-23 04:00:00	0	0	0
2019-04-23 05:00:00	0	0	0
2019-04-23 06:00:00	0	0	0
2019-04-23 07:00:00	0	0	0
2019-04-23 08:00:00	0	0	0
2019-04-23 09:00:00	0	0	0
2019-04-23 10:00:00	0	0	0
2019-04-23 11:00:00	0	0	0
2019-04-23 12:00:00	0	0	0
2019-04-23 13:00:00	0	0	0
2019-04-23 14:00:00	0	0	0
2019-04-23 15:00:00	0	0	0
2019-04-23 16:00:00	0	0	0
2019-04-23 17:00:00	0	0	0
2019-04-23 18:00:00	0	0	0
2019-04-23 19:00:00	0	0	0
2019-04-23 20:00:00	0	0	0
2019-04-23 21:00:00	0	0	0
2019-04-23 22:00:00	0	0	0
2019-04-23 23:00:00	0	0	0
2019-04-24 00:00:00	0	0	0
2019-04-24 01:00:00	0	0	0
2019-04-24 02:00:00	0	0	0
2019-04-24 03:00:00	0	0	0
2019-04-24 04:00:00	0	0	0
2019-04-24 05:00:00	0	0	0
2019-04-24 06:00:00	0	0	0
2019-04-24 07:00:00	0	0	0
2019-04-24 08:00:00	0	0	0
2019-04-24 09:00:00	0	0	0
2019-04-24 10:00:00	0	0	0
2019-04-24 11:00:00	0	0	0
2019-04-24 12:00:00	0	0	0
2019-04-24 13:00:00	0	0	0
2019-04-24 14:00:00	0	0	0
2019-04-24 15:00:00	0	0	0
2019-04-24 16:00:00	0	0	0
2019-04-24 17:00:00	0	0	0
2019-04-24 18:00:00	0	0	0
2019-04-24 19:00:00	0	0	0
2019-04-24 20:00:00	0	0	0
2019-04-24 21:00:00	0	0	0
2019-04-24 22:00:00	0	0	0
2019-04-24 23:00:00	0	0	0
2019-04-25 00:00:00	0	0	0
2019-04-25 01:00:00	0	0	0
2019-04-25 02:00:00	0	0	0
2019-04-25 03:00:00	0	0	0
2019-04-25 04:00:00	0	0	0
2019-04-25 05:00:00	0	0	0
2019-04-25 06:00:00	0	0	0
2019-04-25 07:00:00	0	0	0
2019-04-25 08:00:00	0	0	0
2019-04-25 09:00:00	0	0	0
2019-04-25 10:00:00	0	0	0
2019-04-25 11:00:00	0	0	0
2019-04-25 12:00:00	0	0	0
2019-04-25 13:00:00	0	0	0
2019-04-25 14:00:00	0	0	0
2019-04-25 15:00:00	0	0	0
2019-04-25 16:00:00	0	0	0
2019-04-25 17:00:00	0	0	0
2019-04-25 18:00:00	0	0	0
2019-04-25 19:00:00	0	0	0
2019-04-25 20:00:00	0	0	0
2019-04-25 21:00:00	0	0	0
2019-04-25 22:00:00	0	0	0
2019-04-25 23:00:00	0	0	0
2019-04-26 00:00:00	0	0	0
2019-04-26 01:00:00	0	0	0
2019-04-26 02:00:00	0	0	0
2019-04-26 03:00:00	0	0	0
2019-04-26 04:00:00	0	0	0
2019-04-26 05:00:00	0	0	0
2019-04-26 06:00:00	0	0	0
2019-04-26 07:00:00	0	0	0
2019-04-26 08:00:00	0	0	0
2019-04-26 09:00:00	0	0	0
2019-04-26 10:00:00	0	0	0
2019-04-26 11:00:00	0	0	0
2019-04-26 12:00:00	0	0	0
2019-04-26 13:00:00	0	0	0
2019-04-26 14:00:00	0	0	0
2019-04-26 15:00:00	0	0	0
2019-04-26 16:00:00	0	0	0
2019-04-26 17:00:00	0	0	0
2019-04-26 18:00:00	0	0	0
2019-04-26 19:00:00	0	0	0
2019-04-26 20:00:00	0	0	0
2019-04-26 21:00:00	0	0	0
2019-04-26 22:00:00	0	0	0
2019-04-26 23:00:00	0	0	0
2019-04-27 00:00:00	0	0	0
2019-04-27 01:00:00	0	0	0
2019-04-27 02:00:00	0	0	0
2019-04-27 03:00:00	0	0	0
2019-04-27 04:00:00	0	0	0
2019-04-27 05:00:00	0	0	0
2019-04-27 06:00:00	0	0	0
2019-04-27 07:00:00	0	0	0
2019-04-27 08:00:00	0	0	0
2019-04-27 09:00:00	0	0	0
2019-04-27 10:00:00	0	0	0
2019-04-27 11:00:00	0	0	0
2019-04-27 12:00:00	0	0	0
2019-04-27 13:00:00	0	0	0
2019-04-27 14:00:00	0	0	0
2019-04-27 15:00:00	0	0	0
2019-04-27 16:00:00	0	0	0
2019-04-27 17:00:00	0	0	0
2019-04-27 18:00:00	0	0	0
2019-04-27 19:00:00	0	0	0
2019-04-27 20:00:00	0	0	0
2019-04-27 21:00:00	0	0	0
2019-04-27 22:00:00	0	0	0
2019-04-27 23:00:00	0	0	0
2019-04-28 00:00:00	0	0	0
2019-04-28 01:00:00	0	0	0
2019-04-28 02:00:00	0	0	0
2019-04-28 03:00:00	0	0	0
2019-04-28 04:00:00	0	0	0
2019-04-28 05:00:00	0	0	0
2019-04-28 06:00:00	0	0	0
2019-04-28 07:00:00	0	0	0
2019-04-28 08:00:00	0	0	0
2019-04-28 09:00:00	0	0	0
2019-04-28 10:00:00	0	0	0
2019-04-28 11:00:00	0	0	0
2019-04-28 12:00:00	0	0	0
2019-04-28 13:00:00	0	0	0
2019-04-28 14:00:00	0	0	0
2019-04-28 15:00:00	0	0	0
2019-04-28 16:00:00	0	0	0
2019-04-28 17:00:00	0	0	0
2019-04-28 18:00:00	0	0	0
2019-04-28 19:00:00	0	0	0
2019-04-28 20:00:00	0	0	0
2019-04-28 21:00:00	0	0	0
2019-04-28 22:00:00	0	0	0
2019-04-28 23:00:00	0	0	0
2019-04-29 00:00:00	0	0	0
2019-04-29 01:00:00	0	0	0
2019-04-29 02:00:00	0	0	0
2019-04-29 03:00:00	0	0	0
2019-04-29 04:00:00	0	0	0
2019-04-29 05:00:00	0	0	0
2019-04-29 06:00:00	0	0	0
2019-04-29 07:00:00	0	0	0
2019-04-29 08:00:00	0	0	0
2019-04-29 09:00:00	0	0	0
2019-04-29 10:00:00	0	0	0
2019-04-29 11:00:00	0	0	0
2019-04-29 12:00:00	0	0	0
2019-04-29 13:00:00	0	0	0
2019-04-29 14:00:00	0	0	0
2019-04-29 15:00:00	0	0	0
2019-04-29 16:00:00	0	0	0
2019-04-29 17:00:00	0	0	0
2019-04-29 18:00:00	0	0	0
2019-04-29 19:00:00	0	0	0
2019-04-29 20:00:00	0	0	0
2019-04-29 21:00:00	0	0	0
2019-04-29 22:00:00	0	0	0
2019-04-29 23:00:00	0	0	0
2019-04-30 00:00:00	0	0	0
2019-04-30 01:00:00	0	0	0
2019-04-30 02:00:00	0	0	0
2019-04-30 03:00:00	0	0	0
2019-04-30 04:00:00	0	0	0
2019-04-30 05:00:00	0	0	0
2019-04-30 06:00:00	0	0	0
2019-04-30 07:00:00	0	0	0
2019-04-30 08:00:00	0	0	0
2019-04-30 09:00:00	0	0	0
2019-04-30 10:00:00	0	0	0
2019-04-30 11:00:00	0	0	0
2019-04-30 12:00:00	0	0	0
2019-04-30 13:00:00	0	0	0
2019-04-30 14:00:00	0	0	0
2019-04-30 15:00:00	0	0	0
2019-04-30 16:00:00	0	0	0
2019-04-30 17:00:00	0	0	0
2019-04-30 18:00:00	0	0	0
2019-04-30 19:00:00	0	0	0
2019-04-30 20:00:00	0	0	0
2019-04-30 21:00:00	0	0	0
2019-04-30 22:00:00	0	0	0
2019-04-30 23:00:00	0	0	0
2019-05-01 00:00:00	0	0	0

## Sheet: PM 06200 03
Data/Hora	Intensidade(carros/hora)	Ocupacao(%)	Carga(%)
2019-04-01 00:00:00	0	0	0
2019-04-01 01:00:00	0	0	0
2019-04-01 02:00:00	0	0	0
2019-04-01 03:00:00	0	0	0
2019-04-01 04:00:00	0	0	0
2019-04-01 05:00:00	0	0	0
2019-04-01 06:00:00	0	0	0
2019-04-01 07:00:00	0	0	0
2019-04-01 08:00:00	0	0	0
2019-04-01 09:00:00	0	0	0
2019-04-01 10:00:00	0	0	0
2019-04-01 11:00:00	0	0	0
2019-04-01 12:00:00	0	0	0
2019-04-01 13:00:00	0	0	0
2019-04-01 14:00:00	0	0	0
2019-04-01 15:00:00	0	0	0
2019-04-01 16:00:00	0	0	0
2019-04-01 17:00:00	0	0	0
2019-04-01 18:00:00	0	0	0
2019-04-01 19:00:00	0	0	0
2019-04-01 20:00:00	0	0	0
2019-04-01 21:00:00	0	0	0
2019-04-01 22:00:00	0	0	0
2019-04-01 23:00:00	0	0	0
2019-04-02 00:00:00	0	0	0
2019-04-02 01:00:00	0	0	0
2019-04-02 02:00:00	0	0	0
2019-04-02 03:00:00	0	0	0
2019-04-02 04:00:00	0	0	0
2019-04-02 05:00:00	0	0	0
2019-04-02 06:00:00	0	0	0
2019-04-02 07:00:00	0	0	0
2019-04-02 08:00:00	0	0	0
2019-04-02 09:00:00	0	0	0
2019-04-02 10:00:00	0	0	0
2019-04-02 11:00:00	0	0	0
2019-04-02 12:00:00	0	0	0
2019-04-02 13:00:00	0	0	0
2019-04-02 14:00:00	0	0	0
2019-04-02 15:00:00	0	0	0
2019-04-02 16:00:00	0	0	0
2019-04-02 17:00:00	0	0	0
2019-04-02 18:00:00	0	0	0
2019-04-02 19:00:00	0	0	0
2019-04-02 20:00:00	0	0	0
2019-04-02 21:00:00	0	0	0
2019-04-02 22:00:00	0	0	0
2019-04-02 23:00:00	0	0	0
2019-04-03 00:00:00	0	0	0
2019-04-03 01:00:00	0	0	0
2019-04-03 02:00:00	0	0	0
2019-04-03 03:00:00	0	0	0
2019-04-03 04:00:00	0	0	0
2019-04-03 05:00:00	0	0	0
2019-04-03 06:00:00	0	0	0
2019-04-03 07:00:00	0	0	0
2019-04-03 08:00:00	0	0	0
2019-04-03 09:00:00	0	0	0
2019-04-03 10:00:00	0	0	0
2019-04-03 11:00:00	0	0	0
2019-04-03 12:00:00	0	0	0
2019-04-03 13:00:00	0	0	0
2019-04-03 14:00:00	0	0	0
2019-04-03 15:00:00	0	0	0
2019-04-03 16:00:00	0	0	0
2019-04-03 17:00:00	0	0	0
2019-04-03 18:00:00	0	0	0
2019-04-03 19:00:00	0	0	0
2019-04-03 20:00:00	0	0	0
2019-04-03 21:00:00	0	0	0
2019-04-03 22:00:00	0	0	0
2019-04-03 23:00:00	0	0	0
2019-04-04 00:00:00	0	0	0
2019-04-04 01:00:00	0	0	0
2019-04-04 02:00:00	0	0	0
2019-04-04 03:00:00	0	0	0
2019-04-04 04:00:00	0	0	0
2019-04-04 05:00:00	0	0	0
2019-04-04 06:00:00	0	0	0
2019-04-04 07:00:00	0	0	0
2019-04-04 08:00:00	0	0	0
2019-04-04 09:00:00	0	0	0
2019-04-04 10:00:00	0	0	0
2019-04-04 11:00:00	0	0	0
2019-04-04 12:00:00	0	0	0
2019-04-04 13:00:00	0	0	0
2019-04-04 14:00:00	0	0	0
2019-04-04 15:00:00	0	0	0
2019-04-04 16:00:00	0	0	0
2019-04-04 17:00:00	0	0	0
2019-04-04 18:00:00	0	0	0
2019-04-04 19:00:00	0	0	0
2019-04-04 20:00:00	0	0	0
2019-04-04 21:00:00	0	0	0
2019-04-04 22:00:00	0	0	0
2019-04-04 23:00:00	0	0	0
2019-04-05 00:00:00	0	0	0
2019-04-05 01:00:00	0	0	0
2019-04-05 02:00:00	0	0	0
2019-04-05 03:00:00	0	0	0
2019-04-05 04:00:00	0	0	0
2019-04-05 05:00:00	0	0	0
2019-04-05 06:00:00	0	0	0
2019-04-05 07:00:00	0	0	0
2019-04-05 08:00:00	0	0	0
2019-04-05 09:00:00	0	0	0
2019-04-05 10:00:00	0	0	0
2019-04-05 11:00:00	0	0	0
2019-04-05 12:00:00	0	0	0
2019-04-05 13:00:00	0	0	0
2019-04-05 14:00:00	0	0	0
2019-04-05 15:00:00	0	0	0
2019-04-05 16:00:00	0	0	0
2019-04-05 17:00:00	0	0	0
2019-04-05 18:00:00	0	0	0
2019-04-05 19:00:00	0	0	0
2019-04-05 20:00:00	0	0	0
2019-04-05 21:00:00	0	0	0
2019-04-05 22:00:00	0	0	0
2019-04-05 23:00:00	0	0	0
2019-04-06 00:00:00	0	0	0
2019-04-06 01:00:00	0	0	0
2019-04-06 02:00:00	0	0	0
2019-04-06 03:00:00	0	0	0
2019-04-06 04:00:00	0	0	0
2019-04-06 05:00:00	0	0	0
2019-04-06 06:00:00	0	0	0
2019-04-06 07:00:00	0	0	0
2019-04-06 08:00:00	0	0	0
2019-04-06 09:00:00	0	0	0
2019-04-06 10:00:00	0	0	0
2019-04-06 11:00:00	0	0	0
2019-04-06 12:00:00	0	0	0
2019-04-06 13:00:00	0	0	0
2019-04-06 14:00:00	0	0	0
2019-04-06 15:00:00	0	0	0
2019-04-06 16:00:00	0	0	0
2019-04-06 17:00:00	0	0	0
2019-04-06 18:00:00	0	0	0
2019-04-06 19:00:00	0	0	0
2019-04-06 20:00:00	0	0	0
2019-04-06 21:00:00	0	0	0
2019-04-06 22:00:00	0	0	0
2019-04-06 23:00:00	0	0	0
2019-04-07 00:00:00	0	0	0
2019-04-07 01:00:00	0	0	0
2019-04-07 02:00:00	0	0	0
2019-04-07 03:00:00	0	0	0
2019-04-07 04:00:00	0	0	0
2019-04-07 05:00:00	0	0	0
2019-04-07 06:00:00	0	0	0
2019-04-07 07:00:00	0	0	0
2019-04-07 08:00:00	0	0	0
2019-04-07 09:00:00	0	0	0
2019-04-07 10:00:00	0	0	0
2019-04-07 11:00:00	0	0	0
2019-04-07 12:00:00	0	0	0
2019-04-07 13:00:00	0	0	0
2019-04-07 14:00:00	0	0	0
2019-04-07 15:00:00	0	0	0
2019-04-07 16:00:00	0	0	0
2019-04-07 17:00:00	0	0	0
2019-04-07 18:00:00	0	0	0
2019-04-07 19:00:00	0	0	0
2019-04-07 20:00:00	0	0	0
2019-04-07 21:00:00	0	0	0
2019-04-07 22:00:00	0	0	0
2019-04-07 23:00:00	0	0	0
2019-04-08 00:00:00	0	0	0
2019-04-08 01:00:00	0	0	0
2019-04-08 02:00:00	0	0	0
2019-04-08 03:00:00	0	0	0
2019-04-08 04:00:00	0	0	0
2019-04-08 05:00:00	0	0	0
2019-04-08 06:00:00	0	0	0
2019-04-08 07:00:00	0	0	0
2019-04-08 08:00:00	0	0	0
2019-04-08 09:00:00	0	0	0
2019-04-08 10:00:00	0	0	0
2019-04-08 11:00:00	0	0	0
2019-04-08 12:00:00	0	0	0
2019-04-08 13:00:00	0	0	0
2019-04-08 14:00:00	0	0	0
2019-04-08 15:00:00	0	0	0
2019-04-08 16:00:00	0	0	0
2019-04-08 17:00:00	0	0	0
2019-04-08 18:00:00	0	0	0
2019-04-08 19:00:00	0	0	0
2019-04-08 20:00:00	0	0	0
2019-04-08 21:00:00	0	0	0
2019-04-08 22:00:00	0	0	0
2019-04-08 23:00:00	0	0	0
2019-04-09 00:00:00	0	0	0
2019-04-09 01:00:00	0	0	0
2019-04-09 02:00:00	0	0	0
2019-04-09 03:00:00	0	0	0
2019-04-09 04:00:00	0	0	0
2019-04-09 05:00:00	0	0	0
2019-04-09 06:00:00	0	0	0
2019-04-09 07:00:00	0	0	0
2019-04-09 08:00:00	0	0	0
2019-04-09 09:00:00	0	0	0
2019-04-09 10:00:00	0	0	0
2019-04-09 11:00:00	0	0	0
2019-04-09 12:00:00	0	0	0
2019-04-09 13:00:00	0	0	0
2019-04-09 14:00:00	0	0	0
2019-04-09 15:00:00	0	0	0
2019-04-09 16:00:00	0	0	0
2019-04-09 17:00:00	0	0	0
2019-04-09 18:00:00	0	0	0
2019-04-09 19:00:00	0	0	0
2019-04-09 20:00:00	0	0	0
2019-04-09 21:00:00	0	0	0
2019-04-09 22:00:00	0	0	0
2019-04-09 23:00:00	0	0	0
2019-04-10 00:00:00	0	0	0
2019-04-10 01:00:00	0	0	0
2019-04-10 02:00:00	0	0	0
2019-04-10 03:00:00	0	0	0
2019-04-10 04:00:00	0	0	0
2019-04-10 05:00:00	0	0	0
2019-04-10 06:00:00	0	0	0
2019-04-10 07:00:00	0	0	0
2019-04-10 08:00:00	0	0	0
2019-04-10 09:00:00	0	0	0
2019-04-10 10:00:00	0	0	0
2019-04-10 11:00:00	0	0	0
2019-04-10 12:00:00	0	0	0
2019-04-10 13:00:00	0	0	0
2019-04-10 14:00:00	0	0	0
2019-04-10 15:00:00	0	0	0
2019-04-10 16:00:00	0	0	0
2019-04-10 17:00:00	0	0	0
2019-04-10 18:00:00	0	0	0
2019-04-10 19:00:00	0	0	0
2019-04-10 20:00:00	0	0	0
2019-04-10 21:00:00	0	0	0
2019-04-10 22:00:00	0	0	0
2019-04-10 23:00:00	0	0	0
2019-04-11 00:00:00	0	0	0
2019-04-11 01:00:00	0	0	0
2019-04-11 02:00:00	0	0	0
2019-04-11 03:00:00	0	0	0
2019-04-11 04:00:00	0	0	0
2019-04-11 05:00:00	0	0	0
2019-04-11 06:00:00	0	0	0
2019-04-11 07:00:00	0	0	0
2019-04-11 08:00:00	0	0	0
2019-04-11 09:00:00	0	0	0
2019-04-11 10:00:00	0	0	0
2019-04-11 11:00:00	0	0	0
2019-04-11 12:00:00	0	0	0
2019-04-11 13:00:00	0	0	0
2019-04-11 14:00:00	0	0	0
2019-04-11 15:00:00	0	0	0
2019-04-11 16:00:00	0	0	0
2019-04-11 17:00:00	0	0	0
2019-04-11 18:00:00	0	0	0
2019-04-11 19:00:00	0	0	0
2019-04-11 20:00:00	0	0	0
2019-04-11 21:00:00	0	0	0
2019-04-11 22:00:00	0	0	0
2019-04-11 23:00:00	0	0	0
2019-04-12 00:00:00	0	0	0
2019-04-12 01:00:00	0	0	0
2019-04-12 02:00:00	0	0	0
2019-04-12 03:00:00	0	0	0
2019-04-12 04:00:00	0	0	0
2019-04-12 05:00:00	0	0	0
2019-04-12 06:00:00	0	0	0
2019-04-12 07:00:00	0	0	0
2019-04-12 08:00:00	0	0	0
2019-04-12 09:00:00	0	0	0
2019-04-12 10:00:00	0	0	0
2019-04-12 11:00:00	0	0	0
2019-04-12 12:00:00	0	0	0
2019-04-12 13:00:00	0	0	0
2019-04-12 14:00:00	0	0	0
2019-04-12 15:00:00	0	0	0
2019-04-12 16:00:00	0	0	0
2019-04-12 17:00:00	0	0	0
2019-04-12 18:00:00	0	0	0
2019-04-12 19:00:00	0	0	0
2019-04-12 20:00:00	0	0	0
2019-04-12 21:00:00	0	0	0
2019-04-12 22:00:00	0	0	0
2019-04-12 23:00:00	0	0	0
2019-04-13 00:00:00	0	0	0
2019-04-13 01:00:00	0	0	0
2019-04-13 02:00:00	0	0	0
2019-04-13 03:00:00	0	0	0
2019-04-13 04:00:00	0	0	0
2019-04-13 05:00:00	0	0	0
2019-04-13 06:00:00	0	0	0
2019-04-13 07:00:00	0	0	0
2019-04-13 08:00:00	0	0	0
2019-04-13 09:00:00	0	0	0
2019-04-13 10:00:00	0	0	0
2019-04-13 11:00:00	0	0	0
2019-04-13 12:00:00	0	0	0
2019-04-13 13:00:00	0	0	0
2019-04-13 14:00:00	0	0	0
2019-04-13 15:00:00	0	0	0
2019-04-13 16:00:00	0	0	0
2019-04-13 17:00:00	0	0	0
2019-04-13 18:00:00	0	0	0
2019-04-13 19:00:00	0	0	0
2019-04-13 20:00:00	0	0	0
2019-04-13 21:00:00	0	0	0
2019-04-13 22:00:00	0	0	0
2019-04-13 23:00:00	0	0	0
2019-04-14 00:00:00	0	0	0
2019-04-14 01:00:00	0	0	0
2019-04-14 02:00:00	0	0	0
2019-04-14 03:00:00	0	0	0
2019-04-14 04:00:00	0	0	0
2019-04-14 05:00:00	0	0	0
2019-04-14 06:00:00	0	0	0
2019-04-14 07:00:00	0	0	0
2019-04-14 08:00:00	0	0	0
2019-04-14 09:00:00	0	0	0
2019-04-14 10:00:00	0	0	0
2019-04-14 11:00:00	0	0	0
2019-04-14 12:00:00	0	0	0
2019-04-14 13:00:00	0	0	0
2019-04-14 14:00:00	0	0	0
2019-04-14 15:00:00	0	0	0
2019-04-14 16:00:00	0	0	0
2019-04-14 17:00:00	0	0	0
2019-04-14 18:00:00	0	0	0
2019-04-14 19:00:00	0	0	0
2019-04-14 20:00:00	0	0	0
2019-04-14 21:00:00	0	0	0
2019-04-14 22:00:00	0	0	0
2019-04-14 23:00:00	0	0	0
2019-04-15 00:00:00	0	0	0
2019-04-15 01:00:00	0	0	0
2019-04-15 02:00:00	0	0	0
2019-04-15 03:00:00	0	0	0
2019-04-15 04:00:00	0	0	0
2019-04-15 05:00:00	0	0	0
2019-04-15 06:00:00	0	0	0
2019-04-15 07:00:00	0	0	0
2019-04-15 08:00:00	0	0	0
2019-04-15 09:00:00	0	0	0
2019-04-15 10:00:00	0	0	0
2019-04-15 11:00:00	0	0	0
2019-04-15 12:00:00	0	0	0
2019-04-15 13:00:00	0	0	0
2019-04-15 14:00:00	0	0	0
2019-04-15 15:00:00	0	0	0
2019-04-15 16:00:00	0	0	0
2019-04-15 17:00:00	0	0	0
2019-04-15 18:00:00	0	0	0
2019-04-15 19:00:00	0	0	0
2019-04-15 20:00:00	0	0	0
2019-04-15 21:00:00	0	0	0
2019-04-15 22:00:00	0	0	0
2019-04-15 23:00:00	0	0	0
2019-04-16 00:00:00	0	0	0
2019-04-16 01:00:00	0	0	0
2019-04-16 02:00:00	0	0	0
2019-04-16 03:00:00	0	0	0
2019-04-16 04:00:00	0	0	0
2019-04-16 05:00:00	0	0	0
2019-04-16 06:00:00	0	0	0
2019-04-16 07:00:00	0	0	0
2019-04-16 08:00:00	0	0	0
2019-04-16 09:00:00	0	0	0
2019-04-16 10:00:00	0	0	0
2019-04-16 11:00:00	0	0	0
2019-04-16 12:00:00	0	0	0
2019-04-16 13:00:00	0	0	0
2019-04-16 14:00:00	0	0	0
2019-04-16 15:00:00	0	0	0
2019-04-16 16:00:00	0	0	0
2019-04-16 17:00:00	0	0	0
2019-04-16 18:00:00	0	0	0
2019-04-16 19:00:00	0	0	0
2019-04-16 20:00:00	0	0	0
2019-04-16 21:00:00	0	0	0
2019-04-16 22:00:00	0	0	0
2019-04-16 23:00:00	0	0	0
2019-04-17 00:00:00	0	0	0
2019-04-17 01:00:00	0	0	0
2019-04-17 02:00:00	0	0	0
2019-04-17 03:00:00	0	0	0
2019-04-17 04:00:00	0	0	0
2019-04-17 05:00:00	0	0	0
2019-04-17 06:00:00	0	0	0
2019-04-17 07:00:00	0	0	0
2019-04-17 08:00:00	0	0	0
2019-04-17 09:00:00	0	0	0
2019-04-17 10:00:00	0	0	0
2019-04-17 11:00:00	0	0	0
2019-04-17 12:00:00	0	0	0
2019-04-17 13:00:00	0	0	0
2019-04-17 14:00:00	0	0	0
2019-04-17 15:00:00	0	0	0
2019-04-17 16:00:00	0	0	0
2019-04-17 17:00:00	0	0	0
2019-04-17 18:00:00	0	0	0
2019-04-17 19:00:00	0	0	0
2019-04-17 20:00:00	0	0	0
2019-04-17 21:00:00	0	0	0
2019-04-17 22:00:00	0	0	0
2019-04-17 23:00:00	0	0	0
2019-04-18 00:00:00	0	0	0
2019-04-18 01:00:00	0	0	0
2019-04-18 02:00:00	0	0	0
2019-04-18 03:00:00	0	0	0
2019-04-18 04:00:00	0	0	0
2019-04-18 05:00:00	0	0	0
2019-04-18 06:00:00	0	0	0
2019-04-18 07:00:00	0	0	0
2019-04-18 08:00:00	0	0	0
2019-04-18 09:00:00	0	0	0
2019-04-18 10:00:00	0	0	0
2019-04-18 11:00:00	0	0	0
2019-04-18 12:00:00	0	0	0
2019-04-18 13:00:00	0	0	0
2019-04-18 14:00:00	0	0	0
2019-04-18 15:00:00	0	0	0
2019-04-18 16:00:00	0	0	0
2019-04-18 17:00:00	0	0	0
2019-04-18 18:00:00	0	0	0
2019-04-18 19:00:00	0	0	0
2019-04-18 20:00:00	0	0	0
2019-04-18 21:00:00	0	0	0
2019-04-18 22:00:00	0	0	0
2019-04-18 23:00:00	0	0	0
2019-04-19 00:00:00	0	0	0
2019-04-19 01:00:00	0	0	0
2019-04-19 02:00:00	0	0	0
2019-04-19 03:00:00	0	0	0
2019-04-19 04:00:00	0	0	0
2019-04-19 05:00:00	0	0	0
2019-04-19 06:00:00	0	0	0
2019-04-19 07:00:00	0	0	0
2019-04-19 08:00:00	0	0	0
2019-04-19 09:00:00	0	0	0
2019-04-19 10:00:00	0	0	0
2019-04-19 11:00:00	0	0	0
2019-04-19 12:00:00	0	0	0
2019-04-19 13:00:00	0	0	0
2019-04-19 14:00:00	0	0	0
2019-04-19 15:00:00	0	0	0
2019-04-19 16:00:00	0	0	0
2019-04-19 17:00:00	0	0	0
2019-04-19 18:00:00	0	0	0
2019-04-19 19:00:00	0	0	0
2019-04-19 20:00:00	0	0	0
2019-04-19 21:00:00	0	0	0
2019-04-19 22:00:00	0	0	0
2019-04-19 23:00:00	0	0	0
2019-04-20 00:00:00	0	0	0
2019-04-20 01:00:00	0	0	0
2019-04-20 02:00:00	0	0	0
2019-04-20 03:00:00	0	0	0
2019-04-20 04:00:00	0	0	0
2019-04-20 05:00:00	0	0	0
2019-04-20 06:00:00	0	0	0
2019-04-20 07:00:00	0	0	0
2019-04-20 08:00:00	0	0	0
2019-04-20 09:00:00	0	0	0
2019-04-20 10:00:00	0	0	0
2019-04-20 11:00:00	0	0	0
2019-04-20 12:00:00	0	0	0
2019-04-20 13:00:00	0	0	0
2019-04-20 14:00:00	0	0	0
2019-04-20 15:00:00	0	0	0
2019-04-20 16:00:00	0	0	0
2019-04-20 17:00:00	0	0	0
2019-04-20 18:00:00	0	0	0
2019-04-20 19:00:00	0	0	0
2019-04-20 20:00:00	0	0	0
2019-04-20 21:00:00	0	0	0
2019-04-20 22:00:00	0	0	0
2019-04-20 23:00:00	0	0	0
2019-04-21 00:00:00	0	0	0
2019-04-21 01:00:00	0	0	0
2019-04-21 02:00:00	0	0	0
2019-04-21 03:00:00	0	0	0
2019-04-21 04:00:00	0	0	0
2019-04-21 05:00:00	0	0	0
2019-04-21 06:00:00	0	0	0
2019-04-21 07:00:00	0	0	0
2019-04-21 08:00:00	0	0	0
2019-04-21 09:00:00	0	0	0
2019-04-21 10:00:00	0	0	0
2019-04-21 11:00:00	0	0	0
2019-04-21 12:00:00	0	0	0
2019-04-21 13:00:00	0	0	0
2019-04-21 14:00:00	0	0	0
2019-04-21 15:00:00	0	0	0
2019-04-21 16:00:00	0	0	0
2019-04-21 17:00:00	0	0	0
2019-04-21 18:00:00	0	0	0
2019-04-21 19:00:00	0	0	0
2019-04-21 20:00:00	0	0	0
2019-04-21 21:00:00	0	0	0
2019-04-21 22:00:00	0	0	0
2019-04-21 23:00:00	0	0	0
2019-04-22 00:00:00	0	0	0
2019-04-22 01:00:00	0	0	0
2019-04-22 02:00:00	0	0	0
2019-04-22 03:00:00	0	0	0
2019-04-22 04:00:00	0	0	0
2019-04-22 05:00:00	0	0	0
2019-04-22 06:00:00	0	0	0
2019-04-22 07:00:00	0	0	0
2019-04-22 08:00:00	0	0	0
2019-04-22 09:00:00	0	0	0
2019-04-22 10:00:00	0	0	0
2019-04-22 11:00:00	0	0	0
2019-04-22 12:00:00	0	0	0
2019-04-22 13:00:00	0	0	0
2019-04-22 14:00:00	0	0	0
2019-04-22 15:00:00	0	0	0
2019-04-22 16:00:00	0	0	0
2019-04-22 17:00:00	0	0	0
2019-04-22 18:00:00	0	0	0
2019-04-22 19:00:00	0	0	0
2019-04-22 20:00:00	0	0	0
2019-04-22 21:00:00	0	0	0
2019-04-22 22:00:00	0	0	0
2019-04-22 23:00:00	0	0	0
2019-04-23 00:00:00	0	0	0
2019-04-23 01:00:00	0	0	0
2019-04-23 02:00:00	0	0	0
2019-04-23 03:00:00	0	0	0
2019-04-23 04:00:00	0	0	0
2019-04-23 05:00:00	0	0	0
2019-04-23 06:00:00	0	0	0
2019-04-23 07:00:00	0	0	0
2019-04-23 08:00:00	0	0	0
2019-04-23 09:00:00	0	0	0
2019-04-23 10:00:00	0	0	0
2019-04-23 11:00:00	0	0	0
2019-04-23 12:00:00	0	0	0
2019-04-23 13:00:00	0	0	0
2019-04-23 14:00:00	0	0	0
2019-04-23 15:00:00	0	0	0
2019-04-23 16:00:00	0	0	0
2019-04-23 17:00:00	0	0	0
2019-04-23 18:00:00	0	0	0
2019-04-23 19:00:00	0	0	0
2019-04-23 20:00:00	0	0	0
2019-04-23 21:00:00	0	0	0
2019-04-23 22:00:00	0	0	0
2019-04-23 23:00:00	0	0	0
2019-04-24 00:00:00	0	0	0
2019-04-24 01:00:00	0	0	0
2019-04-24 02:00:00	0	0	0
2019-04-24 03:00:00	0	0	0
2019-04-24 04:00:00	0	0	0
2019-04-24 05:00:00	0	0	0
2019-04-24 06:00:00	0	0	0
2019-04-24 07:00:00	0	0	0
2019-04-24 08:00:00	0	0	0
2019-04-24 09:00:00	0	0	0
2019-04-24 10:00:00	0	0	0
2019-04-24 11:00:00	0	0	0
2019-04-24 12:00:00	0	0	0
2019-04-24 13:00:00	0	0	0
2019-04-24 14:00:00	0	0	0
2019-04-24 15:00:00	0	0	0
2019-04-24 16:00:00	0	0	0
2019-04-24 17:00:00	0	0	0
2019-04-24 18:00:00	0	0	0
2019-04-24 19:00:00	0	0	0
2019-04-24 20:00:00	0	0	0
2019-04-24 21:00:00	0	0	0
2019-04-24 22:00:00	0	0	0
2019-04-24 23:00:00	0	0	0
2019-04-25 00:00:00	0	0	0
2019-04-25 01:00:00	0	0	0
2019-04-25 02:00:00	0	0	0
2019-04-25 03:00:00	0	0	0
2019-04-25 04:00:00	0	0	0
2019-04-25 05:00:00	0	0	0
2019-04-25 06:00:00	0	0	0
2019-04-25 07:00:00	0	0	0
2019-04-25 08:00:00	0	0	0
2019-04-25 09:00:00	0	0	0
2019-04-25 10:00:00	0	0	0
2019-04-25 11:00:00	0	0	0
2019-04-25 12:00:00	0	0	0
2019-04-25 13:00:00	0	0	0
2019-04-25 14:00:00	0	0	0
2019-04-25 15:00:00	0	0	0
2019-04-25 16:00:00	0	0	0
2019-04-25 17:00:00	0	0	0
2019-04-25 18:00:00	0	0	0
2019-04-25 19:00:00	0	0	0
2019-04-25 20:00:00	0	0	0
2019-04-25 21:00:00	0	0	0
2019-04-25 22:00:00	0	0	0
2019-04-25 23:00:00	0	0	0
2019-04-26 00:00:00	0	0	0
2019-04-26 01:00:00	0	0	0
2019-04-26 02:00:00	0	0	0
2019-04-26 03:00:00	0	0	0
2019-04-26 04:00:00	0	0	0
2019-04-26 05:00:00	0	0	0
2019-04-26 06:00:00	0	0	0
2019-04-26 07:00:00	0	0	0
2019-04-26 08:00:00	0	0	0
2019-04-26 09:00:00	0	0	0
2019-04-26 10:00:00	0	0	0
2019-04-26 11:00:00	0	0	0
2019-04-26 12:00:00	0	0	0
2019-04-26 13:00:00	0	0	0
2019-04-26 14:00:00	0	0	0
2019-04-26 15:00:00	0	0	0
2019-04-26 16:00:00	0	0	0
2019-04-26 17:00:00	0	0	0
2019-04-26 18:00:00	0	0	0
2019-04-26 19:00:00	0	0	0
2019-04-26 20:00:00	0	0	0
2019-04-26 21:00:00	0	0	0
2019-04-26 22:00:00	0	0	0
2019-04-26 23:00:00	0	0	0
2019-04-27 00:00:00	0	0	0
2019-04-27 01:00:00	0	0	0
2019-04-27 02:00:00	0	0	0
2019-04-27 03:00:00	0	0	0
2019-04-27 04:00:00	0	0	0
2019-04-27 05:00:00	0	0	0
2019-04-27 06:00:00	0	0	0
2019-04-27 07:00:00	0	0	0
2019-04-27 08:00:00	0	0	0
2019-04-27 09:00:00	0	0	0
2019-04-27 10:00:00	0	0	0
2019-04-27 11:00:00	0	0	0
2019-04-27 12:00:00	0	0	0
2019-04-27 13:00:00	0	0	0
2019-04-27 14:00:00	0	0	0
2019-04-27 15:00:00	0	0	0
2019-04-27 16:00:00	0	0	0
2019-04-27 17:00:00	0	0	0
2019-04-27 18:00:00	0	0	0
2019-04-27 19:00:00	0	0	0
2019-04-27 20:00:00	0	0	0
2019-04-27 21:00:00	0	0	0
2019-04-27 22:00:00	0	0	0
2019-04-27 23:00:00	0	0	0
2019-04-28 00:00:00	0	0	0
2019-04-28 01:00:00	0	0	0
2019-04-28 02:00:00	0	0	0
2019-04-28 03:00:00	0	0	0
2019-04-28 04:00:00	0	0	0
2019-04-28 05:00:00	0	0	0
2019-04-28 06:00:00	0	0	0
2019-04-28 07:00:00	0	0	0
2019-04-28 08:00:00	0	0	0
2019-04-28 09:00:00	0	0	0
2019-04-28 10:00:00	0	0	0
2019-04-28 11:00:00	0	0	0
2019-04-28 12:00:00	0	0	0
2019-04-28 13:00:00	0	0	0
2019-04-28 14:00:00	0	0	0
2019-04-28 15:00:00	0	0	0
2019-04-28 16:00:00	0	0	0
2019-04-28 17:00:00	0	0	0
2019-04-28 18:00:00	0	0	0
2019-04-28 19:00:00	0	0	0
2019-04-28 20:00:00	0	0	0
2019-04-28 21:00:00	0	0	0
2019-04-28 22:00:00	0	0	0
2019-04-28 23:00:00	0	0	0
2019-04-29 00:00:00	0	0	0
2019-04-29 01:00:00	0	0	0
2019-04-29 02:00:00	0	0	0
2019-04-29 03:00:00	0	0	0
2019-04-29 04:00:00	0	0	0
2019-04-29 05:00:00	0	0	0
2019-04-29 06:00:00	0	0	0
2019-04-29 07:00:00	0	0	0
2019-04-29 08:00:00	0	0	0
2019-04-29 09:00:00	0	0	0
2019-04-29 10:00:00	0	0	0
2019-04-29 11:00:00	0	0	0
2019-04-29 12:00:00	0	0	0
2019-04-29 13:00:00	0	0	0
2019-04-29 14:00:00	0	0	0
2019-04-29 15:00:00	0	0	0
2019-04-29 16:00:00	0	0	0
2019-04-29 17:00:00	0	0	0
2019-04-29 18:00:00	0	0	0
2019-04-29 19:00:00	0	0	0
2019-04-29 20:00:00	0	0	0
2019-04-29 21:00:00	0	0	0
2019-04-29 22:00:00	0	0	0
2019-04-29 23:00:00	0	0	0
2019-04-30 00:00:00	0	0	0
2019-04-30 01:00:00	0	0	0
2019-04-30 02:00:00	0	0	0
2019-04-30 03:00:00	0	0	0
2019-04-30 04:00:00	0	0	0
2019-04-30 05:00:00	0	0	0
2019-04-30 06:00:00	0	0	0
2019-04-30 07:00:00	0	0	0
2019-04-30 08:00:00	0	0	0
2019-04-30 09:00:00	0	0	0
2019-04-30 10:00:00	0	0	0
2019-04-30 11:00:00	0	0	0
2019-04-30 12:00:00	0	0	0
2019-04-30 13:00:00	0	0	0
2019-04-30 14:00:00	0	0	0
2019-04-30 15:00:00	0	0	0
2019-04-30 16:00:00	0	0	0
2019-04-30 17:00:00	0	0	0
2019-04-30 18:00:00	0	0	0
2019-04-30 19:00:00	0	0	0
2019-04-30 20:00:00	0	0	0
2019-04-30 21:00:00	0	0	0
2019-04-30 22:00:00	0	0	0
2019-04-30 23:00:00	0	0	0
2019-05-01 00:00:00	0	0	0

## Sheet: PM 06210 03
Data/Hora	Intensidade(carros/hora)	Ocupacao(%)	Carga(%)
2019-04-01 00:00:00	0	0	0
2019-04-01 01:00:00	0	0	0
2019-04-01 02:00:00	0	0	0
2019-04-01 03:00:00	0	0	0
2019-04-01 04:00:00	0	0	0
2019-04-01 05:00:00	0	0	0
2019-04-01 06:00:00	0	0	0
2019-04-01 07:00:00	0	0	0
2019-04-01 08:00:00	0	0	0
2019-04-01 09:00:00	0	0	0
2019-04-01 10:00:00	0	0	0
2019-04-01 11:00:00	0	0	0
2019-04-01 12:00:00	0	0	0
2019-04-01 13:00:00	0	0	0
2019-04-01 14:00:00	0	0	0
2019-04-01 15:00:00	0	0	0
2019-04-01 16:00:00	0	0	0
2019-04-01 17:00:00	0	0	0
2019-04-01 18:00:00	0	0	0
2019-04-01 19:00:00	0	0	0
2019-04-01 20:00:00	0	0	0
2019-04-01 21:00:00	0	0	0
2019-04-01 22:00:00	0	0	0
2019-04-01 23:00:00	0	0	0
2019-04-02 00:00:00	0	0	0
2019-04-02 01:00:00	0	0	0
2019-04-02 02:00:00	0	0	0
2019-04-02 03:00:00	0	0	0
2019-04-02 04:00:00	0	0	0
2019-04-02 05:00:00	0	0	0
2019-04-02 06:00:00	0	0	0
2019-04-02 07:00:00	0	0	0
2019-04-02 08:00:00	0	0	0
2019-04-02 09:00:00	0	0	0
2019-04-02 10:00:00	0	0	0
2019-04-02 11:00:00	0	0	0
2019-04-02 12:00:00	0	0	0
2019-04-02 13:00:00	0	0	0
2019-04-02 14:00:00	0	0	0
2019-04-02 15:00:00	0	0	0
2019-04-02 16:00:00	0	0	0
2019-04-02 17:00:00	0	0	0
2019-04-02 18:00:00	0	0	0
2019-04-02 19:00:00	0	0	0
2019-04-02 20:00:00	0	0	0
2019-04-02 21:00:00	0	0	0
2019-04-02 22:00:00	0	0	0
2019-04-02 23:00:00	0	0	0
2019-04-03 00:00:00	0	0	0
2019-04-03 01:00:00	0	0	0
2019-04-03 02:00:00	0	0	0
2019-04-03 03:00:00	0	0	0
2019-04-03 04:00:00	0	0	0
2019-04-03 05:00:00	0	0	0
2019-04-03 06:00:00	0	0	0
2019-04-03 07:00:00	0	0	0
2019-04-03 08:00:00	0	0	0
2019-04-03 09:00:00	0	0	0
2019-04-03 10:00:00	0	0	0
2019-04-03 11:00:00	0	0	0
2019-04-03 12:00:00	0	0	0
2019-04-03 13:00:00	0	0	0
2019-04-03 14:00:00	0	0	0
2019-04-03 15:00:00	0	0	0
2019-04-03 16:00:00	0	0	0
2019-04-03 17:00:00	0	0	0
2019-04-03 18:00:00	0	0	0
2019-04-03 19:00:00	0	0	0
2019-04-03 20:00:00	0	0	0
2019-04-03 21:00:00	0	0	0
2019-04-03 22:00:00	0	0	0
2019-04-03 23:00:00	0	0	0
2019-04-04 00:00:00	0	0	0
2019-04-04 01:00:00	0	0	0
2019-04-04 02:00:00	0	0	0
2019-04-04 03:00:00	0	0	0
2019-04-04 04:00:00	0	0	0
2019-04-04 05:00:00	0	0	0
2019-04-04 06:00:00	0	0	0
2019-04-04 07:00:00	0	0	0
2019-04-04 08:00:00	0	0	0
2019-04-04 09:00:00	0	0	0
2019-04-04 10:00:00	0	0	0
2019-04-04 11:00:00	0	0	0
2019-04-04 12:00:00	0	0	0
2019-04-04 13:00:00	0	0	0
2019-04-04 14:00:00	0	0	0
2019-04-04 15:00:00	0	0	0
2019-04-04 16:00:00	0	0	0
2019-04-04 17:00:00	0	0	0
2019-04-04 18:00:00	0	0	0
2019-04-04 19:00:00	0	0	0
2019-04-04 20:00:00	0	0	0
2019-04-04 21:00:00	0	0	0
2019-04-04 22:00:00	0	0	0
2019-04-04 23:00:00	0	0	0
2019-04-05 00:00:00	0	0	0
2019-04-05 01:00:00	0	0	0
2019-04-05 02:00:00	0	0	0
2019-04-05 03:00:00	0	0	0
2019-04-05 04:00:00	0	0	0
2019-04-05 05:00:00	0	0	0
2019-04-05 06:00:00	0	0	0
2019-04-05 07:00:00	0	0	0
2019-04-05 08:00:00	0	0	0
2019-04-05 09:00:00	0	0	0
2019-04-05 10:00:00	0	0	0
2019-04-05 11:00:00	0	0	0
2019-04-05 12:00:00	0	0	0
2019-04-05 13:00:00	0	0	0
2019-04-05 14:00:00	0	0	0
2019-04-05 15:00:00	0	0	0
2019-04-05 16:00:00	0	0	0
2019-04-05 17:00:00	0	0	0
2019-04-05 18:00:00	0	0	0
2019-04-05 19:00:00	0	0	0
2019-04-05 20:00:00	0	0	0
2019-04-05 21:00:00	0	0	0
2019-04-05 22:00:00	0	0	0
2019-04-05 23:00:00	0	0	0
2019-04-06 00:00:00	0	0	0
2019-04-06 01:00:00	0	0	0
2019-04-06 02:00:00	0	0	0
2019-04-06 03:00:00	0	0	0
2019-04-06 04:00:00	0	0	0
2019-04-06 05:00:00	0	0	0
2019-04-06 06:00:00	0	0	0
2019-04-06 07:00:00	0	0	0
2019-04-06 08:00:00	0	0	0
2019-04-06 09:00:00	0	0	0
2019-04-06 10:00:00	0	0	0
2019-04-06 11:00:00	0	0	0
2019-04-06 12:00:00	0	0	0
2019-04-06 13:00:00	0	0	0
2019-04-06 14:00:00	0	0	0
2019-04-06 15:00:00	0	0	0
2019-04-06 16:00:00	0	0	0
2019-04-06 17:00:00	0	0	0
2019-04-06 18:00:00	0	0	0
2019-04-06 19:00:00	0	0	0
2019-04-06 20:00:00	0	0	0
2019-04-06 21:00:00	0	0	0
2019-04-06 22:00:00	0	0	0
2019-04-06 23:00:00	0	0	0
2019-04-07 00:00:00	0	0	0
2019-04-07 01:00:00	0	0	0
2019-04-07 02:00:00	0	0	0
2019-04-07 03:00:00	0	0	0
2019-04-07 04:00:00	0	0	0
2019-04-07 05:00:00	0	0	0
2019-04-07 06:00:00	0	0	0
2019-04-07 07:00:00	0	0	0
2019-04-07 08:00:00	0	0	0
2019-04-07 09:00:00	0	0	0
2019-04-07 10:00:00	0	0	0
2019-04-07 11:00:00	0	0	0
2019-04-07 12:00:00	0	0	0
2019-04-07 13:00:00	0	0	0
2019-04-07 14:00:00	0	0	0
2019-04-07 15:00:00	0	0	0
2019-04-07 16:00:00	0	0	0
2019-04-07 17:00:00	0	0	0
2019-04-07 18:00:00	0	0	0
2019-04-07 19:00:00	0	0	0
2019-04-07 20:00:00	0	0	0
2019-04-07 21:00:00	0	0	0
2019-04-07 22:00:00	0	0	0
2019-04-07 23:00:00	0	0	0
2019-04-08 00:00:00	0	0	0
2019-04-08 01:00:00	0	0	0
2019-04-08 02:00:00	0	0	0
2019-04-08 03:00:00	0	0	0
2019-04-08 04:00:00	0	0	0
2019-04-08 05:00:00	0	0	0
2019-04-08 06:00:00	0	0	0
2019-04-08 07:00:00	0	0	0
2019-04-08 08:00:00	0	0	0
2019-04-08 09:00:00	0	0	0
2019-04-08 10:00:00	0	0	0
2019-04-08 11:00:00	0	0	0
2019-04-08 12:00:00	0	0	0
2019-04-08 13:00:00	0	0	0
2019-04-08 14:00:00	0	0	0
2019-04-08 15:00:00	0	0	0
2019-04-08 16:00:00	0	0	0
2019-04-08 17:00:00	0	0	0
2019-04-08 18:00:00	0	0	0
2019-04-08 19:00:00	0	0	0
2019-04-08 20:00:00	0	0	0
2019-04-08 21:00:00	0	0	0
2019-04-08 22:00:00	0	0	0
2019-04-08 23:00:00	0	0	0
2019-04-09 00:00:00	0	0	0
2019-04-09 01:00:00	0	0	0
2019-04-09 02:00:00	0	0	0
2019-04-09 03:00:00	0	0	0
2019-04-09 04:00:00	0	0	0
2019-04-09 05:00:00	0	0	0
2019-04-09 06:00:00	0	0	0
2019-04-09 07:00:00	0	0	0
2019-04-09 08:00:00	0	0	0
2019-04-09 09:00:00	0	0	0
2019-04-09 10:00:00	0	0	0
2019-04-09 11:00:00	0	0	0
2019-04-09 12:00:00	0	0	0
2019-04-09 13:00:00	0	0	0
2019-04-09 14:00:00	0	0	0
2019-04-09 15:00:00	0	0	0
2019-04-09 16:00:00	0	0	0
2019-04-09 17:00:00	0	0	0
2019-04-09 18:00:00	0	0	0
2019-04-09 19:00:00	0	0	0
2019-04-09 20:00:00	0	0	0
2019-04-09 21:00:00	0	0	0
2019-04-09 22:00:00	0	0	0
2019-04-09 23:00:00	0	0	0
2019-04-10 00:00:00	0	0	0
2019-04-10 01:00:00	0	0	0
2019-04-10 02:00:00	0	0	0
2019-04-10 03:00:00	0	0	0
2019-04-10 04:00:00	0	0	0
2019-04-10 05:00:00	0	0	0
2019-04-10 06:00:00	0	0	0
2019-04-10 07:00:00	0	0	0
2019-04-10 08:00:00	0	0	0
2019-04-10 09:00:00	0	0	0
2019-04-10 10:00:00	0	0	0
2019-04-10 11:00:00	0	0	0
2019-04-10 12:00:00	0	0	0
2019-04-10 13:00:00	0	0	0
2019-04-10 14:00:00	0	0	0
2019-04-10 15:00:00	0	0	0
2019-04-10 16:00:00	0	0	0
2019-04-10 17:00:00	0	0	0
2019-04-10 18:00:00	0	0	0
2019-04-10 19:00:00	0	0	0
2019-04-10 20:00:00	0	0	0
2019-04-10 21:00:00	0	0	0
2019-04-10 22:00:00	0	0	0
2019-04-10 23:00:00	0	0	0
2019-04-11 00:00:00	0	0	0
2019-04-11 01:00:00	0	0	0
2019-04-11 02:00:00	0	0	0
2019-04-11 03:00:00	0	0	0
2019-04-11 04:00:00	0	0	0
2019-04-11 05:00:00	0	0	0
2019-04-11 06:00:00	0	0	0
2019-04-11 07:00:00	0	0	0
2019-04-11 08:00:00	0	0	0
2019-04-11 09:00:00	0	0	0
2019-04-11 10:00:00	0	0	0
2019-04-11 11:00:00	0	0	0
2019-04-11 12:00:00	0	0	0
2019-04-11 13:00:00	0	0	0
2019-04-11 14:00:00	0	0	0
2019-04-11 15:00:00	0	0	0
2019-04-11 16:00:00	0	0	0
2019-04-11 17:00:00	0	0	0
2019-04-11 18:00:00	0	0	0
2019-04-11 19:00:00	0	0	0
2019-04-11 20:00:00	0	0	0
2019-04-11 21:00:00	0	0	0
2019-04-11 22:00:00	0	0	0
2019-04-11 23:00:00	0	0	0
2019-04-12 00:00:00	0	0	0
2019-04-12 01:00:00	0	0	0
2019-04-12 02:00:00	0	0	0
2019-04-12 03:00:00	0	0	0
2019-04-12 04:00:00	0	0	0
2019-04-12 05:00:00	0	0	0
2019-04-12 06:00:00	0	0	0
2019-04-12 07:00:00	0	0	0
2019-04-12 08:00:00	0	0	0
2019-04-12 09:00:00	0	0	0
2019-04-12 10:00:00	0	0	0
2019-04-12 11:00:00	0	0	0
2019-04-12 12:00:00	0	0	0
2019-04-12 13:00:00	0	0	0
2019-04-12 14:00:00	0	0	0
2019-04-12 15:00:00	0	0	0
2019-04-12 16:00:00	0	0	0
2019-04-12 17:00:00	0	0	0
2019-04-12 18:00:00	0	0	0
2019-04-12 19:00:00	0	0	0
2019-04-12 20:00:00	0	0	0
2019-04-12 21:00:00	0	0	0
2019-04-12 22:00:00	0	0	0
2019-04-12 23:00:00	0	0	0
2019-04-13 00:00:00	0	0	0
2019-04-13 01:00:00	0	0	0
2019-04-13 02:00:00	0	0	0
2019-04-13 03:00:00	0	0	0
2019-04-13 04:00:00	0	0	0
2019-04-13 05:00:00	0	0	0
2019-04-13 06:00:00	0	0	0
2019-04-13 07:00:00	0	0	0
2019-04-13 08:00:00	0	0	0
2019-04-13 09:00:00	0	0	0
2019-04-13 10:00:00	0	0	0
2019-04-13 11:00:00	0	0	0
2019-04-13 12:00:00	0	0	0
2019-04-13 13:00:00	0	0	0
2019-04-13 14:00:00	0	0	0
2019-04-13 15:00:00	0	0	0
2019-04-13 16:00:00	0	0	0
2019-04-13 17:00:00	0	0	0
2019-04-13 18:00:00	0	0	0
2019-04-13 19:00:00	0	0	0
2019-04-13 20:00:00	0	0	0
2019-04-13 21:00:00	0	0	0
2019-04-13 22:00:00	0	0	0
2019-04-13 23:00:00	0	0	0
2019-04-14 00:00:00	0	0	0
2019-04-14 01:00:00	0	0	0
2019-04-14 02:00:00	0	0	0
2019-04-14 03:00:00	0	0	0
2019-04-14 04:00:00	0	0	0
2019-04-14 05:00:00	0	0	0
2019-04-14 06:00:00	0	0	0
2019-04-14 07:00:00	0	0	0
2019-04-14 08:00:00	0	0	0
2019-04-14 09:00:00	0	0	0
2019-04-14 10:00:00	0	0	0
2019-04-14 11:00:00	0	0	0
2019-04-14 12:00:00	0	0	0
2019-04-14 13:00:00	0	0	0
2019-04-14 14:00:00	0	0	0
2019-04-14 15:00:00	0	0	0
2019-04-14 16:00:00	0	0	0
2019-04-14 17:00:00	0	0	0
2019-04-14 18:00:00	0	0	0
2019-04-14 19:00:00	0	0	0
2019-04-14 20:00:00	0	0	0
2019-04-14 21:00:00	0	0	0
2019-04-14 22:00:00	0	0	0
2019-04-14 23:00:00	0	0	0
2019-04-15 00:00:00	0	0	0
2019-04-15 01:00:00	0	0	0
2019-04-15 02:00:00	0	0	0
2019-04-15 03:00:00	0	0	0
2019-04-15 04:00:00	0	0	0
2019-04-15 05:00:00	0	0	0
2019-04-15 06:00:00	0	0	0
2019-04-15 07:00:00	0	0	0
2019-04-15 08:00:00	0	0	0
2019-04-15 09:00:00	0	0	0
2019-04-15 10:00:00	0	0	0
2019-04-15 11:00:00	0	0	0
2019-04-15 12:00:00	0	0	0
2019-04-15 13:00:00	0	0	0
2019-04-15 14:00:00	0	0	0
2019-04-15 15:00:00	0	0	0
2019-04-15 16:00:00	0	0	0
2019-04-15 17:00:00	0	0	0
2019-04-15 18:00:00	0	0	0
2019-04-15 19:00:00	0	0	0
2019-04-15 20:00:00	0	0	0
2019-04-15 21:00:00	0	0	0
2019-04-15 22:00:00	0	0	0
2019-04-15 23:00:00	0	0	0
2019-04-16 00:00:00	0	0	0
2019-04-16 01:00:00	0	0	0
2019-04-16 02:00:00	0	0	0
2019-04-16 03:00:00	0	0	0
2019-04-16 04:00:00	0	0	0
2019-04-16 05:00:00	0	0	0
2019-04-16 06:00:00	0	0	0
2019-04-16 07:00:00	0	0	0
2019-04-16 08:00:00	0	0	0
2019-04-16 09:00:00	0	0	0
2019-04-16 10:00:00	0	0	0
2019-04-16 11:00:00	0	0	0
2019-04-16 12:00:00	0	0	0
2019-04-16 13:00:00	0	0	0
2019-04-16 14:00:00	0	0	0
2019-04-16 15:00:00	0	0	0
2019-04-16 16:00:00	0	0	0
2019-04-16 17:00:00	0	0	0
2019-04-16 18:00:00	0	0	0
2019-04-16 19:00:00	0	0	0
2019-04-16 20:00:00	0	0	0
2019-04-16 21:00:00	0	0	0
2019-04-16 22:00:00	0	0	0
2019-04-16 23:00:00	0	0	0
2019-04-17 00:00:00	0	0	0
2019-04-17 01:00:00	0	0	0
2019-04-17 02:00:00	0	0	0
2019-04-17 03:00:00	0	0	0
2019-04-17 04:00:00	0	0	0
2019-04-17 05:00:00	0	0	0
2019-04-17 06:00:00	0	0	0
2019-04-17 07:00:00	0	0	0
2019-04-17 08:00:00	0	0	0
2019-04-17 09:00:00	0	0	0
2019-04-17 10:00:00	0	0	0
2019-04-17 11:00:00	0	0	0
2019-04-17 12:00:00	0	0	0
2019-04-17 13:00:00	0	0	0
2019-04-17 14:00:00	0	0	0
2019-04-17 15:00:00	0	0	0
2019-04-17 16:00:00	0	0	0
2019-04-17 17:00:00	0	0	0
2019-04-17 18:00:00	0	0	0
2019-04-17 19:00:00	0	0	0
2019-04-17 20:00:00	0	0	0
2019-04-17 21:00:00	0	0	0
2019-04-17 22:00:00	0	0	0
2019-04-17 23:00:00	0	0	0
2019-04-18 00:00:00	0	0	0
2019-04-18 01:00:00	0	0	0
2019-04-18 02:00:00	0	0	0
2019-04-18 03:00:00	0	0	0
2019-04-18 04:00:00	0	0	0
2019-04-18 05:00:00	0	0	0
2019-04-18 06:00:00	0	0	0
2019-04-18 07:00:00	0	0	0
2019-04-18 08:00:00	0	0	0
2019-04-18 09:00:00	0	0	0
2019-04-18 10:00:00	0	0	0
2019-04-18 11:00:00	0	0	0
2019-04-18 12:00:00	0	0	0
2019-04-18 13:00:00	0	0	0
2019-04-18 14:00:00	0	0	0
2019-04-18 15:00:00	0	0	0
2019-04-18 16:00:00	0	0	0
2019-04-18 17:00:00	0	0	0
2019-04-18 18:00:00	0	0	0
2019-04-18 19:00:00	0	0	0
2019-04-18 20:00:00	0	0	0
2019-04-18 21:00:00	0	0	0
2019-04-18 22:00:00	0	0	0
2019-04-18 23:00:00	0	0	0
2019-04-19 00:00:00	0	0	0
2019-04-19 01:00:00	0	0	0
2019-04-19 02:00:00	0	0	0
2019-04-19 03:00:00	0	0	0
2019-04-19 04:00:00	0	0	0
2019-04-19 05:00:00	0	0	0
2019-04-19 06:00:00	0	0	0
2019-04-19 07:00:00	0	0	0
2019-04-19 08:00:00	0	0	0
2019-04-19 09:00:00	0	0	0
2019-04-19 10:00:00	0	0	0
2019-04-19 11:00:00	0	0	0
2019-04-19 12:00:00	0	0	0
2019-04-19 13:00:00	0	0	0
2019-04-19 14:00:00	0	0	0
2019-04-19 15:00:00	0	0	0
2019-04-19 16:00:00	0	0	0
2019-04-19 17:00:00	0	0	0
2019-04-19 18:00:00	0	0	0
2019-04-19 19:00:00	0	0	0
2019-04-19 20:00:00	0	0	0
2019-04-19 21:00:00	0	0	0
2019-04-19 22:00:00	0	0	0
2019-04-19 23:00:00	0	0	0
2019-04-20 00:00:00	0	0	0
2019-04-20 01:00:00	0	0	0
2019-04-20 02:00:00	0	0	0
2019-04-20 03:00:00	0	0	0
2019-04-20 04:00:00	0	0	0
2019-04-20 05:00:00	0	0	0
2019-04-20 06:00:00	0	0	0
2019-04-20 07:00:00	0	0	0
2019-04-20 08:00:00	0	0	0
2019-04-20 09:00:00	0	0	0
2019-04-20 10:00:00	0	0	0
2019-04-20 11:00:00	0	0	0
2019-04-20 12:00:00	0	0	0
2019-04-20 13:00:00	0	0	0
2019-04-20 14:00:00	0	0	0
2019-04-20 15:00:00	0	0	0
2019-04-20 16:00:00	0	0	0
2019-04-20 17:00:00	0	0	0
2019-04-20 18:00:00	0	0	0
2019-04-20 19:00:00	0	0	0
2019-04-20 20:00:00	0	0	0
2019-04-20 21:00:00	0	0	0
2019-04-20 22:00:00	0	0	0
2019-04-20 23:00:00	0	0	0
2019-04-21 00:00:00	0	0	0
2019-04-21 01:00:00	0	0	0
2019-04-21 02:00:00	0	0	0
2019-04-21 03:00:00	0	0	0
2019-04-21 04:00:00	0	0	0
2019-04-21 05:00:00	0	0	0
2019-04-21 06:00:00	0	0	0
2019-04-21 07:00:00	0	0	0
2019-04-21 08:00:00	0	0	0
2019-04-21 09:00:00	0	0	0
2019-04-21 10:00:00	0	0	0
2019-04-21 11:00:00	0	0	0
2019-04-21 12:00:00	0	0	0
2019-04-21 13:00:00	0	0	0
2019-04-21 14:00:00	0	0	0
2019-04-21 15:00:00	0	0	0
2019-04-21 16:00:00	0	0	0
2019-04-21 17:00:00	0	0	0
2019-04-21 18:00:00	0	0	0
2019-04-21 19:00:00	0	0	0
2019-04-21 20:00:00	0	0	0
2019-04-21 21:00:00	0	0	0
2019-04-21 22:00:00	0	0	0
2019-04-21 23:00:00	0	0	0
2019-04-22 00:00:00	0	0	0
2019-04-22 01:00:00	0	0	0
2019-04-22 02:00:00	0	0	0
2019-04-22 03:00:00	0	0	0
2019-04-22 04:00:00	0	0	0
2019-04-22 05:00:00	0	0	0
2019-04-22 06:00:00	0	0	0
2019-04-22 07:00:00	0	0	0
2019-04-22 08:00:00	0	0	0
2019-04-22 09:00:00	0	0	0
2019-04-22 10:00:00	0	0	0
2019-04-22 11:00:00	0	0	0
2019-04-22 12:00:00	0	0	0
2019-04-22 13:00:00	0	0	0
2019-04-22 14:00:00	0	0	0
2019-04-22 15:00:00	0	0	0
2019-04-22 16:00:00	0	0	0
2019-04-22 17:00:00	0	0	0
2019-04-22 18:00:00	0	0	0
2019-04-22 19:00:00	0	0	0
2019-04-22 20:00:00	0	0	0
2019-04-22 21:00:00	0	0	0
2019-04-22 22:00:00	0	0	0
2019-04-22 23:00:00	0	0	0
2019-04-23 00:00:00	0	0	0
2019-04-23 01:00:00	0	0	0
2019-04-23 02:00:00	0	0	0
2019-04-23 03:00:00	0	0	0
2019-04-23 04:00:00	0	0	0
2019-04-23 05:00:00	0	0	0
2019-04-23 06:00:00	0	0	0
2019-04-23 07:00:00	0	0	0
2019-04-23 08:00:00	0	0	0
2019-04-23 09:00:00	0	0	0
2019-04-23 10:00:00	0	0	0
2019-04-23 11:00:00	0	0	0
2019-04-23 12:00:00	0	0	0
2019-04-23 13:00:00	0	0	0
2019-04-23 14:00:00	0	0	0
2019-04-23 15:00:00	0	0	0
2019-04-23 16:00:00	0	0	0
2019-04-23 17:00:00	0	0	0
2019-04-23 18:00:00	0	0	0
2019-04-23 19:00:00	0	0	0
2019-04-23 20:00:00	0	0	0
2019-04-23 21:00:00	0	0	0
2019-04-23 22:00:00	0	0	0
2019-04-23 23:00:00	0	0	0
2019-04-24 00:00:00	0	0	0
2019-04-24 01:00:00	0	0	0
2019-04-24 02:00:00	0	0	0
2019-04-24 03:00:00	0	0	0
2019-04-24 04:00:00	0	0	0
2019-04-24 05:00:00	0	0	0
2019-04-24 06:00:00	0	0	0
2019-04-24 07:00:00	0	0	0
2019-04-24 08:00:00	0	0	0
2019-04-24 09:00:00	0	0	0
2019-04-24 10:00:00	0	0	0
2019-04-24 11:00:00	0	0	0
2019-04-24 12:00:00	0	0	0
2019-04-24 13:00:00	0	0	0
2019-04-24 14:00:00	0	0	0
2019-04-24 15:00:00	0	0	0
2019-04-24 16:00:00	0	0	0
2019-04-24 17:00:00	0	0	0
2019-04-24 18:00:00	0	0	0
2019-04-24 19:00:00	0	0	0
2019-04-24 20:00:00	0	0	0
2019-04-24 21:00:00	0	0	0
2019-04-24 22:00:00	0	0	0
2019-04-24 23:00:00	0	0	0
2019-04-25 00:00:00	0	0	0
2019-04-25 01:00:00	0	0	0
2019-04-25 02:00:00	0	0	0
2019-04-25 03:00:00	0	0	0
2019-04-25 04:00:00	0	0	0
2019-04-25 05:00:00	0	0	0
2019-04-25 06:00:00	0	0	0
2019-04-25 07:00:00	0	0	0
2019-04-25 08:00:00	0	0	0
2019-04-25 09:00:00	0	0	0
2019-04-25 10:00:00	0	0	0
2019-04-25 11:00:00	0	0	0
2019-04-25 12:00:00	0	0	0
2019-04-25 13:00:00	0	0	0
2019-04-25 14:00:00	0	0	0
2019-04-25 15:00:00	0	0	0
2019-04-25 16:00:00	0	0	0
2019-04-25 17:00:00	0	0	0
2019-04-25 18:00:00	0	0	0
2019-04-25 19:00:00	0	0	0
2019-04-25 20:00:00	0	0	0
2019-04-25 21:00:00	0	0	0
2019-04-25 22:00:00	0	0	0
2019-04-25 23:00:00	0	0	0
2019-04-26 00:00:00	0	0	0
2019-04-26 01:00:00	0	0	0
2019-04-26 02:00:00	0	0	0
2019-04-26 03:00:00	0	0	0
2019-04-26 04:00:00	0	0	0
2019-04-26 05:00:00	0	0	0
2019-04-26 06:00:00	0	0	0
2019-04-26 07:00:00	0	0	0
2019-04-26 08:00:00	0	0	0
2019-04-26 09:00:00	0	0	0
2019-04-26 10:00:00	0	0	0
2019-04-26 11:00:00	0	0	0
2019-04-26 12:00:00	0	0	0
2019-04-26 13:00:00	0	0	0
2019-04-26 14:00:00	0	0	0
2019-04-26 15:00:00	0	0	0
2019-04-26 16:00:00	0	0	0
2019-04-26 17:00:00	0	0	0
2019-04-26 18:00:00	0	0	0
2019-04-26 19:00:00	0	0	0
2019-04-26 20:00:00	0	0	0
2019-04-26 21:00:00	0	0	0
2019-04-26 22:00:00	0	0	0
2019-04-26 23:00:00	0	0	0
2019-04-27 00:00:00	0	0	0
2019-04-27 01:00:00	0	0	0
2019-04-27 02:00:00	0	0	0
2019-04-27 03:00:00	0	0	0
2019-04-27 04:00:00	0	0	0
2019-04-27 05:00:00	0	0	0
2019-04-27 06:00:00	0	0	0
2019-04-27 07:00:00	0	0	0
2019-04-27 08:00:00	0	0	0
2019-04-27 09:00:00	0	0	0
2019-04-27 10:00:00	0	0	0
2019-04-27 11:00:00	0	0	0
2019-04-27 12:00:00	0	0	0
2019-04-27 13:00:00	0	0	0
2019-04-27 14:00:00	0	0	0
2019-04-27 15:00:00	0	0	0
2019-04-27 16:00:00	0	0	0
2019-04-27 17:00:00	0	0	0
2019-04-27 18:00:00	0	0	0
2019-04-27 19:00:00	0	0	0
2019-04-27 20:00:00	0	0	0
2019-04-27 21:00:00	0	0	0
2019-04-27 22:00:00	0	0	0
2019-04-27 23:00:00	0	0	0
2019-04-28 00:00:00	0	0	0
2019-04-28 01:00:00	0	0	0
2019-04-28 02:00:00	0	0	0
2019-04-28 03:00:00	0	0	0
2019-04-28 04:00:00	0	0	0
2019-04-28 05:00:00	0	0	0
2019-04-28 06:00:00	0	0	0
2019-04-28 07:00:00	0	0	0
2019-04-28 08:00:00	0	0	0
2019-04-28 09:00:00	0	0	0
2019-04-28 10:00:00	0	0	0
2019-04-28 11:00:00	0	0	0
2019-04-28 12:00:00	0	0	0
2019-04-28 13:00:00	0	0	0
2019-04-28 14:00:00	0	0	0
2019-04-28 15:00:00	0	0	0
2019-04-28 16:00:00	0	0	0
2019-04-28 17:00:00	0	0	0
2019-04-28 18:00:00	0	0	0
2019-04-28 19:00:00	0	0	0
2019-04-28 20:00:00	0	0	0
2019-04-28 21:00:00	0	0	0
2019-04-28 22:00:00	0	0	0
2019-04-28 23:00:00	0	0	0
2019-04-29 00:00:00	0	0	0
2019-04-29 01:00:00	0	0	0
2019-04-29 02:00:00	0	0	0
2019-04-29 03:00:00	0	0	0
2019-04-29 04:00:00	0	0	0
2019-04-29 05:00:00	0	0	0
2019-04-29 06:00:00	0	0	0
2019-04-29 07:00:00	0	0	0
2019-04-29 08:00:00	0	0	0
2019-04-29 09:00:00	0	0	0
2019-04-29 10:00:00	0	0	0
2019-04-29 11:00:00	0	0	0
2019-04-29 12:00:00	0	0	0
2019-04-29 13:00:00	0	0	0
2019-04-29 14:00:00	0	0	0
2019-04-29 15:00:00	0	0	0
2019-04-29 16:00:00	0	0	0
2019-04-29 17:00:00	0	0	0
2019-04-29 18:00:00	0	0	0
2019-04-29 19:00:00	0	0	0
2019-04-29 20:00:00	0	0	0
2019-04-29 21:00:00	0	0	0
2019-04-29 22:00:00	0	0	0
2019-04-29 23:00:00	0	0	0
2019-04-30 00:00:00	0	0	0
2019-04-30 01:00:00	0	0	0
2019-04-30 02:00:00	0	0	0
2019-04-30 03:00:00	0	0	0
2019-04-30 04:00:00	0	0	0
2019-04-30 05:00:00	0	0	0
2019-04-30 06:00:00	0	0	0
2019-04-30 07:00:00	0	0	0
2019-04-30 08:00:00	0	0	0
2019-04-30 09:00:00	0	0	0
2019-04-30 10:00:00	0	0	0
2019-04-30 11:00:00	0	0	0
2019-04-30 12:00:00	0	0	0
2019-04-30 13:00:00	0	0	0
2019-04-30 14:00:00	0	0	0
2019-04-30 15:00:00	0	0	0
2019-04-30 16:00:00	0	0	0
2019-04-30 17:00:00	0	0	0
2019-04-30 18:00:00	0	0	0
2019-04-30 19:00:00	0	0	0
2019-04-30 20:00:00	0	0	0
2019-04-30 21:00:00	0	0	0
2019-04-30 22:00:00	0	0	0
2019-04-30 23:00:00	0	0	0
2019-05-01 00:00:00	0	0	0

## Sheet: PM 06210 07
Data/Hora	Intensidade(carros/hora)	Ocupacao(%)	Carga(%)
2019-04-01 00:00:00	71	0	3.78
2019-04-01 01:00:00	29	0	1
2019-04-01 02:00:00	17	0	0.08
2019-04-01 03:00:00	15	0	0.33
2019-04-01 04:00:00	21	0	0.25
2019-04-01 05:00:00	49	0	1.58
2019-04-01 06:00:00	414	1.92	22.34
2019-04-01 07:00:00	882	5.58	57.42
2019-04-01 08:00:00	817	5.67	52.67
2019-04-01 09:00:00	843	6.08	54.58
2019-04-01 10:00:00	760	5.59	49.09
2019-04-01 11:00:00	665	4.83	43.33
2019-04-01 12:00:00	729	5.42	46.25
2019-04-01 13:00:00	853	6.58	55.5
2019-04-01 14:00:00	780	6.59	50.25
2019-04-01 15:00:00	670	5.08	43.83
2019-04-01 16:00:00	661	5	42.42
2019-04-01 17:00:00	656	5.17	41.5
2019-04-01 18:00:00	803	7.83	50.92
2019-04-01 19:00:00	635	7.59	43.5
2019-04-01 20:00:00	410	2.33	27
2019-04-01 21:00:00	274	1.5	17.25
2019-04-01 22:00:00	215	0.83	13.42
2019-04-01 23:00:00	120	0.58	7.09
2019-04-02 00:00:00	68	0	3.67
2019-04-02 01:00:00	31	0	1
2019-04-02 02:00:00	15	0	0.17
2019-04-02 03:00:00	14	0	0.5
2019-04-02 04:00:00	19	0	0.25
2019-04-02 05:00:00	47	0	1.83
2019-04-02 06:00:00	371	3.92	20.92
2019-04-02 07:00:00	915	5.84	58.75
2019-04-02 08:00:00	930	7.08	59.5
2019-04-02 09:00:00	905	7.92	59.83
2019-04-02 10:00:00	763	6.75	49.83
2019-04-02 11:00:00	678	4.92	44
2019-04-02 12:00:00	801	6.84	51.59
2019-04-02 13:00:00	893	9.34	58
2019-04-02 14:00:00	764	6.25	50
2019-04-02 15:00:00	718	6.84	46.25
2019-04-02 16:00:00	692	9.25	45.67
2019-04-02 17:00:00	707	5.42	45.58
2019-04-02 18:00:00	846	13.92	55.5
2019-04-02 19:00:00	714	6.84	47.17
2019-04-02 20:00:00	477	3.33	31.92
2019-04-02 21:00:00	317	1.75	20
2019-04-02 22:00:00	272	1.17	17.17
2019-04-02 23:00:00	148	0.33	8.84
2019-04-03 00:00:00	89	0	5
2019-04-03 01:00:00	34	0	1.17
2019-04-03 02:00:00	10	0	0.25
2019-04-03 03:00:00	15	0	0.5
2019-04-03 04:00:00	20	0	0.33
2019-04-03 05:00:00	55	0	2
2019-04-03 06:00:00	331	1.92	17.75
2019-04-03 07:00:00	901	5.75	57.5
2019-04-03 08:00:00	895	6.67	59
2019-04-03 09:00:00	881	6.67	57.25
2019-04-03 10:00:00	752	6.25	48.83
2019-04-03 11:00:00	716	5.34	46.17
2019-04-03 12:00:00	764	5.42	49.17
2019-04-03 13:00:00	884	6.75	56.59
2019-04-03 14:00:00	785	7.5	51.83
2019-04-03 15:00:00	713	6.75	46.17
2019-04-03 16:00:00	670	6.42	43.75
2019-04-03 17:00:00	732	7.42	46.67
2019-04-03 18:00:00	813	10.92	53.67
2019-04-03 19:00:00	597	5.59	39.92
2019-04-03 20:00:00	466	3.25	30
2019-04-03 21:00:00	324	2.17	19.92
2019-04-03 22:00:00	303	1.5	19.17
2019-04-03 23:00:00	186	2.08	12.33
2019-04-04 00:00:00	131	0.11	7.67
2019-04-04 01:00:00	43	0	1.75
2019-04-04 02:00:00	13	0	0.25
2019-04-04 03:00:00	25	0	0.58
2019-04-04 04:00:00	23	0	0.42
2019-04-04 05:00:00	60	0.08	2.17
2019-04-04 06:00:00	351	1.67	18.83
2019-04-04 07:00:00	907	5.67	58.17
2019-04-04 08:00:00	893	7.67	57.67
2019-04-04 09:00:00	914	8.17	59.67
2019-04-04 10:00:00	838	8.34	55.58
2019-04-04 11:00:00	736	6	47.67
2019-04-04 12:00:00	805	6.84	51.67
2019-04-04 13:00:00	896	8.5	57.92
2019-04-04 14:00:00	851	10.25	56.59
2019-04-04 15:00:00	687	5.33	44.75
2019-04-04 16:00:00	649	6.58	42.33
2019-04-04 17:00:00	743	6.5	47.42
2019-04-04 18:00:00	784	14.09	51.83
2019-04-04 19:00:00	697	5.92	46.17
2019-04-04 20:00:00	534	3.75	34.5
2019-04-04 21:00:00	428	3.08	27
2019-04-04 22:00:00	343	1.84	22
2019-04-04 23:00:00	243	1.08	15.17
2019-04-05 00:00:00	160	0.33	9.67
2019-04-05 01:00:00	60	0	2.92
2019-04-05 02:00:00	28	0	0.67
2019-04-05 03:00:00	25	0	1.08
2019-04-05 04:00:00	24	0	0.59
2019-04-05 05:00:00	53	0	2.08
2019-04-05 06:00:00	385	1.83	20.92
2019-04-05 07:00:00	886	5.25	56.59
2019-04-05 08:00:00	892	6.5	57.58
2019-04-05 09:00:00	913	7.83	59.92
2019-04-05 10:00:00	822	9.25	53.75
2019-04-05 11:00:00	795	7.5	52
2019-04-05 12:00:00	832	8.5	54.09
2019-04-05 13:00:00	965	14.67	63.83
2019-04-05 14:00:00	869	17.75	59.08
2019-04-05 15:00:00	790	9	51.67
2019-04-05 16:00:00	728	6.67	47.42
2019-04-05 17:00:00	736	6.83	47.84
2019-04-05 18:00:00	706	9.84	46.5
2019-04-05 19:00:00	625	5.42	41.08
2019-04-05 20:00:00	609	5.17	39
2019-04-05 21:00:00	527	4	34.25
2019-04-05 22:00:00	440	2.92	28.34
2019-04-05 23:00:00	310	1.67	19.83
2019-04-06 00:00:00	288	1.33	17.55
2019-04-06 01:00:00	192	0.5	11.92
2019-04-06 02:00:00	109	0.08	6.33
2019-04-06 03:00:00	68	0	3.33
2019-04-06 04:00:00	48	0	2.17
2019-04-06 05:00:00	54	0	2.25
2019-04-06 06:00:00	207	0.5	11.42
2019-04-06 07:00:00	388	1.83	23.25
2019-04-06 08:00:00	548	3.09	34.34
2019-04-06 09:00:00	659	4.17	42
2019-04-06 10:00:00	730	5.08	47.08
2019-04-06 11:00:00	799	7.67	51.42
2019-04-06 12:00:00	745	7.59	49.33
2019-04-06 13:00:00	670	4.84	43.25
2019-04-06 14:00:00	550	3.75	35.17
2019-04-06 15:00:00	571	3.83	35.92
2019-04-06 16:00:00	544	3.67	34.67
2019-04-06 17:00:00	524	3.5	33
2019-04-06 18:00:00	486	3.25	31.17
2019-04-06 19:00:00	496	3.42	31.34
2019-04-06 20:00:00	536	4.08	33.83
2019-04-06 21:00:00	500	4.09	31.92
2019-04-06 22:00:00	412	2.92	26.5
2019-04-06 23:00:00	335	2.33	21.83
2019-04-07 00:00:00	281	1.44	17.22
2019-04-07 01:00:00	197	0.42	12.08
2019-04-07 02:00:00	104	0.08	5.83
2019-04-07 03:00:00	65	0.08	3.58
2019-04-07 04:00:00	39	0	1.59
2019-04-07 05:00:00	36	0	1.33
2019-04-07 06:00:00	97	0	4.83
2019-04-07 07:00:00	166	0.17	9.59
2019-04-07 08:00:00	226	0.5	13.17
2019-04-07 09:00:00	333	1.42	20.08
2019-04-07 10:00:00	440	2.33	27.42
2019-04-07 11:00:00	465	2.67	29.42
2019-04-07 12:00:00	526	3.17	33.17
2019-04-07 13:00:00	504	3.17	31.5
2019-04-07 14:00:00	405	2.42	26.33
2019-04-07 15:00:00	375	2.17	23
2019-04-07 16:00:00	367	2	22.84
2019-04-07 17:00:00	395	2.08	24.83
2019-04-07 18:00:00	407	2.42	25.42
2019-04-07 19:00:00	424	2.42	26.75
2019-04-07 20:00:00	366	2	23.42
2019-04-07 21:00:00	270	1.17	17.08
2019-04-07 22:00:00	187	0.5	11.25
2019-04-07 23:00:00	130	0	7.83
2019-04-08 00:00:00	76	0.11	4.22
2019-04-08 01:00:00	39	0	1.92
2019-04-08 02:00:00	12	0	0.5
2019-04-08 03:00:00	12	0	0.25
2019-04-08 04:00:00	21	0	0.33
2019-04-08 05:00:00	58	0	2.17
2019-04-08 06:00:00	408	2.08	21.92
2019-04-08 07:00:00	927	6	59.92
2019-04-08 08:00:00	883	6.42	58
2019-04-08 09:00:00	929	8.08	59.75
2019-04-08 10:00:00	777	7.5	51.75
2019-04-08 11:00:00	771	5.75	49.25
2019-04-08 12:00:00	810	5.83	52
2019-04-08 13:00:00	877	6.75	56.83
2019-04-08 14:00:00	808	10.33	53.75
2019-04-08 15:00:00	716	6.67	45.75
2019-04-08 16:00:00	687	6.67	44.42
2019-04-08 17:00:00	733	6.67	47.92
2019-04-08 18:00:00	778	8.17	50.92
2019-04-08 19:00:00	592	10.75	40.67
2019-04-08 20:00:00	387	2.5	25.08
2019-04-08 21:00:00	270	1.5	17
2019-04-08 22:00:00	221	1.34	14.5
2019-04-08 23:00:00	107	0.17	6.42
2019-04-09 00:00:00	75	0	3.78
2019-04-09 01:00:00	34	2.58	3.25
2019-04-09 02:00:00	12	0	0.17
2019-04-09 03:00:00	20	0	0.25
2019-04-09 04:00:00	17	0	0.5
2019-04-09 05:00:00	64	0	2.75
2019-04-09 06:00:00	358	1.83	19.5
2019-04-09 07:00:00	940	6	60
2019-04-09 08:00:00	914	6.75	58.92
2019-04-09 09:00:00	952	7.42	62.92
2019-04-09 10:00:00	800	7.67	52.92
2019-04-09 11:00:00	694	5.5	44.25
2019-04-09 12:00:00	787	7.17	50.75
2019-04-09 13:00:00	831	6.75	53.83
2019-04-09 14:00:00	819	7.25	53.92
2019-04-09 15:00:00	694	6.17	44.33
2019-04-09 16:00:00	654	5	42.75
2019-04-09 17:00:00	742	6.75	47.17
2019-04-09 18:00:00	786	8.09	50.67
2019-04-09 19:00:00	636	5.5	42.5
2019-04-09 20:00:00	466	4.08	30.42
2019-04-09 21:00:00	309	1.75	19.42
2019-04-09 22:00:00	286	1.5	18.25
2019-04-09 23:00:00	150	0.17	9
2019-04-10 00:00:00	92	0	5
2019-04-10 01:00:00	31	0	1.08
2019-04-10 02:00:00	9	0	0.17
2019-04-10 03:00:00	16	0	0.33
2019-04-10 04:00:00	19	0	0.58
2019-04-10 05:00:00	44	0	1.5
2019-04-10 06:00:00	354	1.75	18.75
2019-04-10 07:00:00	865	5	55.5
2019-04-10 08:00:00	887	6.59	57.42
2019-04-10 09:00:00	881	6.92	57.59
2019-04-10 10:00:00	786	8.67	52.25
2019-04-10 11:00:00	687	5.09	44
2019-04-10 12:00:00	802	6	51.75
2019-04-10 13:00:00	927	11.08	60.67
2019-04-10 14:00:00	865	9.92	57.5
2019-04-10 15:00:00	726	21.67	50.34
2019-04-10 16:00:00	693	5.83	44.42
2019-04-10 17:00:00	722	5.59	47.5
2019-04-10 18:00:00	797	6.67	50
2019-04-10 19:00:00	662	7.84	45.58
2019-04-10 20:00:00	437	2.75	27.92
2019-04-10 21:00:00	358	2.25	22.83
2019-04-10 22:00:00	305	1.5	19.5
2019-04-10 23:00:00	183	0.42	11.5
2019-04-11 00:00:00	107	0	5.89
2019-04-11 01:00:00	45	6.17	6.17
2019-04-11 02:00:00	18	0	0.75
2019-04-11 03:00:00	17	0	0.58
2019-04-11 04:00:00	17	0	0
2019-04-11 05:00:00	55	0	2.17
2019-04-11 06:00:00	375	1.75	19.92
2019-04-11 07:00:00	840	5.17	55.17
2019-04-11 08:00:00	884	6.08	56.42
2019-04-11 09:00:00	907	7.25	59.5
2019-04-11 10:00:00	780	6.92	50.59
2019-04-11 11:00:00	735	5	47.17
2019-04-11 12:00:00	807	5.67	52.17
2019-04-11 13:00:00	888	7.75	57.25
2019-04-11 14:00:00	852	9.5	56.17
2019-04-11 15:00:00	703	5.25	45.08
2019-04-11 16:00:00	659	4.59	43.09
2019-04-11 17:00:00	721	7.42	45.92
2019-04-11 18:00:00	772	5.75	49.5
2019-04-11 19:00:00	735	7.08	48.75
2019-04-11 20:00:00	597	4.59	39.08
2019-04-11 21:00:00	426	2.67	27.17
2019-04-11 22:00:00	307	1.67	19.67
2019-04-11 23:00:00	261	1.25	16.09
2019-04-12 00:00:00	155	0.22	9.22
2019-04-12 01:00:00	73	0	3.67
2019-04-12 02:00:00	25	0	0.75
2019-04-12 03:00:00	20	0	0.42
2019-04-12 04:00:00	27	0	0.67
2019-04-12 05:00:00	58	0	2.42
2019-04-12 06:00:00	381	1.67	21.25
2019-04-12 07:00:00	907	5.5	57.67
2019-04-12 08:00:00	900	6.83	59.09
2019-04-12 09:00:00	894	7.83	59
2019-04-12 10:00:00	862	9.67	56.42
2019-04-12 11:00:00	782	6	50.92
2019-04-12 12:00:00	784	5.67	50.42
2019-04-12 13:00:00	880	7.75	57
2019-04-12 14:00:00	881	14.5	58.42
2019-04-12 15:00:00	780	11.75	52.58
2019-04-12 16:00:00	709	5.5	45.92
2019-04-12 17:00:00	668	5.33	42.09
2019-04-12 18:00:00	736	6.17	47.67
2019-04-12 19:00:00	662	5.5	43.25
2019-04-12 20:00:00	655	7	42.84
2019-04-12 21:00:00	501	4	32.67
2019-04-12 22:00:00	446	3.84	28.84
2019-04-12 23:00:00	338	1.92	21
2019-04-13 00:00:00	239	0.89	15.11
2019-04-13 01:00:00	193	0.67	11.92
2019-04-13 02:00:00	95	0	5.34
2019-04-13 03:00:00	69	0	3.42
2019-04-13 04:00:00	47	2.33	3.75
2019-04-13 05:00:00	53	0	2.17
2019-04-13 06:00:00	174	0.42	8.92
2019-04-13 07:00:00	370	1.59	22.75
2019-04-13 08:00:00	541	2.92	33.92
2019-04-13 09:00:00	682	4.42	43.5
2019-04-13 10:00:00	655	4.17	41.5
2019-04-13 11:00:00	696	5.33	45.25
2019-04-13 12:00:00	680	4.92	43.17
2019-04-13 13:00:00	631	4.67	41
2019-04-13 14:00:00	545	3.58	34.42
2019-04-13 15:00:00	497	2.92	31.84
2019-04-13 16:00:00	483	3.5	30.33
2019-04-13 17:00:00	522	3.67	32.67
2019-04-13 18:00:00	484	3.25	31.34
2019-04-13 19:00:00	522	3.75	32.33
2019-04-13 20:00:00	557	4.33	36
2019-04-13 21:00:00	487	3.59	31.17
2019-04-13 22:00:00	389	2.75	24.67
2019-04-13 23:00:00	332	2	20.5
2019-04-14 00:00:00	256	1	16.33
2019-04-14 01:00:00	163	0.34	10.08
2019-04-14 02:00:00	128	0.08	7.25
2019-04-14 03:00:00	75	0	4
2019-04-14 04:00:00	51	0	2.17
2019-04-14 05:00:00	46	0	2
2019-04-14 06:00:00	93	0	4.33
2019-04-14 07:00:00	195	0.5	11.25
2019-04-14 08:00:00	264	0.84	16.08
2019-04-14 09:00:00	305	1.25	18.25
2019-04-14 10:00:00	419	2.17	25.92
2019-04-14 11:00:00	436	2.33	27.08
2019-04-14 12:00:00	542	3.5	33.83
2019-04-14 13:00:00	468	3.33	30.42
2019-04-14 14:00:00	388	2.83	24
2019-04-14 15:00:00	395	2.42	25
2019-04-14 16:00:00	309	1.83	19.5
2019-04-14 17:00:00	325	1.67	20.34
2019-04-14 18:00:00	395	2	24.34
2019-04-14 19:00:00	372	2.08	23.17
2019-04-14 20:00:00	364	1.92	22.92
2019-04-14 21:00:00	270	1.33	17.09
2019-04-14 22:00:00	151	0.33	9.42
2019-04-14 23:00:00	167	0.25	9.67
2019-04-15 00:00:00	105	0	6
2019-04-15 01:00:00	22	0	0.5
2019-04-15 02:00:00	17	0	0.33
2019-04-15 03:00:00	12	0	0.42
2019-04-15 04:00:00	16	0	0.5
2019-04-15 05:00:00	55	0.25	2.17
2019-04-15 06:00:00	376	1.92	20.25
2019-04-15 07:00:00	898	5.75	57.67
2019-04-15 08:00:00	845	5.83	55.17
2019-04-15 09:00:00	791	5.67	51.67
2019-04-15 10:00:00	704	5.17	45.17
2019-04-15 11:00:00	672	4.59	43.34
2019-04-15 12:00:00	693	4.92	43.59
2019-04-15 13:00:00	861	7.17	55.17
2019-04-15 14:00:00	828	7.92	54.67
2019-04-15 15:00:00	702	6.75	45.75
2019-04-15 16:00:00	580	4.17	37.92
2019-04-15 17:00:00	680	6	42.92
2019-04-15 18:00:00	784	8.42	50.42
2019-04-15 19:00:00	613	5.42	40.75
2019-04-15 20:00:00	423	2.59	27.5
2019-04-15 21:00:00	274	1.17	17.08
2019-04-15 22:00:00	244	0.92	15
2019-04-15 23:00:00	137	0.34	8.5
2019-04-16 00:00:00	75	0	3.89
2019-04-16 01:00:00	17	6.59	4.09
2019-04-16 02:00:00	8	2.33	2.17
2019-04-16 03:00:00	14	0	1.08
2019-04-16 04:00:00	68	4.33	5.42
2019-04-16 05:00:00	143	1.17	11.25
2019-04-16 06:00:00	295	3.67	18.75
2019-04-16 07:00:00	829	6.5	52.5
2019-04-16 08:00:00	862	6.42	55.17
2019-04-16 09:00:00	832	9.34	54.67
2019-04-16 10:00:00	841	7.42	55.67
2019-04-16 11:00:00	698	7.34	45.5
2019-04-16 12:00:00	775	6	49.75
2019-04-16 13:00:00	910	8.5	58.58
2019-04-16 14:00:00	855	10	56.33
2019-04-16 15:00:00	741	7	48.67
2019-04-16 16:00:00	678	7.5	44.42
2019-04-16 17:00:00	728	6.92	47.08
2019-04-16 18:00:00	795	7.25	51.25
2019-04-16 19:00:00	674	6.67	44.42
2019-04-16 20:00:00	530	3.42	34.67
2019-04-16 21:00:00	360	2.17	22.92
2019-04-16 22:00:00	288	1.25	17.84
2019-04-16 23:00:00	220	0.75	13.75
2019-04-17 00:00:00	88	0.11	5.33
2019-04-17 01:00:00	44	0	1.92
2019-04-17 02:00:00	22	0	0.75
2019-04-17 03:00:00	12	0	0
2019-04-17 04:00:00	17	0	0.5
2019-04-17 05:00:00	94	0.58	4.75
2019-04-17 06:00:00	334	2.92	18.5
2019-04-17 07:00:00	876	5.42	55.92
2019-04-17 08:00:00	831	5.34	53.58
2019-04-17 09:00:00	841	6.25	55
2019-04-17 10:00:00	790	6.75	51.42
2019-04-17 11:00:00	702	5.75	44.92
2019-04-17 12:00:00	804	5.42	51.67
2019-04-17 13:00:00	906	7.58	58.75
2019-04-17 14:00:00	813	8	53.67
2019-04-17 15:00:00	736	10.59	48.42
2019-04-17 16:00:00	770	8.5	50.34
2019-04-17 17:00:00	742	8.17	48.33
2019-04-17 18:00:00	735	8.92	48.75
2019-04-17 19:00:00	614	4.75	39.58
2019-04-17 20:00:00	518	3.33	33.25
2019-04-17 21:00:00	382	2.25	24.33
2019-04-17 22:00:00	272	1.08	17.5
2019-04-17 23:00:00	204	0.58	12.34
2019-04-18 00:00:00	175	0.33	10.56
2019-04-18 01:00:00	50	0	2.25
2019-04-18 02:00:00	27	0	0.67
2019-04-18 03:00:00	29	0	0.5
2019-04-18 04:00:00	30	0	0.83
2019-04-18 05:00:00	62	0	2.5
2019-04-18 06:00:00	231	0.75	12.17
2019-04-18 07:00:00	535	2.84	33.5
2019-04-18 08:00:00	784	5.17	49.42
2019-04-18 09:00:00	807	6.33	52.33
2019-04-18 10:00:00	717	5.84	46.75
2019-04-18 11:00:00	677	5.42	43.67
2019-04-18 12:00:00	729	6.08	47.09
2019-04-18 13:00:00	731	5.67	46.5
2019-04-18 14:00:00	702	6.09	46.17
2019-04-18 15:00:00	753	9.34	48.58
2019-04-18 16:00:00	714	9.25	47.75
2019-04-18 17:00:00	664	5.25	42.75
2019-04-18 18:00:00	637	4.83	41.59
2019-04-18 19:00:00	543	5	34.58
2019-04-18 20:00:00	483	3.17	30.42
2019-04-18 21:00:00	389	2.42	25.34
2019-04-18 22:00:00	313	1.67	19.58
2019-04-18 23:00:00	241	1	14.92
2019-04-19 00:00:00	205	0.78	12.78
2019-04-19 01:00:00	143	0.08	8.42
2019-04-19 02:00:00	70	0	3.42
2019-04-19 03:00:00	40	0	1.58
2019-04-19 04:00:00	29	0	1
2019-04-19 05:00:00	36	0	1.09
2019-04-19 06:00:00	208	3.75	12.5
2019-04-19 07:00:00	787	4.92	49.42
2019-04-19 08:00:00	423	5.67	29.92
2019-04-19 09:00:00	324	1.42	19.75
2019-04-19 10:00:00	328	1.33	20.42
2019-04-19 11:00:00	349	1.42	22
2019-04-19 12:00:00	368	1.92	22.42
2019-04-19 13:00:00	354	1.83	22
2019-04-19 14:00:00	319	1.58	20.08
2019-04-19 15:00:00	322	1.58	19.84
2019-04-19 16:00:00	256	1.08	15.92
2019-04-19 17:00:00	298	1.42	17.75
2019-04-19 18:00:00	330	1.75	20.92
2019-04-19 19:00:00	356	2.08	21.84
2019-04-19 20:00:00	335	2.17	21.17
2019-04-19 21:00:00	287	1.58	17.92
2019-04-19 22:00:00	192	0.75	12.08
2019-04-19 23:00:00	250	11.84	18.17
2019-04-20 00:00:00	177	3.89	12.33
2019-04-20 01:00:00	118	1.58	9.5
2019-04-20 02:00:00	25	0	0.83
2019-04-20 03:00:00	163	1.5	8.42
2019-04-20 04:00:00	173	1.84	13.33
2019-04-20 05:00:00	103	0.33	5.5
2019-04-20 06:00:00	235	0.83	14.17
2019-04-20 07:00:00	247	1.58	16.67
2019-04-20 08:00:00	317	1.42	18.75
2019-04-20 09:00:00	505	2.92	31
2019-04-20 10:00:00	509	3	32.67
2019-04-20 11:00:00	518	3.33	32.67
2019-04-20 12:00:00	515	3.84	33.33
2019-04-20 13:00:00	467	3.09	29.17
2019-04-20 14:00:00	466	3.83	29.5
2019-04-20 15:00:00	622	3	39.42
2019-04-20 16:00:00	674	5	43.33
2019-04-20 17:00:00	566	4.17	35.59
2019-04-20 18:00:00	561	2.58	36.08
2019-04-20 19:00:00	480	2.33	28.5
2019-04-20 20:00:00	539	2.42	35.17
2019-04-20 21:00:00	615	4.25	38.75
2019-04-20 22:00:00	514	2	31.75
2019-04-20 23:00:00	504	2.75	33.83
2019-04-21 00:00:00	219	0.44	14.11
2019-04-21 01:00:00	265	0.58	16.08
2019-04-21 02:00:00	145	0.17	9.67
2019-04-21 03:00:00	23	0	4.59
2019-04-21 04:00:00	32	0	4.58
2019-04-21 05:00:00	99	0.83	7.92
2019-04-21 06:00:00	126	0.25	8.33
2019-04-21 07:00:00	136	0	7.75
2019-04-21 08:00:00	186	0.42	10.59
2019-04-21 09:00:00	267	1	15.92
2019-04-21 10:00:00	306	1.42	18.58
2019-04-21 11:00:00	343	1.75	21.17
2019-04-21 12:00:00	417	2.25	25.59
2019-04-21 13:00:00	405	2.25	26.25
2019-04-21 14:00:00	348	2	21.58
2019-04-21 15:00:00	329	1.58	19.92
2019-04-21 16:00:00	334	1.5	21
2019-04-21 17:00:00	353	1.83	21.25
2019-04-21 18:00:00	384	2.08	24.67
2019-04-21 19:00:00	339	1.5	20.92
2019-04-21 20:00:00	333	1.5	20.92
2019-04-21 21:00:00	270	1.17	17
2019-04-21 22:00:00	171	0.33	10.58
2019-04-21 23:00:00	132	0.08	7.75
2019-04-22 00:00:00	76	0	4.45
2019-04-22 01:00:00	40	0	1.75
2019-04-22 02:00:00	31	0	1
2019-04-22 03:00:00	12	0	0.33
2019-04-22 04:00:00	18	0	1
2019-04-22 05:00:00	70	0.08	3.09
2019-04-22 06:00:00	369	1.58	19.5
2019-04-22 07:00:00	847	5.25	55.25
2019-04-22 08:00:00	845	5.84	54.5
2019-04-22 09:00:00	812	6.17	52.08
2019-04-22 10:00:00	677	5.59	45.25
2019-04-22 11:00:00	628	4.08	39.5
2019-04-22 12:00:00	694	4.67	44.33
2019-04-22 13:00:00	813	6	52
2019-04-22 14:00:00	896	7	56.83
2019-04-22 15:00:00	697	6.58	46.83
2019-04-22 16:00:00	623	15.33	42.42
2019-04-22 17:00:00	717	5.42	46
2019-04-22 18:00:00	738	5.42	47.25
2019-04-22 19:00:00	544	3.83	35.92
2019-04-22 20:00:00	398	2.25	25.67
2019-04-22 21:00:00	296	1.17	18.5
2019-04-22 22:00:00	212	0.75	13.33
2019-04-22 23:00:00	132	0.08	7.84
2019-04-23 00:00:00	61	0	3.22
2019-04-23 01:00:00	19	0	0.58
2019-04-23 02:00:00	14	0	0.25
2019-04-23 03:00:00	12	0	0.25
2019-04-23 04:00:00	10	0	0.25
2019-04-23 05:00:00	58	0	2.25
2019-04-23 06:00:00	382	2	21.17
2019-04-23 07:00:00	863	5.17	56
2019-04-23 08:00:00	889	7.17	56.83
2019-04-23 09:00:00	869	7.34	57.17
2019-04-23 10:00:00	798	6.5	51.67
2019-04-23 11:00:00	726	5.25	46.58
2019-04-23 12:00:00	777	5.25	50.17
2019-04-23 13:00:00	877	8.33	56.42
2019-04-23 14:00:00	746	7.67	49.34
2019-04-23 15:00:00	718	6.59	46.42
2019-04-23 16:00:00	680	5.75	43.42
2019-04-23 17:00:00	732	6.92	47.83
2019-04-23 18:00:00	814	13.25	53.67
2019-04-23 19:00:00	604	14	42.59
2019-04-23 20:00:00	471	2.92	30.17
2019-04-23 21:00:00	296	1.33	18.75
2019-04-23 22:00:00	240	0.83	14.83
2019-04-23 23:00:00	139	0.25	8.25
2019-04-24 00:00:00	108	0.11	6.33
2019-04-24 01:00:00	33	0	1.08
2019-04-24 02:00:00	14	0	0.5
2019-04-24 03:00:00	13	0	0.5
2019-04-24 04:00:00	12	0	0.33
2019-04-24 05:00:00	46	0	1.75
2019-04-24 06:00:00	373	1.67	19.67
2019-04-24 07:00:00	913	5.67	58.08
2019-04-24 08:00:00	877	6.25	57.59
2019-04-24 09:00:00	857	7.75	55.67
2019-04-24 10:00:00	756	6.67	49.75
2019-04-24 11:00:00	657	4.59	42.17
2019-04-24 12:00:00	774	5.58	49.5
2019-04-24 13:00:00	862	6.59	55.83
2019-04-24 14:00:00	817	6.58	53.17
2019-04-24 15:00:00	734	8.67	48.08
2019-04-24 16:00:00	686	11.09	45.33
2019-04-24 17:00:00	611	23.25	44.75
2019-04-24 18:00:00	700	4.92	44.92
2019-04-24 19:00:00	719	6	46.67
2019-04-24 20:00:00	525	3.42	34.59
2019-04-24 21:00:00	325	1.75	20.92
2019-04-24 22:00:00	265	1.09	16.5
2019-04-24 23:00:00	195	0.67	11.92
2019-04-25 00:00:00	129	0.22	7.78
2019-04-25 01:00:00	38	0.08	1.75
2019-04-25 02:00:00	23	0	0.42
2019-04-25 03:00:00	15	0	0.58
2019-04-25 04:00:00	25	0	0.83
2019-04-25 05:00:00	52	0	2.17
2019-04-25 06:00:00	370	1.83	19.75
2019-04-25 07:00:00	865	5.42	56.08
2019-04-25 08:00:00	888	6	57.33
2019-04-25 09:00:00	896	6.67	58.75
2019-04-25 10:00:00	806	8.42	52.59
2019-04-25 11:00:00	686	4.5	44.17
2019-04-25 12:00:00	787	5.75	50
2019-04-25 13:00:00	834	6	54
2019-04-25 14:00:00	810	6.08	52.08
2019-04-25 15:00:00	759	7.5	49.42
2019-04-25 16:00:00	696	6.59	45.75
2019-04-25 17:00:00	753	7.25	48.5
2019-04-25 18:00:00	786	7.67	51.58
2019-04-25 19:00:00	708	14.83	48.33
2019-04-25 20:00:00	578	4.67	37.08
2019-04-25 21:00:00	403	2.67	26.17
2019-04-25 22:00:00	323	1.59	20.75
2019-04-25 23:00:00	219	0.83	13.58
2019-04-26 00:00:00	148	0.22	8.44
2019-04-26 01:00:00	63	0	3.33
2019-04-26 02:00:00	34	0	1
2019-04-26 03:00:00	14	0	0.08
2019-04-26 04:00:00	27	0	1
2019-04-26 05:00:00	53	0	2.09
2019-04-26 06:00:00	358	1.58	19.25
2019-04-26 07:00:00	877	5.5	56
2019-04-26 08:00:00	870	6.17	56.08
2019-04-26 09:00:00	861	8.5	56.17
2019-04-26 10:00:00	835	8.34	55.17
2019-04-26 11:00:00	737	6.92	47.67
2019-04-26 12:00:00	793	8.08	51.58
2019-04-26 13:00:00	868	8.25	56.09
2019-04-26 14:00:00	816	9.83	53.84
2019-04-26 15:00:00	726	12.5	48.42
2019-04-26 16:00:00	734	9.5	48.75
2019-04-26 17:00:00	743	6.08	47.34
2019-04-26 18:00:00	746	7.5	49.08
2019-04-26 19:00:00	664	11	44.5
2019-04-26 20:00:00	610	4.83	39.42
2019-04-26 21:00:00	464	3.33	30.25
2019-04-26 22:00:00	373	2.25	23
2019-04-26 23:00:00	269	1.75	17.34
2019-04-27 00:00:00	275	1.33	16.22
2019-04-27 01:00:00	187	0.42	12.09
2019-04-27 02:00:00	86	0	4.92
2019-04-27 03:00:00	69	0	3.42
2019-04-27 04:00:00	34	0	1.08
2019-04-27 05:00:00	45	0	1.42
2019-04-27 06:00:00	161	0.34	8.92
2019-04-27 07:00:00	415	2.09	25
2019-04-27 08:00:00	526	3.09	32.75
2019-04-27 09:00:00	630	4.34	40.17
2019-04-27 10:00:00	662	5.09	43
2019-04-27 11:00:00	652	6.75	41.75
2019-04-27 12:00:00	708	9.92	46.83
2019-04-27 13:00:00	687	12.92	45.67
2019-04-27 14:00:00	589	7.08	39.42
2019-04-27 15:00:00	592	5.58	38.17
2019-04-27 16:00:00	598	13.83	40.09
2019-04-27 17:00:00	566	6.17	37.25
2019-04-27 18:00:00	600	7.84	39
2019-04-27 19:00:00	578	5.84	37.5
2019-04-27 20:00:00	591	6.83	38.08
2019-04-27 21:00:00	477	6.5	31.58
2019-04-27 22:00:00	357	3.08	23.08
2019-04-27 23:00:00	349	2.17	22
2019-04-28 00:00:00	303	1.55	19
2019-04-28 01:00:00	198	0.67	11.92
2019-04-28 02:00:00	117	0.08	7
2019-04-28 03:00:00	56	0	2.83
2019-04-28 04:00:00	39	0	1.42
2019-04-28 05:00:00	35	2.33	3.25
2019-04-28 06:00:00	90	2.08	5.58
2019-04-28 07:00:00	153	6.92	11.5
2019-04-28 08:00:00	218	1	14.08
2019-04-28 09:00:00	330	1.59	19.92
2019-04-28 10:00:00	316	1.33	19.75
2019-04-28 11:00:00	456	2.67	28.25
2019-04-28 12:00:00	479	2.92	30
2019-04-28 13:00:00	482	3.25	30.92
2019-04-28 14:00:00	406	2.08	25.33
2019-04-28 15:00:00	356	2.58	22.42
2019-04-28 16:00:00	373	2.17	23.5
2019-04-28 17:00:00	422	2.42	25.92
2019-04-28 18:00:00	426	2.33	27.17
2019-04-28 19:00:00	381	2	24
2019-04-28 20:00:00	398	2.42	24.08
2019-04-28 21:00:00	283	1.25	18.25
2019-04-28 22:00:00	174	0.25	10.75
2019-04-28 23:00:00	124	0.08	7.42
2019-04-29 00:00:00	85	0	4.44
2019-04-29 01:00:00	43	0	1.75
2019-04-29 02:00:00	10	0	0.5
2019-04-29 03:00:00	10	0	0.33
2019-04-29 04:00:00	15	0	0.42
2019-04-29 05:00:00	56	4.75	5.25
2019-04-29 06:00:00	376	1.75	20.59
2019-04-29 07:00:00	889	5.5	57.17
2019-04-29 08:00:00	889	6.42	57
2019-04-29 09:00:00	894	6.83	58.58
2019-04-29 10:00:00	688	5.09	45.17
2019-04-29 11:00:00	665	4.25	42.58
2019-04-29 12:00:00	710	5.08	44.5
2019-04-29 13:00:00	871	7	56.5
2019-04-29 14:00:00	841	7.75	55.08
2019-04-29 15:00:00	688	6.58	44.84
2019-04-29 16:00:00	627	4.58	40.67
2019-04-29 17:00:00	715	5.59	45.33
2019-04-29 18:00:00	776	5.83	49.5
2019-04-29 19:00:00	606	4.42	40.17
2019-04-29 20:00:00	412	2.5	26.67
2019-04-29 21:00:00	278	1.42	17.92
2019-04-29 22:00:00	236	0.67	14.67
2019-04-29 23:00:00	137	0.25	8.25
2019-04-30 00:00:00	65	0	3.44
2019-04-30 01:00:00	25	2.5	1.67
2019-04-30 02:00:00	132	3.92	12.67
2019-04-30 03:00:00	89	0.92	5.34
2019-04-30 04:00:00	126	0.59	7.67
2019-04-30 05:00:00	235	1.08	14.17
2019-04-30 06:00:00	379	6.09	23.09
2019-04-30 07:00:00	1011	5.09	64.25
2019-04-30 08:00:00	934	5.42	61.67
2019-04-30 09:00:00	1001	11.34	65.75
2019-04-30 10:00:00	1045	9.17	67.5
2019-04-30 11:00:00	816	14.25	55.33
2019-04-30 12:00:00	846	5.83	54.67
2019-04-30 13:00:00	1043	9.33	67.17
2019-04-30 14:00:00	977	7.5	64.42
2019-04-30 15:00:00	930	6.09	60.59
2019-04-30 16:00:00	897	7.25	58.5
2019-04-30 17:00:00	929	7.92	59.25
2019-04-30 18:00:00	993	6.58	64.09
2019-04-30 19:00:00	971	9.25	64
2019-04-30 20:00:00	740	6.83	49.67
2019-04-30 21:00:00	508	3.34	34.09
2019-04-30 22:00:00	397	0.83	23.59
2019-04-30 23:00:00	443	2.25	29.17
2019-05-01 00:00:00	251	0.45	13.78

## Sheet: PM 06270 01
Data/Hora	Intensidade(carros/hora)	Ocupacao(%)	Carga(%)
2019-04-01 00:00:00	79	0	2.44
2019-04-01 01:00:00	46	0	0.84
2019-04-01 02:00:00	26	0	0.17
2019-04-01 03:00:00	23	0	0.17
2019-04-01 04:00:00	38	0	0.75
2019-04-01 05:00:00	56	0	1.25
2019-04-01 06:00:00	632	1.67	21.42
2019-04-01 07:00:00	1445	4.83	59.17
2019-04-01 08:00:00	1533	5.67	64.34
2019-04-01 09:00:00	1471	5.42	60.67
2019-04-01 10:00:00	1263	4.08	52.17
2019-04-01 11:00:00	1373	4.92	55.17
2019-04-01 12:00:00	1661	6.34	69.17
2019-04-01 13:00:00	1516	5.33	63.67
2019-04-01 14:00:00	1290	4.17	53.5
2019-04-01 15:00:00	1293	4.58	52.25
2019-04-01 16:00:00	1338	4.58	55.25
2019-04-01 17:00:00	1485	10	61.59
2019-04-01 18:00:00	1464	17.5	63.08
2019-04-01 19:00:00	1225	9.33	52
2019-04-01 20:00:00	790	2.25	32.92
2019-04-01 21:00:00	627	1.58	25
2019-04-01 22:00:00	509	1	20.75
2019-04-01 23:00:00	183	0	7
2019-04-02 00:00:00	83	0	2.55
2019-04-02 01:00:00	31	0	0.42
2019-04-02 02:00:00	13	0	0.08
2019-04-02 03:00:00	13	0	0.17
2019-04-02 04:00:00	25	0	0.25
2019-04-02 05:00:00	75	0	1.75
2019-04-02 06:00:00	637	1.75	21.75
2019-04-02 07:00:00	1435	5.42	59.25
2019-04-02 08:00:00	1504	4.92	61.67
2019-04-02 09:00:00	1436	5	59.59
2019-04-02 10:00:00	1341	5.42	55.59
2019-04-02 11:00:00	1389	4.84	56.25
2019-04-02 12:00:00	1622	6	67.58
2019-04-02 13:00:00	1526	5.67	63.67
2019-04-02 14:00:00	1381	5	57.25
2019-04-02 15:00:00	1247	4.58	50.59
2019-04-02 16:00:00	1297	4.5	53.17
2019-04-02 17:00:00	1548	7.83	63.83
2019-04-02 18:00:00	1409	15.75	61
2019-04-02 19:00:00	1241	8.75	53
2019-04-02 20:00:00	757	2.17	31.08
2019-04-02 21:00:00	700	2	27.75
2019-04-02 22:00:00	641	1.58	25.42
2019-04-02 23:00:00	215	0.17	8.67
2019-04-03 00:00:00	107	0	3.89
2019-04-03 01:00:00	51	0	1.25
2019-04-03 02:00:00	20	0	0.08
2019-04-03 03:00:00	20	0	0.17
2019-04-03 04:00:00	31	0	0.5
2019-04-03 05:00:00	65	0	1.58
2019-04-03 06:00:00	604	1.5	21.09
2019-04-03 07:00:00	1414	4.67	56.92
2019-04-03 08:00:00	1383	4.5	56.83
2019-04-03 09:00:00	1450	4.83	60.33
2019-04-03 10:00:00	1398	4.67	56.67
2019-04-03 11:00:00	1483	4.92	61.42
2019-04-03 12:00:00	1698	8.25	70.58
2019-04-03 13:00:00	1494	5.25	62.5
2019-04-03 14:00:00	1376	5.92	57.58
2019-04-03 15:00:00	1416	5.17	57.84
2019-04-03 16:00:00	1389	4.92	56.75
2019-04-03 17:00:00	1526	9	63.08
2019-04-03 18:00:00	1503	14.67	64.34
2019-04-03 19:00:00	1166	4.25	49.33
2019-04-03 20:00:00	782	2.33	31.83
2019-04-03 21:00:00	838	2.25	33.25
2019-04-03 22:00:00	708	1.83	29.34
2019-04-03 23:00:00	264	0.34	10.5
2019-04-04 00:00:00	109	0	3.67
2019-04-04 01:00:00	51	0	1.25
2019-04-04 02:00:00	33	0	0.67
2019-04-04 03:00:00	24	0	0.42
2019-04-04 04:00:00	37	1.58	2.08
2019-04-04 05:00:00	69	0	1.5
2019-04-04 06:00:00	608	1.42	20.83
2019-04-04 07:00:00	1371	5.5	56.33
2019-04-04 08:00:00	1479	5.33	61.58
2019-04-04 09:00:00	1544	5.17	62.92
2019-04-04 10:00:00	1358	4.75	55.92
2019-04-04 11:00:00	1452	4.92	59.33
2019-04-04 12:00:00	1663	6.17	69.75
2019-04-04 13:00:00	1582	6.08	65.42
2019-04-04 14:00:00	1508	5.25	62.59
2019-04-04 15:00:00	1513	6.67	62.92
2019-04-04 16:00:00	1343	4.42	55.58
2019-04-04 17:00:00	1469	9.84	61.5
2019-04-04 18:00:00	1438	15	61.08
2019-04-04 19:00:00	1350	8.5	57.5
2019-04-04 20:00:00	840	2.5	34.5
2019-04-04 21:00:00	715	1.92	28.42
2019-04-04 22:00:00	626	1.33	24.92
2019-04-04 23:00:00	310	0.5	12.58
2019-04-05 00:00:00	159	0	6
2019-04-05 01:00:00	66	0	1.75
2019-04-05 02:00:00	31	0	0.42
2019-04-05 03:00:00	45	0	0.67
2019-04-05 04:00:00	30	0	0.5
2019-04-05 05:00:00	64	0	1.59
2019-04-05 06:00:00	631	1.67	22.33
2019-04-05 07:00:00	1499	5.08	60.92
2019-04-05 08:00:00	1546	5.42	63.83
2019-04-05 09:00:00	1424	5.08	59.59
2019-04-05 10:00:00	1359	4.58	55.67
2019-04-05 11:00:00	1514	5.33	62
2019-04-05 12:00:00	1650	6.59	68.42
2019-04-05 13:00:00	1562	5.75	64.92
2019-04-05 14:00:00	1425	5.08	60
2019-04-05 15:00:00	1398	5.08	57.08
2019-04-05 16:00:00	1375	4.92	56.67
2019-04-05 17:00:00	1512	12.58	63.5
2019-04-05 18:00:00	1511	12.92	64.34
2019-04-05 19:00:00	1197	5.25	50.17
2019-04-05 20:00:00	948	2.67	38.59
2019-04-05 21:00:00	749	2.75	30.83
2019-04-05 22:00:00	675	1.83	26.92
2019-04-05 23:00:00	404	0.92	16.17
2019-04-06 00:00:00	343	0.56	13
2019-04-06 01:00:00	200	0	7.5
2019-04-06 02:00:00	85	0	2.42
2019-04-06 03:00:00	79	0	2
2019-04-06 04:00:00	69	1.17	2.34
2019-04-06 05:00:00	63	0	1.58
2019-04-06 06:00:00	190	0.17	5.75
2019-04-06 07:00:00	475	1	17.84
2019-04-06 08:00:00	625	1.67	24.92
2019-04-06 09:00:00	760	2.17	30.09
2019-04-06 10:00:00	926	2.75	36.42
2019-04-06 11:00:00	1031	3.17	41.92
2019-04-06 12:00:00	1164	3.67	46.84
2019-04-06 13:00:00	1047	3.25	43.09
2019-04-06 14:00:00	868	2.33	34.75
2019-04-06 15:00:00	944	2.67	38.17
2019-04-06 16:00:00	817	2.08	32.83
2019-04-06 17:00:00	927	2.67	36.92
2019-04-06 18:00:00	905	2.58	36.25
2019-04-06 19:00:00	781	2.42	31.08
2019-04-06 20:00:00	732	2	29.34
2019-04-06 21:00:00	637	1.75	25.33
2019-04-06 22:00:00	598	1.5	23.83
2019-04-06 23:00:00	469	1.17	18.59
2019-04-07 00:00:00	396	0.56	15.44
2019-04-07 01:00:00	185	0.08	7.08
2019-04-07 02:00:00	147	0	4.92
2019-04-07 03:00:00	80	0	2.5
2019-04-07 04:00:00	52	0	1.25
2019-04-07 05:00:00	69	0	1.67
2019-04-07 06:00:00	95	0	2.83
2019-04-07 07:00:00	228	0.25	7.92
2019-04-07 08:00:00	236	0.08	8.58
2019-04-07 09:00:00	573	1.42	21.75
2019-04-07 10:00:00	542	1.25	21.58
2019-04-07 11:00:00	696	1.75	26.58
2019-04-07 12:00:00	890	2.42	35.75
2019-04-07 13:00:00	796	2.25	31.92
2019-04-07 14:00:00	621	1.42	24.42
2019-04-07 15:00:00	665	1.42	26.58
2019-04-07 16:00:00	669	1.25	26.08
2019-04-07 17:00:00	650	1.5	25.67
2019-04-07 18:00:00	749	2.09	29.58
2019-04-07 19:00:00	721	1.83	28.67
2019-04-07 20:00:00	665	1.59	27.09
2019-04-07 21:00:00	480	1	18.67
2019-04-07 22:00:00	299	0.34	11.75
2019-04-07 23:00:00	178	0	6.42
2019-04-08 00:00:00	81	0	2.67
2019-04-08 01:00:00	31	0	0.58
2019-04-08 02:00:00	16	0	0.08
2019-04-08 03:00:00	18	0	0
2019-04-08 04:00:00	35	0	0.5
2019-04-08 05:00:00	59	0	1.08
2019-04-08 06:00:00	668	1.75	22.83
2019-04-08 07:00:00	1445	4.75	59.67
2019-04-08 08:00:00	1444	5.5	59.75
2019-04-08 09:00:00	1359	4.5	56.09
2019-04-08 10:00:00	1298	4.42	53.5
2019-04-08 11:00:00	1629	6.33	65.92
2019-04-08 12:00:00	1694	6.33	71.17
2019-04-08 13:00:00	1477	6.33	62.25
2019-04-08 14:00:00	1342	4.75	55.17
2019-04-08 15:00:00	1250	4.33	50.84
2019-04-08 16:00:00	1370	4.75	56.25
2019-04-08 17:00:00	1564	8.67	65.5
2019-04-08 18:00:00	1467	14.17	62.59
2019-04-08 19:00:00	1160	4.83	48.92
2019-04-08 20:00:00	808	2.58	33.67
2019-04-08 21:00:00	685	1.75	27.08
2019-04-08 22:00:00	496	0.83	19.84
2019-04-08 23:00:00	187	0	7.25
2019-04-09 00:00:00	80	0	2.33
2019-04-09 01:00:00	25	0	0
2019-04-09 02:00:00	18	0	0.33
2019-04-09 03:00:00	12	0	0.08
2019-04-09 04:00:00	39	0	0.58
2019-04-09 05:00:00	78	0	1.75
2019-04-09 06:00:00	619	1.42	21.33
2019-04-09 07:00:00	1443	4.67	59.84
2019-04-09 08:00:00	1460	4.83	59.08
2019-04-09 09:00:00	1388	4.75	57.58
2019-04-09 10:00:00	1370	4.58	55.75
2019-04-09 11:00:00	1494	5	61.75
2019-04-09 12:00:00	1669	7.42	69.67
2019-04-09 13:00:00	1536	5.5	63.92
2019-04-09 14:00:00	1378	4.84	57.42
2019-04-09 15:00:00	1274	6	52.83
2019-04-09 16:00:00	1315	5.17	54
2019-04-09 17:00:00	1541	8.83	63.58
2019-04-09 18:00:00	1523	14.42	64.84
2019-04-09 19:00:00	1102	4.5	46.58
2019-04-09 20:00:00	809	2.17	33.09
2019-04-09 21:00:00	648	1.5	25.67
2019-04-09 22:00:00	597	1.25	24.33
2019-04-09 23:00:00	262	0.25	10.17
2019-04-10 00:00:00	139	0	4.78
2019-04-10 01:00:00	32	0	0.58
2019-04-10 02:00:00	23	0	0
2019-04-10 03:00:00	19	0	0.25
2019-04-10 04:00:00	41	0	0.5
2019-04-10 05:00:00	74	0	1.83
2019-04-10 06:00:00	647	1.75	21.83
2019-04-10 07:00:00	1390	5	58.25
2019-04-10 08:00:00	1366	5.25	56.25
2019-04-10 09:00:00	1473	5.25	60.25
2019-04-10 10:00:00	1370	4.5	56.33
2019-04-10 11:00:00	1490	5.42	61.17
2019-04-10 12:00:00	1612	6.92	66.75
2019-04-10 13:00:00	1579	7.33	66.67
2019-04-10 14:00:00	1408	4.83	58.17
2019-04-10 15:00:00	1387	5.33	56.75
2019-04-10 16:00:00	1399	5.58	57.83
2019-04-10 17:00:00	1502	11.08	63.58
2019-04-10 18:00:00	1484	15.08	62.84
2019-04-10 19:00:00	1231	6.92	52.42
2019-04-10 20:00:00	830	2.42	34.17
2019-04-10 21:00:00	800	2.5	32.09
2019-04-10 22:00:00	678	1.75	27.67
2019-04-10 23:00:00	304	0.42	12.08
2019-04-11 00:00:00	148	0	5.11
2019-04-11 01:00:00	53	0	1.42
2019-04-11 02:00:00	33	0	0.34
2019-04-11 03:00:00	17	0	0.08
2019-04-11 04:00:00	49	0	0.84
2019-04-11 05:00:00	86	0	2
2019-04-11 06:00:00	675	1.83	24.08
2019-04-11 07:00:00	1462	5	60.17
2019-04-11 08:00:00	1380	4.75	56.67
2019-04-11 09:00:00	1483	5.08	61.25
2019-04-11 10:00:00	1300	4.34	52.42
2019-04-11 11:00:00	1439	4.67	59.5
2019-04-11 12:00:00	1573	6.5	65.5
2019-04-11 13:00:00	1604	5.84	66.5
2019-04-11 14:00:00	1396	7.09	59
2019-04-11 15:00:00	1410	5.92	57.75
2019-04-11 16:00:00	1339	4.83	55.42
2019-04-11 17:00:00	1479	6.42	60.58
2019-04-11 18:00:00	1469	13.92	62.67
2019-04-11 19:00:00	1288	9.92	54.58
2019-04-11 20:00:00	967	3.17	40.17
2019-04-11 21:00:00	742	1.92	30.42
2019-04-11 22:00:00	641	1.33	25.25
2019-04-11 23:00:00	303	0.33	12.5
2019-04-12 00:00:00	151	0	5.22
2019-04-12 01:00:00	65	0	1.67
2019-04-12 02:00:00	51	0	0.92
2019-04-12 03:00:00	30	0	0.25
2019-04-12 04:00:00	31	0	0.42
2019-04-12 05:00:00	69	0	1.59
2019-04-12 06:00:00	622	1.58	21.58
2019-04-12 07:00:00	1395	4.92	56.42
2019-04-12 08:00:00	1439	5.42	60.25
2019-04-12 09:00:00	1523	7	63.5
2019-04-12 10:00:00	1425	4.84	59.09
2019-04-12 11:00:00	1488	4.83	61.42
2019-04-12 12:00:00	1642	5.84	68.25
2019-04-12 13:00:00	1598	6.08	65.92
2019-04-12 14:00:00	1196	5.25	50.25
2019-04-12 15:00:00	1397	4.92	57.25
2019-04-12 16:00:00	1463	6.17	60.17
2019-04-12 17:00:00	1496	9.67	62.58
2019-04-12 18:00:00	1380	14.25	59.5
2019-04-12 19:00:00	1289	9.17	54.58
2019-04-12 20:00:00	944	2.92	38.17
2019-04-12 21:00:00	811	2.25	33
2019-04-12 22:00:00	715	2.09	28.75
2019-04-12 23:00:00	417	0.67	17.09
2019-04-13 00:00:00	347	0.22	12.56
2019-04-13 01:00:00	200	0.08	7.5
2019-04-13 02:00:00	91	0	2.58
2019-04-13 03:00:00	54	0	1.42
2019-04-13 04:00:00	62	0	1.42
2019-04-13 05:00:00	93	0.08	2.67
2019-04-13 06:00:00	210	0.17	6.84
2019-04-13 07:00:00	511	1.17	19.42
2019-04-13 08:00:00	670	1.67	26.08
2019-04-13 09:00:00	715	1.84	28.5
2019-04-13 10:00:00	892	2.67	35
2019-04-13 11:00:00	1130	3.67	45.08
2019-04-13 12:00:00	1199	3.92	49.25
2019-04-13 13:00:00	1001	2.92	41.17
2019-04-13 14:00:00	882	2.42	36
2019-04-13 15:00:00	852	2.25	33.75
2019-04-13 16:00:00	832	2.25	33.17
2019-04-13 17:00:00	862	2.25	34.5
2019-04-13 18:00:00	900	2.5	36.25
2019-04-13 19:00:00	928	2.92	37.58
2019-04-13 20:00:00	712	1.83	29
2019-04-13 21:00:00	608	1.5	23.92
2019-04-13 22:00:00	561	1.34	22.17
2019-04-13 23:00:00	472	0.92	19
2019-04-14 00:00:00	337	0.44	13
2019-04-14 01:00:00	199	0.08	7.17
2019-04-14 02:00:00	111	0	3.59
2019-04-14 03:00:00	86	0	2.5
2019-04-14 04:00:00	76	0	2.17
2019-04-14 05:00:00	74	0	1.83
2019-04-14 06:00:00	76	0	2.17
2019-04-14 07:00:00	186	0.17	5.92
2019-04-14 08:00:00	294	0.17	11.09
2019-04-14 09:00:00	571	1.34	21.42
2019-04-14 10:00:00	571	1.08	22.34
2019-04-14 11:00:00	663	1.67	26.17
2019-04-14 12:00:00	834	2.08	33.25
2019-04-14 13:00:00	782	2.5	31.5
2019-04-14 14:00:00	664	1.67	26.42
2019-04-14 15:00:00	728	1.75	28.67
2019-04-14 16:00:00	596	1.34	24.42
2019-04-14 17:00:00	642	1.42	24.92
2019-04-14 18:00:00	719	1.67	28
2019-04-14 19:00:00	664	1.58	26.67
2019-04-14 20:00:00	685	1.84	27.42
2019-04-14 21:00:00	442	0.84	17.42
2019-04-14 22:00:00	255	0.25	9.84
2019-04-14 23:00:00	171	0.08	6.25
2019-04-15 00:00:00	69	0	1.67
2019-04-15 01:00:00	22	0	0.17
2019-04-15 02:00:00	26	0	0.25
2019-04-15 03:00:00	21	0	0.17
2019-04-15 04:00:00	26	0	0.33
2019-04-15 05:00:00	54	0	1.09
2019-04-15 06:00:00	633	1.5	21.5
2019-04-15 07:00:00	1444	5.34	59.33
2019-04-15 08:00:00	1380	4.42	57.42
2019-04-15 09:00:00	1498	5.08	60.33
2019-04-15 10:00:00	1279	4	54.08
2019-04-15 11:00:00	1414	4.5	56.84
2019-04-15 12:00:00	1645	5.92	68.5
2019-04-15 13:00:00	1335	4.5	56.09
2019-04-15 14:00:00	1311	4.42	53.42
2019-04-15 15:00:00	1282	4.34	52.42
2019-04-15 16:00:00	1364	5.33	56.17
2019-04-15 17:00:00	1481	12	61.5
2019-04-15 18:00:00	1365	18.09	59.75
2019-04-15 19:00:00	1144	9.58	48.92
2019-04-15 20:00:00	852	2.59	35.17
2019-04-15 21:00:00	666	1.5	26.67
2019-04-15 22:00:00	451	0.75	18.17
2019-04-15 23:00:00	199	0	7.75
2019-04-16 00:00:00	60	0	1.44
2019-04-16 01:00:00	35	0	0.5
2019-04-16 02:00:00	17	0	0.42
2019-04-16 03:00:00	12	0	0.25
2019-04-16 04:00:00	24	0	0.17
2019-04-16 05:00:00	78	0	2.09
2019-04-16 06:00:00	628	1.67	21.08
2019-04-16 07:00:00	1390	4.5	57.42
2019-04-16 08:00:00	1422	5.25	58.25
2019-04-16 09:00:00	1403	5.17	58.34
2019-04-16 10:00:00	1396	5.25	57.08
2019-04-16 11:00:00	1457	5.92	60.42
2019-04-16 12:00:00	1756	7.58	73.34
2019-04-16 13:00:00	1556	5.5	64.67
2019-04-16 14:00:00	1432	4.92	59.33
2019-04-16 15:00:00	1273	4.59	52.58
2019-04-16 16:00:00	1364	5	55.67
2019-04-16 17:00:00	1513	9.92	63.33
2019-04-16 18:00:00	1423	17.75	61.75
2019-04-16 19:00:00	1265	10	54.67
2019-04-16 20:00:00	923	2.92	37.5
2019-04-16 21:00:00	707	1.84	28.58
2019-04-16 22:00:00	582	1.17	23.5
2019-04-16 23:00:00	252	0.25	10.25
2019-04-17 00:00:00	120	0	4.22
2019-04-17 01:00:00	50	0	1.25
2019-04-17 02:00:00	22	0	0.08
2019-04-17 03:00:00	26	0	0.17
2019-04-17 04:00:00	31	0.33	0.33
2019-04-17 05:00:00	76	0	2.33
2019-04-17 06:00:00	618	1.67	21.33
2019-04-17 07:00:00	1460	4.92	59.75
2019-04-17 08:00:00	1416	4.67	58.67
2019-04-17 09:00:00	1397	6	57.75
2019-04-17 10:00:00	1310	4.25	53.42
2019-04-17 11:00:00	1326	4.84	54.67
2019-04-17 12:00:00	1674	7.59	68.92
2019-04-17 13:00:00	1507	5.5	63.5
2019-04-17 14:00:00	1314	4.67	53.75
2019-04-17 15:00:00	1376	5.58	56.42
2019-04-17 16:00:00	1435	6	59.25
2019-04-17 17:00:00	1447	9.09	60.67
2019-04-17 18:00:00	1396	17.34	60.17
2019-04-17 19:00:00	1204	6.17	50.75
2019-04-17 20:00:00	909	2.75	37.42
2019-04-17 21:00:00	800	2.09	32
2019-04-17 22:00:00	625	1.25	25.67
2019-04-17 23:00:00	326	0.33	12.58
2019-04-18 00:00:00	157	0.11	6.33
2019-04-18 01:00:00	78	0	2.33
2019-04-18 02:00:00	46	0	0.83
2019-04-18 03:00:00	43	0	0.83
2019-04-18 04:00:00	35	0	0.5
2019-04-18 05:00:00	54	0	1.08
2019-04-18 06:00:00	406	0.92	13.92
2019-04-18 07:00:00	1047	3.42	41.33
2019-04-18 08:00:00	1280	4.25	52.09
2019-04-18 09:00:00	1179	4.08	48.25
2019-04-18 10:00:00	1144	3.5	46.17
2019-04-18 11:00:00	1209	4.09	49
2019-04-18 12:00:00	1244	4.33	51.17
2019-04-18 13:00:00	1315	4.09	53.67
2019-04-18 14:00:00	1251	4.25	52
2019-04-18 15:00:00	1196	3.92	48.42
2019-04-18 16:00:00	1218	4.5	49.92
2019-04-18 17:00:00	1202	4.17	49.42
2019-04-18 18:00:00	1136	3.84	46.25
2019-04-18 19:00:00	911	2.58	37.25
2019-04-18 20:00:00	781	1.83	31.5
2019-04-18 21:00:00	596	1.34	23.92
2019-04-18 22:00:00	506	1.09	20.08
2019-04-18 23:00:00	334	0.42	13.5
2019-04-19 00:00:00	251	0.11	9.44
2019-04-19 01:00:00	120	0	4.08
2019-04-19 02:00:00	87	0	2.58
2019-04-19 03:00:00	83	0	2.33
2019-04-19 04:00:00	77	0	2.08
2019-04-19 05:00:00	68	0	1.92
2019-04-19 06:00:00	122	0	3.25
2019-04-19 07:00:00	343	0.33	12.92
2019-04-19 08:00:00	377	0.59	14.25
2019-04-19 09:00:00	436	0.83	16.5
2019-04-19 10:00:00	501	0.92	19.33
2019-04-19 11:00:00	480	0.84	18.58
2019-04-19 12:00:00	604	1.67	23.75
2019-04-19 13:00:00	527	1.17	20.5
2019-04-19 14:00:00	519	1	21
2019-04-19 15:00:00	455	0.92	17.5
2019-04-19 16:00:00	467	0.75	18.25
2019-04-19 17:00:00	503	1.42	19.17
2019-04-19 18:00:00	531	1.34	20.67
2019-04-19 19:00:00	501	1.25	20
2019-04-19 20:00:00	411	0.59	16
2019-04-19 21:00:00	351	0.67	13.83
2019-04-19 22:00:00	275	0	10.42
2019-04-19 23:00:00	228	0.08	8.33
2019-04-20 00:00:00	132	0	4.67
2019-04-20 01:00:00	107	0	3.5
2019-04-20 02:00:00	70	0	1.75
2019-04-20 03:00:00	34	0	0.42
2019-04-20 04:00:00	44	0	0.58
2019-04-20 05:00:00	58	0	1.08
2019-04-20 06:00:00	79	0	1.92
2019-04-20 07:00:00	232	0.25	7.75
2019-04-20 08:00:00	331	0.5	12.42
2019-04-20 09:00:00	450	0.92	17.17
2019-04-20 10:00:00	632	1.5	24.58
2019-04-20 11:00:00	725	1.92	28.75
2019-04-20 12:00:00	794	2.17	32.08
2019-04-20 13:00:00	692	1.67	27.58
2019-04-20 14:00:00	598	1.33	23.42
2019-04-20 15:00:00	548	1.08	21.84
2019-04-20 16:00:00	595	1.25	23.58
2019-04-20 17:00:00	466	0.75	18
2019-04-20 18:00:00	576	1.08	22.34
2019-04-20 19:00:00	601	1.58	23.92
2019-04-20 20:00:00	547	1.09	21.83
2019-04-20 21:00:00	451	0.75	17.5
2019-04-20 22:00:00	383	0.84	14.84
2019-04-20 23:00:00	295	0.33	11.58
2019-04-21 00:00:00	192	0	6.67
2019-04-21 01:00:00	105	0	3.25
2019-04-21 02:00:00	80	0	2.25
2019-04-21 03:00:00	60	0	1.33
2019-04-21 04:00:00	52	0	1.17
2019-04-21 05:00:00	47	0	1
2019-04-21 06:00:00	106	0	2.84
2019-04-21 07:00:00	127	0	3.92
2019-04-21 08:00:00	239	0.17	8.58
2019-04-21 09:00:00	440	0.75	16.5
2019-04-21 10:00:00	426	0.75	16.83
2019-04-21 11:00:00	628	1.33	23.83
2019-04-21 12:00:00	677	1.67	26.92
2019-04-21 13:00:00	601	1.42	23.83
2019-04-21 14:00:00	621	1.33	24.5
2019-04-21 15:00:00	550	1.17	21.42
2019-04-21 16:00:00	576	1.08	23
2019-04-21 17:00:00	635	1.33	24.58
2019-04-21 18:00:00	684	1.58	26.92
2019-04-21 19:00:00	637	2.17	25.5
2019-04-21 20:00:00	578	1.5	22.75
2019-04-21 21:00:00	473	0.92	19.08
2019-04-21 22:00:00	297	0.25	11
2019-04-21 23:00:00	203	0.08	7.67
2019-04-22 00:00:00	93	0	2.89
2019-04-22 01:00:00	40	0	1
2019-04-22 02:00:00	32	0	0.5
2019-04-22 03:00:00	27	0	0.42
2019-04-22 04:00:00	24	0	0.08
2019-04-22 05:00:00	71	1.25	2.42
2019-04-22 06:00:00	623	1.59	21.09
2019-04-22 07:00:00	1434	4.34	58.92
2019-04-22 08:00:00	1273	4.25	53.25
2019-04-22 09:00:00	1323	4.17	54.17
2019-04-22 10:00:00	1250	3.84	51.17
2019-04-22 11:00:00	1341	4.25	53.67
2019-04-22 12:00:00	1696	6.09	69.92
2019-04-22 13:00:00	1490	5.59	63.25
2019-04-22 14:00:00	1273	4.25	51.92
2019-04-22 15:00:00	1247	4.17	51.5
2019-04-22 16:00:00	1276	4.42	51.67
2019-04-22 17:00:00	1440	9.33	59.75
2019-04-22 18:00:00	1332	11	57
2019-04-22 19:00:00	1032	3.33	42.67
2019-04-22 20:00:00	710	1.92	29
2019-04-22 21:00:00	625	1.5	24.92
2019-04-22 22:00:00	503	1.17	20.17
2019-04-22 23:00:00	185	0.08	7.33
2019-04-23 00:00:00	60	0	1.78
2019-04-23 01:00:00	31	0	0.42
2019-04-23 02:00:00	16	0	0.33
2019-04-23 03:00:00	20	0	0.5
2019-04-23 04:00:00	25	0	0
2019-04-23 05:00:00	86	0	2.08
2019-04-23 06:00:00	634	1.5	21.75
2019-04-23 07:00:00	1456	5	59.84
2019-04-23 08:00:00	1433	4.84	58.67
2019-04-23 09:00:00	1451	4.92	60.25
2019-04-23 10:00:00	1302	4	53.17
2019-04-23 11:00:00	1476	4.92	60.75
2019-04-23 12:00:00	1620	5.59	67.17
2019-04-23 13:00:00	1528	5.75	64.08
2019-04-23 14:00:00	1273	4.33	53.17
2019-04-23 15:00:00	1330	4.58	54.67
2019-04-23 16:00:00	1266	4.42	51.5
2019-04-23 17:00:00	1487	10.17	61.5
2019-04-23 18:00:00	1391	11	59.09
2019-04-23 19:00:00	1156	4.42	48.25
2019-04-23 20:00:00	776	2.33	31.92
2019-04-23 21:00:00	665	1.42	26.42
2019-04-23 22:00:00	557	1	22.25
2019-04-23 23:00:00	313	0.33	12.25
2019-04-24 00:00:00	204	0.22	8.11
2019-04-24 01:00:00	47	0	1.17
2019-04-24 02:00:00	20	0	0.5
2019-04-24 03:00:00	21	0	0
2019-04-24 04:00:00	24	0	0.08
2019-04-24 05:00:00	67	0	1.5
2019-04-24 06:00:00	652	1.67	22.83
2019-04-24 07:00:00	1516	5.17	61.92
2019-04-24 08:00:00	1283	4.25	52.5
2019-04-24 09:00:00	1445	5.25	60.17
2019-04-24 10:00:00	1346	4.42	54.42
2019-04-24 11:00:00	1468	5	60.92
2019-04-24 12:00:00	1618	6.17	66.92
2019-04-24 13:00:00	1524	5.5	62.67
2019-04-24 14:00:00	1359	4.59	57.5
2019-04-24 15:00:00	1385	5.09	57
2019-04-24 16:00:00	1289	4.58	52.42
2019-04-24 17:00:00	1508	9.5	62.58
2019-04-24 18:00:00	1430	16.67	61.25
2019-04-24 19:00:00	1251	5.5	53.08
2019-04-24 20:00:00	879	2.67	35.5
2019-04-24 21:00:00	760	2.09	30.59
2019-04-24 22:00:00	590	1.33	23.92
2019-04-24 23:00:00	303	0.33	12.08
2019-04-25 00:00:00	141	0	4.89
2019-04-25 01:00:00	51	0	1.08
2019-04-25 02:00:00	45	0	0.92
2019-04-25 03:00:00	62	0	1.42
2019-04-25 04:00:00	39	0	0.5
2019-04-25 05:00:00	72	0	1.67
2019-04-25 06:00:00	649	1.67	23
2019-04-25 07:00:00	1389	4.67	57
2019-04-25 08:00:00	1413	4.75	58
2019-04-25 09:00:00	1453	4.75	59.92
2019-04-25 10:00:00	1403	5	57.58
2019-04-25 11:00:00	1469	4.92	59.59
2019-04-25 12:00:00	1705	8.75	71.58
2019-04-25 13:00:00	1544	5.75	64.84
2019-04-25 14:00:00	1384	4.92	57.58
2019-04-25 15:00:00	1356	5.5	56.17
2019-04-25 16:00:00	1382	5.83	56.42
2019-04-25 17:00:00	1529	11.92	64.25
2019-04-25 18:00:00	1502	14.92	64
2019-04-25 19:00:00	1338	11.67	57.67
2019-04-25 20:00:00	874	2.5	35.67
2019-04-25 21:00:00	692	1.67	28
2019-04-25 22:00:00	671	1.67	26.75
2019-04-25 23:00:00	346	0.42	13.83
2019-04-26 00:00:00	228	0.11	8.67
2019-04-26 01:00:00	89	0.08	3
2019-04-26 02:00:00	56	0	1.17
2019-04-26 03:00:00	25	0	0.25
2019-04-26 04:00:00	26	0	0.17
2019-04-26 05:00:00	86	0	2.08
2019-04-26 06:00:00	637	1.92	22.17
2019-04-26 07:00:00	1469	4.83	60.08
2019-04-26 08:00:00	1482	5	61
2019-04-26 09:00:00	1484	4.92	61.75
2019-04-26 10:00:00	1358	4.25	55.33
2019-04-26 11:00:00	1512	5.42	62.09
2019-04-26 12:00:00	1623	5.92	67.75
2019-04-26 13:00:00	1594	6.83	65.75
2019-04-26 14:00:00	1433	6.33	60.33
2019-04-26 15:00:00	1465	6	60.42
2019-04-26 16:00:00	1423	7.09	58.83
2019-04-26 17:00:00	1526	9.5	64
2019-04-26 18:00:00	1394	15	59.92
2019-04-26 19:00:00	1128	4.92	47.42
2019-04-26 20:00:00	928	2.84	36.83
2019-04-26 21:00:00	749	2	30.59
2019-04-26 22:00:00	633	1.59	25.75
2019-04-26 23:00:00	455	0.92	17.83
2019-04-27 00:00:00	459	1	17.78
2019-04-27 01:00:00	206	0.08	7.92
2019-04-27 02:00:00	133	0	4.42
2019-04-27 03:00:00	95	0	2.83
2019-04-27 04:00:00	65	0	1.67
2019-04-27 05:00:00	66	0	1.59
2019-04-27 06:00:00	191	0.17	5.83
2019-04-27 07:00:00	501	1	19.34
2019-04-27 08:00:00	690	1.67	26.92
2019-04-27 09:00:00	762	2	30.5
2019-04-27 10:00:00	858	2.5	34.25
2019-04-27 11:00:00	1038	3.17	41.83
2019-04-27 12:00:00	1194	3.67	48.08
2019-04-27 13:00:00	996	2.92	41
2019-04-27 14:00:00	845	2.5	34.08
2019-04-27 15:00:00	843	2.25	33.5
2019-04-27 16:00:00	861	2.34	34.25
2019-04-27 17:00:00	882	2.33	34.92
2019-04-27 18:00:00	946	2.59	38.08
2019-04-27 19:00:00	838	2.5	33.92
2019-04-27 20:00:00	757	2.08	30.58
2019-04-27 21:00:00	623	1.58	24.67
2019-04-27 22:00:00	533	1.58	21.08
2019-04-27 23:00:00	478	1	18.67
2019-04-28 00:00:00	355	0.56	13.66
2019-04-28 01:00:00	253	0.17	9.75
2019-04-28 02:00:00	127	0	4.25
2019-04-28 03:00:00	91	0	2.83
2019-04-28 04:00:00	61	0	1.59
2019-04-28 05:00:00	55	0	1.17
2019-04-28 06:00:00	72	0	1.92
2019-04-28 07:00:00	191	0.08	6.25
2019-04-28 08:00:00	259	0.33	9.42
2019-04-28 09:00:00	468	0.92	17.5
2019-04-28 10:00:00	574	1.33	22.25
2019-04-28 11:00:00	675	1.67	26.59
2019-04-28 12:00:00	800	2.33	32.34
2019-04-28 13:00:00	794	2	31.75
2019-04-28 14:00:00	693	1.84	27.17
2019-04-28 15:00:00	614	1.42	24.67
2019-04-28 16:00:00	646	1.42	25
2019-04-28 17:00:00	691	1.59	27.59
2019-04-28 18:00:00	799	1.92	31.75
2019-04-28 19:00:00	727	1.83	29.34
2019-04-28 20:00:00	631	1.42	25.08
2019-04-28 21:00:00	445	0.75	17.83
2019-04-28 22:00:00	287	0.42	11
2019-04-28 23:00:00	193	0	6.92
2019-04-29 00:00:00	104	0	3.44
2019-04-29 01:00:00	55	0	1.42
2019-04-29 02:00:00	20	0	0
2019-04-29 03:00:00	20	0	0
2019-04-29 04:00:00	37	0.08	0.58
2019-04-29 05:00:00	78	0	2.17
2019-04-29 06:00:00	663	1.67	22.5
2019-04-29 07:00:00	1451	5.08	59.42
2019-04-29 08:00:00	1436	4.75	59.67
2019-04-29 09:00:00	1392	4.75	57.75
2019-04-29 10:00:00	1284	4.17	52.83
2019-04-29 11:00:00	1361	4.58	54.83
2019-04-29 12:00:00	1622	6	68
2019-04-29 13:00:00	1527	5.42	63.25
2019-04-29 14:00:00	1346	4.83	55.25
2019-04-29 15:00:00	1205	5.92	50.17
2019-04-29 16:00:00	1293	4.67	52.67
2019-04-29 17:00:00	1489	10.42	62
2019-04-29 18:00:00	1471	17.17	63
2019-04-29 19:00:00	1169	9.5	50.33
2019-04-29 20:00:00	780	2.42	32.25
2019-04-29 21:00:00	615	1.59	24.67
2019-04-29 22:00:00	576	1.42	23.25
2019-04-29 23:00:00	194	0.08	7.58
2019-04-30 00:00:00	89	0	2.67
2019-04-30 01:00:00	32	0	0.5
2019-04-30 02:00:00	14	0	0.25
2019-04-30 03:00:00	7	0	0.08
2019-04-30 04:00:00	38	0	0.58
2019-04-30 05:00:00	81	0	2
2019-04-30 06:00:00	642	1.33	22.08
2019-04-30 07:00:00	1343	4.5	56
2019-04-30 08:00:00	1499	5.25	60.59
2019-04-30 09:00:00	1429	4.83	59.67
2019-04-30 10:00:00	1382	4.59	56.75
2019-04-30 11:00:00	1467	5	59.42
2019-04-30 12:00:00	1686	6.42	70.17
2019-04-30 13:00:00	1590	5.59	66.5
2019-04-30 14:00:00	1466	6.17	61.09
2019-04-30 15:00:00	1359	5.5	55.75
2019-04-30 16:00:00	1350	4.83	56.42
2019-04-30 17:00:00	1517	8.42	63
2019-04-30 18:00:00	1521	16	64.59
2019-04-30 19:00:00	1281	8.92	54.83
2019-04-30 20:00:00	973	3.09	40.08
2019-04-30 21:00:00	826	2.34	33.33
2019-04-30 22:00:00	712	1.58	28.59
2019-04-30 23:00:00	408	0.67	16.34
2019-05-01 00:00:00	329	0.44	12.44

## Sheet: PM 06270 011
Data/Hora	Intensidade(carros/hora)	Ocupacao(%)	Carga(%)
2019-04-01 00:00:00	57	0	2.55
2019-04-01 01:00:00	32	0	0.75
2019-04-01 02:00:00	19	0	0.17
2019-04-01 03:00:00	19	0	0.33
2019-04-01 04:00:00	28	0	1.25
2019-04-01 05:00:00	40	0	1.25
2019-04-01 06:00:00	491	1.84	25
2019-04-01 07:00:00	1088	5.17	68.25
2019-04-01 08:00:00	1133	5.67	72.09
2019-04-01 09:00:00	1025	5	64
2019-04-01 10:00:00	914	4.33	57.42
2019-04-01 11:00:00	1022	5.25	62.59
2019-04-01 12:00:00	1210	6.75	76.34
2019-04-01 13:00:00	1071	5.83	68.08
2019-04-01 14:00:00	944	4.67	59.25
2019-04-01 15:00:00	962	5	59.17
2019-04-01 16:00:00	1022	5.67	64.25
2019-04-01 17:00:00	1079	12.42	68.67
2019-04-01 18:00:00	1040	21.67	68.25
2019-04-01 19:00:00	937	10.58	60.42
2019-04-01 20:00:00	595	2.5	38.25
2019-04-01 21:00:00	491	2	30.17
2019-04-01 22:00:00	389	1.25	24.42
2019-04-01 23:00:00	136	0	8.09
2019-04-02 00:00:00	61	0	2.78
2019-04-02 01:00:00	22	0	0.5
2019-04-02 02:00:00	10	0	0.25
2019-04-02 03:00:00	11	0	0.33
2019-04-02 04:00:00	17	0	0.83
2019-04-02 05:00:00	53	0	1.84
2019-04-02 06:00:00	497	1.92	26
2019-04-02 07:00:00	1077	5.09	67.75
2019-04-02 08:00:00	1121	5.25	69.75
2019-04-02 09:00:00	1040	5.42	65.83
2019-04-02 10:00:00	984	5.08	61.84
2019-04-02 11:00:00	1034	5.34	64.09
2019-04-02 12:00:00	1230	6.83	77.75
2019-04-02 13:00:00	1060	5.75	67.25
2019-04-02 14:00:00	1002	5.5	63.42
2019-04-02 15:00:00	939	5.33	57.92
2019-04-02 16:00:00	993	5.09	62.42
2019-04-02 17:00:00	1139	9.42	71.17
2019-04-02 18:00:00	1006	19.17	66.42
2019-04-02 19:00:00	936	10.75	60.58
2019-04-02 20:00:00	589	2.58	37
2019-04-02 21:00:00	525	2.17	32.33
2019-04-02 22:00:00	478	1.75	29.75
2019-04-02 23:00:00	147	0	9
2019-04-03 00:00:00	77	0	4.22
2019-04-03 01:00:00	34	0	1
2019-04-03 02:00:00	16	0	0.33
2019-04-03 03:00:00	15	0	0.25
2019-04-03 04:00:00	23	0	0.58
2019-04-03 05:00:00	51	0	2
2019-04-03 06:00:00	468	1.83	24.75
2019-04-03 07:00:00	1101	5.17	68
2019-04-03 08:00:00	1033	4.84	64.75
2019-04-03 09:00:00	1053	5.17	66.67
2019-04-03 10:00:00	1001	4.84	61.92
2019-04-03 11:00:00	1099	5.67	69
2019-04-03 12:00:00	1234	7.83	77.58
2019-04-03 13:00:00	1101	5.83	70.25
2019-04-03 14:00:00	988	5.83	62.67
2019-04-03 15:00:00	1015	5.5	62.84
2019-04-03 16:00:00	1036	5.75	64.34
2019-04-03 17:00:00	1138	11	72.25
2019-04-03 18:00:00	1094	18.67	70.75
2019-04-03 19:00:00	905	5.42	58
2019-04-03 20:00:00	616	2.75	38.75
2019-04-03 21:00:00	627	2.58	38.34
2019-04-03 22:00:00	530	2.17	33.84
2019-04-03 23:00:00	186	0.08	11.5
2019-04-04 00:00:00	85	0	4.44
2019-04-04 01:00:00	30	0	1
2019-04-04 02:00:00	20	0	0.58
2019-04-04 03:00:00	18	0	0.33
2019-04-04 04:00:00	24	0	0.67
2019-04-04 05:00:00	48	0	1.58
2019-04-04 06:00:00	460	1.67	24.25
2019-04-04 07:00:00	1050	5.08	65.67
2019-04-04 08:00:00	1106	5.42	70
2019-04-04 09:00:00	1102	5.58	68.84
2019-04-04 10:00:00	974	4.83	61
2019-04-04 11:00:00	1094	5.67	67.5
2019-04-04 12:00:00	1229	6.75	78
2019-04-04 13:00:00	1132	6.67	71.67
2019-04-04 14:00:00	1113	6.08	69.75
2019-04-04 15:00:00	1125	7.83	71
2019-04-04 16:00:00	1003	5.33	63
2019-04-04 17:00:00	1081	12.08	68.92
2019-04-04 18:00:00	1025	18.75	66.17
2019-04-04 19:00:00	1025	10.83	66.25
2019-04-04 20:00:00	665	3	42
2019-04-04 21:00:00	538	2.33	33.25
2019-04-04 22:00:00	496	1.83	30.67
2019-04-04 23:00:00	229	0.42	14.25
2019-04-05 00:00:00	111	0	6.22
2019-04-05 01:00:00	48	0	1.92
2019-04-05 02:00:00	24	0	0.67
2019-04-05 03:00:00	34	0	1.08
2019-04-05 04:00:00	21	0	0.67
2019-04-05 05:00:00	49	0	1.75
2019-04-05 06:00:00	471	2	25.17
2019-04-05 07:00:00	1094	5.5	67.67
2019-04-05 08:00:00	1131	5.5	70.42
2019-04-05 09:00:00	1043	5.08	66.75
2019-04-05 10:00:00	975	4.75	61
2019-04-05 11:00:00	1125	6.17	69.75
2019-04-05 12:00:00	1177	7.25	74.09
2019-04-05 13:00:00	1155	6.58	72.5
2019-04-05 14:00:00	1056	5.84	67.83
2019-04-05 15:00:00	1046	5.67	64.75
2019-04-05 16:00:00	1064	5.92	66.83
2019-04-05 17:00:00	1093	15.75	70
2019-04-05 18:00:00	1103	16.17	71.08
2019-04-05 19:00:00	930	6.42	59.58
2019-04-05 20:00:00	739	3.33	45.67
2019-04-05 21:00:00	590	2.33	37.08
2019-04-05 22:00:00	502	2	30.92
2019-04-05 23:00:00	294	0.75	18.5
2019-04-06 00:00:00	248	0.11	14.11
2019-04-06 01:00:00	145	0.08	8.75
2019-04-06 02:00:00	57	0	2.5
2019-04-06 03:00:00	60	0	2.5
2019-04-06 04:00:00	50	0	2.17
2019-04-06 05:00:00	43	0	1.5
2019-04-06 06:00:00	145	0.17	6.75
2019-04-06 07:00:00	375	1.25	21.75
2019-04-06 08:00:00	489	1.92	30.09
2019-04-06 09:00:00	566	2.42	34.5
2019-04-06 10:00:00	722	3.09	43.5
2019-04-06 11:00:00	817	3.92	50.92
2019-04-06 12:00:00	923	4.67	57
2019-04-06 13:00:00	827	3.75	51.83
2019-04-06 14:00:00	690	3.09	42.58
2019-04-06 15:00:00	734	3.08	45.5
2019-04-06 16:00:00	644	2.58	40.08
2019-04-06 17:00:00	726	3.25	44.08
2019-04-06 18:00:00	707	3	43.25
2019-04-06 19:00:00	602	2.84	36.92
2019-04-06 20:00:00	561	2.25	34.92
2019-04-06 21:00:00	491	2.08	30.42
2019-04-06 22:00:00	480	1.83	29.25
2019-04-06 23:00:00	330	1	20.5
2019-04-07 00:00:00	275	0.45	16
2019-04-07 01:00:00	137	0	7.75
2019-04-07 02:00:00	112	0	5.67
2019-04-07 03:00:00	57	0	2.75
2019-04-07 04:00:00	42	0	1.75
2019-04-07 05:00:00	48	0	1.75
2019-04-07 06:00:00	67	0	2.83
2019-04-07 07:00:00	165	0.17	8.75
2019-04-07 08:00:00	172	0.17	9.84
2019-04-07 09:00:00	437	1.33	25.08
2019-04-07 10:00:00	405	1.08	25.17
2019-04-07 11:00:00	528	2	31
2019-04-07 12:00:00	675	2.75	41.84
2019-04-07 13:00:00	607	2.5	37.67
2019-04-07 14:00:00	466	1.75	28.5
2019-04-07 15:00:00	524	2.08	32.08
2019-04-07 16:00:00	500	1.59	30.34
2019-04-07 17:00:00	505	1.92	30.17
2019-04-07 18:00:00	576	2.58	35
2019-04-07 19:00:00	569	2.5	34.83
2019-04-07 20:00:00	491	1.92	31
2019-04-07 21:00:00	367	1.08	22.17
2019-04-07 22:00:00	227	0.25	13.92
2019-04-07 23:00:00	128	0	6.92
2019-04-08 00:00:00	51	0	2.45
2019-04-08 01:00:00	26	0	0.92
2019-04-08 02:00:00	14	0	0.33
2019-04-08 03:00:00	12	0	0.42
2019-04-08 04:00:00	24	0	0.67
2019-04-08 05:00:00	42	0	1.5
2019-04-08 06:00:00	506	2	26.5
2019-04-08 07:00:00	1072	4.92	67.5
2019-04-08 08:00:00	1062	5.25	66.92
2019-04-08 09:00:00	1008	5.33	62.92
2019-04-08 10:00:00	968	5	60.58
2019-04-08 11:00:00	1184	6.92	72.75
2019-04-08 12:00:00	1233	7.08	78.25
2019-04-08 13:00:00	1094	6.5	69.83
2019-04-08 14:00:00	986	5	61.92
2019-04-08 15:00:00	910	4.67	56.67
2019-04-08 16:00:00	1027	5.59	63.92
2019-04-08 17:00:00	1179	10.92	74.34
2019-04-08 18:00:00	1077	16.92	69.75
2019-04-08 19:00:00	880	5.42	56.42
2019-04-08 20:00:00	612	2.92	38.83
2019-04-08 21:00:00	512	2.25	31.08
2019-04-08 22:00:00	374	0.92	23.17
2019-04-08 23:00:00	140	0.08	8.42
2019-04-09 00:00:00	56	0	2.67
2019-04-09 01:00:00	18	0	0.17
2019-04-09 02:00:00	14	0	0.5
2019-04-09 03:00:00	9	0	0.42
2019-04-09 04:00:00	29	0	0.83
2019-04-09 05:00:00	61	0	2.33
2019-04-09 06:00:00	475	1.67	25.08
2019-04-09 07:00:00	1070	4.92	67.92
2019-04-09 08:00:00	1079	5.17	66.42
2019-04-09 09:00:00	1014	5	64.09
2019-04-09 10:00:00	1003	5	62.17
2019-04-09 11:00:00	1101	5.92	68.67
2019-04-09 12:00:00	1251	8.75	79
2019-04-09 13:00:00	1111	6.17	70.33
2019-04-09 14:00:00	987	5.25	62.5
2019-04-09 15:00:00	948	4.84	59.5
2019-04-09 16:00:00	985	5.42	61.59
2019-04-09 17:00:00	1152	11.17	72.58
2019-04-09 18:00:00	1074	17.92	69.58
2019-04-09 19:00:00	870	5.58	55.75
2019-04-09 20:00:00	593	2.58	37.33
2019-04-09 21:00:00	496	2	30.67
2019-04-09 22:00:00	449	1.33	28
2019-04-09 23:00:00	184	0.17	11.25
2019-04-10 00:00:00	103	0	5.44
2019-04-10 01:00:00	24	0	0.75
2019-04-10 02:00:00	20	0	0.42
2019-04-10 03:00:00	14	0	0.33
2019-04-10 04:00:00	30	0	0.67
2019-04-10 05:00:00	55	0	2.17
2019-04-10 06:00:00	497	1.84	26.17
2019-04-10 07:00:00	1066	5.25	67.75
2019-04-10 08:00:00	1021	5.17	63.75
2019-04-10 09:00:00	1087	5.33	67.58
2019-04-10 10:00:00	997	5	62.42
2019-04-10 11:00:00	1109	6.09	69.08
2019-04-10 12:00:00	1191	8	74.92
2019-04-10 13:00:00	1155	8.42	74.08
2019-04-10 14:00:00	1030	5.42	65
2019-04-10 15:00:00	1047	6.08	64.59
2019-04-10 16:00:00	1053	6.09	66.42
2019-04-10 17:00:00	1111	13.75	71.34
2019-04-10 18:00:00	1057	18.92	68.42
2019-04-10 19:00:00	930	8.42	60
2019-04-10 20:00:00	642	2.75	40.33
2019-04-10 21:00:00	615	2.58	37.83
2019-04-10 22:00:00	518	2.08	32.58
2019-04-10 23:00:00	220	0.33	13.75
2019-04-11 00:00:00	104	0	5.66
2019-04-11 01:00:00	38	0	1.5
2019-04-11 02:00:00	21	0	0.25
2019-04-11 03:00:00	12	0	0.17
2019-04-11 04:00:00	29	0	0.67
2019-04-11 05:00:00	69	0	2.67
2019-04-11 06:00:00	521	2.08	28
2019-04-11 07:00:00	1094	5.42	68.67
2019-04-11 08:00:00	1052	5.08	66.08
2019-04-11 09:00:00	1107	5.42	69.42
2019-04-11 10:00:00	952	4.75	58.67
2019-04-11 11:00:00	1069	5.67	67.17
2019-04-11 12:00:00	1172	6.25	73.75
2019-04-11 13:00:00	1177	6.59	73.92
2019-04-11 14:00:00	1051	5.75	67.33
2019-04-11 15:00:00	1043	6	64.59
2019-04-11 16:00:00	1002	5.42	63.58
2019-04-11 17:00:00	1129	8	70.42
2019-04-11 18:00:00	1053	16.25	68.5
2019-04-11 19:00:00	973	12.08	62.33
2019-04-11 20:00:00	743	3.67	47.33
2019-04-11 21:00:00	565	2.42	35.34
2019-04-11 22:00:00	486	1.67	29.83
2019-04-11 23:00:00	231	0.17	14.83
2019-04-12 00:00:00	103	0	5.56
2019-04-12 01:00:00	46	0	1.83
2019-04-12 02:00:00	37	0	1.08
2019-04-12 03:00:00	23	0	0.25
2019-04-12 04:00:00	22	0	0.5
2019-04-12 05:00:00	53	0	2
2019-04-12 06:00:00	490	1.92	25.92
2019-04-12 07:00:00	1058	5.17	65.83
2019-04-12 08:00:00	1101	5.5	70.09
2019-04-12 09:00:00	1165	6.25	73.42
2019-04-12 10:00:00	1041	5.25	65.92
2019-04-12 11:00:00	1141	5.83	71.67
2019-04-12 12:00:00	1215	6.67	76.83
2019-04-12 13:00:00	1171	6.75	73.17
2019-04-12 14:00:00	864	5.42	55.42
2019-04-12 15:00:00	1050	5.92	65.59
2019-04-12 16:00:00	1104	7.17	68.83
2019-04-12 17:00:00	1119	12.08	71
2019-04-12 18:00:00	1021	18.42	67
2019-04-12 19:00:00	971	11.42	62.5
2019-04-12 20:00:00	744	3.58	46.5
2019-04-12 21:00:00	615	2.75	38.67
2019-04-12 22:00:00	544	2.42	33.92
2019-04-12 23:00:00	320	1.09	20.25
2019-04-13 00:00:00	247	0.22	14
2019-04-13 01:00:00	153	0.08	8.84
2019-04-13 02:00:00	66	0	3
2019-04-13 03:00:00	42	0	1.5
2019-04-13 04:00:00	45	0	1.67
2019-04-13 05:00:00	64	0	2.75
2019-04-13 06:00:00	158	0.33	7.67
2019-04-13 07:00:00	394	1.42	23.17
2019-04-13 08:00:00	502	1.92	30.08
2019-04-13 09:00:00	555	2.08	33.92
2019-04-13 10:00:00	694	3	41.92
2019-04-13 11:00:00	857	4.17	52.25
2019-04-13 12:00:00	968	5	60.59
2019-04-13 13:00:00	763	3.42	48.42
2019-04-13 14:00:00	677	2.92	42.25
2019-04-13 15:00:00	669	2.84	40.34
2019-04-13 16:00:00	646	2.58	40.08
2019-04-13 17:00:00	676	2.84	41.5
2019-04-13 18:00:00	676	2.84	41.83
2019-04-13 19:00:00	716	3.25	44.17
2019-04-13 20:00:00	539	2	33.67
2019-04-13 21:00:00	457	1.84	27.75
2019-04-13 22:00:00	416	1.5	25.34
2019-04-13 23:00:00	344	1	21.5
2019-04-14 00:00:00	240	0.44	13.89
2019-04-14 01:00:00	139	0	7.67
2019-04-14 02:00:00	84	0	4
2019-04-14 03:00:00	63	0	2.92
2019-04-14 04:00:00	57	0	2.59
2019-04-14 05:00:00	55	0	2.33
2019-04-14 06:00:00	64	0	2.92
2019-04-14 07:00:00	126	0	5.92
2019-04-14 08:00:00	212	0.08	12.17
2019-04-14 09:00:00	440	1.58	25.17
2019-04-14 10:00:00	425	1.33	25.84
2019-04-14 11:00:00	508	1.92	30.92
2019-04-14 12:00:00	647	2.75	39.5
2019-04-14 13:00:00	603	2.42	37.17
2019-04-14 14:00:00	532	2.17	32.67
2019-04-14 15:00:00	553	2.33	33.84
2019-04-14 16:00:00	460	1.67	28.59
2019-04-14 17:00:00	490	1.83	29.33
2019-04-14 18:00:00	556	2.08	33.42
2019-04-14 19:00:00	510	2	31.75
2019-04-14 20:00:00	551	2.17	33.92
2019-04-14 21:00:00	341	0.92	20.67
2019-04-14 22:00:00	190	0.25	11.59
2019-04-14 23:00:00	125	0.08	7.08
2019-04-15 00:00:00	45	0	1.78
2019-04-15 01:00:00	17	0	0.42
2019-04-15 02:00:00	19	0	0.33
2019-04-15 03:00:00	15	0	0.25
2019-04-15 04:00:00	18	0	0.42
2019-04-15 05:00:00	39	0	1.17
2019-04-15 06:00:00	477	1.67	24.58
2019-04-15 07:00:00	1084	5	67.75
2019-04-15 08:00:00	1015	4.75	64.08
2019-04-15 09:00:00	1090	5.67	67
2019-04-15 10:00:00	928	4.5	59.67
2019-04-15 11:00:00	1056	5.17	64.5
2019-04-15 12:00:00	1197	6.75	75.75
2019-04-15 13:00:00	1000	5.34	63.84
2019-04-15 14:00:00	957	5.08	59.33
2019-04-15 15:00:00	927	4.5	57.83
2019-04-15 16:00:00	989	6	62.17
2019-04-15 17:00:00	1075	15.25	68.67
2019-04-15 18:00:00	931	21.58	62.42
2019-04-15 19:00:00	851	12.42	55.67
2019-04-15 20:00:00	648	3.17	41.08
2019-04-15 21:00:00	502	2	30.83
2019-04-15 22:00:00	349	0.92	21.67
2019-04-15 23:00:00	135	0	8.34
2019-04-16 00:00:00	39	0	1.22
2019-04-16 01:00:00	25	0	0.5
2019-04-16 02:00:00	14	0	0.83
2019-04-16 03:00:00	10	0	0.59
2019-04-16 04:00:00	19	0	0.17
2019-04-16 05:00:00	55	0	2.17
2019-04-16 06:00:00	481	1.84	24.83
2019-04-16 07:00:00	1025	4.67	64.92
2019-04-16 08:00:00	1059	5.5	65.83
2019-04-16 09:00:00	987	5.42	62.42
2019-04-16 10:00:00	1024	6	63.58
2019-04-16 11:00:00	1119	6.92	69.92
2019-04-16 12:00:00	1267	8.25	80.5
2019-04-16 13:00:00	1134	6	71.42
2019-04-16 14:00:00	1027	5.5	65.08
2019-04-16 15:00:00	919	4.92	57.34
2019-04-16 16:00:00	1039	5.83	64.92
2019-04-16 17:00:00	1154	12.17	73.33
2019-04-16 18:00:00	1002	21.67	66.42
2019-04-16 19:00:00	932	12.33	61
2019-04-16 20:00:00	677	3.17	42
2019-04-16 21:00:00	549	2.34	33.83
2019-04-16 22:00:00	433	1.42	26.58
2019-04-16 23:00:00	185	0.25	11.5
2019-04-17 00:00:00	84	0	4.66
2019-04-17 01:00:00	32	0	1.17
2019-04-17 02:00:00	15	0	0.08
2019-04-17 03:00:00	20	0	0.34
2019-04-17 04:00:00	22	0	0.42
2019-04-17 05:00:00	55	0	2
2019-04-17 06:00:00	471	1.92	24.92
2019-04-17 07:00:00	1100	5.25	68.75
2019-04-17 08:00:00	1054	5.08	66.58
2019-04-17 09:00:00	1029	5.08	64.59
2019-04-17 10:00:00	970	4.67	60.83
2019-04-17 11:00:00	976	5.5	60.33
2019-04-17 12:00:00	1205	8.5	75.17
2019-04-17 13:00:00	1107	6.08	70.92
2019-04-17 14:00:00	964	5	60.34
2019-04-17 15:00:00	1019	6.25	63.25
2019-04-17 16:00:00	1078	6.92	67.67
2019-04-17 17:00:00	1090	11.67	69.92
2019-04-17 18:00:00	987	21.75	65.25
2019-04-17 19:00:00	925	7.75	58.92
2019-04-17 20:00:00	693	3.25	43.84
2019-04-17 21:00:00	613	2.42	37.58
2019-04-17 22:00:00	464	1.42	29.42
2019-04-17 23:00:00	240	0.42	14.5
2019-04-18 00:00:00	116	0	7
2019-04-18 01:00:00	55	0	2.5
2019-04-18 02:00:00	35	0	1.08
2019-04-18 03:00:00	32	0	0.83
2019-04-18 04:00:00	27	0	0.67
2019-04-18 05:00:00	39	0	1.17
2019-04-18 06:00:00	299	0.58	15.25
2019-04-18 07:00:00	806	3.42	49
2019-04-18 08:00:00	979	4.5	61
2019-04-18 09:00:00	883	4.34	54.92
2019-04-18 10:00:00	838	3.83	51.5
2019-04-18 11:00:00	903	4.34	56.17
2019-04-18 12:00:00	952	4.67	59.59
2019-04-18 13:00:00	985	4.83	61.33
2019-04-18 14:00:00	953	4.67	60.08
2019-04-18 15:00:00	894	4.67	55.5
2019-04-18 16:00:00	936	5	58.17
2019-04-18 17:00:00	941	5	58.84
2019-04-18 18:00:00	877	4.83	55
2019-04-18 19:00:00	696	3.25	43.34
2019-04-18 20:00:00	614	2.67	38.33
2019-04-18 21:00:00	462	1.75	28.25
2019-04-18 22:00:00	378	0.92	23.17
2019-04-18 23:00:00	238	0.33	14.67
2019-04-19 00:00:00	175	0	9.78
2019-04-19 01:00:00	84	0	4.33
2019-04-19 02:00:00	63	0	2.92
2019-04-19 03:00:00	58	0	2.42
2019-04-19 04:00:00	54	0	2.5
2019-04-19 05:00:00	49	0	2.25
2019-04-19 06:00:00	86	0	3.83
2019-04-19 07:00:00	267	0.5	15.33
2019-04-19 08:00:00	302	0.75	17.83
2019-04-19 09:00:00	350	0.92	20.67
2019-04-19 10:00:00	382	1.17	23.09
2019-04-19 11:00:00	374	1.17	22.42
2019-04-19 12:00:00	468	2.09	28.34
2019-04-19 13:00:00	414	1.42	24.75
2019-04-19 14:00:00	402	1.5	25.08
2019-04-19 15:00:00	352	1	20.83
2019-04-19 16:00:00	369	1.25	22.5
2019-04-19 17:00:00	414	1.83	24.67
2019-04-19 18:00:00	411	1.58	24.83
2019-04-19 19:00:00	382	1.5	23.25
2019-04-19 20:00:00	324	0.75	19.34
2019-04-19 21:00:00	264	0.42	16.25
2019-04-19 22:00:00	214	0.08	12.75
2019-04-19 23:00:00	170	0.08	9.84
2019-04-20 00:00:00	92	0	4.89
2019-04-20 01:00:00	79	0	4.25
2019-04-20 02:00:00	45	0	1.75
2019-04-20 03:00:00	26	0	0.58
2019-04-20 04:00:00	29	0	0.75
2019-04-20 05:00:00	37	0	1
2019-04-20 06:00:00	58	0	2.34
2019-04-20 07:00:00	182	0.17	9.5
2019-04-20 08:00:00	261	0.59	15.33
2019-04-20 09:00:00	351	1.17	20.83
2019-04-20 10:00:00	493	1.92	29.59
2019-04-20 11:00:00	574	2.42	34.75
2019-04-20 12:00:00	622	2.58	38.42
2019-04-20 13:00:00	522	2	32
2019-04-20 14:00:00	465	1.84	28
2019-04-20 15:00:00	416	1.34	25.67
2019-04-20 16:00:00	455	1.67	27.83
2019-04-20 17:00:00	364	1.08	21.67
2019-04-20 18:00:00	454	1.58	27.33
2019-04-20 19:00:00	445	1.67	26.92
2019-04-20 20:00:00	398	1.17	24.75
2019-04-20 21:00:00	343	0.75	20.42
2019-04-20 22:00:00	288	0.75	17.33
2019-04-20 23:00:00	217	0.17	13.33
2019-04-21 00:00:00	151	0	7.89
2019-04-21 01:00:00	83	0	4.17
2019-04-21 02:00:00	61	0	2.67
2019-04-21 03:00:00	45	0	1.59
2019-04-21 04:00:00	39	0	1.42
2019-04-21 05:00:00	35	0	1.17
2019-04-21 06:00:00	75	0	3.17
2019-04-21 07:00:00	91	0	4.33
2019-04-21 08:00:00	180	0.08	9.83
2019-04-21 09:00:00	323	0.83	18.5
2019-04-21 10:00:00	320	0.67	19.34
2019-04-21 11:00:00	467	1.5	27.33
2019-04-21 12:00:00	510	1.75	31.25
2019-04-21 13:00:00	464	1.34	28.42
2019-04-21 14:00:00	477	1.58	28.83
2019-04-21 15:00:00	445	1.59	27
2019-04-21 16:00:00	467	1.84	28.58
2019-04-21 17:00:00	484	1.75	29.25
2019-04-21 18:00:00	526	1.92	31.75
2019-04-21 19:00:00	499	1.84	30.92
2019-04-21 20:00:00	439	1.75	26.67
2019-04-21 21:00:00	358	0.92	22.34
2019-04-21 22:00:00	222	0.17	12.83
2019-04-21 23:00:00	154	0	9.09
2019-04-22 00:00:00	68	0	3.44
2019-04-22 01:00:00	30	0	0.92
2019-04-22 02:00:00	25	0	0.75
2019-04-22 03:00:00	21	0	0.58
2019-04-22 04:00:00	17	0	0.17
2019-04-22 05:00:00	57	0	2.17
2019-04-22 06:00:00	470	1.75	23.92
2019-04-22 07:00:00	1063	5	66.84
2019-04-22 08:00:00	942	4.5	60.33
2019-04-22 09:00:00	964	4.42	59.42
2019-04-22 10:00:00	899	4.25	55.92
2019-04-22 11:00:00	1018	4.75	61.83
2019-04-22 12:00:00	1242	6.75	78.25
2019-04-22 13:00:00	1067	5.83	68.67
2019-04-22 14:00:00	916	4.5	56.75
2019-04-22 15:00:00	910	4.5	57.42
2019-04-22 16:00:00	950	5	58.42
2019-04-22 17:00:00	1083	11.58	69.17
2019-04-22 18:00:00	1001	14.67	64.84
2019-04-22 19:00:00	798	4.09	50.5
2019-04-22 20:00:00	563	2.25	35.5
2019-04-22 21:00:00	475	1.58	29.17
2019-04-22 22:00:00	368	1.08	22.58
2019-04-22 23:00:00	139	0	8.5
2019-04-23 00:00:00	48	0	2.22
2019-04-23 01:00:00	18	0	0.58
2019-04-23 02:00:00	12	0	0.33
2019-04-23 03:00:00	13	0	0.5
2019-04-23 04:00:00	23	0	0.59
2019-04-23 05:00:00	71	0	2.83
2019-04-23 06:00:00	489	1.58	25.59
2019-04-23 07:00:00	1108	5.17	69.33
2019-04-23 08:00:00	1083	5.17	67.59
2019-04-23 09:00:00	1071	5.25	67.83
2019-04-23 10:00:00	970	4.75	60.5
2019-04-23 11:00:00	1094	5.5	68.17
2019-04-23 12:00:00	1213	6.42	76.08
2019-04-23 13:00:00	1130	6.08	72.08
2019-04-23 14:00:00	906	4.67	57.84
2019-04-23 15:00:00	964	5	60.34
2019-04-23 16:00:00	947	4.84	58.83
2019-04-23 17:00:00	1118	12.67	69.92
2019-04-23 18:00:00	1064	13.09	68.5
2019-04-23 19:00:00	888	5.5	56.59
2019-04-23 20:00:00	592	2.5	37.75
2019-04-23 21:00:00	502	1.75	30.75
2019-04-23 22:00:00	430	1.34	26.5
2019-04-23 23:00:00	242	0.42	14.59
2019-04-24 00:00:00	165	0.11	10.11
2019-04-24 01:00:00	38	0	1.42
2019-04-24 02:00:00	17	0	0.5
2019-04-24 03:00:00	15	0	0.25
2019-04-24 04:00:00	20	0	0.25
2019-04-24 05:00:00	46	0	1.83
2019-04-24 06:00:00	496	1.83	26.75
2019-04-24 07:00:00	1143	5.5	71
2019-04-24 08:00:00	949	4.42	59.33
2019-04-24 09:00:00	1073	5.42	67.92
2019-04-24 10:00:00	980	4.67	60.75
2019-04-24 11:00:00	1084	5.58	68.5
2019-04-24 12:00:00	1213	6.83	75.5
2019-04-24 13:00:00	1134	6.42	71.33
2019-04-24 14:00:00	1008	5.42	64.92
2019-04-24 15:00:00	1021	5.75	64.17
2019-04-24 16:00:00	969	5.34	60.08
2019-04-24 17:00:00	1138	12.09	72.25
2019-04-24 18:00:00	1032	20.83	67.33
2019-04-24 19:00:00	962	6.5	62.17
2019-04-24 20:00:00	703	3.5	43.58
2019-04-24 21:00:00	577	2.33	35.83
2019-04-24 22:00:00	457	1.75	28.59
2019-04-24 23:00:00	226	0.25	14
2019-04-25 00:00:00	100	0	5.22
2019-04-25 01:00:00	37	0	1.34
2019-04-25 02:00:00	29	0	0.84
2019-04-25 03:00:00	38	0	1.17
2019-04-25 04:00:00	29	0	0.67
2019-04-25 05:00:00	50	0	1.67
2019-04-25 06:00:00	491	1.67	26.84
2019-04-25 07:00:00	1028	4.84	63.92
2019-04-25 08:00:00	1041	4.84	64.84
2019-04-25 09:00:00	1052	5.08	66.42
2019-04-25 10:00:00	1008	5.5	62.75
2019-04-25 11:00:00	1084	5.67	67.33
2019-04-25 12:00:00	1200	9.67	76.33
2019-04-25 13:00:00	1098	6.17	69.92
2019-04-25 14:00:00	1016	5.42	63.92
2019-04-25 15:00:00	967	6.25	61
2019-04-25 16:00:00	1043	6.92	64.67
2019-04-25 17:00:00	1132	15.42	72.17
2019-04-25 18:00:00	1091	19.42	70.92
2019-04-25 19:00:00	978	15	63.92
2019-04-25 20:00:00	687	3.17	43.34
2019-04-25 21:00:00	525	1.92	32.67
2019-04-25 22:00:00	497	1.75	30.5
2019-04-25 23:00:00	252	0.25	15.59
2019-04-26 00:00:00	167	0	9.67
2019-04-26 01:00:00	58	0	2.92
2019-04-26 02:00:00	39	0	1.17
2019-04-26 03:00:00	20	0	0.5
2019-04-26 04:00:00	19	0	0.17
2019-04-26 05:00:00	68	0	2.59
2019-04-26 06:00:00	497	1.92	26.58
2019-04-26 07:00:00	1091	5.08	67.67
2019-04-26 08:00:00	1075	5.33	67.33
2019-04-26 09:00:00	1098	5.58	69.58
2019-04-26 10:00:00	1007	5.17	62.5
2019-04-26 11:00:00	1124	5.92	70.25
2019-04-26 12:00:00	1198	6.67	76.09
2019-04-26 13:00:00	1190	7.67	74.34
2019-04-26 14:00:00	1033	6.08	66
2019-04-26 15:00:00	1097	7	68.75
2019-04-26 16:00:00	1059	8.5	66.5
2019-04-26 17:00:00	1147	11.75	73.09
2019-04-26 18:00:00	1023	19	66.92
2019-04-26 19:00:00	885	6.25	56.92
2019-04-26 20:00:00	715	3.42	43.75
2019-04-26 21:00:00	562	2.17	35.58
2019-04-26 22:00:00	495	2	31
2019-04-26 23:00:00	337	0.92	20.25
2019-04-27 00:00:00	329	0.78	19.67
2019-04-27 01:00:00	153	0.08	9.09
2019-04-27 02:00:00	96	0	5
2019-04-27 03:00:00	68	0	3.25
2019-04-27 04:00:00	46	0	1.83
2019-04-27 05:00:00	48	0	1.92
2019-04-27 06:00:00	134	0.25	6.33
2019-04-27 07:00:00	370	1.34	22.25
2019-04-27 08:00:00	503	1.83	29.75
2019-04-27 09:00:00	591	2.33	36.34
2019-04-27 10:00:00	648	2.67	39.75
2019-04-27 11:00:00	802	3.5	49.17
2019-04-27 12:00:00	934	4.5	57.67
2019-04-27 13:00:00	776	3.42	48.59
2019-04-27 14:00:00	665	2.92	41.34
2019-04-27 15:00:00	647	2.58	39.58
2019-04-27 16:00:00	663	2.75	40.17
2019-04-27 17:00:00	685	2.92	42.25
2019-04-27 18:00:00	737	3.25	45.25
2019-04-27 19:00:00	654	3.17	40.67
2019-04-27 20:00:00	579	2.33	36.17
2019-04-27 21:00:00	468	1.83	28.59
2019-04-27 22:00:00	402	1.5	24.42
2019-04-27 23:00:00	342	0.84	20.83
2019-04-28 00:00:00	267	0.44	15.89
2019-04-28 01:00:00	182	0.08	10.92
2019-04-28 02:00:00	92	0	4.67
2019-04-28 03:00:00	77	0	3.75
2019-04-28 04:00:00	44	0	1.83
2019-04-28 05:00:00	37	0	1.34
2019-04-28 06:00:00	54	0	1.92
2019-04-28 07:00:00	129	0	6.5
2019-04-28 08:00:00	184	0.17	10
2019-04-28 09:00:00	366	1.08	21
2019-04-28 10:00:00	441	1.5	26.58
2019-04-28 11:00:00	504	1.75	30.75
2019-04-28 12:00:00	622	2.58	38.25
2019-04-28 13:00:00	603	2.42	36.92
2019-04-28 14:00:00	523	1.84	31.92
2019-04-28 15:00:00	479	1.67	29.33
2019-04-28 16:00:00	515	1.83	31
2019-04-28 17:00:00	545	2	33.58
2019-04-28 18:00:00	592	2.33	36.17
2019-04-28 19:00:00	551	2.33	34.25
2019-04-28 20:00:00	485	1.83	29.83
2019-04-28 21:00:00	341	0.83	21.08
2019-04-28 22:00:00	217	0.25	12.92
2019-04-28 23:00:00	145	0	8
2019-04-29 00:00:00	77	0	4.11
2019-04-29 01:00:00	43	0	1.83
2019-04-29 02:00:00	18	0	0.25
2019-04-29 03:00:00	16	0	0
2019-04-29 04:00:00	24	0	0.33
2019-04-29 05:00:00	53	0	2.25
2019-04-29 06:00:00	518	1.92	26.92
2019-04-29 07:00:00	1079	5	67.59
2019-04-29 08:00:00	1061	4.92	67
2019-04-29 09:00:00	1039	5.08	65.33
2019-04-29 10:00:00	925	4.42	58.25
2019-04-29 11:00:00	1018	5.17	62.25
2019-04-29 12:00:00	1191	6.75	76
2019-04-29 13:00:00	1105	5.92	69.42
2019-04-29 14:00:00	952	4.83	59.59
2019-04-29 15:00:00	915	4.92	57.75
2019-04-29 16:00:00	955	5.08	59.17
2019-04-29 17:00:00	1131	13.09	71.75
2019-04-29 18:00:00	1028	19.75	67
2019-04-29 19:00:00	877	11.67	57
2019-04-29 20:00:00	600	2.67	38.17
2019-04-29 21:00:00	468	1.5	29.08
2019-04-29 22:00:00	425	1.42	26.25
2019-04-29 23:00:00	141	0	8.75
2019-04-30 00:00:00	67	0	3.22
2019-04-30 01:00:00	25	0	0.42
2019-04-30 02:00:00	10	0	0.25
2019-04-30 03:00:00	7	0	0.17
2019-04-30 04:00:00	27	0	0.92
2019-04-30 05:00:00	61	0	2.33
2019-04-30 06:00:00	469	1.5	24.75
2019-04-30 07:00:00	1018	4.75	64.34
2019-04-30 08:00:00	1069	5.58	65.92
2019-04-30 09:00:00	1038	5.25	65.34
2019-04-30 10:00:00	1002	5.08	62.67
2019-04-30 11:00:00	1076	5.67	66.17
2019-04-30 12:00:00	1215	6.84	76.58
2019-04-30 13:00:00	1142	6.09	72.83
2019-04-30 14:00:00	1080	7.17	68.25
2019-04-30 15:00:00	985	5.58	61.5
2019-04-30 16:00:00	1011	5.58	63.83
2019-04-30 17:00:00	1154	10.08	72.75
2019-04-30 18:00:00	1068	19.09	69.42
2019-04-30 19:00:00	942	11.25	60.92
2019-04-30 20:00:00	741	3.67	46.67
2019-04-30 21:00:00	629	2.67	39.08
2019-04-30 22:00:00	550	2.25	34
2019-04-30 23:00:00	309	0.58	19.42
2019-05-01 00:00:00	235	0.11	13.33

## Sheet: PM 06270 02
Data/Hora	Intensidade(carros/hora)	Ocupacao(%)	Carga(%)
2019-04-01 00:00:00	0	0	0
2019-04-01 00:00:00	0	0	0
2019-04-01 01:00:00	0	0	0
2019-04-01 01:00:00	0	0	0
2019-04-01 02:00:00	0	0	0
2019-04-01 02:00:00	0	0	0
2019-04-01 03:00:00	0	0	0
2019-04-01 03:00:00	0	0	0
2019-04-01 04:00:00	0	0	0
2019-04-01 04:00:00	0	0	0
2019-04-01 05:00:00	0	0	0
2019-04-01 05:00:00	0	0	0
2019-04-01 06:00:00	0	0	0
2019-04-01 06:00:00	0	0	0
2019-04-01 07:00:00	0	0	0
2019-04-01 07:00:00	0	0	0
2019-04-01 08:00:00	0	0	0
2019-04-01 08:00:00	0	0	0
2019-04-01 09:00:00	0	0	0
2019-04-01 09:00:00	0	0	0
2019-04-01 10:00:00	0	0	0
2019-04-01 10:00:00	0	0	0
2019-04-01 11:00:00	0	0	0
2019-04-01 11:00:00	0	0	0
2019-04-01 12:00:00	0	0	0
2019-04-01 12:00:00	0	0	0
2019-04-01 13:00:00	0	0	0
2019-04-01 13:00:00	0	0	0
2019-04-01 14:00:00	0	0	0
2019-04-01 14:00:00	0	0	0
2019-04-01 15:00:00	0	0	0
2019-04-01 15:00:00	0	0	0
2019-04-01 16:00:00	0	0	0
2019-04-01 16:00:00	0	0	0
2019-04-01 17:00:00	0	0	0
2019-04-01 17:00:00	0	0	0
2019-04-01 18:00:00	0	0	0
2019-04-01 18:00:00	0	0	0
2019-04-01 19:00:00	0	0	0
2019-04-01 19:00:00	0	0	0
2019-04-01 20:00:00	0	0	0
2019-04-01 20:00:00	0	0	0
2019-04-01 21:00:00	0	0	0
2019-04-01 21:00:00	0	0	0
2019-04-01 22:00:00	0	0	0
2019-04-01 22:00:00	0	0	0
2019-04-01 23:00:00	0	0	0
2019-04-01 23:00:00	0	0	0
2019-04-02 00:00:00	0	0	0
2019-04-02 00:00:00	0	0	0
2019-04-02 01:00:00	0	0	0
2019-04-02 01:00:00	0	0	0
2019-04-02 02:00:00	0	0	0
2019-04-02 02:00:00	0	0	0
2019-04-02 03:00:00	0	0	0
2019-04-02 03:00:00	0	0	0
2019-04-02 04:00:00	0	0	0
2019-04-02 04:00:00	0	0	0
2019-04-02 05:00:00	0	0	0
2019-04-02 05:00:00	0	0	0
2019-04-02 06:00:00	0	0	0
2019-04-02 06:00:00	0	0	0
2019-04-02 07:00:00	0	0	0
2019-04-02 07:00:00	0	0	0
2019-04-02 08:00:00	0	0	0
2019-04-02 08:00:00	0	0	0
2019-04-02 09:00:00	0	0	0
2019-04-02 09:00:00	0	0	0
2019-04-02 10:00:00	0	0	0
2019-04-02 10:00:00	0	0	0
2019-04-02 11:00:00	0	0	0
2019-04-02 11:00:00	0	0	0
2019-04-02 12:00:00	0	0	0
2019-04-02 12:00:00	0	0	0
2019-04-02 13:00:00	0	0	0
2019-04-02 13:00:00	0	0	0
2019-04-02 14:00:00	0	0	0
2019-04-02 14:00:00	0	0	0
2019-04-02 15:00:00	0	0	0
2019-04-02 15:00:00	0	0	0
2019-04-02 16:00:00	0	0	0
2019-04-02 16:00:00	0	0	0
2019-04-02 17:00:00	0	0	0
2019-04-02 17:00:00	0	0	0
2019-04-02 18:00:00	0	0	0
2019-04-02 18:00:00	0	0	0
2019-04-02 19:00:00	0	0	0
2019-04-02 19:00:00	0	0	0
2019-04-02 20:00:00	0	0	0
2019-04-02 20:00:00	0	0	0
2019-04-02 21:00:00	0	0	0
2019-04-02 21:00:00	0	0	0
2019-04-02 22:00:00	0	0	0
2019-04-02 22:00:00	0	0	0
2019-04-02 23:00:00	0	0	0
2019-04-02 23:00:00	0	0	0
2019-04-03 00:00:00	0	0	0
2019-04-03 00:00:00	0	0	0
2019-04-03 01:00:00	0	0	0
2019-04-03 01:00:00	0	0	0
2019-04-03 02:00:00	0	0	0
2019-04-03 02:00:00	0	0	0
2019-04-03 03:00:00	0	0	0
2019-04-03 03:00:00	0	0	0
2019-04-03 04:00:00	0	0	0
2019-04-03 04:00:00	0	0	0
2019-04-03 05:00:00	0	0	0
2019-04-03 05:00:00	0	0	0
2019-04-03 06:00:00	0	0	0
2019-04-03 06:00:00	0	0	0
2019-04-03 07:00:00	0	0	0
2019-04-03 07:00:00	0	0	0
2019-04-03 08:00:00	0	0	0
2019-04-03 08:00:00	0	0	0
2019-04-03 09:00:00	0	0	0
2019-04-03 09:00:00	0	0	0
2019-04-03 10:00:00	0	0	0
2019-04-03 10:00:00	0	0	0
2019-04-03 11:00:00	0	0	0
2019-04-03 11:00:00	0	0	0
2019-04-03 12:00:00	0	0	0
2019-04-03 12:00:00	0	0	0
2019-04-03 13:00:00	0	0	0
2019-04-03 13:00:00	0	0	0
2019-04-03 14:00:00	0	0	0
2019-04-03 14:00:00	0	0	0
2019-04-03 15:00:00	0	0	0
2019-04-03 15:00:00	0	0	0
2019-04-03 16:00:00	0	0	0
2019-04-03 16:00:00	0	0	0
2019-04-03 17:00:00	0	0	0
2019-04-03 17:00:00	0	0	0
2019-04-03 18:00:00	0	0	0
2019-04-03 18:00:00	0	0	0
2019-04-03 19:00:00	0	0	0
2019-04-03 19:00:00	0	0	0
2019-04-03 20:00:00	0	0	0
2019-04-03 20:00:00	0	0	0
2019-04-03 21:00:00	0	0	0
2019-04-03 21:00:00	0	0	0
2019-04-03 22:00:00	0	0	0
2019-04-03 22:00:00	0	0	0
2019-04-03 23:00:00	0	0	0
2019-04-03 23:00:00	0	0	0
2019-04-04 00:00:00	0	0	0
2019-04-04 00:00:00	0	0	0
2019-04-04 01:00:00	0	0	0
2019-04-04 01:00:00	0	0	0
2019-04-04 02:00:00	0	0	0
2019-04-04 02:00:00	0	0	0
2019-04-04 03:00:00	0	0	0
2019-04-04 03:00:00	0	0	0
2019-04-04 04:00:00	0	0	0
2019-04-04 04:00:00	0	0	0
2019-04-04 05:00:00	0	0	0
2019-04-04 05:00:00	0	0	0
2019-04-04 06:00:00	0	0	0
2019-04-04 06:00:00	0	0	0
2019-04-04 07:00:00	0	0	0
2019-04-04 07:00:00	0	0	0
2019-04-04 08:00:00	0	0	0
2019-04-04 08:00:00	0	0	0
2019-04-04 09:00:00	0	0	0
2019-04-04 09:00:00	0	0	0
2019-04-04 10:00:00	0	0	0
2019-04-04 10:00:00	0	0	0
2019-04-04 11:00:00	0	0	0
2019-04-04 11:00:00	0	0	0
2019-04-04 12:00:00	0	0	0
2019-04-04 12:00:00	0	0	0
2019-04-04 13:00:00	0	0	0
2019-04-04 13:00:00	0	0	0
2019-04-04 14:00:00	0	0	0
2019-04-04 14:00:00	0	0	0
2019-04-04 15:00:00	0	0	0
2019-04-04 15:00:00	0	0	0
2019-04-04 16:00:00	0	0	0
2019-04-04 16:00:00	0	0	0
2019-04-04 17:00:00	0	0	0
2019-04-04 17:00:00	0	0	0
2019-04-04 18:00:00	0	0	0
2019-04-04 18:00:00	0	0	0
2019-04-04 19:00:00	0	0	0
2019-04-04 19:00:00	0	0	0
2019-04-04 20:00:00	0	0	0
2019-04-04 20:00:00	0	0	0
2019-04-04 21:00:00	0	0	0
2019-04-04 21:00:00	0	0	0
2019-04-04 22:00:00	0	0	0
2019-04-04 22:00:00	0	0	0
2019-04-04 23:00:00	0	0	0
2019-04-04 23:00:00	0	0	0
2019-04-05 00:00:00	0	0	0
2019-04-05 00:00:00	0	0	0
2019-04-05 01:00:00	0	0	0
2019-04-05 01:00:00	0	0	0
2019-04-05 02:00:00	0	0	0
2019-04-05 02:00:00	0	0	0
2019-04-05 03:00:00	0	0	0
2019-04-05 03:00:00	0	0	0
2019-04-05 04:00:00	0	0	0
2019-04-05 04:00:00	0	0	0
2019-04-05 05:00:00	0	0	0
2019-04-05 05:00:00	0	0	0
2019-04-05 06:00:00	0	0	0
2019-04-05 06:00:00	0	0	0
2019-04-05 07:00:00	0	0	0
2019-04-05 07:00:00	0	0	0
2019-04-05 08:00:00	0	0	0
2019-04-05 08:00:00	0	0	0
2019-04-05 09:00:00	0	0	0
2019-04-05 09:00:00	0	0	0
2019-04-05 10:00:00	0	0	0
2019-04-05 10:00:00	0	0	0
2019-04-05 11:00:00	0	0	0
2019-04-05 11:00:00	0	0	0
2019-04-05 12:00:00	0	0	0
2019-04-05 12:00:00	0	0	0
2019-04-05 13:00:00	0	0	0
2019-04-05 13:00:00	0	0	0
2019-04-05 14:00:00	0	0	0
2019-04-05 14:00:00	0	0	0
2019-04-05 15:00:00	0	0	0
2019-04-05 15:00:00	0	0	0
2019-04-05 16:00:00	0	0	0
2019-04-05 16:00:00	0	0	0
2019-04-05 17:00:00	0	0	0
2019-04-05 17:00:00	0	0	0
2019-04-05 18:00:00	0	0	0
2019-04-05 18:00:00	0	0	0
2019-04-05 19:00:00	0	0	0
2019-04-05 19:00:00	0	0	0
2019-04-05 20:00:00	0	0	0
2019-04-05 20:00:00	0	0	0
2019-04-05 21:00:00	0	0	0
2019-04-05 21:00:00	0	0	0
2019-04-05 22:00:00	0	0	0
2019-04-05 22:00:00	0	0	0
2019-04-05 23:00:00	0	0	0
2019-04-05 23:00:00	0	0	0
2019-04-06 00:00:00	0	0	0
2019-04-06 00:00:00	0	0	0
2019-04-06 01:00:00	0	0	0
2019-04-06 01:00:00	0	0	0
2019-04-06 02:00:00	0	0	0
2019-04-06 02:00:00	0	0	0
2019-04-06 03:00:00	0	0	0
2019-04-06 03:00:00	0	0	0
2019-04-06 04:00:00	0	0	0
2019-04-06 04:00:00	0	0	0
2019-04-06 05:00:00	0	0	0
2019-04-06 05:00:00	0	0	0
2019-04-06 06:00:00	0	0	0
2019-04-06 06:00:00	0	0	0
2019-04-06 07:00:00	0	0	0
2019-04-06 07:00:00	0	0	0
2019-04-06 08:00:00	0	0	0
2019-04-06 08:00:00	0	0	0
2019-04-06 09:00:00	0	0	0
2019-04-06 09:00:00	0	0	0
2019-04-06 10:00:00	0	0	0
2019-04-06 10:00:00	0	0	0
2019-04-06 11:00:00	0	0	0
2019-04-06 11:00:00	0	0	0
2019-04-06 12:00:00	0	0	0
2019-04-06 12:00:00	0	0	0
2019-04-06 13:00:00	0	0	0
2019-04-06 13:00:00	0	0	0
2019-04-06 14:00:00	0	0	0
2019-04-06 14:00:00	0	0	0
2019-04-06 15:00:00	0	0	0
2019-04-06 15:00:00	0	0	0
2019-04-06 16:00:00	0	0	0
2019-04-06 16:00:00	0	0	0
2019-04-06 17:00:00	0	0	0
2019-04-06 17:00:00	0	0	0
2019-04-06 18:00:00	0	0	0
2019-04-06 18:00:00	0	0	0
2019-04-06 19:00:00	0	0	0
2019-04-06 19:00:00	0	0	0
2019-04-06 20:00:00	0	0	0
2019-04-06 20:00:00	0	0	0
2019-04-06 21:00:00	0	0	0
2019-04-06 21:00:00	0	0	0
2019-04-06 22:00:00	0	0	0
2019-04-06 22:00:00	0	0	0
2019-04-06 23:00:00	0	0	0
2019-04-06 23:00:00	0	0	0
2019-04-07 00:00:00	0	0	0
2019-04-07 00:00:00	0	0	0
2019-04-07 01:00:00	0	0	0
2019-04-07 01:00:00	0	0	0
2019-04-07 02:00:00	0	0	0
2019-04-07 02:00:00	0	0	0
2019-04-07 03:00:00	0	0	0
2019-04-07 03:00:00	0	0	0
2019-04-07 04:00:00	0	0	0
2019-04-07 04:00:00	0	0	0
2019-04-07 05:00:00	0	0	0
2019-04-07 05:00:00	0	0	0
2019-04-07 06:00:00	0	0	0
2019-04-07 06:00:00	0	0	0
2019-04-07 07:00:00	0	0	0
2019-04-07 07:00:00	0	0	0
2019-04-07 08:00:00	0	0	0
2019-04-07 08:00:00	0	0	0
2019-04-07 09:00:00	0	0	0
2019-04-07 09:00:00	0	0	0
2019-04-07 10:00:00	0	0	0
2019-04-07 10:00:00	0	0	0
2019-04-07 11:00:00	0	0	0
2019-04-07 11:00:00	0	0	0
2019-04-07 12:00:00	0	0	0
2019-04-07 12:00:00	0	0	0
2019-04-07 13:00:00	0	0	0
2019-04-07 13:00:00	0	0	0
2019-04-07 14:00:00	0	0	0
2019-04-07 14:00:00	0	0	0
2019-04-07 15:00:00	0	0	0
2019-04-07 15:00:00	0	0	0
2019-04-07 16:00:00	0	0	0
2019-04-07 16:00:00	0	0	0
2019-04-07 17:00:00	0	0	0
2019-04-07 17:00:00	0	0	0
2019-04-07 18:00:00	0	0	0
2019-04-07 18:00:00	0	0	0
2019-04-07 19:00:00	0	0	0
2019-04-07 19:00:00	0	0	0
2019-04-07 20:00:00	0	0	0
2019-04-07 20:00:00	0	0	0
2019-04-07 21:00:00	0	0	0
2019-04-07 21:00:00	0	0	0
2019-04-07 22:00:00	0	0	0
2019-04-07 22:00:00	0	0	0
2019-04-07 23:00:00	0	0	0
2019-04-07 23:00:00	0	0	0
2019-04-08 00:00:00	0	0	0
2019-04-08 00:00:00	0	0	0
2019-04-08 01:00:00	0	0	0
2019-04-08 01:00:00	0	0	0
2019-04-08 02:00:00	0	0	0
2019-04-08 02:00:00	0	0	0
2019-04-08 03:00:00	0	0	0
2019-04-08 03:00:00	0	0	0
2019-04-08 04:00:00	0	0	0
2019-04-08 04:00:00	0	0	0
2019-04-08 05:00:00	0	0	0
2019-04-08 05:00:00	0	0	0
2019-04-08 06:00:00	0	0	0
2019-04-08 06:00:00	0	0	0
2019-04-08 07:00:00	0	0	0
2019-04-08 07:00:00	0	0	0
2019-04-08 08:00:00	0	0	0
2019-04-08 08:00:00	0	0	0
2019-04-08 09:00:00	0	0	0
2019-04-08 09:00:00	0	0	0
2019-04-08 10:00:00	0	0	0
2019-04-08 10:00:00	0	0	0
2019-04-08 11:00:00	0	0	0
2019-04-08 11:00:00	0	0	0
2019-04-08 12:00:00	0	0	0
2019-04-08 12:00:00	0	0	0
2019-04-08 13:00:00	0	0	0
2019-04-08 13:00:00	0	0	0
2019-04-08 14:00:00	0	0	0
2019-04-08 14:00:00	0	0	0
2019-04-08 15:00:00	0	0	0
2019-04-08 15:00:00	0	0	0
2019-04-08 16:00:00	0	0	0
2019-04-08 16:00:00	0	0	0
2019-04-08 17:00:00	0	0	0
2019-04-08 17:00:00	0	0	0
2019-04-08 18:00:00	0	0	0
2019-04-08 18:00:00	0	0	0
2019-04-08 19:00:00	0	0	0
2019-04-08 19:00:00	0	0	0
2019-04-08 20:00:00	0	0	0
2019-04-08 20:00:00	0	0	0
2019-04-08 21:00:00	0	0	0
2019-04-08 21:00:00	0	0	0
2019-04-08 22:00:00	0	0	0
2019-04-08 22:00:00	0	0	0
2019-04-08 23:00:00	0	0	0
2019-04-08 23:00:00	0	0	0
2019-04-09 00:00:00	0	0	0
2019-04-09 00:00:00	0	0	0
2019-04-09 01:00:00	0	0	0
2019-04-09 01:00:00	0	0	0
2019-04-09 02:00:00	0	0	0
2019-04-09 02:00:00	0	0	0
2019-04-09 03:00:00	0	0	0
2019-04-09 03:00:00	0	0	0
2019-04-09 04:00:00	0	0	0
2019-04-09 04:00:00	0	0	0
2019-04-09 05:00:00	0	0	0
2019-04-09 05:00:00	0	0	0
2019-04-09 06:00:00	0	0	0
2019-04-09 06:00:00	0	0	0
2019-04-09 07:00:00	0	0	0
2019-04-09 07:00:00	0	0	0
2019-04-09 08:00:00	0	0	0
2019-04-09 08:00:00	0	0	0
2019-04-09 09:00:00	0	0	0
2019-04-09 09:00:00	0	0	0
2019-04-09 10:00:00	0	0	0
2019-04-09 10:00:00	0	0	0
2019-04-09 11:00:00	0	0	0
2019-04-09 11:00:00	0	0	0
2019-04-09 12:00:00	0	0	0
2019-04-09 12:00:00	0	0	0
2019-04-09 13:00:00	0	0	0
2019-04-09 13:00:00	0	0	0
2019-04-09 14:00:00	0	0	0
2019-04-09 14:00:00	0	0	0
2019-04-09 15:00:00	0	0	0
2019-04-09 15:00:00	0	0	0
2019-04-09 16:00:00	0	0	0
2019-04-09 16:00:00	0	0	0
2019-04-09 17:00:00	0	0	0
2019-04-09 17:00:00	0	0	0
2019-04-09 18:00:00	0	0	0
2019-04-09 18:00:00	0	0	0
2019-04-09 19:00:00	0	0	0
2019-04-09 19:00:00	0	0	0
2019-04-09 20:00:00	0	0	0
2019-04-09 20:00:00	0	0	0
2019-04-09 21:00:00	0	0	0
2019-04-09 21:00:00	0	0	0
2019-04-09 22:00:00	0	0	0
2019-04-09 22:00:00	0	0	0
2019-04-09 23:00:00	0	0	0
2019-04-09 23:00:00	0	0	0
2019-04-10 00:00:00	0	0	0
2019-04-10 00:00:00	0	0	0
2019-04-10 01:00:00	0	0	0
2019-04-10 01:00:00	0	0	0
2019-04-10 02:00:00	0	0	0
2019-04-10 02:00:00	0	0	0
2019-04-10 03:00:00	0	0	0
2019-04-10 03:00:00	0	0	0
2019-04-10 04:00:00	0	0	0
2019-04-10 04:00:00	0	0	0
2019-04-10 05:00:00	0	0	0
2019-04-10 05:00:00	0	0	0
2019-04-10 06:00:00	0	0	0
2019-04-10 06:00:00	0	0	0
2019-04-10 07:00:00	0	0	0
2019-04-10 07:00:00	0	0	0
2019-04-10 08:00:00	0	0	0
2019-04-10 08:00:00	0	0	0
2019-04-10 09:00:00	0	0	0
2019-04-10 09:00:00	0	0	0
2019-04-10 10:00:00	0	0	0
2019-04-10 10:00:00	0	0	0
2019-04-10 11:00:00	0	0	0
2019-04-10 11:00:00	0	0	0
2019-04-10 12:00:00	0	0	0
2019-04-10 12:00:00	0	0	0
2019-04-10 13:00:00	0	0	0
2019-04-10 13:00:00	0	0	0
2019-04-10 14:00:00	0	0	0
2019-04-10 14:00:00	0	0	0
2019-04-10 15:00:00	0	0	0
2019-04-10 15:00:00	0	0	0
2019-04-10 16:00:00	0	0	0
2019-04-10 16:00:00	0	0	0
2019-04-10 17:00:00	0	0	0
2019-04-10 17:00:00	0	0	0
2019-04-10 18:00:00	0	0	0
2019-04-10 18:00:00	0	0	0
2019-04-10 19:00:00	0	0	0
2019-04-10 19:00:00	0	0	0
2019-04-10 20:00:00	0	0	0
2019-04-10 20:00:00	0	0	0
2019-04-10 21:00:00	0	0	0
2019-04-10 21:00:00	0	0	0
2019-04-10 22:00:00	0	0	0
2019-04-10 22:00:00	0	0	0
2019-04-10 23:00:00	0	0	0
2019-04-10 23:00:00	0	0	0
2019-04-11 00:00:00	0	0	0
2019-04-11 00:00:00	0	0	0
2019-04-11 01:00:00	0	0	0
2019-04-11 01:00:00	0	0	0
2019-04-11 02:00:00	0	0	0
2019-04-11 02:00:00	0	0	0
2019-04-11 03:00:00	0	0	0
2019-04-11 03:00:00	0	0	0
2019-04-11 04:00:00	0	0	0
2019-04-11 04:00:00	0	0	0
2019-04-11 05:00:00	0	0	0
2019-04-11 05:00:00	0	0	0
2019-04-11 06:00:00	0	0	0
2019-04-11 06:00:00	0	0	0
2019-04-11 07:00:00	0	0	0
2019-04-11 07:00:00	0	0	0
2019-04-11 08:00:00	0	0	0
2019-04-11 08:00:00	0	0	0
2019-04-11 09:00:00	0	0	0
2019-04-11 09:00:00	0	0	0
2019-04-11 10:00:00	0	0	0
2019-04-11 10:00:00	0	0	0
2019-04-11 11:00:00	0	0	0
2019-04-11 11:00:00	0	0	0
2019-04-11 12:00:00	0	0	0
2019-04-11 12:00:00	0	0	0
2019-04-11 13:00:00	0	0	0
2019-04-11 13:00:00	0	0	0
2019-04-11 14:00:00	0	0	0
2019-04-11 14:00:00	0	0	0
2019-04-11 15:00:00	0	0	0
2019-04-11 15:00:00	0	0	0
2019-04-11 16:00:00	0	0	0
2019-04-11 16:00:00	0	0	0
2019-04-11 17:00:00	0	0	0
2019-04-11 17:00:00	0	0	0
2019-04-11 18:00:00	0	0	0
2019-04-11 18:00:00	0	0	0
2019-04-11 19:00:00	0	0	0
2019-04-11 19:00:00	0	0	0
2019-04-11 20:00:00	0	0	0
2019-04-11 20:00:00	0	0	0
2019-04-11 21:00:00	0	0	0
2019-04-11 21:00:00	0	0	0
2019-04-11 22:00:00	0	0	0
2019-04-11 22:00:00	0	0	0
2019-04-11 23:00:00	0	0	0
2019-04-11 23:00:00	0	0	0
2019-04-12 00:00:00	0	0	0
2019-04-12 00:00:00	0	0	0
2019-04-12 01:00:00	0	0	0
2019-04-12 01:00:00	0	0	0
2019-04-12 02:00:00	0	0	0
2019-04-12 02:00:00	0	0	0
2019-04-12 03:00:00	0	0	0
2019-04-12 03:00:00	0	0	0
2019-04-12 04:00:00	0	0	0
2019-04-12 04:00:00	0	0	0
2019-04-12 05:00:00	0	0	0
2019-04-12 05:00:00	0	0	0
2019-04-12 06:00:00	0	0	0
2019-04-12 06:00:00	0	0	0
2019-04-12 07:00:00	0	0	0
2019-04-12 07:00:00	0	0	0
2019-04-12 08:00:00	0	0	0
2019-04-12 08:00:00	0	0	0
2019-04-12 09:00:00	0	0	0
2019-04-12 09:00:00	0	0	0
2019-04-12 10:00:00	0	0	0
2019-04-12 10:00:00	0	0	0
2019-04-12 11:00:00	0	0	0
2019-04-12 11:00:00	0	0	0
2019-04-12 12:00:00	0	0	0
2019-04-12 12:00:00	0	0	0
2019-04-12 13:00:00	0	0	0
2019-04-12 13:00:00	0	0	0
2019-04-12 14:00:00	0	0	0
2019-04-12 14:00:00	0	0	0
2019-04-12 15:00:00	0	0	0
2019-04-12 15:00:00	0	0	0
2019-04-12 16:00:00	0	0	0
2019-04-12 16:00:00	0	0	0
2019-04-12 17:00:00	0	0	0
2019-04-12 17:00:00	0	0	0
2019-04-12 18:00:00	0	0	0
2019-04-12 18:00:00	0	0	0
2019-04-12 19:00:00	0	0	0
2019-04-12 19:00:00	0	0	0
2019-04-12 20:00:00	0	0	0
2019-04-12 20:00:00	0	0	0
2019-04-12 21:00:00	0	0	0
2019-04-12 21:00:00	0	0	0
2019-04-12 22:00:00	0	0	0
2019-04-12 22:00:00	0	0	0
2019-04-12 23:00:00	0	0	0
2019-04-12 23:00:00	0	0	0
2019-04-13 00:00:00	0	0	0
2019-04-13 00:00:00	0	0	0
2019-04-13 01:00:00	0	0	0
2019-04-13 01:00:00	0	0	0
2019-04-13 02:00:00	0	0	0
2019-04-13 02:00:00	0	0	0
2019-04-13 03:00:00	0	0	0
2019-04-13 03:00:00	0	0	0
2019-04-13 04:00:00	0	0	0
2019-04-13 04:00:00	0	0	0
2019-04-13 05:00:00	0	0	0
2019-04-13 05:00:00	0	0	0
2019-04-13 06:00:00	0	0	0
2019-04-13 06:00:00	0	0	0
2019-04-13 07:00:00	0	0	0
2019-04-13 07:00:00	0	0	0
2019-04-13 08:00:00	0	0	0
2019-04-13 08:00:00	0	0	0
2019-04-13 09:00:00	0	0	0
2019-04-13 09:00:00	0	0	0
2019-04-13 10:00:00	0	0	0
2019-04-13 10:00:00	0	0	0
2019-04-13 11:00:00	0	0	0
2019-04-13 11:00:00	0	0	0
2019-04-13 12:00:00	0	0	0
2019-04-13 12:00:00	0	0	0
2019-04-13 13:00:00	0	0	0
2019-04-13 13:00:00	0	0	0
2019-04-13 14:00:00	0	0	0
2019-04-13 14:00:00	0	0	0
2019-04-13 15:00:00	0	0	0
2019-04-13 15:00:00	0	0	0
2019-04-13 16:00:00	0	0	0
2019-04-13 16:00:00	0	0	0
2019-04-13 17:00:00	0	0	0
2019-04-13 17:00:00	0	0	0
2019-04-13 18:00:00	0	0	0
2019-04-13 18:00:00	0	0	0
2019-04-13 19:00:00	0	0	0
2019-04-13 19:00:00	0	0	0
2019-04-13 20:00:00	0	0	0
2019-04-13 20:00:00	0	0	0
2019-04-13 21:00:00	0	0	0
2019-04-13 21:00:00	0	0	0
2019-04-13 22:00:00	0	0	0
2019-04-13 22:00:00	0	0	0
2019-04-13 23:00:00	0	0	0
2019-04-13 23:00:00	0	0	0
2019-04-14 00:00:00	0	0	0
2019-04-14 00:00:00	0	0	0
2019-04-14 01:00:00	0	0	0
2019-04-14 01:00:00	0	0	0
2019-04-14 02:00:00	0	0	0
2019-04-14 02:00:00	0	0	0
2019-04-14 03:00:00	0	0	0
2019-04-14 03:00:00	0	0	0
2019-04-14 04:00:00	0	0	0
2019-04-14 04:00:00	0	0	0
2019-04-14 05:00:00	0	0	0
2019-04-14 05:00:00	0	0	0
2019-04-14 06:00:00	0	0	0
2019-04-14 06:00:00	0	0	0
2019-04-14 07:00:00	0	0	0
2019-04-14 07:00:00	0	0	0
2019-04-14 08:00:00	0	0	0
2019-04-14 08:00:00	0	0	0
2019-04-14 09:00:00	0	0	0
2019-04-14 09:00:00	0	0	0
2019-04-14 10:00:00	0	0	0
2019-04-14 10:00:00	0	0	0
2019-04-14 11:00:00	0	0	0
2019-04-14 11:00:00	0	0	0
2019-04-14 12:00:00	0	0	0
2019-04-14 12:00:00	0	0	0
2019-04-14 13:00:00	0	0	0
2019-04-14 13:00:00	0	0	0
2019-04-14 14:00:00	0	0	0
2019-04-14 14:00:00	0	0	0
2019-04-14 15:00:00	0	0	0
2019-04-14 15:00:00	0	0	0
2019-04-14 16:00:00	0	0	0
2019-04-14 16:00:00	0	0	0
2019-04-14 17:00:00	0	0	0
2019-04-14 17:00:00	0	0	0
2019-04-14 18:00:00	0	0	0
2019-04-14 18:00:00	0	0	0
2019-04-14 19:00:00	0	0	0
2019-04-14 19:00:00	0	0	0
2019-04-14 20:00:00	0	0	0
2019-04-14 20:00:00	0	0	0
2019-04-14 21:00:00	0	0	0
2019-04-14 21:00:00	0	0	0
2019-04-14 22:00:00	0	0	0
2019-04-14 22:00:00	0	0	0
2019-04-14 23:00:00	0	0	0
2019-04-14 23:00:00	0	0	0
2019-04-15 00:00:00	0	0	0
2019-04-15 00:00:00	0	0	0
2019-04-15 01:00:00	0	0	0
2019-04-15 01:00:00	0	0	0
2019-04-15 02:00:00	0	0	0
2019-04-15 02:00:00	0	0	0
2019-04-15 03:00:00	0	0	0
2019-04-15 03:00:00	0	0	0
2019-04-15 04:00:00	0	0	0
2019-04-15 04:00:00	0	0	0
2019-04-15 05:00:00	0	0	0
2019-04-15 05:00:00	0	0	0
2019-04-15 06:00:00	0	0	0
2019-04-15 06:00:00	0	0	0
2019-04-15 07:00:00	0	0	0
2019-04-15 07:00:00	0	0	0
2019-04-15 08:00:00	0	0	0
2019-04-15 08:00:00	0	0	0
2019-04-15 09:00:00	0	0	0
2019-04-15 09:00:00	0	0	0
2019-04-15 10:00:00	0	0	0
2019-04-15 10:00:00	0	0	0
2019-04-15 11:00:00	0	0	0
2019-04-15 11:00:00	0	0	0
2019-04-15 12:00:00	0	0	0
2019-04-15 12:00:00	0	0	0
2019-04-15 13:00:00	0	0	0
2019-04-15 13:00:00	0	0	0
2019-04-15 14:00:00	0	0	0
2019-04-15 14:00:00	0	0	0
2019-04-15 15:00:00	0	0	0
2019-04-15 15:00:00	0	0	0
2019-04-15 16:00:00	0	0	0
2019-04-15 16:00:00	0	0	0
2019-04-15 17:00:00	0	0	0
2019-04-15 17:00:00	0	0	0
2019-04-15 18:00:00	0	0	0
2019-04-15 18:00:00	0	0	0
2019-04-15 19:00:00	0	0	0
2019-04-15 19:00:00	0	0	0
2019-04-15 20:00:00	0	0	0
2019-04-15 20:00:00	0	0	0
2019-04-15 21:00:00	0	0	0
2019-04-15 21:00:00	0	0	0
2019-04-15 22:00:00	0	0	0
2019-04-15 22:00:00	0	0	0
2019-04-15 23:00:00	0	0	0
2019-04-15 23:00:00	0	0	0
2019-04-16 00:00:00	0	0	0
2019-04-16 00:00:00	0	0	0
2019-04-16 01:00:00	0	0	0
2019-04-16 01:00:00	0	0	0
2019-04-16 02:00:00	0	0	0
2019-04-16 02:00:00	0	0	0
2019-04-16 03:00:00	0	0	0
2019-04-16 03:00:00	0	0	0
2019-04-16 04:00:00	0	0	0
2019-04-16 04:00:00	0	0	0
2019-04-16 05:00:00	0	0	0
2019-04-16 05:00:00	0	0	0
2019-04-16 06:00:00	0	0	0
2019-04-16 06:00:00	0	0	0
2019-04-16 07:00:00	0	0	0
2019-04-16 07:00:00	0	0	0
2019-04-16 08:00:00	0	0	0
2019-04-16 08:00:00	0	0	0
2019-04-16 09:00:00	0	0	0
2019-04-16 09:00:00	0	0	0
2019-04-16 10:00:00	0	0	0
2019-04-16 10:00:00	0	0	0
2019-04-16 11:00:00	0	0	0
2019-04-16 11:00:00	0	0	0
2019-04-16 12:00:00	0	0	0
2019-04-16 12:00:00	0	0	0
2019-04-16 13:00:00	0	0	0
2019-04-16 13:00:00	0	0	0
2019-04-16 14:00:00	0	0	0
2019-04-16 14:00:00	0	0	0
2019-04-16 15:00:00	0	0	0
2019-04-16 15:00:00	0	0	0
2019-04-16 16:00:00	0	0	0
2019-04-16 16:00:00	0	0	0
2019-04-16 17:00:00	0	0	0
2019-04-16 17:00:00	0	0	0
2019-04-16 18:00:00	0	0	0
2019-04-16 18:00:00	0	0	0
2019-04-16 19:00:00	0	0	0
2019-04-16 19:00:00	0	0	0
2019-04-16 20:00:00	0	0	0
2019-04-16 20:00:00	0	0	0
2019-04-16 21:00:00	0	0	0
2019-04-16 21:00:00	0	0	0
2019-04-16 22:00:00	0	0	0
2019-04-16 22:00:00	0	0	0
2019-04-16 23:00:00	0	0	0
2019-04-16 23:00:00	0	0	0
2019-04-17 00:00:00	0	0	0
2019-04-17 00:00:00	0	0	0
2019-04-17 01:00:00	0	0	0
2019-04-17 01:00:00	0	0	0
2019-04-17 02:00:00	0	0	0
2019-04-17 02:00:00	0	0	0
2019-04-17 03:00:00	0	0	0
2019-04-17 03:00:00	0	0	0
2019-04-17 04:00:00	0	0	0
2019-04-17 04:00:00	0	0	0
2019-04-17 05:00:00	0	0	0
2019-04-17 05:00:00	0	0	0
2019-04-17 06:00:00	0	0	0
2019-04-17 06:00:00	0	0	0
2019-04-17 07:00:00	0	0	0
2019-04-17 07:00:00	0	0	0
2019-04-17 08:00:00	0	0	0
2019-04-17 08:00:00	0	0	0
2019-04-17 09:00:00	0	0	0
2019-04-17 09:00:00	0	0	0
2019-04-17 10:00:00	0	0	0
2019-04-17 10:00:00	0	0	0
2019-04-17 11:00:00	0	0	0
2019-04-17 11:00:00	0	0	0
2019-04-17 12:00:00	0	0	0
2019-04-17 12:00:00	0	0	0
2019-04-17 13:00:00	0	0	0
2019-04-17 13:00:00	0	0	0
2019-04-17 14:00:00	0	0	0
2019-04-17 14:00:00	0	0	0
2019-04-17 15:00:00	0	0	0
2019-04-17 15:00:00	0	0	0
2019-04-17 16:00:00	0	0	0
2019-04-17 16:00:00	0	0	0
2019-04-17 17:00:00	0	0	0
2019-04-17 17:00:00	0	0	0
2019-04-17 18:00:00	0	0	0
2019-04-17 18:00:00	0	0	0
2019-04-17 19:00:00	0	0	0
2019-04-17 19:00:00	0	0	0
2019-04-17 20:00:00	0	0	0
2019-04-17 20:00:00	0	0	0
2019-04-17 21:00:00	0	0	0
2019-04-17 21:00:00	0	0	0
2019-04-17 22:00:00	0	0	0
2019-04-17 22:00:00	0	0	0
2019-04-17 23:00:00	0	0	0
2019-04-17 23:00:00	0	0	0
2019-04-18 00:00:00	0	0	0
2019-04-18 00:00:00	0	0	0
2019-04-18 01:00:00	0	0	0
2019-04-18 01:00:00	0	0	0
2019-04-18 02:00:00	0	0	0
2019-04-18 02:00:00	0	0	0
2019-04-18 03:00:00	0	0	0
2019-04-18 03:00:00	0	0	0
2019-04-18 04:00:00	0	0	0
2019-04-18 04:00:00	0	0	0
2019-04-18 05:00:00	0	0	0
2019-04-18 05:00:00	0	0	0
2019-04-18 06:00:00	0	0	0
2019-04-18 06:00:00	0	0	0
2019-04-18 07:00:00	0	0	0
2019-04-18 07:00:00	0	0	0
2019-04-18 08:00:00	0	0	0
2019-04-18 08:00:00	0	0	0
2019-04-18 09:00:00	0	0	0
2019-04-18 09:00:00	0	0	0
2019-04-18 10:00:00	0	0	0
2019-04-18 10:00:00	0	0	0
2019-04-18 11:00:00	0	0	0
2019-04-18 11:00:00	0	0	0
2019-04-18 12:00:00	0	0	0
2019-04-18 12:00:00	0	0	0
2019-04-18 13:00:00	0	0	0
2019-04-18 13:00:00	0	0	0
2019-04-18 14:00:00	0	0	0
2019-04-18 14:00:00	0	0	0
2019-04-18 15:00:00	0	0	0
2019-04-18 15:00:00	0	0	0
2019-04-18 16:00:00	0	0	0
2019-04-18 16:00:00	0	0	0
2019-04-18 17:00:00	0	0	0
2019-04-18 17:00:00	0	0	0
2019-04-18 18:00:00	0	0	0
2019-04-18 18:00:00	0	0	0
2019-04-18 19:00:00	0	0	0
2019-04-18 19:00:00	0	0	0
2019-04-18 20:00:00	0	0	0
2019-04-18 20:00:00	0	0	0
2019-04-18 21:00:00	0	0	0
2019-04-18 21:00:00	0	0	0
2019-04-18 22:00:00	0	0	0
2019-04-18 22:00:00	0	0	0
2019-04-18 23:00:00	0	0	0
2019-04-18 23:00:00	0	0	0
2019-04-19 00:00:00	0	0	0
2019-04-19 00:00:00	0	0	0
2019-04-19 01:00:00	0	0	0
2019-04-19 01:00:00	0	0	0
2019-04-19 02:00:00	0	0	0
2019-04-19 02:00:00	0	0	0
2019-04-19 03:00:00	0	0	0
2019-04-19 03:00:00	0	0	0
2019-04-19 04:00:00	0	0	0
2019-04-19 04:00:00	0	0	0
2019-04-19 05:00:00	0	0	0
2019-04-19 05:00:00	0	0	0
2019-04-19 06:00:00	0	0	0
2019-04-19 06:00:00	0	0	0
2019-04-19 07:00:00	0	0	0
2019-04-19 07:00:00	0	0	0
2019-04-19 08:00:00	0	0	0
2019-04-19 08:00:00	0	0	0
2019-04-19 09:00:00	0	0	0
2019-04-19 09:00:00	0	0	0
2019-04-19 10:00:00	0	0	0
2019-04-19 10:00:00	0	0	0
2019-04-19 11:00:00	0	0	0
2019-04-19 11:00:00	0	0	0
2019-04-19 12:00:00	0	0	0
2019-04-19 12:00:00	0	0	0
2019-04-19 13:00:00	0	0	0
2019-04-19 13:00:00	0	0	0
2019-04-19 14:00:00	0	0	0
2019-04-19 14:00:00	0	0	0
2019-04-19 15:00:00	0	0	0
2019-04-19 15:00:00	0	0	0
2019-04-19 16:00:00	0	0	0
2019-04-19 16:00:00	0	0	0
2019-04-19 17:00:00	0	0	0
2019-04-19 17:00:00	0	0	0
2019-04-19 18:00:00	0	0	0
2019-04-19 18:00:00	0	0	0
2019-04-19 19:00:00	0	0	0
2019-04-19 19:00:00	0	0	0
2019-04-19 20:00:00	0	0	0
2019-04-19 20:00:00	0	0	0
2019-04-19 21:00:00	0	0	0
2019-04-19 21:00:00	0	0	0
2019-04-19 22:00:00	0	0	0
2019-04-19 22:00:00	0	0	0
2019-04-19 23:00:00	0	0	0
2019-04-19 23:00:00	0	0	0
2019-04-20 00:00:00	0	0	0
2019-04-20 00:00:00	0	0	0
2019-04-20 01:00:00	0	0	0
2019-04-20 01:00:00	0	0	0
2019-04-20 02:00:00	0	0	0
2019-04-20 02:00:00	0	0	0
2019-04-20 03:00:00	0	0	0
2019-04-20 03:00:00	0	0	0
2019-04-20 04:00:00	0	0	0
2019-04-20 04:00:00	0	0	0
2019-04-20 05:00:00	0	0	0
2019-04-20 05:00:00	0	0	0
2019-04-20 06:00:00	0	0	0
2019-04-20 06:00:00	0	0	0
2019-04-20 07:00:00	0	0	0
2019-04-20 07:00:00	0	0	0
2019-04-20 08:00:00	0	0	0
2019-04-20 08:00:00	0	0	0
2019-04-20 09:00:00	0	0	0
2019-04-20 09:00:00	0	0	0
2019-04-20 10:00:00	0	0	0
2019-04-20 10:00:00	0	0	0
2019-04-20 11:00:00	0	0	0
2019-04-20 11:00:00	0	0	0
2019-04-20 12:00:00	0	0	0
2019-04-20 12:00:00	0	0	0
2019-04-20 13:00:00	0	0	0
2019-04-20 13:00:00	0	0	0
2019-04-20 14:00:00	0	0	0
2019-04-20 14:00:00	0	0	0
2019-04-20 15:00:00	0	0	0
2019-04-20 15:00:00	0	0	0
2019-04-20 16:00:00	0	0	0
2019-04-20 16:00:00	0	0	0
2019-04-20 17:00:00	0	0	0
2019-04-20 17:00:00	0	0	0
2019-04-20 18:00:00	0	0	0
2019-04-20 18:00:00	0	0	0
2019-04-20 19:00:00	0	0	0
2019-04-20 19:00:00	0	0	0
2019-04-20 20:00:00	0	0	0
2019-04-20 20:00:00	0	0	0
2019-04-20 21:00:00	0	0	0
2019-04-20 21:00:00	0	0	0
2019-04-20 22:00:00	0	0	0
2019-04-20 22:00:00	0	0	0
2019-04-20 23:00:00	0	0	0
2019-04-20 23:00:00	0	0	0
2019-04-21 00:00:00	0	0	0
2019-04-21 00:00:00	0	0	0
2019-04-21 01:00:00	0	0	0
2019-04-21 01:00:00	0	0	0
2019-04-21 02:00:00	0	0	0
2019-04-21 02:00:00	0	0	0
2019-04-21 03:00:00	0	0	0
2019-04-21 03:00:00	0	0	0
2019-04-21 04:00:00	0	0	0
2019-04-21 04:00:00	0	0	0
2019-04-21 05:00:00	0	0	0
2019-04-21 05:00:00	0	0	0
2019-04-21 06:00:00	0	0	0
2019-04-21 06:00:00	0	0	0
2019-04-21 07:00:00	0	0	0
2019-04-21 07:00:00	0	0	0
2019-04-21 08:00:00	0	0	0
2019-04-21 08:00:00	0	0	0
2019-04-21 09:00:00	0	0	0
2019-04-21 09:00:00	0	0	0
2019-04-21 10:00:00	0	0	0
2019-04-21 10:00:00	0	0	0
2019-04-21 11:00:00	0	0	0
2019-04-21 11:00:00	0	0	0
2019-04-21 12:00:00	0	0	0
2019-04-21 12:00:00	0	0	0
2019-04-21 13:00:00	0	0	0
2019-04-21 13:00:00	0	0	0
2019-04-21 14:00:00	0	0	0
2019-04-21 14:00:00	0	0	0
2019-04-21 15:00:00	0	0	0
2019-04-21 15:00:00	0	0	0
2019-04-21 16:00:00	0	0	0
2019-04-21 16:00:00	0	0	0
2019-04-21 17:00:00	0	0	0
2019-04-21 17:00:00	0	0	0
2019-04-21 18:00:00	0	0	0
2019-04-21 18:00:00	0	0	0
2019-04-21 19:00:00	0	0	0
2019-04-21 19:00:00	0	0	0
2019-04-21 20:00:00	0	0	0
2019-04-21 20:00:00	0	0	0
2019-04-21 21:00:00	0	0	0
2019-04-21 21:00:00	0	0	0
2019-04-21 22:00:00	0	0	0
2019-04-21 22:00:00	0	0	0
2019-04-21 23:00:00	0	0	0
2019-04-21 23:00:00	0	0	0
2019-04-22 00:00:00	0	0	0
2019-04-22 00:00:00	0	0	0
2019-04-22 01:00:00	0	0	0
2019-04-22 01:00:00	0	0	0
2019-04-22 02:00:00	0	0	0
2019-04-22 02:00:00	0	0	0
2019-04-22 03:00:00	0	0	0
2019-04-22 03:00:00	0	0	0
2019-04-22 04:00:00	0	0	0
2019-04-22 04:00:00	0	0	0
2019-04-22 05:00:00	0	0	0
2019-04-22 05:00:00	0	0	0
2019-04-22 06:00:00	0	0	0
2019-04-22 06:00:00	0	0	0
2019-04-22 07:00:00	0	0	0
2019-04-22 07:00:00	0	0	0
2019-04-22 08:00:00	0	0	0
2019-04-22 08:00:00	0	0	0
2019-04-22 09:00:00	0	0	0
2019-04-22 09:00:00	0	0	0
2019-04-22 10:00:00	0	0	0
2019-04-22 10:00:00	0	0	0
2019-04-22 11:00:00	0	0	0
2019-04-22 11:00:00	0	0	0
2019-04-22 12:00:00	0	0	0
2019-04-22 12:00:00	0	0	0
2019-04-22 13:00:00	0	0	0
2019-04-22 13:00:00	0	0	0
2019-04-22 14:00:00	0	0	0
2019-04-22 14:00:00	0	0	0
2019-04-22 15:00:00	0	0	0
2019-04-22 15:00:00	0	0	0
2019-04-22 16:00:00	0	0	0
2019-04-22 16:00:00	0	0	0
2019-04-22 17:00:00	0	0	0
2019-04-22 17:00:00	0	0	0
2019-04-22 18:00:00	0	0	0
2019-04-22 18:00:00	0	0	0
2019-04-22 19:00:00	0	0	0
2019-04-22 19:00:00	0	0	0
2019-04-22 20:00:00	0	0	0
2019-04-22 20:00:00	0	0	0
2019-04-22 21:00:00	0	0	0
2019-04-22 21:00:00	0	0	0
2019-04-22 22:00:00	0	0	0
2019-04-22 22:00:00	0	0	0
2019-04-22 23:00:00	0	0	0
2019-04-22 23:00:00	0	0	0
2019-04-23 00:00:00	0	0	0
2019-04-23 00:00:00	0	0	0
2019-04-23 01:00:00	0	0	0
2019-04-23 01:00:00	0	0	0
2019-04-23 02:00:00	0	0	0
2019-04-23 02:00:00	0	0	0
2019-04-23 03:00:00	0	0	0
2019-04-23 03:00:00	0	0	0
2019-04-23 04:00:00	0	0	0
2019-04-23 04:00:00	0	0	0
2019-04-23 05:00:00	0	0	0
2019-04-23 05:00:00	0	0	0
2019-04-23 06:00:00	0	0	0
2019-04-23 06:00:00	0	0	0
2019-04-23 07:00:00	0	0	0
2019-04-23 07:00:00	0	0	0
2019-04-23 08:00:00	0	0	0
2019-04-23 08:00:00	0	0	0
2019-04-23 09:00:00	0	0	0
2019-04-23 09:00:00	0	0	0
2019-04-23 10:00:00	0	0	0
2019-04-23 10:00:00	0	0	0
2019-04-23 11:00:00	0	0	0
2019-04-23 11:00:00	0	0	0
2019-04-23 12:00:00	0	0	0
2019-04-23 12:00:00	0	0	0
2019-04-23 13:00:00	0	0	0
2019-04-23 13:00:00	0	0	0
2019-04-23 14:00:00	0	0	0
2019-04-23 14:00:00	0	0	0
2019-04-23 15:00:00	0	0	0
2019-04-23 15:00:00	0	0	0
2019-04-23 16:00:00	0	0	0
2019-04-23 16:00:00	0	0	0
2019-04-23 17:00:00	0	0	0
2019-04-23 17:00:00	0	0	0
2019-04-23 18:00:00	0	0	0
2019-04-23 18:00:00	0	0	0
2019-04-23 19:00:00	0	0	0
2019-04-23 19:00:00	0	0	0
2019-04-23 20:00:00	0	0	0
2019-04-23 20:00:00	0	0	0
2019-04-23 21:00:00	0	0	0
2019-04-23 21:00:00	0	0	0
2019-04-23 22:00:00	0	0	0
2019-04-23 22:00:00	0	0	0
2019-04-23 23:00:00	0	0	0
2019-04-23 23:00:00	0	0	0
2019-04-24 00:00:00	0	0	0
2019-04-24 00:00:00	0	0	0
2019-04-24 01:00:00	0	0	0
2019-04-24 01:00:00	0	0	0
2019-04-24 02:00:00	0	0	0
2019-04-24 02:00:00	0	0	0
2019-04-24 03:00:00	0	0	0
2019-04-24 03:00:00	0	0	0
2019-04-24 04:00:00	0	0	0
2019-04-24 04:00:00	0	0	0
2019-04-24 05:00:00	0	0	0
2019-04-24 05:00:00	0	0	0
2019-04-24 06:00:00	0	0	0
2019-04-24 06:00:00	0	0	0
2019-04-24 07:00:00	0	0	0
2019-04-24 07:00:00	0	0	0
2019-04-24 08:00:00	0	0	0
2019-04-24 08:00:00	0	0	0
2019-04-24 09:00:00	0	0	0
2019-04-24 09:00:00	0	0	0
2019-04-24 10:00:00	0	0	0
2019-04-24 10:00:00	0	0	0
2019-04-24 11:00:00	0	0	0
2019-04-24 11:00:00	0	0	0
2019-04-24 12:00:00	0	0	0
2019-04-24 12:00:00	0	0	0
2019-04-24 13:00:00	0	0	0
2019-04-24 13:00:00	0	0	0
2019-04-24 14:00:00	0	0	0
2019-04-24 14:00:00	0	0	0
2019-04-24 15:00:00	0	0	0
2019-04-24 15:00:00	0	0	0
2019-04-24 16:00:00	0	0	0
2019-04-24 16:00:00	0	0	0
2019-04-24 17:00:00	0	0	0
2019-04-24 17:00:00	0	0	0
2019-04-24 18:00:00	0	0	0
2019-04-24 18:00:00	0	0	0
2019-04-24 19:00:00	0	0	0
2019-04-24 19:00:00	0	0	0
2019-04-24 20:00:00	0	0	0
2019-04-24 20:00:00	0	0	0
2019-04-24 21:00:00	0	0	0
2019-04-24 21:00:00	0	0	0
2019-04-24 22:00:00	0	0	0
2019-04-24 22:00:00	0	0	0
2019-04-24 23:00:00	0	0	0
2019-04-24 23:00:00	0	0	0
2019-04-25 00:00:00	0	0	0
2019-04-25 00:00:00	0	0	0
2019-04-25 01:00:00	0	0	0
2019-04-25 01:00:00	0	0	0
2019-04-25 02:00:00	0	0	0
2019-04-25 02:00:00	0	0	0
2019-04-25 03:00:00	0	0	0
2019-04-25 03:00:00	0	0	0
2019-04-25 04:00:00	0	0	0
2019-04-25 04:00:00	0	0	0
2019-04-25 05:00:00	0	0	0
2019-04-25 05:00:00	0	0	0
2019-04-25 06:00:00	0	0	0
2019-04-25 06:00:00	0	0	0
2019-04-25 07:00:00	0	0	0
2019-04-25 07:00:00	0	0	0
2019-04-25 08:00:00	0	0	0
2019-04-25 08:00:00	0	0	0
2019-04-25 09:00:00	0	0	0
2019-04-25 09:00:00	0	0	0
2019-04-25 10:00:00	0	0	0
2019-04-25 10:00:00	0	0	0
2019-04-25 11:00:00	0	0	0
2019-04-25 11:00:00	0	0	0
2019-04-25 12:00:00	0	0	0
2019-04-25 12:00:00	0	0	0
2019-04-25 13:00:00	0	0	0
2019-04-25 13:00:00	0	0	0
2019-04-25 14:00:00	0	0	0
2019-04-25 14:00:00	0	0	0
2019-04-25 15:00:00	0	0	0
2019-04-25 15:00:00	0	0	0
2019-04-25 16:00:00	0	0	0
2019-04-25 16:00:00	0	0	0
2019-04-25 17:00:00	0	0	0
2019-04-25 17:00:00	0	0	0
2019-04-25 18:00:00	0	0	0
2019-04-25 18:00:00	0	0	0
2019-04-25 19:00:00	0	0	0
2019-04-25 19:00:00	0	0	0
2019-04-25 20:00:00	0	0	0
2019-04-25 20:00:00	0	0	0
2019-04-25 21:00:00	0	0	0
2019-04-25 21:00:00	0	0	0
2019-04-25 22:00:00	0	0	0
2019-04-25 22:00:00	0	0	0
2019-04-25 23:00:00	0	0	0
2019-04-25 23:00:00	0	0	0
2019-04-26 00:00:00	0	0	0
2019-04-26 00:00:00	0	0	0
2019-04-26 01:00:00	0	0	0
2019-04-26 01:00:00	0	0	0
2019-04-26 02:00:00	0	0	0
2019-04-26 02:00:00	0	0	0
2019-04-26 03:00:00	0	0	0
2019-04-26 03:00:00	0	0	0
2019-04-26 04:00:00	0	0	0
2019-04-26 04:00:00	0	0	0
2019-04-26 05:00:00	0	0	0
2019-04-26 05:00:00	0	0	0
2019-04-26 06:00:00	0	0	0
2019-04-26 06:00:00	0	0	0
2019-04-26 07:00:00	0	0	0
2019-04-26 07:00:00	0	0	0
2019-04-26 08:00:00	0	0	0
2019-04-26 08:00:00	0	0	0
2019-04-26 09:00:00	0	0	0
2019-04-26 09:00:00	0	0	0
2019-04-26 10:00:00	0	0	0
2019-04-26 10:00:00	0	0	0
2019-04-26 11:00:00	0	0	0
2019-04-26 11:00:00	0	0	0
2019-04-26 12:00:00	0	0	0
2019-04-26 12:00:00	0	0	0
2019-04-26 13:00:00	0	0	0
2019-04-26 13:00:00	0	0	0
2019-04-26 14:00:00	0	0	0
2019-04-26 14:00:00	0	0	0
2019-04-26 15:00:00	0	0	0
2019-04-26 15:00:00	0	0	0
2019-04-26 16:00:00	0	0	0
2019-04-26 16:00:00	0	0	0
2019-04-26 17:00:00	0	0	0
2019-04-26 17:00:00	0	0	0
2019-04-26 18:00:00	0	0	0
2019-04-26 18:00:00	0	0	0
2019-04-26 19:00:00	0	0	0
2019-04-26 19:00:00	0	0	0
2019-04-26 20:00:00	0	0	0
2019-04-26 20:00:00	0	0	0
2019-04-26 21:00:00	0	0	0
2019-04-26 21:00:00	0	0	0
2019-04-26 22:00:00	0	0	0
2019-04-26 22:00:00	0	0	0
2019-04-26 23:00:00	0	0	0
2019-04-26 23:00:00	0	0	0
2019-04-27 00:00:00	0	0	0
2019-04-27 00:00:00	0	0	0
2019-04-27 01:00:00	0	0	0
2019-04-27 01:00:00	0	0	0
2019-04-27 02:00:00	0	0	0
2019-04-27 02:00:00	0	0	0
2019-04-27 03:00:00	0	0	0
2019-04-27 03:00:00	0	0	0
2019-04-27 04:00:00	0	0	0
2019-04-27 04:00:00	0	0	0
2019-04-27 05:00:00	0	0	0
2019-04-27 05:00:00	0	0	0
2019-04-27 06:00:00	0	0	0
2019-04-27 06:00:00	0	0	0
2019-04-27 07:00:00	0	0	0
2019-04-27 07:00:00	0	0	0
2019-04-27 08:00:00	0	0	0
2019-04-27 08:00:00	0	0	0
2019-04-27 09:00:00	0	0	0
2019-04-27 09:00:00	0	0	0
2019-04-27 10:00:00	0	0	0
2019-04-27 10:00:00	0	0	0
2019-04-27 11:00:00	0	0	0
2019-04-27 11:00:00	0	0	0
2019-04-27 12:00:00	0	0	0
2019-04-27 12:00:00	0	0	0
2019-04-27 13:00:00	0	0	0
2019-04-27 13:00:00	0	0	0
2019-04-27 14:00:00	0	0	0
2019-04-27 14:00:00	0	0	0
2019-04-27 15:00:00	0	0	0
2019-04-27 15:00:00	0	0	0
2019-04-27 16:00:00	0	0	0
2019-04-27 16:00:00	0	0	0
2019-04-27 17:00:00	0	0	0
2019-04-27 17:00:00	0	0	0
2019-04-27 18:00:00	0	0	0
2019-04-27 18:00:00	0	0	0
2019-04-27 19:00:00	0	0	0
2019-04-27 19:00:00	0	0	0
2019-04-27 20:00:00	0	0	0
2019-04-27 20:00:00	0	0	0
2019-04-27 21:00:00	0	0	0
2019-04-27 21:00:00	0	0	0
2019-04-27 22:00:00	0	0	0
2019-04-27 22:00:00	0	0	0
2019-04-27 23:00:00	0	0	0
2019-04-27 23:00:00	0	0	0
2019-04-28 00:00:00	0	0	0
2019-04-28 00:00:00	0	0	0
2019-04-28 01:00:00	0	0	0
2019-04-28 01:00:00	0	0	0
2019-04-28 02:00:00	0	0	0
2019-04-28 02:00:00	0	0	0
2019-04-28 03:00:00	0	0	0
2019-04-28 03:00:00	0	0	0
2019-04-28 04:00:00	0	0	0
2019-04-28 04:00:00	0	0	0
2019-04-28 05:00:00	0	0	0
2019-04-28 05:00:00	0	0	0
2019-04-28 06:00:00	0	0	0
2019-04-28 06:00:00	0	0	0
2019-04-28 07:00:00	0	0	0
2019-04-28 07:00:00	0	0	0
2019-04-28 08:00:00	0	0	0
2019-04-28 08:00:00	0	0	0
2019-04-28 09:00:00	0	0	0
2019-04-28 09:00:00	0	0	0
2019-04-28 10:00:00	0	0	0
2019-04-28 10:00:00	0	0	0
2019-04-28 11:00:00	0	0	0
2019-04-28 11:00:00	0	0	0
2019-04-28 12:00:00	0	0	0
2019-04-28 12:00:00	0	0	0
2019-04-28 13:00:00	0	0	0
2019-04-28 13:00:00	0	0	0
2019-04-28 14:00:00	0	0	0
2019-04-28 14:00:00	0	0	0
2019-04-28 15:00:00	0	0	0
2019-04-28 15:00:00	0	0	0
2019-04-28 16:00:00	0	0	0
2019-04-28 16:00:00	0	0	0
2019-04-28 17:00:00	0	0	0
2019-04-28 17:00:00	0	0	0
2019-04-28 18:00:00	0	0	0
2019-04-28 18:00:00	0	0	0
2019-04-28 19:00:00	0	0	0
2019-04-28 19:00:00	0	0	0
2019-04-28 20:00:00	0	0	0
2019-04-28 20:00:00	0	0	0
2019-04-28 21:00:00	0	0	0
2019-04-28 21:00:00	0	0	0
2019-04-28 22:00:00	0	0	0
2019-04-28 22:00:00	0	0	0
2019-04-28 23:00:00	0	0	0
2019-04-28 23:00:00	0	0	0
2019-04-29 00:00:00	0	0	0
2019-04-29 00:00:00	0	0	0
2019-04-29 01:00:00	0	0	0
2019-04-29 01:00:00	0	0	0
2019-04-29 02:00:00	0	0	0
2019-04-29 02:00:00	0	0	0
2019-04-29 03:00:00	0	0	0
2019-04-29 03:00:00	0	0	0
2019-04-29 04:00:00	0	0	0
2019-04-29 04:00:00	0	0	0
2019-04-29 05:00:00	0	0	0
2019-04-29 05:00:00	0	0	0
2019-04-29 06:00:00	0	0	0
2019-04-29 06:00:00	0	0	0
2019-04-29 07:00:00	0	0	0
2019-04-29 07:00:00	0	0	0
2019-04-29 08:00:00	0	0	0
2019-04-29 08:00:00	0	0	0
2019-04-29 09:00:00	0	0	0
2019-04-29 09:00:00	0	0	0
2019-04-29 10:00:00	0	0	0
2019-04-29 10:00:00	0	0	0
2019-04-29 11:00:00	0	0	0
2019-04-29 11:00:00	0	0	0
2019-04-29 12:00:00	0	0	0
2019-04-29 12:00:00	0	0	0
2019-04-29 13:00:00	0	0	0
2019-04-29 13:00:00	0	0	0
2019-04-29 14:00:00	0	0	0
2019-04-29 14:00:00	0	0	0
2019-04-29 15:00:00	0	0	0
2019-04-29 15:00:00	0	0	0
2019-04-29 16:00:00	0	0	0
2019-04-29 16:00:00	0	0	0
2019-04-29 17:00:00	0	0	0
2019-04-29 17:00:00	0	0	0
2019-04-29 18:00:00	0	0	0
2019-04-29 18:00:00	0	0	0
2019-04-29 19:00:00	0	0	0
2019-04-29 19:00:00	0	0	0
2019-04-29 20:00:00	0	0	0
2019-04-29 20:00:00	0	0	0
2019-04-29 21:00:00	0	0	0
2019-04-29 21:00:00	0	0	0
2019-04-29 22:00:00	0	0	0
2019-04-29 22:00:00	0	0	0
2019-04-29 23:00:00	0	0	0
2019-04-29 23:00:00	0	0	0
2019-04-30 00:00:00	0	0	0
2019-04-30 00:00:00	0	0	0
2019-04-30 01:00:00	0	0	0
2019-04-30 01:00:00	0	0	0
2019-04-30 02:00:00	0	0	0
2019-04-30 02:00:00	0	0	0
2019-04-30 03:00:00	0	0	0
2019-04-30 03:00:00	0	0	0
2019-04-30 04:00:00	0	0	0
2019-04-30 04:00:00	0	0	0
2019-04-30 05:00:00	0	0	0
2019-04-30 05:00:00	0	0	0
2019-04-30 06:00:00	0	0	0
2019-04-30 06:00:00	0	0	0
2019-04-30 07:00:00	0	0	0
2019-04-30 07:00:00	0	0	0
2019-04-30 08:00:00	0	0	0
2019-04-30 08:00:00	0	0	0
2019-04-30 09:00:00	0	0	0
2019-04-30 09:00:00	0	0	0
2019-04-30 10:00:00	0	0	0
2019-04-30 10:00:00	0	0	0
2019-04-30 11:00:00	0	0	0
2019-04-30 11:00:00	0	0	0
2019-04-30 12:00:00	0	0	0
2019-04-30 12:00:00	0	0	0
2019-04-30 13:00:00	0	0	0
2019-04-30 13:00:00	0	0	0
2019-04-30 14:00:00	0	0	0
2019-04-30 14:00:00	0	0	0
2019-04-30 15:00:00	0	0	0
2019-04-30 15:00:00	0	0	0
2019-04-30 16:00:00	0	0	0
2019-04-30 16:00:00	0	0	0
2019-04-30 17:00:00	0	0	0
2019-04-30 17:00:00	0	0	0
2019-04-30 18:00:00	0	0	0
2019-04-30 18:00:00	0	0	0
2019-04-30 19:00:00	0	0	0
2019-04-30 19:00:00	0	0	0
2019-04-30 20:00:00	0	0	0
2019-04-30 20:00:00	0	0	0
2019-04-30 21:00:00	0	0	0
2019-04-30 21:00:00	0	0	0
2019-04-30 22:00:00	0	0	0
2019-04-30 22:00:00	0	0	0
2019-04-30 23:00:00	0	0	0
2019-04-30 23:00:00	0	0	0
2019-05-01 00:00:00	0	0	0
2019-05-01 00:00:00	0	0	0

## Sheet: PM 06270 021
Data/Hora	Intensidade(carros/hora)	Ocupacao(%)	Carga(%)
2019-04-01 00:00:00	23	0	0.33
2019-04-01 01:00:00	18	0	0
2019-04-01 02:00:00	5	0	0.08
2019-04-01 03:00:00	10	0	0.17
2019-04-01 04:00:00	12	0	0.17
2019-04-01 05:00:00	53	0	1.33
2019-04-01 06:00:00	395	2.33	15.17
2019-04-01 07:00:00	942	12.42	43.67
2019-04-01 08:00:00	944	11.17	43.67
2019-04-01 09:00:00	864	8.67	40.42
2019-04-01 10:00:00	610	3.67	27
2019-04-01 11:00:00	487	2.5	20.84
2019-04-01 12:00:00	747	16.25	35.42
2019-04-01 13:00:00	787	6.75	36.25
2019-04-01 14:00:00	684	4.25	30.84
2019-04-01 15:00:00	617	3.33	27
2019-04-01 16:00:00	627	4.33	27.42
2019-04-01 17:00:00	687	6.83	30.67
2019-04-01 18:00:00	696	44.34	43.25
2019-04-01 19:00:00	519	6.08	25.59
2019-04-01 20:00:00	337	2	14.67
2019-04-01 21:00:00	210	0.5	8.92
2019-04-01 22:00:00	168	0.08	6.42
2019-04-01 23:00:00	47	0	1.84
2019-04-02 00:00:00	32	0	0.33
2019-04-02 01:00:00	16	0	0.17
2019-04-02 02:00:00	5	0	0.08
2019-04-02 03:00:00	8	0	0.08
2019-04-02 04:00:00	13	0	0.08
2019-04-02 05:00:00	42	0	0.67
2019-04-02 06:00:00	417	2	16.17
2019-04-02 07:00:00	979	23.08	47.67
2019-04-02 08:00:00	980	15.34	45.42
2019-04-02 09:00:00	934	17.83	46.09
2019-04-02 10:00:00	550	2.84	25.42
2019-04-02 11:00:00	604	3.5	25.67
2019-04-02 12:00:00	769	16.92	36.42
2019-04-02 13:00:00	863	25.33	44.92
2019-04-02 14:00:00	747	5.92	34.67
2019-04-02 15:00:00	637	3.92	28
2019-04-02 16:00:00	612	3.59	26.83
2019-04-02 17:00:00	738	17.67	36.75
2019-04-02 18:00:00	697	18.34	34.34
2019-04-02 19:00:00	514	5.5	25.33
2019-04-02 20:00:00	338	1.25	15
2019-04-02 21:00:00	236	0.59	9.58
2019-04-02 22:00:00	174	0.17	7.17
2019-04-02 23:00:00	67	0	2.25
2019-04-03 00:00:00	20	0	0.11
2019-04-03 01:00:00	15	0	0.58
2019-04-03 02:00:00	6	0	0.25
2019-04-03 03:00:00	8	0	0.08
2019-04-03 04:00:00	10	0	0
2019-04-03 05:00:00	54	0	1.08
2019-04-03 06:00:00	407	2.58	15.17
2019-04-03 07:00:00	950	17.5	45.08
2019-04-03 08:00:00	1045	17.84	49.67
2019-04-03 09:00:00	876	11.08	42
2019-04-03 10:00:00	604	3.5	27.42
2019-04-03 11:00:00	587	3.5	24.75
2019-04-03 12:00:00	758	8.92	34.58
2019-04-03 13:00:00	850	36.67	46.17
2019-04-03 14:00:00	709	11.33	35.42
2019-04-03 15:00:00	662	4.17	29
2019-04-03 16:00:00	635	4.42	27.67
2019-04-03 17:00:00	763	7.75	35
2019-04-03 18:00:00	732	20.09	37.75
2019-04-03 19:00:00	506	3.5	22.75
2019-04-03 20:00:00	294	1.08	13.25
2019-04-03 21:00:00	240	0.5	9.58
2019-04-03 22:00:00	223	0.58	9
2019-04-03 23:00:00	73	0	2.75
2019-04-04 00:00:00	52	0.22	1.78
2019-04-04 01:00:00	23	0	0.08
2019-04-04 02:00:00	6	0	0.08
2019-04-04 03:00:00	4	0	0.17
2019-04-04 04:00:00	4	0	0.08
2019-04-04 05:00:00	53	0	1.17
2019-04-04 06:00:00	422	2.25	16
2019-04-04 07:00:00	936	11	43.25
2019-04-04 08:00:00	1060	13.5	49.25
2019-04-04 09:00:00	917	17	45
2019-04-04 10:00:00	669	4.25	30.84
2019-04-04 11:00:00	583	3.25	24.83
2019-04-04 12:00:00	737	7.08	33.17
2019-04-04 13:00:00	815	23.5	41.09
2019-04-04 14:00:00	659	6.33	30.75
2019-04-04 15:00:00	615	4.09	26.84
2019-04-04 16:00:00	644	4.17	28.67
2019-04-04 17:00:00	779	25.08	39.5
2019-04-04 18:00:00	652	55.5	47.84
2019-04-04 19:00:00	549	2.92	24.83
2019-04-04 20:00:00	406	2.42	17.92
2019-04-04 21:00:00	237	0.67	9.92
2019-04-04 22:00:00	214	0.25	8.75
2019-04-04 23:00:00	141	0.5	6
2019-04-05 00:00:00	80	0	2.33
2019-04-05 01:00:00	25	0	0
2019-04-05 02:00:00	17	0	0.33
2019-04-05 03:00:00	14	0	0.33
2019-04-05 04:00:00	12	0	0.08
2019-04-05 05:00:00	39	0	0.67
2019-04-05 06:00:00	423	3.83	16.17
2019-04-05 07:00:00	1005	20.33	48.5
2019-04-05 08:00:00	1040	30.42	52.08
2019-04-05 09:00:00	893	37.75	49.5
2019-04-05 10:00:00	705	8.75	34.5
2019-04-05 11:00:00	593	3.42	25.33
2019-04-05 12:00:00	775	20.34	37.67
2019-04-05 13:00:00	772	18.42	40.08
2019-04-05 14:00:00	690	4.25	29.92
2019-04-05 15:00:00	623	4	28
2019-04-05 16:00:00	655	4.58	28.67
2019-04-05 17:00:00	717	6.17	31.25
2019-04-05 18:00:00	689	22.25	36.25
2019-04-05 19:00:00	605	11	30.75
2019-04-05 20:00:00	442	2.33	19.5
2019-04-05 21:00:00	272	1	11.67
2019-04-05 22:00:00	211	0.5	8.75
2019-04-05 23:00:00	145	0.17	5.5
2019-04-06 00:00:00	147	0	5.44
2019-04-06 01:00:00	73	0	2.08
2019-04-06 02:00:00	42	0	1.25
2019-04-06 03:00:00	26	0	0.17
2019-04-06 04:00:00	18	0	0.17
2019-04-06 05:00:00	44	0	0.84
2019-04-06 06:00:00	116	0.17	3.83
2019-04-06 07:00:00	289	1.5	11.67
2019-04-06 08:00:00	396	1.75	16.83
2019-04-06 09:00:00	502	2.92	21.25
2019-04-06 10:00:00	513	3.5	22.34
2019-04-06 11:00:00	505	3	21.83
2019-04-06 12:00:00	534	4.83	23.83
2019-04-06 13:00:00	488	2.67	21.58
2019-04-06 14:00:00	420	1.5	18
2019-04-06 15:00:00	410	2.17	17.67
2019-04-06 16:00:00	419	2.5	17.92
2019-04-06 17:00:00	468	3.09	20.5
2019-04-06 18:00:00	376	1.84	16.25
2019-04-06 19:00:00	330	1.42	14.17
2019-04-06 20:00:00	293	0.92	12.25
2019-04-06 21:00:00	227	0.5	9.67
2019-04-06 22:00:00	203	0.5	8.42
2019-04-06 23:00:00	166	0.08	6.25
2019-04-07 00:00:00	152	1.33	6.45
2019-04-07 01:00:00	130	0.25	4.84
2019-04-07 02:00:00	51	0	1.5
2019-04-07 03:00:00	29	0	0.33
2019-04-07 04:00:00	42	0.17	1.59
2019-04-07 05:00:00	31	0	0.34
2019-04-07 06:00:00	106	0	3.17
2019-04-07 07:00:00	180	0.08	6.83
2019-04-07 08:00:00	222	0.25	8.92
2019-04-07 09:00:00	284	0.84	11.75
2019-04-07 10:00:00	398	1.5	16.34
2019-04-07 11:00:00	415	2.25	18.5
2019-04-07 12:00:00	491	2.34	21.17
2019-04-07 13:00:00	354	1.33	15.83
2019-04-07 14:00:00	261	0.58	10.67
2019-04-07 15:00:00	258	0.67	11
2019-04-07 16:00:00	238	0.42	9.42
2019-04-07 17:00:00	289	0.92	12.25
2019-04-07 18:00:00	335	1.34	13.59
2019-04-07 19:00:00	263	1	11.5
2019-04-07 20:00:00	218	0.25	8.84
2019-04-07 21:00:00	183	0.25	7.25
2019-04-07 22:00:00	136	0.08	5.5
2019-04-07 23:00:00	51	0	2
2019-04-08 00:00:00	33	0.11	1.11
2019-04-08 01:00:00	12	0	0.08
2019-04-08 02:00:00	10	0	0.08
2019-04-08 03:00:00	6	0	0.25
2019-04-08 04:00:00	22	0	0.42
2019-04-08 05:00:00	64	0	1.58
2019-04-08 06:00:00	413	3.33	16
2019-04-08 07:00:00	959	21.58	46.84
2019-04-08 08:00:00	1062	16.08	49.58
2019-04-08 09:00:00	931	15.08	45.25
2019-04-08 10:00:00	543	3	24.33
2019-04-08 11:00:00	761	5.58	33.42
2019-04-08 12:00:00	777	16.09	37.42
2019-04-08 13:00:00	803	37.75	46.67
2019-04-08 14:00:00	667	4	30.67
2019-04-08 15:00:00	602	3.17	26
2019-04-08 16:00:00	619	4	26.92
2019-04-08 17:00:00	721	5.59	32.25
2019-04-08 18:00:00	714	16.58	35.17
2019-04-08 19:00:00	474	2.67	21.34
2019-04-08 20:00:00	337	1.42	15.09
2019-04-08 21:00:00	224	1.08	9.42
2019-04-08 22:00:00	191	0.42	7.83
2019-04-08 23:00:00	57	0	1.83
2019-04-09 00:00:00	28	0	0.22
2019-04-09 01:00:00	8	0	0.08
2019-04-09 02:00:00	6	0	0.17
2019-04-09 03:00:00	6	0	0
2019-04-09 04:00:00	16	0	0.08
2019-04-09 05:00:00	50	0	1.08
2019-04-09 06:00:00	435	2.17	16.25
2019-04-09 07:00:00	1042	22	50.42
2019-04-09 08:00:00	1036	21.84	49.75
2019-04-09 09:00:00	885	25.92	46.5
2019-04-09 10:00:00	649	3.58	29.75
2019-04-09 11:00:00	557	3.25	24.42
2019-04-09 12:00:00	765	5.83	33.92
2019-04-09 13:00:00	792	7.09	35.67
2019-04-09 14:00:00	668	4.84	30.58
2019-04-09 15:00:00	604	3.67	26.42
2019-04-09 16:00:00	695	4.67	30.67
2019-04-09 17:00:00	785	9	36
2019-04-09 18:00:00	683	29.42	38.92
2019-04-09 19:00:00	494	2.83	22.09
2019-04-09 20:00:00	392	1.84	17.25
2019-04-09 21:00:00	209	0.75	8.33
2019-04-09 22:00:00	185	0.25	7.75
2019-04-09 23:00:00	99	0	3.58
2019-04-10 00:00:00	47	0	1.22
2019-04-10 01:00:00	21	0	0.25
2019-04-10 02:00:00	13	0	0.17
2019-04-10 03:00:00	10	0	0.33
2019-04-10 04:00:00	15	0	0.08
2019-04-10 05:00:00	42	0	0.59
2019-04-10 06:00:00	418	3.67	15.92
2019-04-10 07:00:00	1010	14.5	46.5
2019-04-10 08:00:00	1014	25.67	50.58
2019-04-10 09:00:00	901	27	46.59
2019-04-10 10:00:00	607	14.92	31.92
2019-04-10 11:00:00	604	3.42	25.67
2019-04-10 12:00:00	746	20.42	36.75
2019-04-10 13:00:00	766	53.08	49.5
2019-04-10 14:00:00	749	22.34	40.17
2019-04-10 15:00:00	674	5.25	29.92
2019-04-10 16:00:00	702	5.17	30.92
2019-04-10 17:00:00	769	13.67	37.17
2019-04-10 18:00:00	700	25.75	37
2019-04-10 19:00:00	553	4.33	26.17
2019-04-10 20:00:00	327	1.92	14.58
2019-04-10 21:00:00	242	0.58	10
2019-04-10 22:00:00	236	0.42	9.83
2019-04-10 23:00:00	105	0.08	4
2019-04-11 00:00:00	59	0	1.89
2019-04-11 01:00:00	31	0	0.42
2019-04-11 02:00:00	12	0	0.58
2019-04-11 03:00:00	7	0	0
2019-04-11 04:00:00	18	0	0.25
2019-04-11 05:00:00	47	0	0.83
2019-04-11 06:00:00	384	2	14.33
2019-04-11 07:00:00	960	10.67	44.5
2019-04-11 08:00:00	1033	21.33	49.25
2019-04-11 09:00:00	833	18.67	42.09
2019-04-11 10:00:00	643	4.33	29.58
2019-04-11 11:00:00	575	3.67	24.75
2019-04-11 12:00:00	736	5.5	33
2019-04-11 13:00:00	837	10.58	37.84
2019-04-11 14:00:00	735	11.42	35.5
2019-04-11 15:00:00	625	3.75	27.75
2019-04-11 16:00:00	687	4.33	30.58
2019-04-11 17:00:00	800	38.5	44.75
2019-04-11 18:00:00	676	58.75	49
2019-04-11 19:00:00	633	18.08	33.67
2019-04-11 20:00:00	425	2.58	18.83
2019-04-11 21:00:00	272	1.17	11.5
2019-04-11 22:00:00	202	0.25	8.34
2019-04-11 23:00:00	113	0.08	4.42
2019-04-12 00:00:00	64	0	1.89
2019-04-12 01:00:00	20	0	0.25
2019-04-12 02:00:00	9	0	0.08
2019-04-12 03:00:00	13	0	0.5
2019-04-12 04:00:00	10	0	0.17
2019-04-12 05:00:00	46	0	0.83
2019-04-12 06:00:00	402	2.42	14.92
2019-04-12 07:00:00	991	18.33	47.59
2019-04-12 08:00:00	1020	28.75	51.83
2019-04-12 09:00:00	920	26.09	47.25
2019-04-12 10:00:00	688	16.67	35.5
2019-04-12 11:00:00	664	4.25	29.33
2019-04-12 12:00:00	800	8	35.83
2019-04-12 13:00:00	832	21.67	41
2019-04-12 14:00:00	636	10.5	32.25
2019-04-12 15:00:00	585	24.67	33.25
2019-04-12 16:00:00	613	6	26.83
2019-04-12 17:00:00	606	56.75	45.59
2019-04-12 18:00:00	696	51.08	45.75
2019-04-12 19:00:00	592	9	29
2019-04-12 20:00:00	435	2.59	20.17
2019-04-12 21:00:00	297	1.17	12.25
2019-04-12 22:00:00	225	0.5	9.42
2019-04-12 23:00:00	154	0.17	5.92
2019-04-13 00:00:00	116	0	4.33
2019-04-13 01:00:00	83	0	2.83
2019-04-13 02:00:00	55	0	1.58
2019-04-13 03:00:00	35	0	0.75
2019-04-13 04:00:00	23	0	0.25
2019-04-13 05:00:00	35	0	0.5
2019-04-13 06:00:00	137	0.08	4.75
2019-04-13 07:00:00	296	0.92	11.92
2019-04-13 08:00:00	385	1.67	16.42
2019-04-13 09:00:00	437	2.08	18.33
2019-04-13 10:00:00	484	3.09	21.5
2019-04-13 11:00:00	476	2.58	20.83
2019-04-13 12:00:00	500	3.67	21.75
2019-04-13 13:00:00	465	1.92	20.34
2019-04-13 14:00:00	387	1.58	16.42
2019-04-13 15:00:00	349	1.09	15.08
2019-04-13 16:00:00	349	1.67	14.5
2019-04-13 17:00:00	387	2.92	17.5
2019-04-13 18:00:00	350	1.59	15.42
2019-04-13 19:00:00	359	1.75	15.17
2019-04-13 20:00:00	320	1.33	13.92
2019-04-13 21:00:00	201	0.25	8.17
2019-04-13 22:00:00	226	0.5	9
2019-04-13 23:00:00	169	0.08	6.83
2019-04-14 00:00:00	167	0.11	6.33
2019-04-14 01:00:00	131	0.08	4.92
2019-04-14 02:00:00	37	0	0.84
2019-04-14 03:00:00	43	0	0.67
2019-04-14 04:00:00	20	0	0.42
2019-04-14 05:00:00	44	0	0.83
2019-04-14 06:00:00	79	0	2.17
2019-04-14 07:00:00	139	0.08	4.92
2019-04-14 08:00:00	215	0.42	8.83
2019-04-14 09:00:00	248	0.59	9.92
2019-04-14 10:00:00	365	1.17	15.58
2019-04-14 11:00:00	374	1.5	15.34
2019-04-14 12:00:00	543	2.5	23.42
2019-04-14 13:00:00	341	1.08	14.83
2019-04-14 14:00:00	257	0.59	11.08
2019-04-14 15:00:00	263	0.59	10.5
2019-04-14 16:00:00	207	0.25	8.34
2019-04-14 17:00:00	249	0.67	9.75
2019-04-14 18:00:00	285	0.84	11.92
2019-04-14 19:00:00	253	0.75	10.67
2019-04-14 20:00:00	192	0.17	7.42
2019-04-14 21:00:00	165	0.08	6.67
2019-04-14 22:00:00	95	0	3.5
2019-04-14 23:00:00	78	0	2.59
2019-04-15 00:00:00	32	0	1
2019-04-15 01:00:00	9	0	0.08
2019-04-15 02:00:00	10	0	0.17
2019-04-15 03:00:00	8	0	0.25
2019-04-15 04:00:00	16	0	0.08
2019-04-15 05:00:00	49	0	1.08
2019-04-15 06:00:00	403	1.75	15.17
2019-04-15 07:00:00	946	9.83	42.67
2019-04-15 08:00:00	977	14.5	46.34
2019-04-15 09:00:00	863	7.92	39.92
2019-04-15 10:00:00	613	3.67	27.34
2019-04-15 11:00:00	523	2.59	22.83
2019-04-15 12:00:00	723	5	31.5
2019-04-15 13:00:00	851	36.92	46.5
2019-04-15 14:00:00	648	6	30.92
2019-04-15 15:00:00	631	4.33	27.92
2019-04-15 16:00:00	611	3.67	26.25
2019-04-15 17:00:00	741	23.34	38.25
2019-04-15 18:00:00	664	51.58	45.08
2019-04-15 19:00:00	511	8.34	25.58
2019-04-15 20:00:00	327	2.17	14.67
2019-04-15 21:00:00	219	1.84	10.25
2019-04-15 22:00:00	203	0.58	7.92
2019-04-15 23:00:00	81	0	2.92
2019-04-16 00:00:00	25	0	0.22
2019-04-16 01:00:00	16	0	0.17
2019-04-16 02:00:00	6	0	0.25
2019-04-16 03:00:00	6	0	0.17
2019-04-16 04:00:00	11	0	0.08
2019-04-16 05:00:00	42	0	1.25
2019-04-16 06:00:00	414	2.42	15.33
2019-04-16 07:00:00	1027	30.42	52.25
2019-04-16 08:00:00	1019	27.09	50.92
2019-04-16 09:00:00	856	41.67	49.5
2019-04-16 10:00:00	670	10.75	33.42
2019-04-16 11:00:00	617	3.83	26.84
2019-04-16 12:00:00	735	6.59	33.25
2019-04-16 13:00:00	815	10.67	37.67
2019-04-16 14:00:00	700	4.59	31.42
2019-04-16 15:00:00	611	3.5	27
2019-04-16 16:00:00	654	3.75	28.5
2019-04-16 17:00:00	799	10.59	36.09
2019-04-16 18:00:00	643	55.34	47.34
2019-04-16 19:00:00	540	3.58	23.33
2019-04-16 20:00:00	409	2.17	17.92
2019-04-16 21:00:00	228	0.67	9.83
2019-04-16 22:00:00	241	0.5	9.84
2019-04-16 23:00:00	110	0.08	4.92
2019-04-17 00:00:00	39	0	0.56
2019-04-17 01:00:00	15	0	0.25
2019-04-17 02:00:00	13	0	0
2019-04-17 03:00:00	8	0	0.08
2019-04-17 04:00:00	8	0	0.33
2019-04-17 05:00:00	47	0	0.75
2019-04-17 06:00:00	386	2.33	14.42
2019-04-17 07:00:00	888	15.5	42.25
2019-04-17 08:00:00	947	13.58	44.42
2019-04-17 09:00:00	869	9.5	40.33
2019-04-17 10:00:00	590	3.25	26.5
2019-04-17 11:00:00	601	3.42	25.25
2019-04-17 12:00:00	755	12.5	34.92
2019-04-17 13:00:00	767	27.75	41.92
2019-04-17 14:00:00	621	3.42	28.08
2019-04-17 15:00:00	609	4.17	26.5
2019-04-17 16:00:00	673	4.75	30
2019-04-17 17:00:00	713	6.25	31.92
2019-04-17 18:00:00	699	6.75	31.92
2019-04-17 19:00:00	491	3.17	22
2019-04-17 20:00:00	377	1.5	16.17
2019-04-17 21:00:00	231	0.5	9.67
2019-04-17 22:00:00	206	0.42	8.58
2019-04-17 23:00:00	103	0	3.84
2019-04-18 00:00:00	96	0	3.33
2019-04-18 01:00:00	33	0	0.58
2019-04-18 02:00:00	11	0	0.42
2019-04-18 03:00:00	17	0	0.25
2019-04-18 04:00:00	15	0	0.08
2019-04-18 05:00:00	59	0	1.33
2019-04-18 06:00:00	206	0.42	7.33
2019-04-18 07:00:00	488	2.67	20.33
2019-04-18 08:00:00	701	6.25	31.17
2019-04-18 09:00:00	664	5.42	30.17
2019-04-18 10:00:00	537	3.08	23.08
2019-04-18 11:00:00	514	2.67	22.75
2019-04-18 12:00:00	511	2.58	22.33
2019-04-18 13:00:00	545	2.83	23
2019-04-18 14:00:00	512	2.5	22.25
2019-04-18 15:00:00	570	2.92	24.58
2019-04-18 16:00:00	528	2.67	23.17
2019-04-18 17:00:00	575	3.92	25.08
2019-04-18 18:00:00	495	3.09	21.83
2019-04-18 19:00:00	391	1.92	16.92
2019-04-18 20:00:00	307	1.25	13.5
2019-04-18 21:00:00	196	0.25	8
2019-04-18 22:00:00	178	0	7
2019-04-18 23:00:00	122	0	4.67
2019-04-19 00:00:00	123	0	4.67
2019-04-19 01:00:00	42	0	1.08
2019-04-19 02:00:00	34	0	0.5
2019-04-19 03:00:00	19	0	0.08
2019-04-19 04:00:00	19	0	0.25
2019-04-19 05:00:00	39	0	1.17
2019-04-19 06:00:00	89	0.08	2.34
2019-04-19 07:00:00	159	0.75	7.42
2019-04-19 08:00:00	215	0.75	8.67
2019-04-19 09:00:00	201	0.08	7.92
2019-04-19 10:00:00	201	0.25	7.83
2019-04-19 11:00:00	211	0.25	8.59
2019-04-19 12:00:00	232	0.42	9.5
2019-04-19 13:00:00	211	0.83	8.75
2019-04-19 14:00:00	218	1	10.5
2019-04-19 15:00:00	193	1.5	8.08
2019-04-19 16:00:00	277	1.08	12.84
2019-04-19 17:00:00	295	4.33	14.17
2019-04-19 18:00:00	302	8.08	14.25
2019-04-19 19:00:00	228	1.17	11.25
2019-04-19 20:00:00	238	2.25	10.08
2019-04-19 21:00:00	208	0.08	8.42
2019-04-19 22:00:00	113	0	4.25
2019-04-19 23:00:00	115	0	4.17
2019-04-20 00:00:00	75	0	2.34
2019-04-20 01:00:00	53	0	1.25
2019-04-20 02:00:00	39	0	0.75
2019-04-20 03:00:00	17	0	0.08
2019-04-20 04:00:00	12	0	0.08
2019-04-20 05:00:00	31	0	0.42
2019-04-20 06:00:00	56	0	1.25
2019-04-20 07:00:00	123	0	4.25
2019-04-20 08:00:00	197	0.17	7.58
2019-04-20 09:00:00	303	1	12.5
2019-04-20 10:00:00	346	1.42	14.67
2019-04-20 11:00:00	346	1.17	14.25
2019-04-20 12:00:00	304	1.08	13.09
2019-04-20 13:00:00	275	0.75	11.84
2019-04-20 14:00:00	246	0.25	10.17
2019-04-20 15:00:00	254	0.5	10.34
2019-04-20 16:00:00	236	0.5	9.83
2019-04-20 17:00:00	195	0.08	7.58
2019-04-20 18:00:00	231	0.33	9.08
2019-04-20 19:00:00	214	0.25	8.67
2019-04-20 20:00:00	213	0.58	8.92
2019-04-20 21:00:00	159	0.17	6.25
2019-04-20 22:00:00	135	0	5.08
2019-04-20 23:00:00	111	0	4
2019-04-21 00:00:00	83	0	2.78
2019-04-21 01:00:00	57	0	1.67
2019-04-21 02:00:00	20	0	0.08
2019-04-21 03:00:00	8	0	0.08
2019-04-21 04:00:00	9	0	0.17
2019-04-21 05:00:00	28	0	0.25
2019-04-21 06:00:00	58	0	1.42
2019-04-21 07:00:00	108	0	3.75
2019-04-21 08:00:00	169	0.17	6.42
2019-04-21 09:00:00	225	0.42	8.84
2019-04-21 10:00:00	282	0.5	11.75
2019-04-21 11:00:00	316	1	13.25
2019-04-21 12:00:00	432	1.75	18.17
2019-04-21 13:00:00	302	0.83	13.08
2019-04-21 14:00:00	241	0.5	9.83
2019-04-21 15:00:00	219	0.42	8.92
2019-04-21 16:00:00	249	0.83	10.08
2019-04-21 17:00:00	274	0.75	11.25
2019-04-21 18:00:00	295	1.25	12.33
2019-04-21 19:00:00	246	0.25	10.33
2019-04-21 20:00:00	216	0.33	8.75
2019-04-21 21:00:00	127	0	4.92
2019-04-21 22:00:00	102	0	3.59
2019-04-21 23:00:00	62	0	2
2019-04-22 00:00:00	40	0	0.56
2019-04-22 01:00:00	18	0	0.08
2019-04-22 02:00:00	5	0	0.25
2019-04-22 03:00:00	11	0	0.33
2019-04-22 04:00:00	25	0	0.34
2019-04-22 05:00:00	60	0	1.5
2019-04-22 06:00:00	395	1.75	14.42
2019-04-22 07:00:00	956	17.42	45.67
2019-04-22 08:00:00	972	12	44.67
2019-04-22 09:00:00	792	10.67	38.83
2019-04-22 10:00:00	624	3.67	26.92
2019-04-22 11:00:00	573	3.08	24.83
2019-04-22 12:00:00	697	5.5	30.83
2019-04-22 13:00:00	774	21.92	39.75
2019-04-22 14:00:00	665	4.08	30.33
2019-04-22 15:00:00	600	3.59	26.33
2019-04-22 16:00:00	598	3.58	25.92
2019-04-22 17:00:00	710	6.25	31.83
2019-04-22 18:00:00	702	23.17	37.17
2019-04-22 19:00:00	502	3.25	23
2019-04-22 20:00:00	319	1.33	13.83
2019-04-22 21:00:00	199	0.33	8.25
2019-04-22 22:00:00	159	0.17	6.25
2019-04-22 23:00:00	60	0	2.08
2019-04-23 00:00:00	29	0	0.55
2019-04-23 01:00:00	12	0	0.08
2019-04-23 02:00:00	9	0	0.17
2019-04-23 03:00:00	6	0	0.17
2019-04-23 04:00:00	9	0	0.33
2019-04-23 05:00:00	49	0	1
2019-04-23 06:00:00	424	2.17	16.17
2019-04-23 07:00:00	1035	27.58	51.42
2019-04-23 08:00:00	1033	14	48.42
2019-04-23 09:00:00	925	25.17	47.08
2019-04-23 10:00:00	651	4.58	30.25
2019-04-23 11:00:00	554	3.08	23.67
2019-04-23 12:00:00	732	10	34.17
2019-04-23 13:00:00	800	25.67	41.5
2019-04-23 14:00:00	646	4.75	29.5
2019-04-23 15:00:00	554	3.33	24.33
2019-04-23 16:00:00	642	4.08	27.34
2019-04-23 17:00:00	720	6.34	32.83
2019-04-23 18:00:00	691	32.92	40.5
2019-04-23 19:00:00	510	3.75	22.84
2019-04-23 20:00:00	358	1.5	15.67
2019-04-23 21:00:00	218	0.42	8.92
2019-04-23 22:00:00	164	0.08	6.67
2019-04-23 23:00:00	107	0.08	4
2019-04-24 00:00:00	44	0	0.89
2019-04-24 01:00:00	26	0	0.33
2019-04-24 02:00:00	4	0	0.33
2019-04-24 03:00:00	13	0	0.08
2019-04-24 04:00:00	11	0	0.08
2019-04-24 05:00:00	56	0	1.25
2019-04-24 06:00:00	388	2.75	14.59
2019-04-24 07:00:00	981	16.83	46.42
2019-04-24 08:00:00	972	15.75	46.75
2019-04-24 09:00:00	844	7.67	39.09
2019-04-24 10:00:00	603	3.75	26.84
2019-04-24 11:00:00	581	3.75	25
2019-04-24 12:00:00	617	25.25	33.58
2019-04-24 13:00:00	756	53.92	49.08
2019-04-24 14:00:00	785	18.17	40
2019-04-24 15:00:00	651	3.83	28.75
2019-04-24 16:00:00	658	3.75	29
2019-04-24 17:00:00	737	18.67	35.67
2019-04-24 18:00:00	695	38.42	42.75
2019-04-24 19:00:00	572	22.33	33.5
2019-04-24 20:00:00	365	1.5	16
2019-04-24 21:00:00	276	0.92	11.67
2019-04-24 22:00:00	221	0.42	9.42
2019-04-24 23:00:00	88	0	3.08
2019-04-25 00:00:00	49	0	1.34
2019-04-25 01:00:00	30	0	0.42
2019-04-25 02:00:00	8	0	0.17
2019-04-25 03:00:00	20	0	0.08
2019-04-25 04:00:00	13	0	0
2019-04-25 05:00:00	51	0	0.83
2019-04-25 06:00:00	376	2	14.25
2019-04-25 07:00:00	1000	23.75	49.34
2019-04-25 08:00:00	988	17.42	47.08
2019-04-25 09:00:00	856	39.42	49.25
2019-04-25 10:00:00	666	4.17	29.67
2019-04-25 11:00:00	562	3.42	24.58
2019-04-25 12:00:00	810	6.83	35.92
2019-04-25 13:00:00	844	15.5	40.42
2019-04-25 14:00:00	649	7.08	31
2019-04-25 15:00:00	594	5.75	26.25
2019-04-25 16:00:00	639	4.17	27.5
2019-04-25 17:00:00	789	11	37.33
2019-04-25 18:00:00	697	45.83	44.25
2019-04-25 19:00:00	579	11.08	29.42
2019-04-25 20:00:00	405	2.25	17.75
2019-04-25 21:00:00	287	1	12.42
2019-04-25 22:00:00	197	0.42	8.17
2019-04-25 23:00:00	117	0	4.58
2019-04-26 00:00:00	75	0	2.22
2019-04-26 01:00:00	26	0	0.67
2019-04-26 02:00:00	14	0	0.25
2019-04-26 03:00:00	13	0	0.08
2019-04-26 04:00:00	17	0	0
2019-04-26 05:00:00	52	0	1.08
2019-04-26 06:00:00	373	1.5	13.67
2019-04-26 07:00:00	987	17.08	46.08
2019-04-26 08:00:00	1029	13.42	47.83
2019-04-26 09:00:00	936	27.58	48.42
2019-04-26 10:00:00	626	28.42	37.67
2019-04-26 11:00:00	584	3.25	24.42
2019-04-26 12:00:00	784	7.34	35.58
2019-04-26 13:00:00	808	37.25	44.58
2019-04-26 14:00:00	645	8	31.17
2019-04-26 15:00:00	642	3.75	28.34
2019-04-26 16:00:00	611	3.25	26.58
2019-04-26 17:00:00	721	15.5	34.33
2019-04-26 18:00:00	617	33	38.17
2019-04-26 19:00:00	565	8.5	26.92
2019-04-26 20:00:00	435	2.5	19.09
2019-04-26 21:00:00	288	1	12.25
2019-04-26 22:00:00	209	0.42	8.67
2019-04-26 23:00:00	174	0.25	7
2019-04-27 00:00:00	184	0.22	7
2019-04-27 01:00:00	91	0	3.5
2019-04-27 02:00:00	47	0	1.17
2019-04-27 03:00:00	31	0	0.34
2019-04-27 04:00:00	31	0	0.42
2019-04-27 05:00:00	40	0	0.33
2019-04-27 06:00:00	110	0	3.67
2019-04-27 07:00:00	277	0.58	10.75
2019-04-27 08:00:00	397	1.67	16.59
2019-04-27 09:00:00	474	2.58	20.25
2019-04-27 10:00:00	476	2.42	20.5
2019-04-27 11:00:00	510	3.17	22.5
2019-04-27 12:00:00	523	3.08	22.42
2019-04-27 13:00:00	421	1.83	18.25
2019-04-27 14:00:00	398	2	17.08
2019-04-27 15:00:00	319	1.08	13.83
2019-04-27 16:00:00	335	1.42	13.84
2019-04-27 17:00:00	403	1.92	17.17
2019-04-27 18:00:00	357	1.5	15.17
2019-04-27 19:00:00	384	1.67	16.25
2019-04-27 20:00:00	304	1.67	13.25
2019-04-27 21:00:00	178	0.33	7.58
2019-04-27 22:00:00	193	0.25	7.58
2019-04-27 23:00:00	206	0.75	8.75
2019-04-28 00:00:00	143	0	5.78
2019-04-28 01:00:00	112	0	4
2019-04-28 02:00:00	56	0	1.84
2019-04-28 03:00:00	27	0	0.25
2019-04-28 04:00:00	10	0	0.08
2019-04-28 05:00:00	18	0	0.25
2019-04-28 06:00:00	60	0	1.42
2019-04-28 07:00:00	145	0.08	5.25
2019-04-28 08:00:00	190	0.25	7.42
2019-04-28 09:00:00	275	0.59	11.08
2019-04-28 10:00:00	342	1.25	14.5
2019-04-28 11:00:00	380	1.42	16.42
2019-04-28 12:00:00	479	2.42	19.92
2019-04-28 13:00:00	320	1.25	14.25
2019-04-28 14:00:00	252	0.42	10.25
2019-04-28 15:00:00	265	0.75	10.84
2019-04-28 16:00:00	284	0.92	11.75
2019-04-28 17:00:00	271	0.67	11
2019-04-28 18:00:00	318	1.17	13.42
2019-04-28 19:00:00	242	0.5	10.59
2019-04-28 20:00:00	207	0.34	8.5
2019-04-28 21:00:00	149	0	5.75
2019-04-28 22:00:00	82	0	2.92
2019-04-28 23:00:00	58	0	1.42
2019-04-29 00:00:00	45	0	1.11
2019-04-29 01:00:00	12	0	0.08
2019-04-29 02:00:00	14	0	0.08
2019-04-29 03:00:00	9	0	0
2019-04-29 04:00:00	13	0	0.42
2019-04-29 05:00:00	50	0	0.92
2019-04-29 06:00:00	370	1.67	14.08
2019-04-29 07:00:00	984	21.25	47.17
2019-04-29 08:00:00	982	15.58	46.17
2019-04-29 09:00:00	823	29.25	45
2019-04-29 10:00:00	602	3.83	27.58
2019-04-29 11:00:00	539	2.67	22.92
2019-04-29 12:00:00	721	16.33	33.75
2019-04-29 13:00:00	800	33.58	45.17
2019-04-29 14:00:00	683	4.83	31.08
2019-04-29 15:00:00	629	3.83	27.67
2019-04-29 16:00:00	605	3.83	26.5
2019-04-29 17:00:00	754	21.5	37.67
2019-04-29 18:00:00	711	24.25	37.33
2019-04-29 19:00:00	457	5.83	22.75
2019-04-29 20:00:00	334	1.33	14.92
2019-04-29 21:00:00	185	0.08	7.58
2019-04-29 22:00:00	183	0.42	7.34
2019-04-29 23:00:00	48	0	1.33
2019-04-30 00:00:00	36	0	0.67
2019-04-30 01:00:00	14	0	0.08
2019-04-30 02:00:00	3	0	0
2019-04-30 03:00:00	11	0	0.25
2019-04-30 04:00:00	10	0	0.08
2019-04-30 05:00:00	46	0	0.83
2019-04-30 06:00:00	392	2.33	14.75
2019-04-30 07:00:00	1025	23.09	49.92
2019-04-30 08:00:00	1021	14.25	48.25
2019-04-30 09:00:00	874	10.67	41.08
2019-04-30 10:00:00	728	4.58	32.42
2019-04-30 11:00:00	560	3.17	24.5
2019-04-30 12:00:00	716	4.59	31.17
2019-04-30 13:00:00	844	19.42	40.92
2019-04-30 14:00:00	712	6	33
2019-04-30 15:00:00	656	3.83	28.83
2019-04-30 16:00:00	675	5.09	29.83
2019-04-30 17:00:00	783	10.25	35.84
2019-04-30 18:00:00	679	6.67	31.09
2019-04-30 19:00:00	582	4	26.25
2019-04-30 20:00:00	456	2.67	20.5
2019-04-30 21:00:00	281	0.92	11.75
2019-04-30 22:00:00	194	0.34	8.08
2019-04-30 23:00:00	121	0	4.42
2019-05-01 00:00:00	117	0	4.22

## Sheet: PM 06270 03
Data/Hora	Intensidade(carros/hora)	Ocupacao(%)	Carga(%)
2019-04-01 00:00:00	165	0.11	6.22
2019-04-01 01:00:00	51	0	1
2019-04-01 02:00:00	41	0	0.75
2019-04-01 03:00:00	30	0	0.17
2019-04-01 04:00:00	63	0	1.42
2019-04-01 05:00:00	263	0.42	8.83
2019-04-01 06:00:00	924	6.33	35.83
2019-04-01 07:00:00	1568	27.09	66
2019-04-01 08:00:00	2019	34.17	86.5
2019-04-01 09:00:00	2093	17.17	89.25
2019-04-01 10:00:00	1828	7.67	77.17
2019-04-01 11:00:00	1738	6.5	72.75
2019-04-01 12:00:00	1553	14.83	67
2019-04-01 13:00:00	1695	12.75	70.33
2019-04-01 14:00:00	1702	6.92	71.33
2019-04-01 15:00:00	1579	6.67	65.5
2019-04-01 16:00:00	1653	22.67	71.17
2019-04-01 17:00:00	1786	9.75	75.75
2019-04-01 18:00:00	1433	16.34	61.75
2019-04-01 19:00:00	1475	6.42	61.67
2019-04-01 20:00:00	1221	5	51.67
2019-04-01 21:00:00	896	3.25	36.67
2019-04-01 22:00:00	672	2.08	26.92
2019-04-01 23:00:00	358	0.83	14.75
2019-04-02 00:00:00	169	0	6.45
2019-04-02 01:00:00	74	0	2.42
2019-04-02 02:00:00	38	0	0.58
2019-04-02 03:00:00	50	0	1
2019-04-02 04:00:00	76	0	2
2019-04-02 05:00:00	318	0.75	11.25
2019-04-02 06:00:00	1393	8.42	54.42
2019-04-02 07:00:00	1588	30.17	69.17
2019-04-02 08:00:00	2005	33.42	85.83
2019-04-02 09:00:00	1826	19.42	78.92
2019-04-02 10:00:00	1811	7.42	75.5
2019-04-02 11:00:00	1460	5.58	62.67
2019-04-02 12:00:00	1476	14.59	60.25
2019-04-02 13:00:00	1974	20.09	83.67
2019-04-02 14:00:00	1890	9.84	79.75
2019-04-02 15:00:00	1847	9.17	76.92
2019-04-02 16:00:00	1814	8.83	76.42
2019-04-02 17:00:00	1885	11.17	79.58
2019-04-02 18:00:00	1889	29.58	81.08
2019-04-02 19:00:00	1746	10.58	74.17
2019-04-02 20:00:00	1148	5	48.92
2019-04-02 21:00:00	824	2.83	32.92
2019-04-02 22:00:00	821	2.84	33.17
2019-04-02 23:00:00	418	1	17.33
2019-04-03 00:00:00	196	0.22	7.67
2019-04-03 01:00:00	93	0	3
2019-04-03 02:00:00	50	0	1.25
2019-04-03 03:00:00	35	0	0.67
2019-04-03 04:00:00	56	0	1.17
2019-04-03 05:00:00	261	0.5	8.58
2019-04-03 06:00:00	1019	7.84	38.67
2019-04-03 07:00:00	1734	26.75	73.75
2019-04-03 08:00:00	1851	29.58	79.42
2019-04-03 09:00:00	1988	43.58	85.83
2019-04-03 10:00:00	1852	9	79.25
2019-04-03 11:00:00	1737	6.83	72.08
2019-04-03 12:00:00	1412	11.75	61.75
2019-04-03 13:00:00	1387	16.17	58.5
2019-04-03 14:00:00	1766	13.5	72.92
2019-04-03 15:00:00	1924	9.34	81
2019-04-03 16:00:00	1828	8.67	77.17
2019-04-03 17:00:00	1877	9.25	78.92
2019-04-03 18:00:00	1745	15.34	74.17
2019-04-03 19:00:00	1734	7.92	73.17
2019-04-03 20:00:00	1183	4.58	50.08
2019-04-03 21:00:00	950	3.42	38.67
2019-04-03 22:00:00	895	3.5	36.67
2019-04-03 23:00:00	447	1.09	18.25
2019-04-04 00:00:00	299	0.44	11.33
2019-04-04 01:00:00	154	0.08	5.58
2019-04-04 02:00:00	67	0	2.08
2019-04-04 03:00:00	50	0.08	1.25
2019-04-04 04:00:00	87	0	2.17
2019-04-04 05:00:00	308	0.75	10.67
2019-04-04 06:00:00	1209	10.25	48.58
2019-04-04 07:00:00	1660	37.5	71.67
2019-04-04 08:00:00	2024	33.59	86.75
2019-04-04 09:00:00	2047	39.33	88.84
2019-04-04 10:00:00	1903	10.75	81
2019-04-04 11:00:00	1728	7.92	72.67
2019-04-04 12:00:00	1889	24.08	79.84
2019-04-04 13:00:00	1937	30	82.67
2019-04-04 14:00:00	1733	9.33	73.17
2019-04-04 15:00:00	1788	9.42	75.59
2019-04-04 16:00:00	1906	9.17	79.33
2019-04-04 17:00:00	1865	14.17	79.42
2019-04-04 18:00:00	1792	22.92	76.34
2019-04-04 19:00:00	1742	7.83	73.67
2019-04-04 20:00:00	1350	5.42	57.42
2019-04-04 21:00:00	989	3.59	40.42
2019-04-04 22:00:00	1103	3.75	44.84
2019-04-04 23:00:00	556	1.5	23.33
2019-04-05 00:00:00	293	0.33	11.78
2019-04-05 01:00:00	136	0	4.75
2019-04-05 02:00:00	99	0	3.33
2019-04-05 03:00:00	56	0	1.25
2019-04-05 04:00:00	82	0	2.42
2019-04-05 05:00:00	283	0.5	9.67
2019-04-05 06:00:00	977	8.75	38.25
2019-04-05 07:00:00	1340	29.67	58.92
2019-04-05 08:00:00	1675	32.25	72.83
2019-04-05 09:00:00	1974	20.67	84.09
2019-04-05 10:00:00	1908	9.75	79.58
2019-04-05 11:00:00	1803	10.5	77.75
2019-04-05 12:00:00	1776	25.67	73.42
2019-04-05 13:00:00	2027	22	86.5
2019-04-05 14:00:00	1816	9.25	76.67
2019-04-05 15:00:00	1856	10.08	78.58
2019-04-05 16:00:00	1809	10.25	75.25
2019-04-05 17:00:00	1844	9.75	78
2019-04-05 18:00:00	1722	13.34	73.67
2019-04-05 19:00:00	1719	7.92	71.34
2019-04-05 20:00:00	1559	6.83	65.17
2019-04-05 21:00:00	1358	6.08	56.33
2019-04-05 22:00:00	1195	5.5	50
2019-04-05 23:00:00	710	2.25	29.75
2019-04-06 00:00:00	640	1.44	24.89
2019-04-06 01:00:00	441	0.92	17.42
2019-04-06 02:00:00	300	0.59	11.5
2019-04-06 03:00:00	240	0.25	8.83
2019-04-06 04:00:00	154	0	5.33
2019-04-06 05:00:00	208	0.17	7.59
2019-04-06 06:00:00	442	1.17	16.17
2019-04-06 07:00:00	1169	6.33	45.5
2019-04-06 08:00:00	1403	11.58	59.67
2019-04-06 09:00:00	1403	14.92	59.92
2019-04-06 10:00:00	1543	11.09	64
2019-04-06 11:00:00	1710	13.5	71.58
2019-04-06 12:00:00	1530	14.92	65.25
2019-04-06 13:00:00	1584	6.59	66.75
2019-04-06 14:00:00	1379	5.58	56.5
2019-04-06 15:00:00	1370	6	56.92
2019-04-06 16:00:00	1422	7.5	58.67
2019-04-06 17:00:00	1417	7.58	59.5
2019-04-06 18:00:00	1432	7.5	58.84
2019-04-06 19:00:00	1456	7.58	60.67
2019-04-06 20:00:00	1595	8.42	66.09
2019-04-06 21:00:00	1357	5.92	57.5
2019-04-06 22:00:00	995	4.08	41.09
2019-04-06 23:00:00	864	3.09	35
2019-04-07 00:00:00	600	1.67	24.67
2019-04-07 01:00:00	496	1.17	19.42
2019-04-07 02:00:00	385	0.75	15.17
2019-04-07 03:00:00	248	0.33	9.17
2019-04-07 04:00:00	186	0	6.84
2019-04-07 05:00:00	178	0	6
2019-04-07 06:00:00	273	0.42	9.84
2019-04-07 07:00:00	511	1.17	19.58
2019-04-07 08:00:00	650	2	25.34
2019-04-07 09:00:00	815	2.92	32
2019-04-07 10:00:00	936	3.59	38.08
2019-04-07 11:00:00	1019	4.58	40.33
2019-04-07 12:00:00	1284	6.75	53
2019-04-07 13:00:00	1255	6	52.42
2019-04-07 14:00:00	1159	5.42	47.5
2019-04-07 15:00:00	1197	6	49.5
2019-04-07 16:00:00	1169	5.42	47.5
2019-04-07 17:00:00	1208	5.84	49.42
2019-04-07 18:00:00	1235	6	50.67
2019-04-07 19:00:00	1314	6.34	54.75
2019-04-07 20:00:00	1028	4.25	42.84
2019-04-07 21:00:00	818	3	33.09
2019-04-07 22:00:00	549	1.5	22.5
2019-04-07 23:00:00	339	0.5	13.25
2019-04-08 00:00:00	227	0.11	8.66
2019-04-08 01:00:00	99	0	2.92
2019-04-08 02:00:00	58	0	1.58
2019-04-08 03:00:00	52	0	1.17
2019-04-08 04:00:00	110	0.17	3.17
2019-04-08 05:00:00	303	0.5	10.17
2019-04-08 06:00:00	1216	8.17	48.59
2019-04-08 07:00:00	1550	30.34	66.92
2019-04-08 08:00:00	1931	36.17	81.83
2019-04-08 09:00:00	2043	22.75	87.5
2019-04-08 10:00:00	1909	12.5	81.83
2019-04-08 11:00:00	1900	11.25	79.08
2019-04-08 12:00:00	2045	27.08	86.67
2019-04-08 13:00:00	1664	16.67	72.5
2019-04-08 14:00:00	1611	7.83	66.75
2019-04-08 15:00:00	1668	7.5	69.67
2019-04-08 16:00:00	1737	8.67	72.17
2019-04-08 17:00:00	1768	8.75	74.75
2019-04-08 18:00:00	1849	16.25	78.5
2019-04-08 19:00:00	1608	6.58	67.67
2019-04-08 20:00:00	1178	4.92	49.09
2019-04-08 21:00:00	970	3.92	40.09
2019-04-08 22:00:00	850	3	34.42
2019-04-08 23:00:00	373	0.75	15.67
2019-04-09 00:00:00	263	0.22	10
2019-04-09 01:00:00	119	0	3.92
2019-04-09 02:00:00	46	0	1.33
2019-04-09 03:00:00	32	0	0.34
2019-04-09 04:00:00	76	0.08	1.67
2019-04-09 05:00:00	342	0.83	12.5
2019-04-09 06:00:00	1320	9.5	51.83
2019-04-09 07:00:00	1381	23.58	60.67
2019-04-09 08:00:00	1566	26.58	68.33
2019-04-09 09:00:00	1680	28.5	72.67
2019-04-09 10:00:00	1835	10.25	77.67
2019-04-09 11:00:00	1637	8.67	68.75
2019-04-09 12:00:00	1842	27.59	76.92
2019-04-09 13:00:00	2007	15.33	85.67
2019-04-09 14:00:00	1877	8.75	79.08
2019-04-09 15:00:00	1962	10.5	82.25
2019-04-09 16:00:00	1842	8.5	78
2019-04-09 17:00:00	1927	10.84	80.83
2019-04-09 18:00:00	1778	23	76.92
2019-04-09 19:00:00	1570	7.25	66.08
2019-04-09 20:00:00	1226	4.83	51.42
2019-04-09 21:00:00	996	3.75	41.17
2019-04-09 22:00:00	891	3.5	35.92
2019-04-09 23:00:00	518	1.25	21.08
2019-04-10 00:00:00	293	0.56	12.33
2019-04-10 01:00:00	122	0	4.58
2019-04-10 02:00:00	64	0	1.58
2019-04-10 03:00:00	45	0	1.08
2019-04-10 04:00:00	62	0	1.33
2019-04-10 05:00:00	353	1	12.34
2019-04-10 06:00:00	1363	8.75	54.58
2019-04-10 07:00:00	1575	29.92	68.67
2019-04-10 08:00:00	1837	37.5	78.42
2019-04-10 09:00:00	1821	30.17	79.92
2019-04-10 10:00:00	1748	8.92	72.58
2019-04-10 11:00:00	1747	7.42	73.83
2019-04-10 12:00:00	1465	19.17	61.33
2019-04-10 13:00:00	2056	38.34	88
2019-04-10 14:00:00	1900	13.67	80.5
2019-04-10 15:00:00	1939	9.67	81.42
2019-04-10 16:00:00	1968	10.92	83.33
2019-04-10 17:00:00	1897	9.58	79.33
2019-04-10 18:00:00	1828	16.5	78.25
2019-04-10 19:00:00	1521	6.5	64.25
2019-04-10 20:00:00	1209	4.75	50.42
2019-04-10 21:00:00	1045	4.08	42
2019-04-10 22:00:00	998	3.92	42
2019-04-10 23:00:00	512	1.25	21.25
2019-04-11 00:00:00	236	0.22	8.89
2019-04-11 01:00:00	106	0	3.34
2019-04-11 02:00:00	67	0	1.92
2019-04-11 03:00:00	57	0	1.42
2019-04-11 04:00:00	57	0	1.25
2019-04-11 05:00:00	258	0.33	8.75
2019-04-11 06:00:00	913	7	35.5
2019-04-11 07:00:00	1653	32.17	69.75
2019-04-11 08:00:00	2070	33.58	88.42
2019-04-11 09:00:00	2230	34.34	94.58
2019-04-11 10:00:00	1817	12.67	78.84
2019-04-11 11:00:00	1672	7.08	69.92
2019-04-11 12:00:00	1664	14.42	69
2019-04-11 13:00:00	2056	27.25	87.67
2019-04-11 14:00:00	1885	9.09	78.67
2019-04-11 15:00:00	1876	8.67	79.09
2019-04-11 16:00:00	1827	8.34	76.67
2019-04-11 17:00:00	1848	13	77.92
2019-04-11 18:00:00	1882	12.08	79.92
2019-04-11 19:00:00	1639	6.84	68.5
2019-04-11 20:00:00	1509	6.5	63.92
2019-04-11 21:00:00	1196	5.08	49.42
2019-04-11 22:00:00	1067	4.34	43.25
2019-04-11 23:00:00	633	2.09	26.83
2019-04-12 00:00:00	355	0.44	14.44
2019-04-12 01:00:00	160	0	5.58
2019-04-12 02:00:00	103	0	3
2019-04-12 03:00:00	82	0	2.5
2019-04-12 04:00:00	83	0.08	2.5
2019-04-12 05:00:00	259	0.33	8.83
2019-04-12 06:00:00	938	6	36.17
2019-04-12 07:00:00	1624	32.25	69.5
2019-04-12 08:00:00	1867	38	84
2019-04-12 09:00:00	1620	39.08	71.42
2019-04-12 10:00:00	1702	11.42	72.17
2019-04-12 11:00:00	1579	7.75	65.92
2019-04-12 12:00:00	1668	18.92	70.17
2019-04-12 13:00:00	1900	29.92	82.17
2019-04-12 14:00:00	1760	10.75	73.92
2019-04-12 15:00:00	1897	9.17	79.17
2019-04-12 16:00:00	1848	8	77.58
2019-04-12 17:00:00	1868	9.25	78.75
2019-04-12 18:00:00	1781	13.92	75.17
2019-04-12 19:00:00	1736	8.08	73.08
2019-04-12 20:00:00	1639	7.42	68.59
2019-04-12 21:00:00	1237	5.58	51.59
2019-04-12 22:00:00	1099	4.59	45.33
2019-04-12 23:00:00	747	2.42	30.5
2019-04-13 00:00:00	609	1.45	25
2019-04-13 01:00:00	431	0.84	16.58
2019-04-13 02:00:00	282	0.5	11.08
2019-04-13 03:00:00	160	0	5.5
2019-04-13 04:00:00	156	0	5.42
2019-04-13 05:00:00	242	0.33	8.17
2019-04-13 06:00:00	635	1.67	23.33
2019-04-13 07:00:00	1181	4.17	46.67
2019-04-13 08:00:00	1644	10.92	68.5
2019-04-13 09:00:00	1557	9.25	66.17
2019-04-13 10:00:00	1417	8.17	59.42
2019-04-13 11:00:00	1500	13.33	62.17
2019-04-13 12:00:00	1756	8.17	73.17
2019-04-13 13:00:00	1547	6.58	64.75
2019-04-13 14:00:00	1312	4.92	54.17
2019-04-13 15:00:00	1232	5	51
2019-04-13 16:00:00	1280	6.25	52.67
2019-04-13 17:00:00	1426	7.5	58.5
2019-04-13 18:00:00	1395	6.67	58.42
2019-04-13 19:00:00	1542	7.75	63.83
2019-04-13 20:00:00	1499	7.75	62.58
2019-04-13 21:00:00	1231	5.92	51.92
2019-04-13 22:00:00	970	4.09	39.5
2019-04-13 23:00:00	755	2.75	30.75
2019-04-14 00:00:00	639	1.44	25.22
2019-04-14 01:00:00	520	1.09	20.42
2019-04-14 02:00:00	330	0.5	12.92
2019-04-14 03:00:00	216	0.08	8
2019-04-14 04:00:00	181	0	6.17
2019-04-14 05:00:00	131	0	4.34
2019-04-14 06:00:00	252	0.17	8.59
2019-04-14 07:00:00	543	1.34	20.59
2019-04-14 08:00:00	610	1.83	24.09
2019-04-14 09:00:00	770	2.58	29.92
2019-04-14 10:00:00	860	3.08	34.5
2019-04-14 11:00:00	935	3.84	37.58
2019-04-14 12:00:00	1376	7.25	55.75
2019-04-14 13:00:00	1176	5.42	49.42
2019-04-14 14:00:00	953	3.67	38.92
2019-04-14 15:00:00	1154	5.17	46.58
2019-04-14 16:00:00	960	3.75	39.92
2019-04-14 17:00:00	893	3.59	36.17
2019-04-14 18:00:00	1065	5.08	42.58
2019-04-14 19:00:00	1166	5	47.5
2019-04-14 20:00:00	950	3.75	39.59
2019-04-14 21:00:00	769	2.67	31.42
2019-04-14 22:00:00	448	1.17	18.25
2019-04-14 23:00:00	347	0.58	13.5
2019-04-15 00:00:00	193	0	7.11
2019-04-15 01:00:00	76	0	2.09
2019-04-15 02:00:00	40	0	0.5
2019-04-15 03:00:00	29	0	0.17
2019-04-15 04:00:00	61	0	1.33
2019-04-15 05:00:00	234	0.42	7.58
2019-04-15 06:00:00	915	6.75	35.42
2019-04-15 07:00:00	1298	24.75	56.92
2019-04-15 08:00:00	1633	29.33	70.25
2019-04-15 09:00:00	1941	23.25	82.92
2019-04-15 10:00:00	1789	7.08	75.84
2019-04-15 11:00:00	1695	6.92	70.25
2019-04-15 12:00:00	1750	12.58	73.92
2019-04-15 13:00:00	1889	18.17	79
2019-04-15 14:00:00	1838	7.92	76.92
2019-04-15 15:00:00	1822	8.25	77
2019-04-15 16:00:00	1681	9.67	71.42
2019-04-15 17:00:00	1619	9.08	67.92
2019-04-15 18:00:00	1524	20.92	66.59
2019-04-15 19:00:00	1514	7.92	62.83
2019-04-15 20:00:00	1137	4.67	47.75
2019-04-15 21:00:00	737	2.42	30.42
2019-04-15 22:00:00	637	2	25.34
2019-04-15 23:00:00	344	0.58	13.83
2019-04-16 00:00:00	169	0.22	6.22
2019-04-16 01:00:00	84	0	2.75
2019-04-16 02:00:00	42	0	0.92
2019-04-16 03:00:00	39	0	0.58
2019-04-16 04:00:00	72	0	2.09
2019-04-16 05:00:00	332	0.67	11.17
2019-04-16 06:00:00	1315	8.67	52.25
2019-04-16 07:00:00	1540	30.75	67.75
2019-04-16 08:00:00	1644	29.42	71.75
2019-04-16 09:00:00	1842	48.09	81.42
2019-04-16 10:00:00	1830	22.83	78.08
2019-04-16 11:00:00	1583	10.83	67.5
2019-04-16 12:00:00	1550	14.92	64.67
2019-04-16 13:00:00	1598	16.42	69.08
2019-04-16 14:00:00	1873	8.59	77.67
2019-04-16 15:00:00	1874	8.92	79.17
2019-04-16 16:00:00	1822	8.25	76.58
2019-04-16 17:00:00	1824	9.17	77
2019-04-16 18:00:00	1774	18.75	75
2019-04-16 19:00:00	1518	7.25	64.75
2019-04-16 20:00:00	1213	5.25	51
2019-04-16 21:00:00	915	3.83	37.5
2019-04-16 22:00:00	830	2.83	33.42
2019-04-16 23:00:00	407	0.5	16.67
2019-04-17 00:00:00	168	0	6.89
2019-04-17 01:00:00	101	0	3
2019-04-17 02:00:00	47	0	1.09
2019-04-17 03:00:00	36	0	0.33
2019-04-17 04:00:00	58	0	1.09
2019-04-17 05:00:00	224	0.42	7.42
2019-04-17 06:00:00	957	7.67	36.92
2019-04-17 07:00:00	1547	32.25	68.33
2019-04-17 08:00:00	1695	32.92	72.58
2019-04-17 09:00:00	1964	21.25	83.92
2019-04-17 10:00:00	1821	10.17	77.09
2019-04-17 11:00:00	1694	11.92	72.42
2019-04-17 12:00:00	1316	16.17	56
2019-04-17 13:00:00	1582	17.17	66.75
2019-04-17 14:00:00	1870	9.08	78.17
2019-04-17 15:00:00	1807	10	76.25
2019-04-17 16:00:00	1730	8.25	73
2019-04-17 17:00:00	1826	9.42	76
2019-04-17 18:00:00	1613	16.25	69.33
2019-04-17 19:00:00	1603	7.17	67.58
2019-04-17 20:00:00	1175	4.92	49.17
2019-04-17 21:00:00	952	3.75	39.42
2019-04-17 22:00:00	744	2.5	29.75
2019-04-17 23:00:00	526	1.42	21.75
2019-04-18 00:00:00	403	1	15.89
2019-04-18 01:00:00	241	0.42	9.33
2019-04-18 02:00:00	155	0.08	5.25
2019-04-18 03:00:00	103	0.08	3.33
2019-04-18 04:00:00	108	0	3.42
2019-04-18 05:00:00	331	0.58	11.67
2019-04-18 06:00:00	1193	4.25	46.42
2019-04-18 07:00:00	1664	11.84	67.92
2019-04-18 08:00:00	1676	26.59	73.5
2019-04-18 09:00:00	1958	12.5	81.83
2019-04-18 10:00:00	1722	6.83	72.83
2019-04-18 11:00:00	1606	6.17	67.09
2019-04-18 12:00:00	1758	6.42	73.25
2019-04-18 13:00:00	1759	6.08	72.92
2019-04-18 14:00:00	1793	7.58	74.75
2019-04-18 15:00:00	1759	8.42	73.84
2019-04-18 16:00:00	1673	7.08	69.5
2019-04-18 17:00:00	1727	7.83	72.5
2019-04-18 18:00:00	1594	6.58	67.42
2019-04-18 19:00:00	1397	5.25	57.92
2019-04-18 20:00:00	1304	5.42	54
2019-04-18 21:00:00	968	3.75	40.33
2019-04-18 22:00:00	786	2.83	32
2019-04-18 23:00:00	646	2.09	25.34
2019-04-19 00:00:00	476	1.11	19
2019-04-19 01:00:00	367	0.75	14.25
2019-04-19 02:00:00	269	0.33	10
2019-04-19 03:00:00	198	0.08	7.25
2019-04-19 04:00:00	169	0	5.92
2019-04-19 05:00:00	206	0.17	7.42
2019-04-19 06:00:00	476	0.58	17.84
2019-04-19 07:00:00	511	2.17	20.25
2019-04-19 08:00:00	640	3.25	25.58
2019-04-19 09:00:00	671	3.09	26.25
2019-04-19 10:00:00	739	2	29.42
2019-04-19 11:00:00	823	2	32.17
2019-04-19 12:00:00	976	2.75	39.84
2019-04-19 13:00:00	772	1.83	31.34
2019-04-19 14:00:00	711	1.83	27.75
2019-04-19 15:00:00	668	2	27.33
2019-04-19 16:00:00	678	1.84	26.67
2019-04-19 17:00:00	838	2.59	33.17
2019-04-19 18:00:00	943	3.17	37.17
2019-04-19 19:00:00	948	3.25	39.08
2019-04-19 20:00:00	789	2.58	31.92
2019-04-19 21:00:00	718	2.5	28.92
2019-04-19 22:00:00	514	1.5	20.75
2019-04-19 23:00:00	493	1.09	19.09
2019-04-20 00:00:00	351	0.22	14.11
2019-04-20 01:00:00	266	0.17	9.92
2019-04-20 02:00:00	226	0.08	8.33
2019-04-20 03:00:00	138	0	4.92
2019-04-20 04:00:00	124	0	4
2019-04-20 05:00:00	192	0.17	6.84
2019-04-20 06:00:00	486	0.75	18.08
2019-04-20 07:00:00	644	1.58	24.75
2019-04-20 08:00:00	812	2.08	33.08
2019-04-20 09:00:00	987	3.67	39.33
2019-04-20 10:00:00	1049	3.42	42.5
2019-04-20 11:00:00	1164	4	48.17
2019-04-20 12:00:00	1068	4	42.42
2019-04-20 13:00:00	1066	4	43.67
2019-04-20 14:00:00	903	2.84	36.08
2019-04-20 15:00:00	977	3.59	39.75
2019-04-20 16:00:00	968	4.42	39.08
2019-04-20 17:00:00	734	2.42	29.92
2019-04-20 18:00:00	838	3.08	32.5
2019-04-20 19:00:00	1068	4.59	43.33
2019-04-20 20:00:00	1006	4.17	41.33
2019-04-20 21:00:00	900	3.58	36.58
2019-04-20 22:00:00	791	2.92	31.83
2019-04-20 23:00:00	513	1.42	20.5
2019-04-21 00:00:00	407	0.78	16.56
2019-04-21 01:00:00	259	0.25	9.58
2019-04-21 02:00:00	168	0	6.09
2019-04-21 03:00:00	144	0	4.92
2019-04-21 04:00:00	73	0	2.17
2019-04-21 05:00:00	131	0	3.83
2019-04-21 06:00:00	206	0.17	7.42
2019-04-21 07:00:00	298	0.42	10.83
2019-04-21 08:00:00	404	0.83	15.09
2019-04-21 09:00:00	574	1.75	22.17
2019-04-21 10:00:00	655	2.17	25.67
2019-04-21 11:00:00	932	3.92	36.84
2019-04-21 12:00:00	1127	5	46.08
2019-04-21 13:00:00	1117	4.92	45.67
2019-04-21 14:00:00	1033	4.67	41.67
2019-04-21 15:00:00	1098	4.75	45
2019-04-21 16:00:00	1247	5.67	50.42
2019-04-21 17:00:00	1266	5.83	52.42
2019-04-21 18:00:00	1356	6.67	55.59
2019-04-21 19:00:00	1202	5.42	49.83
2019-04-21 20:00:00	1108	4.67	45.92
2019-04-21 21:00:00	857	3.5	35.5
2019-04-21 22:00:00	677	2.17	27.75
2019-04-21 23:00:00	426	0.83	16.84
2019-04-22 00:00:00	215	0	8.22
2019-04-22 01:00:00	86	0	2.5
2019-04-22 02:00:00	59	0	1.33
2019-04-22 03:00:00	47	0	1
2019-04-22 04:00:00	53	0	1
2019-04-22 05:00:00	244	0.17	8.17
2019-04-22 06:00:00	912	7.42	35.5
2019-04-22 07:00:00	1745	31.5	74.08
2019-04-22 08:00:00	2013	33	86.25
2019-04-22 09:00:00	1976	24	84.17
2019-04-22 10:00:00	1880	8.92	79.75
2019-04-22 11:00:00	1586	6.17	67.42
2019-04-22 12:00:00	1594	18.92	66.17
2019-04-22 13:00:00	1788	19	77
2019-04-22 14:00:00	1793	8.42	75.33
2019-04-22 15:00:00	1862	10.08	77.67
2019-04-22 16:00:00	1834	8.83	77.5
2019-04-22 17:00:00	1871	8.75	78
2019-04-22 18:00:00	1841	23.75	78.83
2019-04-22 19:00:00	1637	7	69
2019-04-22 20:00:00	1189	5	50
2019-04-22 21:00:00	810	3	33.58
2019-04-22 22:00:00	663	2	26.58
2019-04-22 23:00:00	280	0.25	11.34
2019-04-23 00:00:00	97	0	3.45
2019-04-23 01:00:00	50	0	1.25
2019-04-23 02:00:00	38	0	0.42
2019-04-23 03:00:00	33	0	0.5
2019-04-23 04:00:00	45	0	0.84
2019-04-23 05:00:00	232	0.42	7.75
2019-04-23 06:00:00	902	5.33	34.34
2019-04-23 07:00:00	1544	29.42	67.09
2019-04-23 08:00:00	2000	34.75	84.59
2019-04-23 09:00:00	1779	21.33	77.09
2019-04-23 10:00:00	1831	7.83	76.84
2019-04-23 11:00:00	1752	7.17	74.33
2019-04-23 12:00:00	1553	12.17	64.67
2019-04-23 13:00:00	1951	21.75	81.67
2019-04-23 14:00:00	1899	10.59	79.83
2019-04-23 15:00:00	1857	9.83	79.09
2019-04-23 16:00:00	1872	9	77.67
2019-04-23 17:00:00	1923	10.09	81.25
2019-04-23 18:00:00	1758	20.09	75.42
2019-04-23 19:00:00	1622	7	68.5
2019-04-23 20:00:00	1152	4.67	48.17
2019-04-23 21:00:00	822	3	33.34
2019-04-23 22:00:00	729	2.33	29.58
2019-04-23 23:00:00	443	1.17	18.25
2019-04-24 00:00:00	257	0.11	9.78
2019-04-24 01:00:00	111	0.08	3.92
2019-04-24 02:00:00	70	0	1.67
2019-04-24 03:00:00	50	0	1
2019-04-24 04:00:00	79	0	2
2019-04-24 05:00:00	364	0.92	12.75
2019-04-24 06:00:00	1336	11.42	53.59
2019-04-24 07:00:00	1555	29.5	67
2019-04-24 08:00:00	1861	36.17	80.75
2019-04-24 09:00:00	2085	25.08	88.5
2019-04-24 10:00:00	1811	7.75	76.92
2019-04-24 11:00:00	1655	7.75	68.58
2019-04-24 12:00:00	1959	21.5	82.75
2019-04-24 13:00:00	1928	23.08	83.25
2019-04-24 14:00:00	1914	8.59	79.5
2019-04-24 15:00:00	1948	9.92	82.42
2019-04-24 16:00:00	1831	8.59	76.58
2019-04-24 17:00:00	2037	19.42	86.33
2019-04-24 18:00:00	1892	25.67	81.5
2019-04-24 19:00:00	1705	8.75	72.42
2019-04-24 20:00:00	1321	5.33	55.67
2019-04-24 21:00:00	895	3.5	36.83
2019-04-24 22:00:00	831	3.08	32.58
2019-04-24 23:00:00	475	1.33	20.34
2019-04-25 00:00:00	288	0.22	11.33
2019-04-25 01:00:00	166	0	6.08
2019-04-25 02:00:00	68	0	2
2019-04-25 03:00:00	66	0	1.58
2019-04-25 04:00:00	118	0.17	3.67
2019-04-25 05:00:00	331	0.83	11.67
2019-04-25 06:00:00	1320	8.17	52.5
2019-04-25 07:00:00	1678	31.08	72.25
2019-04-25 08:00:00	1641	49.25	75.75
2019-04-25 09:00:00	1773	34.42	76.25
2019-04-25 10:00:00	1689	8.59	72.5
2019-04-25 11:00:00	1731	7.17	71.59
2019-04-25 12:00:00	1950	27.34	81.34
2019-04-25 13:00:00	2042	28.42	87.67
2019-04-25 14:00:00	1923	9.17	81.17
2019-04-25 15:00:00	1908	10.17	80.25
2019-04-25 16:00:00	1870	9.25	78.17
2019-04-25 17:00:00	1843	10.42	78.33
2019-04-25 18:00:00	1755	23.42	74.58
2019-04-25 19:00:00	1534	16.75	66.33
2019-04-25 20:00:00	1326	6.33	56.08
2019-04-25 21:00:00	1030	4.5	42.5
2019-04-25 22:00:00	1017	3.92	41.09
2019-04-25 23:00:00	460	0.92	19.42
2019-04-26 00:00:00	295	0.33	11.44
2019-04-26 01:00:00	165	0	5.92
2019-04-26 02:00:00	94	0	2.75
2019-04-26 03:00:00	79	0	2.33
2019-04-26 04:00:00	82	0	2.34
2019-04-26 05:00:00	288	0.42	10
2019-04-26 06:00:00	925	5.17	35.34
2019-04-26 07:00:00	1455	29.42	62.75
2019-04-26 08:00:00	1830	33.5	79.59
2019-04-26 09:00:00	1776	37.75	77.42
2019-04-26 10:00:00	1531	9.75	64.92
2019-04-26 11:00:00	1333	5.92	56.25
2019-04-26 12:00:00	1794	19.09	73.34
2019-04-26 13:00:00	2088	40.08	89.92
2019-04-26 14:00:00	1876	9.08	79
2019-04-26 15:00:00	1935	10.25	80.84
2019-04-26 16:00:00	1910	9.33	80.17
2019-04-26 17:00:00	1915	9.34	81.17
2019-04-26 18:00:00	1637	22.92	71.34
2019-04-26 19:00:00	1446	7.42	60.75
2019-04-26 20:00:00	1281	5.25	54
2019-04-26 21:00:00	1216	5.42	49.58
2019-04-26 22:00:00	1175	5.08	48.42
2019-04-26 23:00:00	727	2.34	30.17
2019-04-27 00:00:00	572	1.22	23.33
2019-04-27 01:00:00	467	1	18.42
2019-04-27 02:00:00	310	0.5	12.17
2019-04-27 03:00:00	257	0.33	9.33
2019-04-27 04:00:00	182	0.25	7
2019-04-27 05:00:00	291	0.5	10.25
2019-04-27 06:00:00	613	1.67	23.5
2019-04-27 07:00:00	1181	6.75	46.75
2019-04-27 08:00:00	1770	15.75	74.33
2019-04-27 09:00:00	1595	13.92	68.33
2019-04-27 10:00:00	1392	8.42	58.08
2019-04-27 11:00:00	1320	11.33	55.75
2019-04-27 12:00:00	1536	10.58	62.75
2019-04-27 13:00:00	1636	7.17	69.08
2019-04-27 14:00:00	1305	4.75	54
2019-04-27 15:00:00	1285	5.67	53.17
2019-04-27 16:00:00	1284	6.34	53.34
2019-04-27 17:00:00	1451	7	59.58
2019-04-27 18:00:00	1560	8.09	64.75
2019-04-27 19:00:00	1646	8.25	68.75
2019-04-27 20:00:00	1509	7.5	63.42
2019-04-27 21:00:00	1189	5.67	49.75
2019-04-27 22:00:00	983	4.58	41
2019-04-27 23:00:00	802	2.75	32.5
2019-04-28 00:00:00	549	1.44	22.56
2019-04-28 01:00:00	405	0.84	15.92
2019-04-28 02:00:00	308	0.33	11.75
2019-04-28 03:00:00	245	0.17	9.08
2019-04-28 04:00:00	179	0.17	6.42
2019-04-28 05:00:00	165	0	5.67
2019-04-28 06:00:00	237	0.25	8.5
2019-04-28 07:00:00	432	1.08	15.83
2019-04-28 08:00:00	633	2	24.75
2019-04-28 09:00:00	735	2.67	28.84
2019-04-28 10:00:00	907	3.67	36.17
2019-04-28 11:00:00	1000	3.92	40.25
2019-04-28 12:00:00	1234	6.25	50.5
2019-04-28 13:00:00	1117	5.09	46.59
2019-04-28 14:00:00	1039	4	42.25
2019-04-28 15:00:00	1111	4.83	45
2019-04-28 16:00:00	1141	5.5	46.42
2019-04-28 17:00:00	1173	5.33	47.92
2019-04-28 18:00:00	1291	7.17	53.42
2019-04-28 19:00:00	1210	5.58	50
2019-04-28 20:00:00	941	3.67	39.17
2019-04-28 21:00:00	753	2.5	30.58
2019-04-28 22:00:00	456	1	18.42
2019-04-28 23:00:00	347	0.75	13.33
2019-04-29 00:00:00	279	0.44	10.78
2019-04-29 01:00:00	88	0	2.83
2019-04-29 02:00:00	73	0	2.09
2019-04-29 03:00:00	54	0	1
2019-04-29 04:00:00	106	0	3.34
2019-04-29 05:00:00	343	0.83	12
2019-04-29 06:00:00	1376	9.67	53.42
2019-04-29 07:00:00	1534	28.5	67
2019-04-29 08:00:00	1957	33.67	83.67
2019-04-29 09:00:00	2059	21.33	88.75
2019-04-29 10:00:00	1869	7.92	78.33
2019-04-29 11:00:00	1595	6.5	66.33
2019-04-29 12:00:00	1679	19.75	70.17
2019-04-29 13:00:00	1868	22.67	80.34
2019-04-29 14:00:00	1891	8.92	79.17
2019-04-29 15:00:00	1834	8.83	77.17
2019-04-29 16:00:00	1858	8.92	77.42
2019-04-29 17:00:00	1907	10.17	80.67
2019-04-29 18:00:00	1907	16.17	80.67
2019-04-29 19:00:00	1597	6.34	67.75
2019-04-29 20:00:00	1029	3.5	43.5
2019-04-29 21:00:00	749	2.5	29.83
2019-04-29 22:00:00	607	1.75	24.75
2019-04-29 23:00:00	307	0.5	12.25
2019-04-30 00:00:00	135	0	5
2019-04-30 01:00:00	73	0	1.92
2019-04-30 02:00:00	34	0	0.67
2019-04-30 03:00:00	33	0	0.25
2019-04-30 04:00:00	63	0	1.5
2019-04-30 05:00:00	274	0.33	9.17
2019-04-30 06:00:00	987	6.75	37.42
2019-04-30 07:00:00	1668	32.5	71.92
2019-04-30 08:00:00	1771	32.25	77.34
2019-04-30 09:00:00	1765	26.08	76.08
2019-04-30 10:00:00	1830	8.59	77.59
2019-04-30 11:00:00	1595	6.42	66.67
2019-04-30 12:00:00	1615	16.5	67.67
2019-04-30 13:00:00	2014	23	85.42
2019-04-30 14:00:00	1906	9.33	79.25
2019-04-30 15:00:00	1914	9	80.67
2019-04-30 16:00:00	1922	9.25	80.58
2019-04-30 17:00:00	1869	9.33	78.92
2019-04-30 18:00:00	1780	16.08	75.58
2019-04-30 19:00:00	1606	7	67.84
2019-04-30 20:00:00	1398	6.08	58
2019-04-30 21:00:00	1351	6.33	56.34
2019-04-30 22:00:00	1169	5.25	48.5
2019-04-30 23:00:00	715	2.33	29.67
2019-05-01 00:00:00	637	1.67	25.44

## Sheet: PM 06270 04
Data/Hora	Intensidade(carros/hora)	Ocupacao(%)	Carga(%)
2019-04-01 00:00:00	0	0	0
2019-04-01 01:00:00	0	0	0
2019-04-01 02:00:00	0	0	0
2019-04-01 03:00:00	0	0	0
2019-04-01 04:00:00	0	0	0
2019-04-01 05:00:00	0	0	0
2019-04-01 06:00:00	0	0	0
2019-04-01 07:00:00	0	0	0
2019-04-01 08:00:00	0	0	0
2019-04-01 09:00:00	0	0	0
2019-04-01 10:00:00	0	0	0
2019-04-01 11:00:00	0	0	0
2019-04-01 12:00:00	0	0	0
2019-04-01 13:00:00	0	0	0
2019-04-01 14:00:00	0	0	0
2019-04-01 15:00:00	0	0	0
2019-04-01 16:00:00	0	0	0
2019-04-01 17:00:00	0	0	0
2019-04-01 18:00:00	0	0	0
2019-04-01 19:00:00	0	0	0
2019-04-01 20:00:00	0	0	0
2019-04-01 21:00:00	0	0	0
2019-04-01 22:00:00	0	0	0
2019-04-01 23:00:00	0	0	0
2019-04-02 00:00:00	0	0	0
2019-04-02 01:00:00	0	0	0
2019-04-02 02:00:00	0	0	0
2019-04-02 03:00:00	0	0	0
2019-04-02 04:00:00	0	0	0
2019-04-02 05:00:00	0	0	0
2019-04-02 06:00:00	0	0	0
2019-04-02 07:00:00	0	0	0
2019-04-02 08:00:00	0	0	0
2019-04-02 09:00:00	0	0	0
2019-04-02 10:00:00	0	0	0
2019-04-02 11:00:00	0	0	0
2019-04-02 12:00:00	0	0	0
2019-04-02 13:00:00	0	0	0
2019-04-02 14:00:00	0	0	0
2019-04-02 15:00:00	0	0	0
2019-04-02 16:00:00	0	0	0
2019-04-02 17:00:00	0	0	0
2019-04-02 18:00:00	0	0	0
2019-04-02 19:00:00	0	0	0
2019-04-02 20:00:00	0	0	0
2019-04-02 21:00:00	0	0	0
2019-04-02 22:00:00	0	0	0
2019-04-02 23:00:00	0	0	0
2019-04-03 00:00:00	0	0	0
2019-04-03 01:00:00	0	0	0
2019-04-03 02:00:00	0	0	0
2019-04-03 03:00:00	0	0	0
2019-04-03 04:00:00	0	0	0
2019-04-03 05:00:00	0	0	0
2019-04-03 06:00:00	0	0	0
2019-04-03 07:00:00	0	0	0
2019-04-03 08:00:00	0	0	0
2019-04-03 09:00:00	0	0	0
2019-04-03 10:00:00	0	0	0
2019-04-03 11:00:00	0	0	0
2019-04-03 12:00:00	0	0	0
2019-04-03 13:00:00	0	0	0
2019-04-03 14:00:00	0	0	0
2019-04-03 15:00:00	0	0	0
2019-04-03 16:00:00	42	0	0.92
2019-04-03 17:00:00	0	0	0.08
2019-04-03 18:00:00	0	0	0
2019-04-03 19:00:00	0	0	0
2019-04-03 20:00:00	0	0	0
2019-04-03 21:00:00	0	0	0
2019-04-03 22:00:00	0	0	0
2019-04-03 23:00:00	0	0	0
2019-04-04 00:00:00	0	0	0
2019-04-04 01:00:00	0	0	0
2019-04-04 02:00:00	0	0	0
2019-04-04 03:00:00	0	0	0
2019-04-04 04:00:00	0	0	0
2019-04-04 05:00:00	0	0	0
2019-04-04 06:00:00	0	0	0
2019-04-04 07:00:00	0	0	0
2019-04-04 08:00:00	0	0	0
2019-04-04 09:00:00	0	0	0
2019-04-04 10:00:00	0	0	0
2019-04-04 11:00:00	0	0	0
2019-04-04 12:00:00	0	0	0
2019-04-04 13:00:00	0	0	0
2019-04-04 14:00:00	0	0	0
2019-04-04 15:00:00	0	0	0
2019-04-04 16:00:00	45	0	0.83
2019-04-04 17:00:00	126	0	2.75
2019-04-04 18:00:00	0	0	0
2019-04-04 19:00:00	0	0	0
2019-04-04 20:00:00	0	0	0
2019-04-04 21:00:00	0	0	0
2019-04-04 22:00:00	0	0	0
2019-04-04 23:00:00	0	0	0
2019-04-05 00:00:00	0	0	0
2019-04-05 01:00:00	0	0	0
2019-04-05 02:00:00	0	0	0
2019-04-05 03:00:00	0	0	0
2019-04-05 04:00:00	0	0	0
2019-04-05 05:00:00	0	0	0
2019-04-05 06:00:00	0	0	0
2019-04-05 07:00:00	0	0	0
2019-04-05 08:00:00	0	0	0
2019-04-05 09:00:00	0	0	0
2019-04-05 10:00:00	0	0	0
2019-04-05 11:00:00	0	0	0
2019-04-05 12:00:00	0	0	0
2019-04-05 13:00:00	0	0	0
2019-04-05 14:00:00	0	0	0
2019-04-05 15:00:00	0	0	0
2019-04-05 16:00:00	3	0	0
2019-04-05 17:00:00	126	0	2.42
2019-04-05 18:00:00	0	0	0.08
2019-04-05 19:00:00	0	0	0
2019-04-05 20:00:00	0	0	0
2019-04-05 21:00:00	0	0	0
2019-04-05 22:00:00	0	0	0
2019-04-05 23:00:00	0	0	0
2019-04-06 00:00:00	0	0	0
2019-04-06 01:00:00	0	0	0
2019-04-06 02:00:00	0	0	0
2019-04-06 03:00:00	0	0	0
2019-04-06 04:00:00	0	0	0
2019-04-06 05:00:00	0	0	0
2019-04-06 06:00:00	0	0	0
2019-04-06 07:00:00	0	0	0
2019-04-06 08:00:00	0	0	0
2019-04-06 09:00:00	0	0	0
2019-04-06 10:00:00	0	0	0
2019-04-06 11:00:00	0	0	0
2019-04-06 12:00:00	0	0	0
2019-04-06 13:00:00	0	0	0
2019-04-06 14:00:00	0	0	0
2019-04-06 15:00:00	0	0	0
2019-04-06 16:00:00	0	0	0
2019-04-06 17:00:00	45	0	1
2019-04-06 18:00:00	0	0	0
2019-04-06 19:00:00	0	0	0
2019-04-06 20:00:00	0	0	0
2019-04-06 21:00:00	0	0	0
2019-04-06 22:00:00	0	0	0
2019-04-06 23:00:00	0	0	0
2019-04-07 00:00:00	0	0	0
2019-04-07 01:00:00	0	0	0
2019-04-07 02:00:00	0	0	0
2019-04-07 03:00:00	0	0	0
2019-04-07 04:00:00	0	0	0
2019-04-07 05:00:00	0	0	0
2019-04-07 06:00:00	0	0	0
2019-04-07 07:00:00	0	0	0
2019-04-07 08:00:00	0	0	0
2019-04-07 09:00:00	0	0	0
2019-04-07 10:00:00	0	0	0
2019-04-07 11:00:00	0	0	0
2019-04-07 12:00:00	0	0	0
2019-04-07 13:00:00	0	0	0
2019-04-07 14:00:00	0	0	0
2019-04-07 15:00:00	0	0	0
2019-04-07 16:00:00	0	0	0
2019-04-07 17:00:00	0	0	0
2019-04-07 18:00:00	0	0	0
2019-04-07 19:00:00	0	0	0
2019-04-07 20:00:00	0	0	0
2019-04-07 21:00:00	0	0	0
2019-04-07 22:00:00	0	0	0
2019-04-07 23:00:00	0	0	0
2019-04-08 00:00:00	0	0	0
2019-04-08 01:00:00	0	0	0
2019-04-08 02:00:00	0	0	0
2019-04-08 03:00:00	0	0	0
2019-04-08 04:00:00	0	0	0
2019-04-08 05:00:00	0	0	0
2019-04-08 06:00:00	0	0	0
2019-04-08 07:00:00	0	0	0
2019-04-08 08:00:00	0	0	0
2019-04-08 09:00:00	0	0	0
2019-04-08 10:00:00	0	0	0
2019-04-08 11:00:00	0	0	0
2019-04-08 12:00:00	0	0	0
2019-04-08 13:00:00	0	0	0
2019-04-08 14:00:00	0	0	0
2019-04-08 15:00:00	0	0	0
2019-04-08 16:00:00	0	0	0
2019-04-08 17:00:00	0	0	0
2019-04-08 18:00:00	0	0	0
2019-04-08 19:00:00	0	0	0
2019-04-08 20:00:00	0	0	0
2019-04-08 21:00:00	0	0	0
2019-04-08 22:00:00	0	0	0
2019-04-08 23:00:00	0	0	0
2019-04-09 00:00:00	0	0	0
2019-04-09 01:00:00	0	0	0
2019-04-09 02:00:00	0	0	0
2019-04-09 03:00:00	0	0	0
2019-04-09 04:00:00	0	0	0
2019-04-09 05:00:00	0	0	0
2019-04-09 06:00:00	0	0	0
2019-04-09 07:00:00	0	0	0
2019-04-09 08:00:00	0	0	0
2019-04-09 09:00:00	0	0	0
2019-04-09 10:00:00	0	0	0
2019-04-09 11:00:00	0	0	0
2019-04-09 12:00:00	0	0	0
2019-04-09 13:00:00	0	0	0
2019-04-09 14:00:00	0	0	0
2019-04-09 15:00:00	0	0	0
2019-04-09 16:00:00	0	0	0
2019-04-09 17:00:00	0	0	0
2019-04-09 18:00:00	0	0	0
2019-04-09 19:00:00	0	0	0
2019-04-09 20:00:00	0	0	0
2019-04-09 21:00:00	0	0	0
2019-04-09 22:00:00	0	0	0
2019-04-09 23:00:00	0	0	0
2019-04-10 00:00:00	0	0	0
2019-04-10 01:00:00	0	0	0
2019-04-10 02:00:00	0	0	0
2019-04-10 03:00:00	0	0	0
2019-04-10 04:00:00	0	0	0
2019-04-10 05:00:00	0	0	0
2019-04-10 06:00:00	0	0	0
2019-04-10 07:00:00	0	0	0
2019-04-10 08:00:00	0	0	0
2019-04-10 09:00:00	0	0	0
2019-04-10 10:00:00	0	0	0
2019-04-10 11:00:00	0	0	0
2019-04-10 12:00:00	0	0	0
2019-04-10 13:00:00	0	0	0
2019-04-10 14:00:00	0	0	0
2019-04-10 15:00:00	0	0	0
2019-04-10 16:00:00	0	0	0
2019-04-10 17:00:00	0	0	0
2019-04-10 18:00:00	0	0	0
2019-04-10 19:00:00	0	0	0
2019-04-10 20:00:00	0	0	0
2019-04-10 21:00:00	0	0	0
2019-04-10 22:00:00	0	0	0
2019-04-10 23:00:00	0	0	0
2019-04-11 00:00:00	0	0	0
2019-04-11 01:00:00	0	0	0
2019-04-11 02:00:00	0	0	0
2019-04-11 03:00:00	0	0	0
2019-04-11 04:00:00	0	0	0
2019-04-11 05:00:00	0	0	0
2019-04-11 06:00:00	0	0	0
2019-04-11 07:00:00	0	0	0
2019-04-11 08:00:00	0	0	0
2019-04-11 09:00:00	0	0	0
2019-04-11 10:00:00	0	0	0
2019-04-11 11:00:00	0	0	0
2019-04-11 12:00:00	0	0	0
2019-04-11 13:00:00	0	0	0
2019-04-11 14:00:00	0	0	0
2019-04-11 15:00:00	0	0	0
2019-04-11 16:00:00	0	0	0
2019-04-11 17:00:00	42	0	0.92
2019-04-11 18:00:00	0	0	0
2019-04-11 19:00:00	0	0	0
2019-04-11 20:00:00	0	0	0
2019-04-11 21:00:00	0	0	0
2019-04-11 22:00:00	0	0	0
2019-04-11 23:00:00	0	0	0
2019-04-12 00:00:00	0	0	0
2019-04-12 01:00:00	0	0	0
2019-04-12 02:00:00	0	0	0
2019-04-12 03:00:00	0	0	0
2019-04-12 04:00:00	0	0	0
2019-04-12 05:00:00	0	0	0
2019-04-12 06:00:00	0	0	0
2019-04-12 07:00:00	0	0	0
2019-04-12 08:00:00	0	0	0
2019-04-12 09:00:00	0	0	0
2019-04-12 10:00:00	0	0	0
2019-04-12 11:00:00	0	0	0
2019-04-12 12:00:00	0	0	0
2019-04-12 13:00:00	0	0	0
2019-04-12 14:00:00	0	0	0
2019-04-12 15:00:00	0	0	0
2019-04-12 16:00:00	0	0	0
2019-04-12 17:00:00	1	0	0
2019-04-12 18:00:00	0	0	0
2019-04-12 19:00:00	0	0	0
2019-04-12 20:00:00	0	0	0
2019-04-12 21:00:00	0	0	0
2019-04-12 22:00:00	0	0	0
2019-04-12 23:00:00	0	0	0
2019-04-13 00:00:00	0	0	0
2019-04-13 01:00:00	0	0	0
2019-04-13 02:00:00	0	0	0
2019-04-13 03:00:00	0	0	0
2019-04-13 04:00:00	0	0	0
2019-04-13 05:00:00	0	0	0
2019-04-13 06:00:00	0	0	0
2019-04-13 07:00:00	0	0	0
2019-04-13 08:00:00	0	0	0
2019-04-13 09:00:00	0	0	0
2019-04-13 10:00:00	0	0	0
2019-04-13 11:00:00	0	0	0
2019-04-13 12:00:00	0	0	0
2019-04-13 13:00:00	0	0	0
2019-04-13 14:00:00	0	0	0
2019-04-13 15:00:00	0	0	0
2019-04-13 16:00:00	0	0	0
2019-04-13 17:00:00	0	0	0
2019-04-13 18:00:00	0	0	0
2019-04-13 19:00:00	0	0	0
2019-04-13 20:00:00	0	0	0
2019-04-13 21:00:00	0	0	0
2019-04-13 22:00:00	0	0	0
2019-04-13 23:00:00	0	0	0
2019-04-14 00:00:00	0	0	0
2019-04-14 01:00:00	0	0	0
2019-04-14 02:00:00	0	0	0
2019-04-14 03:00:00	0	0	0
2019-04-14 04:00:00	0	0	0
2019-04-14 05:00:00	0	0	0
2019-04-14 06:00:00	0	0	0
2019-04-14 07:00:00	0	0	0
2019-04-14 08:00:00	0	0	0
2019-04-14 09:00:00	0	0	0
2019-04-14 10:00:00	0	0	0
2019-04-14 11:00:00	0	0	0
2019-04-14 12:00:00	0	0	0
2019-04-14 13:00:00	0	0	0
2019-04-14 14:00:00	0	0	0
2019-04-14 15:00:00	0	0	0
2019-04-14 16:00:00	0	0	0
2019-04-14 17:00:00	0	0	0
2019-04-14 18:00:00	0	0	0
2019-04-14 19:00:00	0	0	0
2019-04-14 20:00:00	0	0	0
2019-04-14 21:00:00	0	0	0
2019-04-14 22:00:00	0	0	0
2019-04-14 23:00:00	0	0	0
2019-04-15 00:00:00	0	0	0
2019-04-15 01:00:00	0	0	0
2019-04-15 02:00:00	0	0	0
2019-04-15 03:00:00	0	0	0
2019-04-15 04:00:00	0	0	0
2019-04-15 05:00:00	0	0	0
2019-04-15 06:00:00	0	0	0
2019-04-15 07:00:00	0	0	0
2019-04-15 08:00:00	0	0	0
2019-04-15 09:00:00	0	0	0
2019-04-15 10:00:00	0	0	0
2019-04-15 11:00:00	0	0	0
2019-04-15 12:00:00	0	0	0
2019-04-15 13:00:00	0	0	0
2019-04-15 14:00:00	0	0	0
2019-04-15 15:00:00	0	0	0
2019-04-15 16:00:00	0	0	0
2019-04-15 17:00:00	0	0	0
2019-04-15 18:00:00	0	0	0
2019-04-15 19:00:00	0	0	0
2019-04-15 20:00:00	0	0	0
2019-04-15 21:00:00	0	0	0
2019-04-15 22:00:00	0	0	0
2019-04-15 23:00:00	0	0	0
2019-04-16 00:00:00	0	0	0
2019-04-16 01:00:00	0	0	0
2019-04-16 02:00:00	0	0	0
2019-04-16 03:00:00	0	0	0
2019-04-16 04:00:00	0	0	0
2019-04-16 05:00:00	0	0	0
2019-04-16 06:00:00	0	0	0
2019-04-16 07:00:00	0	0	0
2019-04-16 08:00:00	0	0	0
2019-04-16 09:00:00	0	0	0
2019-04-16 10:00:00	0	0	0
2019-04-16 11:00:00	0	0	0
2019-04-16 12:00:00	0	0	0
2019-04-16 13:00:00	0	0	0
2019-04-16 14:00:00	0	0	0
2019-04-16 15:00:00	0	0	0
2019-04-16 16:00:00	0	0	0
2019-04-16 17:00:00	0	0	0
2019-04-16 18:00:00	0	0	0
2019-04-16 19:00:00	0	0	0
2019-04-16 20:00:00	0	0	0
2019-04-16 21:00:00	0	0	0
2019-04-16 22:00:00	0	0	0
2019-04-16 23:00:00	0	0	0
2019-04-17 00:00:00	0	0	0
2019-04-17 01:00:00	0	0	0
2019-04-17 02:00:00	0	0	0
2019-04-17 03:00:00	0	0	0
2019-04-17 04:00:00	0	0	0
2019-04-17 05:00:00	0	0	0
2019-04-17 06:00:00	0	0	0
2019-04-17 07:00:00	0	0	0
2019-04-17 08:00:00	0	0	0
2019-04-17 09:00:00	0	0	0
2019-04-17 10:00:00	0	0	0
2019-04-17 11:00:00	0	0	0
2019-04-17 12:00:00	0	0	0
2019-04-17 13:00:00	0	0	0
2019-04-17 14:00:00	0	0	0
2019-04-17 15:00:00	0	0	0
2019-04-17 16:00:00	0	0	0
2019-04-17 17:00:00	0	0	0
2019-04-17 18:00:00	0	0	0
2019-04-17 19:00:00	0	0	0
2019-04-17 20:00:00	0	0	0
2019-04-17 21:00:00	0	0	0
2019-04-17 22:00:00	0	0	0
2019-04-17 23:00:00	0	0	0
2019-04-18 00:00:00	0	0	0
2019-04-18 01:00:00	0	0	0
2019-04-18 02:00:00	0	0	0
2019-04-18 03:00:00	0	0	0
2019-04-18 04:00:00	0	0	0
2019-04-18 05:00:00	0	0	0
2019-04-18 06:00:00	0	0	0
2019-04-18 07:00:00	0	0	0
2019-04-18 08:00:00	0	0	0
2019-04-18 09:00:00	0	0	0
2019-04-18 10:00:00	0	0	0
2019-04-18 11:00:00	0	0	0
2019-04-18 12:00:00	0	0	0
2019-04-18 13:00:00	0	0	0
2019-04-18 14:00:00	0	0	0
2019-04-18 15:00:00	0	0	0
2019-04-18 16:00:00	0	0	0
2019-04-18 17:00:00	0	0	0
2019-04-18 18:00:00	0	0	0
2019-04-18 19:00:00	0	0	0
2019-04-18 20:00:00	0	0	0
2019-04-18 21:00:00	0	0	0
2019-04-18 22:00:00	0	0	0
2019-04-18 23:00:00	0	0	0
2019-04-19 00:00:00	0	0	0
2019-04-19 01:00:00	0	0	0
2019-04-19 02:00:00	0	0	0
2019-04-19 03:00:00	0	0	0
2019-04-19 04:00:00	0	0	0
2019-04-19 05:00:00	0	0	0
2019-04-19 06:00:00	0	0	0
2019-04-19 07:00:00	0	0	0
2019-04-19 08:00:00	0	0	0
2019-04-19 09:00:00	0	0	0
2019-04-19 10:00:00	0	0	0
2019-04-19 11:00:00	0	0	0
2019-04-19 12:00:00	0	0	0
2019-04-19 13:00:00	0	0	0
2019-04-19 14:00:00	0	0	0
2019-04-19 15:00:00	0	0	0
2019-04-19 16:00:00	0	0	0
2019-04-19 17:00:00	0	0	0
2019-04-19 18:00:00	0	0	0
2019-04-19 19:00:00	0	0	0
2019-04-19 20:00:00	0	0	0
2019-04-19 21:00:00	0	0	0
2019-04-19 22:00:00	0	0	0
2019-04-19 23:00:00	0	0	0
2019-04-20 00:00:00	0	0	0
2019-04-20 01:00:00	0	0	0
2019-04-20 02:00:00	0	0	0
2019-04-20 03:00:00	0	0	0
2019-04-20 04:00:00	0	0	0
2019-04-20 05:00:00	0	0	0
2019-04-20 06:00:00	0	0	0
2019-04-20 07:00:00	0	0	0
2019-04-20 08:00:00	0	0	0
2019-04-20 09:00:00	0	0	0
2019-04-20 10:00:00	0	0	0
2019-04-20 11:00:00	0	0	0
2019-04-20 12:00:00	0	0	0
2019-04-20 13:00:00	0	0	0
2019-04-20 14:00:00	0	0	0
2019-04-20 15:00:00	0	0	0
2019-04-20 16:00:00	0	0	0
2019-04-20 17:00:00	0	0	0
2019-04-20 18:00:00	0	0	0
2019-04-20 19:00:00	0	0	0
2019-04-20 20:00:00	0	0	0
2019-04-20 21:00:00	0	0	0
2019-04-20 22:00:00	0	0	0
2019-04-20 23:00:00	0	0	0
2019-04-21 00:00:00	0	0	0
2019-04-21 01:00:00	0	0	0
2019-04-21 02:00:00	0	0	0
2019-04-21 03:00:00	0	0	0
2019-04-21 04:00:00	0	0	0
2019-04-21 05:00:00	0	0	0
2019-04-21 06:00:00	0	0	0
2019-04-21 07:00:00	0	0	0
2019-04-21 08:00:00	0	0	0
2019-04-21 09:00:00	0	0	0
2019-04-21 10:00:00	0	0	0
2019-04-21 11:00:00	0	0	0
2019-04-21 12:00:00	0	0	0
2019-04-21 13:00:00	0	0	0
2019-04-21 14:00:00	0	0	0
2019-04-21 15:00:00	0	0	0
2019-04-21 16:00:00	0	0	0
2019-04-21 17:00:00	0	0	0
2019-04-21 18:00:00	0	0	0
2019-04-21 19:00:00	0	0	0
2019-04-21 20:00:00	0	0	0
2019-04-21 21:00:00	0	0	0
2019-04-21 22:00:00	0	0	0
2019-04-21 23:00:00	0	0	0
2019-04-22 00:00:00	0	0	0
2019-04-22 01:00:00	0	0	0
2019-04-22 02:00:00	0	0	0
2019-04-22 03:00:00	0	0	0
2019-04-22 04:00:00	0	0	0
2019-04-22 05:00:00	0	0	0
2019-04-22 06:00:00	0	0	0
2019-04-22 07:00:00	0	0	0
2019-04-22 08:00:00	0	0	0
2019-04-22 09:00:00	0	0	0
2019-04-22 10:00:00	0	0	0
2019-04-22 11:00:00	0	0	0
2019-04-22 12:00:00	0	0	0
2019-04-22 13:00:00	0	0	0
2019-04-22 14:00:00	0	0	0
2019-04-22 15:00:00	0	0	0
2019-04-22 16:00:00	0	0	0
2019-04-22 17:00:00	0	0	0
2019-04-22 18:00:00	0	0	0
2019-04-22 19:00:00	0	0	0
2019-04-22 20:00:00	0	0	0
2019-04-22 21:00:00	0	0	0
2019-04-22 22:00:00	0	0	0
2019-04-22 23:00:00	0	0	0
2019-04-23 00:00:00	0	0	0
2019-04-23 01:00:00	0	0	0
2019-04-23 02:00:00	0	0	0
2019-04-23 03:00:00	0	0	0
2019-04-23 04:00:00	0	0	0
2019-04-23 05:00:00	0	0	0
2019-04-23 06:00:00	0	0	0
2019-04-23 07:00:00	0	0	0
2019-04-23 08:00:00	0	0	0
2019-04-23 09:00:00	0	0	0
2019-04-23 10:00:00	0	0	0
2019-04-23 11:00:00	0	0	0
2019-04-23 12:00:00	0	0	0
2019-04-23 13:00:00	0	0	0
2019-04-23 14:00:00	0	0	0
2019-04-23 15:00:00	0	0	0
2019-04-23 16:00:00	0	0	0
2019-04-23 17:00:00	0	0	0
2019-04-23 18:00:00	0	0	0
2019-04-23 19:00:00	0	0	0
2019-04-23 20:00:00	0	0	0
2019-04-23 21:00:00	0	0	0
2019-04-23 22:00:00	0	0	0
2019-04-23 23:00:00	0	0	0
2019-04-24 00:00:00	0	0	0
2019-04-24 01:00:00	0	0	0
2019-04-24 02:00:00	0	0	0
2019-04-24 03:00:00	0	0	0
2019-04-24 04:00:00	0	0	0
2019-04-24 05:00:00	0	0	0
2019-04-24 06:00:00	0	0	0
2019-04-24 07:00:00	0	0	0
2019-04-24 08:00:00	0	0	0
2019-04-24 09:00:00	0	0	0
2019-04-24 10:00:00	0	0	0
2019-04-24 11:00:00	0	0	0
2019-04-24 12:00:00	0	0	0
2019-04-24 13:00:00	0	0	0
2019-04-24 14:00:00	0	0	0
2019-04-24 15:00:00	0	0	0
2019-04-24 16:00:00	0	0	0
2019-04-24 17:00:00	0	0	0
2019-04-24 18:00:00	0	0	0
2019-04-24 19:00:00	0	0	0
2019-04-24 20:00:00	0	0	0
2019-04-24 21:00:00	0	0	0
2019-04-24 22:00:00	0	0	0
2019-04-24 23:00:00	0	0	0
2019-04-25 00:00:00	0	0	0
2019-04-25 01:00:00	0	0	0
2019-04-25 02:00:00	0	0	0
2019-04-25 03:00:00	0	0	0
2019-04-25 04:00:00	0	0	0
2019-04-25 05:00:00	0	0	0
2019-04-25 06:00:00	0	0	0
2019-04-25 07:00:00	0	0	0
2019-04-25 08:00:00	0	0	0
2019-04-25 09:00:00	0	0	0
2019-04-25 10:00:00	0	0	0
2019-04-25 11:00:00	0	0	0
2019-04-25 12:00:00	0	0	0
2019-04-25 13:00:00	0	0	0
2019-04-25 14:00:00	0	0	0
2019-04-25 15:00:00	0	0	0
2019-04-25 16:00:00	0	0	0
2019-04-25 17:00:00	0	0	0
2019-04-25 18:00:00	0	0	0
2019-04-25 19:00:00	0	0	0
2019-04-25 20:00:00	0	0	0
2019-04-25 21:00:00	0	0	0
2019-04-25 22:00:00	0	0	0
2019-04-25 23:00:00	0	0	0
2019-04-26 00:00:00	0	0	0
2019-04-26 01:00:00	0	0	0
2019-04-26 02:00:00	0	0	0
2019-04-26 03:00:00	0	0	0
2019-04-26 04:00:00	0	0	0
2019-04-26 05:00:00	0	0	0
2019-04-26 06:00:00	0	0	0
2019-04-26 07:00:00	0	0	0
2019-04-26 08:00:00	0	0	0
2019-04-26 09:00:00	0	0	0
2019-04-26 10:00:00	0	0	0
2019-04-26 11:00:00	0	0	0
2019-04-26 12:00:00	0	0	0
2019-04-26 13:00:00	0	0	0
2019-04-26 14:00:00	0	0	0
2019-04-26 15:00:00	0	0	0
2019-04-26 16:00:00	0	0	0
2019-04-26 17:00:00	0	0	0
2019-04-26 18:00:00	0	0	0
2019-04-26 19:00:00	0	0	0
2019-04-26 20:00:00	0	0	0
2019-04-26 21:00:00	0	0	0
2019-04-26 22:00:00	0	0	0
2019-04-26 23:00:00	0	0	0
2019-04-27 00:00:00	0	0	0
2019-04-27 01:00:00	0	0	0
2019-04-27 02:00:00	0	0	0
2019-04-27 03:00:00	0	0	0
2019-04-27 04:00:00	0	0	0
2019-04-27 05:00:00	0	0	0
2019-04-27 06:00:00	0	0	0
2019-04-27 07:00:00	0	0	0
2019-04-27 08:00:00	0	0	0
2019-04-27 09:00:00	0	0	0
2019-04-27 10:00:00	0	0	0
2019-04-27 11:00:00	0	0	0
2019-04-27 12:00:00	0	0	0
2019-04-27 13:00:00	0	0	0
2019-04-27 14:00:00	0	0	0
2019-04-27 15:00:00	0	0	0
2019-04-27 16:00:00	0	0	0
2019-04-27 17:00:00	0	0	0
2019-04-27 18:00:00	0	0	0
2019-04-27 19:00:00	0	0	0
2019-04-27 20:00:00	0	0	0
2019-04-27 21:00:00	0	0	0
2019-04-27 22:00:00	0	0	0
2019-04-27 23:00:00	0	0	0
2019-04-28 00:00:00	0	0	0
2019-04-28 01:00:00	0	0	0
2019-04-28 02:00:00	0	0	0
2019-04-28 03:00:00	0	0	0
2019-04-28 04:00:00	0	0	0
2019-04-28 05:00:00	0	0	0
2019-04-28 06:00:00	0	0	0
2019-04-28 07:00:00	0	0	0
2019-04-28 08:00:00	0	0	0
2019-04-28 09:00:00	0	0	0
2019-04-28 10:00:00	0	0	0
2019-04-28 11:00:00	0	0	0
2019-04-28 12:00:00	0	0	0
2019-04-28 13:00:00	0	0	0
2019-04-28 14:00:00	0	0	0
2019-04-28 15:00:00	0	0	0
2019-04-28 16:00:00	0	0	0
2019-04-28 17:00:00	0	0	0
2019-04-28 18:00:00	0	0	0
2019-04-28 19:00:00	0	0	0
2019-04-28 20:00:00	0	0	0
2019-04-28 21:00:00	0	0	0
2019-04-28 22:00:00	0	0	0
2019-04-28 23:00:00	0	0	0
2019-04-29 00:00:00	0	0	0
2019-04-29 01:00:00	0	0	0
2019-04-29 02:00:00	0	0	0
2019-04-29 03:00:00	0	0	0
2019-04-29 04:00:00	0	0	0
2019-04-29 05:00:00	0	0	0
2019-04-29 06:00:00	0	0	0
2019-04-29 07:00:00	0	0	0
2019-04-29 08:00:00	0	0	0
2019-04-29 09:00:00	0	0	0
2019-04-29 10:00:00	0	0	0
2019-04-29 11:00:00	0	0	0
2019-04-29 12:00:00	0	0	0
2019-04-29 13:00:00	0	0	0
2019-04-29 14:00:00	0	0	0
2019-04-29 15:00:00	0	0	0
2019-04-29 16:00:00	0	0	0
2019-04-29 17:00:00	0	0	0
2019-04-29 18:00:00	0	0	0
2019-04-29 19:00:00	0	0	0
2019-04-29 20:00:00	0	0	0
2019-04-29 21:00:00	0	0	0
2019-04-29 22:00:00	0	0	0
2019-04-29 23:00:00	0	0	0
2019-04-30 00:00:00	0	0	0
2019-04-30 01:00:00	0	0	0
2019-04-30 02:00:00	0	0	0
2019-04-30 03:00:00	0	0	0
2019-04-30 04:00:00	0	0	0
2019-04-30 05:00:00	0	0	0
2019-04-30 06:00:00	0	0	0
2019-04-30 07:00:00	0	0	0
2019-04-30 08:00:00	0	0	0
2019-04-30 09:00:00	0	0	0
2019-04-30 10:00:00	0	0	0
2019-04-30 11:00:00	0	0	0
2019-04-30 12:00:00	0	0	0
2019-04-30 13:00:00	0	0	0
2019-04-30 14:00:00	0	0	0
2019-04-30 15:00:00	0	0	0
2019-04-30 16:00:00	0	0	0
2019-04-30 17:00:00	0	0	0
2019-04-30 18:00:00	0	0	0
2019-04-30 19:00:00	0	0	0
2019-04-30 20:00:00	0	0	0
2019-04-30 21:00:00	0	0	0
2019-04-30 22:00:00	0	0	0
2019-04-30 23:00:00	0	0	0
2019-05-01 00:00:00	0	0	0

[truncated: 15 more sheets: PM 06280 01, PM 06280 011, PM 06280 03, PM 06280 04, PM 06280 041, PM 06290 02, PM 06290 03, PM 06290 04, PM 06290 05, PM 07200 02, PM 07200 04, PM 07200 041, PM 07240 01, PM 07240 02, PM 07240 07]
