# Supplementary material for: Traffic light optimization using non-dominated sorting genetic algorithm (NSGA2)
Source: Sci Rep. 2023 Sep 20;13:15550. doi: 10.1038/s41598-023-38884-2 (PMC10511403; doi:10.1038/s41598-023-38884-2)
Supplement: Supplementary file 1 — Supplementary Information. [file 41598_2023_38884_MOESM1_ESM.zip › dadosBHTrans/dados BHTrans 2019/xls/Paran+óGÇ¥+ôi+î-ü.xls]

## Sheet: PM 01240 01
Data/Hora	Intensidade(carros/hora)	Ocupacao(%)	Carga(%)
2019-04-01 00:00:00	0	0	0
2019-04-01 01:00:00	0	0	0
2019-04-01 02:00:00	0	0	0
2019-04-01 03:00:00	0	0	0
2019-04-01 04:00:00	0	0	0
2019-04-01 05:00:00	0	0	0
2019-04-01 06:00:00	0	0	0
2019-04-01 07:00:00	0	0	0
2019-04-01 08:00:00	0	0	0
2019-04-01 09:00:00	0	0	0
2019-04-01 10:00:00	0	0	0
2019-04-01 11:00:00	0	0	0
2019-04-01 12:00:00	0	0	0
2019-04-01 13:00:00	0	0	0
2019-04-01 14:00:00	0	0	0
2019-04-01 15:00:00	0	0	0
2019-04-01 16:00:00	0	0	0
2019-04-01 17:00:00	0	0	0
2019-04-01 18:00:00	0	0	0
2019-04-01 19:00:00	0	0	0
2019-04-01 20:00:00	0	0	0
2019-04-01 21:00:00	0	0	0
2019-04-01 22:00:00	0	0	0
2019-04-01 23:00:00	0	0	0
2019-04-02 00:00:00	0	0	0
2019-04-02 01:00:00	0	0	0
2019-04-02 02:00:00	0	0	0
2019-04-02 03:00:00	0	0	0
2019-04-02 04:00:00	0	0	0
2019-04-02 05:00:00	0	0	0
2019-04-02 06:00:00	0	0	0
2019-04-02 07:00:00	0	0	0
2019-04-02 08:00:00	0	0	0
2019-04-02 09:00:00	0	0	0
2019-04-02 10:00:00	0	0	0
2019-04-02 11:00:00	0	0	0
2019-04-02 12:00:00	0	0	0
2019-04-02 13:00:00	0	0	0
2019-04-02 14:00:00	0	0	0
2019-04-02 15:00:00	0	0	0
2019-04-02 16:00:00	0	0	0
2019-04-02 17:00:00	0	0	0
2019-04-02 18:00:00	0	0	0
2019-04-02 19:00:00	0	0	0
2019-04-02 20:00:00	0	0	0
2019-04-02 21:00:00	0	0	0
2019-04-02 22:00:00	0	0	0
2019-04-02 23:00:00	0	0	0
2019-04-03 00:00:00	0	0	0
2019-04-03 01:00:00	0	0	0
2019-04-03 02:00:00	0	0	0
2019-04-03 03:00:00	0	0	0
2019-04-03 04:00:00	0	0	0
2019-04-03 05:00:00	0	0	0
2019-04-03 06:00:00	0	0	0
2019-04-03 07:00:00	0	0	0
2019-04-03 08:00:00	0	0	0
2019-04-03 09:00:00	0	0	0
2019-04-03 10:00:00	0	0	0
2019-04-03 11:00:00	0	0	0
2019-04-03 12:00:00	0	0	0
2019-04-03 13:00:00	0	0	0
2019-04-03 14:00:00	0	0	0
2019-04-03 15:00:00	0	0	0
2019-04-03 16:00:00	0	0	0
2019-04-03 17:00:00	0	0	0
2019-04-03 18:00:00	0	0	0
2019-04-03 19:00:00	0	0	0
2019-04-03 20:00:00	0	0	0
2019-04-03 21:00:00	0	0	0
2019-04-03 22:00:00	0	0	0
2019-04-03 23:00:00	0	0	0
2019-04-04 00:00:00	0	0	0
2019-04-04 01:00:00	0	0	0
2019-04-04 02:00:00	0	0	0
2019-04-04 03:00:00	0	0	0
2019-04-04 04:00:00	0	0	0
2019-04-04 05:00:00	0	0	0
2019-04-04 06:00:00	0	0	0
2019-04-04 07:00:00	0	0	0
2019-04-04 08:00:00	0	0	0
2019-04-04 09:00:00	0	0	0
2019-04-04 10:00:00	0	0	0
2019-04-04 11:00:00	0	0	0
2019-04-04 12:00:00	0	0	0
2019-04-04 13:00:00	0	0	0
2019-04-04 14:00:00	0	0	0
2019-04-04 15:00:00	0	0	0
2019-04-04 16:00:00	0	0	0
2019-04-04 17:00:00	0	0	0
2019-04-04 18:00:00	0	0	0
2019-04-04 19:00:00	0	0	0
2019-04-04 20:00:00	0	0	0
2019-04-04 21:00:00	0	0	0
2019-04-04 22:00:00	0	0	0
2019-04-04 23:00:00	0	0	0
2019-04-05 00:00:00	0	0	0
2019-04-05 01:00:00	0	0	0
2019-04-05 02:00:00	0	0	0
2019-04-05 03:00:00	0	0	0
2019-04-05 04:00:00	0	0	0
2019-04-05 05:00:00	0	0	0
2019-04-05 06:00:00	0	0	0
2019-04-05 07:00:00	0	0	0
2019-04-05 08:00:00	0	0	0
2019-04-05 09:00:00	0	0	0
2019-04-05 10:00:00	0	0	0
2019-04-05 11:00:00	0	0	0
2019-04-05 12:00:00	0	0	0
2019-04-05 13:00:00	0	0	0
2019-04-05 14:00:00	0	0	0
2019-04-05 15:00:00	0	0	0
2019-04-05 16:00:00	0	0	0
2019-04-05 17:00:00	0	0	0
2019-04-05 18:00:00	0	0	0
2019-04-05 19:00:00	0	0	0
2019-04-05 20:00:00	0	0	0
2019-04-05 21:00:00	0	0	0
2019-04-05 22:00:00	0	0	0
2019-04-05 23:00:00	0	0	0
2019-04-06 00:00:00	0	0	0
2019-04-06 01:00:00	0	0	0
2019-04-06 02:00:00	0	0	0
2019-04-06 03:00:00	0	0	0
2019-04-06 04:00:00	0	0	0
2019-04-06 05:00:00	0	0	0
2019-04-06 06:00:00	0	0	0
2019-04-06 07:00:00	0	0	0
2019-04-06 08:00:00	0	0	0
2019-04-06 09:00:00	0	0	0
2019-04-06 10:00:00	0	0	0
2019-04-06 11:00:00	0	0	0
2019-04-06 12:00:00	0	0	0
2019-04-06 13:00:00	0	0	0
2019-04-06 14:00:00	0	0	0
2019-04-06 15:00:00	0	0	0
2019-04-06 16:00:00	0	0	0
2019-04-06 17:00:00	0	0	0
2019-04-06 18:00:00	0	0	0
2019-04-06 19:00:00	0	0	0
2019-04-06 20:00:00	0	0	0
2019-04-06 21:00:00	0	0	0
2019-04-06 22:00:00	0	0	0
2019-04-06 23:00:00	0	0	0
2019-04-07 00:00:00	0	0	0
2019-04-07 01:00:00	0	0	0
2019-04-07 02:00:00	0	0	0
2019-04-07 03:00:00	0	0	0
2019-04-07 04:00:00	0	0	0
2019-04-07 05:00:00	0	0	0
2019-04-07 06:00:00	0	0	0
2019-04-07 07:00:00	0	0	0
2019-04-07 08:00:00	0	0	0
2019-04-07 09:00:00	0	0	0
2019-04-07 10:00:00	0	0	0
2019-04-07 11:00:00	0	0	0
2019-04-07 12:00:00	0	0	0
2019-04-07 13:00:00	0	0	0
2019-04-07 14:00:00	0	0	0
2019-04-07 15:00:00	0	0	0
2019-04-07 16:00:00	0	0	0
2019-04-07 17:00:00	0	0	0
2019-04-07 18:00:00	0	0	0
2019-04-07 19:00:00	0	0	0
2019-04-07 20:00:00	0	0	0
2019-04-07 21:00:00	0	0	0
2019-04-07 22:00:00	0	0	0
2019-04-07 23:00:00	0	0	0
2019-04-08 00:00:00	0	0	0
2019-04-08 01:00:00	0	0	0
2019-04-08 02:00:00	0	0	0
2019-04-08 03:00:00	0	0	0
2019-04-08 04:00:00	0	0	0
2019-04-08 05:00:00	0	0	0
2019-04-08 06:00:00	0	0	0
2019-04-08 07:00:00	0	0	0
2019-04-08 08:00:00	0	0	0
2019-04-08 09:00:00	0	0	0
2019-04-08 10:00:00	0	0	0
2019-04-08 11:00:00	0	0	0
2019-04-08 12:00:00	0	0	0
2019-04-08 13:00:00	0	0	0
2019-04-08 14:00:00	0	0	0
2019-04-08 15:00:00	0	0	0
2019-04-08 16:00:00	0	0	0
2019-04-08 17:00:00	0	0	0
2019-04-08 18:00:00	0	0	0
2019-04-08 19:00:00	0	0	0
2019-04-08 20:00:00	0	0	0
2019-04-08 21:00:00	0	0	0
2019-04-08 22:00:00	0	0	0
2019-04-08 23:00:00	0	0	0
2019-04-09 00:00:00	0	0	0
2019-04-09 01:00:00	0	0	0
2019-04-09 02:00:00	0	0	0
2019-04-09 03:00:00	0	0	0
2019-04-09 04:00:00	0	0	0
2019-04-09 05:00:00	0	0	0
2019-04-09 06:00:00	0	0	0
2019-04-09 07:00:00	0	0	0
2019-04-09 08:00:00	0	0	0
2019-04-09 09:00:00	0	0	0
2019-04-09 10:00:00	0	0	0
2019-04-09 11:00:00	0	0	0
2019-04-09 12:00:00	0	0	0
2019-04-09 13:00:00	0	0	0
2019-04-09 14:00:00	0	0	0
2019-04-09 15:00:00	0	0	0
2019-04-09 16:00:00	0	0	0
2019-04-09 17:00:00	0	0	0
2019-04-09 18:00:00	0	0	0
2019-04-09 19:00:00	0	0	0
2019-04-09 20:00:00	0	0	0
2019-04-09 21:00:00	0	0	0
2019-04-09 22:00:00	0	0	0
2019-04-09 23:00:00	0	0	0
2019-04-10 00:00:00	0	0	0
2019-04-10 01:00:00	0	0	0
2019-04-10 02:00:00	0	0	0
2019-04-10 03:00:00	0	0	0
2019-04-10 04:00:00	0	0	0
2019-04-10 05:00:00	0	0	0
2019-04-10 06:00:00	0	0	0
2019-04-10 07:00:00	0	0	0
2019-04-10 08:00:00	0	0	0
2019-04-10 09:00:00	0	0	0
2019-04-10 10:00:00	0	0	0
2019-04-10 11:00:00	0	0	0
2019-04-10 12:00:00	0	0	0
2019-04-10 13:00:00	0	0	0
2019-04-10 14:00:00	0	0	0
2019-04-10 15:00:00	0	0	0
2019-04-10 16:00:00	0	0	0
2019-04-10 17:00:00	0	0	0
2019-04-10 18:00:00	0	0	0
2019-04-10 19:00:00	0	0	0
2019-04-10 20:00:00	0	0	0
2019-04-10 21:00:00	0	0	0
2019-04-10 22:00:00	0	0	0
2019-04-10 23:00:00	0	0	0
2019-04-11 00:00:00	0	0	0
2019-04-11 01:00:00	0	0	0
2019-04-11 02:00:00	0	0	0
2019-04-11 03:00:00	0	0	0
2019-04-11 04:00:00	0	0	0
2019-04-11 05:00:00	0	0	0
2019-04-11 06:00:00	0	0	0
2019-04-11 07:00:00	0	0	0
2019-04-11 08:00:00	0	0	0
2019-04-11 09:00:00	0	0	0
2019-04-11 10:00:00	0	0	0
2019-04-11 11:00:00	0	0	0
2019-04-11 12:00:00	0	0	0
2019-04-11 13:00:00	0	0	0
2019-04-11 14:00:00	0	0	0
2019-04-11 15:00:00	0	0	0
2019-04-11 16:00:00	0	0	0
2019-04-11 17:00:00	0	0	0
2019-04-11 18:00:00	0	0	0
2019-04-11 19:00:00	0	0	0
2019-04-11 20:00:00	0	0	0
2019-04-11 21:00:00	0	0	0
2019-04-11 22:00:00	0	0	0
2019-04-11 23:00:00	0	0	0
2019-04-12 00:00:00	0	0	0
2019-04-12 01:00:00	0	0	0
2019-04-12 02:00:00	0	0	0
2019-04-12 03:00:00	0	0	0
2019-04-12 04:00:00	0	0	0
2019-04-12 05:00:00	0	0	0
2019-04-12 06:00:00	0	0	0
2019-04-12 07:00:00	0	0	0
2019-04-12 08:00:00	0	0	0
2019-04-12 09:00:00	0	0	0
2019-04-12 10:00:00	0	0	0
2019-04-12 11:00:00	0	0	0
2019-04-12 12:00:00	0	0	0
2019-04-12 13:00:00	0	0	0
2019-04-12 14:00:00	0	0	0
2019-04-12 15:00:00	0	0	0
2019-04-12 16:00:00	0	0	0
2019-04-12 17:00:00	0	0	0
2019-04-12 18:00:00	0	0	0
2019-04-12 19:00:00	0	0	0
2019-04-12 20:00:00	0	0	0
2019-04-12 21:00:00	0	0	0
2019-04-12 22:00:00	0	0	0
2019-04-12 23:00:00	0	0	0
2019-04-13 00:00:00	0	0	0
2019-04-13 01:00:00	0	0	0
2019-04-13 02:00:00	0	0	0
2019-04-13 03:00:00	0	0	0
2019-04-13 04:00:00	0	0	0
2019-04-13 05:00:00	0	0	0
2019-04-13 06:00:00	0	0	0
2019-04-13 07:00:00	0	0	0
2019-04-13 08:00:00	0	0	0
2019-04-13 09:00:00	0	0	0
2019-04-13 10:00:00	0	0	0
2019-04-13 11:00:00	0	0	0
2019-04-13 12:00:00	0	0	0
2019-04-13 13:00:00	0	0	0
2019-04-13 14:00:00	0	0	0
2019-04-13 15:00:00	0	0	0
2019-04-13 16:00:00	0	0	0
2019-04-13 17:00:00	0	0	0
2019-04-13 18:00:00	0	0	0
2019-04-13 19:00:00	0	0	0
2019-04-13 20:00:00	0	0	0
2019-04-13 21:00:00	0	0	0
2019-04-13 22:00:00	0	0	0
2019-04-13 23:00:00	0	0	0
2019-04-14 00:00:00	0	0	0
2019-04-14 01:00:00	0	0	0
2019-04-14 02:00:00	0	0	0
2019-04-14 03:00:00	0	0	0
2019-04-14 04:00:00	0	0	0
2019-04-14 05:00:00	0	0	0
2019-04-14 06:00:00	0	0	0
2019-04-14 07:00:00	0	0	0
2019-04-14 08:00:00	0	0	0
2019-04-14 09:00:00	0	0	0
2019-04-14 10:00:00	0	0	0
2019-04-14 11:00:00	0	0	0
2019-04-14 12:00:00	0	0	0
2019-04-14 13:00:00	0	0	0
2019-04-14 14:00:00	0	0	0
2019-04-14 15:00:00	0	0	0
2019-04-14 16:00:00	0	0	0
2019-04-14 17:00:00	0	0	0
2019-04-14 18:00:00	0	0	0
2019-04-14 19:00:00	0	0	0
2019-04-14 20:00:00	0	0	0
2019-04-14 21:00:00	0	0	0
2019-04-14 22:00:00	0	0	0
2019-04-14 23:00:00	0	0	0
2019-04-15 00:00:00	0	0	0
2019-04-15 01:00:00	0	0	0
2019-04-15 02:00:00	0	0	0
2019-04-15 03:00:00	0	0	0
2019-04-15 04:00:00	0	0	0
2019-04-15 05:00:00	0	0	0
2019-04-15 06:00:00	0	0	0
2019-04-15 07:00:00	0	0	0
2019-04-15 08:00:00	0	0	0
2019-04-15 09:00:00	0	0	0
2019-04-15 10:00:00	0	0	0
2019-04-15 11:00:00	0	0	0
2019-04-15 12:00:00	0	0	0
2019-04-15 13:00:00	0	0	0
2019-04-15 14:00:00	0	0	0
2019-04-15 15:00:00	0	0	0
2019-04-15 16:00:00	0	0	0
2019-04-15 17:00:00	0	0	0
2019-04-15 18:00:00	0	0	0
2019-04-15 19:00:00	0	0	0
2019-04-15 20:00:00	0	0	0
2019-04-15 21:00:00	0	0	0
2019-04-15 22:00:00	0	0	0
2019-04-15 23:00:00	0	0	0
2019-04-16 00:00:00	0	0	0
2019-04-16 01:00:00	0	0	0
2019-04-16 02:00:00	0	0	0
2019-04-16 03:00:00	0	0	0
2019-04-16 04:00:00	0	0	0
2019-04-16 05:00:00	0	0	0
2019-04-16 06:00:00	0	0	0
2019-04-16 07:00:00	0	0	0
2019-04-16 08:00:00	0	0	0
2019-04-16 09:00:00	0	0	0
2019-04-16 10:00:00	0	0	0
2019-04-16 11:00:00	0	0	0
2019-04-16 12:00:00	0	0	0
2019-04-16 13:00:00	0	0	0
2019-04-16 14:00:00	0	0	0
2019-04-16 15:00:00	0	0	0
2019-04-16 16:00:00	0	0	0
2019-04-16 17:00:00	0	0	0
2019-04-16 18:00:00	0	0	0
2019-04-16 19:00:00	0	0	0
2019-04-16 20:00:00	0	0	0
2019-04-16 21:00:00	0	0	0
2019-04-16 22:00:00	0	0	0
2019-04-16 23:00:00	0	0	0
2019-04-17 00:00:00	0	0	0
2019-04-17 01:00:00	0	0	0
2019-04-17 02:00:00	0	0	0
2019-04-17 03:00:00	0	0	0
2019-04-17 04:00:00	0	0	0
2019-04-17 05:00:00	0	0	0
2019-04-17 06:00:00	0	0	0
2019-04-17 07:00:00	0	0	0
2019-04-17 08:00:00	0	0	0
2019-04-17 09:00:00	0	0	0
2019-04-17 10:00:00	0	0	0
2019-04-17 11:00:00	0	0	0
2019-04-17 12:00:00	0	0	0
2019-04-17 13:00:00	0	0	0
2019-04-17 14:00:00	0	0	0
2019-04-17 15:00:00	0	0	0
2019-04-17 16:00:00	0	0	0
2019-04-17 17:00:00	0	0	0
2019-04-17 18:00:00	0	0	0
2019-04-17 19:00:00	0	0	0
2019-04-17 20:00:00	0	0	0
2019-04-17 21:00:00	0	0	0
2019-04-17 22:00:00	0	0	0
2019-04-17 23:00:00	0	0	0
2019-04-18 00:00:00	0	0	0
2019-04-18 01:00:00	0	0	0
2019-04-18 02:00:00	0	0	0
2019-04-18 03:00:00	0	0	0
2019-04-18 04:00:00	0	0	0
2019-04-18 05:00:00	0	0	0
2019-04-18 06:00:00	0	0	0
2019-04-18 07:00:00	0	0	0
2019-04-18 08:00:00	0	0	0
2019-04-18 09:00:00	0	0	0
2019-04-18 10:00:00	0	0	0
2019-04-18 11:00:00	0	0	0
2019-04-18 12:00:00	0	0	0
2019-04-18 13:00:00	0	0	0
2019-04-18 14:00:00	0	0	0
2019-04-18 15:00:00	0	0	0
2019-04-18 16:00:00	0	0	0
2019-04-18 17:00:00	0	0	0
2019-04-18 18:00:00	0	0	0
2019-04-18 19:00:00	0	0	0
2019-04-18 20:00:00	0	0	0
2019-04-18 21:00:00	0	0	0
2019-04-18 22:00:00	0	0	0
2019-04-18 23:00:00	0	0	0
2019-04-19 00:00:00	0	0	0
2019-04-19 01:00:00	0	0	0
2019-04-19 02:00:00	0	0	0
2019-04-19 03:00:00	0	0	0
2019-04-19 04:00:00	0	0	0
2019-04-19 05:00:00	0	0	0
2019-04-19 06:00:00	0	0	0
2019-04-19 07:00:00	0	0	0
2019-04-19 08:00:00	0	0	0
2019-04-19 09:00:00	0	0	0
2019-04-19 10:00:00	0	0	0
2019-04-19 11:00:00	0	0	0
2019-04-19 12:00:00	0	0	0
2019-04-19 13:00:00	0	0	0
2019-04-19 14:00:00	0	0	0
2019-04-19 15:00:00	0	0	0
2019-04-19 16:00:00	0	0	0
2019-04-19 17:00:00	0	0	0
2019-04-19 18:00:00	0	0	0
2019-04-19 19:00:00	0	0	0
2019-04-19 20:00:00	0	0	0
2019-04-19 21:00:00	0	0	0
2019-04-19 22:00:00	0	0	0
2019-04-19 23:00:00	0	0	0
2019-04-20 00:00:00	0	0	0
2019-04-20 01:00:00	0	0	0
2019-04-20 02:00:00	0	0	0
2019-04-20 03:00:00	0	0	0
2019-04-20 04:00:00	0	0	0
2019-04-20 05:00:00	0	0	0
2019-04-20 06:00:00	0	0	0
2019-04-20 07:00:00	0	0	0
2019-04-20 08:00:00	0	0	0
2019-04-20 09:00:00	0	0	0
2019-04-20 10:00:00	0	0	0
2019-04-20 11:00:00	0	0	0
2019-04-20 12:00:00	0	0	0
2019-04-20 13:00:00	0	0	0
2019-04-20 14:00:00	0	0	0
2019-04-20 15:00:00	0	0	0
2019-04-20 16:00:00	0	0	0
2019-04-20 17:00:00	0	0	0
2019-04-20 18:00:00	0	0	0
2019-04-20 19:00:00	0	0	0
2019-04-20 20:00:00	0	0	0
2019-04-20 21:00:00	0	0	0
2019-04-20 22:00:00	0	0	0
2019-04-20 23:00:00	0	0	0
2019-04-21 00:00:00	0	0	0
2019-04-21 01:00:00	0	0	0
2019-04-21 02:00:00	0	0	0
2019-04-21 03:00:00	0	0	0
2019-04-21 04:00:00	0	0	0
2019-04-21 05:00:00	0	0	0
2019-04-21 06:00:00	0	0	0
2019-04-21 07:00:00	0	0	0
2019-04-21 08:00:00	0	0	0
2019-04-21 09:00:00	0	0	0
2019-04-21 10:00:00	0	0	0
2019-04-21 11:00:00	0	0	0
2019-04-21 12:00:00	0	0	0
2019-04-21 13:00:00	0	0	0
2019-04-21 14:00:00	0	0	0
2019-04-21 15:00:00	0	0	0
2019-04-21 16:00:00	0	0	0
2019-04-21 17:00:00	0	0	0
2019-04-21 18:00:00	0	0	0
2019-04-21 19:00:00	0	0	0
2019-04-21 20:00:00	0	0	0
2019-04-21 21:00:00	0	0	0
2019-04-21 22:00:00	0	0	0
2019-04-21 23:00:00	0	0	0
2019-04-22 00:00:00	0	0	0
2019-04-22 01:00:00	0	0	0
2019-04-22 02:00:00	0	0	0
2019-04-22 03:00:00	0	0	0
2019-04-22 04:00:00	0	0	0
2019-04-22 05:00:00	0	0	0
2019-04-22 06:00:00	0	0	0
2019-04-22 07:00:00	0	0	0
2019-04-22 08:00:00	0	0	0
2019-04-22 09:00:00	0	0	0
2019-04-22 10:00:00	0	0	0
2019-04-22 11:00:00	0	0	0
2019-04-22 12:00:00	0	0	0
2019-04-22 13:00:00	0	0	0
2019-04-22 14:00:00	0	0	0
2019-04-22 15:00:00	0	0	0
2019-04-22 16:00:00	0	0	0
2019-04-22 17:00:00	0	0	0
2019-04-22 18:00:00	0	0	0
2019-04-22 19:00:00	0	0	0
2019-04-22 20:00:00	0	0	0
2019-04-22 21:00:00	0	0	0
2019-04-22 22:00:00	0	0	0
2019-04-22 23:00:00	0	0	0
2019-04-23 00:00:00	0	0	0
2019-04-23 01:00:00	0	0	0
2019-04-23 02:00:00	0	0	0
2019-04-23 03:00:00	0	0	0
2019-04-23 04:00:00	0	0	0
2019-04-23 05:00:00	0	0	0
2019-04-23 06:00:00	0	0	0
2019-04-23 07:00:00	0	0	0
2019-04-23 08:00:00	0	0	0
2019-04-23 09:00:00	0	0	0
2019-04-23 10:00:00	0	0	0
2019-04-23 11:00:00	0	0	0
2019-04-23 12:00:00	0	0	0
2019-04-23 13:00:00	0	0	0
2019-04-23 14:00:00	0	0	0
2019-04-23 15:00:00	0	0	0
2019-04-23 16:00:00	0	0	0
2019-04-23 17:00:00	0	0	0
2019-04-23 18:00:00	0	0	0
2019-04-23 19:00:00	0	0	0
2019-04-23 20:00:00	0	0	0
2019-04-23 21:00:00	0	0	0
2019-04-23 22:00:00	0	0	0
2019-04-23 23:00:00	0	0	0
2019-04-24 00:00:00	0	0	0
2019-04-24 01:00:00	0	0	0
2019-04-24 02:00:00	0	0	0
2019-04-24 03:00:00	0	0	0
2019-04-24 04:00:00	0	0	0
2019-04-24 05:00:00	0	0	0
2019-04-24 06:00:00	0	0	0
2019-04-24 07:00:00	0	0	0
2019-04-24 08:00:00	0	0	0
2019-04-24 09:00:00	0	0	0
2019-04-24 10:00:00	0	0	0
2019-04-24 11:00:00	0	0	0
2019-04-24 12:00:00	0	0	0
2019-04-24 13:00:00	0	0	0
2019-04-24 14:00:00	0	0	0
2019-04-24 15:00:00	0	0	0
2019-04-24 16:00:00	0	0	0
2019-04-24 17:00:00	0	0	0
2019-04-24 18:00:00	0	0	0
2019-04-24 19:00:00	0	0	0
2019-04-24 20:00:00	0	0	0
2019-04-24 21:00:00	0	0	0
2019-04-24 22:00:00	0	0	0
2019-04-24 23:00:00	0	0	0
2019-04-25 00:00:00	0	0	0
2019-04-25 01:00:00	0	0	0
2019-04-25 02:00:00	0	0	0
2019-04-25 03:00:00	0	0	0
2019-04-25 04:00:00	0	0	0
2019-04-25 05:00:00	0	0	0
2019-04-25 06:00:00	0	0	0
2019-04-25 07:00:00	0	0	0
2019-04-25 08:00:00	0	0	0
2019-04-25 09:00:00	0	0	0
2019-04-25 10:00:00	0	0	0
2019-04-25 11:00:00	0	0	0
2019-04-25 12:00:00	0	0	0
2019-04-25 13:00:00	0	0	0
2019-04-25 14:00:00	0	0	0
2019-04-25 15:00:00	0	0	0
2019-04-25 16:00:00	0	0	0
2019-04-25 17:00:00	0	0	0
2019-04-25 18:00:00	0	0	0
2019-04-25 19:00:00	0	0	0
2019-04-25 20:00:00	0	0	0
2019-04-25 21:00:00	0	0	0
2019-04-25 22:00:00	0	0	0
2019-04-25 23:00:00	0	0	0
2019-04-26 00:00:00	0	0	0
2019-04-26 01:00:00	0	0	0
2019-04-26 02:00:00	0	0	0
2019-04-26 03:00:00	0	0	0
2019-04-26 04:00:00	0	0	0
2019-04-26 05:00:00	0	0	0
2019-04-26 06:00:00	0	0	0
2019-04-26 07:00:00	0	0	0
2019-04-26 08:00:00	0	0	0
2019-04-26 09:00:00	0	0	0
2019-04-26 10:00:00	0	0	0
2019-04-26 11:00:00	0	0	0
2019-04-26 12:00:00	0	0	0
2019-04-26 13:00:00	0	0	0
2019-04-26 14:00:00	0	0	0
2019-04-26 15:00:00	0	0	0
2019-04-26 16:00:00	0	0	0
2019-04-26 17:00:00	0	0	0
2019-04-26 18:00:00	0	0	0
2019-04-26 19:00:00	0	0	0
2019-04-26 20:00:00	0	0	0
2019-04-26 21:00:00	0	0	0
2019-04-26 22:00:00	0	0	0
2019-04-26 23:00:00	0	0	0
2019-04-27 00:00:00	0	0	0
2019-04-27 01:00:00	0	0	0
2019-04-27 02:00:00	0	0	0
2019-04-27 03:00:00	0	0	0
2019-04-27 04:00:00	0	0	0
2019-04-27 05:00:00	0	0	0
2019-04-27 06:00:00	0	0	0
2019-04-27 07:00:00	0	0	0
2019-04-27 08:00:00	0	0	0
2019-04-27 09:00:00	0	0	0
2019-04-27 10:00:00	0	0	0
2019-04-27 11:00:00	0	0	0
2019-04-27 12:00:00	0	0	0
2019-04-27 13:00:00	0	0	0
2019-04-27 14:00:00	0	0	0
2019-04-27 15:00:00	0	0	0
2019-04-27 16:00:00	0	0	0
2019-04-27 17:00:00	0	0	0
2019-04-27 18:00:00	0	0	0
2019-04-27 19:00:00	0	0	0
2019-04-27 20:00:00	0	0	0
2019-04-27 21:00:00	0	0	0
2019-04-27 22:00:00	0	0	0
2019-04-27 23:00:00	0	0	0
2019-04-28 00:00:00	0	0	0
2019-04-28 01:00:00	0	0	0
2019-04-28 02:00:00	0	0	0
2019-04-28 03:00:00	0	0	0
2019-04-28 04:00:00	0	0	0
2019-04-28 05:00:00	0	0	0
2019-04-28 06:00:00	0	0	0
2019-04-28 07:00:00	0	0	0
2019-04-28 08:00:00	0	0	0
2019-04-28 09:00:00	0	0	0
2019-04-28 10:00:00	0	0	0
2019-04-28 11:00:00	0	0	0
2019-04-28 12:00:00	0	0	0
2019-04-28 13:00:00	0	0	0
2019-04-28 14:00:00	0	0	0
2019-04-28 15:00:00	0	0	0
2019-04-28 16:00:00	0	0	0
2019-04-28 17:00:00	0	0	0
2019-04-28 18:00:00	0	0	0
2019-04-28 19:00:00	0	0	0
2019-04-28 20:00:00	0	0	0
2019-04-28 21:00:00	0	0	0
2019-04-28 22:00:00	0	0	0
2019-04-28 23:00:00	0	0	0
2019-04-29 00:00:00	0	0	0
2019-04-29 01:00:00	0	0	0
2019-04-29 02:00:00	0	0	0
2019-04-29 03:00:00	0	0	0
2019-04-29 04:00:00	0	0	0
2019-04-29 05:00:00	0	0	0
2019-04-29 06:00:00	0	0	0
2019-04-29 07:00:00	0	0	0
2019-04-29 08:00:00	0	0	0
2019-04-29 09:00:00	0	0	0
2019-04-29 10:00:00	0	0	0
2019-04-29 11:00:00	0	0	0
2019-04-29 12:00:00	0	0	0
2019-04-29 13:00:00	0	0	0
2019-04-29 14:00:00	0	0	0
2019-04-29 15:00:00	0	0	0
2019-04-29 16:00:00	0	0	0
2019-04-29 17:00:00	0	0	0
2019-04-29 18:00:00	0	0	0
2019-04-29 19:00:00	0	0	0
2019-04-29 20:00:00	0	0	0
2019-04-29 21:00:00	0	0	0
2019-04-29 22:00:00	0	0	0
2019-04-29 23:00:00	0	0	0
2019-04-30 00:00:00	0	0	0
2019-04-30 01:00:00	0	0	0
2019-04-30 02:00:00	0	0	0
2019-04-30 03:00:00	0	0	0
2019-04-30 04:00:00	0	0	0
2019-04-30 05:00:00	0	0	0
2019-04-30 06:00:00	0	0	0
2019-04-30 07:00:00	0	0	0
2019-04-30 08:00:00	0	0	0
2019-04-30 09:00:00	0	0	0
2019-04-30 10:00:00	0	0	0
2019-04-30 11:00:00	0	0	0
2019-04-30 12:00:00	0	0	0
2019-04-30 13:00:00	0	0	0
2019-04-30 14:00:00	0	0	0
2019-04-30 15:00:00	0	0	0
2019-04-30 16:00:00	0	0	0
2019-04-30 17:00:00	0	0	0
2019-04-30 18:00:00	0	0	0
2019-04-30 19:00:00	0	0	0
2019-04-30 20:00:00	0	0	0
2019-04-30 21:00:00	0	0	0
2019-04-30 22:00:00	0	0	0
2019-04-30 23:00:00	0	0	0
2019-05-01 00:00:00	0	0	0

## Sheet: PM 01240 021
Data/Hora	Intensidade(carros/hora)	Ocupacao(%)	Carga(%)
2019-04-01 00:00:00	0	0	0
2019-04-01 01:00:00	0	0	0
2019-04-01 02:00:00	0	0	0
2019-04-01 03:00:00	0	0	0
2019-04-01 04:00:00	0	0	0
2019-04-01 05:00:00	0	0	0
2019-04-01 06:00:00	0	0	0
2019-04-01 07:00:00	0	0	0
2019-04-01 08:00:00	0	0	0
2019-04-01 09:00:00	0	0	0
2019-04-01 10:00:00	0	0	0
2019-04-01 11:00:00	0	0	0
2019-04-01 12:00:00	0	0	0
2019-04-01 13:00:00	0	0	0
2019-04-01 14:00:00	0	0	0
2019-04-01 15:00:00	0	0	0
2019-04-01 16:00:00	0	0	0
2019-04-01 17:00:00	0	0	0
2019-04-01 18:00:00	0	0	0
2019-04-01 19:00:00	0	0	0
2019-04-01 20:00:00	0	0	0
2019-04-01 21:00:00	0	0	0
2019-04-01 22:00:00	0	0	0
2019-04-01 23:00:00	0	0	0
2019-04-02 00:00:00	0	0	0
2019-04-02 01:00:00	0	0	0
2019-04-02 02:00:00	0	0	0
2019-04-02 03:00:00	0	0	0
2019-04-02 04:00:00	0	0	0
2019-04-02 05:00:00	0	0	0
2019-04-02 06:00:00	0	0	0
2019-04-02 07:00:00	0	0	0
2019-04-02 08:00:00	0	0	0
2019-04-02 09:00:00	0	0	0
2019-04-02 10:00:00	0	0	0
2019-04-02 11:00:00	0	0	0
2019-04-02 12:00:00	0	0	0
2019-04-02 13:00:00	0	0	0
2019-04-02 14:00:00	0	0	0
2019-04-02 15:00:00	0	0	0
2019-04-02 16:00:00	0	0	0
2019-04-02 17:00:00	0	0	0
2019-04-02 18:00:00	0	0	0
2019-04-02 19:00:00	0	0	0
2019-04-02 20:00:00	0	0	0
2019-04-02 21:00:00	0	0	0
2019-04-02 22:00:00	0	0	0
2019-04-02 23:00:00	0	0	0
2019-04-03 00:00:00	0	0	0
2019-04-03 01:00:00	0	0	0
2019-04-03 02:00:00	0	0	0
2019-04-03 03:00:00	0	0	0
2019-04-03 04:00:00	0	0	0
2019-04-03 05:00:00	0	0	0
2019-04-03 06:00:00	0	0	0
2019-04-03 07:00:00	0	0	0
2019-04-03 08:00:00	0	0	0
2019-04-03 09:00:00	0	0	0
2019-04-03 10:00:00	0	0	0
2019-04-03 11:00:00	0	0	0
2019-04-03 12:00:00	0	0	0
2019-04-03 13:00:00	0	0	0
2019-04-03 14:00:00	0	0	0
2019-04-03 15:00:00	0	0	0
2019-04-03 16:00:00	0	0	0
2019-04-03 17:00:00	0	0	0
2019-04-03 18:00:00	0	0	0
2019-04-03 19:00:00	0	0	0
2019-04-03 20:00:00	0	0	0
2019-04-03 21:00:00	0	0	0
2019-04-03 22:00:00	0	0	0
2019-04-03 23:00:00	0	0	0
2019-04-04 00:00:00	0	0	0
2019-04-04 01:00:00	0	0	0
2019-04-04 02:00:00	0	0	0
2019-04-04 03:00:00	0	0	0
2019-04-04 04:00:00	0	0	0
2019-04-04 05:00:00	0	0	0
2019-04-04 06:00:00	0	0	0
2019-04-04 07:00:00	0	0	0
2019-04-04 08:00:00	0	0	0
2019-04-04 09:00:00	0	0	0
2019-04-04 10:00:00	0	0	0
2019-04-04 11:00:00	0	0	0
2019-04-04 12:00:00	0	0	0
2019-04-04 13:00:00	0	0	0
2019-04-04 14:00:00	0	0	0
2019-04-04 15:00:00	0	0	0
2019-04-04 16:00:00	0	0	0
2019-04-04 17:00:00	0	0	0
2019-04-04 18:00:00	0	0	0
2019-04-04 19:00:00	0	0	0
2019-04-04 20:00:00	0	0	0
2019-04-04 21:00:00	0	0	0
2019-04-04 22:00:00	0	0	0
2019-04-04 23:00:00	0	0	0
2019-04-05 00:00:00	0	0	0
2019-04-05 01:00:00	0	0	0
2019-04-05 02:00:00	0	0	0
2019-04-05 03:00:00	0	0	0
2019-04-05 04:00:00	0	0	0
2019-04-05 05:00:00	0	0	0
2019-04-05 06:00:00	0	0	0
2019-04-05 07:00:00	0	0	0
2019-04-05 08:00:00	0	0	0
2019-04-05 09:00:00	0	0	0
2019-04-05 10:00:00	0	0	0
2019-04-05 11:00:00	0	0	0
2019-04-05 12:00:00	0	0	0
2019-04-05 13:00:00	0	0	0
2019-04-05 14:00:00	0	0	0
2019-04-05 15:00:00	0	0	0
2019-04-05 16:00:00	0	0	0
2019-04-05 17:00:00	0	0	0
2019-04-05 18:00:00	0	0	0
2019-04-05 19:00:00	0	0	0
2019-04-05 20:00:00	0	0	0
2019-04-05 21:00:00	0	0	0
2019-04-05 22:00:00	0	0	0
2019-04-05 23:00:00	0	0	0
2019-04-06 00:00:00	0	0	0
2019-04-06 01:00:00	0	0	0
2019-04-06 02:00:00	0	0	0
2019-04-06 03:00:00	0	0	0
2019-04-06 04:00:00	0	0	0
2019-04-06 05:00:00	0	0	0
2019-04-06 06:00:00	0	0	0
2019-04-06 07:00:00	0	0	0
2019-04-06 08:00:00	0	0	0
2019-04-06 09:00:00	0	0	0
2019-04-06 10:00:00	0	0	0
2019-04-06 11:00:00	0	0	0
2019-04-06 12:00:00	0	0	0
2019-04-06 13:00:00	0	0	0
2019-04-06 14:00:00	0	0	0
2019-04-06 15:00:00	0	0	0
2019-04-06 16:00:00	0	0	0
2019-04-06 17:00:00	0	0	0
2019-04-06 18:00:00	0	0	0
2019-04-06 19:00:00	0	0	0
2019-04-06 20:00:00	0	0	0
2019-04-06 21:00:00	0	0	0
2019-04-06 22:00:00	0	0	0
2019-04-06 23:00:00	0	0	0
2019-04-07 00:00:00	0	0	0
2019-04-07 01:00:00	0	0	0
2019-04-07 02:00:00	0	0	0
2019-04-07 03:00:00	0	0	0
2019-04-07 04:00:00	0	0	0
2019-04-07 05:00:00	0	0	0
2019-04-07 06:00:00	0	0	0
2019-04-07 07:00:00	0	0	0
2019-04-07 08:00:00	0	0	0
2019-04-07 09:00:00	0	0	0
2019-04-07 10:00:00	0	0	0
2019-04-07 11:00:00	0	0	0
2019-04-07 12:00:00	0	0	0
2019-04-07 13:00:00	0	0	0
2019-04-07 14:00:00	0	0	0
2019-04-07 15:00:00	0	0	0
2019-04-07 16:00:00	0	0	0
2019-04-07 17:00:00	0	0	0
2019-04-07 18:00:00	0	0	0
2019-04-07 19:00:00	0	0	0
2019-04-07 20:00:00	0	0	0
2019-04-07 21:00:00	0	0	0
2019-04-07 22:00:00	0	0	0
2019-04-07 23:00:00	0	0	0
2019-04-08 00:00:00	0	0	0
2019-04-08 01:00:00	0	0	0
2019-04-08 02:00:00	0	0	0
2019-04-08 03:00:00	0	0	0
2019-04-08 04:00:00	0	0	0
2019-04-08 05:00:00	0	0	0
2019-04-08 06:00:00	0	0	0
2019-04-08 07:00:00	0	0	0
2019-04-08 08:00:00	0	0	0
2019-04-08 09:00:00	0	0	0
2019-04-08 10:00:00	0	0	0
2019-04-08 11:00:00	0	0	0
2019-04-08 12:00:00	0	0	0
2019-04-08 13:00:00	0	0	0
2019-04-08 14:00:00	0	0	0
2019-04-08 15:00:00	0	0	0
2019-04-08 16:00:00	0	0	0
2019-04-08 17:00:00	0	0	0
2019-04-08 18:00:00	0	0	0
2019-04-08 19:00:00	0	0	0
2019-04-08 20:00:00	0	0	0
2019-04-08 21:00:00	0	0	0
2019-04-08 22:00:00	0	0	0
2019-04-08 23:00:00	0	0	0
2019-04-09 00:00:00	0	0	0
2019-04-09 01:00:00	0	0	0
2019-04-09 02:00:00	0	0	0
2019-04-09 03:00:00	0	0	0
2019-04-09 04:00:00	0	0	0
2019-04-09 05:00:00	0	0	0
2019-04-09 06:00:00	0	0	0
2019-04-09 07:00:00	0	0	0
2019-04-09 08:00:00	0	0	0
2019-04-09 09:00:00	0	0	0
2019-04-09 10:00:00	0	0	0
2019-04-09 11:00:00	0	0	0
2019-04-09 12:00:00	0	0	0
2019-04-09 13:00:00	0	0	0
2019-04-09 14:00:00	0	0	0
2019-04-09 15:00:00	0	0	0
2019-04-09 16:00:00	0	0	0
2019-04-09 17:00:00	0	0	0
2019-04-09 18:00:00	0	0	0
2019-04-09 19:00:00	0	0	0
2019-04-09 20:00:00	0	0	0
2019-04-09 21:00:00	0	0	0
2019-04-09 22:00:00	0	0	0
2019-04-09 23:00:00	0	0	0
2019-04-10 00:00:00	0	0	0
2019-04-10 01:00:00	0	0	0
2019-04-10 02:00:00	0	0	0
2019-04-10 03:00:00	0	0	0
2019-04-10 04:00:00	0	0	0
2019-04-10 05:00:00	0	0	0
2019-04-10 06:00:00	0	0	0
2019-04-10 07:00:00	0	0	0
2019-04-10 08:00:00	0	0	0
2019-04-10 09:00:00	0	0	0
2019-04-10 10:00:00	0	0	0
2019-04-10 11:00:00	0	0	0
2019-04-10 12:00:00	0	0	0
2019-04-10 13:00:00	0	0	0
2019-04-10 14:00:00	0	0	0
2019-04-10 15:00:00	0	0	0
2019-04-10 16:00:00	0	0	0
2019-04-10 17:00:00	0	0	0
2019-04-10 18:00:00	0	0	0
2019-04-10 19:00:00	0	0	0
2019-04-10 20:00:00	0	0	0
2019-04-10 21:00:00	0	0	0
2019-04-10 22:00:00	0	0	0
2019-04-10 23:00:00	0	0	0
2019-04-11 00:00:00	0	0	0
2019-04-11 01:00:00	0	0	0
2019-04-11 02:00:00	0	0	0
2019-04-11 03:00:00	0	0	0
2019-04-11 04:00:00	0	0	0
2019-04-11 05:00:00	0	0	0
2019-04-11 06:00:00	0	0	0
2019-04-11 07:00:00	0	0	0
2019-04-11 08:00:00	0	0	0
2019-04-11 09:00:00	0	0	0
2019-04-11 10:00:00	0	0	0
2019-04-11 11:00:00	0	0	0
2019-04-11 12:00:00	0	0	0
2019-04-11 13:00:00	0	0	0
2019-04-11 14:00:00	0	0	0
2019-04-11 15:00:00	0	0	0
2019-04-11 16:00:00	0	0	0
2019-04-11 17:00:00	0	0	0
2019-04-11 18:00:00	0	0	0
2019-04-11 19:00:00	0	0	0
2019-04-11 20:00:00	0	0	0
2019-04-11 21:00:00	0	0	0
2019-04-11 22:00:00	0	0	0
2019-04-11 23:00:00	0	0	0
2019-04-12 00:00:00	0	0	0
2019-04-12 01:00:00	0	0	0
2019-04-12 02:00:00	0	0	0
2019-04-12 03:00:00	0	0	0
2019-04-12 04:00:00	0	0	0
2019-04-12 05:00:00	0	0	0
2019-04-12 06:00:00	0	0	0
2019-04-12 07:00:00	0	0	0
2019-04-12 08:00:00	0	0	0
2019-04-12 09:00:00	0	0	0
2019-04-12 10:00:00	0	0	0
2019-04-12 11:00:00	0	0	0
2019-04-12 12:00:00	0	0	0
2019-04-12 13:00:00	0	0	0
2019-04-12 14:00:00	0	0	0
2019-04-12 15:00:00	0	0	0
2019-04-12 16:00:00	0	0	0
2019-04-12 17:00:00	0	0	0
2019-04-12 18:00:00	0	0	0
2019-04-12 19:00:00	0	0	0
2019-04-12 20:00:00	0	0	0
2019-04-12 21:00:00	0	0	0
2019-04-12 22:00:00	0	0	0
2019-04-12 23:00:00	0	0	0
2019-04-13 00:00:00	0	0	0
2019-04-13 01:00:00	0	0	0
2019-04-13 02:00:00	0	0	0
2019-04-13 03:00:00	0	0	0
2019-04-13 04:00:00	0	0	0
2019-04-13 05:00:00	0	0	0
2019-04-13 06:00:00	0	0	0
2019-04-13 07:00:00	0	0	0
2019-04-13 08:00:00	0	0	0
2019-04-13 09:00:00	0	0	0
2019-04-13 10:00:00	0	0	0
2019-04-13 11:00:00	0	0	0
2019-04-13 12:00:00	0	0	0
2019-04-13 13:00:00	0	0	0
2019-04-13 14:00:00	0	0	0
2019-04-13 15:00:00	0	0	0
2019-04-13 16:00:00	0	0	0
2019-04-13 17:00:00	0	0	0
2019-04-13 18:00:00	0	0	0
2019-04-13 19:00:00	0	0	0
2019-04-13 20:00:00	0	0	0
2019-04-13 21:00:00	0	0	0
2019-04-13 22:00:00	0	0	0
2019-04-13 23:00:00	0	0	0
2019-04-14 00:00:00	0	0	0
2019-04-14 01:00:00	0	0	0
2019-04-14 02:00:00	0	0	0
2019-04-14 03:00:00	0	0	0
2019-04-14 04:00:00	0	0	0
2019-04-14 05:00:00	0	0	0
2019-04-14 06:00:00	0	0	0
2019-04-14 07:00:00	0	0	0
2019-04-14 08:00:00	0	0	0
2019-04-14 09:00:00	0	0	0
2019-04-14 10:00:00	0	0	0
2019-04-14 11:00:00	0	0	0
2019-04-14 12:00:00	0	0	0
2019-04-14 13:00:00	0	0	0
2019-04-14 14:00:00	0	0	0
2019-04-14 15:00:00	0	0	0
2019-04-14 16:00:00	0	0	0
2019-04-14 17:00:00	0	0	0
2019-04-14 18:00:00	0	0	0
2019-04-14 19:00:00	0	0	0
2019-04-14 20:00:00	0	0	0
2019-04-14 21:00:00	0	0	0
2019-04-14 22:00:00	0	0	0
2019-04-14 23:00:00	0	0	0
2019-04-15 00:00:00	0	0	0
2019-04-15 01:00:00	0	0	0
2019-04-15 02:00:00	0	0	0
2019-04-15 03:00:00	0	0	0
2019-04-15 04:00:00	0	0	0
2019-04-15 05:00:00	0	0	0
2019-04-15 06:00:00	0	0	0
2019-04-15 07:00:00	0	0	0
2019-04-15 08:00:00	0	0	0
2019-04-15 09:00:00	0	0	0
2019-04-15 10:00:00	0	0	0
2019-04-15 11:00:00	0	0	0
2019-04-15 12:00:00	0	0	0
2019-04-15 13:00:00	0	0	0
2019-04-15 14:00:00	0	0	0
2019-04-15 15:00:00	0	0	0
2019-04-15 16:00:00	0	0	0
2019-04-15 17:00:00	0	0	0
2019-04-15 18:00:00	0	0	0
2019-04-15 19:00:00	0	0	0
2019-04-15 20:00:00	0	0	0
2019-04-15 21:00:00	0	0	0
2019-04-15 22:00:00	0	0	0
2019-04-15 23:00:00	0	0	0
2019-04-16 00:00:00	0	0	0
2019-04-16 01:00:00	0	0	0
2019-04-16 02:00:00	0	0	0
2019-04-16 03:00:00	0	0	0
2019-04-16 04:00:00	0	0	0
2019-04-16 05:00:00	0	0	0
2019-04-16 06:00:00	0	0	0
2019-04-16 07:00:00	0	0	0
2019-04-16 08:00:00	0	0	0
2019-04-16 09:00:00	0	0	0
2019-04-16 10:00:00	0	0	0
2019-04-16 11:00:00	0	0	0
2019-04-16 12:00:00	0	0	0
2019-04-16 13:00:00	0	0	0
2019-04-16 14:00:00	0	0	0
2019-04-16 15:00:00	0	0	0
2019-04-16 16:00:00	0	0	0
2019-04-16 17:00:00	0	0	0
2019-04-16 18:00:00	0	0	0
2019-04-16 19:00:00	0	0	0
2019-04-16 20:00:00	0	0	0
2019-04-16 21:00:00	0	0	0
2019-04-16 22:00:00	0	0	0
2019-04-16 23:00:00	0	0	0
2019-04-17 00:00:00	0	0	0
2019-04-17 01:00:00	0	0	0
2019-04-17 02:00:00	0	0	0
2019-04-17 03:00:00	0	0	0
2019-04-17 04:00:00	0	0	0
2019-04-17 05:00:00	0	0	0
2019-04-17 06:00:00	0	0	0
2019-04-17 07:00:00	0	0	0
2019-04-17 08:00:00	0	0	0
2019-04-17 09:00:00	0	0	0
2019-04-17 10:00:00	0	0	0
2019-04-17 11:00:00	0	0	0
2019-04-17 12:00:00	0	0	0
2019-04-17 13:00:00	0	0	0
2019-04-17 14:00:00	0	0	0
2019-04-17 15:00:00	0	0	0
2019-04-17 16:00:00	0	0	0
2019-04-17 17:00:00	0	0	0
2019-04-17 18:00:00	0	0	0
2019-04-17 19:00:00	0	0	0
2019-04-17 20:00:00	0	0	0
2019-04-17 21:00:00	0	0	0
2019-04-17 22:00:00	0	0	0
2019-04-17 23:00:00	0	0	0
2019-04-18 00:00:00	0	0	0
2019-04-18 01:00:00	0	0	0
2019-04-18 02:00:00	0	0	0
2019-04-18 03:00:00	0	0	0
2019-04-18 04:00:00	0	0	0
2019-04-18 05:00:00	0	0	0
2019-04-18 06:00:00	0	0	0
2019-04-18 07:00:00	0	0	0
2019-04-18 08:00:00	0	0	0
2019-04-18 09:00:00	0	0	0
2019-04-18 10:00:00	0	0	0
2019-04-18 11:00:00	0	0	0
2019-04-18 12:00:00	0	0	0
2019-04-18 13:00:00	0	0	0
2019-04-18 14:00:00	0	0	0
2019-04-18 15:00:00	0	0	0
2019-04-18 16:00:00	0	0	0
2019-04-18 17:00:00	0	0	0
2019-04-18 18:00:00	0	0	0
2019-04-18 19:00:00	0	0	0
2019-04-18 20:00:00	0	0	0
2019-04-18 21:00:00	0	0	0
2019-04-18 22:00:00	0	0	0
2019-04-18 23:00:00	0	0	0
2019-04-19 00:00:00	0	0	0
2019-04-19 01:00:00	0	0	0
2019-04-19 02:00:00	0	0	0
2019-04-19 03:00:00	0	0	0
2019-04-19 04:00:00	0	0	0
2019-04-19 05:00:00	0	0	0
2019-04-19 06:00:00	0	0	0
2019-04-19 07:00:00	0	0	0
2019-04-19 08:00:00	0	0	0
2019-04-19 09:00:00	0	0	0
2019-04-19 10:00:00	0	0	0
2019-04-19 11:00:00	0	0	0
2019-04-19 12:00:00	0	0	0
2019-04-19 13:00:00	0	0	0
2019-04-19 14:00:00	0	0	0
2019-04-19 15:00:00	0	0	0
2019-04-19 16:00:00	0	0	0
2019-04-19 17:00:00	0	0	0
2019-04-19 18:00:00	0	0	0
2019-04-19 19:00:00	0	0	0
2019-04-19 20:00:00	0	0	0
2019-04-19 21:00:00	0	0	0
2019-04-19 22:00:00	0	0	0
2019-04-19 23:00:00	0	0	0
2019-04-20 00:00:00	0	0	0
2019-04-20 01:00:00	0	0	0
2019-04-20 02:00:00	0	0	0
2019-04-20 03:00:00	0	0	0
2019-04-20 04:00:00	0	0	0
2019-04-20 05:00:00	0	0	0
2019-04-20 06:00:00	0	0	0
2019-04-20 07:00:00	0	0	0
2019-04-20 08:00:00	0	0	0
2019-04-20 09:00:00	0	0	0
2019-04-20 10:00:00	0	0	0
2019-04-20 11:00:00	0	0	0
2019-04-20 12:00:00	0	0	0
2019-04-20 13:00:00	0	0	0
2019-04-20 14:00:00	0	0	0
2019-04-20 15:00:00	0	0	0
2019-04-20 16:00:00	0	0	0
2019-04-20 17:00:00	0	0	0
2019-04-20 18:00:00	0	0	0
2019-04-20 19:00:00	0	0	0
2019-04-20 20:00:00	0	0	0
2019-04-20 21:00:00	0	0	0
2019-04-20 22:00:00	0	0	0
2019-04-20 23:00:00	0	0	0
2019-04-21 00:00:00	0	0	0
2019-04-21 01:00:00	0	0	0
2019-04-21 02:00:00	0	0	0
2019-04-21 03:00:00	0	0	0
2019-04-21 04:00:00	0	0	0
2019-04-21 05:00:00	0	0	0
2019-04-21 06:00:00	0	0	0
2019-04-21 07:00:00	0	0	0
2019-04-21 08:00:00	0	0	0
2019-04-21 09:00:00	0	0	0
2019-04-21 10:00:00	0	0	0
2019-04-21 11:00:00	0	0	0
2019-04-21 12:00:00	0	0	0
2019-04-21 13:00:00	0	0	0
2019-04-21 14:00:00	0	0	0
2019-04-21 15:00:00	0	0	0
2019-04-21 16:00:00	0	0	0
2019-04-21 17:00:00	0	0	0
2019-04-21 18:00:00	0	0	0
2019-04-21 19:00:00	0	0	0
2019-04-21 20:00:00	0	0	0
2019-04-21 21:00:00	0	0	0
2019-04-21 22:00:00	0	0	0
2019-04-21 23:00:00	0	0	0
2019-04-22 00:00:00	0	0	0
2019-04-22 01:00:00	0	0	0
2019-04-22 02:00:00	0	0	0
2019-04-22 03:00:00	0	0	0
2019-04-22 04:00:00	0	0	0
2019-04-22 05:00:00	0	0	0
2019-04-22 06:00:00	0	0	0
2019-04-22 07:00:00	0	0	0
2019-04-22 08:00:00	0	0	0
2019-04-22 09:00:00	0	0	0
2019-04-22 10:00:00	0	0	0
2019-04-22 11:00:00	0	0	0
2019-04-22 12:00:00	0	0	0
2019-04-22 13:00:00	0	0	0
2019-04-22 14:00:00	0	0	0
2019-04-22 15:00:00	0	0	0
2019-04-22 16:00:00	0	0	0
2019-04-22 17:00:00	0	0	0
2019-04-22 18:00:00	0	0	0
2019-04-22 19:00:00	0	0	0
2019-04-22 20:00:00	0	0	0
2019-04-22 21:00:00	0	0	0
2019-04-22 22:00:00	0	0	0
2019-04-22 23:00:00	0	0	0
2019-04-23 00:00:00	0	0	0
2019-04-23 01:00:00	0	0	0
2019-04-23 02:00:00	0	0	0
2019-04-23 03:00:00	0	0	0
2019-04-23 04:00:00	0	0	0
2019-04-23 05:00:00	0	0	0
2019-04-23 06:00:00	0	0	0
2019-04-23 07:00:00	0	0	0
2019-04-23 08:00:00	0	0	0
2019-04-23 09:00:00	0	0	0
2019-04-23 10:00:00	0	0	0
2019-04-23 11:00:00	0	0	0
2019-04-23 12:00:00	0	0	0
2019-04-23 13:00:00	0	0	0
2019-04-23 14:00:00	0	0	0
2019-04-23 15:00:00	0	0	0
2019-04-23 16:00:00	0	0	0
2019-04-23 17:00:00	0	0	0
2019-04-23 18:00:00	0	0	0
2019-04-23 19:00:00	0	0	0
2019-04-23 20:00:00	0	0	0
2019-04-23 21:00:00	0	0	0
2019-04-23 22:00:00	0	0	0
2019-04-23 23:00:00	0	0	0
2019-04-24 00:00:00	0	0	0
2019-04-24 01:00:00	0	0	0
2019-04-24 02:00:00	0	0	0
2019-04-24 03:00:00	0	0	0
2019-04-24 04:00:00	0	0	0
2019-04-24 05:00:00	0	0	0
2019-04-24 06:00:00	0	0	0
2019-04-24 07:00:00	0	0	0
2019-04-24 08:00:00	0	0	0
2019-04-24 09:00:00	0	0	0
2019-04-24 10:00:00	0	0	0
2019-04-24 11:00:00	0	0	0
2019-04-24 12:00:00	0	0	0
2019-04-24 13:00:00	0	0	0
2019-04-24 14:00:00	0	0	0
2019-04-24 15:00:00	0	0	0
2019-04-24 16:00:00	0	0	0
2019-04-24 17:00:00	0	0	0
2019-04-24 18:00:00	0	0	0
2019-04-24 19:00:00	0	0	0
2019-04-24 20:00:00	0	0	0
2019-04-24 21:00:00	0	0	0
2019-04-24 22:00:00	0	0	0
2019-04-24 23:00:00	0	0	0
2019-04-25 00:00:00	0	0	0
2019-04-25 01:00:00	0	0	0
2019-04-25 02:00:00	0	0	0
2019-04-25 03:00:00	0	0	0
2019-04-25 04:00:00	0	0	0
2019-04-25 05:00:00	0	0	0
2019-04-25 06:00:00	0	0	0
2019-04-25 07:00:00	0	0	0
2019-04-25 08:00:00	0	0	0
2019-04-25 09:00:00	0	0	0
2019-04-25 10:00:00	0	0	0
2019-04-25 11:00:00	0	0	0
2019-04-25 12:00:00	0	0	0
2019-04-25 13:00:00	0	0	0
2019-04-25 14:00:00	0	0	0
2019-04-25 15:00:00	0	0	0
2019-04-25 16:00:00	0	0	0
2019-04-25 17:00:00	0	0	0
2019-04-25 18:00:00	0	0	0
2019-04-25 19:00:00	0	0	0
2019-04-25 20:00:00	0	0	0
2019-04-25 21:00:00	0	0	0
2019-04-25 22:00:00	0	0	0
2019-04-25 23:00:00	0	0	0
2019-04-26 00:00:00	0	0	0
2019-04-26 01:00:00	0	0	0
2019-04-26 02:00:00	0	0	0
2019-04-26 03:00:00	0	0	0
2019-04-26 04:00:00	0	0	0
2019-04-26 05:00:00	0	0	0
2019-04-26 06:00:00	0	0	0
2019-04-26 07:00:00	0	0	0
2019-04-26 08:00:00	0	0	0
2019-04-26 09:00:00	0	0	0
2019-04-26 10:00:00	0	0	0
2019-04-26 11:00:00	0	0	0
2019-04-26 12:00:00	0	0	0
2019-04-26 13:00:00	0	0	0
2019-04-26 14:00:00	0	0	0
2019-04-26 15:00:00	0	0	0
2019-04-26 16:00:00	0	0	0
2019-04-26 17:00:00	0	0	0
2019-04-26 18:00:00	0	0	0
2019-04-26 19:00:00	0	0	0
2019-04-26 20:00:00	0	0	0
2019-04-26 21:00:00	0	0	0
2019-04-26 22:00:00	0	0	0
2019-04-26 23:00:00	0	0	0
2019-04-27 00:00:00	0	0	0
2019-04-27 01:00:00	0	0	0
2019-04-27 02:00:00	0	0	0
2019-04-27 03:00:00	0	0	0
2019-04-27 04:00:00	0	0	0
2019-04-27 05:00:00	0	0	0
2019-04-27 06:00:00	0	0	0
2019-04-27 07:00:00	0	0	0
2019-04-27 08:00:00	0	0	0
2019-04-27 09:00:00	0	0	0
2019-04-27 10:00:00	0	0	0
2019-04-27 11:00:00	0	0	0
2019-04-27 12:00:00	0	0	0
2019-04-27 13:00:00	0	0	0
2019-04-27 14:00:00	0	0	0
2019-04-27 15:00:00	0	0	0
2019-04-27 16:00:00	0	0	0
2019-04-27 17:00:00	0	0	0
2019-04-27 18:00:00	0	0	0
2019-04-27 19:00:00	0	0	0
2019-04-27 20:00:00	0	0	0
2019-04-27 21:00:00	0	0	0
2019-04-27 22:00:00	0	0	0
2019-04-27 23:00:00	0	0	0
2019-04-28 00:00:00	0	0	0
2019-04-28 01:00:00	0	0	0
2019-04-28 02:00:00	0	0	0
2019-04-28 03:00:00	0	0	0
2019-04-28 04:00:00	0	0	0
2019-04-28 05:00:00	0	0	0
2019-04-28 06:00:00	0	0	0
2019-04-28 07:00:00	0	0	0
2019-04-28 08:00:00	0	0	0
2019-04-28 09:00:00	0	0	0
2019-04-28 10:00:00	0	0	0
2019-04-28 11:00:00	0	0	0
2019-04-28 12:00:00	0	0	0
2019-04-28 13:00:00	0	0	0
2019-04-28 14:00:00	0	0	0
2019-04-28 15:00:00	0	0	0
2019-04-28 16:00:00	0	0	0
2019-04-28 17:00:00	0	0	0
2019-04-28 18:00:00	0	0	0
2019-04-28 19:00:00	0	0	0
2019-04-28 20:00:00	0	0	0
2019-04-28 21:00:00	0	0	0
2019-04-28 22:00:00	0	0	0
2019-04-28 23:00:00	0	0	0
2019-04-29 00:00:00	0	0	0
2019-04-29 01:00:00	0	0	0
2019-04-29 02:00:00	0	0	0
2019-04-29 03:00:00	0	0	0
2019-04-29 04:00:00	0	0	0
2019-04-29 05:00:00	0	0	0
2019-04-29 06:00:00	0	0	0
2019-04-29 07:00:00	0	0	0
2019-04-29 08:00:00	0	0	0
2019-04-29 09:00:00	0	0	0
2019-04-29 10:00:00	0	0	0
2019-04-29 11:00:00	0	0	0
2019-04-29 12:00:00	0	0	0
2019-04-29 13:00:00	0	0	0
2019-04-29 14:00:00	0	0	0
2019-04-29 15:00:00	0	0	0
2019-04-29 16:00:00	0	0	0
2019-04-29 17:00:00	0	0	0
2019-04-29 18:00:00	0	0	0
2019-04-29 19:00:00	0	0	0
2019-04-29 20:00:00	0	0	0
2019-04-29 21:00:00	0	0	0
2019-04-29 22:00:00	0	0	0
2019-04-29 23:00:00	0	0	0
2019-04-30 00:00:00	0	0	0
2019-04-30 01:00:00	0	0	0
2019-04-30 02:00:00	0	0	0
2019-04-30 03:00:00	0	0	0
2019-04-30 04:00:00	0	0	0
2019-04-30 05:00:00	0	0	0
2019-04-30 06:00:00	0	0	0
2019-04-30 07:00:00	0	0	0
2019-04-30 08:00:00	0	0	0
2019-04-30 09:00:00	0	0	0
2019-04-30 10:00:00	0	0	0
2019-04-30 11:00:00	0	0	0
2019-04-30 12:00:00	0	0	0
2019-04-30 13:00:00	0	0	0
2019-04-30 14:00:00	0	0	0
2019-04-30 15:00:00	0	0	0
2019-04-30 16:00:00	0	0	0
2019-04-30 17:00:00	0	0	0
2019-04-30 18:00:00	0	0	0
2019-04-30 19:00:00	0	0	0
2019-04-30 20:00:00	0	0	0
2019-04-30 21:00:00	0	0	0
2019-04-30 22:00:00	0	0	0
2019-04-30 23:00:00	0	0	0
2019-05-01 00:00:00	0	0	0

## Sheet: PM 01240 022
Data/Hora	Intensidade(carros/hora)	Ocupacao(%)	Carga(%)
2019-04-01 00:00:00	0	0	0
2019-04-01 01:00:00	0	0	0
2019-04-01 02:00:00	0	0	0
2019-04-01 03:00:00	0	0	0
2019-04-01 04:00:00	0	0	0
2019-04-01 05:00:00	0	0	0
2019-04-01 06:00:00	0	0	0
2019-04-01 07:00:00	0	0	0
2019-04-01 08:00:00	0	0	0
2019-04-01 09:00:00	0	0	0
2019-04-01 10:00:00	0	0	0
2019-04-01 11:00:00	0	0	0
2019-04-01 12:00:00	0	0	0
2019-04-01 13:00:00	0	0	0
2019-04-01 14:00:00	0	0	0
2019-04-01 15:00:00	0	0	0
2019-04-01 16:00:00	0	0	0
2019-04-01 17:00:00	0	0	0
2019-04-01 18:00:00	0	0	0
2019-04-01 19:00:00	0	0	0
2019-04-01 20:00:00	0	0	0
2019-04-01 21:00:00	0	0	0
2019-04-01 22:00:00	0	0	0
2019-04-01 23:00:00	0	0	0
2019-04-02 00:00:00	0	0	0
2019-04-02 01:00:00	0	0	0
2019-04-02 02:00:00	0	0	0
2019-04-02 03:00:00	0	0	0
2019-04-02 04:00:00	0	0	0
2019-04-02 05:00:00	0	0	0
2019-04-02 06:00:00	0	0	0
2019-04-02 07:00:00	0	0	0
2019-04-02 08:00:00	0	0	0
2019-04-02 09:00:00	0	0	0
2019-04-02 10:00:00	0	0	0
2019-04-02 11:00:00	0	0	0
2019-04-02 12:00:00	0	0	0
2019-04-02 13:00:00	0	0	0
2019-04-02 14:00:00	0	0	0
2019-04-02 15:00:00	0	0	0
2019-04-02 16:00:00	0	0	0
2019-04-02 17:00:00	0	0	0
2019-04-02 18:00:00	0	0	0
2019-04-02 19:00:00	0	0	0
2019-04-02 20:00:00	0	0	0
2019-04-02 21:00:00	0	0	0
2019-04-02 22:00:00	0	0	0
2019-04-02 23:00:00	0	0	0
2019-04-03 00:00:00	0	0	0
2019-04-03 01:00:00	0	0	0
2019-04-03 02:00:00	0	0	0
2019-04-03 03:00:00	0	0	0
2019-04-03 04:00:00	0	0	0
2019-04-03 05:00:00	0	0	0
2019-04-03 06:00:00	0	0	0
2019-04-03 07:00:00	0	0	0
2019-04-03 08:00:00	0	0	0
2019-04-03 09:00:00	0	0	0
2019-04-03 10:00:00	0	0	0
2019-04-03 11:00:00	0	0	0
2019-04-03 12:00:00	0	0	0
2019-04-03 13:00:00	0	0	0
2019-04-03 14:00:00	0	0	0
2019-04-03 15:00:00	0	0	0
2019-04-03 16:00:00	0	0	0
2019-04-03 17:00:00	0	0	0
2019-04-03 18:00:00	0	0	0
2019-04-03 19:00:00	0	0	0
2019-04-03 20:00:00	0	0	0
2019-04-03 21:00:00	0	0	0
2019-04-03 22:00:00	0	0	0
2019-04-03 23:00:00	0	0	0
2019-04-04 00:00:00	0	0	0
2019-04-04 01:00:00	0	0	0
2019-04-04 02:00:00	0	0	0
2019-04-04 03:00:00	0	0	0
2019-04-04 04:00:00	0	0	0
2019-04-04 05:00:00	0	0	0
2019-04-04 06:00:00	0	0	0
2019-04-04 07:00:00	0	0	0
2019-04-04 08:00:00	0	0	0
2019-04-04 09:00:00	0	0	0
2019-04-04 10:00:00	0	0	0
2019-04-04 11:00:00	0	0	0
2019-04-04 12:00:00	0	0	0
2019-04-04 13:00:00	0	0	0
2019-04-04 14:00:00	0	0	0
2019-04-04 15:00:00	0	0	0
2019-04-04 16:00:00	0	0	0
2019-04-04 17:00:00	0	0	0
2019-04-04 18:00:00	0	0	0
2019-04-04 19:00:00	0	0	0
2019-04-04 20:00:00	0	0	0
2019-04-04 21:00:00	0	0	0
2019-04-04 22:00:00	0	0	0
2019-04-04 23:00:00	0	0	0
2019-04-05 00:00:00	0	0	0
2019-04-05 01:00:00	0	0	0
2019-04-05 02:00:00	0	0	0
2019-04-05 03:00:00	0	0	0
2019-04-05 04:00:00	0	0	0
2019-04-05 05:00:00	0	0	0
2019-04-05 06:00:00	0	0	0
2019-04-05 07:00:00	0	0	0
2019-04-05 08:00:00	0	0	0
2019-04-05 09:00:00	0	0	0
2019-04-05 10:00:00	0	0	0
2019-04-05 11:00:00	0	0	0
2019-04-05 12:00:00	0	0	0
2019-04-05 13:00:00	0	0	0
2019-04-05 14:00:00	0	0	0
2019-04-05 15:00:00	0	0	0
2019-04-05 16:00:00	0	0	0
2019-04-05 17:00:00	0	0	0
2019-04-05 18:00:00	0	0	0
2019-04-05 19:00:00	0	0	0
2019-04-05 20:00:00	0	0	0
2019-04-05 21:00:00	0	0	0
2019-04-05 22:00:00	0	0	0
2019-04-05 23:00:00	0	0	0
2019-04-06 00:00:00	0	0	0
2019-04-06 01:00:00	0	0	0
2019-04-06 02:00:00	0	0	0
2019-04-06 03:00:00	0	0	0
2019-04-06 04:00:00	0	0	0
2019-04-06 05:00:00	0	0	0
2019-04-06 06:00:00	0	0	0
2019-04-06 07:00:00	0	0	0
2019-04-06 08:00:00	0	0	0
2019-04-06 09:00:00	0	0	0
2019-04-06 10:00:00	0	0	0
2019-04-06 11:00:00	0	0	0
2019-04-06 12:00:00	0	0	0
2019-04-06 13:00:00	0	0	0
2019-04-06 14:00:00	0	0	0
2019-04-06 15:00:00	0	0	0
2019-04-06 16:00:00	0	0	0
2019-04-06 17:00:00	0	0	0
2019-04-06 18:00:00	0	0	0
2019-04-06 19:00:00	0	0	0
2019-04-06 20:00:00	0	0	0
2019-04-06 21:00:00	0	0	0
2019-04-06 22:00:00	0	0	0
2019-04-06 23:00:00	0	0	0
2019-04-07 00:00:00	0	0	0
2019-04-07 01:00:00	0	0	0
2019-04-07 02:00:00	0	0	0
2019-04-07 03:00:00	0	0	0
2019-04-07 04:00:00	0	0	0
2019-04-07 05:00:00	0	0	0
2019-04-07 06:00:00	0	0	0
2019-04-07 07:00:00	0	0	0
2019-04-07 08:00:00	0	0	0
2019-04-07 09:00:00	0	0	0
2019-04-07 10:00:00	0	0	0
2019-04-07 11:00:00	0	0	0
2019-04-07 12:00:00	0	0	0
2019-04-07 13:00:00	0	0	0
2019-04-07 14:00:00	0	0	0
2019-04-07 15:00:00	0	0	0
2019-04-07 16:00:00	0	0	0
2019-04-07 17:00:00	0	0	0
2019-04-07 18:00:00	0	0	0
2019-04-07 19:00:00	0	0	0
2019-04-07 20:00:00	0	0	0
2019-04-07 21:00:00	0	0	0
2019-04-07 22:00:00	0	0	0
2019-04-07 23:00:00	0	0	0
2019-04-08 00:00:00	0	0	0
2019-04-08 01:00:00	0	0	0
2019-04-08 02:00:00	0	0	0
2019-04-08 03:00:00	0	0	0
2019-04-08 04:00:00	0	0	0
2019-04-08 05:00:00	0	0	0
2019-04-08 06:00:00	0	0	0
2019-04-08 07:00:00	0	0	0
2019-04-08 08:00:00	0	0	0
2019-04-08 09:00:00	0	0	0
2019-04-08 10:00:00	0	0	0
2019-04-08 11:00:00	0	0	0
2019-04-08 12:00:00	0	0	0
2019-04-08 13:00:00	0	0	0
2019-04-08 14:00:00	0	0	0
2019-04-08 15:00:00	0	0	0
2019-04-08 16:00:00	0	0	0
2019-04-08 17:00:00	0	0	0
2019-04-08 18:00:00	0	0	0
2019-04-08 19:00:00	0	0	0
2019-04-08 20:00:00	0	0	0
2019-04-08 21:00:00	0	0	0
2019-04-08 22:00:00	0	0	0
2019-04-08 23:00:00	0	0	0
2019-04-09 00:00:00	0	0	0
2019-04-09 01:00:00	0	0	0
2019-04-09 02:00:00	0	0	0
2019-04-09 03:00:00	0	0	0
2019-04-09 04:00:00	0	0	0
2019-04-09 05:00:00	0	0	0
2019-04-09 06:00:00	0	0	0
2019-04-09 07:00:00	0	0	0
2019-04-09 08:00:00	0	0	0
2019-04-09 09:00:00	0	0	0
2019-04-09 10:00:00	0	0	0
2019-04-09 11:00:00	0	0	0
2019-04-09 12:00:00	0	0	0
2019-04-09 13:00:00	0	0	0
2019-04-09 14:00:00	0	0	0
2019-04-09 15:00:00	0	0	0
2019-04-09 16:00:00	0	0	0
2019-04-09 17:00:00	0	0	0
2019-04-09 18:00:00	0	0	0
2019-04-09 19:00:00	0	0	0
2019-04-09 20:00:00	0	0	0
2019-04-09 21:00:00	0	0	0
2019-04-09 22:00:00	0	0	0
2019-04-09 23:00:00	0	0	0
2019-04-10 00:00:00	0	0	0
2019-04-10 01:00:00	0	0	0
2019-04-10 02:00:00	0	0	0
2019-04-10 03:00:00	0	0	0
2019-04-10 04:00:00	0	0	0
2019-04-10 05:00:00	0	0	0
2019-04-10 06:00:00	0	0	0
2019-04-10 07:00:00	0	0	0
2019-04-10 08:00:00	0	0	0
2019-04-10 09:00:00	0	0	0
2019-04-10 10:00:00	0	0	0
2019-04-10 11:00:00	0	0	0
2019-04-10 12:00:00	0	0	0
2019-04-10 13:00:00	0	0	0
2019-04-10 14:00:00	0	0	0
2019-04-10 15:00:00	0	0	0
2019-04-10 16:00:00	0	0	0
2019-04-10 17:00:00	0	0	0
2019-04-10 18:00:00	0	0	0
2019-04-10 19:00:00	0	0	0
2019-04-10 20:00:00	0	0	0
2019-04-10 21:00:00	0	0	0
2019-04-10 22:00:00	0	0	0
2019-04-10 23:00:00	0	0	0
2019-04-11 00:00:00	0	0	0
2019-04-11 01:00:00	0	0	0
2019-04-11 02:00:00	0	0	0
2019-04-11 03:00:00	0	0	0
2019-04-11 04:00:00	0	0	0
2019-04-11 05:00:00	0	0	0
2019-04-11 06:00:00	0	0	0
2019-04-11 07:00:00	0	0	0
2019-04-11 08:00:00	0	0	0
2019-04-11 09:00:00	0	0	0
2019-04-11 10:00:00	0	0	0
2019-04-11 11:00:00	0	0	0
2019-04-11 12:00:00	0	0	0
2019-04-11 13:00:00	0	0	0
2019-04-11 14:00:00	0	0	0
2019-04-11 15:00:00	0	0	0
2019-04-11 16:00:00	0	0	0
2019-04-11 17:00:00	0	0	0
2019-04-11 18:00:00	0	0	0
2019-04-11 19:00:00	0	0	0
2019-04-11 20:00:00	0	0	0
2019-04-11 21:00:00	0	0	0
2019-04-11 22:00:00	0	0	0
2019-04-11 23:00:00	0	0	0
2019-04-12 00:00:00	0	0	0
2019-04-12 01:00:00	0	0	0
2019-04-12 02:00:00	0	0	0
2019-04-12 03:00:00	0	0	0
2019-04-12 04:00:00	0	0	0
2019-04-12 05:00:00	0	0	0
2019-04-12 06:00:00	0	0	0
2019-04-12 07:00:00	0	0	0
2019-04-12 08:00:00	0	0	0
2019-04-12 09:00:00	0	0	0
2019-04-12 10:00:00	0	0	0
2019-04-12 11:00:00	0	0	0
2019-04-12 12:00:00	0	0	0
2019-04-12 13:00:00	0	0	0
2019-04-12 14:00:00	0	0	0
2019-04-12 15:00:00	0	0	0
2019-04-12 16:00:00	0	0	0
2019-04-12 17:00:00	0	0	0
2019-04-12 18:00:00	0	0	0
2019-04-12 19:00:00	0	0	0
2019-04-12 20:00:00	0	0	0
2019-04-12 21:00:00	0	0	0
2019-04-12 22:00:00	0	0	0
2019-04-12 23:00:00	0	0	0
2019-04-13 00:00:00	0	0	0
2019-04-13 01:00:00	0	0	0
2019-04-13 02:00:00	0	0	0
2019-04-13 03:00:00	0	0	0
2019-04-13 04:00:00	0	0	0
2019-04-13 05:00:00	0	0	0
2019-04-13 06:00:00	0	0	0
2019-04-13 07:00:00	0	0	0
2019-04-13 08:00:00	0	0	0
2019-04-13 09:00:00	0	0	0
2019-04-13 10:00:00	0	0	0
2019-04-13 11:00:00	0	0	0
2019-04-13 12:00:00	0	0	0
2019-04-13 13:00:00	0	0	0
2019-04-13 14:00:00	0	0	0
2019-04-13 15:00:00	0	0	0
2019-04-13 16:00:00	0	0	0
2019-04-13 17:00:00	0	0	0
2019-04-13 18:00:00	0	0	0
2019-04-13 19:00:00	0	0	0
2019-04-13 20:00:00	0	0	0
2019-04-13 21:00:00	0	0	0
2019-04-13 22:00:00	0	0	0
2019-04-13 23:00:00	0	0	0
2019-04-14 00:00:00	0	0	0
2019-04-14 01:00:00	0	0	0
2019-04-14 02:00:00	0	0	0
2019-04-14 03:00:00	0	0	0
2019-04-14 04:00:00	0	0	0
2019-04-14 05:00:00	0	0	0
2019-04-14 06:00:00	0	0	0
2019-04-14 07:00:00	0	0	0
2019-04-14 08:00:00	0	0	0
2019-04-14 09:00:00	0	0	0
2019-04-14 10:00:00	0	0	0
2019-04-14 11:00:00	0	0	0
2019-04-14 12:00:00	0	0	0
2019-04-14 13:00:00	0	0	0
2019-04-14 14:00:00	0	0	0
2019-04-14 15:00:00	0	0	0
2019-04-14 16:00:00	0	0	0
2019-04-14 17:00:00	0	0	0
2019-04-14 18:00:00	0	0	0
2019-04-14 19:00:00	0	0	0
2019-04-14 20:00:00	0	0	0
2019-04-14 21:00:00	0	0	0
2019-04-14 22:00:00	0	0	0
2019-04-14 23:00:00	0	0	0
2019-04-15 00:00:00	0	0	0
2019-04-15 01:00:00	0	0	0
2019-04-15 02:00:00	0	0	0
2019-04-15 03:00:00	0	0	0
2019-04-15 04:00:00	0	0	0
2019-04-15 05:00:00	0	0	0
2019-04-15 06:00:00	0	0	0
2019-04-15 07:00:00	0	0	0
2019-04-15 08:00:00	0	0	0
2019-04-15 09:00:00	0	0	0
2019-04-15 10:00:00	0	0	0
2019-04-15 11:00:00	0	0	0
2019-04-15 12:00:00	0	0	0
2019-04-15 13:00:00	0	0	0
2019-04-15 14:00:00	0	0	0
2019-04-15 15:00:00	0	0	0
2019-04-15 16:00:00	0	0	0
2019-04-15 17:00:00	0	0	0
2019-04-15 18:00:00	0	0	0
2019-04-15 19:00:00	0	0	0
2019-04-15 20:00:00	0	0	0
2019-04-15 21:00:00	0	0	0
2019-04-15 22:00:00	0	0	0
2019-04-15 23:00:00	0	0	0
2019-04-16 00:00:00	0	0	0
2019-04-16 01:00:00	0	0	0
2019-04-16 02:00:00	0	0	0
2019-04-16 03:00:00	0	0	0
2019-04-16 04:00:00	0	0	0
2019-04-16 05:00:00	0	0	0
2019-04-16 06:00:00	0	0	0
2019-04-16 07:00:00	0	0	0
2019-04-16 08:00:00	0	0	0
2019-04-16 09:00:00	0	0	0
2019-04-16 10:00:00	0	0	0
2019-04-16 11:00:00	0	0	0
2019-04-16 12:00:00	0	0	0
2019-04-16 13:00:00	0	0	0
2019-04-16 14:00:00	0	0	0
2019-04-16 15:00:00	0	0	0
2019-04-16 16:00:00	0	0	0
2019-04-16 17:00:00	0	0	0
2019-04-16 18:00:00	0	0	0
2019-04-16 19:00:00	0	0	0
2019-04-16 20:00:00	0	0	0
2019-04-16 21:00:00	0	0	0
2019-04-16 22:00:00	0	0	0
2019-04-16 23:00:00	0	0	0
2019-04-17 00:00:00	0	0	0
2019-04-17 01:00:00	0	0	0
2019-04-17 02:00:00	0	0	0
2019-04-17 03:00:00	0	0	0
2019-04-17 04:00:00	0	0	0
2019-04-17 05:00:00	0	0	0
2019-04-17 06:00:00	0	0	0
2019-04-17 07:00:00	0	0	0
2019-04-17 08:00:00	0	0	0
2019-04-17 09:00:00	0	0	0
2019-04-17 10:00:00	0	0	0
2019-04-17 11:00:00	0	0	0
2019-04-17 12:00:00	0	0	0
2019-04-17 13:00:00	0	0	0
2019-04-17 14:00:00	0	0	0
2019-04-17 15:00:00	0	0	0
2019-04-17 16:00:00	0	0	0
2019-04-17 17:00:00	0	0	0
2019-04-17 18:00:00	0	0	0
2019-04-17 19:00:00	0	0	0
2019-04-17 20:00:00	0	0	0
2019-04-17 21:00:00	0	0	0
2019-04-17 22:00:00	0	0	0
2019-04-17 23:00:00	0	0	0
2019-04-18 00:00:00	0	0	0
2019-04-18 01:00:00	0	0	0
2019-04-18 02:00:00	0	0	0
2019-04-18 03:00:00	0	0	0
2019-04-18 04:00:00	0	0	0
2019-04-18 05:00:00	0	0	0
2019-04-18 06:00:00	0	0	0
2019-04-18 07:00:00	0	0	0
2019-04-18 08:00:00	0	0	0
2019-04-18 09:00:00	0	0	0
2019-04-18 10:00:00	0	0	0
2019-04-18 11:00:00	0	0	0
2019-04-18 12:00:00	0	0	0
2019-04-18 13:00:00	0	0	0
2019-04-18 14:00:00	0	0	0
2019-04-18 15:00:00	0	0	0
2019-04-18 16:00:00	0	0	0
2019-04-18 17:00:00	0	0	0
2019-04-18 18:00:00	0	0	0
2019-04-18 19:00:00	0	0	0
2019-04-18 20:00:00	0	0	0
2019-04-18 21:00:00	0	0	0
2019-04-18 22:00:00	0	0	0
2019-04-18 23:00:00	0	0	0
2019-04-19 00:00:00	0	0	0
2019-04-19 01:00:00	0	0	0
2019-04-19 02:00:00	0	0	0
2019-04-19 03:00:00	0	0	0
2019-04-19 04:00:00	0	0	0
2019-04-19 05:00:00	0	0	0
2019-04-19 06:00:00	0	0	0
2019-04-19 07:00:00	0	0	0
2019-04-19 08:00:00	0	0	0
2019-04-19 09:00:00	0	0	0
2019-04-19 10:00:00	0	0	0
2019-04-19 11:00:00	0	0	0
2019-04-19 12:00:00	0	0	0
2019-04-19 13:00:00	0	0	0
2019-04-19 14:00:00	0	0	0
2019-04-19 15:00:00	0	0	0
2019-04-19 16:00:00	0	0	0
2019-04-19 17:00:00	0	0	0
2019-04-19 18:00:00	0	0	0
2019-04-19 19:00:00	0	0	0
2019-04-19 20:00:00	0	0	0
2019-04-19 21:00:00	0	0	0
2019-04-19 22:00:00	0	0	0
2019-04-19 23:00:00	0	0	0
2019-04-20 00:00:00	0	0	0
2019-04-20 01:00:00	0	0	0
2019-04-20 02:00:00	0	0	0
2019-04-20 03:00:00	0	0	0
2019-04-20 04:00:00	0	0	0
2019-04-20 05:00:00	0	0	0
2019-04-20 06:00:00	0	0	0
2019-04-20 07:00:00	0	0	0
2019-04-20 08:00:00	0	0	0
2019-04-20 09:00:00	0	0	0
2019-04-20 10:00:00	0	0	0
2019-04-20 11:00:00	0	0	0
2019-04-20 12:00:00	0	0	0
2019-04-20 13:00:00	0	0	0
2019-04-20 14:00:00	0	0	0
2019-04-20 15:00:00	0	0	0
2019-04-20 16:00:00	0	0	0
2019-04-20 17:00:00	0	0	0
2019-04-20 18:00:00	0	0	0
2019-04-20 19:00:00	0	0	0
2019-04-20 20:00:00	0	0	0
2019-04-20 21:00:00	0	0	0
2019-04-20 22:00:00	0	0	0
2019-04-20 23:00:00	0	0	0
2019-04-21 00:00:00	0	0	0
2019-04-21 01:00:00	0	0	0
2019-04-21 02:00:00	0	0	0
2019-04-21 03:00:00	0	0	0
2019-04-21 04:00:00	0	0	0
2019-04-21 05:00:00	0	0	0
2019-04-21 06:00:00	0	0	0
2019-04-21 07:00:00	0	0	0
2019-04-21 08:00:00	0	0	0
2019-04-21 09:00:00	0	0	0
2019-04-21 10:00:00	0	0	0
2019-04-21 11:00:00	0	0	0
2019-04-21 12:00:00	0	0	0
2019-04-21 13:00:00	0	0	0
2019-04-21 14:00:00	0	0	0
2019-04-21 15:00:00	0	0	0
2019-04-21 16:00:00	0	0	0
2019-04-21 17:00:00	0	0	0
2019-04-21 18:00:00	0	0	0
2019-04-21 19:00:00	0	0	0
2019-04-21 20:00:00	0	0	0
2019-04-21 21:00:00	0	0	0
2019-04-21 22:00:00	0	0	0
2019-04-21 23:00:00	0	0	0
2019-04-22 00:00:00	0	0	0
2019-04-22 01:00:00	0	0	0
2019-04-22 02:00:00	0	0	0
2019-04-22 03:00:00	0	0	0
2019-04-22 04:00:00	0	0	0
2019-04-22 05:00:00	0	0	0
2019-04-22 06:00:00	0	0	0
2019-04-22 07:00:00	0	0	0
2019-04-22 08:00:00	0	0	0
2019-04-22 09:00:00	0	0	0
2019-04-22 10:00:00	0	0	0
2019-04-22 11:00:00	0	0	0
2019-04-22 12:00:00	0	0	0
2019-04-22 13:00:00	0	0	0
2019-04-22 14:00:00	0	0	0
2019-04-22 15:00:00	0	0	0
2019-04-22 16:00:00	0	0	0
2019-04-22 17:00:00	0	0	0
2019-04-22 18:00:00	0	0	0
2019-04-22 19:00:00	0	0	0
2019-04-22 20:00:00	0	0	0
2019-04-22 21:00:00	0	0	0
2019-04-22 22:00:00	0	0	0
2019-04-22 23:00:00	0	0	0
2019-04-23 00:00:00	0	0	0
2019-04-23 01:00:00	0	0	0
2019-04-23 02:00:00	0	0	0
2019-04-23 03:00:00	0	0	0
2019-04-23 04:00:00	0	0	0
2019-04-23 05:00:00	0	0	0
2019-04-23 06:00:00	0	0	0
2019-04-23 07:00:00	0	0	0
2019-04-23 08:00:00	0	0	0
2019-04-23 09:00:00	0	0	0
2019-04-23 10:00:00	0	0	0
2019-04-23 11:00:00	0	0	0
2019-04-23 12:00:00	0	0	0
2019-04-23 13:00:00	0	0	0
2019-04-23 14:00:00	0	0	0
2019-04-23 15:00:00	0	0	0
2019-04-23 16:00:00	0	0	0
2019-04-23 17:00:00	0	0	0
2019-04-23 18:00:00	0	0	0
2019-04-23 19:00:00	0	0	0
2019-04-23 20:00:00	0	0	0
2019-04-23 21:00:00	0	0	0
2019-04-23 22:00:00	0	0	0
2019-04-23 23:00:00	0	0	0
2019-04-24 00:00:00	0	0	0
2019-04-24 01:00:00	0	0	0
2019-04-24 02:00:00	0	0	0
2019-04-24 03:00:00	0	0	0
2019-04-24 04:00:00	0	0	0
2019-04-24 05:00:00	0	0	0
2019-04-24 06:00:00	0	0	0
2019-04-24 07:00:00	0	0	0
2019-04-24 08:00:00	0	0	0
2019-04-24 09:00:00	0	0	0
2019-04-24 10:00:00	0	0	0
2019-04-24 11:00:00	0	0	0
2019-04-24 12:00:00	0	0	0
2019-04-24 13:00:00	0	0	0
2019-04-24 14:00:00	0	0	0
2019-04-24 15:00:00	0	0	0
2019-04-24 16:00:00	0	0	0
2019-04-24 17:00:00	0	0	0
2019-04-24 18:00:00	0	0	0
2019-04-24 19:00:00	0	0	0
2019-04-24 20:00:00	0	0	0
2019-04-24 21:00:00	0	0	0
2019-04-24 22:00:00	0	0	0
2019-04-24 23:00:00	0	0	0
2019-04-25 00:00:00	0	0	0
2019-04-25 01:00:00	0	0	0
2019-04-25 02:00:00	0	0	0
2019-04-25 03:00:00	0	0	0
2019-04-25 04:00:00	0	0	0
2019-04-25 05:00:00	0	0	0
2019-04-25 06:00:00	0	0	0
2019-04-25 07:00:00	0	0	0
2019-04-25 08:00:00	0	0	0
2019-04-25 09:00:00	0	0	0
2019-04-25 10:00:00	0	0	0
2019-04-25 11:00:00	0	0	0
2019-04-25 12:00:00	0	0	0
2019-04-25 13:00:00	0	0	0
2019-04-25 14:00:00	0	0	0
2019-04-25 15:00:00	0	0	0
2019-04-25 16:00:00	0	0	0
2019-04-25 17:00:00	0	0	0
2019-04-25 18:00:00	0	0	0
2019-04-25 19:00:00	0	0	0
2019-04-25 20:00:00	0	0	0
2019-04-25 21:00:00	0	0	0
2019-04-25 22:00:00	0	0	0
2019-04-25 23:00:00	0	0	0
2019-04-26 00:00:00	0	0	0
2019-04-26 01:00:00	0	0	0
2019-04-26 02:00:00	0	0	0
2019-04-26 03:00:00	0	0	0
2019-04-26 04:00:00	0	0	0
2019-04-26 05:00:00	0	0	0
2019-04-26 06:00:00	0	0	0
2019-04-26 07:00:00	0	0	0
2019-04-26 08:00:00	0	0	0
2019-04-26 09:00:00	0	0	0
2019-04-26 10:00:00	0	0	0
2019-04-26 11:00:00	0	0	0
2019-04-26 12:00:00	0	0	0
2019-04-26 13:00:00	0	0	0
2019-04-26 14:00:00	0	0	0
2019-04-26 15:00:00	0	0	0
2019-04-26 16:00:00	0	0	0
2019-04-26 17:00:00	0	0	0
2019-04-26 18:00:00	0	0	0
2019-04-26 19:00:00	0	0	0
2019-04-26 20:00:00	0	0	0
2019-04-26 21:00:00	0	0	0
2019-04-26 22:00:00	0	0	0
2019-04-26 23:00:00	0	0	0
2019-04-27 00:00:00	0	0	0
2019-04-27 01:00:00	0	0	0
2019-04-27 02:00:00	0	0	0
2019-04-27 03:00:00	0	0	0
2019-04-27 04:00:00	0	0	0
2019-04-27 05:00:00	0	0	0
2019-04-27 06:00:00	0	0	0
2019-04-27 07:00:00	0	0	0
2019-04-27 08:00:00	0	0	0
2019-04-27 09:00:00	1	0	0.08
2019-04-27 10:00:00	0	0	0
2019-04-27 11:00:00	0	0	0
2019-04-27 12:00:00	0	0	0
2019-04-27 13:00:00	0	0	0
2019-04-27 14:00:00	0	0	0
2019-04-27 15:00:00	0	0	0
2019-04-27 16:00:00	0	0	0
2019-04-27 17:00:00	0	0	0
2019-04-27 18:00:00	0	0	0
2019-04-27 19:00:00	0	0	0
2019-04-27 20:00:00	0	0	0
2019-04-27 21:00:00	0	0	0
2019-04-27 22:00:00	0	0	0
2019-04-27 23:00:00	0	0	0
2019-04-28 00:00:00	0	0	0
2019-04-28 01:00:00	0	0	0
2019-04-28 02:00:00	0	0	0
2019-04-28 03:00:00	0	0	0
2019-04-28 04:00:00	0	0	0
2019-04-28 05:00:00	0	0	0
2019-04-28 06:00:00	0	0	0
2019-04-28 07:00:00	0	0	0
2019-04-28 08:00:00	0	0	0
2019-04-28 09:00:00	0	0	0
2019-04-28 10:00:00	0	0	0
2019-04-28 11:00:00	0	0	0
2019-04-28 12:00:00	0	0	0
2019-04-28 13:00:00	0	0	0
2019-04-28 14:00:00	0	0	0
2019-04-28 15:00:00	0	0	0
2019-04-28 16:00:00	0	0	0
2019-04-28 17:00:00	0	0	0
2019-04-28 18:00:00	0	0	0
2019-04-28 19:00:00	0	0	0
2019-04-28 20:00:00	0	0	0
2019-04-28 21:00:00	0	0	0
2019-04-28 22:00:00	0	0	0
2019-04-28 23:00:00	0	0	0
2019-04-29 00:00:00	0	0	0
2019-04-29 01:00:00	0	0	0
2019-04-29 02:00:00	0	0	0
2019-04-29 03:00:00	0	0	0
2019-04-29 04:00:00	0	0	0
2019-04-29 05:00:00	0	0	0
2019-04-29 06:00:00	0	0	0
2019-04-29 07:00:00	0	0	0
2019-04-29 08:00:00	0	0	0
2019-04-29 09:00:00	0	0	0
2019-04-29 10:00:00	0	0	0
2019-04-29 11:00:00	0	0	0
2019-04-29 12:00:00	0	0	0
2019-04-29 13:00:00	0	0	0
2019-04-29 14:00:00	0	0	0
2019-04-29 15:00:00	0	0	0
2019-04-29 16:00:00	0	0	0
2019-04-29 17:00:00	0	0	0
2019-04-29 18:00:00	0	0	0
2019-04-29 19:00:00	0	0	0
2019-04-29 20:00:00	0	0	0
2019-04-29 21:00:00	0	0	0
2019-04-29 22:00:00	0	0	0
2019-04-29 23:00:00	0	0	0
2019-04-30 00:00:00	0	0	0
2019-04-30 01:00:00	0	0	0
2019-04-30 02:00:00	0	0	0
2019-04-30 03:00:00	0	0	0
2019-04-30 04:00:00	0	0	0
2019-04-30 05:00:00	0	0	0
2019-04-30 06:00:00	0	0	0
2019-04-30 07:00:00	0	0	0
2019-04-30 08:00:00	0	0	0
2019-04-30 09:00:00	0	0	0
2019-04-30 10:00:00	0	0	0
2019-04-30 11:00:00	0	0	0
2019-04-30 12:00:00	0	0	0
2019-04-30 13:00:00	0	0	0
2019-04-30 14:00:00	0	0	0
2019-04-30 15:00:00	0	0	0
2019-04-30 16:00:00	0	0	0
2019-04-30 17:00:00	0	0	0
2019-04-30 18:00:00	0	0	0
2019-04-30 19:00:00	0	0	0
2019-04-30 20:00:00	0	0	0
2019-04-30 21:00:00	0	0	0
2019-04-30 22:00:00	0	0	0
2019-04-30 23:00:00	0	0	0
2019-05-01 00:00:00	0	0	0

## Sheet: PM 01240 031
Data/Hora	Intensidade(carros/hora)	Ocupacao(%)	Carga(%)
2019-04-01 00:00:00	0	9.78	2.89
2019-04-01 01:00:00	0	9.08	2.75
2019-04-01 02:00:00	0	9.5	2.67
2019-04-01 03:00:00	0	9.67	2.67
2019-04-01 04:00:00	0	9.67	2.84
2019-04-01 05:00:00	0	9.5	2.75
2019-04-01 06:00:00	0	9.67	2.84
2019-04-01 07:00:00	0	9.5	2.75
2019-04-01 08:00:00	0	9.67	2.75
2019-04-01 09:00:00	0	9.67	2.84
2019-04-01 10:00:00	0	9.67	2.84
2019-04-01 11:00:00	0	9.5	2.75
2019-04-01 12:00:00	0	9.67	2.84
2019-04-01 13:00:00	0	9.5	2.67
2019-04-01 14:00:00	0	9.67	2.75
2019-04-01 15:00:00	0	9.67	2.84
2019-04-01 16:00:00	0	9.5	2.75
2019-04-01 17:00:00	0	9.67	2.84
2019-04-01 18:00:00	0	9.5	2.75
2019-04-01 19:00:00	0	9.67	2.84
2019-04-01 20:00:00	0	9.67	2.84
2019-04-01 21:00:00	0	9.5	2.75
2019-04-01 22:00:00	0	9.67	2.67
2019-04-01 23:00:00	0	9.83	2.75
2019-04-02 00:00:00	0	9.78	2.78
2019-04-02 01:00:00	0	9.17	2.59
2019-04-02 02:00:00	0	9	2.42
2019-04-02 03:00:00	0	9.67	2.75
2019-04-02 04:00:00	0	9.67	2.84
2019-04-02 05:00:00	0	9.5	2.75
2019-04-02 06:00:00	0	9.58	2.84
2019-04-02 07:00:00	0	9.17	2.84
2019-04-02 08:00:00	0	9.5	2.75
2019-04-02 09:00:00	0	9.67	2.84
2019-04-02 10:00:00	0	9.5	2.75
2019-04-02 11:00:00	0	9.67	2.75
2019-04-02 12:00:00	0	9.67	2.84
2019-04-02 13:00:00	0	9.5	2.75
2019-04-02 14:00:00	0	9.67	2.58
2019-04-02 15:00:00	0	9.67	2.67
2019-04-02 16:00:00	0	9.5	2.75
2019-04-02 17:00:00	0	9.67	2.84
2019-04-02 18:00:00	0	9.67	2.84
2019-04-02 19:00:00	0	9.5	2.75
2019-04-02 20:00:00	0	9.67	2.84
2019-04-02 21:00:00	0	9.67	2.84
2019-04-02 22:00:00	0	9.5	2.75
2019-04-02 23:00:00	0	9.67	2.84
2019-04-03 00:00:00	0	9.55	2.78
2019-04-03 01:00:00	0	8.58	2.42
2019-04-03 02:00:00	0	8.58	2.5
2019-04-03 03:00:00	0	9.42	2.5
2019-04-03 04:00:00	0	9.17	2.67
2019-04-03 05:00:00	0	9.75	2.84
2019-04-03 06:00:00	0	9.58	2.75
2019-04-03 07:00:00	0	9.67	2.84
2019-04-03 08:00:00	0	9.58	2.75
2019-04-03 09:00:00	0	9.75	2.84
2019-04-03 10:00:00	0	9.67	2.84
2019-04-03 11:00:00	0	9.5	2.67
2019-04-03 12:00:00	0	9.67	2.75
2019-04-03 13:00:00	0	9.67	2.75
2019-04-03 14:00:00	0	9.5	2.75
2019-04-03 15:00:00	0	9.67	2.84
2019-04-03 16:00:00	0	9.5	2.75
2019-04-03 17:00:00	0	9.67	2.84
2019-04-03 18:00:00	0	9.83	2.84
2019-04-03 19:00:00	0	9.5	2.67
2019-04-03 20:00:00	0	9.67	2.67
2019-04-03 21:00:00	0	9.5	2.67
2019-04-03 22:00:00	0	9.67	2.84
2019-04-03 23:00:00	0	9.67	2.84
2019-04-04 00:00:00	0	9.55	2.78
2019-04-04 01:00:00	0	9	2.67
2019-04-04 02:00:00	0	8.42	2.5
2019-04-04 03:00:00	0	9.67	2.84
2019-04-04 04:00:00	0	9.67	2.84
2019-04-04 05:00:00	0	9.5	2.67
2019-04-04 06:00:00	0	9.67	2.67
2019-04-04 07:00:00	0	9.5	2.58
2019-04-04 08:00:00	0	9.67	2.75
2019-04-04 09:00:00	0	9.67	2.84
2019-04-04 10:00:00	0	9.5	2.75
2019-04-04 11:00:00	0	9.67	2.84
2019-04-04 12:00:00	0	9.67	2.84
2019-04-04 13:00:00	0	9.5	2.75
2019-04-04 14:00:00	0	9.08	2.84
2019-04-04 15:00:00	0	8.92	2.75
2019-04-04 16:00:00	0	9.67	2.75
2019-04-04 17:00:00	0	9.67	2.67
2019-04-04 18:00:00	0	9.5	2.5
2019-04-04 19:00:00	0	9.67	2.75
2019-04-04 20:00:00	0	9.5	2.67
2019-04-04 21:00:00	0	9.08	2.67
2019-04-04 22:00:00	0	9.08	2.75
2019-04-04 23:00:00	0	9.5	2.5
2019-04-05 00:00:00	0	9.55	2.67
2019-04-05 01:00:00	0	7.92	2.33
2019-04-05 02:00:00	0	8.5	2.33
2019-04-05 03:00:00	0	8.58	2.67
2019-04-05 04:00:00	0	8.33	2.5
2019-04-05 05:00:00	0	9.08	2.42
2019-04-05 06:00:00	0	7.92	2.33
2019-04-05 07:00:00	0	9.67	2.67
2019-04-05 08:00:00	0	9.67	2.75
2019-04-05 09:00:00	0	8.92	2.75
2019-04-05 10:00:00	0	8.5	2.59
2019-04-05 11:00:00	0	8.08	2.59
2019-04-05 12:00:00	0	8.33	2.59
2019-04-05 13:00:00	0	8.08	2.5
2019-04-05 14:00:00	0	8.33	2.67
2019-04-05 15:00:00	0	9.08	2.42
2019-04-05 16:00:00	0	9.17	2.84
2019-04-05 17:00:00	0	9.42	2.5
2019-04-05 18:00:00	0	9.17	2.75
2019-04-05 19:00:00	0	8.5	2.84
2019-04-05 20:00:00	0	8.42	2.59
2019-04-05 21:00:00	0	8.5	2.67
2019-04-05 22:00:00	0	8.83	2.59
2019-04-05 23:00:00	0	9.17	2.84
2019-04-06 00:00:00	0	9.55	2.67
2019-04-06 01:00:00	0	8.33	2.42
2019-04-06 02:00:00	0	8.08	2.5
2019-04-06 03:00:00	0	8.92	2.67
2019-04-06 04:00:00	0	9	2.84
2019-04-06 05:00:00	0	8.67	2.59
2019-04-06 06:00:00	0	8.33	2.5
2019-04-06 07:00:00	0	9.17	2.67
2019-04-06 08:00:00	0	8.92	2.5
2019-04-06 09:00:00	0	9	2.67
2019-04-06 10:00:00	0	8.42	2.5
2019-04-06 11:00:00	0	8.5	2.5
2019-04-06 12:00:00	0	8.5	2.42
2019-04-06 13:00:00	0	7.92	2.17
2019-04-06 14:00:00	0	8.58	2.34
2019-04-06 15:00:00	0	8.42	2.34
2019-04-06 16:00:00	0	9.08	2.59
2019-04-06 17:00:00	0	9.58	2.84
2019-04-06 18:00:00	0	9	2.59
2019-04-06 19:00:00	0	9.08	2.67
2019-04-06 20:00:00	0	8.42	2.34
2019-04-06 21:00:00	0	9.58	2.84
2019-04-06 22:00:00	0	9.17	2.84
2019-04-06 23:00:00	0	8.92	2.75
2019-04-07 00:00:00	0	9.55	2.78
2019-04-07 01:00:00	0	7.33	1.92
2019-04-07 02:00:00	0	8.08	2.58
2019-04-07 03:00:00	0	8.5	2.75
2019-04-07 04:00:00	0	9	2.59
2019-04-07 05:00:00	0	9.08	2.67
2019-04-07 06:00:00	0	8.92	2.59
2019-04-07 07:00:00	0	9.67	2.75
2019-04-07 08:00:00	0	9	2.75
2019-04-07 09:00:00	0	8.33	2.59
2019-04-07 10:00:00	0	8.08	2.58
2019-04-07 11:00:00	0	8.92	2.33
2019-04-07 12:00:00	0	8.08	2.5
2019-04-07 13:00:00	0	8.33	2.75
2019-04-07 14:00:00	0	8.5	2.59
2019-04-07 15:00:00	0	8.08	2.59
2019-04-07 16:00:00	0	8.33	2.5
2019-04-07 17:00:00	0	8.08	2.59
2019-04-07 18:00:00	0	8.92	2.75
2019-04-07 19:00:00	0	9.58	2.84
2019-04-07 20:00:00	0	8.08	2.59
2019-04-07 21:00:00	0	9.42	2.75
2019-04-07 22:00:00	0	9.17	2.84
2019-04-07 23:00:00	0	8.83	2.75
2019-04-08 00:00:00	0	9.11	2.89
2019-04-08 01:00:00	0	7.5	2.5
2019-04-08 02:00:00	0	8.33	2.5
2019-04-08 03:00:00	0	8.5	2.84
2019-04-08 04:00:00	0	7.92	2.42
2019-04-08 05:00:00	0	8.5	2.5
2019-04-08 06:00:00	0	8.08	2.5
2019-04-08 07:00:00	0	8.92	2.75
2019-04-08 08:00:00	0	9	2.84
2019-04-08 09:00:00	0	8.42	2.5
2019-04-08 10:00:00	0	8.5	2.58
2019-04-08 11:00:00	0	9	2.75
2019-04-08 12:00:00	0	8	2.09
2019-04-08 13:00:00	0	8.5	2.42
2019-04-08 14:00:00	0	8.33	2.59
2019-04-08 15:00:00	0	8.08	2.17
2019-04-08 16:00:00	0	9	2.75
2019-04-08 17:00:00	0	7.92	2.09
2019-04-08 18:00:00	0	8.5	2.42
2019-04-08 19:00:00	0	8.58	2.5
2019-04-08 20:00:00	0	8.33	2.67
2019-04-08 21:00:00	0	9	2.84
2019-04-08 22:00:00	0	9	2.58
2019-04-08 23:00:00	0	8.67	2.25
2019-04-09 00:00:00	0	9.55	2.56
2019-04-09 01:00:00	0	7.92	2.09
2019-04-09 02:00:00	0	7.17	1.83
2019-04-09 03:00:00	0	8.42	2.5
2019-04-09 04:00:00	0	9.08	2.58
2019-04-09 05:00:00	0	9.08	2.67
2019-04-09 06:00:00	0	9.42	2.5
2019-04-09 07:00:00	0	7.5	2.42
2019-04-09 08:00:00	0	8.33	2.59
2019-04-09 09:00:00	0	8.08	2.42
2019-04-09 10:00:00	0	9.08	2.75
2019-04-09 11:00:00	0	8.92	2.67
2019-04-09 12:00:00	0	8.58	2.84
2019-04-09 13:00:00	0	9.08	2.84
2019-04-09 14:00:00	0	8.33	2.5
2019-04-09 15:00:00	0	8.58	2.84
2019-04-09 16:00:00	0	8.33	2.75
2019-04-09 17:00:00	0	8.5	2.59
2019-04-09 18:00:00	0	8.08	2.5
2019-04-09 19:00:00	0	8.33	2.67
2019-04-09 20:00:00	0	8.5	2.59
2019-04-09 21:00:00	0	7.92	2.42
2019-04-09 22:00:00	0	8.5	2.42
2019-04-09 23:00:00	0	8.58	2.67
2019-04-10 00:00:00	0	9.44	2.56
2019-04-10 01:00:00	0	7.08	1.67
2019-04-10 02:00:00	0	7.08	1.75
2019-04-10 03:00:00	0	7.92	2.17
2019-04-10 04:00:00	0	8.67	2.34
2019-04-10 05:00:00	0	9.5	2.75
2019-04-10 06:00:00	0	9.67	2.84
2019-04-10 07:00:00	0	8.92	2.75
2019-04-10 08:00:00	0	9.67	2.58
2019-04-10 09:00:00	0	9.58	2.75
2019-04-10 10:00:00	0	7.92	2.42
2019-04-10 11:00:00	0	9	2.84
2019-04-10 12:00:00	0	9.17	2.84
2019-04-10 13:00:00	0	8.92	2.75
2019-04-10 14:00:00	0	8.58	2.34
2019-04-10 15:00:00	0	8.42	2.34
2019-04-10 16:00:00	0	9.08	2.67
2019-04-10 17:00:00	0	9.17	2.59
2019-04-10 18:00:00	0	8.92	2.75
2019-04-10 19:00:00	0	9.08	2.84
2019-04-10 20:00:00	0	8.92	2.75
2019-04-10 21:00:00	0	9.58	2.84
2019-04-10 22:00:00	0	9.17	2.84
2019-04-10 23:00:00	0	8.25	2.67
2019-04-11 00:00:00	0	6.67	1.67
2019-04-11 01:00:00	0	6.92	1.75
2019-04-11 02:00:00	0	6.5	1.58
2019-04-11 03:00:00	0	8.5	2.5
2019-04-11 04:00:00	0	7.92	2.25
2019-04-11 05:00:00	0	8.5	2.42
2019-04-11 06:00:00	0	8.33	2.5
2019-04-11 07:00:00	0	8.08	2.58
2019-04-11 08:00:00	0	8.5	2.75
2019-04-11 09:00:00	0	8.42	2.5
2019-04-11 10:00:00	0	9	2.67
2019-04-11 11:00:00	0	8.33	2.5
2019-04-11 12:00:00	0	8.08	2.58
2019-04-11 13:00:00	0	8.42	2.67
2019-04-11 14:00:00	0	7.5	2.42
2019-04-11 15:00:00	0	8.42	2.67
2019-04-11 16:00:00	0	7.83	2.5
2019-04-11 17:00:00	0	8.08	2.67
2019-04-11 18:00:00	0	8.5	2.84
2019-04-11 19:00:00	0	7.92	2.5
2019-04-11 20:00:00	0	8.5	2.67
2019-04-11 21:00:00	0	7.92	2.34
2019-04-11 22:00:00	0	8.08	2.17
2019-04-11 23:00:00	0	8.67	2.34
2019-04-12 00:00:00	0	8.78	2.78
2019-04-12 01:00:00	0	7.08	2.17
2019-04-12 02:00:00	0	6.92	1.59
2019-04-12 03:00:00	0	7.67	1.84
2019-04-12 04:00:00	0	7.58	1.84
2019-04-12 05:00:00	0	7.42	1.84
2019-04-12 06:00:00	0	7.08	2.17
2019-04-12 07:00:00	0	7.92	2
2019-04-12 08:00:00	0	8.08	2.42
2019-04-12 09:00:00	0	8.42	2.59
2019-04-12 10:00:00	0	7	1.84
2019-04-12 11:00:00	0	7.08	1.67
2019-04-12 12:00:00	0	6.5	1.42
2019-04-12 13:00:00	0	7.08	1.67
2019-04-12 14:00:00	0	7.08	1.59
2019-04-12 15:00:00	0	7.42	1.84
2019-04-12 16:00:00	0	7.67	2.17
2019-04-12 17:00:00	0	8.33	2.58
2019-04-12 18:00:00	0	7.67	1.84
2019-04-12 19:00:00	0	8.08	2.09
2019-04-12 20:00:00	0	6.5	1.34
2019-04-12 21:00:00	0	7.08	1.84
2019-04-12 22:00:00	0	7.08	1.84
2019-04-12 23:00:00	0	7.92	2
2019-04-13 00:00:00	0	8.11	2.56
2019-04-13 01:00:00	0	7.33	2.34
2019-04-13 02:00:00	0	7.08	1.67
2019-04-13 03:00:00	0	7.67	1.84
2019-04-13 04:00:00	0	7.92	2.42
2019-04-13 05:00:00	0	7.08	1.67
2019-04-13 06:00:00	0	7.33	2.34
2019-04-13 07:00:00	0	7.67	1.84
2019-04-13 08:00:00	0	8.08	2.09
2019-04-13 09:00:00	0	7.92	2
2019-04-13 10:00:00	0	6.58	1.67
2019-04-13 11:00:00	0	7.33	2.34
2019-04-13 12:00:00	0	6.58	1.67
2019-04-13 13:00:00	0	7.08	1.84
2019-04-13 14:00:00	0	6	1.5
2019-04-13 15:00:00	0	7.58	2.09
2019-04-13 16:00:00	0	7.42	1.92
2019-04-13 17:00:00	0	7.58	2.17
2019-04-13 18:00:00	0	7.58	2.09
2019-04-13 19:00:00	0	7	1.84
2019-04-13 20:00:00	0	7.58	2.17
2019-04-13 21:00:00	0	7.83	2.17
2019-04-13 22:00:00	0	7.5	2
2019-04-13 23:00:00	0	8	2.17
2019-04-14 00:00:00	0	8.78	2.78
2019-04-14 01:00:00	0	6.08	1.25
2019-04-14 02:00:00	0	6.42	1.59
2019-04-14 03:00:00	0	6.08	1.67
2019-04-14 04:00:00	0	7.58	2.09
2019-04-14 05:00:00	0	7	1.84
2019-04-14 06:00:00	0	7.58	2.17
2019-04-14 07:00:00	0	8.33	2.34
2019-04-14 08:00:00	0	7.08	1.67
2019-04-14 09:00:00	0	7.17	1.59
2019-04-14 10:00:00	0	6.42	1.5
2019-04-14 11:00:00	0	7.17	1.84
2019-04-14 12:00:00	0	6.92	1.75
2019-04-14 13:00:00	0	7.08	1.59
2019-04-14 14:00:00	0	7.25	1.84
2019-04-14 15:00:00	0	7	1.75
2019-04-14 16:00:00	0	7.17	1.84
2019-04-14 17:00:00	0	7	1.75
2019-04-14 18:00:00	0	7.67	1.84
2019-04-14 19:00:00	0	8.5	2.5
2019-04-14 20:00:00	0	7	1.84
2019-04-14 21:00:00	0	8.08	2.09
2019-04-14 22:00:00	0	7.5	1.92
2019-04-14 23:00:00	0	8	2.25
2019-04-15 00:00:00	0	7	1.78
2019-04-15 01:00:00	0	6.42	1.75
2019-04-15 02:00:00	0	6.67	1.59
2019-04-15 03:00:00	0	7.08	1.84
2019-04-15 04:00:00	0	6.92	1.75
2019-04-15 05:00:00	0	6.67	1.84
2019-04-15 06:00:00	0	6.42	1.75
2019-04-15 07:00:00	0	7.42	2
2019-04-15 08:00:00	0	7.58	2.59
2019-04-15 09:00:00	0	6.42	1.75
2019-04-15 10:00:00	0	7	1.84
2019-04-15 11:00:00	0	6.67	1.84
2019-04-15 12:00:00	0	6.42	1.67
2019-04-15 13:00:00	0	6.67	1.59
2019-04-15 14:00:00	0	6.5	1.42
2019-04-15 15:00:00	0	6.5	1.5
2019-04-15 16:00:00	0	6.67	1.84
2019-04-15 17:00:00	0	6.42	1.67
2019-04-15 18:00:00	0	6.59	1.59
2019-04-15 19:00:00	0	6	1.42
2019-04-15 20:00:00	0	7.42	2.17
2019-04-15 21:00:00	0	7.08	2.25
2019-04-15 22:00:00	0	7.33	2.25
2019-04-15 23:00:00	0	7	1.75
2019-04-16 00:00:00	0	8.11	2.67
2019-04-16 01:00:00	0	6.42	1.67
2019-04-16 02:00:00	0	6.17	1.17
2019-04-16 03:00:00	0	6	1.33
2019-04-16 04:00:00	0	8.08	2.17
2019-04-16 05:00:00	0	8.08	2.25
2019-04-16 06:00:00	0	7.92	2.17
2019-04-16 07:00:00	0	6.67	1.5
2019-04-16 08:00:00	0	6.5	1.42
2019-04-16 09:00:00	0	7.08	1.67
2019-04-16 10:00:00	0	7.5	2
2019-04-16 11:00:00	0	6.92	1.75
2019-04-16 12:00:00	0	7.67	1.84
2019-04-16 13:00:00	0	8.08	2.25
2019-04-16 14:00:00	0	7	1.84
2019-04-16 15:00:00	0	7.17	1.84
2019-04-16 16:00:00	0	7.92	2.34
2019-04-16 17:00:00	0	7.17	1.84
2019-04-16 18:00:00	0	6.58	1.84
2019-04-16 19:00:00	0	6.92	1.75
2019-04-16 20:00:00	0	6.67	1.84
2019-04-16 21:00:00	0	6.92	1.75
2019-04-16 22:00:00	0	6.58	1.84
2019-04-16 23:00:00	0	7.08	1.84
2019-04-17 00:00:00	0	7.44	1.78
2019-04-17 01:00:00	0	5.67	1.25
2019-04-17 02:00:00	0	5.5	0.75
2019-04-17 03:00:00	0	6.08	1.09
2019-04-17 04:00:00	0	6.17	1.42
2019-04-17 05:00:00	0	8.33	2.5
2019-04-17 06:00:00	0	8.5	2.5
2019-04-17 07:00:00	0	8.08	2.59
2019-04-17 08:00:00	0	7.92	2.09
2019-04-17 09:00:00	0	8.08	2.59
2019-04-17 10:00:00	0	6.92	1.75
2019-04-17 11:00:00	0	7.58	2.42
2019-04-17 12:00:00	0	7.58	1.92
2019-04-17 13:00:00	0	7.83	2.5
2019-04-17 14:00:00	0	6.58	2.08
2019-04-17 15:00:00	0	7.5	2.42
2019-04-17 16:00:00	0	7.33	1.75
2019-04-17 17:00:00	0	7.08	2.08
2019-04-17 18:00:00	0	7.83	2.59
2019-04-17 19:00:00	0	8	2.67
2019-04-17 20:00:00	0	8.33	2.58
2019-04-17 21:00:00	0	8	2.5
2019-04-17 22:00:00	0	7.5	2.67
2019-04-17 23:00:00	0	7.33	2.34
2019-04-18 00:00:00	0	5.78	1.44
2019-04-18 01:00:00	0	6.17	1.5
2019-04-18 02:00:00	0	5.5	0.84
2019-04-18 03:00:00	0	6.17	1.09
2019-04-18 04:00:00	0	6.58	1.75
2019-04-18 05:00:00	0	6	1.5
2019-04-18 06:00:00	0	6.58	1.67
2019-04-18 07:00:00	0	6.42	1.59
2019-04-18 08:00:00	0	6.08	1.67
2019-04-18 09:00:00	0	7.08	1.84
2019-04-18 10:00:00	0	6.5	1.59
2019-04-18 11:00:00	0	6.58	1.67
2019-04-18 12:00:00	0	6.42	1.59
2019-04-18 13:00:00	0	6.08	1.67
2019-04-18 14:00:00	0	6.58	1.84
2019-04-18 15:00:00	0	6.42	1.59
2019-04-18 16:00:00	0	6.17	1.42
2019-04-18 17:00:00	0	6.92	1.75
2019-04-18 18:00:00	0	7.08	1.59
2019-04-18 19:00:00	0	6.08	1.59
2019-04-18 20:00:00	0	6.5	1.34
2019-04-18 21:00:00	0	6.58	1.59
2019-04-18 22:00:00	0	6.08	1.17
2019-04-18 23:00:00	0	6.5	1.42
2019-04-19 00:00:00	0	6.89	1.78
2019-04-19 01:00:00	0	5.92	1.42
2019-04-19 02:00:00	0	5.67	0.84
2019-04-19 03:00:00	0	5.67	0.84
2019-04-19 04:00:00	0	5.5	0.75
2019-04-19 05:00:00	0	6.17	1
2019-04-19 06:00:00	0	5.92	1.42
2019-04-19 07:00:00	0	5.67	0.84
2019-04-19 08:00:00	0	7.08	1.84
2019-04-19 09:00:00	0	7	1.67
2019-04-19 10:00:00	0	5.67	1.33
2019-04-19 11:00:00	0	5.67	0.84
2019-04-19 12:00:00	0	5.25	0.67
2019-04-19 13:00:00	0	5.58	0.84
2019-04-19 14:00:00	0	5.5	0.84
2019-04-19 15:00:00	0	6	1
2019-04-19 16:00:00	0	6.08	1.25
2019-04-19 17:00:00	0	7	1.5
2019-04-19 18:00:00	0	5.67	0.92
2019-04-19 19:00:00	0	6.17	1.25
2019-04-19 20:00:00	0	5.25	0.84
2019-04-19 21:00:00	0	5.67	0.84
2019-04-19 22:00:00	0	5.5	0.75
2019-04-19 23:00:00	0	6.08	1.09
2019-04-20 00:00:00	0	5.55	1.22
2019-04-20 01:00:00	0	6.5	1.67
2019-04-20 02:00:00	0	5.67	0.92
2019-04-20 03:00:00	0	5.5	0.75
2019-04-20 04:00:00	0	6.17	1.25
2019-04-20 05:00:00	0	5.67	0.92
2019-04-20 06:00:00	0	6.42	1.42
2019-04-20 07:00:00	0	5.67	0.84
2019-04-20 08:00:00	0	6.17	1.25
2019-04-20 09:00:00	0	6	1.25
2019-04-20 10:00:00	0	5.67	0.92
2019-04-20 11:00:00	0	5.92	1.17
2019-04-20 12:00:00	0	5.67	0.84
2019-04-20 13:00:00	0	5.5	0.75
2019-04-20 14:00:00	0	5.67	0.84
2019-04-20 15:00:00	0	6.17	1.17
2019-04-20 16:00:00	0	5.92	1.17
2019-04-20 17:00:00	0	6.17	1.09
2019-04-20 18:00:00	0	5.58	1
2019-04-20 19:00:00	0	6.08	1.33
2019-04-20 20:00:00	0	6.17	1.25
2019-04-20 21:00:00	0	6	1.25
2019-04-20 22:00:00	0	6.59	1.5
2019-04-20 23:00:00	0	5.92	1.33
2019-04-21 00:00:00	0	7	1.56
2019-04-21 01:00:00	0	5.17	0.58
2019-04-21 02:00:00	0	5.5	0.75
2019-04-21 03:00:00	0	5.67	0.84
2019-04-21 04:00:00	0	5.58	0.75
2019-04-21 05:00:00	0	6.08	1.33
2019-04-21 06:00:00	0	6	1.17
2019-04-21 07:00:00	0	6.08	1.17
2019-04-21 08:00:00	0	6.17	1.17
2019-04-21 09:00:00	0	5.5	0.75
2019-04-21 10:00:00	0	5.42	0.84
2019-04-21 11:00:00	0	5.5	0.75
2019-04-21 12:00:00	0	5.58	0.84
2019-04-21 13:00:00	0	5.42	0.84
2019-04-21 14:00:00	0	5.5	0.75
2019-04-21 15:00:00	0	5.67	0.84
2019-04-21 16:00:00	0	5.5	0.75
2019-04-21 17:00:00	0	5.67	0.84
2019-04-21 18:00:00	0	5.67	0.84
2019-04-21 19:00:00	0	5.92	1.17
2019-04-21 20:00:00	0	5.92	1.17
2019-04-21 21:00:00	0	5.67	0.84
2019-04-21 22:00:00	0	5.92	1.34
2019-04-21 23:00:00	0	6.08	1.34
2019-04-22 00:00:00	0	5.55	0.89
2019-04-22 01:00:00	0	6	1.33
2019-04-22 02:00:00	0	5.5	0.84
2019-04-22 03:00:00	0	5.5	0.75
2019-04-22 04:00:00	0	5.67	0.84
2019-04-22 05:00:00	0	5.5	0.75
2019-04-22 06:00:00	0	5.67	0.84
2019-04-22 07:00:00	0	5.67	0.84
2019-04-22 08:00:00	0	6.92	1.67
2019-04-22 09:00:00	0	5.67	0.92
2019-04-22 10:00:00	0	5.5	0.75
2019-04-22 11:00:00	0	5.5	0.75
2019-04-22 12:00:00	0	5.58	0.84
2019-04-22 13:00:00	0	5.33	0.67
2019-04-22 14:00:00	0	5.42	0.67
2019-04-22 15:00:00	0	5.42	0.75
2019-04-22 16:00:00	0	5.5	0.75
2019-04-22 17:00:00	0	5.58	0.84
2019-04-22 18:00:00	0	5.33	0.67
2019-04-22 19:00:00	0	5.42	0.75
2019-04-22 20:00:00	0	6.17	1.25
2019-04-22 21:00:00	0	6	1.17
2019-04-22 22:00:00	0	6.17	1.09
2019-04-22 23:00:00	0	5.25	1
2019-04-23 00:00:00	0	6.33	1.22
2019-04-23 01:00:00	0	5.58	0.92
2019-04-23 02:00:00	0	4.92	0.83
2019-04-23 03:00:00	0	5.42	0.67
2019-04-23 04:00:00	0	5.92	1.17
2019-04-23 05:00:00	0	6.08	1.25
2019-04-23 06:00:00	0	6.17	1.17
2019-04-23 07:00:00	0	5.25	1
2019-04-23 08:00:00	0	5.42	0.59
2019-04-23 09:00:00	0	5.5	0.75
2019-04-23 10:00:00	0	5.92	1
2019-04-23 11:00:00	0	5.84	1.17
2019-04-23 12:00:00	0	5.67	1.17
2019-04-23 13:00:00	0	6.5	1.17
2019-04-23 14:00:00	0	5.67	1.25
2019-04-23 15:00:00	0	5.67	0.84
2019-04-23 16:00:00	0	6	1.09
2019-04-23 17:00:00	0	5.67	0.84
2019-04-23 18:00:00	0	5.5	0.75
2019-04-23 19:00:00	0	5.67	0.84
2019-04-23 20:00:00	0	5.67	0.84
2019-04-23 21:00:00	0	5.5	0.75
2019-04-23 22:00:00	0	5.67	0.84
2019-04-23 23:00:00	0	5.5	0.75
2019-04-24 00:00:00	0	6.11	1.22
2019-04-24 01:00:00	0	5.17	1.17
2019-04-24 02:00:00	0	5	0.67
2019-04-24 03:00:00	0	5.25	1
2019-04-24 04:00:00	0	5.34	1.58
2019-04-24 05:00:00	0	7.58	1.84
2019-04-24 06:00:00	0	7.17	1.84
2019-04-24 07:00:00	0	6.75	1.67
2019-04-24 08:00:00	0	6.08	1.5
2019-04-24 09:00:00	0	7.17	1.59
2019-04-24 10:00:00	0	5.5	0.84
2019-04-24 11:00:00	0	6.17	1.25
2019-04-24 12:00:00	0	6.25	1.17
2019-04-24 13:00:00	0	6.5	1.42
2019-04-24 14:00:00	0	6.08	1.33
2019-04-24 15:00:00	0	6.17	1.25
2019-04-24 16:00:00	0	6	1.25
2019-04-24 17:00:00	0	6.25	1.17
2019-04-24 18:00:00	0	6.5	1.42
2019-04-24 19:00:00	0	7.5	2.5
2019-04-24 20:00:00	0	7.08	1.84
2019-04-24 21:00:00	0	6.5	1.42
2019-04-24 22:00:00	0	6.58	1.5
2019-04-24 23:00:00	0	6.5	1.59
2019-04-25 00:00:00	0	4.78	0.56
2019-04-25 01:00:00	0	5.42	0.67
2019-04-25 02:00:00	0	4.84	0.42
2019-04-25 03:00:00	0	5.42	1.42
2019-04-25 04:00:00	0	5.67	0.84
2019-04-25 05:00:00	0	5.67	0.84
2019-04-25 06:00:00	0	5.5	0.75
2019-04-25 07:00:00	0	5.67	0.84
2019-04-25 08:00:00	0	5.67	0.84
2019-04-25 09:00:00	0	5.5	0.75
2019-04-25 10:00:00	0	5.67	0.84
2019-04-25 11:00:00	0	5.5	0.75
2019-04-25 12:00:00	0	5.67	0.84
2019-04-25 13:00:00	0	5.67	0.84
2019-04-25 14:00:00	0	5.42	0.75
2019-04-25 15:00:00	0	5.42	0.84
2019-04-25 16:00:00	0	5.42	0.84
2019-04-25 17:00:00	0	5.42	0.75
2019-04-25 18:00:00	0	5.5	0.84
2019-04-25 19:00:00	0	5.5	0.75
2019-04-25 20:00:00	0	5.67	0.84
2019-04-25 21:00:00	0	5.5	0.75
2019-04-25 22:00:00	0	5.25	0.92
2019-04-25 23:00:00	0	5.42	0.92
2019-04-26 00:00:00	0	5.55	0.78
2019-04-26 01:00:00	0	5.17	0.67
2019-04-26 02:00:00	0	4.92	1.17
2019-04-26 03:00:00	0	5	0.58
2019-04-26 04:00:00	0	5.17	0.84
2019-04-26 05:00:00	0	4.92	0.92
2019-04-26 06:00:00	0	5.17	0.59
2019-04-26 07:00:00	0	5	0.59
2019-04-26 08:00:00	0	5.67	0.84
2019-04-26 09:00:00	0	5.67	0.84
2019-04-26 10:00:00	0	4.92	0.5
2019-04-26 11:00:00	0	4.84	0.75
2019-04-26 12:00:00	0	4.84	1
2019-04-26 13:00:00	0	5	0.59
2019-04-26 14:00:00	0	4.84	0.84
2019-04-26 15:00:00	0	5	0.92
2019-04-26 16:00:00	0	5.17	0.59
2019-04-26 17:00:00	0	5.5	0.75
2019-04-26 18:00:00	0	5.25	0.84
2019-04-26 19:00:00	0	5.17	0.84
2019-04-26 20:00:00	0	4.92	0.5
2019-04-26 21:00:00	0	4.92	0.59
2019-04-26 22:00:00	0	4.84	1.17
2019-04-26 23:00:00	0	5	0.84
2019-04-27 00:00:00	0	5	0.56
2019-04-27 01:00:00	0	5.25	0.75
2019-04-27 02:00:00	0	4.92	0.42
2019-04-27 03:00:00	0	4.92	1.08
2019-04-27 04:00:00	0	5.25	0.84
2019-04-27 05:00:00	0	4.92	0.59
2019-04-27 06:00:00	0	5.25	0.75
2019-04-27 07:00:00	0	5	0.59
2019-04-27 08:00:00	0	5.17	0.84
2019-04-27 09:00:00	2	9.58	3.75
2019-04-27 10:00:00	0	8.25	3.25
2019-04-27 11:00:00	0	8.67	3.5
2019-04-27 12:00:00	0	9.83	3.75
2019-04-27 13:00:00	0	8.17	3.17
2019-04-27 14:00:00	0	9.75	3.67
2019-04-27 15:00:00	0	10.08	4.08
2019-04-27 16:00:00	0	8.5	3.25
2019-04-27 17:00:00	0	9.92	3.58
2019-04-27 18:00:00	0	8.33	3.17
2019-04-27 19:00:00	0	10.08	3.5
2019-04-27 20:00:00	0	8.5	3.5
2019-04-27 21:00:00	0	8.58	3.33
2019-04-27 22:00:00	0	10.25	3.67
2019-04-27 23:00:00	0	10.42	4.59
2019-04-28 00:00:00	0	11.56	4.44
2019-04-28 01:00:00	0	9.75	3.5
2019-04-28 02:00:00	0	9.75	3.5
2019-04-28 03:00:00	0	8.17	3
2019-04-28 04:00:00	0	9.75	3.25
2019-04-28 05:00:00	0	8.5	3.75
2019-04-28 06:00:00	0	8.5	3.5
2019-04-28 07:00:00	0	10.17	4
2019-04-28 08:00:00	0	8.5	3.5
2019-04-28 09:00:00	0	9.75	3.17
2019-04-28 10:00:00	0	8.17	3.5
2019-04-28 11:00:00	0	8.5	3.25
2019-04-28 12:00:00	0	9.75	3.42
2019-04-28 13:00:00	0	8.17	3.08
2019-04-28 14:00:00	0	8.25	3.08
2019-04-28 15:00:00	0	9.83	3.58
2019-04-28 16:00:00	0	8.17	3
2019-04-28 17:00:00	0	9.83	3.25
2019-04-28 18:00:00	0	8.25	3.42
2019-04-28 19:00:00	0	8.75	3.33
2019-04-28 20:00:00	0	10.17	3.92
2019-04-28 21:00:00	0	8.33	3.33
2019-04-28 22:00:00	0	8.67	3.34
2019-04-28 23:00:00	0	10.08	3.67
2019-04-29 00:00:00	0	10.33	3.78
2019-04-29 01:00:00	0	10.08	3.5
2019-04-29 02:00:00	0	8.17	3.25
2019-04-29 03:00:00	0	8.33	3
2019-04-29 04:00:00	0	9.75	3.5
2019-04-29 05:00:00	0	8.17	3.25
2019-04-29 06:00:00	0	8.17	3.08
2019-04-29 07:00:00	0	9.75	3.5
2019-04-29 08:00:00	0	8.92	4
2019-04-29 09:00:00	0	8.17	3
2019-04-29 10:00:00	0	9.75	3.58
2019-04-29 11:00:00	0	8.17	3.08
2019-04-29 12:00:00	0	8.17	3
2019-04-29 13:00:00	0	9.75	3.5
2019-04-29 14:00:00	0	8.25	3.08
2019-04-29 15:00:00	0	9.92	3.42
2019-04-29 16:00:00	0	8.17	3.25
2019-04-29 17:00:00	0	8.17	3
2019-04-29 18:00:00	0	9.75	3.5
2019-04-29 19:00:00	0	8.17	3
2019-04-29 20:00:00	0	10.08	3.84
2019-04-29 21:00:00	0	8.5	3.5
2019-04-29 22:00:00	0	8.42	3.25
2019-04-29 23:00:00	0	9.83	3.75
2019-04-30 00:00:00	0	10.33	3.45
2019-04-30 01:00:00	0	9.75	3.33
2019-04-30 02:00:00	0	8.17	3.17
2019-04-30 03:00:00	0	8.17	3
2019-04-30 04:00:00	0	10.08	3.67
2019-04-30 05:00:00	0	8.67	3.34
2019-04-30 06:00:00	0	10.08	3.42
2019-04-30 07:00:00	0	8.33	3.42
2019-04-30 08:00:00	0	8.33	3.17
2019-04-30 09:00:00	0	9.92	3.67
2019-04-30 10:00:00	0	8.5	3.5
2019-04-30 11:00:00	0	8.42	3.08
2019-04-30 12:00:00	0	10	3.75
2019-04-30 13:00:00	0	8.75	3.42
2019-04-30 14:00:00	0	10.08	3.67
2019-04-30 15:00:00	0	8.33	3.42
2019-04-30 16:00:00	0	8.92	3.67
2019-04-30 17:00:00	0	9.75	3.5
2019-04-30 18:00:00	0	8.33	3.17
2019-04-30 19:00:00	0	9.92	3.5
2019-04-30 20:00:00	0	8.33	3.34
2019-04-30 21:00:00	0	8.33	3.17
2019-04-30 22:00:00	0	9.75	3.5
2019-04-30 23:00:00	0	8.5	3.17
2019-05-01 00:00:00	0	9.44	3.56

## Sheet: PM 01240 032
Data/Hora	Intensidade(carros/hora)	Ocupacao(%)	Carga(%)
2019-04-01 00:00:00	0	0	0
2019-04-01 01:00:00	0	0	0
2019-04-01 02:00:00	0	0	0
2019-04-01 03:00:00	0	0	0
2019-04-01 04:00:00	0	0	0
2019-04-01 05:00:00	0	0	0
2019-04-01 06:00:00	0	0	0
2019-04-01 07:00:00	0	0	0
2019-04-01 08:00:00	0	0	0
2019-04-01 09:00:00	0	0	0
2019-04-01 10:00:00	0	0	0
2019-04-01 11:00:00	0	0	0
2019-04-01 12:00:00	0	0	0
2019-04-01 13:00:00	0	0	0
2019-04-01 14:00:00	0	0	0
2019-04-01 15:00:00	0	0	0
2019-04-01 16:00:00	0	0	0
2019-04-01 17:00:00	0	0	0
2019-04-01 18:00:00	0	0	0
2019-04-01 19:00:00	0	0	0
2019-04-01 20:00:00	0	0	0
2019-04-01 21:00:00	0	0	0
2019-04-01 22:00:00	0	0	0
2019-04-01 23:00:00	0	0	0
2019-04-02 00:00:00	0	0	0
2019-04-02 01:00:00	0	0	0
2019-04-02 02:00:00	0	0	0
2019-04-02 03:00:00	0	0	0
2019-04-02 04:00:00	0	0	0
2019-04-02 05:00:00	0	0	0
2019-04-02 06:00:00	0	0	0
2019-04-02 07:00:00	0	0	0
2019-04-02 08:00:00	0	0	0
2019-04-02 09:00:00	0	0	0
2019-04-02 10:00:00	0	0	0
2019-04-02 11:00:00	0	0	0
2019-04-02 12:00:00	0	0	0
2019-04-02 13:00:00	0	0	0
2019-04-02 14:00:00	0	0	0
2019-04-02 15:00:00	0	0	0
2019-04-02 16:00:00	0	0	0
2019-04-02 17:00:00	0	0	0
2019-04-02 18:00:00	0	0	0
2019-04-02 19:00:00	0	0	0
2019-04-02 20:00:00	0	0	0
2019-04-02 21:00:00	0	0	0
2019-04-02 22:00:00	0	0	0
2019-04-02 23:00:00	0	0	0
2019-04-03 00:00:00	0	0	0
2019-04-03 01:00:00	0	0	0
2019-04-03 02:00:00	0	0	0
2019-04-03 03:00:00	0	0	0
2019-04-03 04:00:00	0	0	0
2019-04-03 05:00:00	0	0	0
2019-04-03 06:00:00	0	0	0
2019-04-03 07:00:00	0	0	0
2019-04-03 08:00:00	0	0	0
2019-04-03 09:00:00	0	0	0
2019-04-03 10:00:00	0	0	0
2019-04-03 11:00:00	0	0	0
2019-04-03 12:00:00	0	0	0
2019-04-03 13:00:00	0	0	0
2019-04-03 14:00:00	0	0	0
2019-04-03 15:00:00	0	0	0
2019-04-03 16:00:00	0	0	0
2019-04-03 17:00:00	0	0	0
2019-04-03 18:00:00	0	0	0
2019-04-03 19:00:00	0	0	0
2019-04-03 20:00:00	0	0	0
2019-04-03 21:00:00	0	0	0
2019-04-03 22:00:00	0	0	0
2019-04-03 23:00:00	0	0	0
2019-04-04 00:00:00	0	0	0
2019-04-04 01:00:00	0	0	0
2019-04-04 02:00:00	0	0	0
2019-04-04 03:00:00	0	0	0
2019-04-04 04:00:00	0	0	0
2019-04-04 05:00:00	0	0	0
2019-04-04 06:00:00	0	0	0
2019-04-04 07:00:00	0	0	0
2019-04-04 08:00:00	0	0	0
2019-04-04 09:00:00	0	0	0
2019-04-04 10:00:00	0	0	0
2019-04-04 11:00:00	0	0	0
2019-04-04 12:00:00	0	0	0
2019-04-04 13:00:00	0	0	0
2019-04-04 14:00:00	0	0	0
2019-04-04 15:00:00	0	0	0
2019-04-04 16:00:00	0	0	0
2019-04-04 17:00:00	0	0	0
2019-04-04 18:00:00	0	0	0
2019-04-04 19:00:00	0	0	0
2019-04-04 20:00:00	0	0	0
2019-04-04 21:00:00	0	0	0
2019-04-04 22:00:00	0	0	0
2019-04-04 23:00:00	0	0	0
2019-04-05 00:00:00	0	0	0
2019-04-05 01:00:00	0	0	0
2019-04-05 02:00:00	0	0	0
2019-04-05 03:00:00	0	0	0
2019-04-05 04:00:00	0	0	0
2019-04-05 05:00:00	0	0	0
2019-04-05 06:00:00	0	0	0
2019-04-05 07:00:00	0	0	0
2019-04-05 08:00:00	0	0	0
2019-04-05 09:00:00	0	0	0
2019-04-05 10:00:00	0	0	0
2019-04-05 11:00:00	0	0	0
2019-04-05 12:00:00	0	0	0
2019-04-05 13:00:00	0	0	0
2019-04-05 14:00:00	0	0	0
2019-04-05 15:00:00	0	0	0
2019-04-05 16:00:00	0	0	0
2019-04-05 17:00:00	0	0	0
2019-04-05 18:00:00	0	0	0
2019-04-05 19:00:00	0	0	0
2019-04-05 20:00:00	0	0	0
2019-04-05 21:00:00	0	0	0
2019-04-05 22:00:00	0	0	0
2019-04-05 23:00:00	0	0	0
2019-04-06 00:00:00	0	0	0
2019-04-06 01:00:00	0	0	0
2019-04-06 02:00:00	0	0	0
2019-04-06 03:00:00	0	0	0
2019-04-06 04:00:00	0	0	0
2019-04-06 05:00:00	0	0	0
2019-04-06 06:00:00	0	0	0
2019-04-06 07:00:00	0	0	0
2019-04-06 08:00:00	0	0	0
2019-04-06 09:00:00	0	0	0
2019-04-06 10:00:00	0	0	0
2019-04-06 11:00:00	0	0	0
2019-04-06 12:00:00	0	0	0
2019-04-06 13:00:00	0	0	0
2019-04-06 14:00:00	0	0	0
2019-04-06 15:00:00	0	0	0
2019-04-06 16:00:00	0	0	0
2019-04-06 17:00:00	0	0	0
2019-04-06 18:00:00	0	0	0
2019-04-06 19:00:00	0	0	0
2019-04-06 20:00:00	0	0	0
2019-04-06 21:00:00	0	0	0
2019-04-06 22:00:00	0	0	0
2019-04-06 23:00:00	0	0	0
2019-04-07 00:00:00	0	0	0
2019-04-07 01:00:00	0	0	0
2019-04-07 02:00:00	0	0	0
2019-04-07 03:00:00	0	0	0
2019-04-07 04:00:00	0	0	0
2019-04-07 05:00:00	0	0	0
2019-04-07 06:00:00	0	0	0
2019-04-07 07:00:00	0	0	0
2019-04-07 08:00:00	0	0	0
2019-04-07 09:00:00	0	0	0
2019-04-07 10:00:00	0	0	0
2019-04-07 11:00:00	0	0	0
2019-04-07 12:00:00	0	0	0
2019-04-07 13:00:00	0	0	0
2019-04-07 14:00:00	0	0	0
2019-04-07 15:00:00	0	0	0
2019-04-07 16:00:00	0	0	0
2019-04-07 17:00:00	0	0	0
2019-04-07 18:00:00	0	0	0
2019-04-07 19:00:00	0	0	0
2019-04-07 20:00:00	0	0	0
2019-04-07 21:00:00	0	0	0
2019-04-07 22:00:00	0	0	0
2019-04-07 23:00:00	0	0	0
2019-04-08 00:00:00	0	0	0
2019-04-08 01:00:00	0	0	0
2019-04-08 02:00:00	0	0	0
2019-04-08 03:00:00	0	0	0
2019-04-08 04:00:00	0	0	0
2019-04-08 05:00:00	0	0	0
2019-04-08 06:00:00	0	0	0
2019-04-08 07:00:00	0	0	0
2019-04-08 08:00:00	0	0	0
2019-04-08 09:00:00	0	0	0
2019-04-08 10:00:00	0	0	0
2019-04-08 11:00:00	0	0	0
2019-04-08 12:00:00	0	0	0
2019-04-08 13:00:00	0	0	0
2019-04-08 14:00:00	0	0	0
2019-04-08 15:00:00	0	0	0
2019-04-08 16:00:00	0	0	0
2019-04-08 17:00:00	0	0	0
2019-04-08 18:00:00	0	0	0
2019-04-08 19:00:00	0	0	0
2019-04-08 20:00:00	0	0	0
2019-04-08 21:00:00	0	0	0
2019-04-08 22:00:00	0	0	0
2019-04-08 23:00:00	0	0	0
2019-04-09 00:00:00	0	0	0
2019-04-09 01:00:00	0	0	0
2019-04-09 02:00:00	0	0	0
2019-04-09 03:00:00	0	0	0
2019-04-09 04:00:00	0	0	0
2019-04-09 05:00:00	0	0	0
2019-04-09 06:00:00	0	0	0
2019-04-09 07:00:00	0	0	0
2019-04-09 08:00:00	0	0	0
2019-04-09 09:00:00	0	0	0
2019-04-09 10:00:00	0	0	0
2019-04-09 11:00:00	0	0	0
2019-04-09 12:00:00	0	0	0
2019-04-09 13:00:00	0	0	0
2019-04-09 14:00:00	0	0	0
2019-04-09 15:00:00	0	0	0
2019-04-09 16:00:00	0	0	0
2019-04-09 17:00:00	0	0	0
2019-04-09 18:00:00	0	0	0
2019-04-09 19:00:00	0	0	0
2019-04-09 20:00:00	0	0	0
2019-04-09 21:00:00	0	0	0
2019-04-09 22:00:00	0	0	0
2019-04-09 23:00:00	0	0	0
2019-04-10 00:00:00	0	0	0
2019-04-10 01:00:00	0	0	0
2019-04-10 02:00:00	0	0	0
2019-04-10 03:00:00	0	0	0
2019-04-10 04:00:00	0	0	0
2019-04-10 05:00:00	0	0	0
2019-04-10 06:00:00	0	0	0
2019-04-10 07:00:00	0	0	0
2019-04-10 08:00:00	0	0	0
2019-04-10 09:00:00	0	0	0
2019-04-10 10:00:00	0	0	0
2019-04-10 11:00:00	0	0	0
2019-04-10 12:00:00	0	0	0
2019-04-10 13:00:00	0	0	0
2019-04-10 14:00:00	0	0	0
2019-04-10 15:00:00	0	0	0
2019-04-10 16:00:00	0	0	0
2019-04-10 17:00:00	0	0	0
2019-04-10 18:00:00	0	0	0
2019-04-10 19:00:00	0	0	0
2019-04-10 20:00:00	0	0	0
2019-04-10 21:00:00	0	0	0
2019-04-10 22:00:00	0	0	0
2019-04-10 23:00:00	0	0	0
2019-04-11 00:00:00	0	0	0
2019-04-11 01:00:00	0	0	0
2019-04-11 02:00:00	0	0	0
2019-04-11 03:00:00	0	0	0
2019-04-11 04:00:00	0	0	0
2019-04-11 05:00:00	0	0	0
2019-04-11 06:00:00	0	0	0
2019-04-11 07:00:00	0	0	0
2019-04-11 08:00:00	0	0	0
2019-04-11 09:00:00	0	0	0
2019-04-11 10:00:00	0	0	0
2019-04-11 11:00:00	0	0	0
2019-04-11 12:00:00	0	0	0
2019-04-11 13:00:00	0	0	0
2019-04-11 14:00:00	0	0	0
2019-04-11 15:00:00	0	0	0
2019-04-11 16:00:00	0	0	0
2019-04-11 17:00:00	0	0	0
2019-04-11 18:00:00	0	0	0
2019-04-11 19:00:00	0	0	0
2019-04-11 20:00:00	0	0	0
2019-04-11 21:00:00	0	0	0
2019-04-11 22:00:00	0	0	0
2019-04-11 23:00:00	0	0	0
2019-04-12 00:00:00	0	0	0
2019-04-12 01:00:00	0	0	0
2019-04-12 02:00:00	0	0	0
2019-04-12 03:00:00	0	0	0
2019-04-12 04:00:00	0	0	0
2019-04-12 05:00:00	0	0	0
2019-04-12 06:00:00	0	0	0
2019-04-12 07:00:00	0	0	0
2019-04-12 08:00:00	0	0	0
2019-04-12 09:00:00	0	0	0
2019-04-12 10:00:00	0	0	0
2019-04-12 11:00:00	0	0	0
2019-04-12 12:00:00	0	0	0
2019-04-12 13:00:00	0	0	0
2019-04-12 14:00:00	0	0	0
2019-04-12 15:00:00	0	0	0
2019-04-12 16:00:00	0	0	0
2019-04-12 17:00:00	0	0	0
2019-04-12 18:00:00	0	0	0
2019-04-12 19:00:00	0	0	0
2019-04-12 20:00:00	0	0	0
2019-04-12 21:00:00	0	0	0
2019-04-12 22:00:00	0	0	0
2019-04-12 23:00:00	0	0	0
2019-04-13 00:00:00	0	0	0
2019-04-13 01:00:00	0	0	0
2019-04-13 02:00:00	0	0	0
2019-04-13 03:00:00	0	0	0
2019-04-13 04:00:00	0	0	0
2019-04-13 05:00:00	0	0	0
2019-04-13 06:00:00	0	0	0
2019-04-13 07:00:00	0	0	0
2019-04-13 08:00:00	0	0	0
2019-04-13 09:00:00	0	0	0
2019-04-13 10:00:00	0	0	0
2019-04-13 11:00:00	0	0	0
2019-04-13 12:00:00	0	0	0
2019-04-13 13:00:00	0	0	0
2019-04-13 14:00:00	0	0	0
2019-04-13 15:00:00	0	0	0
2019-04-13 16:00:00	0	0	0
2019-04-13 17:00:00	0	0	0
2019-04-13 18:00:00	0	0	0
2019-04-13 19:00:00	0	0	0
2019-04-13 20:00:00	0	0	0
2019-04-13 21:00:00	0	0	0
2019-04-13 22:00:00	0	0	0
2019-04-13 23:00:00	0	0	0
2019-04-14 00:00:00	0	0	0
2019-04-14 01:00:00	0	0	0
2019-04-14 02:00:00	0	0	0
2019-04-14 03:00:00	0	0	0
2019-04-14 04:00:00	0	0	0
2019-04-14 05:00:00	0	0	0
2019-04-14 06:00:00	0	0	0
2019-04-14 07:00:00	0	0	0
2019-04-14 08:00:00	0	0	0
2019-04-14 09:00:00	0	0	0
2019-04-14 10:00:00	0	0	0
2019-04-14 11:00:00	0	0	0
2019-04-14 12:00:00	0	0	0
2019-04-14 13:00:00	0	0	0
2019-04-14 14:00:00	0	0	0
2019-04-14 15:00:00	0	0	0
2019-04-14 16:00:00	0	0	0
2019-04-14 17:00:00	0	0	0
2019-04-14 18:00:00	0	0	0
2019-04-14 19:00:00	0	0	0
2019-04-14 20:00:00	0	0	0
2019-04-14 21:00:00	0	0	0
2019-04-14 22:00:00	0	0	0
2019-04-14 23:00:00	0	0	0
2019-04-15 00:00:00	0	0	0
2019-04-15 01:00:00	0	0	0
2019-04-15 02:00:00	0	0	0
2019-04-15 03:00:00	0	0	0
2019-04-15 04:00:00	0	0	0
2019-04-15 05:00:00	0	0	0
2019-04-15 06:00:00	0	0	0
2019-04-15 07:00:00	0	0	0
2019-04-15 08:00:00	0	0	0
2019-04-15 09:00:00	0	0	0
2019-04-15 10:00:00	0	0	0
2019-04-15 11:00:00	0	0	0
2019-04-15 12:00:00	0	0	0
2019-04-15 13:00:00	0	0	0
2019-04-15 14:00:00	0	0	0
2019-04-15 15:00:00	0	0	0
2019-04-15 16:00:00	0	0	0
2019-04-15 17:00:00	0	0	0
2019-04-15 18:00:00	0	0	0
2019-04-15 19:00:00	0	0	0
2019-04-15 20:00:00	0	0	0
2019-04-15 21:00:00	0	0	0
2019-04-15 22:00:00	0	0	0
2019-04-15 23:00:00	0	0	0
2019-04-16 00:00:00	0	0	0
2019-04-16 01:00:00	0	0	0
2019-04-16 02:00:00	0	0	0
2019-04-16 03:00:00	0	0	0
2019-04-16 04:00:00	0	0	0
2019-04-16 05:00:00	0	0	0
2019-04-16 06:00:00	0	0	0
2019-04-16 07:00:00	0	0	0
2019-04-16 08:00:00	0	0	0
2019-04-16 09:00:00	0	0	0
2019-04-16 10:00:00	0	0	0
2019-04-16 11:00:00	0	0	0
2019-04-16 12:00:00	0	0	0
2019-04-16 13:00:00	0	0	0
2019-04-16 14:00:00	0	0	0
2019-04-16 15:00:00	0	0	0
2019-04-16 16:00:00	0	0	0
2019-04-16 17:00:00	0	0	0
2019-04-16 18:00:00	0	0	0
2019-04-16 19:00:00	0	0	0
2019-04-16 20:00:00	0	0	0
2019-04-16 21:00:00	0	0	0
2019-04-16 22:00:00	0	0	0
2019-04-16 23:00:00	0	0	0
2019-04-17 00:00:00	0	0	0
2019-04-17 01:00:00	0	0	0
2019-04-17 02:00:00	0	0	0
2019-04-17 03:00:00	0	0	0
2019-04-17 04:00:00	0	0	0
2019-04-17 05:00:00	0	0	0
2019-04-17 06:00:00	0	0	0
2019-04-17 07:00:00	0	0	0
2019-04-17 08:00:00	0	0	0
2019-04-17 09:00:00	0	0	0
2019-04-17 10:00:00	0	0	0
2019-04-17 11:00:00	0	0	0
2019-04-17 12:00:00	0	0	0
2019-04-17 13:00:00	0	0	0
2019-04-17 14:00:00	0	0	0
2019-04-17 15:00:00	0	0	0
2019-04-17 16:00:00	0	0	0
2019-04-17 17:00:00	0	0	0
2019-04-17 18:00:00	0	0	0
2019-04-17 19:00:00	0	0	0
2019-04-17 20:00:00	0	0	0
2019-04-17 21:00:00	0	0	0
2019-04-17 22:00:00	0	0	0
2019-04-17 23:00:00	0	0	0
2019-04-18 00:00:00	0	0	0
2019-04-18 01:00:00	0	0	0
2019-04-18 02:00:00	0	0	0
2019-04-18 03:00:00	0	0	0
2019-04-18 04:00:00	0	0	0
2019-04-18 05:00:00	0	0	0
2019-04-18 06:00:00	0	0	0
2019-04-18 07:00:00	0	0	0
2019-04-18 08:00:00	0	0	0
2019-04-18 09:00:00	0	0	0
2019-04-18 10:00:00	0	0	0
2019-04-18 11:00:00	0	0	0
2019-04-18 12:00:00	0	0	0
2019-04-18 13:00:00	0	0	0
2019-04-18 14:00:00	0	0	0
2019-04-18 15:00:00	0	0	0
2019-04-18 16:00:00	0	0	0
2019-04-18 17:00:00	0	0	0
2019-04-18 18:00:00	0	0	0
2019-04-18 19:00:00	0	0	0
2019-04-18 20:00:00	0	0	0
2019-04-18 21:00:00	0	0	0
2019-04-18 22:00:00	0	0	0
2019-04-18 23:00:00	0	0	0
2019-04-19 00:00:00	0	0	0
2019-04-19 01:00:00	0	0	0
2019-04-19 02:00:00	0	0	0
2019-04-19 03:00:00	0	0	0
2019-04-19 04:00:00	0	0	0
2019-04-19 05:00:00	0	0	0
2019-04-19 06:00:00	0	0	0
2019-04-19 07:00:00	0	0	0
2019-04-19 08:00:00	0	0	0
2019-04-19 09:00:00	0	0	0
2019-04-19 10:00:00	0	0	0
2019-04-19 11:00:00	0	0	0
2019-04-19 12:00:00	0	0	0
2019-04-19 13:00:00	0	0	0
2019-04-19 14:00:00	0	0	0
2019-04-19 15:00:00	0	0	0
2019-04-19 16:00:00	0	0	0
2019-04-19 17:00:00	0	0	0
2019-04-19 18:00:00	0	0	0
2019-04-19 19:00:00	0	0	0
2019-04-19 20:00:00	0	0	0
2019-04-19 21:00:00	0	0	0
2019-04-19 22:00:00	0	0	0
2019-04-19 23:00:00	0	0	0
2019-04-20 00:00:00	0	0	0
2019-04-20 01:00:00	0	0	0
2019-04-20 02:00:00	0	0	0
2019-04-20 03:00:00	0	0	0
2019-04-20 04:00:00	0	0	0
2019-04-20 05:00:00	0	0	0
2019-04-20 06:00:00	0	0	0
2019-04-20 07:00:00	0	0	0
2019-04-20 08:00:00	0	0	0
2019-04-20 09:00:00	0	0	0
2019-04-20 10:00:00	0	0	0
2019-04-20 11:00:00	0	0	0
2019-04-20 12:00:00	0	0	0
2019-04-20 13:00:00	0	0	0
2019-04-20 14:00:00	0	0	0
2019-04-20 15:00:00	0	0	0
2019-04-20 16:00:00	0	0	0
2019-04-20 17:00:00	0	0	0
2019-04-20 18:00:00	0	0	0
2019-04-20 19:00:00	0	0	0
2019-04-20 20:00:00	0	0	0
2019-04-20 21:00:00	0	0	0
2019-04-20 22:00:00	0	0	0
2019-04-20 23:00:00	0	0	0
2019-04-21 00:00:00	0	0	0
2019-04-21 01:00:00	0	0	0
2019-04-21 02:00:00	0	0	0
2019-04-21 03:00:00	0	0	0
2019-04-21 04:00:00	0	0	0
2019-04-21 05:00:00	0	0	0
2019-04-21 06:00:00	0	0	0
2019-04-21 07:00:00	0	0	0
2019-04-21 08:00:00	0	0	0
2019-04-21 09:00:00	0	0	0
2019-04-21 10:00:00	0	0	0
2019-04-21 11:00:00	0	0	0
2019-04-21 12:00:00	0	0	0
2019-04-21 13:00:00	0	0	0
2019-04-21 14:00:00	0	0	0
2019-04-21 15:00:00	0	0	0
2019-04-21 16:00:00	0	0	0
2019-04-21 17:00:00	0	0	0
2019-04-21 18:00:00	0	0	0
2019-04-21 19:00:00	0	0	0
2019-04-21 20:00:00	0	0	0
2019-04-21 21:00:00	0	0	0
2019-04-21 22:00:00	0	0	0
2019-04-21 23:00:00	0	0	0
2019-04-22 00:00:00	0	0	0
2019-04-22 01:00:00	0	0	0
2019-04-22 02:00:00	0	0	0
2019-04-22 03:00:00	0	0	0
2019-04-22 04:00:00	0	0	0
2019-04-22 05:00:00	0	0	0
2019-04-22 06:00:00	0	0	0
2019-04-22 07:00:00	0	0	0
2019-04-22 08:00:00	0	0	0
2019-04-22 09:00:00	0	0	0
2019-04-22 10:00:00	0	0	0
2019-04-22 11:00:00	0	0	0
2019-04-22 12:00:00	0	0	0
2019-04-22 13:00:00	0	0	0
2019-04-22 14:00:00	0	0	0
2019-04-22 15:00:00	0	0	0
2019-04-22 16:00:00	0	0	0
2019-04-22 17:00:00	0	0	0
2019-04-22 18:00:00	0	0	0
2019-04-22 19:00:00	0	0	0
2019-04-22 20:00:00	0	0	0
2019-04-22 21:00:00	0	0	0
2019-04-22 22:00:00	0	0	0
2019-04-22 23:00:00	0	0	0
2019-04-23 00:00:00	0	0	0
2019-04-23 01:00:00	0	0	0
2019-04-23 02:00:00	0	0	0
2019-04-23 03:00:00	0	0	0
2019-04-23 04:00:00	0	0	0
2019-04-23 05:00:00	0	0	0
2019-04-23 06:00:00	0	0	0
2019-04-23 07:00:00	0	0	0
2019-04-23 08:00:00	0	0	0
2019-04-23 09:00:00	0	0	0
2019-04-23 10:00:00	0	0	0
2019-04-23 11:00:00	0	0	0
2019-04-23 12:00:00	0	0	0
2019-04-23 13:00:00	0	0	0
2019-04-23 14:00:00	0	0	0
2019-04-23 15:00:00	0	0	0
2019-04-23 16:00:00	0	0	0
2019-04-23 17:00:00	0	0	0
2019-04-23 18:00:00	0	0	0
2019-04-23 19:00:00	0	0	0
2019-04-23 20:00:00	0	0	0
2019-04-23 21:00:00	0	0	0
2019-04-23 22:00:00	0	0	0
2019-04-23 23:00:00	0	0	0
2019-04-24 00:00:00	0	0	0
2019-04-24 01:00:00	0	0	0
2019-04-24 02:00:00	0	0	0
2019-04-24 03:00:00	0	0	0
2019-04-24 04:00:00	0	0	0
2019-04-24 05:00:00	0	0	0
2019-04-24 06:00:00	0	0	0
2019-04-24 07:00:00	0	0	0
2019-04-24 08:00:00	0	0	0
2019-04-24 09:00:00	0	0	0
2019-04-24 10:00:00	0	0	0
2019-04-24 11:00:00	0	0	0
2019-04-24 12:00:00	0	0	0
2019-04-24 13:00:00	0	0	0
2019-04-24 14:00:00	0	0	0
2019-04-24 15:00:00	0	0	0
2019-04-24 16:00:00	0	0	0
2019-04-24 17:00:00	0	0	0
2019-04-24 18:00:00	0	0	0
2019-04-24 19:00:00	0	0	0
2019-04-24 20:00:00	0	0	0
2019-04-24 21:00:00	0	0	0
2019-04-24 22:00:00	0	0	0
2019-04-24 23:00:00	0	0	0
2019-04-25 00:00:00	0	0	0
2019-04-25 01:00:00	0	0	0
2019-04-25 02:00:00	0	0	0
2019-04-25 03:00:00	0	0	0
2019-04-25 04:00:00	0	0	0
2019-04-25 05:00:00	0	0	0
2019-04-25 06:00:00	0	0	0
2019-04-25 07:00:00	0	0	0
2019-04-25 08:00:00	0	0	0
2019-04-25 09:00:00	0	0	0
2019-04-25 10:00:00	0	0	0
2019-04-25 11:00:00	0	0	0
2019-04-25 12:00:00	0	0	0
2019-04-25 13:00:00	0	0	0
2019-04-25 14:00:00	0	0	0
2019-04-25 15:00:00	0	0	0
2019-04-25 16:00:00	0	0	0
2019-04-25 17:00:00	0	0	0
2019-04-25 18:00:00	0	0	0
2019-04-25 19:00:00	0	0	0
2019-04-25 20:00:00	0	0	0
2019-04-25 21:00:00	0	0	0
2019-04-25 22:00:00	0	0	0
2019-04-25 23:00:00	0	0	0
2019-04-26 00:00:00	0	0	0
2019-04-26 01:00:00	0	0	0
2019-04-26 02:00:00	0	0	0
2019-04-26 03:00:00	0	0	0
2019-04-26 04:00:00	0	0	0
2019-04-26 05:00:00	0	0	0
2019-04-26 06:00:00	0	0	0
2019-04-26 07:00:00	0	0	0
2019-04-26 08:00:00	0	0	0
2019-04-26 09:00:00	0	0	0
2019-04-26 10:00:00	0	0	0
2019-04-26 11:00:00	0	0	0
2019-04-26 12:00:00	0	0	0
2019-04-26 13:00:00	0	0	0
2019-04-26 14:00:00	0	0	0
2019-04-26 15:00:00	0	0	0
2019-04-26 16:00:00	0	0	0
2019-04-26 17:00:00	0	0	0
2019-04-26 18:00:00	0	0	0
2019-04-26 19:00:00	0	0	0
2019-04-26 20:00:00	0	0	0
2019-04-26 21:00:00	0	0	0
2019-04-26 22:00:00	0	0	0
2019-04-26 23:00:00	0	0	0
2019-04-27 00:00:00	0	0	0
2019-04-27 01:00:00	0	0	0
2019-04-27 02:00:00	0	0	0
2019-04-27 03:00:00	0	0	0
2019-04-27 04:00:00	0	0	0
2019-04-27 05:00:00	0	0	0
2019-04-27 06:00:00	0	0	0
2019-04-27 07:00:00	0	0	0
2019-04-27 08:00:00	0	0	0
2019-04-27 09:00:00	3	0	0.08
2019-04-27 10:00:00	0	0	0
2019-04-27 11:00:00	0	0	0
2019-04-27 12:00:00	0	0	0
2019-04-27 13:00:00	0	0	0
2019-04-27 14:00:00	0	0	0
2019-04-27 15:00:00	0	0	0
2019-04-27 16:00:00	0	0	0
2019-04-27 17:00:00	0	0	0
2019-04-27 18:00:00	0	0	0
2019-04-27 19:00:00	0	0	0
2019-04-27 20:00:00	0	0	0
2019-04-27 21:00:00	0	0	0
2019-04-27 22:00:00	0	0	0
2019-04-27 23:00:00	0	0	0
2019-04-28 00:00:00	0	0	0
2019-04-28 01:00:00	0	0	0
2019-04-28 02:00:00	0	0	0
2019-04-28 03:00:00	0	0	0
2019-04-28 04:00:00	0	0	0
2019-04-28 05:00:00	0	0	0
2019-04-28 06:00:00	0	0	0
2019-04-28 07:00:00	0	0	0
2019-04-28 08:00:00	0	0	0
2019-04-28 09:00:00	0	0	0
2019-04-28 10:00:00	0	0	0
2019-04-28 11:00:00	0	0	0
2019-04-28 12:00:00	0	0	0
2019-04-28 13:00:00	0	0	0
2019-04-28 14:00:00	0	0	0
2019-04-28 15:00:00	0	0	0
2019-04-28 16:00:00	0	0	0
2019-04-28 17:00:00	0	0	0
2019-04-28 18:00:00	0	0	0
2019-04-28 19:00:00	0	0	0
2019-04-28 20:00:00	0	0	0
2019-04-28 21:00:00	0	0	0
2019-04-28 22:00:00	0	0	0
2019-04-28 23:00:00	0	0	0
2019-04-29 00:00:00	0	0	0
2019-04-29 01:00:00	0	0	0
2019-04-29 02:00:00	0	0	0
2019-04-29 03:00:00	0	0	0
2019-04-29 04:00:00	0	0	0
2019-04-29 05:00:00	0	0	0
2019-04-29 06:00:00	0	0	0
2019-04-29 07:00:00	0	0	0
2019-04-29 08:00:00	0	0	0
2019-04-29 09:00:00	0	0	0
2019-04-29 10:00:00	0	0	0
2019-04-29 11:00:00	0	0	0
2019-04-29 12:00:00	0	0	0
2019-04-29 13:00:00	0	0	0
2019-04-29 14:00:00	0	0	0
2019-04-29 15:00:00	0	0	0
2019-04-29 16:00:00	0	0	0
2019-04-29 17:00:00	0	0	0
2019-04-29 18:00:00	0	0	0
2019-04-29 19:00:00	0	0	0
2019-04-29 20:00:00	0	0	0
2019-04-29 21:00:00	0	0	0
2019-04-29 22:00:00	0	0	0
2019-04-29 23:00:00	0	0	0
2019-04-30 00:00:00	0	0	0
2019-04-30 01:00:00	0	0	0
2019-04-30 02:00:00	0	0	0
2019-04-30 03:00:00	0	0	0
2019-04-30 04:00:00	0	0	0
2019-04-30 05:00:00	0	0	0
2019-04-30 06:00:00	0	0	0
2019-04-30 07:00:00	0	0	0
2019-04-30 08:00:00	0	0	0
2019-04-30 09:00:00	0	0	0
2019-04-30 10:00:00	0	0	0
2019-04-30 11:00:00	0	0	0
2019-04-30 12:00:00	0	0	0
2019-04-30 13:00:00	0	0	0
2019-04-30 14:00:00	0	0	0
2019-04-30 15:00:00	0	0	0
2019-04-30 16:00:00	0	0	0
2019-04-30 17:00:00	0	0	0
2019-04-30 18:00:00	0	0	0
2019-04-30 19:00:00	0	0	0
2019-04-30 20:00:00	0	0	0
2019-04-30 21:00:00	0	0	0
2019-04-30 22:00:00	0	0	0
2019-04-30 23:00:00	0	0	0
2019-05-01 00:00:00	0	0	0

## Sheet: PM 01250 02
Data/Hora	Intensidade(carros/hora)	Ocupacao(%)	Carga(%)
2019-04-01 00:00:00	92	0.67	5.44
2019-04-01 01:00:00	56	1.17	4.34
2019-04-01 02:00:00	72	1.75	3.08
2019-04-01 03:00:00	45	1.17	1.92
2019-04-01 04:00:00	52	1.08	1.84
2019-04-01 05:00:00	97	1.83	6
2019-04-01 06:00:00	206	2	9.17
2019-04-01 07:00:00	286	2.67	14.75
2019-04-01 08:00:00	402	2.83	19.83
2019-04-01 09:00:00	563	3.83	27.67
2019-04-01 10:00:00	730	6.33	36.84
2019-04-01 11:00:00	673	5.5	34.75
2019-04-01 12:00:00	632	4.25	31.42
2019-04-01 13:00:00	603	4.83	31
2019-04-01 14:00:00	619	4.42	30.5
2019-04-01 15:00:00	682	4.84	34.5
2019-04-01 16:00:00	613	5.42	31
2019-04-01 17:00:00	567	4.08	29.08
2019-04-01 18:00:00	372	3	18.67
2019-04-01 19:00:00	311	2.67	15.42
2019-04-01 20:00:00	196	1.58	11.58
2019-04-01 21:00:00	172	2	9.34
2019-04-01 22:00:00	130	1.42	8.59
2019-04-01 23:00:00	130	1.08	7.83
2019-04-02 00:00:00	75	1.44	5.67
2019-04-02 01:00:00	43	1.08	2.58
2019-04-02 02:00:00	39	1.5	3.33
2019-04-02 03:00:00	66	1.08	5.09
2019-04-02 04:00:00	50	1.08	3.67
2019-04-02 05:00:00	81	2.17	5.5
2019-04-02 06:00:00	157	1.58	7.42
2019-04-02 07:00:00	259	2.08	12.67
2019-04-02 08:00:00	429	3.92	21.33
2019-04-02 09:00:00	537	4	26.25
2019-04-02 10:00:00	694	5.09	34.59
2019-04-02 11:00:00	703	5.42	36.25
2019-04-02 12:00:00	684	4.5	33.67
2019-04-02 13:00:00	641	4.58	33.25
2019-04-02 14:00:00	634	4.75	32.42
2019-04-02 15:00:00	667	4.58	33
2019-04-02 16:00:00	553	4.25	28.67
2019-04-02 17:00:00	497	3.25	25.08
2019-04-02 18:00:00	453	3.33	22.92
2019-04-02 19:00:00	286	3.17	14.67
2019-04-02 20:00:00	219	1.92	11.5
2019-04-02 21:00:00	169	1.67	8.25
2019-04-02 22:00:00	146	1.75	8.67
2019-04-02 23:00:00	110	1.33	7
2019-04-03 00:00:00	76	1.67	4.22
2019-04-03 01:00:00	57	1.08	3
2019-04-03 02:00:00	48	1	3.5
2019-04-03 03:00:00	45	1.58	3.67
2019-04-03 04:00:00	40	1.17	3.42
2019-04-03 05:00:00	91	1.5	4.67
2019-04-03 06:00:00	151	2.42	8.08
2019-04-03 07:00:00	267	2.17	12.75
2019-04-03 08:00:00	474	4.17	22.83
2019-04-03 09:00:00	614	4.25	30.33
2019-04-03 10:00:00	756	6.08	38
2019-04-03 11:00:00	749	6.84	38.58
2019-04-03 12:00:00	633	4.17	32.5
2019-04-03 13:00:00	679	4.33	33.75
2019-04-03 14:00:00	741	7.92	37.33
2019-04-03 15:00:00	787	7.17	40.25
2019-04-03 16:00:00	615	5.17	32.08
2019-04-03 17:00:00	524	3.84	26
2019-04-03 18:00:00	377	3.33	19.75
2019-04-03 19:00:00	291	2.17	15.5
2019-04-03 20:00:00	178	1.75	9.92
2019-04-03 21:00:00	148	1.92	7.75
2019-04-03 22:00:00	123	1.25	6.67
2019-04-03 23:00:00	120	1.25	6.5
2019-04-04 00:00:00	71	1.44	5.67
2019-04-04 01:00:00	62	1.08	4.42
2019-04-04 02:00:00	65	1.5	5
2019-04-04 03:00:00	54	1.17	3.17
2019-04-04 04:00:00	45	1.08	3.58
2019-04-04 05:00:00	103	2.17	6
2019-04-04 06:00:00	164	2.09	8
2019-04-04 07:00:00	230	2.59	10.83
2019-04-04 08:00:00	440	2.92	21.42
2019-04-04 09:00:00	595	4	28.92
2019-04-04 10:00:00	744	7.75	38.42
2019-04-04 11:00:00	752	7.09	38.08
2019-04-04 12:00:00	684	4.83	35.58
2019-04-04 13:00:00	667	4.67	32.67
2019-04-04 14:00:00	692	4.42	35.25
2019-04-04 15:00:00	683	5.42	34.58
2019-04-04 16:00:00	591	4.08	30.42
2019-04-04 17:00:00	512	3.59	27.17
2019-04-04 18:00:00	445	3.67	22.75
2019-04-04 19:00:00	309	2.33	15.42
2019-04-04 20:00:00	193	2.34	9.33
2019-04-04 21:00:00	190	1.67	10
2019-04-04 22:00:00	186	1.75	9.08
2019-04-04 23:00:00	101	1.75	6.33
2019-04-05 00:00:00	69	1.66	4.56
2019-04-05 01:00:00	55	1.5	4.5
2019-04-05 02:00:00	52	1.08	3.58
2019-04-05 03:00:00	74	1.17	3.75
2019-04-05 04:00:00	73	1.83	4.34
2019-04-05 05:00:00	112	1.59	6.08
2019-04-05 06:00:00	177	2.34	8.33
2019-04-05 07:00:00	252	2	12.58
2019-04-05 08:00:00	390	2.67	19
2019-04-05 09:00:00	614	5	30.25
2019-04-05 10:00:00	748	4.92	36.58
2019-04-05 11:00:00	796	11.42	42.42
2019-04-05 12:00:00	729	5.67	37.33
2019-04-05 13:00:00	714	4.67	35.92
2019-04-05 14:00:00	731	5.75	36.25
2019-04-05 15:00:00	791	6.33	41
2019-04-05 16:00:00	713	4.75	36.42
2019-04-05 17:00:00	611	4.83	31.17
2019-04-05 18:00:00	446	3	22.17
2019-04-05 19:00:00	311	2.25	16.67
2019-04-05 20:00:00	259	2.92	12.67
2019-04-05 21:00:00	211	2	10.42
2019-04-05 22:00:00	199	2.25	9.75
2019-04-05 23:00:00	177	1.59	8.25
2019-04-06 00:00:00	123	1.67	7
2019-04-06 01:00:00	134	2	7.08
2019-04-06 02:00:00	122	1.17	6.33
2019-04-06 03:00:00	120	2	6.42
2019-04-06 04:00:00	82	1.08	4.75
2019-04-06 05:00:00	104	1.42	6.17
2019-04-06 06:00:00	159	2.5	7.84
2019-04-06 07:00:00	257	2.17	12.17
2019-04-06 08:00:00	413	3.83	20.84
2019-04-06 09:00:00	603	4.67	29.67
2019-04-06 10:00:00	748	14	39.5
2019-04-06 11:00:00	680	31.59	43.5
2019-04-06 12:00:00	592	27.92	38.83
2019-04-06 13:00:00	455	22	30.5
2019-04-06 14:00:00	406	2.75	21.33
2019-04-06 15:00:00	395	3.25	19.25
2019-04-06 16:00:00	360	2.75	18.08
2019-04-06 17:00:00	286	2.08	13.84
2019-04-06 18:00:00	231	2.33	12.42
2019-04-06 19:00:00	231	1.83	11.17
2019-04-06 20:00:00	205	2.08	9.75
2019-04-06 21:00:00	147	1.5	8.33
2019-04-06 22:00:00	183	1.42	8.58
2019-04-06 23:00:00	136	2	7.58
2019-04-07 00:00:00	140	1.55	8.34
2019-04-07 01:00:00	117	2.09	5.75
2019-04-07 02:00:00	106	1.17	6.33
2019-04-07 03:00:00	117	1.17	6.83
2019-04-07 04:00:00	119	1.92	6.59
2019-04-07 05:00:00	55	1.17	3.33
2019-04-07 06:00:00	109	2.08	6.5
2019-04-07 07:00:00	52	1.42	3.5
2019-04-07 08:00:00	148	3.33	10.17
2019-04-07 09:00:00	156	1.42	7.67
2019-04-07 10:00:00	195	1.75	9.83
2019-04-07 11:00:00	195	2	11.25
2019-04-07 12:00:00	193	1.67	9.25
2019-04-07 13:00:00	170	1.92	9.67
2019-04-07 14:00:00	171	1.59	9.92
2019-04-07 15:00:00	164	1.59	8.67
2019-04-07 16:00:00	164	2.42	8.75
2019-04-07 17:00:00	196	1.58	9.17
2019-04-07 18:00:00	195	2.17	9.17
2019-04-07 19:00:00	188	1.92	10.08
2019-04-07 20:00:00	194	1.58	9.34
2019-04-07 21:00:00	175	2.09	9.17
2019-04-07 22:00:00	120	1.33	5.58
2019-04-07 23:00:00	129	1.75	7.75
2019-04-08 00:00:00	83	0.78	5
2019-04-08 01:00:00	70	1.34	3.67
2019-04-08 02:00:00	70	1.75	2.83
2019-04-08 03:00:00	78	1.17	4.5
2019-04-08 04:00:00	46	1.75	4.17
2019-04-08 05:00:00	98	1.42	4.58
2019-04-08 06:00:00	207	2	10.92
2019-04-08 07:00:00	237	2.58	12.33
2019-04-08 08:00:00	456	3.25	21.59
2019-04-08 09:00:00	582	4.42	29.08
2019-04-08 10:00:00	724	5.25	36.33
2019-04-08 11:00:00	769	6.17	39.42
2019-04-08 12:00:00	626	4.25	32
2019-04-08 13:00:00	662	4	32.92
2019-04-08 14:00:00	715	6.83	36.58
2019-04-08 15:00:00	697	4.92	35.09
2019-04-08 16:00:00	624	4.25	31.92
2019-04-08 17:00:00	534	4.25	28.08
2019-04-08 18:00:00	441	3.25	22.5
2019-04-08 19:00:00	320	2.67	16.09
2019-04-08 20:00:00	199	2.42	9.84
2019-04-08 21:00:00	209	1.5	10.83
2019-04-08 22:00:00	135	1.92	7.33
2019-04-08 23:00:00	110	1.17	6.5
2019-04-09 00:00:00	73	1.44	4.11
2019-04-09 01:00:00	70	1.67	5.75
2019-04-09 02:00:00	36	1.17	2.25
2019-04-09 03:00:00	58	1.67	3.92
2019-04-09 04:00:00	59	1.25	2.42
2019-04-09 05:00:00	108	1.5	5.83
2019-04-09 06:00:00	155	2.17	8
2019-04-09 07:00:00	273	2.33	13
2019-04-09 08:00:00	416	3.92	20.08
2019-04-09 09:00:00	562	3.75	27.5
2019-04-09 10:00:00	673	4.92	33.5
2019-04-09 11:00:00	717	5.09	36.33
2019-04-09 12:00:00	676	3.92	33.92
2019-04-09 13:00:00	657	4.75	32.67
2019-04-09 14:00:00	706	5.08	36.08
2019-04-09 15:00:00	721	5	35.67
2019-04-09 16:00:00	606	5.42	31.5
2019-04-09 17:00:00	533	3.75	27.17
2019-04-09 18:00:00	410	3	20.84
2019-04-09 19:00:00	284	2.83	14.17
2019-04-09 20:00:00	182	1.75	8.92
2019-04-09 21:00:00	182	2.08	9.5
2019-04-09 22:00:00	130	1.59	7.17
2019-04-09 23:00:00	107	1.59	5.25
2019-04-10 00:00:00	68	1.44	5.22
2019-04-10 01:00:00	65	1.25	4.09
2019-04-10 02:00:00	61	1.08	3.42
2019-04-10 03:00:00	48	1.67	4.67
2019-04-10 04:00:00	41	1.08	2.25
2019-04-10 05:00:00	82	1.83	5.5
2019-04-10 06:00:00	126	1.92	5.5
2019-04-10 07:00:00	270	3.09	14
2019-04-10 08:00:00	459	3.67	21.92
2019-04-10 09:00:00	580	4.09	28.42
2019-04-10 10:00:00	740	6.5	37.42
2019-04-10 11:00:00	764	5.17	39
2019-04-10 12:00:00	619	4.09	31.67
2019-04-10 13:00:00	659	4.59	32.92
2019-04-10 14:00:00	679	4.83	32.92
2019-04-10 15:00:00	779	5.92	40.17
2019-04-10 16:00:00	634	4.67	32.58
2019-04-10 17:00:00	543	3.58	27.92
2019-04-10 18:00:00	376	3.08	19.75
2019-04-10 19:00:00	272	2.08	13.25
2019-04-10 20:00:00	212	2.08	10.59
2019-04-10 21:00:00	154	1.59	8.5
2019-04-10 22:00:00	154	1.17	7.92
2019-04-10 23:00:00	122	1.75	7.08
2019-04-11 00:00:00	99	2.22	6
2019-04-11 01:00:00	50	1.67	4
2019-04-11 02:00:00	42	1.25	3.59
2019-04-11 03:00:00	63	1.33	2.58
2019-04-11 04:00:00	56	1.83	3.33
2019-04-11 05:00:00	112	1.42	5.84
2019-04-11 06:00:00	147	2.25	7.67
2019-04-11 07:00:00	300	2.33	14.58
2019-04-11 08:00:00	402	2.84	19
2019-04-11 09:00:00	574	4.67	28.33
2019-04-11 10:00:00	736	5.42	37
2019-04-11 11:00:00	792	7	40.17
2019-04-11 12:00:00	650	4.09	33.33
2019-04-11 13:00:00	614	4.42	30.92
2019-04-11 14:00:00	653	4.58	32.83
2019-04-11 15:00:00	707	4.58	34.92
2019-04-11 16:00:00	606	4.84	30.75
2019-04-11 17:00:00	494	3.25	25.17
2019-04-11 18:00:00	434	3	21.58
2019-04-11 19:00:00	280	2.84	14.67
2019-04-11 20:00:00	242	1.84	11.42
2019-04-11 21:00:00	157	2.25	9.25
2019-04-11 22:00:00	173	1.59	8.92
2019-04-11 23:00:00	113	1.33	5.42
2019-04-12 00:00:00	73	1.55	4.45
2019-04-12 01:00:00	68	1.17	4.09
2019-04-12 02:00:00	46	1.67	1.92
2019-04-12 03:00:00	82	1.67	4.25
2019-04-12 04:00:00	60	1.33	2.42
2019-04-12 05:00:00	79	1.83	6.25
2019-04-12 06:00:00	199	1.92	9.25
2019-04-12 07:00:00	267	2.75	12.75
2019-04-12 08:00:00	451	3.17	21.5
2019-04-12 09:00:00	640	4.75	31.5
2019-04-12 10:00:00	750	5.67	37.83
2019-04-12 11:00:00	806	5.92	41.09
2019-04-12 12:00:00	690	5.59	35.67
2019-04-12 13:00:00	636	3.92	31.5
2019-04-12 14:00:00	768	5.75	39.17
2019-04-12 15:00:00	669	6.34	33.75
2019-04-12 16:00:00	684	5.17	34.92
2019-04-12 17:00:00	623	4.34	31.84
2019-04-12 18:00:00	563	3.58	28
2019-04-12 19:00:00	330	2.75	17.17
2019-04-12 20:00:00	292	3.08	14
2019-04-12 21:00:00	240	1.84	11.5
2019-04-12 22:00:00	220	1.92	10.75
2019-04-12 23:00:00	201	2.25	11.75
2019-04-13 00:00:00	143	1.78	8
2019-04-13 01:00:00	125	2	7.83
2019-04-13 02:00:00	103	1.33	6.5
2019-04-13 03:00:00	120	1.17	6.17
2019-04-13 04:00:00	153	2.09	8.08
2019-04-13 05:00:00	139	1.58	7.42
2019-04-13 06:00:00	123	1.92	6.67
2019-04-13 07:00:00	274	2.25	13.17
2019-04-13 08:00:00	439	3.33	20.59
2019-04-13 09:00:00	672	6.5	34.25
2019-04-13 10:00:00	740	22.67	42
2019-04-13 11:00:00	702	33.42	44.5
2019-04-13 12:00:00	630	40.92	43.75
2019-04-13 13:00:00	460	21.17	30.75
2019-04-13 14:00:00	413	3.25	20.75
2019-04-13 15:00:00	378	2.58	18.75
2019-04-13 16:00:00	334	2.92	17.08
2019-04-13 17:00:00	247	1.83	12.92
2019-04-13 18:00:00	263	2.08	13.25
2019-04-13 19:00:00	256	2.75	12.75
2019-04-13 20:00:00	195	1.67	10.42
2019-04-13 21:00:00	195	2.09	10.75
2019-04-13 22:00:00	205	1.67	10.67
2019-04-13 23:00:00	133	1.25	8
2019-04-14 00:00:00	127	1.66	6
2019-04-14 01:00:00	141	1.42	7.5
2019-04-14 02:00:00	91	1.58	5.17
2019-04-14 03:00:00	101	1.33	4.75
2019-04-14 04:00:00	123	1.17	6.17
2019-04-14 05:00:00	115	1.92	5.92
2019-04-14 06:00:00	111	1.59	6.5
2019-04-14 07:00:00	68	1.75	4.5
2019-04-14 08:00:00	110	1.5	6.08
2019-04-14 09:00:00	186	1.67	9.5
2019-04-14 10:00:00	224	2.5	11.5
2019-04-14 11:00:00	237	1.67	11.83
2019-04-14 12:00:00	202	1.83	10.34
2019-04-14 13:00:00	179	1.25	9.5
2019-04-14 14:00:00	220	1.59	10.42
2019-04-14 15:00:00	156	2.08	7.67
2019-04-14 16:00:00	136	1.83	6.42
2019-04-14 17:00:00	248	2.58	13.75
2019-04-14 18:00:00	171	1.75	8.25
2019-04-14 19:00:00	161	1.58	8.58
2019-04-14 20:00:00	188	2.25	9.75
2019-04-14 21:00:00	138	1.5	6.92
2019-04-14 22:00:00	68	2	2.92
2019-04-14 23:00:00	31	1	2.83
2019-04-15 00:00:00	75	1.44	4.33
2019-04-15 01:00:00	77	1.67	5.33
2019-04-15 02:00:00	77	1.08	3
2019-04-15 03:00:00	48	1.33	2.75
2019-04-15 04:00:00	61	1.67	3.5
2019-04-15 05:00:00	95	1.33	5.25
2019-04-15 06:00:00	180	2.5	8.34
2019-04-15 07:00:00	280	3.08	13.75
2019-04-15 08:00:00	387	2.84	20.17
2019-04-15 09:00:00	580	4.42	27.5
2019-04-15 10:00:00	724	5.17	36.5
2019-04-15 11:00:00	727	6.17	36.92
2019-04-15 12:00:00	618	4.42	31.67
2019-04-15 13:00:00	667	4.17	33.5
2019-04-15 14:00:00	710	5.67	34.58
2019-04-15 15:00:00	681	4.75	36.08
2019-04-15 16:00:00	586	4.42	29.75
2019-04-15 17:00:00	524	5.25	26.83
2019-04-15 18:00:00	461	3.42	23.25
2019-04-15 19:00:00	315	2.92	15.67
2019-04-15 20:00:00	222	1.83	10.92
2019-04-15 21:00:00	181	1.58	9.67
2019-04-15 22:00:00	100	1.83	5.5
2019-04-15 23:00:00	62	1.17	3.5
2019-04-16 00:00:00	55	1.55	3.78
2019-04-16 01:00:00	37	1.67	4.33
2019-04-16 02:00:00	25	1	3
2019-04-16 03:00:00	53	1.75	3.84
2019-04-16 04:00:00	32	1.08	2.17
2019-04-16 05:00:00	85	1.33	4.42
2019-04-16 06:00:00	183	2.67	10.09
2019-04-16 07:00:00	244	1.83	12.42
2019-04-16 08:00:00	420	3.59	20.09
2019-04-16 09:00:00	531	3.83	26.5
2019-04-16 10:00:00	642	4.42	31.33
2019-04-16 11:00:00	712	5.92	36.5
2019-04-16 12:00:00	621	4	31
2019-04-16 13:00:00	694	4.42	34.58
2019-04-16 14:00:00	786	6.75	40.09
2019-04-16 15:00:00	777	5.92	39.58
2019-04-16 16:00:00	603	4.92	31.08
2019-04-16 17:00:00	554	4	28.58
2019-04-16 18:00:00	440	3.17	22.5
2019-04-16 19:00:00	302	3.09	16.5
2019-04-16 20:00:00	259	2	12.5
2019-04-16 21:00:00	180	1.92	9.58
2019-04-16 22:00:00	183	1.42	8.5
2019-04-16 23:00:00	84	1.5	4.08
2019-04-17 00:00:00	51	1.33	2.22
2019-04-17 01:00:00	68	1.17	3.83
2019-04-17 02:00:00	50	1.58	3
2019-04-17 03:00:00	57	1.25	3
2019-04-17 04:00:00	53	1.25	2.09
2019-04-17 05:00:00	113	2.17	5.75
2019-04-17 06:00:00	171	2	8.84
2019-04-17 07:00:00	243	2.42	12
2019-04-17 08:00:00	469	4	22
2019-04-17 09:00:00	600	4.34	30
2019-04-17 10:00:00	668	5.92	34.08
2019-04-17 11:00:00	681	4.58	33.92
2019-04-17 12:00:00	665	4.25	33.67
2019-04-17 13:00:00	677	5	33.84
2019-04-17 14:00:00	751	6.17	38.5
2019-04-17 15:00:00	696	6.08	35.92
2019-04-17 16:00:00	602	4.33	29.84
2019-04-17 17:00:00	540	3.5	27.42
2019-04-17 18:00:00	432	3.59	21.92
2019-04-17 19:00:00	398	3.25	19.83
2019-04-17 20:00:00	447	4.25	22
2019-04-17 21:00:00	280	2.5	14.34
2019-04-17 22:00:00	127	1.92	7.08
2019-04-17 23:00:00	143	1.92	6.58
2019-04-18 00:00:00	129	1	6.44
2019-04-18 01:00:00	71	1.08	4.84
2019-04-18 02:00:00	56	1.58	4.5
2019-04-18 03:00:00	64	1.17	3.83
2019-04-18 04:00:00	67	1.17	2.5
2019-04-18 05:00:00	111	2.17	6
2019-04-18 06:00:00	216	1.84	11
2019-04-18 07:00:00	330	3.42	16
2019-04-18 08:00:00	544	3.75	26.08
2019-04-18 09:00:00	700	4.59	35.34
2019-04-18 10:00:00	779	6.42	39.83
2019-04-18 11:00:00	792	5.25	39.25
2019-04-18 12:00:00	718	6	37.75
2019-04-18 13:00:00	732	5.5	36.34
2019-04-18 14:00:00	687	5.17	35.17
2019-04-18 15:00:00	697	5.67	35.59
2019-04-18 16:00:00	676	5.5	34.42
2019-04-18 17:00:00	618	5	31.42
2019-04-18 18:00:00	592	4.17	29.33
2019-04-18 19:00:00	426	3.17	21.92
2019-04-18 20:00:00	304	3.25	16.34
2019-04-18 21:00:00	220	2	11.58
2019-04-18 22:00:00	198	2.42	9.5
2019-04-18 23:00:00	123	1.42	6.84
2019-04-19 00:00:00	129	2	8.33
2019-04-19 01:00:00	85	1.67	5.67
2019-04-19 02:00:00	86	1.25	4.17
2019-04-19 03:00:00	107	1.33	6.67
2019-04-19 04:00:00	70	1.92	4.17
2019-04-19 05:00:00	84	1.42	3.5
2019-04-19 06:00:00	123	1.92	6.42
2019-04-19 07:00:00	226	1.58	11.5
2019-04-19 08:00:00	229	1.75	10.92
2019-04-19 09:00:00	249	2.67	12.83
2019-04-19 10:00:00	272	2.25	13.25
2019-04-19 11:00:00	284	2.5	15.42
2019-04-19 12:00:00	236	2.5	11.5
2019-04-19 13:00:00	199	1.83	10.67
2019-04-19 14:00:00	226	2.09	11.08
2019-04-19 15:00:00	159	2.17	9.5
2019-04-19 16:00:00	174	1.75	8.17
2019-04-19 17:00:00	166	2.08	7.75
2019-04-19 18:00:00	210	2.09	11
2019-04-19 19:00:00	156	1.5	7.42
2019-04-19 20:00:00	145	2	6.83
2019-04-19 21:00:00	146	1.5	9
2019-04-19 22:00:00	165	1.92	9.09
2019-04-19 23:00:00	156	1.58	9.67
2019-04-20 00:00:00	88	1.56	5.22
2019-04-20 01:00:00	81	1.75	5.58
2019-04-20 02:00:00	79	1.25	4.33
2019-04-20 03:00:00	75	1.75	4.75
2019-04-20 04:00:00	72	1.25	4.17
2019-04-20 05:00:00	81	1.25	3.34
2019-04-20 06:00:00	99	2.25	5.83
2019-04-20 07:00:00	197	1.92	9.09
2019-04-20 08:00:00	339	3.08	16.25
2019-04-20 09:00:00	561	4.84	28
2019-04-20 10:00:00	727	17.83	40.33
2019-04-20 11:00:00	714	11.75	37.25
2019-04-20 12:00:00	632	6.5	32.5
2019-04-20 13:00:00	428	12	25.33
2019-04-20 14:00:00	359	2.33	17.84
2019-04-20 15:00:00	271	2	14.33
2019-04-20 16:00:00	247	2.42	12
2019-04-20 17:00:00	205	1.84	9.75
2019-04-20 18:00:00	187	2.42	10
2019-04-20 19:00:00	192	1.59	11.17
2019-04-20 20:00:00	200	1.92	9.33
2019-04-20 21:00:00	174	2.08	9.42
2019-04-20 22:00:00	151	1.5	7.08
2019-04-20 23:00:00	145	2.08	8.75
2019-04-21 00:00:00	112	1.11	6.11
2019-04-21 01:00:00	96	1.33	5.42
2019-04-21 02:00:00	70	1.67	4.25
2019-04-21 03:00:00	80	1.08	2.92
2019-04-21 04:00:00	108	1.58	7.67
2019-04-21 05:00:00	68	1.25	3.17
2019-04-21 06:00:00	104	1.58	5.84
2019-04-21 07:00:00	86	1.33	5.33
2019-04-21 08:00:00	177	1.75	8.92
2019-04-21 09:00:00	162	1.75	9.33
2019-04-21 10:00:00	181	2.08	10.75
2019-04-21 11:00:00	198	2.25	10.25
2019-04-21 12:00:00	199	1.5	10.34
2019-04-21 13:00:00	160	1.75	8.42
2019-04-21 14:00:00	148	1.92	8.92
2019-04-21 15:00:00	113	1.25	7.09
2019-04-21 16:00:00	100	2	5.08
2019-04-21 17:00:00	218	1.92	10.67
2019-04-21 18:00:00	241	2.33	12.25
2019-04-21 19:00:00	276	3.75	14.92
2019-04-21 20:00:00	218	2.42	11.33
2019-04-21 21:00:00	213	2.09	10.67
2019-04-21 22:00:00	331	3.17	16.5
2019-04-21 23:00:00	146	1.59	8.58
2019-04-22 00:00:00	143	1.78	6.89
2019-04-22 01:00:00	66	1.25	3.92
2019-04-22 02:00:00	55	1.08	3.84
2019-04-22 03:00:00	38	1.75	3.5
2019-04-22 04:00:00	35	1.08	1
2019-04-22 05:00:00	149	2	6.67
2019-04-22 06:00:00	424	3.17	20.34
2019-04-22 07:00:00	552	3.75	26.92
2019-04-22 08:00:00	784	6.25	38.92
2019-04-22 09:00:00	853	10.75	44.58
2019-04-22 10:00:00	900	32.5	52.83
2019-04-22 11:00:00	752	11.83	40.75
2019-04-22 12:00:00	592	4	30
2019-04-22 13:00:00	610	4.5	30.34
2019-04-22 14:00:00	685	5.58	34.09
2019-04-22 15:00:00	675	5	34.42
2019-04-22 16:00:00	580	4.92	29.75
2019-04-22 17:00:00	425	3.08	21.83
2019-04-22 18:00:00	380	3.5	18.84
2019-04-22 19:00:00	278	2.67	14.17
2019-04-22 20:00:00	256	2	13.42
2019-04-22 21:00:00	224	2.34	10.92
2019-04-22 22:00:00	81	1.42	5
2019-04-22 23:00:00	97	1.83	5.75
2019-04-23 00:00:00	63	0.78	4.22
2019-04-23 01:00:00	52	1.17	3.83
2019-04-23 02:00:00	35	1.5	3
2019-04-23 03:00:00	52	1.08	4
2019-04-23 04:00:00	54	1.67	4.17
2019-04-23 05:00:00	109	1.42	5.67
2019-04-23 06:00:00	176	2	9.75
2019-04-23 07:00:00	257	3.09	12.75
2019-04-23 08:00:00	425	3.17	21
2019-04-23 09:00:00	609	4.84	30.25
2019-04-23 10:00:00	724	7.58	36.75
2019-04-23 11:00:00	748	5.17	37.75
2019-04-23 12:00:00	648	4.25	32.92
2019-04-23 13:00:00	696	5.42	34.92
2019-04-23 14:00:00	673	4.67	35.25
2019-04-23 15:00:00	640	4.58	32.17
2019-04-23 16:00:00	637	5.09	32.5
2019-04-23 17:00:00	466	3.25	25
2019-04-23 18:00:00	412	3.92	21.17
2019-04-23 19:00:00	328	3	16.92
2019-04-23 20:00:00	238	2.08	12.83
2019-04-23 21:00:00	162	2.09	9.5
2019-04-23 22:00:00	99	1.17	6.5
2019-04-23 23:00:00	89	1.67	4.92
2019-04-24 00:00:00	109	0.78	6
2019-04-24 01:00:00	58	1	2.42
2019-04-24 02:00:00	67	1.67	5.58
2019-04-24 03:00:00	51	1.08	3
2019-04-24 04:00:00	45	1.75	2.92
2019-04-24 05:00:00	87	1.34	4
2019-04-24 06:00:00	154	1.75	7.08
2019-04-24 07:00:00	249	3.17	12.33
2019-04-24 08:00:00	430	3.42	20.75
2019-04-24 09:00:00	562	4.09	27.42
2019-04-24 10:00:00	730	6.33	36.67
2019-04-24 11:00:00	707	4.92	36.58
2019-04-24 12:00:00	585	4.42	29.75
2019-04-24 13:00:00	646	4.42	32.34
2019-04-24 14:00:00	615	4.42	30.92
2019-04-24 15:00:00	682	5.67	34.67
2019-04-24 16:00:00	620	4.75	31.08
2019-04-24 17:00:00	457	3.33	23.42
2019-04-24 18:00:00	350	3	17.84
2019-04-24 19:00:00	294	2.25	15.92
2019-04-24 20:00:00	208	1.75	9.67
2019-04-24 21:00:00	179	2	9.75
2019-04-24 22:00:00	122	1.42	7.67
2019-04-24 23:00:00	51	1.08	2.08
2019-04-25 00:00:00	89	1.55	5.45
2019-04-25 01:00:00	68	1	4.75
2019-04-25 02:00:00	47	1.83	2
2019-04-25 03:00:00	48	1	4.34
2019-04-25 04:00:00	45	1	2.42
2019-04-25 05:00:00	91	1.42	5.67
2019-04-25 06:00:00	153	2.25	7.08
2019-04-25 07:00:00	283	2.33	13.25
2019-04-25 08:00:00	431	3	20.34
2019-04-25 09:00:00	536	4.09	26.92
2019-04-25 10:00:00	752	4.92	37.67
2019-04-25 11:00:00	643	5.5	33
2019-04-25 12:00:00	616	3.75	30.5
2019-04-25 13:00:00	657	4.25	32.83
2019-04-25 14:00:00	670	5.25	33.25
2019-04-25 15:00:00	696	5	35.67
2019-04-25 16:00:00	634	4.42	31.67
2019-04-25 17:00:00	536	3.92	28.08
2019-04-25 18:00:00	384	2.75	19.08
2019-04-25 19:00:00	375	3.25	18.75
2019-04-25 20:00:00	248	2	12.42
2019-04-25 21:00:00	180	2	10.5
2019-04-25 22:00:00	155	1.42	8.08
2019-04-25 23:00:00	110	1.42	5.75
2019-04-26 00:00:00	75	1.67	6.11
2019-04-26 01:00:00	68	1.08	4.58
2019-04-26 02:00:00	67	1.83	3.67
2019-04-26 03:00:00	70	1	3.75
2019-04-26 04:00:00	44	1.08	3.58
2019-04-26 05:00:00	100	2.17	6.25
2019-04-26 06:00:00	187	2.09	9.08
2019-04-26 07:00:00	247	2.59	11.17
2019-04-26 08:00:00	437	3.42	21.08
2019-04-26 09:00:00	608	4.84	31.67
2019-04-26 10:00:00	688	5.17	33.92
2019-04-26 11:00:00	742	5.58	37.59
2019-04-26 12:00:00	620	4.75	31.67
2019-04-26 13:00:00	628	3.67	31.42
2019-04-26 14:00:00	713	5	36.17
2019-04-26 15:00:00	724	6.08	36.92
2019-04-26 16:00:00	694	5.5	35
2019-04-26 17:00:00	535	4.25	27.67
2019-04-26 18:00:00	492	3.42	24.5
2019-04-26 19:00:00	381	3	19
2019-04-26 20:00:00	310	3.92	16
2019-04-26 21:00:00	201	1.58	9.75
2019-04-26 22:00:00	134	2	6.67
2019-04-26 23:00:00	172	1.5	8.83
2019-04-27 00:00:00	125	1.66	5.45
2019-04-27 01:00:00	121	1.83	8
2019-04-27 02:00:00	110	1.5	4.92
2019-04-27 03:00:00	131	1.42	7.92
2019-04-27 04:00:00	94	1.92	6.17
2019-04-27 05:00:00	116	1.33	6.5
2019-04-27 06:00:00	155	3	7.17
2019-04-27 07:00:00	234	2.17	10.84
2019-04-27 08:00:00	349	2.59	16.59
2019-04-27 09:00:00	575	4.83	28.84
2019-04-27 10:00:00	670	5.58	33.42
2019-04-27 11:00:00	712	8.5	36.42
2019-04-27 12:00:00	619	21.33	37.17
2019-04-27 13:00:00	471	12.67	27.25
2019-04-27 14:00:00	410	3.09	20.75
2019-04-27 15:00:00	280	2.5	14
2019-04-27 16:00:00	265	1.67	13.67
2019-04-27 17:00:00	249	2.67	13
2019-04-27 18:00:00	210	1.75	11.25
2019-04-27 19:00:00	184	2.17	8.92
2019-04-27 20:00:00	203	1.5	9.67
2019-04-27 21:00:00	190	1.59	9.25
2019-04-27 22:00:00	157	2.08	8.5
2019-04-27 23:00:00	124	1.5	7.17
2019-04-28 00:00:00	83	1.55	6.11
2019-04-28 01:00:00	108	2.08	6
2019-04-28 02:00:00	106	1.83	6.42
2019-04-28 03:00:00	124	1.25	6.5
2019-04-28 04:00:00	112	1.83	6.33
2019-04-28 05:00:00	88	1.17	4.75
2019-04-28 06:00:00	82	1.34	4.42
2019-04-28 07:00:00	71	1.83	4.67
2019-04-28 08:00:00	125	1.5	5.83
2019-04-28 09:00:00	186	2	10.59
2019-04-28 10:00:00	202	1.83	9.25
2019-04-28 11:00:00	190	1.59	10.17
2019-04-28 12:00:00	212	2.08	10.34
2019-04-28 13:00:00	178	1.5	9.25
2019-04-28 14:00:00	164	1.59	8.58
2019-04-28 15:00:00	126	2.08	7.25
2019-04-28 16:00:00	113	1.75	6.92
2019-04-28 17:00:00	145	1.92	7.42
2019-04-28 18:00:00	185	1.92	8.92
2019-04-28 19:00:00	156	1.42	7.17
2019-04-28 20:00:00	145	1.92	6.92
2019-04-28 21:00:00	171	1.5	8.34
2019-04-28 22:00:00	116	1.5	6.17
2019-04-28 23:00:00	95	2	5.59
2019-04-29 00:00:00	104	1.66	5.11
2019-04-29 01:00:00	67	1.83	5.42
2019-04-29 02:00:00	42	1.08	2.92
2019-04-29 03:00:00	58	1.17	4.25
2019-04-29 04:00:00	68	1.92	4.58
2019-04-29 05:00:00	83	1.5	4.42
2019-04-29 06:00:00	200	1.92	10.08
2019-04-29 07:00:00	274	2.83	14.25
2019-04-29 08:00:00	401	2.5	18.83
2019-04-29 09:00:00	541	4.17	26.58
2019-04-29 10:00:00	681	5.42	34.5
2019-04-29 11:00:00	640	4.67	32.17
2019-04-29 12:00:00	574	3.83	29.08
2019-04-29 13:00:00	661	5.5	33
2019-04-29 14:00:00	707	5.5	35.42
2019-04-29 15:00:00	713	5.83	36.33
2019-04-29 16:00:00	638	4.42	32.33
2019-04-29 17:00:00	520	3.5	26.25
2019-04-29 18:00:00	394	3.17	20.17
2019-04-29 19:00:00	262	2.25	13.17
2019-04-29 20:00:00	216	2.42	11.17
2019-04-29 21:00:00	164	1.42	9.42
2019-04-29 22:00:00	92	1.17	6.17
2019-04-29 23:00:00	121	1.75	7.42
2019-04-30 00:00:00	73	1.66	5.44
2019-04-30 01:00:00	33	1.58	2.92
2019-04-30 02:00:00	57	1	2.92
2019-04-30 03:00:00	63	1.08	4.5
2019-04-30 04:00:00	56	1.83	3.33
2019-04-30 05:00:00	81	1.08	3.67
2019-04-30 06:00:00	189	2.84	8.92
2019-04-30 07:00:00	274	2.17	13.08
2019-04-30 08:00:00	484	3.75	23.5
2019-04-30 09:00:00	578	4.42	28.34
2019-04-30 10:00:00	796	6.75	40.42
2019-04-30 11:00:00	753	6.17	38.25
2019-04-30 12:00:00	653	4.67	32.92
2019-04-30 13:00:00	600	3.75	30.75
2019-04-30 14:00:00	657	5.25	32.33
2019-04-30 15:00:00	695	5.08	35.42
2019-04-30 16:00:00	629	4.67	32.08
2019-04-30 17:00:00	529	4.5	27.33
2019-04-30 18:00:00	453	3.17	22.5
2019-04-30 19:00:00	304	2.75	16.33
2019-04-30 20:00:00	229	1.92	11.42
2019-04-30 21:00:00	130	1.42	7.08
2019-04-30 22:00:00	143	2.34	6.34
2019-04-30 23:00:00	132	1.33	7.42
2019-05-01 00:00:00	88	1.33	5.11

## Sheet: PM 01250 03
Data/Hora	Intensidade(carros/hora)	Ocupacao(%)	Carga(%)
2019-04-01 00:00:00	0	0	0
2019-04-01 01:00:00	0	0	0
2019-04-01 02:00:00	0	0	0
2019-04-01 03:00:00	0	0	0
2019-04-01 04:00:00	0	0	0
2019-04-01 05:00:00	0	0	0
2019-04-01 06:00:00	0	0	0
2019-04-01 07:00:00	0	0	0
2019-04-01 08:00:00	0	0	0
2019-04-01 09:00:00	0	0	0
2019-04-01 10:00:00	0	0	0
2019-04-01 11:00:00	0	0	0
2019-04-01 12:00:00	0	0	0
2019-04-01 13:00:00	0	0	0
2019-04-01 14:00:00	0	0	0
2019-04-01 15:00:00	0	0	0
2019-04-01 16:00:00	0	0	0
2019-04-01 17:00:00	0	0	0
2019-04-01 18:00:00	0	0	0
2019-04-01 19:00:00	0	0	0
2019-04-01 20:00:00	0	0	0
2019-04-01 21:00:00	0	0	0
2019-04-01 22:00:00	0	0	0
2019-04-01 23:00:00	0	0	0
2019-04-02 00:00:00	0	0	0
2019-04-02 01:00:00	0	0	0
2019-04-02 02:00:00	0	0	0
2019-04-02 03:00:00	0	0	0
2019-04-02 04:00:00	0	0	0
2019-04-02 05:00:00	0	0	0
2019-04-02 06:00:00	0	0	0
2019-04-02 07:00:00	0	0	0
2019-04-02 08:00:00	0	0	0
2019-04-02 09:00:00	0	0	0
2019-04-02 10:00:00	0	0	0
2019-04-02 11:00:00	0	0	0
2019-04-02 12:00:00	0	0	0
2019-04-02 13:00:00	0	0	0
2019-04-02 14:00:00	0	0	0
2019-04-02 15:00:00	0	0	0
2019-04-02 16:00:00	0	0	0
2019-04-02 17:00:00	0	0	0
2019-04-02 18:00:00	0	0	0
2019-04-02 19:00:00	0	0	0
2019-04-02 20:00:00	0	0	0
2019-04-02 21:00:00	0	0	0
2019-04-02 22:00:00	0	0	0
2019-04-02 23:00:00	0	0	0
2019-04-03 00:00:00	0	0	0
2019-04-03 01:00:00	0	0	0
2019-04-03 02:00:00	0	0	0
2019-04-03 03:00:00	0	0	0
2019-04-03 04:00:00	0	0	0
2019-04-03 05:00:00	0	0	0
2019-04-03 06:00:00	0	0	0
2019-04-03 07:00:00	0	0	0
2019-04-03 08:00:00	0	0	0
2019-04-03 09:00:00	0	0	0
2019-04-03 10:00:00	0	0	0
2019-04-03 11:00:00	0	0	0
2019-04-03 12:00:00	0	0	0
2019-04-03 13:00:00	0	0	0
2019-04-03 14:00:00	0	0	0
2019-04-03 15:00:00	0	0	0
2019-04-03 16:00:00	0	0	0
2019-04-03 17:00:00	0	0	0
2019-04-03 18:00:00	0	0	0
2019-04-03 19:00:00	0	0	0
2019-04-03 20:00:00	0	0	0
2019-04-03 21:00:00	0	0	0
2019-04-03 22:00:00	0	0	0
2019-04-03 23:00:00	0	0	0
2019-04-04 00:00:00	0	0	0
2019-04-04 01:00:00	0	0	0
2019-04-04 02:00:00	0	0	0
2019-04-04 03:00:00	0	0	0
2019-04-04 04:00:00	0	0	0
2019-04-04 05:00:00	0	0	0
2019-04-04 06:00:00	0	0	0
2019-04-04 07:00:00	0	0	0
2019-04-04 08:00:00	0	0	0
2019-04-04 09:00:00	0	0	0
2019-04-04 10:00:00	0	0	0
2019-04-04 11:00:00	0	0	0
2019-04-04 12:00:00	0	0	0
2019-04-04 13:00:00	0	0	0
2019-04-04 14:00:00	0	0	0
2019-04-04 15:00:00	0	0	0
2019-04-04 16:00:00	0	0	0
2019-04-04 17:00:00	0	0	0
2019-04-04 18:00:00	0	0	0
2019-04-04 19:00:00	0	0	0
2019-04-04 20:00:00	0	0	0
2019-04-04 21:00:00	0	0	0
2019-04-04 22:00:00	0	0	0
2019-04-04 23:00:00	0	0	0
2019-04-05 00:00:00	0	0	0
2019-04-05 01:00:00	0	0	0
2019-04-05 02:00:00	0	0	0
2019-04-05 03:00:00	0	0	0
2019-04-05 04:00:00	0	0	0
2019-04-05 05:00:00	0	0	0
2019-04-05 06:00:00	0	0	0
2019-04-05 07:00:00	0	0	0
2019-04-05 08:00:00	0	0	0
2019-04-05 09:00:00	0	0	0
2019-04-05 10:00:00	0	0	0
2019-04-05 11:00:00	0	0	0
2019-04-05 12:00:00	0	0	0
2019-04-05 13:00:00	0	0	0
2019-04-05 14:00:00	0	0	0
2019-04-05 15:00:00	0	0	0
2019-04-05 16:00:00	0	0	0
2019-04-05 17:00:00	0	0	0
2019-04-05 18:00:00	0	0	0
2019-04-05 19:00:00	0	0	0
2019-04-05 20:00:00	0	0	0
2019-04-05 21:00:00	0	0	0
2019-04-05 22:00:00	0	0	0
2019-04-05 23:00:00	0	0	0
2019-04-06 00:00:00	0	0	0
2019-04-06 01:00:00	0	0	0
2019-04-06 02:00:00	0	0	0
2019-04-06 03:00:00	0	0	0
2019-04-06 04:00:00	0	0	0
2019-04-06 05:00:00	0	0	0
2019-04-06 06:00:00	0	0	0
2019-04-06 07:00:00	0	0	0
2019-04-06 08:00:00	0	0	0
2019-04-06 09:00:00	0	0	0
2019-04-06 10:00:00	0	0	0
2019-04-06 11:00:00	0	0	0
2019-04-06 12:00:00	0	0	0
2019-04-06 13:00:00	0	0	0
2019-04-06 14:00:00	0	0	0
2019-04-06 15:00:00	0	0	0
2019-04-06 16:00:00	0	0	0
2019-04-06 17:00:00	0	0	0
2019-04-06 18:00:00	0	0	0
2019-04-06 19:00:00	0	0	0
2019-04-06 20:00:00	0	0	0
2019-04-06 21:00:00	0	0	0
2019-04-06 22:00:00	0	0	0
2019-04-06 23:00:00	0	0	0
2019-04-07 00:00:00	0	0	0
2019-04-07 01:00:00	0	0	0
2019-04-07 02:00:00	0	0	0
2019-04-07 03:00:00	0	0	0
2019-04-07 04:00:00	0	0	0
2019-04-07 05:00:00	0	0	0
2019-04-07 06:00:00	0	0	0
2019-04-07 07:00:00	0	0	0
2019-04-07 08:00:00	0	0	0
2019-04-07 09:00:00	0	0	0
2019-04-07 10:00:00	0	0	0
2019-04-07 11:00:00	0	0	0
2019-04-07 12:00:00	0	0	0
2019-04-07 13:00:00	0	0	0
2019-04-07 14:00:00	0	0	0
2019-04-07 15:00:00	0	0	0
2019-04-07 16:00:00	0	0	0
2019-04-07 17:00:00	0	0	0
2019-04-07 18:00:00	0	0	0
2019-04-07 19:00:00	0	0	0
2019-04-07 20:00:00	0	0	0
2019-04-07 21:00:00	0	0	0
2019-04-07 22:00:00	0	0	0
2019-04-07 23:00:00	0	0	0
2019-04-08 00:00:00	0	0	0
2019-04-08 01:00:00	0	0	0
2019-04-08 02:00:00	0	0	0
2019-04-08 03:00:00	0	0	0
2019-04-08 04:00:00	0	0	0
2019-04-08 05:00:00	0	0	0
2019-04-08 06:00:00	0	0	0
2019-04-08 07:00:00	0	0	0
2019-04-08 08:00:00	0	0	0
2019-04-08 09:00:00	0	0	0
2019-04-08 10:00:00	0	0	0
2019-04-08 11:00:00	0	0	0
2019-04-08 12:00:00	0	0	0
2019-04-08 13:00:00	0	0	0
2019-04-08 14:00:00	0	0	0
2019-04-08 15:00:00	0	0	0
2019-04-08 16:00:00	0	0	0
2019-04-08 17:00:00	0	0	0
2019-04-08 18:00:00	0	0	0
2019-04-08 19:00:00	0	0	0
2019-04-08 20:00:00	0	0	0
2019-04-08 21:00:00	0	0	0
2019-04-08 22:00:00	0	0	0
2019-04-08 23:00:00	0	0	0
2019-04-09 00:00:00	0	0	0
2019-04-09 01:00:00	0	0	0
2019-04-09 02:00:00	0	0	0
2019-04-09 03:00:00	0	0	0
2019-04-09 04:00:00	0	0	0
2019-04-09 05:00:00	0	0	0
2019-04-09 06:00:00	0	0	0
2019-04-09 07:00:00	0	0	0
2019-04-09 08:00:00	0	0	0
2019-04-09 09:00:00	0	0	0
2019-04-09 10:00:00	0	0	0
2019-04-09 11:00:00	0	0	0
2019-04-09 12:00:00	0	0	0
2019-04-09 13:00:00	0	0	0
2019-04-09 14:00:00	0	0	0
2019-04-09 15:00:00	0	0	0
2019-04-09 16:00:00	0	0	0
2019-04-09 17:00:00	0	0	0
2019-04-09 18:00:00	0	0	0
2019-04-09 19:00:00	0	0	0
2019-04-09 20:00:00	0	0	0
2019-04-09 21:00:00	0	0	0
2019-04-09 22:00:00	0	0	0
2019-04-09 23:00:00	0	0	0
2019-04-10 00:00:00	0	0	0
2019-04-10 01:00:00	0	0	0
2019-04-10 02:00:00	0	0	0
2019-04-10 03:00:00	0	0	0
2019-04-10 04:00:00	0	0	0
2019-04-10 05:00:00	0	0	0
2019-04-10 06:00:00	0	0	0
2019-04-10 07:00:00	0	0	0
2019-04-10 08:00:00	0	0	0
2019-04-10 09:00:00	0	0	0
2019-04-10 10:00:00	0	0	0
2019-04-10 11:00:00	0	0	0
2019-04-10 12:00:00	0	0	0
2019-04-10 13:00:00	0	0	0
2019-04-10 14:00:00	0	0	0
2019-04-10 15:00:00	0	0	0
2019-04-10 16:00:00	0	0	0
2019-04-10 17:00:00	0	0	0
2019-04-10 18:00:00	0	0	0
2019-04-10 19:00:00	0	0	0
2019-04-10 20:00:00	0	0	0
2019-04-10 21:00:00	0	0	0
2019-04-10 22:00:00	0	0	0
2019-04-10 23:00:00	0	0	0
2019-04-11 00:00:00	0	0	0
2019-04-11 01:00:00	0	0	0
2019-04-11 02:00:00	0	0	0
2019-04-11 03:00:00	0	0	0
2019-04-11 04:00:00	0	0	0
2019-04-11 05:00:00	0	0	0
2019-04-11 06:00:00	0	0	0
2019-04-11 07:00:00	0	0	0
2019-04-11 08:00:00	0	0	0
2019-04-11 09:00:00	0	0	0
2019-04-11 10:00:00	0	0	0
2019-04-11 11:00:00	0	0	0
2019-04-11 12:00:00	0	0	0
2019-04-11 13:00:00	0	0	0
2019-04-11 14:00:00	0	0	0
2019-04-11 15:00:00	0	0	0
2019-04-11 16:00:00	0	0	0
2019-04-11 17:00:00	0	0	0
2019-04-11 18:00:00	0	0	0
2019-04-11 19:00:00	0	0	0
2019-04-11 20:00:00	0	0	0
2019-04-11 21:00:00	0	0	0
2019-04-11 22:00:00	0	0	0
2019-04-11 23:00:00	0	0	0
2019-04-12 00:00:00	0	0	0
2019-04-12 01:00:00	0	0	0
2019-04-12 02:00:00	0	0	0
2019-04-12 03:00:00	0	0	0
2019-04-12 04:00:00	0	0	0
2019-04-12 05:00:00	0	0	0
2019-04-12 06:00:00	0	0	0
2019-04-12 07:00:00	0	0	0
2019-04-12 08:00:00	0	0	0
2019-04-12 09:00:00	0	0	0
2019-04-12 10:00:00	0	0	0
2019-04-12 11:00:00	0	0	0
2019-04-12 12:00:00	0	0	0
2019-04-12 13:00:00	0	0	0
2019-04-12 14:00:00	0	0	0
2019-04-12 15:00:00	0	0	0
2019-04-12 16:00:00	0	0	0
2019-04-12 17:00:00	0	0	0
2019-04-12 18:00:00	0	0	0
2019-04-12 19:00:00	0	0	0
2019-04-12 20:00:00	0	0	0
2019-04-12 21:00:00	0	0	0
2019-04-12 22:00:00	0	0	0
2019-04-12 23:00:00	0	0	0
2019-04-13 00:00:00	0	0	0
2019-04-13 01:00:00	0	0	0
2019-04-13 02:00:00	0	0	0
2019-04-13 03:00:00	0	0	0
2019-04-13 04:00:00	0	0	0
2019-04-13 05:00:00	0	0	0
2019-04-13 06:00:00	0	0	0
2019-04-13 07:00:00	0	0	0
2019-04-13 08:00:00	0	0	0
2019-04-13 09:00:00	0	0	0
2019-04-13 10:00:00	0	0	0
2019-04-13 11:00:00	0	0	0
2019-04-13 12:00:00	0	0	0
2019-04-13 13:00:00	0	0	0
2019-04-13 14:00:00	0	0	0
2019-04-13 15:00:00	0	0	0
2019-04-13 16:00:00	0	0	0
2019-04-13 17:00:00	0	0	0
2019-04-13 18:00:00	0	0	0
2019-04-13 19:00:00	0	0	0
2019-04-13 20:00:00	0	0	0
2019-04-13 21:00:00	0	0	0
2019-04-13 22:00:00	0	0	0
2019-04-13 23:00:00	0	0	0
2019-04-14 00:00:00	0	0	0
2019-04-14 01:00:00	0	0	0
2019-04-14 02:00:00	0	0	0
2019-04-14 03:00:00	0	0	0
2019-04-14 04:00:00	0	0	0
2019-04-14 05:00:00	0	0	0
2019-04-14 06:00:00	0	0	0
2019-04-14 07:00:00	0	0	0
2019-04-14 08:00:00	0	0	0
2019-04-14 09:00:00	0	0	0
2019-04-14 10:00:00	0	0	0
2019-04-14 11:00:00	0	0	0
2019-04-14 12:00:00	0	0	0
2019-04-14 13:00:00	0	0	0
2019-04-14 14:00:00	0	0	0
2019-04-14 15:00:00	0	0	0
2019-04-14 16:00:00	0	0	0
2019-04-14 17:00:00	0	0	0
2019-04-14 18:00:00	0	0	0
2019-04-14 19:00:00	0	0	0
2019-04-14 20:00:00	0	0	0
2019-04-14 21:00:00	0	0	0
2019-04-14 22:00:00	0	0	0
2019-04-14 23:00:00	0	0	0
2019-04-15 00:00:00	0	0	0
2019-04-15 01:00:00	0	0	0
2019-04-15 02:00:00	0	0	0
2019-04-15 03:00:00	0	0	0
2019-04-15 04:00:00	0	0	0
2019-04-15 05:00:00	0	0	0
2019-04-15 06:00:00	0	0	0
2019-04-15 07:00:00	0	0	0
2019-04-15 08:00:00	0	0	0
2019-04-15 09:00:00	0	0	0
2019-04-15 10:00:00	0	0	0
2019-04-15 11:00:00	0	0	0
2019-04-15 12:00:00	0	0	0
2019-04-15 13:00:00	0	0	0
2019-04-15 14:00:00	0	0	0
2019-04-15 15:00:00	0	0	0
2019-04-15 16:00:00	0	0	0
2019-04-15 17:00:00	0	0	0
2019-04-15 18:00:00	0	0	0
2019-04-15 19:00:00	0	0	0
2019-04-15 20:00:00	0	0	0
2019-04-15 21:00:00	0	0	0
2019-04-15 22:00:00	0	0	0
2019-04-15 23:00:00	0	0	0
2019-04-16 00:00:00	0	0	0
2019-04-16 01:00:00	0	0	0
2019-04-16 02:00:00	0	0	0
2019-04-16 03:00:00	0	0	0
2019-04-16 04:00:00	0	0	0
2019-04-16 05:00:00	0	0	0
2019-04-16 06:00:00	0	0	0
2019-04-16 07:00:00	0	0	0
2019-04-16 08:00:00	0	0	0
2019-04-16 09:00:00	0	0	0
2019-04-16 10:00:00	0	0	0
2019-04-16 11:00:00	0	0	0
2019-04-16 12:00:00	0	0	0
2019-04-16 13:00:00	0	0	0
2019-04-16 14:00:00	0	0	0
2019-04-16 15:00:00	0	0	0
2019-04-16 16:00:00	0	0	0
2019-04-16 17:00:00	0	0	0
2019-04-16 18:00:00	0	0	0
2019-04-16 19:00:00	0	0	0
2019-04-16 20:00:00	0	0	0
2019-04-16 21:00:00	0	0	0
2019-04-16 22:00:00	0	0	0
2019-04-16 23:00:00	0	0	0
2019-04-17 00:00:00	0	0	0
2019-04-17 01:00:00	0	0	0
2019-04-17 02:00:00	0	0	0
2019-04-17 03:00:00	0	0	0
2019-04-17 04:00:00	0	0	0
2019-04-17 05:00:00	0	0	0
2019-04-17 06:00:00	0	0	0
2019-04-17 07:00:00	0	0	0
2019-04-17 08:00:00	0	0	0
2019-04-17 09:00:00	0	0	0
2019-04-17 10:00:00	0	0	0
2019-04-17 11:00:00	0	0	0
2019-04-17 12:00:00	0	0	0
2019-04-17 13:00:00	0	0	0
2019-04-17 14:00:00	0	0	0
2019-04-17 15:00:00	0	0	0
2019-04-17 16:00:00	0	0	0
2019-04-17 17:00:00	0	0	0
2019-04-17 18:00:00	0	0	0
2019-04-17 19:00:00	0	0	0
2019-04-17 20:00:00	0	0	0
2019-04-17 21:00:00	0	0	0
2019-04-17 22:00:00	0	0	0
2019-04-17 23:00:00	0	0	0
2019-04-18 00:00:00	0	0	0
2019-04-18 01:00:00	0	0	0
2019-04-18 02:00:00	0	0	0
2019-04-18 03:00:00	0	0	0
2019-04-18 04:00:00	0	0	0
2019-04-18 05:00:00	0	0	0
2019-04-18 06:00:00	0	0	0
2019-04-18 07:00:00	0	0	0
2019-04-18 08:00:00	0	0	0
2019-04-18 09:00:00	0	0	0
2019-04-18 10:00:00	0	0	0
2019-04-18 11:00:00	0	0	0
2019-04-18 12:00:00	0	0	0
2019-04-18 13:00:00	0	0	0
2019-04-18 14:00:00	0	0	0
2019-04-18 15:00:00	0	0	0
2019-04-18 16:00:00	0	0	0
2019-04-18 17:00:00	0	0	0
2019-04-18 18:00:00	0	0	0
2019-04-18 19:00:00	0	0	0
2019-04-18 20:00:00	0	0	0
2019-04-18 21:00:00	0	0	0
2019-04-18 22:00:00	0	0	0
2019-04-18 23:00:00	0	0	0
2019-04-19 00:00:00	0	0	0
2019-04-19 01:00:00	0	0	0
2019-04-19 02:00:00	0	0	0
2019-04-19 03:00:00	0	0	0
2019-04-19 04:00:00	0	0	0
2019-04-19 05:00:00	0	0	0
2019-04-19 06:00:00	0	0	0
2019-04-19 07:00:00	0	0	0
2019-04-19 08:00:00	0	0	0
2019-04-19 09:00:00	0	0	0
2019-04-19 10:00:00	0	0	0
2019-04-19 11:00:00	0	0	0
2019-04-19 12:00:00	0	0	0
2019-04-19 13:00:00	0	0	0
2019-04-19 14:00:00	0	0	0
2019-04-19 15:00:00	0	0	0
2019-04-19 16:00:00	0	0	0
2019-04-19 17:00:00	0	0	0
2019-04-19 18:00:00	0	0	0
2019-04-19 19:00:00	0	0	0
2019-04-19 20:00:00	0	0	0
2019-04-19 21:00:00	0	0	0
2019-04-19 22:00:00	0	0	0
2019-04-19 23:00:00	0	0	0
2019-04-20 00:00:00	0	0	0
2019-04-20 01:00:00	0	0	0
2019-04-20 02:00:00	0	0	0
2019-04-20 03:00:00	0	0	0
2019-04-20 04:00:00	0	0	0
2019-04-20 05:00:00	0	0	0
2019-04-20 06:00:00	0	0	0
2019-04-20 07:00:00	0	0	0
2019-04-20 08:00:00	0	0	0
2019-04-20 09:00:00	0	0	0
2019-04-20 10:00:00	0	0	0
2019-04-20 11:00:00	0	0	0
2019-04-20 12:00:00	0	0	0
2019-04-20 13:00:00	0	0	0
2019-04-20 14:00:00	0	0	0
2019-04-20 15:00:00	0	0	0
2019-04-20 16:00:00	0	0	0
2019-04-20 17:00:00	0	0	0
2019-04-20 18:00:00	0	0	0
2019-04-20 19:00:00	0	0	0
2019-04-20 20:00:00	0	0	0
2019-04-20 21:00:00	0	0	0
2019-04-20 22:00:00	0	0	0
2019-04-20 23:00:00	0	0	0
2019-04-21 00:00:00	0	0	0
2019-04-21 01:00:00	0	0	0
2019-04-21 02:00:00	0	0	0
2019-04-21 03:00:00	0	0	0
2019-04-21 04:00:00	0	0	0
2019-04-21 05:00:00	0	0	0
2019-04-21 06:00:00	0	0	0
2019-04-21 07:00:00	0	0	0
2019-04-21 08:00:00	0	0	0
2019-04-21 09:00:00	0	0	0
2019-04-21 10:00:00	0	0	0
2019-04-21 11:00:00	0	0	0
2019-04-21 12:00:00	0	0	0
2019-04-21 13:00:00	0	0	0
2019-04-21 14:00:00	0	0	0
2019-04-21 15:00:00	0	0	0
2019-04-21 16:00:00	0	0	0
2019-04-21 17:00:00	0	0	0
2019-04-21 18:00:00	0	0	0
2019-04-21 19:00:00	0	0	0
2019-04-21 20:00:00	0	0	0
2019-04-21 21:00:00	0	0	0
2019-04-21 22:00:00	0	0	0
2019-04-21 23:00:00	0	0	0
2019-04-22 00:00:00	0	0	0
2019-04-22 01:00:00	0	0	0
2019-04-22 02:00:00	0	0	0
2019-04-22 03:00:00	0	0	0
2019-04-22 04:00:00	0	0	0
2019-04-22 05:00:00	0	0	0
2019-04-22 06:00:00	0	0	0
2019-04-22 07:00:00	0	0	0
2019-04-22 08:00:00	0	0	0
2019-04-22 09:00:00	0	0	0
2019-04-22 10:00:00	0	0	0
2019-04-22 11:00:00	0	0	0
2019-04-22 12:00:00	0	0	0
2019-04-22 13:00:00	0	0	0
2019-04-22 14:00:00	0	0	0
2019-04-22 15:00:00	0	0	0
2019-04-22 16:00:00	0	0	0
2019-04-22 17:00:00	0	0	0
2019-04-22 18:00:00	0	0	0
2019-04-22 19:00:00	0	0	0
2019-04-22 20:00:00	0	0	0
2019-04-22 21:00:00	0	0	0
2019-04-22 22:00:00	0	0	0
2019-04-22 23:00:00	0	0	0
2019-04-23 00:00:00	0	0	0
2019-04-23 01:00:00	0	0	0
2019-04-23 02:00:00	0	0	0
2019-04-23 03:00:00	0	0	0
2019-04-23 04:00:00	0	0	0
2019-04-23 05:00:00	0	0	0
2019-04-23 06:00:00	0	0	0
2019-04-23 07:00:00	0	0	0
2019-04-23 08:00:00	0	0	0
2019-04-23 09:00:00	0	0	0
2019-04-23 10:00:00	0	0	0
2019-04-23 11:00:00	0	0	0
2019-04-23 12:00:00	0	0	0
2019-04-23 13:00:00	0	0	0
2019-04-23 14:00:00	0	0	0
2019-04-23 15:00:00	0	0	0
2019-04-23 16:00:00	0	0	0
2019-04-23 17:00:00	0	0	0
2019-04-23 18:00:00	0	0	0
2019-04-23 19:00:00	0	0	0
2019-04-23 20:00:00	0	0	0
2019-04-23 21:00:00	0	0	0
2019-04-23 22:00:00	0	0	0
2019-04-23 23:00:00	0	0	0
2019-04-24 00:00:00	0	0	0
2019-04-24 01:00:00	0	0	0
2019-04-24 02:00:00	0	0	0
2019-04-24 03:00:00	0	0	0
2019-04-24 04:00:00	0	0	0
2019-04-24 05:00:00	0	0	0
2019-04-24 06:00:00	0	0	0
2019-04-24 07:00:00	0	0	0
2019-04-24 08:00:00	0	0	0
2019-04-24 09:00:00	0	0	0
2019-04-24 10:00:00	0	0	0
2019-04-24 11:00:00	0	0	0
2019-04-24 12:00:00	0	0	0
2019-04-24 13:00:00	0	0	0
2019-04-24 14:00:00	0	0	0
2019-04-24 15:00:00	0	0	0
2019-04-24 16:00:00	0	0	0
2019-04-24 17:00:00	0	0	0
2019-04-24 18:00:00	0	0	0
2019-04-24 19:00:00	0	0	0
2019-04-24 20:00:00	0	0	0
2019-04-24 21:00:00	0	0	0
2019-04-24 22:00:00	0	0	0
2019-04-24 23:00:00	0	0	0
2019-04-25 00:00:00	0	0	0
2019-04-25 01:00:00	0	0	0
2019-04-25 02:00:00	0	0	0
2019-04-25 03:00:00	0	0	0
2019-04-25 04:00:00	0	0	0
2019-04-25 05:00:00	0	0	0
2019-04-25 06:00:00	0	0	0
2019-04-25 07:00:00	0	0	0
2019-04-25 08:00:00	0	0	0
2019-04-25 09:00:00	0	0	0
2019-04-25 10:00:00	0	0	0
2019-04-25 11:00:00	0	0	0
2019-04-25 12:00:00	0	0	0
2019-04-25 13:00:00	0	0	0
2019-04-25 14:00:00	0	0	0
2019-04-25 15:00:00	0	0	0
2019-04-25 16:00:00	0	0	0
2019-04-25 17:00:00	0	0	0
2019-04-25 18:00:00	0	0	0
2019-04-25 19:00:00	0	0	0
2019-04-25 20:00:00	0	0	0
2019-04-25 21:00:00	0	0	0
2019-04-25 22:00:00	0	0	0
2019-04-25 23:00:00	0	0	0
2019-04-26 00:00:00	0	0	0
2019-04-26 01:00:00	0	0	0
2019-04-26 02:00:00	0	0	0
2019-04-26 03:00:00	0	0	0
2019-04-26 04:00:00	0	0	0
2019-04-26 05:00:00	0	0	0
2019-04-26 06:00:00	0	0	0
2019-04-26 07:00:00	0	0	0
2019-04-26 08:00:00	0	0	0
2019-04-26 09:00:00	0	0	0
2019-04-26 10:00:00	0	0	0
2019-04-26 11:00:00	0	0	0
2019-04-26 12:00:00	0	0	0
2019-04-26 13:00:00	0	0	0
2019-04-26 14:00:00	0	0	0
2019-04-26 15:00:00	0	0	0
2019-04-26 16:00:00	0	0	0
2019-04-26 17:00:00	0	0	0
2019-04-26 18:00:00	0	0	0
2019-04-26 19:00:00	0	0	0
2019-04-26 20:00:00	0	0	0
2019-04-26 21:00:00	0	0	0
2019-04-26 22:00:00	0	0	0
2019-04-26 23:00:00	0	0	0
2019-04-27 00:00:00	0	0	0
2019-04-27 01:00:00	0	0	0
2019-04-27 02:00:00	0	0	0
2019-04-27 03:00:00	0	0	0
2019-04-27 04:00:00	0	0	0
2019-04-27 05:00:00	0	0	0
2019-04-27 06:00:00	0	0	0
2019-04-27 07:00:00	0	0	0
2019-04-27 08:00:00	0	0	0
2019-04-27 09:00:00	17	15	11
2019-04-27 10:00:00	0	3.34	7.42
2019-04-27 11:00:00	0	5	8
2019-04-27 12:00:00	0	3.34	9.84
2019-04-27 13:00:00	0	3.34	7.25
2019-04-27 14:00:00	0	5	9.84
2019-04-27 15:00:00	0	5	8.92
2019-04-27 16:00:00	0	3.34	7.33
2019-04-27 17:00:00	0	5	10.42
2019-04-27 18:00:00	0	3.34	7.42
2019-04-27 19:00:00	0	5	8.42
2019-04-27 20:00:00	0	3.34	9.08
2019-04-27 21:00:00	0	3.34	7.17
2019-04-27 22:00:00	0	5	8.42
2019-04-27 23:00:00	0	3.34	9.08
2019-04-28 00:00:00	0	3.11	4.56
2019-04-28 01:00:00	0	3.25	4.92
2019-04-28 02:00:00	0	3.25	6.67
2019-04-28 03:00:00	0	2.17	4.58
2019-04-28 04:00:00	0	3.25	5.25
2019-04-28 05:00:00	0	2.17	5.59
2019-04-28 06:00:00	0	2.17	4.34
2019-04-28 07:00:00	0	3.25	6.25
2019-04-28 08:00:00	1	3.92	5.5
2019-04-28 09:00:00	0	5	8
2019-04-28 10:00:00	0	3.34	9.75
2019-04-28 11:00:00	0	3.34	7.5
2019-04-28 12:00:00	0	5	9.75
2019-04-28 13:00:00	0	3.34	8.59
2019-04-28 14:00:00	0	3.34	7.33
2019-04-28 15:00:00	0	5	10.33
2019-04-28 16:00:00	0	3.34	7.33
2019-04-28 17:00:00	0	5	7.92
2019-04-28 18:00:00	0	3.34	9.84
2019-04-28 19:00:00	0	3.34	7.25
2019-04-28 20:00:00	0	5	10.09
2019-04-28 21:00:00	0	3.34	7.83
2019-04-28 22:00:00	0	3.34	7.34
2019-04-28 23:00:00	0	5	10.67
2019-04-29 00:00:00	0	3.89	7
2019-04-29 01:00:00	0	3.25	5.25
2019-04-29 02:00:00	0	2.17	5.59
2019-04-29 03:00:00	1	3.33	4.09
2019-04-29 04:00:00	0	4.42	8.42
2019-04-29 05:00:00	0	2.75	6.67
2019-04-29 06:00:00	0	2.17	4.42
2019-04-29 07:00:00	1	3.83	7.84
2019-04-29 08:00:00	1	2.75	6.17
2019-04-29 09:00:00	0	2.17	4.34
2019-04-29 10:00:00	0	5	9.83
2019-04-29 11:00:00	0	3.34	8.25
2019-04-29 12:00:00	0	3.34	7.33
2019-04-29 13:00:00	0	5	10.25
2019-04-29 14:00:00	0	3.34	7.75
2019-04-29 15:00:00	0	5	8.58
2019-04-29 16:00:00	0	3.34	9.08
2019-04-29 17:00:00	0	3.34	7.33
2019-04-29 18:00:00	0	5	10.67
2019-04-29 19:00:00	0	3.34	7.67
2019-04-29 20:00:00	0	5	9.75
2019-04-29 21:00:00	0	3.34	8.59
2019-04-29 22:00:00	0	3.34	7.25
2019-04-29 23:00:00	0	5	10.59
2019-04-30 00:00:00	0	3.22	5.67
2019-04-30 01:00:00	0	3.25	5.67
2019-04-30 02:00:00	0	2.17	5.34
2019-04-30 03:00:00	0	2.17	4.34
2019-04-30 04:00:00	0	3.25	6.34
2019-04-30 05:00:00	1	2.67	4.75
2019-04-30 06:00:00	0	4.33	5.17
2019-04-30 07:00:00	0	1	2.75
2019-04-30 08:00:00	1	2.83	3.92
2019-04-30 09:00:00	0	4.42	8.34
2019-04-30 10:00:00	0	3.34	8.09
2019-04-30 11:00:00	0	3.34	7.17
2019-04-30 12:00:00	0	5	10.17
2019-04-30 13:00:00	0	3.34	7.42
2019-04-30 14:00:00	0	5	8.42
2019-04-30 15:00:00	0	3.34	9.08
2019-04-30 16:00:00	0	3.34	7.17
2019-04-30 17:00:00	0	5	10.67
2019-04-30 18:00:00	0	3.34	7.67
2019-04-30 19:00:00	0	4.42	7.83
2019-04-30 20:00:00	0	2.17	6
2019-04-30 21:00:00	0	2.17	4.34
2019-04-30 22:00:00	0	3.25	6.34
2019-04-30 23:00:00	2	5.17	5.5
2019-05-01 00:00:00	0	3.11	3.45

## Sheet: PM 01250 11
Data/Hora	Intensidade(carros/hora)	Ocupacao(%)	Carga(%)
2019-04-01 00:00:00	0	0.33	0
2019-04-01 01:00:00	0	0.84	0.17
2019-04-01 02:00:00	0	0	0
2019-04-01 03:00:00	0	0	0
2019-04-01 04:00:00	0	0	0
2019-04-01 05:00:00	0	0.08	0
2019-04-01 06:00:00	0	0	0
2019-04-01 07:00:00	0	0.34	0
2019-04-01 08:00:00	0	0.25	0
2019-04-01 09:00:00	0	0	0
2019-04-01 10:00:00	0	0.17	0
2019-04-01 11:00:00	0	0.17	0
2019-04-01 12:00:00	0	0	0
2019-04-01 13:00:00	0	0	0
2019-04-01 14:00:00	0	0	0
2019-04-01 15:00:00	0	0	0
2019-04-01 16:00:00	0	0	0
2019-04-01 17:00:00	0	0	0
2019-04-01 18:00:00	0	0	0
2019-04-01 19:00:00	0	0	0
2019-04-01 20:00:00	0	0.17	0
2019-04-01 21:00:00	0	0.34	0
2019-04-01 22:00:00	0	0.17	0
2019-04-01 23:00:00	0	0.25	0
2019-04-02 00:00:00	0	0.67	0
2019-04-02 01:00:00	0	0.59	0
2019-04-02 02:00:00	0	0	0
2019-04-02 03:00:00	0	0	0
2019-04-02 04:00:00	0	0	0
2019-04-02 05:00:00	0	0	0
2019-04-02 06:00:00	0	0	0
2019-04-02 07:00:00	0	0.25	0
2019-04-02 08:00:00	0	0.34	0
2019-04-02 09:00:00	0	0	0
2019-04-02 10:00:00	0	0.17	0
2019-04-02 11:00:00	0	0.17	0
2019-04-02 12:00:00	0	0	0
2019-04-02 13:00:00	0	0	0
2019-04-02 14:00:00	0	0.59	0
2019-04-02 15:00:00	0	0.17	0
2019-04-02 16:00:00	0	0	0
2019-04-02 17:00:00	0	0	0
2019-04-02 18:00:00	0	0	0
2019-04-02 19:00:00	0	0	0
2019-04-02 20:00:00	0	0.08	0
2019-04-02 21:00:00	0	0.08	0
2019-04-02 22:00:00	0	0.08	0
2019-04-02 23:00:00	0	0.33	0
2019-04-03 00:00:00	0	2	0.22
2019-04-03 01:00:00	0	0.5	0
2019-04-03 02:00:00	0	0	0
2019-04-03 03:00:00	0	0.17	0
2019-04-03 04:00:00	0	0.34	0
2019-04-03 05:00:00	0	0.17	0
2019-04-03 06:00:00	0	0.75	0
2019-04-03 07:00:00	0	0.34	0
2019-04-03 08:00:00	0	0.75	0
2019-04-03 09:00:00	0	0.84	0
2019-04-03 10:00:00	0	0.5	0
2019-04-03 11:00:00	0	0.17	0
2019-04-03 12:00:00	0	0.17	0
2019-04-03 13:00:00	0	0.42	0
2019-04-03 14:00:00	0	1.25	0
2019-04-03 15:00:00	0	0.34	0
2019-04-03 16:00:00	0	1.17	0
2019-04-03 17:00:00	0	0.42	0
2019-04-03 18:00:00	0	1.25	0
2019-04-03 19:00:00	0	0.33	0
2019-04-03 20:00:00	0	1.17	0.08
2019-04-03 21:00:00	0	0.42	0
2019-04-03 22:00:00	0	0.84	0
2019-04-03 23:00:00	0	0.84	0
2019-04-04 00:00:00	0	1.33	0
2019-04-04 01:00:00	0	0.17	0
2019-04-04 02:00:00	0	0	0
2019-04-04 03:00:00	0	0	0
2019-04-04 04:00:00	0	0.59	0
2019-04-04 05:00:00	0	0	0
2019-04-04 06:00:00	0	0.42	0
2019-04-04 07:00:00	0	0.75	0.08
2019-04-04 08:00:00	0	0.59	0
2019-04-04 09:00:00	0	1	0
2019-04-04 10:00:00	0	0.34	0
2019-04-04 11:00:00	0	0	0
2019-04-04 12:00:00	0	0.08	0
2019-04-04 13:00:00	0	0	0
2019-04-04 14:00:00	0	0.84	0
2019-04-04 15:00:00	0	0.08	0
2019-04-04 16:00:00	0	0	0
2019-04-04 17:00:00	0	0	0
2019-04-04 18:00:00	0	0.08	0
2019-04-04 19:00:00	0	0	0
2019-04-04 20:00:00	0	0.08	0
2019-04-04 21:00:00	0	0	0
2019-04-04 22:00:00	0	0.42	0
2019-04-04 23:00:00	0	0.17	0
2019-04-05 00:00:00	0	1.11	0
2019-04-05 01:00:00	0	0.08	0
2019-04-05 02:00:00	0	0	0
2019-04-05 03:00:00	0	0	0
2019-04-05 04:00:00	0	0	0
2019-04-05 05:00:00	0	0	0
2019-04-05 06:00:00	0	0	0
2019-04-05 07:00:00	0	1	0.08
2019-04-05 08:00:00	0	0.59	0
2019-04-05 09:00:00	0	0.08	0
2019-04-05 10:00:00	0	0.08	0
2019-04-05 11:00:00	0	0	0
2019-04-05 12:00:00	0	0	0
2019-04-05 13:00:00	0	0	0
2019-04-05 14:00:00	0	0.84	0
2019-04-05 15:00:00	0	0.17	0
2019-04-05 16:00:00	0	0	0
2019-04-05 17:00:00	0	0.08	0
2019-04-05 18:00:00	0	0	0
2019-04-05 19:00:00	0	0	0
2019-04-05 20:00:00	0	0.08	0
2019-04-05 21:00:00	0	0	0
2019-04-05 22:00:00	0	0	0
2019-04-05 23:00:00	0	0.17	0
2019-04-06 00:00:00	0	1.22	0.22
2019-04-06 01:00:00	0	0.08	0
2019-04-06 02:00:00	0	0	0
2019-04-06 03:00:00	0	0	0
2019-04-06 04:00:00	0	0	0
2019-04-06 05:00:00	0	0	0
2019-04-06 06:00:00	0	0	0
2019-04-06 07:00:00	0	1	0.08
2019-04-06 08:00:00	0	0.17	0
2019-04-06 09:00:00	0	0.17	0
2019-04-06 10:00:00	0	0	0
2019-04-06 11:00:00	0	0	0
2019-04-06 12:00:00	0	0	0
2019-04-06 13:00:00	0	0	0
2019-04-06 14:00:00	0	0.17	0
2019-04-06 15:00:00	0	0	0
2019-04-06 16:00:00	0	0	0
2019-04-06 17:00:00	0	0	0
2019-04-06 18:00:00	0	0	0
2019-04-06 19:00:00	0	0	0
2019-04-06 20:00:00	0	0	0
2019-04-06 21:00:00	0	0	0
2019-04-06 22:00:00	0	0	0
2019-04-06 23:00:00	0	0.17	0
2019-04-07 00:00:00	0	0.22	0
2019-04-07 01:00:00	0	0.75	0.08
2019-04-07 02:00:00	0	0	0
2019-04-07 03:00:00	0	0	0
2019-04-07 04:00:00	0	0	0
2019-04-07 05:00:00	0	0	0
2019-04-07 06:00:00	0	0	0
2019-04-07 07:00:00	0	0.83	0.17
2019-04-07 08:00:00	0	0.34	0
2019-04-07 09:00:00	0	0	0
2019-04-07 10:00:00	0	0	0
2019-04-07 11:00:00	0	0	0
2019-04-07 12:00:00	0	0	0
2019-04-07 13:00:00	0	0	0
2019-04-07 14:00:00	0	0	0
2019-04-07 15:00:00	0	0	0
2019-04-07 16:00:00	0	0	0
2019-04-07 17:00:00	0	0	0
2019-04-07 18:00:00	0	0	0
2019-04-07 19:00:00	0	0	0
2019-04-07 20:00:00	0	0	0
2019-04-07 21:00:00	0	0	0
2019-04-07 22:00:00	0	0	0
2019-04-07 23:00:00	0	0	0
2019-04-08 00:00:00	0	0	0
2019-04-08 01:00:00	0	0.34	0
2019-04-08 02:00:00	0	0	0
2019-04-08 03:00:00	0	0	0
2019-04-08 04:00:00	0	0	0
2019-04-08 05:00:00	0	0	0
2019-04-08 06:00:00	0	0	0
2019-04-08 07:00:00	0	0	0
2019-04-08 08:00:00	0	0	0
2019-04-08 09:00:00	0	0	0
2019-04-08 10:00:00	0	0	0
2019-04-08 11:00:00	0	0	0
2019-04-08 12:00:00	0	0	0
2019-04-08 13:00:00	0	0	0
2019-04-08 14:00:00	0	0	0
2019-04-08 15:00:00	0	0	0
2019-04-08 16:00:00	0	0	0
2019-04-08 17:00:00	0	0	0
2019-04-08 18:00:00	0	0	0
2019-04-08 19:00:00	0	0	0
2019-04-08 20:00:00	0	0	0
2019-04-08 21:00:00	0	0	0
2019-04-08 22:00:00	0	0	0
2019-04-08 23:00:00	0	0	0
2019-04-09 00:00:00	0	0	0
2019-04-09 01:00:00	0	0.17	0
2019-04-09 02:00:00	0	0	0
2019-04-09 03:00:00	0	0	0
2019-04-09 04:00:00	0	0	0
2019-04-09 05:00:00	0	0	0
2019-04-09 06:00:00	0	0	0
2019-04-09 07:00:00	0	0	0
2019-04-09 08:00:00	0	0	0
2019-04-09 09:00:00	0	0	0
2019-04-09 10:00:00	0	0	0
2019-04-09 11:00:00	0	0	0
2019-04-09 12:00:00	0	0	0
2019-04-09 13:00:00	0	0	0
2019-04-09 14:00:00	0	0	0
2019-04-09 15:00:00	0	0	0
2019-04-09 16:00:00	0	0	0
2019-04-09 17:00:00	0	0	0
2019-04-09 18:00:00	0	0	0
2019-04-09 19:00:00	0	0	0
2019-04-09 20:00:00	0	0	0
2019-04-09 21:00:00	0	0	0
2019-04-09 22:00:00	0	0	0
2019-04-09 23:00:00	0	0	0
2019-04-10 00:00:00	0	0.56	0
2019-04-10 01:00:00	0	0	0
2019-04-10 02:00:00	0	0	0
2019-04-10 03:00:00	0	0	0
2019-04-10 04:00:00	0	0	0
2019-04-10 05:00:00	0	0	0
2019-04-10 06:00:00	0	0.08	0
2019-04-10 07:00:00	0	0	0
2019-04-10 08:00:00	0	0	0
2019-04-10 09:00:00	0	0.17	0
2019-04-10 10:00:00	0	0	0
2019-04-10 11:00:00	0	0	0
2019-04-10 12:00:00	0	0	0
2019-04-10 13:00:00	0	0	0
2019-04-10 14:00:00	0	0.75	0
2019-04-10 15:00:00	0	0	0
2019-04-10 16:00:00	0	0.34	0
2019-04-10 17:00:00	0	0	0
2019-04-10 18:00:00	0	0.34	0
2019-04-10 19:00:00	0	0.17	0
2019-04-10 20:00:00	0	0.34	0
2019-04-10 21:00:00	0	0	0
2019-04-10 22:00:00	0	0.25	0
2019-04-10 23:00:00	0	0.34	0
2019-04-11 00:00:00	0	0.11	0
2019-04-11 01:00:00	0	0.08	0
2019-04-11 02:00:00	0	0	0
2019-04-11 03:00:00	0	0	0
2019-04-11 04:00:00	0	0.17	0
2019-04-11 05:00:00	0	0	0
2019-04-11 06:00:00	0	0	0
2019-04-11 07:00:00	0	0.33	0
2019-04-11 08:00:00	0	0	0
2019-04-11 09:00:00	0	0.33	0
2019-04-11 10:00:00	0	0	0
2019-04-11 11:00:00	0	0	0
2019-04-11 12:00:00	0	0	0
2019-04-11 13:00:00	0	0	0
2019-04-11 14:00:00	0	0.08	0
2019-04-11 15:00:00	0	0	0
2019-04-11 16:00:00	0	0	0
2019-04-11 17:00:00	0	0	0
2019-04-11 18:00:00	0	0	0
2019-04-11 19:00:00	0	0	0
2019-04-11 20:00:00	0	0	0
2019-04-11 21:00:00	0	0	0
2019-04-11 22:00:00	0	0	0
2019-04-11 23:00:00	0	0.17	0
2019-04-12 00:00:00	0	0.33	0
2019-04-12 01:00:00	0	0	0
2019-04-12 02:00:00	0	0	0
2019-04-12 03:00:00	0	0	0
2019-04-12 04:00:00	0	0	0
2019-04-12 05:00:00	0	0	0
2019-04-12 06:00:00	0	0	0
2019-04-12 07:00:00	0	0.33	0
2019-04-12 08:00:00	0	0	0
2019-04-12 09:00:00	0	0	0
2019-04-12 10:00:00	0	0	0
2019-04-12 11:00:00	0	0	0
2019-04-12 12:00:00	0	0	0
2019-04-12 13:00:00	0	0	0
2019-04-12 14:00:00	0	0.25	0
2019-04-12 15:00:00	0	0.08	0
2019-04-12 16:00:00	0	0	0
2019-04-12 17:00:00	0	0	0
2019-04-12 18:00:00	0	0	0
2019-04-12 19:00:00	0	0	0
2019-04-12 20:00:00	0	0	0
2019-04-12 21:00:00	0	0	0
2019-04-12 22:00:00	0	0	0
2019-04-12 23:00:00	0	0	0
2019-04-13 00:00:00	0	0.22	0
2019-04-13 01:00:00	0	0.08	0
2019-04-13 02:00:00	0	0	0
2019-04-13 03:00:00	0	0	0
2019-04-13 04:00:00	0	0	0
2019-04-13 05:00:00	0	0	0
2019-04-13 06:00:00	0	0	0
2019-04-13 07:00:00	0	0.33	0
2019-04-13 08:00:00	0	0	0
2019-04-13 09:00:00	0	0	0
2019-04-13 10:00:00	0	0	0
2019-04-13 11:00:00	0	0	0
2019-04-13 12:00:00	0	0	0
2019-04-13 13:00:00	0	0	0
2019-04-13 14:00:00	0	0	0
2019-04-13 15:00:00	0	0	0
2019-04-13 16:00:00	0	0	0
2019-04-13 17:00:00	0	0	0
2019-04-13 18:00:00	0	0	0
2019-04-13 19:00:00	0	0	0
2019-04-13 20:00:00	0	0	0
2019-04-13 21:00:00	0	0	0
2019-04-13 22:00:00	0	0	0
2019-04-13 23:00:00	0	0	0
2019-04-14 00:00:00	0	0	0
2019-04-14 01:00:00	0	0.33	0
2019-04-14 02:00:00	0	0	0
2019-04-14 03:00:00	0	0	0
2019-04-14 04:00:00	0	0	0
2019-04-14 05:00:00	0	0	0
2019-04-14 06:00:00	0	0	0
2019-04-14 07:00:00	0	0.17	0
2019-04-14 08:00:00	0	0.17	0
2019-04-14 09:00:00	0	0	0
2019-04-14 10:00:00	0	0	0
2019-04-14 11:00:00	0	0	0
2019-04-14 12:00:00	0	0	0
2019-04-14 13:00:00	0	0	0
2019-04-14 14:00:00	0	0	0
2019-04-14 15:00:00	0	0	0
2019-04-14 16:00:00	0	0	0
2019-04-14 17:00:00	0	0	0
2019-04-14 18:00:00	0	0	0
2019-04-14 19:00:00	0	0	0
2019-04-14 20:00:00	0	0	0
2019-04-14 21:00:00	0	0	0
2019-04-14 22:00:00	0	0	0
2019-04-14 23:00:00	0	0	0
2019-04-15 00:00:00	0	0	0
2019-04-15 01:00:00	0	0	0
2019-04-15 02:00:00	0	0	0
2019-04-15 03:00:00	0	0	0
2019-04-15 04:00:00	0	0	0
2019-04-15 05:00:00	0	0	0
2019-04-15 06:00:00	0	0	0
2019-04-15 07:00:00	0	0	0
2019-04-15 08:00:00	0	0	0
2019-04-15 09:00:00	0	0	0
2019-04-15 10:00:00	0	0	0
2019-04-15 11:00:00	0	0	0
2019-04-15 12:00:00	0	0	0
2019-04-15 13:00:00	0	0	0
2019-04-15 14:00:00	0	0	0
2019-04-15 15:00:00	0	0	0
2019-04-15 16:00:00	0	0	0
2019-04-15 17:00:00	0	0	0
2019-04-15 18:00:00	0	0	0
2019-04-15 19:00:00	0	0	0
2019-04-15 20:00:00	0	0	0
2019-04-15 21:00:00	0	0	0
2019-04-15 22:00:00	0	0	0
2019-04-15 23:00:00	0	0	0
2019-04-16 00:00:00	0	0	0
2019-04-16 01:00:00	0	0	0
2019-04-16 02:00:00	0	0	0
2019-04-16 03:00:00	0	0	0
2019-04-16 04:00:00	0	0	0
2019-04-16 05:00:00	0	0	0
2019-04-16 06:00:00	0	0	0
2019-04-16 07:00:00	0	0	0
2019-04-16 08:00:00	0	0	0
2019-04-16 09:00:00	0	0	0
2019-04-16 10:00:00	0	0	0
2019-04-16 11:00:00	0	0	0
2019-04-16 12:00:00	0	0	0
2019-04-16 13:00:00	0	0	0
2019-04-16 14:00:00	0	0	0
2019-04-16 15:00:00	0	0	0
2019-04-16 16:00:00	0	0	0
2019-04-16 17:00:00	0	0	0
2019-04-16 18:00:00	0	0	0
2019-04-16 19:00:00	0	0	0
2019-04-16 20:00:00	0	0	0
2019-04-16 21:00:00	0	0	0
2019-04-16 22:00:00	0	0	0
2019-04-16 23:00:00	0	0	0
2019-04-17 00:00:00	0	0.22	0
2019-04-17 01:00:00	0	0	0
2019-04-17 02:00:00	0	0	0
2019-04-17 03:00:00	0	0	0
2019-04-17 04:00:00	0	0	0
2019-04-17 05:00:00	0	0	0
2019-04-17 06:00:00	0	0	0
2019-04-17 07:00:00	0	0	0
2019-04-17 08:00:00	0	0	0
2019-04-17 09:00:00	0	0	0
2019-04-17 10:00:00	0	0	0
2019-04-17 11:00:00	0	0	0
2019-04-17 12:00:00	0	0	0
2019-04-17 13:00:00	0	0	0
2019-04-17 14:00:00	0	0	0
2019-04-17 15:00:00	0	0	0
2019-04-17 16:00:00	0	0	0
2019-04-17 17:00:00	0	0	0
2019-04-17 18:00:00	0	0	0
2019-04-17 19:00:00	0	0	0
2019-04-17 20:00:00	0	0	0
2019-04-17 21:00:00	0	0	0
2019-04-17 22:00:00	0	0	0
2019-04-17 23:00:00	0	0	0
2019-04-18 00:00:00	0	0	0
2019-04-18 01:00:00	0	0	0
2019-04-18 02:00:00	0	0	0
2019-04-18 03:00:00	0	0	0
2019-04-18 04:00:00	0	0	0
2019-04-18 05:00:00	0	0	0
2019-04-18 06:00:00	0	0	0
2019-04-18 07:00:00	0	0	0
2019-04-18 08:00:00	0	0	0
2019-04-18 09:00:00	0	0	0
2019-04-18 10:00:00	0	0	0
2019-04-18 11:00:00	0	0	0
2019-04-18 12:00:00	0	0	0
2019-04-18 13:00:00	0	0	0
2019-04-18 14:00:00	0	0	0
2019-04-18 15:00:00	0	0	0
2019-04-18 16:00:00	0	0	0
2019-04-18 17:00:00	0	0	0
2019-04-18 18:00:00	0	0	0
2019-04-18 19:00:00	0	0	0
2019-04-18 20:00:00	0	0	0
2019-04-18 21:00:00	0	0	0
2019-04-18 22:00:00	0	0	0
2019-04-18 23:00:00	0	0	0
2019-04-19 00:00:00	0	0	0
2019-04-19 01:00:00	0	0	0
2019-04-19 02:00:00	0	0	0
2019-04-19 03:00:00	0	0	0
2019-04-19 04:00:00	0	0	0
2019-04-19 05:00:00	0	0	0
2019-04-19 06:00:00	0	0	0
2019-04-19 07:00:00	0	0	0
2019-04-19 08:00:00	0	0	0
2019-04-19 09:00:00	0	0	0
2019-04-19 10:00:00	0	0	0
2019-04-19 11:00:00	0	0	0
2019-04-19 12:00:00	0	0	0
2019-04-19 13:00:00	0	0	0
2019-04-19 14:00:00	0	0	0
2019-04-19 15:00:00	0	0	0
2019-04-19 16:00:00	0	0	0
2019-04-19 17:00:00	0	0	0
2019-04-19 18:00:00	0	0	0
2019-04-19 19:00:00	0	0	0
2019-04-19 20:00:00	0	0	0
2019-04-19 21:00:00	0	0	0
2019-04-19 22:00:00	0	0	0
2019-04-19 23:00:00	0	0	0
2019-04-20 00:00:00	0	0	0
2019-04-20 01:00:00	0	0.08	0
2019-04-20 02:00:00	0	0	0
2019-04-20 03:00:00	0	0	0
2019-04-20 04:00:00	0	0	0
2019-04-20 05:00:00	0	0	0
2019-04-20 06:00:00	0	0	0
2019-04-20 07:00:00	0	0	0
2019-04-20 08:00:00	0	0	0
2019-04-20 09:00:00	0	0	0
2019-04-20 10:00:00	0	0	0
2019-04-20 11:00:00	0	0	0
2019-04-20 12:00:00	0	0	0
2019-04-20 13:00:00	0	0	0
2019-04-20 14:00:00	0	0	0
2019-04-20 15:00:00	0	0	0
2019-04-20 16:00:00	0	0	0
2019-04-20 17:00:00	0	0	0
2019-04-20 18:00:00	0	0	0
2019-04-20 19:00:00	0	0	0
2019-04-20 20:00:00	0	0	0
2019-04-20 21:00:00	0	0	0
2019-04-20 22:00:00	0	0	0
2019-04-20 23:00:00	0	0	0
2019-04-21 00:00:00	0	0	0
2019-04-21 01:00:00	0	0	0
2019-04-21 02:00:00	0	0	0
2019-04-21 03:00:00	0	0	0
2019-04-21 04:00:00	0	0	0
2019-04-21 05:00:00	0	0	0
2019-04-21 06:00:00	0	0	0
2019-04-21 07:00:00	0	0	0
2019-04-21 08:00:00	0	0	0
2019-04-21 09:00:00	0	0	0
2019-04-21 10:00:00	0	0	0
2019-04-21 11:00:00	0	0	0
2019-04-21 12:00:00	0	0	0
2019-04-21 13:00:00	0	0	0
2019-04-21 14:00:00	0	0	0
2019-04-21 15:00:00	0	0	0
2019-04-21 16:00:00	0	0	0
2019-04-21 17:00:00	0	0	0
2019-04-21 18:00:00	0	0	0
2019-04-21 19:00:00	0	0	0
2019-04-21 20:00:00	0	0	0
2019-04-21 21:00:00	0	0	0
2019-04-21 22:00:00	0	0	0
2019-04-21 23:00:00	0	0	0
2019-04-22 00:00:00	0	0	0
2019-04-22 01:00:00	0	0	0
2019-04-22 02:00:00	0	0	0
2019-04-22 03:00:00	0	0	0
2019-04-22 04:00:00	0	0	0
2019-04-22 05:00:00	0	0	0
2019-04-22 06:00:00	0	0	0
2019-04-22 07:00:00	0	0	0
2019-04-22 08:00:00	0	0	0
2019-04-22 09:00:00	0	0	0
2019-04-22 10:00:00	0	0	0
2019-04-22 11:00:00	0	0	0
2019-04-22 12:00:00	0	0	0
2019-04-22 13:00:00	0	0	0
2019-04-22 14:00:00	0	0	0
2019-04-22 15:00:00	0	0	0
2019-04-22 16:00:00	0	0	0
2019-04-22 17:00:00	0	0	0
2019-04-22 18:00:00	0	0	0
2019-04-22 19:00:00	0	0	0
2019-04-22 20:00:00	0	0	0
2019-04-22 21:00:00	0	0	0
2019-04-22 22:00:00	0	0	0
2019-04-22 23:00:00	0	0	0
2019-04-23 00:00:00	0	0	0
2019-04-23 01:00:00	0	0	0
2019-04-23 02:00:00	0	0	0
2019-04-23 03:00:00	0	0	0
2019-04-23 04:00:00	0	0	0
2019-04-23 05:00:00	0	0	0
2019-04-23 06:00:00	0	0	0
2019-04-23 07:00:00	0	0	0
2019-04-23 08:00:00	0	0	0
2019-04-23 09:00:00	0	0	0
2019-04-23 10:00:00	0	0	0
2019-04-23 11:00:00	0	0	0
2019-04-23 12:00:00	0	0	0
2019-04-23 13:00:00	0	0	0
2019-04-23 14:00:00	0	0	0
2019-04-23 15:00:00	0	0	0
2019-04-23 16:00:00	0	0	0
2019-04-23 17:00:00	0	0	0
2019-04-23 18:00:00	0	0	0
2019-04-23 19:00:00	0	0	0
2019-04-23 20:00:00	0	0	0
2019-04-23 21:00:00	0	0	0
2019-04-23 22:00:00	0	0	0
2019-04-23 23:00:00	0	0	0
2019-04-24 00:00:00	0	0	0
2019-04-24 01:00:00	0	0	0
2019-04-24 02:00:00	0	0	0
2019-04-24 03:00:00	0	0	0
2019-04-24 04:00:00	0	0	0
2019-04-24 05:00:00	0	0	0
2019-04-24 06:00:00	0	0	0
2019-04-24 07:00:00	0	0	0
2019-04-24 08:00:00	0	0	0
2019-04-24 09:00:00	0	0	0
2019-04-24 10:00:00	0	0	0
2019-04-24 11:00:00	0	0	0
2019-04-24 12:00:00	0	0	0
2019-04-24 13:00:00	0	0	0
2019-04-24 14:00:00	0	0	0
2019-04-24 15:00:00	0	0	0
2019-04-24 16:00:00	0	0	0
2019-04-24 17:00:00	0	0	0
2019-04-24 18:00:00	0	0	0
2019-04-24 19:00:00	0	0	0
2019-04-24 20:00:00	0	0	0
2019-04-24 21:00:00	0	0	0
2019-04-24 22:00:00	0	0	0
2019-04-24 23:00:00	0	0	0
2019-04-25 00:00:00	0	0	0
2019-04-25 01:00:00	0	0	0
2019-04-25 02:00:00	0	0	0
2019-04-25 03:00:00	0	0	0
2019-04-25 04:00:00	0	0	0
2019-04-25 05:00:00	0	0	0
2019-04-25 06:00:00	0	0	0
2019-04-25 07:00:00	0	0	0
2019-04-25 08:00:00	0	0	0
2019-04-25 09:00:00	0	0	0
2019-04-25 10:00:00	0	0	0
2019-04-25 11:00:00	0	0	0
2019-04-25 12:00:00	0	0	0
2019-04-25 13:00:00	0	0	0
2019-04-25 14:00:00	0	0	0
2019-04-25 15:00:00	0	0	0
2019-04-25 16:00:00	0	0	0
2019-04-25 17:00:00	0	0	0
2019-04-25 18:00:00	0	0	0
2019-04-25 19:00:00	0	0	0
2019-04-25 20:00:00	0	0	0
2019-04-25 21:00:00	0	0	0
2019-04-25 22:00:00	0	0	0
2019-04-25 23:00:00	0	0	0
2019-04-26 00:00:00	0	0	0
2019-04-26 01:00:00	0	0	0
2019-04-26 02:00:00	0	0	0
2019-04-26 03:00:00	0	0	0
2019-04-26 04:00:00	0	0	0
2019-04-26 05:00:00	0	0	0
2019-04-26 06:00:00	0	0	0
2019-04-26 07:00:00	0	0	0
2019-04-26 08:00:00	0	0	0
2019-04-26 09:00:00	0	0	0
2019-04-26 10:00:00	0	0	0
2019-04-26 11:00:00	0	0	0
2019-04-26 12:00:00	0	0	0
2019-04-26 13:00:00	0	0	0
2019-04-26 14:00:00	0	0	0
2019-04-26 15:00:00	0	0	0
2019-04-26 16:00:00	0	0	0
2019-04-26 17:00:00	0	0	0
2019-04-26 18:00:00	0	0	0
2019-04-26 19:00:00	0	0	0
2019-04-26 20:00:00	0	0	0
2019-04-26 21:00:00	0	0	0
2019-04-26 22:00:00	0	0	0
2019-04-26 23:00:00	0	0	0
2019-04-27 00:00:00	0	0	0
2019-04-27 01:00:00	0	0	0
2019-04-27 02:00:00	0	0	0
2019-04-27 03:00:00	0	0	0
2019-04-27 04:00:00	0	0	0
2019-04-27 05:00:00	0	0	0
2019-04-27 06:00:00	0	0	0
2019-04-27 07:00:00	0	0	0
2019-04-27 08:00:00	0	0	0
2019-04-27 09:00:00	0	0	0
2019-04-27 10:00:00	0	0	0
2019-04-27 11:00:00	0	0	0
2019-04-27 12:00:00	0	0	0
2019-04-27 13:00:00	0	0	0
2019-04-27 14:00:00	0	0	0
2019-04-27 15:00:00	0	0	0
2019-04-27 16:00:00	0	0	0
2019-04-27 17:00:00	0	0	0
2019-04-27 18:00:00	0	0	0
2019-04-27 19:00:00	0	0	0
2019-04-27 20:00:00	0	0	0
2019-04-27 21:00:00	0	0	0
2019-04-27 22:00:00	0	0	0
2019-04-27 23:00:00	0	0	0
2019-04-28 00:00:00	0	0	0
2019-04-28 01:00:00	0	0	0
2019-04-28 02:00:00	0	0	0
2019-04-28 03:00:00	0	0	0
2019-04-28 04:00:00	0	0	0
2019-04-28 05:00:00	0	0	0
2019-04-28 06:00:00	0	0	0
2019-04-28 07:00:00	0	0	0
2019-04-28 08:00:00	0	0	0
2019-04-28 09:00:00	0	0	0
2019-04-28 10:00:00	0	0	0
2019-04-28 11:00:00	0	0	0
2019-04-28 12:00:00	0	0	0
2019-04-28 13:00:00	0	0	0
2019-04-28 14:00:00	0	0	0
2019-04-28 15:00:00	0	0	0
2019-04-28 16:00:00	0	0	0
2019-04-28 17:00:00	0	0	0
2019-04-28 18:00:00	0	0	0
2019-04-28 19:00:00	0	0	0
2019-04-28 20:00:00	0	0	0
2019-04-28 21:00:00	0	0	0
2019-04-28 22:00:00	0	0	0
2019-04-28 23:00:00	0	0	0
2019-04-29 00:00:00	0	0	0
2019-04-29 01:00:00	0	0	0
2019-04-29 02:00:00	0	0	0
2019-04-29 03:00:00	0	0	0
2019-04-29 04:00:00	0	0	0
2019-04-29 05:00:00	0	0	0
2019-04-29 06:00:00	0	0	0
2019-04-29 07:00:00	0	0	0
2019-04-29 08:00:00	0	0	0
2019-04-29 09:00:00	0	0	0
2019-04-29 10:00:00	0	0	0
2019-04-29 11:00:00	0	0	0
2019-04-29 12:00:00	0	0	0
2019-04-29 13:00:00	0	0	0
2019-04-29 14:00:00	0	0	0
2019-04-29 15:00:00	0	0	0
2019-04-29 16:00:00	0	0	0
2019-04-29 17:00:00	0	0	0
2019-04-29 18:00:00	0	0	0
2019-04-29 19:00:00	0	0	0
2019-04-29 20:00:00	0	0	0
2019-04-29 21:00:00	0	0	0
2019-04-29 22:00:00	0	0	0
2019-04-29 23:00:00	0	0	0
2019-04-30 00:00:00	0	0	0
2019-04-30 01:00:00	0	0	0
2019-04-30 02:00:00	0	0	0
2019-04-30 03:00:00	0	0	0
2019-04-30 04:00:00	0	0	0
2019-04-30 05:00:00	0	0	0
2019-04-30 06:00:00	0	0	0
2019-04-30 07:00:00	0	0	0
2019-04-30 08:00:00	0	0	0
2019-04-30 09:00:00	0	0	0
2019-04-30 10:00:00	0	0	0
2019-04-30 11:00:00	0	0	0
2019-04-30 12:00:00	0	0	0
2019-04-30 13:00:00	0	0	0
2019-04-30 14:00:00	0	0	0
2019-04-30 15:00:00	0	0	0
2019-04-30 16:00:00	0	0	0
2019-04-30 17:00:00	0	0	0
2019-04-30 18:00:00	0	0	0
2019-04-30 19:00:00	0	0	0
2019-04-30 20:00:00	0	0	0
2019-04-30 21:00:00	0	0	0
2019-04-30 22:00:00	0	0	0
2019-04-30 23:00:00	0	0	0
2019-05-01 00:00:00	0	0	0

## Sheet: PM 01250 12
Data/Hora	Intensidade(carros/hora)	Ocupacao(%)	Carga(%)
2019-04-01 00:00:00	0	0	0
2019-04-01 01:00:00	0	0	0
2019-04-01 02:00:00	0	0	0
2019-04-01 03:00:00	0	0	0
2019-04-01 04:00:00	0	0	0
2019-04-01 05:00:00	0	0	0
2019-04-01 06:00:00	0	0	0
2019-04-01 07:00:00	0	0	0
2019-04-01 08:00:00	0	0	0
2019-04-01 09:00:00	0	0	0
2019-04-01 10:00:00	0	0	0
2019-04-01 11:00:00	0	0	0
2019-04-01 12:00:00	0	0	0
2019-04-01 13:00:00	0	0	0
2019-04-01 14:00:00	0	0	0
2019-04-01 15:00:00	0	0	0
2019-04-01 16:00:00	0	0	0
2019-04-01 17:00:00	0	0	0
2019-04-01 18:00:00	0	0	0
2019-04-01 19:00:00	0	0	0
2019-04-01 20:00:00	0	0	0
2019-04-01 21:00:00	0	0	0
2019-04-01 22:00:00	0	0	0
2019-04-01 23:00:00	0	0	0
2019-04-02 00:00:00	0	0	0
2019-04-02 01:00:00	0	0	0
2019-04-02 02:00:00	0	0	0
2019-04-02 03:00:00	0	0	0
2019-04-02 04:00:00	0	0	0
2019-04-02 05:00:00	0	0	0
2019-04-02 06:00:00	0	0	0
2019-04-02 07:00:00	0	0	0
2019-04-02 08:00:00	0	0	0
2019-04-02 09:00:00	0	0	0
2019-04-02 10:00:00	0	0	0
2019-04-02 11:00:00	0	0	0
2019-04-02 12:00:00	0	0	0
2019-04-02 13:00:00	0	0	0
2019-04-02 14:00:00	0	0	0
2019-04-02 15:00:00	0	0	0
2019-04-02 16:00:00	0	0	0
2019-04-02 17:00:00	0	0	0
2019-04-02 18:00:00	0	0	0
2019-04-02 19:00:00	0	0	0
2019-04-02 20:00:00	0	0	0
2019-04-02 21:00:00	0	0	0
2019-04-02 22:00:00	0	0	0
2019-04-02 23:00:00	0	0	0
2019-04-03 00:00:00	0	0	0
2019-04-03 01:00:00	0	0	0
2019-04-03 02:00:00	0	0	0
2019-04-03 03:00:00	0	0	0
2019-04-03 04:00:00	0	0	0
2019-04-03 05:00:00	0	0	0
2019-04-03 06:00:00	0	0	0
2019-04-03 07:00:00	0	0	0
2019-04-03 08:00:00	0	0	0
2019-04-03 09:00:00	0	0	0
2019-04-03 10:00:00	0	0	0
2019-04-03 11:00:00	0	0	0
2019-04-03 12:00:00	0	0	0
2019-04-03 13:00:00	0	0	0
2019-04-03 14:00:00	0	0	0
2019-04-03 15:00:00	0	0	0
2019-04-03 16:00:00	0	0	0
2019-04-03 17:00:00	0	0	0
2019-04-03 18:00:00	0	0	0
2019-04-03 19:00:00	0	0	0
2019-04-03 20:00:00	0	0	0
2019-04-03 21:00:00	0	0	0
2019-04-03 22:00:00	0	0	0
2019-04-03 23:00:00	0	0	0
2019-04-04 00:00:00	0	0	0
2019-04-04 01:00:00	0	0	0
2019-04-04 02:00:00	0	0	0
2019-04-04 03:00:00	0	0	0
2019-04-04 04:00:00	0	0	0
2019-04-04 05:00:00	0	0	0
2019-04-04 06:00:00	0	0	0
2019-04-04 07:00:00	0	0	0
2019-04-04 08:00:00	0	0	0
2019-04-04 09:00:00	0	0	0
2019-04-04 10:00:00	0	0	0
2019-04-04 11:00:00	0	0	0
2019-04-04 12:00:00	0	0	0
2019-04-04 13:00:00	0	0	0
2019-04-04 14:00:00	0	0	0
2019-04-04 15:00:00	0	0	0
2019-04-04 16:00:00	0	0	0
2019-04-04 17:00:00	0	0	0
2019-04-04 18:00:00	0	0	0
2019-04-04 19:00:00	0	0	0
2019-04-04 20:00:00	0	0	0
2019-04-04 21:00:00	0	0	0
2019-04-04 22:00:00	0	0	0
2019-04-04 23:00:00	0	0	0
2019-04-05 00:00:00	0	0	0
2019-04-05 01:00:00	0	0	0
2019-04-05 02:00:00	0	0	0
2019-04-05 03:00:00	0	0	0
2019-04-05 04:00:00	0	0	0
2019-04-05 05:00:00	0	0	0
2019-04-05 06:00:00	0	0	0
2019-04-05 07:00:00	0	0	0
2019-04-05 08:00:00	0	0	0
2019-04-05 09:00:00	0	0	0
2019-04-05 10:00:00	0	0	0
2019-04-05 11:00:00	0	0	0
2019-04-05 12:00:00	0	0	0
2019-04-05 13:00:00	0	0	0
2019-04-05 14:00:00	0	0	0
2019-04-05 15:00:00	0	0	0
2019-04-05 16:00:00	0	0	0
2019-04-05 17:00:00	0	0	0
2019-04-05 18:00:00	0	0	0
2019-04-05 19:00:00	0	0	0
2019-04-05 20:00:00	0	0	0
2019-04-05 21:00:00	0	0	0
2019-04-05 22:00:00	0	0	0
2019-04-05 23:00:00	0	0	0
2019-04-06 00:00:00	0	0	0
2019-04-06 01:00:00	0	0	0
2019-04-06 02:00:00	0	0	0
2019-04-06 03:00:00	0	0	0
2019-04-06 04:00:00	0	0	0
2019-04-06 05:00:00	0	0	0
2019-04-06 06:00:00	0	0	0
2019-04-06 07:00:00	0	0	0
2019-04-06 08:00:00	0	0	0
2019-04-06 09:00:00	0	0	0
2019-04-06 10:00:00	0	0	0
2019-04-06 11:00:00	0	0	0
2019-04-06 12:00:00	0	0	0
2019-04-06 13:00:00	0	0	0
2019-04-06 14:00:00	0	0	0
2019-04-06 15:00:00	0	0	0
2019-04-06 16:00:00	0	0	0
2019-04-06 17:00:00	0	0	0
2019-04-06 18:00:00	0	0	0
2019-04-06 19:00:00	0	0	0
2019-04-06 20:00:00	0	0	0
2019-04-06 21:00:00	0	0	0
2019-04-06 22:00:00	0	0	0
2019-04-06 23:00:00	0	0	0
2019-04-07 00:00:00	0	0	0
2019-04-07 01:00:00	0	0	0
2019-04-07 02:00:00	0	0	0
2019-04-07 03:00:00	0	0	0
2019-04-07 04:00:00	0	0	0
2019-04-07 05:00:00	0	0	0
2019-04-07 06:00:00	0	0	0
2019-04-07 07:00:00	0	0	0
2019-04-07 08:00:00	0	0	0
2019-04-07 09:00:00	0	0	0
2019-04-07 10:00:00	0	0	0
2019-04-07 11:00:00	0	0	0
2019-04-07 12:00:00	0	0	0
2019-04-07 13:00:00	0	0	0
2019-04-07 14:00:00	0	0	0
2019-04-07 15:00:00	0	0	0
2019-04-07 16:00:00	0	0	0
2019-04-07 17:00:00	0	0	0
2019-04-07 18:00:00	0	0	0
2019-04-07 19:00:00	0	0	0
2019-04-07 20:00:00	0	0	0
2019-04-07 21:00:00	0	0	0
2019-04-07 22:00:00	0	0	0
2019-04-07 23:00:00	0	0	0
2019-04-08 00:00:00	0	0	0
2019-04-08 01:00:00	0	0	0
2019-04-08 02:00:00	0	0	0
2019-04-08 03:00:00	0	0	0
2019-04-08 04:00:00	0	0	0
2019-04-08 05:00:00	0	0	0
2019-04-08 06:00:00	0	0	0
2019-04-08 07:00:00	0	0	0
2019-04-08 08:00:00	0	0	0
2019-04-08 09:00:00	0	0	0
2019-04-08 10:00:00	0	0	0
2019-04-08 11:00:00	0	0	0
2019-04-08 12:00:00	0	0	0
2019-04-08 13:00:00	0	0	0
2019-04-08 14:00:00	0	0	0
2019-04-08 15:00:00	0	0	0
2019-04-08 16:00:00	0	0	0
2019-04-08 17:00:00	0	0	0
2019-04-08 18:00:00	0	0	0
2019-04-08 19:00:00	0	0	0
2019-04-08 20:00:00	0	0	0
2019-04-08 21:00:00	0	0	0
2019-04-08 22:00:00	0	0	0
2019-04-08 23:00:00	0	0	0
2019-04-09 00:00:00	0	0	0
2019-04-09 01:00:00	0	0	0
2019-04-09 02:00:00	0	0	0
2019-04-09 03:00:00	0	0	0
2019-04-09 04:00:00	0	0	0
2019-04-09 05:00:00	0	0	0
2019-04-09 06:00:00	0	0	0
2019-04-09 07:00:00	0	0	0
2019-04-09 08:00:00	0	0	0
2019-04-09 09:00:00	0	0	0
2019-04-09 10:00:00	0	0	0
2019-04-09 11:00:00	0	0	0
2019-04-09 12:00:00	0	0	0
2019-04-09 13:00:00	0	0	0
2019-04-09 14:00:00	0	0	0
2019-04-09 15:00:00	0	0	0
2019-04-09 16:00:00	0	0	0
2019-04-09 17:00:00	0	0	0
2019-04-09 18:00:00	0	0	0
2019-04-09 19:00:00	0	0	0
2019-04-09 20:00:00	0	0	0
2019-04-09 21:00:00	0	0	0
2019-04-09 22:00:00	0	0	0
2019-04-09 23:00:00	0	0	0
2019-04-10 00:00:00	0	0	0
2019-04-10 01:00:00	0	0	0
2019-04-10 02:00:00	0	0	0
2019-04-10 03:00:00	0	0	0
2019-04-10 04:00:00	0	0	0
2019-04-10 05:00:00	0	0	0
2019-04-10 06:00:00	0	0	0
2019-04-10 07:00:00	0	0	0
2019-04-10 08:00:00	0	0	0
2019-04-10 09:00:00	0	0	0
2019-04-10 10:00:00	0	0	0
2019-04-10 11:00:00	0	0	0
2019-04-10 12:00:00	0	0	0
2019-04-10 13:00:00	0	0	0
2019-04-10 14:00:00	0	0	0
2019-04-10 15:00:00	0	0	0
2019-04-10 16:00:00	0	0	0
2019-04-10 17:00:00	0	0	0
2019-04-10 18:00:00	0	0	0
2019-04-10 19:00:00	0	0	0
2019-04-10 20:00:00	0	0	0
2019-04-10 21:00:00	0	0	0
2019-04-10 22:00:00	0	0	0
2019-04-10 23:00:00	0	0	0
2019-04-11 00:00:00	0	0	0
2019-04-11 01:00:00	0	0	0
2019-04-11 02:00:00	0	0	0
2019-04-11 03:00:00	0	0	0
2019-04-11 04:00:00	0	0	0
2019-04-11 05:00:00	0	0	0
2019-04-11 06:00:00	0	0	0
2019-04-11 07:00:00	0	0	0
2019-04-11 08:00:00	0	0	0
2019-04-11 09:00:00	0	0	0
2019-04-11 10:00:00	0	0	0
2019-04-11 11:00:00	0	0	0
2019-04-11 12:00:00	0	0	0
2019-04-11 13:00:00	0	0	0
2019-04-11 14:00:00	0	0	0
2019-04-11 15:00:00	0	0	0
2019-04-11 16:00:00	0	0	0
2019-04-11 17:00:00	0	0	0
2019-04-11 18:00:00	0	0	0
2019-04-11 19:00:00	0	0	0
2019-04-11 20:00:00	0	0	0
2019-04-11 21:00:00	0	0	0
2019-04-11 22:00:00	0	0	0
2019-04-11 23:00:00	0	0	0
2019-04-12 00:00:00	0	0	0
2019-04-12 01:00:00	0	0	0
2019-04-12 02:00:00	0	0	0
2019-04-12 03:00:00	0	0	0
2019-04-12 04:00:00	0	0	0
2019-04-12 05:00:00	0	0	0
2019-04-12 06:00:00	0	0	0
2019-04-12 07:00:00	0	0	0
2019-04-12 08:00:00	0	0	0
2019-04-12 09:00:00	0	0	0
2019-04-12 10:00:00	0	0	0
2019-04-12 11:00:00	0	0	0
2019-04-12 12:00:00	0	0	0
2019-04-12 13:00:00	0	0	0
2019-04-12 14:00:00	0	0	0
2019-04-12 15:00:00	0	0	0
2019-04-12 16:00:00	0	0	0
2019-04-12 17:00:00	0	0	0
2019-04-12 18:00:00	0	0	0
2019-04-12 19:00:00	0	0	0
2019-04-12 20:00:00	0	0	0
2019-04-12 21:00:00	0	0	0
2019-04-12 22:00:00	0	0	0
2019-04-12 23:00:00	0	0	0
2019-04-13 00:00:00	0	0	0
2019-04-13 01:00:00	0	0	0
2019-04-13 02:00:00	0	0	0
2019-04-13 03:00:00	0	0	0
2019-04-13 04:00:00	0	0	0
2019-04-13 05:00:00	0	0	0
2019-04-13 06:00:00	0	0	0
2019-04-13 07:00:00	0	0	0
2019-04-13 08:00:00	0	0	0
2019-04-13 09:00:00	0	0	0
2019-04-13 10:00:00	0	0	0
2019-04-13 11:00:00	0	0	0
2019-04-13 12:00:00	0	0	0
2019-04-13 13:00:00	0	0	0
2019-04-13 14:00:00	0	0	0
2019-04-13 15:00:00	0	0	0
2019-04-13 16:00:00	0	0	0
2019-04-13 17:00:00	0	0	0
2019-04-13 18:00:00	0	0	0
2019-04-13 19:00:00	0	0	0
2019-04-13 20:00:00	0	0	0
2019-04-13 21:00:00	0	0	0
2019-04-13 22:00:00	0	0	0
2019-04-13 23:00:00	0	0	0
2019-04-14 00:00:00	0	0	0
2019-04-14 01:00:00	0	0	0
2019-04-14 02:00:00	0	0	0
2019-04-14 03:00:00	0	0	0
2019-04-14 04:00:00	0	0	0
2019-04-14 05:00:00	0	0	0
2019-04-14 06:00:00	0	0	0
2019-04-14 07:00:00	0	0	0
2019-04-14 08:00:00	0	0	0
2019-04-14 09:00:00	0	0	0
2019-04-14 10:00:00	0	0	0
2019-04-14 11:00:00	0	0	0
2019-04-14 12:00:00	0	0	0
2019-04-14 13:00:00	0	0	0
2019-04-14 14:00:00	0	0	0
2019-04-14 15:00:00	0	0	0
2019-04-14 16:00:00	0	0	0
2019-04-14 17:00:00	0	0	0
2019-04-14 18:00:00	0	0	0
2019-04-14 19:00:00	0	0	0
2019-04-14 20:00:00	0	0	0
2019-04-14 21:00:00	0	0	0
2019-04-14 22:00:00	0	0	0
2019-04-14 23:00:00	0	0	0
2019-04-15 00:00:00	0	0	0
2019-04-15 01:00:00	0	0	0
2019-04-15 02:00:00	0	0	0
2019-04-15 03:00:00	0	0	0
2019-04-15 04:00:00	0	0	0
2019-04-15 05:00:00	0	0	0
2019-04-15 06:00:00	0	0	0
2019-04-15 07:00:00	0	0	0
2019-04-15 08:00:00	0	0	0
2019-04-15 09:00:00	0	0	0
2019-04-15 10:00:00	0	0	0
2019-04-15 11:00:00	0	0	0
2019-04-15 12:00:00	0	0	0
2019-04-15 13:00:00	0	0	0
2019-04-15 14:00:00	0	0	0
2019-04-15 15:00:00	0	0	0
2019-04-15 16:00:00	0	0	0
2019-04-15 17:00:00	0	0	0
2019-04-15 18:00:00	0	0	0
2019-04-15 19:00:00	0	0	0
2019-04-15 20:00:00	0	0	0
2019-04-15 21:00:00	0	0	0
2019-04-15 22:00:00	0	0	0
2019-04-15 23:00:00	0	0	0
2019-04-16 00:00:00	0	0	0
2019-04-16 01:00:00	0	0	0
2019-04-16 02:00:00	0	0	0
2019-04-16 03:00:00	0	0	0
2019-04-16 04:00:00	0	0	0
2019-04-16 05:00:00	0	0	0
2019-04-16 06:00:00	0	0	0
2019-04-16 07:00:00	0	0	0
2019-04-16 08:00:00	0	0	0
2019-04-16 09:00:00	0	0	0
2019-04-16 10:00:00	0	0	0
2019-04-16 11:00:00	0	0	0
2019-04-16 12:00:00	0	0	0
2019-04-16 13:00:00	0	0	0
2019-04-16 14:00:00	0	0	0
2019-04-16 15:00:00	0	0	0
2019-04-16 16:00:00	0	0	0
2019-04-16 17:00:00	0	0	0
2019-04-16 18:00:00	0	0	0
2019-04-16 19:00:00	0	0	0
2019-04-16 20:00:00	0	0	0
2019-04-16 21:00:00	0	0	0
2019-04-16 22:00:00	0	0	0
2019-04-16 23:00:00	0	0	0
2019-04-17 00:00:00	0	0	0
2019-04-17 01:00:00	0	0	0
2019-04-17 02:00:00	0	0	0
2019-04-17 03:00:00	0	0	0
2019-04-17 04:00:00	0	0	0
2019-04-17 05:00:00	0	0	0
2019-04-17 06:00:00	0	0	0
2019-04-17 07:00:00	0	0	0
2019-04-17 08:00:00	0	0	0
2019-04-17 09:00:00	0	0	0
2019-04-17 10:00:00	0	0	0
2019-04-17 11:00:00	0	0	0
2019-04-17 12:00:00	0	0	0
2019-04-17 13:00:00	0	0	0
2019-04-17 14:00:00	0	0	0
2019-04-17 15:00:00	0	0	0
2019-04-17 16:00:00	0	0	0
2019-04-17 17:00:00	0	0	0
2019-04-17 18:00:00	0	0	0
2019-04-17 19:00:00	0	0	0
2019-04-17 20:00:00	0	0	0
2019-04-17 21:00:00	0	0	0
2019-04-17 22:00:00	0	0	0
2019-04-17 23:00:00	0	0	0
2019-04-18 00:00:00	0	0	0
2019-04-18 01:00:00	0	0	0
2019-04-18 02:00:00	0	0	0
2019-04-18 03:00:00	0	0	0
2019-04-18 04:00:00	0	0	0
2019-04-18 05:00:00	0	0	0
2019-04-18 06:00:00	0	0	0
2019-04-18 07:00:00	0	0	0
2019-04-18 08:00:00	0	0	0
2019-04-18 09:00:00	0	0	0
2019-04-18 10:00:00	0	0	0
2019-04-18 11:00:00	0	0	0
2019-04-18 12:00:00	0	0	0
2019-04-18 13:00:00	0	0	0
2019-04-18 14:00:00	0	0	0
2019-04-18 15:00:00	0	0	0
2019-04-18 16:00:00	0	0	0
2019-04-18 17:00:00	0	0	0
2019-04-18 18:00:00	0	0	0
2019-04-18 19:00:00	0	0	0
2019-04-18 20:00:00	0	0	0
2019-04-18 21:00:00	0	0	0
2019-04-18 22:00:00	0	0	0
2019-04-18 23:00:00	0	0	0
2019-04-19 00:00:00	0	0	0
2019-04-19 01:00:00	0	0	0
2019-04-19 02:00:00	0	0	0
2019-04-19 03:00:00	0	0	0
2019-04-19 04:00:00	0	0	0
2019-04-19 05:00:00	0	0	0
2019-04-19 06:00:00	0	0	0
2019-04-19 07:00:00	0	0	0
2019-04-19 08:00:00	0	0	0
2019-04-19 09:00:00	0	0	0
2019-04-19 10:00:00	0	0	0
2019-04-19 11:00:00	0	0	0
2019-04-19 12:00:00	0	0	0
2019-04-19 13:00:00	0	0	0
2019-04-19 14:00:00	0	0	0
2019-04-19 15:00:00	0	0	0
2019-04-19 16:00:00	0	0	0
2019-04-19 17:00:00	0	0	0
2019-04-19 18:00:00	0	0	0
2019-04-19 19:00:00	0	0	0
2019-04-19 20:00:00	0	0	0
2019-04-19 21:00:00	0	0	0
2019-04-19 22:00:00	0	0	0
2019-04-19 23:00:00	0	0	0
2019-04-20 00:00:00	0	0	0
2019-04-20 01:00:00	0	0	0
2019-04-20 02:00:00	0	0	0
2019-04-20 03:00:00	0	0	0
2019-04-20 04:00:00	0	0	0
2019-04-20 05:00:00	0	0	0
2019-04-20 06:00:00	0	0	0
2019-04-20 07:00:00	0	0	0
2019-04-20 08:00:00	0	0	0
2019-04-20 09:00:00	0	0	0
2019-04-20 10:00:00	0	0	0
2019-04-20 11:00:00	0	0	0
2019-04-20 12:00:00	0	0	0
2019-04-20 13:00:00	0	0	0
2019-04-20 14:00:00	0	0	0
2019-04-20 15:00:00	0	0	0
2019-04-20 16:00:00	0	0	0
2019-04-20 17:00:00	0	0	0
2019-04-20 18:00:00	0	0	0
2019-04-20 19:00:00	0	0	0
2019-04-20 20:00:00	0	0	0
2019-04-20 21:00:00	0	0	0
2019-04-20 22:00:00	0	0	0
2019-04-20 23:00:00	0	0	0
2019-04-21 00:00:00	0	0	0
2019-04-21 01:00:00	0	0	0
2019-04-21 02:00:00	0	0	0
2019-04-21 03:00:00	0	0	0
2019-04-21 04:00:00	0	0	0
2019-04-21 05:00:00	0	0	0
2019-04-21 06:00:00	0	0	0
2019-04-21 07:00:00	0	0	0
2019-04-21 08:00:00	0	0	0
2019-04-21 09:00:00	0	0	0
2019-04-21 10:00:00	0	0	0
2019-04-21 11:00:00	0	0	0
2019-04-21 12:00:00	0	0	0
2019-04-21 13:00:00	0	0	0
2019-04-21 14:00:00	0	0	0
2019-04-21 15:00:00	0	0	0
2019-04-21 16:00:00	0	0	0
2019-04-21 17:00:00	0	0	0
2019-04-21 18:00:00	0	0	0
2019-04-21 19:00:00	0	0	0
2019-04-21 20:00:00	0	0	0
2019-04-21 21:00:00	0	0	0
2019-04-21 22:00:00	0	0	0
2019-04-21 23:00:00	0	0	0
2019-04-22 00:00:00	0	0	0
2019-04-22 01:00:00	0	0	0
2019-04-22 02:00:00	0	0	0
2019-04-22 03:00:00	0	0	0
2019-04-22 04:00:00	0	0	0
2019-04-22 05:00:00	0	0	0
2019-04-22 06:00:00	0	0	0
2019-04-22 07:00:00	0	0	0
2019-04-22 08:00:00	0	0	0
2019-04-22 09:00:00	0	0	0
2019-04-22 10:00:00	0	0	0
2019-04-22 11:00:00	0	0	0
2019-04-22 12:00:00	0	0	0
2019-04-22 13:00:00	0	0	0
2019-04-22 14:00:00	0	0	0
2019-04-22 15:00:00	0	0	0
2019-04-22 16:00:00	0	0	0
2019-04-22 17:00:00	0	0	0
2019-04-22 18:00:00	0	0	0
2019-04-22 19:00:00	0	0	0
2019-04-22 20:00:00	0	0	0
2019-04-22 21:00:00	0	0	0
2019-04-22 22:00:00	0	0	0
2019-04-22 23:00:00	0	0	0
2019-04-23 00:00:00	0	0	0
2019-04-23 01:00:00	0	0	0
2019-04-23 02:00:00	0	0	0
2019-04-23 03:00:00	0	0	0
2019-04-23 04:00:00	0	0	0
2019-04-23 05:00:00	0	0	0
2019-04-23 06:00:00	0	0	0
2019-04-23 07:00:00	0	0	0
2019-04-23 08:00:00	0	0	0
2019-04-23 09:00:00	0	0	0
2019-04-23 10:00:00	0	0	0
2019-04-23 11:00:00	0	0	0
2019-04-23 12:00:00	0	0	0
2019-04-23 13:00:00	0	0	0
2019-04-23 14:00:00	0	0	0
2019-04-23 15:00:00	0	0	0
2019-04-23 16:00:00	0	0	0
2019-04-23 17:00:00	0	0	0
2019-04-23 18:00:00	0	0	0
2019-04-23 19:00:00	0	0	0
2019-04-23 20:00:00	0	0	0
2019-04-23 21:00:00	0	0	0
2019-04-23 22:00:00	0	0	0
2019-04-23 23:00:00	0	0	0
2019-04-24 00:00:00	0	0	0
2019-04-24 01:00:00	0	0	0
2019-04-24 02:00:00	0	0	0
2019-04-24 03:00:00	0	0	0
2019-04-24 04:00:00	0	0	0
2019-04-24 05:00:00	0	0	0
2019-04-24 06:00:00	0	0	0
2019-04-24 07:00:00	0	0	0
2019-04-24 08:00:00	0	0	0
2019-04-24 09:00:00	0	0	0
2019-04-24 10:00:00	0	0	0
2019-04-24 11:00:00	0	0	0
2019-04-24 12:00:00	0	0	0
2019-04-24 13:00:00	0	0	0
2019-04-24 14:00:00	0	0	0
2019-04-24 15:00:00	0	0	0
2019-04-24 16:00:00	0	0	0
2019-04-24 17:00:00	0	0	0
2019-04-24 18:00:00	0	0	0
2019-04-24 19:00:00	0	0	0
2019-04-24 20:00:00	0	0	0
2019-04-24 21:00:00	0	0	0
2019-04-24 22:00:00	0	0	0
2019-04-24 23:00:00	0	0	0
2019-04-25 00:00:00	0	0	0
2019-04-25 01:00:00	0	0	0
2019-04-25 02:00:00	0	0	0
2019-04-25 03:00:00	0	0	0
2019-04-25 04:00:00	0	0	0
2019-04-25 05:00:00	0	0	0
2019-04-25 06:00:00	0	0	0
2019-04-25 07:00:00	0	0	0
2019-04-25 08:00:00	0	0	0
2019-04-25 09:00:00	0	0	0
2019-04-25 10:00:00	0	0	0
2019-04-25 11:00:00	0	0	0
2019-04-25 12:00:00	0	0	0
2019-04-25 13:00:00	0	0	0
2019-04-25 14:00:00	0	0	0
2019-04-25 15:00:00	0	0	0
2019-04-25 16:00:00	0	0	0
2019-04-25 17:00:00	0	0	0
2019-04-25 18:00:00	0	0	0
2019-04-25 19:00:00	0	0	0
2019-04-25 20:00:00	0	0	0
2019-04-25 21:00:00	0	0	0
2019-04-25 22:00:00	0	0	0
2019-04-25 23:00:00	0	0	0
2019-04-26 00:00:00	0	0	0
2019-04-26 01:00:00	0	0	0
2019-04-26 02:00:00	0	0	0
2019-04-26 03:00:00	0	0	0
2019-04-26 04:00:00	0	0	0
2019-04-26 05:00:00	0	0	0
2019-04-26 06:00:00	0	0	0
2019-04-26 07:00:00	0	0	0
2019-04-26 08:00:00	0	0	0
2019-04-26 09:00:00	0	0	0
2019-04-26 10:00:00	0	0	0
2019-04-26 11:00:00	0	0	0
2019-04-26 12:00:00	0	0	0
2019-04-26 13:00:00	0	0	0
2019-04-26 14:00:00	0	0	0
2019-04-26 15:00:00	0	0	0
2019-04-26 16:00:00	0	0	0
2019-04-26 17:00:00	0	0	0
2019-04-26 18:00:00	0	0	0
2019-04-26 19:00:00	0	0	0
2019-04-26 20:00:00	0	0	0
2019-04-26 21:00:00	0	0	0
2019-04-26 22:00:00	0	0	0
2019-04-26 23:00:00	0	0	0
2019-04-27 00:00:00	0	0	0
2019-04-27 01:00:00	0	0	0
2019-04-27 02:00:00	0	0	0
2019-04-27 03:00:00	0	0	0
2019-04-27 04:00:00	0	0	0
2019-04-27 05:00:00	0	0	0
2019-04-27 06:00:00	0	0	0
2019-04-27 07:00:00	0	0	0
2019-04-27 08:00:00	0	0	0
2019-04-27 09:00:00	0	0	0
2019-04-27 10:00:00	0	0	0
2019-04-27 11:00:00	0	0	0
2019-04-27 12:00:00	0	0	0
2019-04-27 13:00:00	0	0	0
2019-04-27 14:00:00	0	0	0
2019-04-27 15:00:00	0	0	0
2019-04-27 16:00:00	0	0	0
2019-04-27 17:00:00	0	0	0
2019-04-27 18:00:00	0	0	0
2019-04-27 19:00:00	0	0	0
2019-04-27 20:00:00	0	0	0
2019-04-27 21:00:00	0	0	0
2019-04-27 22:00:00	0	0	0
2019-04-27 23:00:00	0	0	0
2019-04-28 00:00:00	0	0	0
2019-04-28 01:00:00	0	0	0
2019-04-28 02:00:00	0	0	0
2019-04-28 03:00:00	0	0	0
2019-04-28 04:00:00	0	0	0
2019-04-28 05:00:00	0	0	0
2019-04-28 06:00:00	0	0	0
2019-04-28 07:00:00	0	0	0
2019-04-28 08:00:00	0	0	0
2019-04-28 09:00:00	0	0	0
2019-04-28 10:00:00	0	0	0
2019-04-28 11:00:00	0	0	0
2019-04-28 12:00:00	0	0	0
2019-04-28 13:00:00	0	0	0
2019-04-28 14:00:00	0	0	0
2019-04-28 15:00:00	0	0	0
2019-04-28 16:00:00	0	0	0
2019-04-28 17:00:00	0	0	0
2019-04-28 18:00:00	0	0	0
2019-04-28 19:00:00	0	0	0
2019-04-28 20:00:00	0	0	0
2019-04-28 21:00:00	0	0	0
2019-04-28 22:00:00	0	0	0
2019-04-28 23:00:00	0	0	0
2019-04-29 00:00:00	0	0	0
2019-04-29 01:00:00	0	0	0
2019-04-29 02:00:00	0	0	0
2019-04-29 03:00:00	0	0	0
2019-04-29 04:00:00	0	0	0
2019-04-29 05:00:00	0	0	0
2019-04-29 06:00:00	0	0	0
2019-04-29 07:00:00	0	0	0
2019-04-29 08:00:00	0	0	0
2019-04-29 09:00:00	0	0	0
2019-04-29 10:00:00	0	0	0
2019-04-29 11:00:00	0	0	0
2019-04-29 12:00:00	0	0	0
2019-04-29 13:00:00	0	0	0
2019-04-29 14:00:00	0	0	0
2019-04-29 15:00:00	0	0	0
2019-04-29 16:00:00	0	0	0
2019-04-29 17:00:00	0	0	0
2019-04-29 18:00:00	0	0	0
2019-04-29 19:00:00	0	0	0
2019-04-29 20:00:00	0	0	0
2019-04-29 21:00:00	0	0	0
2019-04-29 22:00:00	0	0	0
2019-04-29 23:00:00	0	0	0
2019-04-30 00:00:00	0	0	0
2019-04-30 01:00:00	0	0	0
2019-04-30 02:00:00	0	0	0
2019-04-30 03:00:00	0	0	0
2019-04-30 04:00:00	0	0	0
2019-04-30 05:00:00	0	0	0
2019-04-30 06:00:00	0	0	0
2019-04-30 07:00:00	0	0	0
2019-04-30 08:00:00	0	0	0
2019-04-30 09:00:00	0	0	0
2019-04-30 10:00:00	0	0	0
2019-04-30 11:00:00	0	0	0
2019-04-30 12:00:00	0	0	0
2019-04-30 13:00:00	0	0	0
2019-04-30 14:00:00	0	0	0
2019-04-30 15:00:00	0	0	0
2019-04-30 16:00:00	0	0	0
2019-04-30 17:00:00	0	0	0
2019-04-30 18:00:00	0	0	0
2019-04-30 19:00:00	0	0	0
2019-04-30 20:00:00	0	0	0
2019-04-30 21:00:00	0	0	0
2019-04-30 22:00:00	0	0	0
2019-04-30 23:00:00	0	0	0
2019-05-01 00:00:00	0	0	0

## Sheet: PM 01260 01
Data/Hora	Intensidade(carros/hora)	Ocupacao(%)	Carga(%)
2019-04-01 00:00:00	0	10.78	5.11
2019-04-01 01:00:00	0	11.25	5.25
2019-04-01 02:00:00	0	11.92	5.33
2019-04-01 03:00:00	0	11.25	5.08
2019-04-01 04:00:00	0	11.25	5.17
2019-04-01 05:00:00	0	11.92	5.25
2019-04-01 06:00:00	0	11.34	5.17
2019-04-01 07:00:00	0	12	5.25
2019-04-01 08:00:00	0	11.34	5.17
2019-04-01 09:00:00	0	11.34	5.34
2019-04-01 10:00:00	0	11.34	5.17
2019-04-01 11:00:00	0	12	5.25
2019-04-01 12:00:00	0	11.34	5.17
2019-04-01 13:00:00	0	11.92	5.25
2019-04-01 14:00:00	0	11.25	5.17
2019-04-01 15:00:00	0	11.34	5.17
2019-04-01 16:00:00	0	11.92	5.33
2019-04-01 17:00:00	0	11.25	5.17
2019-04-01 18:00:00	0	11.75	5.25
2019-04-01 19:00:00	0	11.34	5.17
2019-04-01 20:00:00	0	11.34	5.17
2019-04-01 21:00:00	0	12	5.25
2019-04-01 22:00:00	0	11.25	5.08
2019-04-01 23:00:00	0	11.25	5.17
2019-04-02 00:00:00	0	11.78	5.22
2019-04-02 01:00:00	0	11.25	5.08
2019-04-02 02:00:00	0	11.75	5.08
2019-04-02 03:00:00	0	11.25	5.25
2019-04-02 04:00:00	0	11.25	5.25
2019-04-02 05:00:00	0	11.92	5.33
2019-04-02 06:00:00	0	11.25	5.17
2019-04-02 07:00:00	0	11.34	5.17
2019-04-02 08:00:00	0	12	5.25
2019-04-02 09:00:00	0	11.34	5.17
2019-04-02 10:00:00	0	11.83	5.25
2019-04-02 11:00:00	0	11.25	5.08
2019-04-02 12:00:00	0	11.34	5.25
2019-04-02 13:00:00	0	11.83	5.17
2019-04-02 14:00:00	0	11.34	5.25
2019-04-02 15:00:00	0	11.25	5.08
2019-04-02 16:00:00	0	12	5.5
2019-04-02 17:00:00	0	11.25	5.25
2019-04-02 18:00:00	0	11.34	5.34
2019-04-02 19:00:00	0	12	5.5
2019-04-02 20:00:00	0	11.17	5.17
2019-04-02 21:00:00	0	11.34	5.25
2019-04-02 22:00:00	0	11.75	5.25
2019-04-02 23:00:00	0	11.34	5.17
2019-04-03 00:00:00	0	11.78	5.22
2019-04-03 01:00:00	0	11.34	5.25
2019-04-03 02:00:00	0	11.17	5
2019-04-03 03:00:00	0	11.83	5.08
2019-04-03 04:00:00	0	11.25	5.08
2019-04-03 05:00:00	0	11.34	5.17
2019-04-03 06:00:00	0	11.92	5.42
2019-04-03 07:00:00	0	11.25	5.25
2019-04-03 08:00:00	0	12.09	5.42
2019-04-03 09:00:00	0	11.17	5.17
2019-04-03 10:00:00	0	11.34	5.34
2019-04-03 11:00:00	0	11.83	5.25
2019-04-03 12:00:00	0	11.25	5.17
2019-04-03 13:00:00	0	11.25	5.08
2019-04-03 14:00:00	0	11.92	5.42
2019-04-03 15:00:00	0	10.42	4.5
2019-04-03 16:00:00	0	10.92	4.75
2019-04-03 17:00:00	0	11.34	5
2019-04-03 18:00:00	0	11.92	5.34
2019-04-03 19:00:00	0	11.34	5.25
2019-04-03 20:00:00	0	11.34	5.17
2019-04-03 21:00:00	0	11.92	5.25
2019-04-03 22:00:00	0	11.34	5.34
2019-04-03 23:00:00	0	11.25	5.25
2019-04-04 00:00:00	0	11.67	5.33
2019-04-04 01:00:00	0	11.34	5.17
2019-04-04 02:00:00	0	12	5.25
2019-04-04 03:00:00	0	11.25	5.17
2019-04-04 04:00:00	0	11.34	5.17
2019-04-04 05:00:00	0	12	5.25
2019-04-04 06:00:00	0	11.25	5.08
2019-04-04 07:00:00	0	12	5.17
2019-04-04 08:00:00	0	11.25	5.17
2019-04-04 09:00:00	0	11.25	5.25
2019-04-04 10:00:00	0	11.92	5.33
2019-04-04 11:00:00	0	11.34	5.25
2019-04-04 12:00:00	0	11.34	5.25
2019-04-04 13:00:00	0	12	5.25
2019-04-04 14:00:00	0	11.25	5.17
2019-04-04 15:00:00	0	11.92	5.25
2019-04-04 16:00:00	0	11.25	5.17
2019-04-04 17:00:00	0	11.25	5.08
2019-04-04 18:00:00	0	12	5.25
2019-04-04 19:00:00	0	11.34	5.17
2019-04-04 20:00:00	0	11.83	5.17
2019-04-04 21:00:00	0	11.17	5.17
2019-04-04 22:00:00	0	11.34	5.17
2019-04-04 23:00:00	0	11.83	5.08
2019-04-05 00:00:00	0	11.78	5.11
2019-04-05 01:00:00	0	11.92	5.08
2019-04-05 02:00:00	0	11.25	5.17
2019-04-05 03:00:00	0	11.25	5.08
2019-04-05 04:00:00	0	11.92	5.17
2019-04-05 05:00:00	0	11.34	5.17
2019-04-05 06:00:00	0	11.92	5.17
2019-04-05 07:00:00	0	11.34	5.25
2019-04-05 08:00:00	0	11.17	5.08
2019-04-05 09:00:00	0	12	5.5
2019-04-05 10:00:00	0	11.25	5.17
2019-04-05 11:00:00	0	11.34	5.25
2019-04-05 12:00:00	0	12	5.5
2019-04-05 13:00:00	0	11.34	5.17
2019-04-05 14:00:00	0	11.92	5.25
2019-04-05 15:00:00	0	11.25	5.08
2019-04-05 16:00:00	0	11.17	5.17
2019-04-05 17:00:00	0	11.92	5.17
2019-04-05 18:00:00	0	11.25	5.17
2019-04-05 19:00:00	0	11.25	5.25
2019-04-05 20:00:00	0	12	5.5
2019-04-05 21:00:00	0	11.34	5.34
2019-04-05 22:00:00	0	12	5.5
2019-04-05 23:00:00	0	11.34	5.34
2019-04-06 00:00:00	0	11.67	5.22
2019-04-06 01:00:00	0	12	5.42
2019-04-06 02:00:00	0	11.34	5.25
2019-04-06 03:00:00	0	11.92	5.25
2019-04-06 04:00:00	0	11.34	5.34
2019-04-06 05:00:00	0	11.34	5.34
2019-04-06 06:00:00	0	11.92	5.42
2019-04-06 07:00:00	0	11.34	5.17
2019-04-06 08:00:00	0	12	5.25
2019-04-06 09:00:00	0	11.25	5.08
2019-04-06 10:00:00	0	11.92	5.17
2019-04-06 11:00:00	0	11.25	5.08
2019-04-06 12:00:00	0	11.25	5.08
2019-04-06 13:00:00	0	11.92	5.25
2019-04-06 14:00:00	0	11.34	5.17
2019-04-06 15:00:00	0	11.92	5.25
2019-04-06 16:00:00	0	11.17	5.17
2019-04-06 17:00:00	0	11.34	5.17
2019-04-06 18:00:00	0	11.92	5.25
2019-04-06 19:00:00	0	11.25	5.17
2019-04-06 20:00:00	0	11.92	5.33
2019-04-06 21:00:00	0	11.25	5.25
2019-04-06 22:00:00	0	11.25	5.25
2019-04-06 23:00:00	0	12	5.5
2019-04-07 00:00:00	0	11.67	5.33
2019-04-07 01:00:00	0	12	5.5
2019-04-07 02:00:00	0	11.34	5.34
2019-04-07 03:00:00	0	11.34	5.34
2019-04-07 04:00:00	0	11.92	5.42
2019-04-07 05:00:00	0	11.34	5.34
2019-04-07 06:00:00	0	12	5.5
2019-04-07 07:00:00	0	11.34	5.25
2019-04-07 08:00:00	0	11.92	5.34
2019-04-07 09:00:00	0	11.25	5.08
2019-04-07 10:00:00	0	11.34	5.25
2019-04-07 11:00:00	0	12	5.25
2019-04-07 12:00:00	0	11.34	5.17
2019-04-07 13:00:00	0	11.83	5.25
2019-04-07 14:00:00	0	11.34	5.17
2019-04-07 15:00:00	0	11.34	5.17
2019-04-07 16:00:00	0	11.92	5.25
2019-04-07 17:00:00	0	11.34	5.17
2019-04-07 18:00:00	0	12	5.25
2019-04-07 19:00:00	0	11.25	5.17
2019-04-07 20:00:00	0	11.25	5.25
2019-04-07 21:00:00	0	11.92	5.42
2019-04-07 22:00:00	0	11.25	5.25
2019-04-07 23:00:00	0	11.92	5.42
2019-04-08 00:00:00	0	10.89	5.11
2019-04-08 01:00:00	0	11.34	5.17
2019-04-08 02:00:00	0	11.83	5.33
2019-04-08 03:00:00	0	11.25	5.25
2019-04-08 04:00:00	0	11.92	5.42
2019-04-08 05:00:00	0	11.34	5.34
2019-04-08 06:00:00	0	11.25	5.25
2019-04-08 07:00:00	0	12	5.42
2019-04-08 08:00:00	0	11.25	5.17
2019-04-08 09:00:00	0	12	5.25
2019-04-08 10:00:00	0	11.34	5.17
2019-04-08 11:00:00	0	11.34	5.25
2019-04-08 12:00:00	0	11.83	5.08
2019-04-08 13:00:00	0	11.34	5.17
2019-04-08 14:00:00	0	12	5.25
2019-04-08 15:00:00	0	11.25	5.17
2019-04-08 16:00:00	0	11.34	5.17
2019-04-08 17:00:00	0	11.92	5.25
2019-04-08 18:00:00	0	11.34	5.17
2019-04-08 19:00:00	0	11.34	5.25
2019-04-08 20:00:00	0	12	5.5
2019-04-08 21:00:00	0	11.25	5.17
2019-04-08 22:00:00	0	11.92	5.08
2019-04-08 23:00:00	0	11.34	5.25
2019-04-09 00:00:00	0	11.67	5.11
2019-04-09 01:00:00	0	11.83	5.08
2019-04-09 02:00:00	0	11.25	5.08
2019-04-09 03:00:00	0	11.75	5
2019-04-09 04:00:00	0	11.34	5.17
2019-04-09 05:00:00	0	11.34	5.17
2019-04-09 06:00:00	0	11.92	5.17
2019-04-09 07:00:00	0	11.34	5.17
2019-04-09 08:00:00	0	12	5.25
2019-04-09 09:00:00	0	11.25	5.17
2019-04-09 10:00:00	0	11.34	5.25
2019-04-09 11:00:00	0	11.83	5.33
2019-04-09 12:00:00	0	11.34	5.34
2019-04-09 13:00:00	0	11.92	5.25
2019-04-09 14:00:00	0	11.34	5.42
2019-04-09 15:00:00	0	11.25	5.25
2019-04-09 16:00:00	0	12	5.42
2019-04-09 17:00:00	0	11.34	5.34
2019-04-09 18:00:00	0	11.34	5.17
2019-04-09 19:00:00	0	11.92	5.42
2019-04-09 20:00:00	0	11.25	5.25
2019-04-09 21:00:00	0	12	5.5
2019-04-09 22:00:00	0	11.34	5.25
2019-04-09 23:00:00	0	11.25	5.08
2019-04-10 00:00:00	0	11.67	5.11
2019-04-10 01:00:00	0	11.34	5.25
2019-04-10 02:00:00	0	11.25	5.25
2019-04-10 03:00:00	0	11.83	5.33
2019-04-10 04:00:00	0	11.34	5.34
2019-04-10 05:00:00	0	11.92	5.42
2019-04-10 06:00:00	0	11.25	5.25
2019-04-10 07:00:00	0	12	5.25
2019-04-10 08:00:00	0	11.42	5.25
2019-04-10 09:00:00	0	11.34	5.25
2019-04-10 10:00:00	0	12	5.5
2019-04-10 11:00:00	0	11.34	5.25
2019-04-10 12:00:00	0	11.34	5.34
2019-04-10 13:00:00	0	11.83	5.25
2019-04-10 14:00:00	0	11.34	5.17
2019-04-10 15:00:00	0	11.83	5.25
2019-04-10 16:00:00	0	11.34	5.17
2019-04-10 17:00:00	0	11.25	5.17
2019-04-10 18:00:00	0	11.92	5.25
2019-04-10 19:00:00	0	11.25	5.25
2019-04-10 20:00:00	0	11.83	5.33
2019-04-10 21:00:00	0	11.34	5.34
2019-04-10 22:00:00	0	11.34	5.34
2019-04-10 23:00:00	0	11.83	5.33
2019-04-11 00:00:00	0	12.56	5.56
2019-04-11 01:00:00	0	11.83	5.33
2019-04-11 02:00:00	0	11.34	5.34
2019-04-11 03:00:00	0	11.34	5.34
2019-04-11 04:00:00	0	11.92	5.42
2019-04-11 05:00:00	0	11.34	5.34
2019-04-11 06:00:00	0	12	5.5
2019-04-11 07:00:00	0	11.34	5.34
2019-04-11 08:00:00	0	11.25	5.25
2019-04-11 09:00:00	0	11.92	5.42
2019-04-11 10:00:00	0	11.34	5.34
2019-04-11 11:00:00	0	11.83	5.33
2019-04-11 12:00:00	0	11.25	5.25
2019-04-11 13:00:00	0	11.92	5.17
2019-04-11 14:00:00	0	11.34	5.33
2019-04-11 15:00:00	0	11.34	5.34
2019-04-11 16:00:00	0	11.83	5.33
2019-04-11 17:00:00	0	11.17	5.17
2019-04-11 18:00:00	0	11.25	5.25
2019-04-11 19:00:00	0	11.92	5.42
2019-04-11 20:00:00	0	11.34	5.34
2019-04-11 21:00:00	0	11.92	5.42
2019-04-11 22:00:00	0	11.17	5.17
2019-04-11 23:00:00	0	11.34	5.34
2019-04-12 00:00:00	0	11.55	5.22
2019-04-12 01:00:00	0	11.34	5.34
2019-04-12 02:00:00	0	11.83	5.33
2019-04-12 03:00:00	0	11.25	5.25
2019-04-12 04:00:00	0	11.17	5.17
2019-04-12 05:00:00	0	11.92	5.42
2019-04-12 06:00:00	0	11.25	5.17
2019-04-12 07:00:00	0	11.92	5.33
2019-04-12 08:00:00	0	11.25	5.17
2019-04-12 09:00:00	0	11.34	5.25
2019-04-12 10:00:00	0	11.83	5.33
2019-04-12 11:00:00	0	11.25	5.17
2019-04-12 12:00:00	0	12	5.25
2019-04-12 13:00:00	0	11.34	5.17
2019-04-12 14:00:00	0	11.34	5.17
2019-04-12 15:00:00	0	11.92	5.25
2019-04-12 16:00:00	0	11.25	5.08
2019-04-12 17:00:00	0	11.83	5.08
2019-04-12 18:00:00	0	11.34	5.17
2019-04-12 19:00:00	0	11.34	5.17
2019-04-12 20:00:00	0	11.92	5.33
2019-04-12 21:00:00	0	11.34	5.34
2019-04-12 22:00:00	0	11.34	5.34
2019-04-12 23:00:00	0	11.92	5.42
2019-04-13 00:00:00	0	11.67	5.33
2019-04-13 01:00:00	0	11.92	5.42
2019-04-13 02:00:00	0	11.25	5.25
2019-04-13 03:00:00	0	11.34	5.34
2019-04-13 04:00:00	0	12	5.5
2019-04-13 05:00:00	0	11.34	5.34
2019-04-13 06:00:00	0	11.83	5.33
2019-04-13 07:00:00	0	11.25	5.25
2019-04-13 08:00:00	0	11.34	5.17
2019-04-13 09:00:00	0	11.92	5.25
2019-04-13 10:00:00	0	11.25	5.17
2019-04-13 11:00:00	0	11.92	5.33
2019-04-13 12:00:00	0	11.25	5.25
2019-04-13 13:00:00	0	11.25	5.25
2019-04-13 14:00:00	0	11.92	5.42
2019-04-13 15:00:00	0	11.25	5.25
2019-04-13 16:00:00	0	11.92	5.42
2019-04-13 17:00:00	0	11.25	5.25
2019-04-13 18:00:00	0	11.25	5.25
2019-04-13 19:00:00	0	11.92	5.42
2019-04-13 20:00:00	0	11.25	5.25
2019-04-13 21:00:00	0	11.92	5.33
2019-04-13 22:00:00	0	11.25	5.17
2019-04-13 23:00:00	0	11.34	5.17
2019-04-14 00:00:00	0	11.55	5.22
2019-04-14 01:00:00	0	11.25	5.17
2019-04-14 02:00:00	0	11.92	5.25
2019-04-14 03:00:00	0	11.25	5.17
2019-04-14 04:00:00	0	11.25	5.17
2019-04-14 05:00:00	0	11.92	5.25
2019-04-14 06:00:00	0	11.34	5.34
2019-04-14 07:00:00	0	11.92	5.33
2019-04-14 08:00:00	0	11.25	5.17
2019-04-14 09:00:00	0	11.17	5.17
2019-04-14 10:00:00	0	11.92	5.25
2019-04-14 11:00:00	0	11.34	5.17
2019-04-14 12:00:00	0	11.92	5.25
2019-04-14 13:00:00	0	11.25	5.17
2019-04-14 14:00:00	0	11.34	5.17
2019-04-14 15:00:00	0	11.92	5.25
2019-04-14 16:00:00	0	11.25	5.17
2019-04-14 17:00:00	0	11.92	5.33
2019-04-14 18:00:00	0	11.25	5.17
2019-04-14 19:00:00	0	11.34	5.17
2019-04-14 20:00:00	0	11.92	5.33
2019-04-14 21:00:00	0	11.34	5.34
2019-04-14 22:00:00	0	11.92	5.42
2019-04-14 23:00:00	0	11.25	5.25
2019-04-15 00:00:00	0	11.67	5.33
2019-04-15 01:00:00	0	12	5.5
2019-04-15 02:00:00	0	11.17	5.17
2019-04-15 03:00:00	0	11.34	5.34
2019-04-15 04:00:00	0	11.83	5.25
2019-04-15 05:00:00	0	11.25	5.17
2019-04-15 06:00:00	0	12	5.33
2019-04-15 07:00:00	0	11.92	5.42
2019-04-15 08:00:00	0	11.34	5.34
2019-04-15 09:00:00	0	11.83	5.33
2019-04-15 10:00:00	0	11.25	5.25
2019-04-15 11:00:00	0	11.25	5.17
2019-04-15 12:00:00	0	12	5.25
2019-04-15 13:00:00	0	11.34	5.17
2019-04-15 14:00:00	0	12	5.25
2019-04-15 15:00:00	0	11.25	5.17
2019-04-15 16:00:00	0	11.34	5.17
2019-04-15 17:00:00	0	11.92	5.25
2019-04-15 18:00:00	0	11.25	5.08
2019-04-15 19:00:00	0	11.92	5.25
2019-04-15 20:00:00	0	11.25	5.08
2019-04-15 21:00:00	0	11.25	5.17
2019-04-15 22:00:00	0	11.83	5.33
2019-04-15 23:00:00	0	11.34	5.34
2019-04-16 00:00:00	0	11.78	5.45
2019-04-16 01:00:00	0	12	5.5
2019-04-16 02:00:00	0	11.25	5.25
2019-04-16 03:00:00	0	11.92	5.42
2019-04-16 04:00:00	0	11.17	5.17
2019-04-16 05:00:00	0	11.25	5.25
2019-04-16 06:00:00	0	12	5.5
2019-04-16 07:00:00	0	11.25	5.25
2019-04-16 08:00:00	0	11.92	5.25
2019-04-16 09:00:00	0	11.34	5.17
2019-04-16 10:00:00	0	11.25	5.08
2019-04-16 11:00:00	0	11.92	5.25
2019-04-16 12:00:00	0	11.25	5.17
2019-04-16 13:00:00	0	11.17	5
2019-04-16 14:00:00	0	11.92	5.42
2019-04-16 15:00:00	0	11.34	5.34
2019-04-16 16:00:00	0	11.83	5.25
2019-04-16 17:00:00	0	11.25	5.17
2019-04-16 18:00:00	0	11.25	5.17
2019-04-16 19:00:00	0	12	5.5
2019-04-16 20:00:00	0	11.34	5.34
2019-04-16 21:00:00	0	11.83	5.25
2019-04-16 22:00:00	0	11.25	5.17
2019-04-16 23:00:00	0	11.34	5.17
2019-04-17 00:00:00	0	11.55	5.11
2019-04-17 01:00:00	0	11.34	5.17
2019-04-17 02:00:00	0	11.92	5.17
2019-04-17 03:00:00	0	11.34	5.17
2019-04-17 04:00:00	0	11.25	5.08
2019-04-17 05:00:00	0	11.92	5.17
2019-04-17 06:00:00	0	11.34	5.25
2019-04-17 07:00:00	0	11.25	5.25
2019-04-17 08:00:00	0	12.17	5.33
2019-04-17 09:00:00	0	11.34	5.34
2019-04-17 10:00:00	0	11.83	5.25
2019-04-17 11:00:00	0	11.25	5.17
2019-04-17 12:00:00	0	11.34	5.17
2019-04-17 13:00:00	0	12	5.25
2019-04-17 14:00:00	0	11.25	5.08
2019-04-17 15:00:00	0	11.34	5.34
2019-04-17 16:00:00	0	11.83	5.33
2019-04-17 17:00:00	0	11.34	5.34
2019-04-17 18:00:00	0	11.83	5.25
2019-04-17 19:00:00	0	11.25	5.17
2019-04-17 20:00:00	0	11.92	5.08
2019-04-17 21:00:00	0	11.34	5.33
2019-04-17 22:00:00	0	11.34	5.34
2019-04-17 23:00:00	0	11.83	5.33
2019-04-18 00:00:00	0	10.78	5.11
2019-04-18 01:00:00	0	11.25	5.25
2019-04-18 02:00:00	0	11.83	5.17
2019-04-18 03:00:00	0	11.34	5.17
2019-04-18 04:00:00	0	11.17	5.08
2019-04-18 05:00:00	0	11.83	5.33
2019-04-18 06:00:00	0	11.25	5.25
2019-04-18 07:00:00	0	11.92	5.42
2019-04-18 08:00:00	0	11.34	5.34
2019-04-18 09:00:00	0	11.34	5.34
2019-04-18 10:00:00	0	12	5.5
2019-04-18 11:00:00	0	11.34	5.34
2019-04-18 12:00:00	0	11.92	5.33
2019-04-18 13:00:00	0	11.34	5.17
2019-04-18 14:00:00	0	11.25	5.17
2019-04-18 15:00:00	0	11.83	5.25
2019-04-18 16:00:00	0	11.34	5.17
2019-04-18 17:00:00	0	11.92	5.25
2019-04-18 18:00:00	0	11.17	5.17
2019-04-18 19:00:00	0	11.34	5.17
2019-04-18 20:00:00	0	11.92	5.17
2019-04-18 21:00:00	0	11.25	5.08
2019-04-18 22:00:00	0	11.83	5
2019-04-18 23:00:00	0	11.34	5.42
2019-04-19 00:00:00	0	11.78	5.22
2019-04-19 01:00:00	0	11.92	5.25
2019-04-19 02:00:00	0	11.17	5.17
2019-04-19 03:00:00	0	11.25	5.17
2019-04-19 04:00:00	0	11.92	5.25
2019-04-19 05:00:00	0	11.34	5.17
2019-04-19 06:00:00	0	11.92	5.17
2019-04-19 07:00:00	0	11.25	5.08
2019-04-19 08:00:00	0	11.34	5.17
2019-04-19 09:00:00	0	11.92	5.42
2019-04-19 10:00:00	0	11.34	5.25
2019-04-19 11:00:00	0	11.25	5.17
2019-04-19 12:00:00	0	11.83	5.25
2019-04-19 13:00:00	0	11.25	5.25
2019-04-19 14:00:00	0	11.25	5.08
2019-04-19 15:00:00	0	11.92	5.25
2019-04-19 16:00:00	0	11.34	5.17
2019-04-19 17:00:00	0	11.92	5.25
2019-04-19 18:00:00	0	11.25	5.17
2019-04-19 19:00:00	0	11.25	5.17
2019-04-19 20:00:00	0	11.83	5.25
2019-04-19 21:00:00	0	11.34	5.25
2019-04-19 22:00:00	0	11.83	5.17
2019-04-19 23:00:00	0	11.34	5.17
2019-04-20 00:00:00	0	11.55	5.22
2019-04-20 01:00:00	0	12	5.25
2019-04-20 02:00:00	0	11.25	5.17
2019-04-20 03:00:00	0	11.92	5.42
2019-04-20 04:00:00	0	11.34	5.34
2019-04-20 05:00:00	0	11.25	5.08
2019-04-20 06:00:00	0	11.83	5.25
2019-04-20 07:00:00	0	11.25	5.25
2019-04-20 08:00:00	0	11.34	5.34
2019-04-20 09:00:00	0	12	5.5
2019-04-20 10:00:00	0	11.25	5.25
2019-04-20 11:00:00	0	12	5.5
2019-04-20 12:00:00	0	11.34	5.25
2019-04-20 13:00:00	0	12	5.25
2019-04-20 14:00:00	0	11.25	5.17
2019-04-20 15:00:00	0	11.34	5.17
2019-04-20 16:00:00	0	11.83	5.17
2019-04-20 17:00:00	0	11.25	5.17
2019-04-20 18:00:00	0	11.92	5.25
2019-04-20 19:00:00	0	11.34	5.17
2019-04-20 20:00:00	0	11.25	5.17
2019-04-20 21:00:00	0	11.92	5.42
2019-04-20 22:00:00	0	11.25	5.25
2019-04-20 23:00:00	0	12	5.5
2019-04-21 00:00:00	0	10.89	5.11
2019-04-21 01:00:00	0	11.34	5.34
2019-04-21 02:00:00	0	12	5.5
2019-04-21 03:00:00	0	11.17	5.17
2019-04-21 04:00:00	0	11.92	5.42
2019-04-21 05:00:00	0	11.34	5.34
2019-04-21 06:00:00	0	12	5.17
2019-04-21 07:00:00	0	11.34	5.25
2019-04-21 08:00:00	0	11.25	5.08
2019-04-21 09:00:00	0	11.92	5.17
2019-04-21 10:00:00	0	11.34	5.17
2019-04-21 11:00:00	0	12	5.17
2019-04-21 12:00:00	0	11.34	5.25
2019-04-21 13:00:00	0	11.34	5.25
2019-04-21 14:00:00	0	11.92	5.25
2019-04-21 15:00:00	0	11.34	5.17
2019-04-21 16:00:00	0	11.92	5.17
2019-04-21 17:00:00	0	11.34	5.17
2019-04-21 18:00:00	0	11.25	5.17
2019-04-21 19:00:00	0	12	5.42
2019-04-21 20:00:00	0	12	5.33
2019-04-21 21:00:00	0	11.34	5.17
2019-04-21 22:00:00	0	11.92	5.25
2019-04-21 23:00:00	0	11.34	5.17
2019-04-22 00:00:00	0	11.78	5.22
2019-04-22 01:00:00	0	11.34	5.17
2019-04-22 02:00:00	0	11.17	5.17
2019-04-22 03:00:00	0	12	5.5
2019-04-22 04:00:00	0	11.25	5.25
2019-04-22 05:00:00	0	11.92	5.42
2019-04-22 06:00:00	0	11.42	5.34
2019-04-22 07:00:00	0	11.25	5.25
2019-04-22 08:00:00	0	12	5.42
2019-04-22 09:00:00	0	11.17	5.08
2019-04-22 10:00:00	0	12	5.5
2019-04-22 11:00:00	0	11.92	5.33
2019-04-22 12:00:00	0	11.25	5.17
2019-04-22 13:00:00	0	11.92	5.25
2019-04-22 14:00:00	0	11.34	5.17
2019-04-22 15:00:00	0	11.34	5.17
2019-04-22 16:00:00	0	12	5.25
2019-04-22 17:00:00	0	11.17	5.17
2019-04-22 18:00:00	0	12	5.33
2019-04-22 19:00:00	0	11.34	5.17
2019-04-22 20:00:00	0	11.34	5.17
2019-04-22 21:00:00	0	11.83	5.25
2019-04-22 22:00:00	0	11.34	5.17
2019-04-22 23:00:00	0	11.92	5.17
2019-04-23 00:00:00	0	10.89	5.11
2019-04-23 01:00:00	0	11.34	5.17
2019-04-23 02:00:00	0	12	5.25
2019-04-23 03:00:00	0	11.25	5.08
2019-04-23 04:00:00	0	11.92	5.08
2019-04-23 05:00:00	0	11.34	5.33
2019-04-23 06:00:00	0	11.34	5.25
2019-04-23 07:00:00	0	12	5.5
2019-04-23 08:00:00	0	11.34	5.17
2019-04-23 09:00:00	0	11.92	5.25
2019-04-23 10:00:00	0	11.34	5.42
2019-04-23 11:00:00	0	11.25	5.25
2019-04-23 12:00:00	0	11.25	5.17
2019-04-23 13:00:00	0	12	5.25
2019-04-23 14:00:00	0	11.25	5.17
2019-04-23 15:00:00	0	11.17	5.08
2019-04-23 16:00:00	0	11.75	5.17
2019-04-23 17:00:00	0	11.34	5.17
2019-04-23 18:00:00	0	12	5.42
2019-04-23 19:00:00	0	11.34	5.34
2019-04-23 20:00:00	0	11.34	5.34
2019-04-23 21:00:00	0	12	5.42
2019-04-23 22:00:00	0	11.25	5.17
2019-04-23 23:00:00	0	11.92	5.25
2019-04-24 00:00:00	0	10.89	5.11
2019-04-24 01:00:00	0	11.17	5.17
2019-04-24 02:00:00	0	11.92	5.25
2019-04-24 03:00:00	0	11.25	5.17
2019-04-24 04:00:00	0	12	5.25
2019-04-24 05:00:00	0	11.34	5.17
2019-04-24 06:00:00	0	11.25	5.17
2019-04-24 07:00:00	0	12.5	5.33
2019-04-24 08:00:00	0	12.25	5.25
2019-04-24 09:00:00	0	11.34	5.17
2019-04-24 10:00:00	0	11.83	5.17
2019-04-24 11:00:00	0	11.25	5.25
2019-04-24 12:00:00	0	11.25	5.25
2019-04-24 13:00:00	0	12	5.5
2019-04-24 14:00:00	0	11.34	5.34
2019-04-24 15:00:00	0	11.34	5.34
2019-04-24 16:00:00	0	11.83	5.33
2019-04-24 17:00:00	0	11.34	5.25
2019-04-24 18:00:00	0	11.92	5.33
2019-04-24 19:00:00	0	11.34	5.25
2019-04-24 20:00:00	0	11.25	5.25
2019-04-24 21:00:00	0	12	5.25
2019-04-24 22:00:00	0	11.34	5.17
2019-04-24 23:00:00	0	11.25	5.17
2019-04-25 00:00:00	0	11.67	5.11
2019-04-25 01:00:00	0	11.17	5.17
2019-04-25 02:00:00	0	11.92	5.17
2019-04-25 03:00:00	0	11.34	5.17
2019-04-25 04:00:00	0	11.25	5.17
2019-04-25 05:00:00	0	11.25	5.25
2019-04-25 06:00:00	0	12	5.5
2019-04-25 07:00:00	0	11.34	5.34
2019-04-25 08:00:00	0	11.25	5.25
2019-04-25 09:00:00	0	11.92	5.25
2019-04-25 10:00:00	0	11.25	5.08
2019-04-25 11:00:00	0	11.83	5.25
2019-04-25 12:00:00	0	11.25	5.17
2019-04-25 13:00:00	0	11.25	5.08
2019-04-25 14:00:00	0	11.92	5.17
2019-04-25 15:00:00	0	11.25	5.25
2019-04-25 16:00:00	0	11.34	5.34
2019-04-25 17:00:00	0	11.92	5.34
2019-04-25 18:00:00	0	11.34	5.17
2019-04-25 19:00:00	0	11.83	5.08
2019-04-25 20:00:00	0	11.34	5.17
2019-04-25 21:00:00	0	11.92	5.08
2019-04-25 22:00:00	0	11.17	5.08
2019-04-25 23:00:00	0	11.34	5.17
2019-04-26 00:00:00	0	11.67	5.11
2019-04-26 01:00:00	0	11.17	5.17
2019-04-26 02:00:00	0	12	5.25
2019-04-26 03:00:00	0	11.25	5.17
2019-04-26 04:00:00	0	11.34	5.17
2019-04-26 05:00:00	0	11.92	5.25
2019-04-26 06:00:00	0	11.25	5.17
2019-04-26 07:00:00	0	11.92	5.42
2019-04-26 08:00:00	0	11.25	5.17
2019-04-26 09:00:00	0	11.34	5.17
2019-04-26 10:00:00	0	11.92	5.25
2019-04-26 11:00:00	0	11.17	5.08
2019-04-26 12:00:00	0	12	5.17
2019-04-26 13:00:00	0	11.34	5.25
2019-04-26 14:00:00	0	11.34	5.17
2019-04-26 15:00:00	0	12	5.25
2019-04-26 16:00:00	0	11.17	5.17
2019-04-26 17:00:00	0	11.92	5.25
2019-04-26 18:00:00	0	11.34	5.17
2019-04-26 19:00:00	0	11.34	5.17
2019-04-26 20:00:00	0	12	5.25
2019-04-26 21:00:00	0	11.34	5.17
2019-04-26 22:00:00	0	11.83	5.25
2019-04-26 23:00:00	0	11.25	5.17
2019-04-27 00:00:00	0	11.78	5.22
2019-04-27 01:00:00	0	12	5.25
2019-04-27 02:00:00	0	11.25	5.17
2019-04-27 03:00:00	0	11.34	5.17
2019-04-27 04:00:00	0	12	5.25
2019-04-27 05:00:00	0	11.34	5.17
2019-04-27 06:00:00	0	12	5.25
2019-04-27 07:00:00	0	11.34	5.17
2019-04-27 08:00:00	0	11.25	5.17
2019-04-27 09:00:00	0	11.92	5.17
2019-04-27 10:00:00	0	11.17	5
2019-04-27 11:00:00	0	11.83	5.08
2019-04-27 12:00:00	0	11.25	5.08
2019-04-27 13:00:00	0	11.25	5.25
2019-04-27 14:00:00	0	12	5.5
2019-04-27 15:00:00	0	11.92	5.42
2019-04-27 16:00:00	0	11.17	5.17
2019-04-27 17:00:00	0	11.92	5.25
2019-04-27 18:00:00	0	11.34	5.17
2019-04-27 19:00:00	0	12	5.25
2019-04-27 20:00:00	0	11.17	5.17
2019-04-27 21:00:00	0	11.34	5.17
2019-04-27 22:00:00	0	11.92	5.25
2019-04-27 23:00:00	0	11.25	5.17
2019-04-28 00:00:00	0	11.78	5.22
2019-04-28 01:00:00	0	11.92	5.42
2019-04-28 02:00:00	0	12	5.5
2019-04-28 03:00:00	0	11.34	5.34
2019-04-28 04:00:00	0	12	5.25
2019-04-28 05:00:00	0	11.34	5.17
2019-04-28 06:00:00	0	11.34	5.17
2019-04-28 07:00:00	0	11.92	5.25
2019-04-28 08:00:00	0	11.25	5.17
2019-04-28 09:00:00	0	11.83	5.08
2019-04-28 10:00:00	0	11.25	5.25
2019-04-28 11:00:00	0	11.34	5.34
2019-04-28 12:00:00	0	11.83	5.33
2019-04-28 13:00:00	0	11.34	5.34
2019-04-28 14:00:00	0	11.25	5.17
2019-04-28 15:00:00	0	12	5.25
2019-04-28 16:00:00	0	11.34	5.17
2019-04-28 17:00:00	0	11.83	5.17
2019-04-28 18:00:00	0	11.34	5.17
2019-04-28 19:00:00	0	11.25	5.08
2019-04-28 20:00:00	0	12.09	5.17
2019-04-28 21:00:00	0	11.17	5.08
2019-04-28 22:00:00	0	11.25	5.25
2019-04-28 23:00:00	0	12	5.42
2019-04-29 00:00:00	0	11.67	5.22
2019-04-29 01:00:00	0	11.92	5.25
2019-04-29 02:00:00	0	11.25	5.17
2019-04-29 03:00:00	0	11.34	5.17
2019-04-29 04:00:00	0	11.92	5.25
2019-04-29 05:00:00	0	11.34	5.34
2019-04-29 06:00:00	0	11.34	5.34
2019-04-29 07:00:00	0	11.92	5.17
2019-04-29 08:00:00	0	11.34	5.17
2019-04-29 09:00:00	0	11.25	5.17
2019-04-29 10:00:00	0	12.09	5.33
2019-04-29 11:00:00	0	11.25	5.17
2019-04-29 12:00:00	0	11.34	5.17
2019-04-29 13:00:00	0	12	5.25
2019-04-29 14:00:00	0	11.25	5.17
2019-04-29 15:00:00	0	12	5.25
2019-04-29 16:00:00	0	11.25	5.17
2019-04-29 17:00:00	0	11.25	5.17
2019-04-29 18:00:00	0	11.92	5.25
2019-04-29 19:00:00	0	11.34	5.34
2019-04-29 20:00:00	0	12	5.5
2019-04-29 21:00:00	0	11.25	5.25
2019-04-29 22:00:00	0	11.25	5.25
2019-04-29 23:00:00	0	11.92	5.42
2019-04-30 00:00:00	0	11.78	5.45
2019-04-30 01:00:00	0	11.83	5.33
2019-04-30 02:00:00	0	11.34	5.25
2019-04-30 03:00:00	0	11.25	5.17
2019-04-30 04:00:00	0	11.92	5.25
2019-04-30 05:00:00	0	11.25	5.17
2019-04-30 06:00:00	0	12	5.25
2019-04-30 07:00:00	0	11.25	5.17
2019-04-30 08:00:00	0	11.34	5.17
2019-04-30 09:00:00	0	11.92	5.33
2019-04-30 10:00:00	0	11.25	5.25
2019-04-30 11:00:00	0	11.25	5.17
2019-04-30 12:00:00	0	11.92	5.33
2019-04-30 13:00:00	0	11.34	5.17
2019-04-30 14:00:00	0	12	5.25
2019-04-30 15:00:00	0	11.34	5.17
2019-04-30 16:00:00	0	11.34	5.17
2019-04-30 17:00:00	0	12	5.25
2019-04-30 18:00:00	0	11.34	5.17
2019-04-30 19:00:00	0	11.92	5.25
2019-04-30 20:00:00	0	11.25	5.17
2019-04-30 21:00:00	0	11.17	5.17
2019-04-30 22:00:00	0	12	5.25
2019-04-30 23:00:00	0	11.34	5.17
2019-05-01 00:00:00	0	11.55	5.22

[truncated: 20 more sheets: PM 01260 03, PM 01270 01, PM 01270 02, PM 01270 03, PM 01300 01, PM 01300 02, PM 01300 04, PM 01310 01, PM 01310 04, PM 01320 01, PM 01320 02, PM 01320 04, PM 02050 01, PM 02050 02, PM 02050 03, PM 02071 01, PM 02071 02, PM 02071 03, PM 02072  01, PM 02072 03]
