# Supplementary material for: Traffic light optimization using non-dominated sorting genetic algorithm (NSGA2)
Source: Sci Rep. 2023 Sep 20;13:15550. doi: 10.1038/s41598-023-38884-2 (PMC10511403; doi:10.1038/s41598-023-38884-2)
Supplement: Supplementary file 1 — Supplementary Information. [file 41598_2023_38884_MOESM1_ESM.zip › dadosBHTrans/dados BHTrans 2019/xls/Parque_Municipal.xls]

## Sheet: PM 03180 051
Data/Hora	Intensidade(carros/hora)	Ocupacao(%)	Carga(%)
2019-04-01 00:00:00	0	0	0
2019-04-01 01:00:00	0	0	0
2019-04-01 02:00:00	0	0	0
2019-04-01 03:00:00	0	0	0
2019-04-01 04:00:00	0	0	0
2019-04-01 05:00:00	0	0	0
2019-04-01 06:00:00	0	0	0
2019-04-01 07:00:00	0	0	0
2019-04-01 08:00:00	0	0	0
2019-04-01 09:00:00	0	0	0
2019-04-01 10:00:00	0	0	0
2019-04-01 11:00:00	0	0	0
2019-04-01 12:00:00	0	0	0
2019-04-01 13:00:00	0	0	0
2019-04-01 14:00:00	0	0	0
2019-04-01 15:00:00	0	0	0
2019-04-01 16:00:00	0	0	0
2019-04-01 17:00:00	0	0	0
2019-04-01 18:00:00	0	0	0
2019-04-01 19:00:00	0	0	0
2019-04-01 20:00:00	0	0	0
2019-04-01 21:00:00	0	0	0
2019-04-01 22:00:00	0	0	0
2019-04-01 23:00:00	0	0	0
2019-04-02 00:00:00	0	0	0
2019-04-02 01:00:00	0	0	0
2019-04-02 02:00:00	0	0	0
2019-04-02 03:00:00	0	0	0
2019-04-02 04:00:00	0	0	0
2019-04-02 05:00:00	0	0	0
2019-04-02 06:00:00	0	0	0
2019-04-02 07:00:00	0	0	0
2019-04-02 08:00:00	0	0	0
2019-04-02 09:00:00	0	0	0
2019-04-02 10:00:00	0	0	0
2019-04-02 11:00:00	0	0	0
2019-04-02 12:00:00	0	0	0
2019-04-02 13:00:00	0	0	0
2019-04-02 14:00:00	0	0	0
2019-04-02 15:00:00	0	0	0
2019-04-02 16:00:00	0	0	0
2019-04-02 17:00:00	0	0	0
2019-04-02 18:00:00	0	0	0
2019-04-02 19:00:00	0	0	0
2019-04-02 20:00:00	0	0	0
2019-04-02 21:00:00	0	0	0
2019-04-02 22:00:00	0	0	0
2019-04-02 23:00:00	0	0	0
2019-04-03 00:00:00	0	0	0
2019-04-03 01:00:00	0	0	0
2019-04-03 02:00:00	0	0	0
2019-04-03 03:00:00	0	0	0
2019-04-03 04:00:00	0	0	0
2019-04-03 05:00:00	0	0	0
2019-04-03 06:00:00	0	0	0
2019-04-03 07:00:00	0	0	0
2019-04-03 08:00:00	0	0	0
2019-04-03 09:00:00	0	0	0
2019-04-03 10:00:00	0	0	0
2019-04-03 11:00:00	0	0	0
2019-04-03 12:00:00	0	0	0
2019-04-03 13:00:00	0	0	0
2019-04-03 14:00:00	0	0	0
2019-04-03 15:00:00	0	0	0
2019-04-03 16:00:00	0	0	0
2019-04-03 17:00:00	0	0	0
2019-04-03 18:00:00	0	0	0
2019-04-03 19:00:00	0	0	0
2019-04-03 20:00:00	0	0	0
2019-04-03 21:00:00	0	0	0
2019-04-03 22:00:00	0	0	0
2019-04-03 23:00:00	0	0	0
2019-04-04 00:00:00	0	0	0
2019-04-04 01:00:00	0	0	0
2019-04-04 02:00:00	0	0	0
2019-04-04 03:00:00	0	0	0
2019-04-04 04:00:00	0	0	0
2019-04-04 05:00:00	0	0	0
2019-04-04 06:00:00	0	0	0
2019-04-04 07:00:00	0	0	0
2019-04-04 08:00:00	0	0	0
2019-04-04 09:00:00	0	0	0
2019-04-04 10:00:00	0	0	0
2019-04-04 11:00:00	0	0	0
2019-04-04 12:00:00	0	0	0
2019-04-04 13:00:00	0	0	0
2019-04-04 14:00:00	0	0	0
2019-04-04 15:00:00	0	0	0
2019-04-04 16:00:00	0	0	0
2019-04-04 17:00:00	0	0	0
2019-04-04 18:00:00	0	0	0
2019-04-04 19:00:00	0	0	0
2019-04-04 20:00:00	0	0	0
2019-04-04 21:00:00	0	0	0
2019-04-04 22:00:00	0	0	0
2019-04-04 23:00:00	0	0	0
2019-04-05 00:00:00	0	0	0
2019-04-05 01:00:00	0	0	0
2019-04-05 02:00:00	0	0	0
2019-04-05 03:00:00	0	0	0
2019-04-05 04:00:00	0	0	0
2019-04-05 05:00:00	0	0	0
2019-04-05 06:00:00	0	0	0
2019-04-05 07:00:00	0	0	0
2019-04-05 08:00:00	0	0	0
2019-04-05 09:00:00	0	0	0
2019-04-05 10:00:00	0	0	0
2019-04-05 11:00:00	0	0	0
2019-04-05 12:00:00	0	0	0
2019-04-05 13:00:00	0	0	0
2019-04-05 14:00:00	0	0	0
2019-04-05 15:00:00	0	0	0
2019-04-05 16:00:00	0	0	0
2019-04-05 17:00:00	0	0	0
2019-04-05 18:00:00	0	0	0
2019-04-05 19:00:00	0	0	0
2019-04-05 20:00:00	0	0	0
2019-04-05 21:00:00	0	0	0
2019-04-05 22:00:00	0	0	0
2019-04-05 23:00:00	0	0	0
2019-04-06 00:00:00	0	0	0
2019-04-06 01:00:00	0	0	0
2019-04-06 02:00:00	0	0	0
2019-04-06 03:00:00	0	0	0
2019-04-06 04:00:00	0	0	0
2019-04-06 05:00:00	0	0	0
2019-04-06 06:00:00	0	0	0
2019-04-06 07:00:00	0	0	0
2019-04-06 08:00:00	0	0	0
2019-04-06 09:00:00	0	0	0
2019-04-06 10:00:00	0	0	0
2019-04-06 11:00:00	0	0	0
2019-04-06 12:00:00	0	0	0
2019-04-06 13:00:00	0	0	0
2019-04-06 14:00:00	0	0	0
2019-04-06 15:00:00	0	0	0
2019-04-06 16:00:00	0	0	0
2019-04-06 17:00:00	0	0	0
2019-04-06 18:00:00	0	0	0
2019-04-06 19:00:00	0	0	0
2019-04-06 20:00:00	0	0	0
2019-04-06 21:00:00	0	0	0
2019-04-06 22:00:00	0	0	0
2019-04-06 23:00:00	0	0	0
2019-04-07 00:00:00	0	0	0
2019-04-07 01:00:00	0	0	0
2019-04-07 02:00:00	0	0	0
2019-04-07 03:00:00	0	0	0
2019-04-07 04:00:00	0	0	0
2019-04-07 05:00:00	0	0	0
2019-04-07 06:00:00	0	0	0
2019-04-07 07:00:00	0	0	0
2019-04-07 08:00:00	0	0	0
2019-04-07 09:00:00	0	0	0
2019-04-07 10:00:00	0	0	0
2019-04-07 11:00:00	0	0	0
2019-04-07 12:00:00	0	0	0
2019-04-07 13:00:00	0	0	0
2019-04-07 14:00:00	0	0	0
2019-04-07 15:00:00	0	0	0
2019-04-07 16:00:00	0	0	0
2019-04-07 17:00:00	0	0	0
2019-04-07 18:00:00	0	0	0
2019-04-07 19:00:00	0	0	0
2019-04-07 20:00:00	0	0	0
2019-04-07 21:00:00	0	0	0
2019-04-07 22:00:00	0	0	0
2019-04-07 23:00:00	0	0	0
2019-04-08 00:00:00	0	0	0
2019-04-08 01:00:00	0	0	0
2019-04-08 02:00:00	0	0	0
2019-04-08 03:00:00	0	0	0
2019-04-08 04:00:00	0	0	0
2019-04-08 05:00:00	0	0	0
2019-04-08 06:00:00	0	0	0
2019-04-08 07:00:00	0	0	0
2019-04-08 08:00:00	0	0	0
2019-04-08 09:00:00	0	0	0
2019-04-08 10:00:00	0	0	0
2019-04-08 11:00:00	0	0	0
2019-04-08 12:00:00	0	0	0
2019-04-08 13:00:00	0	0	0
2019-04-08 14:00:00	0	0	0
2019-04-08 15:00:00	0	0	0
2019-04-08 16:00:00	0	0	0
2019-04-08 17:00:00	0	0	0
2019-04-08 18:00:00	0	0	0
2019-04-08 19:00:00	0	0	0
2019-04-08 20:00:00	0	0	0
2019-04-08 21:00:00	0	0	0
2019-04-08 22:00:00	0	0	0
2019-04-08 23:00:00	0	0	0
2019-04-09 00:00:00	0	0	0
2019-04-09 01:00:00	0	0	0
2019-04-09 02:00:00	0	0	0
2019-04-09 03:00:00	0	0	0
2019-04-09 04:00:00	0	0	0
2019-04-09 05:00:00	0	0	0
2019-04-09 06:00:00	0	0	0
2019-04-09 07:00:00	0	0	0
2019-04-09 08:00:00	0	0	0
2019-04-09 09:00:00	0	0	0
2019-04-09 10:00:00	0	0	0
2019-04-09 11:00:00	0	0	0
2019-04-09 12:00:00	0	0	0
2019-04-09 13:00:00	0	0	0
2019-04-09 14:00:00	0	0	0
2019-04-09 15:00:00	0	0	0
2019-04-09 16:00:00	0	0	0
2019-04-09 17:00:00	0	0	0
2019-04-09 18:00:00	0	0	0
2019-04-09 19:00:00	0	0	0
2019-04-09 20:00:00	0	0	0
2019-04-09 21:00:00	0	0	0
2019-04-09 22:00:00	0	0	0
2019-04-09 23:00:00	0	0	0
2019-04-10 00:00:00	0	0	0
2019-04-10 01:00:00	0	0	0
2019-04-10 02:00:00	0	0	0
2019-04-10 03:00:00	0	0	0
2019-04-10 04:00:00	0	0	0
2019-04-10 05:00:00	0	0	0
2019-04-10 06:00:00	0	0	0
2019-04-10 07:00:00	0	0	0
2019-04-10 08:00:00	0	0	0
2019-04-10 09:00:00	0	0	0
2019-04-10 10:00:00	0	0	0
2019-04-10 11:00:00	0	0	0
2019-04-10 12:00:00	0	0	0
2019-04-10 13:00:00	0	0	0
2019-04-10 14:00:00	0	0	0
2019-04-10 15:00:00	0	0	0
2019-04-10 16:00:00	0	0	0
2019-04-10 17:00:00	0	0	0
2019-04-10 18:00:00	0	0	0
2019-04-10 19:00:00	0	0	0
2019-04-10 20:00:00	0	0	0
2019-04-10 21:00:00	0	0	0
2019-04-10 22:00:00	0	0	0
2019-04-10 23:00:00	0	0	0
2019-04-11 00:00:00	0	0	0
2019-04-11 01:00:00	0	0	0
2019-04-11 02:00:00	0	0	0
2019-04-11 03:00:00	0	0	0
2019-04-11 04:00:00	0	0	0
2019-04-11 05:00:00	0	0	0
2019-04-11 06:00:00	0	0	0
2019-04-11 07:00:00	0	0	0
2019-04-11 08:00:00	0	0	0
2019-04-11 09:00:00	0	0	0
2019-04-11 10:00:00	0	0	0
2019-04-11 11:00:00	0	0	0
2019-04-11 12:00:00	0	0	0
2019-04-11 13:00:00	0	0	0
2019-04-11 14:00:00	0	0	0
2019-04-11 15:00:00	0	0	0
2019-04-11 16:00:00	0	0	0
2019-04-11 17:00:00	0	0	0
2019-04-11 18:00:00	0	0	0
2019-04-11 19:00:00	0	0	0
2019-04-11 20:00:00	0	0	0
2019-04-11 21:00:00	0	0	0
2019-04-11 22:00:00	0	0	0
2019-04-11 23:00:00	0	0	0
2019-04-12 00:00:00	0	0	0
2019-04-12 01:00:00	0	0	0
2019-04-12 02:00:00	0	0	0
2019-04-12 03:00:00	0	0	0
2019-04-12 04:00:00	0	0	0
2019-04-12 05:00:00	0	0	0
2019-04-12 06:00:00	0	0	0
2019-04-12 07:00:00	0	0	0
2019-04-12 08:00:00	0	0	0
2019-04-12 09:00:00	0	0	0
2019-04-12 10:00:00	0	0	0
2019-04-12 11:00:00	0	0	0
2019-04-12 12:00:00	0	0	0
2019-04-12 13:00:00	0	0	0
2019-04-12 14:00:00	0	0	0
2019-04-12 15:00:00	0	0	0
2019-04-12 16:00:00	0	0	0
2019-04-12 17:00:00	0	0	0
2019-04-12 18:00:00	0	0	0
2019-04-12 19:00:00	0	0	0
2019-04-12 20:00:00	0	0	0
2019-04-12 21:00:00	0	0	0
2019-04-12 22:00:00	0	0	0
2019-04-12 23:00:00	0	0	0
2019-04-13 00:00:00	0	0	0
2019-04-13 01:00:00	0	0	0
2019-04-13 02:00:00	0	0	0
2019-04-13 03:00:00	0	0	0
2019-04-13 04:00:00	0	0	0
2019-04-13 05:00:00	0	0	0
2019-04-13 06:00:00	0	0	0
2019-04-13 07:00:00	0	0	0
2019-04-13 08:00:00	0	0	0
2019-04-13 09:00:00	0	0	0
2019-04-13 10:00:00	0	0	0
2019-04-13 11:00:00	0	0	0
2019-04-13 12:00:00	0	0	0
2019-04-13 13:00:00	0	0	0
2019-04-13 14:00:00	0	0	0
2019-04-13 15:00:00	0	0	0
2019-04-13 16:00:00	0	0	0
2019-04-13 17:00:00	0	0	0
2019-04-13 18:00:00	0	0	0
2019-04-13 19:00:00	0	0	0
2019-04-13 20:00:00	0	0	0
2019-04-13 21:00:00	0	0	0
2019-04-13 22:00:00	0	0	0
2019-04-13 23:00:00	0	0	0
2019-04-14 00:00:00	0	0	0
2019-04-14 01:00:00	0	0	0
2019-04-14 02:00:00	0	0	0
2019-04-14 03:00:00	0	0	0
2019-04-14 04:00:00	0	0	0
2019-04-14 05:00:00	0	0	0
2019-04-14 06:00:00	0	0	0
2019-04-14 07:00:00	0	0	0
2019-04-14 08:00:00	0	0	0
2019-04-14 09:00:00	0	0	0
2019-04-14 10:00:00	0	0	0
2019-04-14 11:00:00	0	0	0
2019-04-14 12:00:00	0	0	0
2019-04-14 13:00:00	0	0	0
2019-04-14 14:00:00	0	0	0
2019-04-14 15:00:00	0	0	0
2019-04-14 16:00:00	0	0	0
2019-04-14 17:00:00	0	0	0
2019-04-14 18:00:00	0	0	0
2019-04-14 19:00:00	0	0	0
2019-04-14 20:00:00	0	0	0
2019-04-14 21:00:00	0	0	0
2019-04-14 22:00:00	0	0	0
2019-04-14 23:00:00	0	0	0
2019-04-15 00:00:00	0	0	0
2019-04-15 01:00:00	0	0	0
2019-04-15 02:00:00	0	0	0
2019-04-15 03:00:00	0	0	0
2019-04-15 04:00:00	0	0	0
2019-04-15 05:00:00	0	0	0
2019-04-15 06:00:00	0	0	0
2019-04-15 07:00:00	0	0	0
2019-04-15 08:00:00	0	0	0
2019-04-15 09:00:00	0	0	0
2019-04-15 10:00:00	0	0	0
2019-04-15 11:00:00	0	0	0
2019-04-15 12:00:00	0	0	0
2019-04-15 13:00:00	0	0	0
2019-04-15 14:00:00	0	0	0
2019-04-15 15:00:00	0	0	0
2019-04-15 16:00:00	0	0	0
2019-04-15 17:00:00	0	0	0
2019-04-15 18:00:00	0	0	0
2019-04-15 19:00:00	0	0	0
2019-04-15 20:00:00	0	0	0
2019-04-15 21:00:00	0	0	0
2019-04-15 22:00:00	0	0	0
2019-04-15 23:00:00	0	0	0
2019-04-16 00:00:00	0	0	0
2019-04-16 01:00:00	0	0	0
2019-04-16 02:00:00	0	0	0
2019-04-16 03:00:00	0	0	0
2019-04-16 04:00:00	0	0	0
2019-04-16 05:00:00	0	0	0
2019-04-16 06:00:00	0	0	0
2019-04-16 07:00:00	0	0	0
2019-04-16 08:00:00	0	0	0
2019-04-16 09:00:00	0	0	0
2019-04-16 10:00:00	0	0	0
2019-04-16 11:00:00	0	0	0
2019-04-16 12:00:00	0	0	0
2019-04-16 13:00:00	0	0	0
2019-04-16 14:00:00	0	0	0
2019-04-16 15:00:00	0	0	0
2019-04-16 16:00:00	0	0	0
2019-04-16 17:00:00	0	0	0
2019-04-16 18:00:00	0	0	0
2019-04-16 19:00:00	0	0	0
2019-04-16 20:00:00	0	0	0
2019-04-16 21:00:00	0	0	0
2019-04-16 22:00:00	0	0	0
2019-04-16 23:00:00	0	0	0
2019-04-17 00:00:00	0	0	0
2019-04-17 01:00:00	0	0	0
2019-04-17 02:00:00	0	0	0
2019-04-17 03:00:00	0	0	0
2019-04-17 04:00:00	0	0	0
2019-04-17 05:00:00	0	0	0
2019-04-17 06:00:00	0	0	0
2019-04-17 07:00:00	0	0	0
2019-04-17 08:00:00	0	0	0
2019-04-17 09:00:00	0	0	0
2019-04-17 10:00:00	0	0	0
2019-04-17 11:00:00	0	0	0
2019-04-17 12:00:00	0	0	0
2019-04-17 13:00:00	0	0	0
2019-04-17 14:00:00	0	0	0
2019-04-17 15:00:00	0	0	0
2019-04-17 16:00:00	0	0	0
2019-04-17 17:00:00	0	0	0
2019-04-17 18:00:00	0	0	0
2019-04-17 19:00:00	0	0	0
2019-04-17 20:00:00	0	0	0
2019-04-17 21:00:00	0	0	0
2019-04-17 22:00:00	0	0	0
2019-04-17 23:00:00	0	0	0
2019-04-18 00:00:00	0	0	0
2019-04-18 01:00:00	0	0	0
2019-04-18 02:00:00	0	0	0
2019-04-18 03:00:00	0	0	0
2019-04-18 04:00:00	0	0	0
2019-04-18 05:00:00	0	0	0
2019-04-18 06:00:00	0	0	0
2019-04-18 07:00:00	0	0	0
2019-04-18 08:00:00	0	0	0
2019-04-18 09:00:00	0	0	0
2019-04-18 10:00:00	0	0	0
2019-04-18 11:00:00	0	0	0
2019-04-18 12:00:00	0	0	0
2019-04-18 13:00:00	0	0	0
2019-04-18 14:00:00	0	0	0
2019-04-18 15:00:00	0	0	0
2019-04-18 16:00:00	0	0	0
2019-04-18 17:00:00	0	0	0
2019-04-18 18:00:00	0	0	0
2019-04-18 19:00:00	0	0	0
2019-04-18 20:00:00	0	0	0
2019-04-18 21:00:00	0	0	0
2019-04-18 22:00:00	0	0	0
2019-04-18 23:00:00	0	0	0
2019-04-19 00:00:00	0	0	0
2019-04-19 01:00:00	0	0	0
2019-04-19 02:00:00	0	0	0
2019-04-19 03:00:00	0	0	0
2019-04-19 04:00:00	0	0	0
2019-04-19 05:00:00	0	0	0
2019-04-19 06:00:00	0	0	0
2019-04-19 07:00:00	0	0	0
2019-04-19 08:00:00	0	0	0
2019-04-19 09:00:00	0	0	0
2019-04-19 10:00:00	0	0	0
2019-04-19 11:00:00	0	0	0
2019-04-19 12:00:00	0	0	0
2019-04-19 13:00:00	0	0	0
2019-04-19 14:00:00	0	0	0
2019-04-19 15:00:00	0	0	0
2019-04-19 16:00:00	0	0	0
2019-04-19 17:00:00	0	0	0
2019-04-19 18:00:00	0	0	0
2019-04-19 19:00:00	0	0	0
2019-04-19 20:00:00	0	0	0
2019-04-19 21:00:00	0	0	0
2019-04-19 22:00:00	0	0	0
2019-04-19 23:00:00	0	0	0
2019-04-20 00:00:00	0	0	0
2019-04-20 01:00:00	0	0	0
2019-04-20 02:00:00	0	0	0
2019-04-20 03:00:00	0	0	0
2019-04-20 04:00:00	0	0	0
2019-04-20 05:00:00	0	0	0
2019-04-20 06:00:00	0	0	0
2019-04-20 07:00:00	0	0	0
2019-04-20 08:00:00	0	0	0
2019-04-20 09:00:00	0	0	0
2019-04-20 10:00:00	0	0	0
2019-04-20 11:00:00	0	0	0
2019-04-20 12:00:00	0	0	0
2019-04-20 13:00:00	0	0	0
2019-04-20 14:00:00	0	0	0
2019-04-20 15:00:00	0	0	0
2019-04-20 16:00:00	0	0	0
2019-04-20 17:00:00	0	0	0
2019-04-20 18:00:00	0	0	0
2019-04-20 19:00:00	0	0	0
2019-04-20 20:00:00	0	0	0
2019-04-20 21:00:00	0	0	0
2019-04-20 22:00:00	0	0	0
2019-04-20 23:00:00	0	0	0
2019-04-21 00:00:00	0	0	0
2019-04-21 01:00:00	0	0	0
2019-04-21 02:00:00	0	0	0
2019-04-21 03:00:00	0	0	0
2019-04-21 04:00:00	0	0	0
2019-04-21 05:00:00	0	0	0
2019-04-21 06:00:00	0	0	0
2019-04-21 07:00:00	0	0	0
2019-04-21 08:00:00	0	0	0
2019-04-21 09:00:00	0	0	0
2019-04-21 10:00:00	0	0	0
2019-04-21 11:00:00	0	0	0
2019-04-21 12:00:00	0	0	0
2019-04-21 13:00:00	0	0	0
2019-04-21 14:00:00	0	0	0
2019-04-21 15:00:00	0	0	0
2019-04-21 16:00:00	0	0	0
2019-04-21 17:00:00	0	0	0
2019-04-21 18:00:00	0	0	0
2019-04-21 19:00:00	0	0	0
2019-04-21 20:00:00	0	0	0
2019-04-21 21:00:00	0	0	0
2019-04-21 22:00:00	0	0	0
2019-04-21 23:00:00	0	0	0
2019-04-22 00:00:00	0	0	0
2019-04-22 01:00:00	0	0	0
2019-04-22 02:00:00	0	0	0
2019-04-22 03:00:00	0	0	0
2019-04-22 04:00:00	0	0	0
2019-04-22 05:00:00	0	0	0
2019-04-22 06:00:00	0	0	0
2019-04-22 07:00:00	0	0	0
2019-04-22 08:00:00	0	0	0
2019-04-22 09:00:00	0	0	0
2019-04-22 10:00:00	0	0	0
2019-04-22 11:00:00	0	0	0
2019-04-22 12:00:00	0	0	0
2019-04-22 13:00:00	0	0	0
2019-04-22 14:00:00	0	0	0
2019-04-22 15:00:00	0	0	0
2019-04-22 16:00:00	0	0	0
2019-04-22 17:00:00	0	0	0
2019-04-22 18:00:00	0	0	0
2019-04-22 19:00:00	0	0	0
2019-04-22 20:00:00	0	0	0
2019-04-22 21:00:00	0	0	0
2019-04-22 22:00:00	0	0	0
2019-04-22 23:00:00	0	0	0
2019-04-23 00:00:00	0	0	0
2019-04-23 01:00:00	0	0	0
2019-04-23 02:00:00	0	0	0
2019-04-23 03:00:00	0	0	0
2019-04-23 04:00:00	0	0	0
2019-04-23 05:00:00	0	0	0
2019-04-23 06:00:00	0	0	0
2019-04-23 07:00:00	0	0	0
2019-04-23 08:00:00	0	0	0
2019-04-23 09:00:00	0	0	0
2019-04-23 10:00:00	0	0	0
2019-04-23 11:00:00	0	0	0
2019-04-23 12:00:00	0	0	0
2019-04-23 13:00:00	0	0	0
2019-04-23 14:00:00	0	0	0
2019-04-23 15:00:00	0	0	0
2019-04-23 16:00:00	0	0	0
2019-04-23 17:00:00	0	0	0
2019-04-23 18:00:00	0	0	0
2019-04-23 19:00:00	0	0	0
2019-04-23 20:00:00	0	0	0
2019-04-23 21:00:00	0	0	0
2019-04-23 22:00:00	0	0	0
2019-04-23 23:00:00	0	0	0
2019-04-24 00:00:00	0	0	0
2019-04-24 01:00:00	0	0	0
2019-04-24 02:00:00	0	0	0
2019-04-24 03:00:00	0	0	0
2019-04-24 04:00:00	0	0	0
2019-04-24 05:00:00	0	0	0
2019-04-24 06:00:00	0	0	0
2019-04-24 07:00:00	0	0	0
2019-04-24 08:00:00	0	0	0
2019-04-24 09:00:00	0	0	0
2019-04-24 10:00:00	0	0	0
2019-04-24 11:00:00	0	0	0
2019-04-24 12:00:00	0	0	0
2019-04-24 13:00:00	0	0	0
2019-04-24 14:00:00	0	0	0
2019-04-24 15:00:00	0	0	0
2019-04-24 16:00:00	0	0	0
2019-04-24 17:00:00	0	0	0
2019-04-24 18:00:00	0	0	0
2019-04-24 19:00:00	0	0	0
2019-04-24 20:00:00	0	0	0
2019-04-24 21:00:00	0	0	0
2019-04-24 22:00:00	0	0	0
2019-04-24 23:00:00	0	0	0
2019-04-25 00:00:00	0	0	0
2019-04-25 01:00:00	0	0	0
2019-04-25 02:00:00	0	0	0
2019-04-25 03:00:00	0	0	0
2019-04-25 04:00:00	0	0	0
2019-04-25 05:00:00	0	0	0
2019-04-25 06:00:00	0	0	0
2019-04-25 07:00:00	0	0	0
2019-04-25 08:00:00	0	0	0
2019-04-25 09:00:00	0	0	0
2019-04-25 10:00:00	0	0	0
2019-04-25 11:00:00	0	0	0
2019-04-25 12:00:00	0	0	0
2019-04-25 13:00:00	0	0	0
2019-04-25 14:00:00	0	0	0
2019-04-25 15:00:00	0	0	0
2019-04-25 16:00:00	0	0	0
2019-04-25 17:00:00	0	0	0
2019-04-25 18:00:00	0	0	0
2019-04-25 19:00:00	0	0	0
2019-04-25 20:00:00	0	0	0
2019-04-25 21:00:00	0	0	0
2019-04-25 22:00:00	0	0	0
2019-04-25 23:00:00	0	0	0
2019-04-26 00:00:00	0	0	0
2019-04-26 01:00:00	0	0	0
2019-04-26 02:00:00	0	0	0
2019-04-26 03:00:00	0	0	0
2019-04-26 04:00:00	0	0	0
2019-04-26 05:00:00	0	0	0
2019-04-26 06:00:00	0	0	0
2019-04-26 07:00:00	0	0	0
2019-04-26 08:00:00	0	0	0
2019-04-26 09:00:00	0	0	0
2019-04-26 10:00:00	0	0	0
2019-04-26 11:00:00	0	0	0
2019-04-26 12:00:00	0	0	0
2019-04-26 13:00:00	0	0	0
2019-04-26 14:00:00	0	0	0
2019-04-26 15:00:00	0	0	0
2019-04-26 16:00:00	0	0	0
2019-04-26 17:00:00	0	0	0
2019-04-26 18:00:00	0	0	0
2019-04-26 19:00:00	0	0	0
2019-04-26 20:00:00	0	0	0
2019-04-26 21:00:00	0	0	0
2019-04-26 22:00:00	0	0	0
2019-04-26 23:00:00	0	0	0
2019-04-27 00:00:00	0	0	0
2019-04-27 01:00:00	0	0	0
2019-04-27 02:00:00	0	0	0
2019-04-27 03:00:00	0	0	0
2019-04-27 04:00:00	0	0	0
2019-04-27 05:00:00	0	0	0
2019-04-27 06:00:00	0	0	0
2019-04-27 07:00:00	0	0	0
2019-04-27 08:00:00	0	0	0
2019-04-27 09:00:00	0	0	0
2019-04-27 10:00:00	0	0	0
2019-04-27 11:00:00	0	0	0
2019-04-27 12:00:00	0	0	0
2019-04-27 13:00:00	0	0	0
2019-04-27 14:00:00	0	0	0
2019-04-27 15:00:00	0	0	0
2019-04-27 16:00:00	0	0	0
2019-04-27 17:00:00	0	0	0
2019-04-27 18:00:00	0	0	0
2019-04-27 19:00:00	0	0	0
2019-04-27 20:00:00	0	0	0
2019-04-27 21:00:00	0	0	0
2019-04-27 22:00:00	0	0	0
2019-04-27 23:00:00	0	0	0
2019-04-28 00:00:00	0	0	0
2019-04-28 01:00:00	0	0	0
2019-04-28 02:00:00	0	0	0
2019-04-28 03:00:00	0	0	0
2019-04-28 04:00:00	0	0	0
2019-04-28 05:00:00	0	0	0
2019-04-28 06:00:00	0	0	0
2019-04-28 07:00:00	0	0	0
2019-04-28 08:00:00	0	0	0
2019-04-28 09:00:00	0	0	0
2019-04-28 10:00:00	0	0	0
2019-04-28 11:00:00	0	0	0
2019-04-28 12:00:00	0	0	0
2019-04-28 13:00:00	0	0	0
2019-04-28 14:00:00	0	0	0
2019-04-28 15:00:00	0	0	0
2019-04-28 16:00:00	0	0	0
2019-04-28 17:00:00	0	0	0
2019-04-28 18:00:00	0	0	0
2019-04-28 19:00:00	0	0	0
2019-04-28 20:00:00	0	0	0
2019-04-28 21:00:00	0	0	0
2019-04-28 22:00:00	0	0	0
2019-04-28 23:00:00	0	0	0
2019-04-29 00:00:00	0	0	0
2019-04-29 01:00:00	0	0	0
2019-04-29 02:00:00	0	0	0
2019-04-29 03:00:00	0	0	0
2019-04-29 04:00:00	0	0	0
2019-04-29 05:00:00	0	0	0
2019-04-29 06:00:00	0	0	0
2019-04-29 07:00:00	0	0	0
2019-04-29 08:00:00	0	0	0
2019-04-29 09:00:00	0	0	0
2019-04-29 10:00:00	0	0	0
2019-04-29 11:00:00	0	0	0
2019-04-29 12:00:00	0	0	0
2019-04-29 13:00:00	0	0	0
2019-04-29 14:00:00	0	0	0
2019-04-29 15:00:00	0	0	0
2019-04-29 16:00:00	0	0	0
2019-04-29 17:00:00	0	0	0
2019-04-29 18:00:00	0	0	0
2019-04-29 19:00:00	0	0	0
2019-04-29 20:00:00	0	0	0
2019-04-29 21:00:00	0	0	0
2019-04-29 22:00:00	0	0	0
2019-04-29 23:00:00	0	0	0
2019-04-30 00:00:00	0	0	0
2019-04-30 01:00:00	0	0	0
2019-04-30 02:00:00	0	0	0
2019-04-30 03:00:00	0	0	0
2019-04-30 04:00:00	0	0	0
2019-04-30 05:00:00	0	0	0
2019-04-30 06:00:00	0	0	0
2019-04-30 07:00:00	0	0	0
2019-04-30 08:00:00	0	0	0
2019-04-30 09:00:00	0	0	0
2019-04-30 10:00:00	0	0	0
2019-04-30 11:00:00	0	0	0
2019-04-30 12:00:00	0	0	0
2019-04-30 13:00:00	0	0	0
2019-04-30 14:00:00	0	0	0
2019-04-30 15:00:00	0	0	0
2019-04-30 16:00:00	0	0	0
2019-04-30 17:00:00	0	0	0
2019-04-30 18:00:00	0	0	0
2019-04-30 19:00:00	0	0	0
2019-04-30 20:00:00	0	0	0
2019-04-30 21:00:00	0	0	0
2019-04-30 22:00:00	0	0	0
2019-04-30 23:00:00	0	0	0
2019-05-01 00:00:00	0	0	0

## Sheet: PM 03180 052
Data/Hora	Intensidade(carros/hora)	Ocupacao(%)	Carga(%)
2019-04-01 00:00:00	0	0	0
2019-04-01 01:00:00	0	0	0
2019-04-01 02:00:00	0	0	0
2019-04-01 03:00:00	0	0	0
2019-04-01 04:00:00	0	0	0
2019-04-01 05:00:00	0	0	0
2019-04-01 06:00:00	0	0	0
2019-04-01 07:00:00	0	0	0
2019-04-01 08:00:00	0	0	0
2019-04-01 09:00:00	0	0	0
2019-04-01 10:00:00	0	0	0
2019-04-01 11:00:00	0	0	0
2019-04-01 12:00:00	0	0	0
2019-04-01 13:00:00	0	0	0
2019-04-01 14:00:00	0	0	0
2019-04-01 15:00:00	0	0	0
2019-04-01 16:00:00	0	0	0
2019-04-01 17:00:00	0	0	0
2019-04-01 18:00:00	0	0	0
2019-04-01 19:00:00	0	0	0
2019-04-01 20:00:00	0	0	0
2019-04-01 21:00:00	0	0	0
2019-04-01 22:00:00	0	0	0
2019-04-01 23:00:00	0	0	0
2019-04-02 00:00:00	0	0	0
2019-04-02 01:00:00	0	0	0
2019-04-02 02:00:00	0	0	0
2019-04-02 03:00:00	0	0	0
2019-04-02 04:00:00	0	0	0
2019-04-02 05:00:00	0	0	0
2019-04-02 06:00:00	0	0	0
2019-04-02 07:00:00	0	0	0
2019-04-02 08:00:00	0	0	0
2019-04-02 09:00:00	0	0	0
2019-04-02 10:00:00	0	0	0
2019-04-02 11:00:00	0	0	0
2019-04-02 12:00:00	0	0	0
2019-04-02 13:00:00	0	0	0
2019-04-02 14:00:00	0	0	0
2019-04-02 15:00:00	0	0	0
2019-04-02 16:00:00	0	0	0
2019-04-02 17:00:00	0	0	0
2019-04-02 18:00:00	0	0	0
2019-04-02 19:00:00	0	0	0
2019-04-02 20:00:00	0	0	0
2019-04-02 21:00:00	0	0	0
2019-04-02 22:00:00	0	0	0
2019-04-02 23:00:00	0	0	0
2019-04-03 00:00:00	0	0	0
2019-04-03 01:00:00	0	0	0
2019-04-03 02:00:00	0	0	0
2019-04-03 03:00:00	0	0	0
2019-04-03 04:00:00	0	0	0
2019-04-03 05:00:00	0	0	0
2019-04-03 06:00:00	0	0	0
2019-04-03 07:00:00	0	0	0
2019-04-03 08:00:00	0	0	0
2019-04-03 09:00:00	0	0	0
2019-04-03 10:00:00	0	0	0
2019-04-03 11:00:00	0	0	0
2019-04-03 12:00:00	0	0	0
2019-04-03 13:00:00	0	0	0
2019-04-03 14:00:00	0	0	0
2019-04-03 15:00:00	0	0	0
2019-04-03 16:00:00	0	0	0
2019-04-03 17:00:00	0	0	0
2019-04-03 18:00:00	0	0	0
2019-04-03 19:00:00	0	0	0
2019-04-03 20:00:00	0	0	0
2019-04-03 21:00:00	0	0	0
2019-04-03 22:00:00	0	0	0
2019-04-03 23:00:00	0	0	0
2019-04-04 00:00:00	0	0	0
2019-04-04 01:00:00	0	0	0
2019-04-04 02:00:00	0	0	0
2019-04-04 03:00:00	0	0	0
2019-04-04 04:00:00	0	0	0
2019-04-04 05:00:00	0	0	0
2019-04-04 06:00:00	0	0	0
2019-04-04 07:00:00	0	0	0
2019-04-04 08:00:00	0	0	0
2019-04-04 09:00:00	0	0	0
2019-04-04 10:00:00	0	0	0
2019-04-04 11:00:00	0	0	0
2019-04-04 12:00:00	0	0	0
2019-04-04 13:00:00	0	0	0
2019-04-04 14:00:00	0	0	0
2019-04-04 15:00:00	0	0	0
2019-04-04 16:00:00	0	0	0
2019-04-04 17:00:00	0	0	0
2019-04-04 18:00:00	0	0	0
2019-04-04 19:00:00	0	0	0
2019-04-04 20:00:00	0	0	0
2019-04-04 21:00:00	0	0	0
2019-04-04 22:00:00	0	0	0
2019-04-04 23:00:00	0	0	0
2019-04-05 00:00:00	0	0	0
2019-04-05 01:00:00	0	0	0
2019-04-05 02:00:00	0	0	0
2019-04-05 03:00:00	0	0	0
2019-04-05 04:00:00	0	0	0
2019-04-05 05:00:00	0	0	0
2019-04-05 06:00:00	0	0	0
2019-04-05 07:00:00	0	0	0
2019-04-05 08:00:00	0	0	0
2019-04-05 09:00:00	0	0	0
2019-04-05 10:00:00	0	0	0
2019-04-05 11:00:00	0	0	0
2019-04-05 12:00:00	0	0	0
2019-04-05 13:00:00	0	0	0
2019-04-05 14:00:00	0	0	0
2019-04-05 15:00:00	0	0	0
2019-04-05 16:00:00	0	0	0
2019-04-05 17:00:00	0	0	0
2019-04-05 18:00:00	0	0	0
2019-04-05 19:00:00	0	0	0
2019-04-05 20:00:00	0	0	0
2019-04-05 21:00:00	0	0	0
2019-04-05 22:00:00	0	0	0
2019-04-05 23:00:00	0	0	0
2019-04-06 00:00:00	0	0	0
2019-04-06 01:00:00	0	0	0
2019-04-06 02:00:00	0	0	0
2019-04-06 03:00:00	0	0	0
2019-04-06 04:00:00	0	0	0
2019-04-06 05:00:00	0	0	0
2019-04-06 06:00:00	0	0	0
2019-04-06 07:00:00	0	0	0
2019-04-06 08:00:00	0	0	0
2019-04-06 09:00:00	0	0	0
2019-04-06 10:00:00	0	0	0
2019-04-06 11:00:00	0	0	0
2019-04-06 12:00:00	0	0	0
2019-04-06 13:00:00	0	0	0
2019-04-06 14:00:00	0	0	0
2019-04-06 15:00:00	0	0	0
2019-04-06 16:00:00	0	0	0
2019-04-06 17:00:00	0	0	0
2019-04-06 18:00:00	0	0	0
2019-04-06 19:00:00	0	0	0
2019-04-06 20:00:00	0	0	0
2019-04-06 21:00:00	0	0	0
2019-04-06 22:00:00	0	0	0
2019-04-06 23:00:00	0	0	0
2019-04-07 00:00:00	0	0	0
2019-04-07 01:00:00	0	0	0
2019-04-07 02:00:00	0	0	0
2019-04-07 03:00:00	0	0	0
2019-04-07 04:00:00	0	0	0
2019-04-07 05:00:00	0	0	0
2019-04-07 06:00:00	0	0	0
2019-04-07 07:00:00	0	0	0
2019-04-07 08:00:00	0	0	0
2019-04-07 09:00:00	0	0	0
2019-04-07 10:00:00	0	0	0
2019-04-07 11:00:00	0	0	0
2019-04-07 12:00:00	0	0	0
2019-04-07 13:00:00	0	0	0
2019-04-07 14:00:00	0	0	0
2019-04-07 15:00:00	0	0	0
2019-04-07 16:00:00	0	0	0
2019-04-07 17:00:00	0	0	0
2019-04-07 18:00:00	0	0	0
2019-04-07 19:00:00	0	0	0
2019-04-07 20:00:00	0	0	0
2019-04-07 21:00:00	0	0	0
2019-04-07 22:00:00	0	0	0
2019-04-07 23:00:00	0	0	0
2019-04-08 00:00:00	0	0	0
2019-04-08 01:00:00	0	0	0
2019-04-08 02:00:00	0	0	0
2019-04-08 03:00:00	0	0	0
2019-04-08 04:00:00	0	0	0
2019-04-08 05:00:00	0	0	0
2019-04-08 06:00:00	0	0	0
2019-04-08 07:00:00	0	0	0
2019-04-08 08:00:00	0	0	0
2019-04-08 09:00:00	0	0	0
2019-04-08 10:00:00	0	0	0
2019-04-08 11:00:00	0	0	0
2019-04-08 12:00:00	0	0	0
2019-04-08 13:00:00	0	0	0
2019-04-08 14:00:00	0	0	0
2019-04-08 15:00:00	0	0	0
2019-04-08 16:00:00	0	0	0
2019-04-08 17:00:00	0	0	0
2019-04-08 18:00:00	0	0	0
2019-04-08 19:00:00	0	0	0
2019-04-08 20:00:00	0	0	0
2019-04-08 21:00:00	0	0	0
2019-04-08 22:00:00	0	0	0
2019-04-08 23:00:00	0	0	0
2019-04-09 00:00:00	0	0	0
2019-04-09 01:00:00	0	0	0
2019-04-09 02:00:00	0	0	0
2019-04-09 03:00:00	0	0	0
2019-04-09 04:00:00	0	0	0
2019-04-09 05:00:00	0	0	0
2019-04-09 06:00:00	0	0	0
2019-04-09 07:00:00	0	0	0
2019-04-09 08:00:00	0	0	0
2019-04-09 09:00:00	0	0	0
2019-04-09 10:00:00	0	0	0
2019-04-09 11:00:00	0	0	0
2019-04-09 12:00:00	0	0	0
2019-04-09 13:00:00	0	0	0
2019-04-09 14:00:00	0	0	0
2019-04-09 15:00:00	0	0	0
2019-04-09 16:00:00	0	0	0
2019-04-09 17:00:00	0	0	0
2019-04-09 18:00:00	0	0	0
2019-04-09 19:00:00	0	0	0
2019-04-09 20:00:00	0	0	0
2019-04-09 21:00:00	0	0	0
2019-04-09 22:00:00	0	0	0
2019-04-09 23:00:00	0	0	0
2019-04-10 00:00:00	0	0	0
2019-04-10 01:00:00	0	0	0
2019-04-10 02:00:00	0	0	0
2019-04-10 03:00:00	0	0	0
2019-04-10 04:00:00	0	0	0
2019-04-10 05:00:00	0	0	0
2019-04-10 06:00:00	0	0	0
2019-04-10 07:00:00	0	0	0
2019-04-10 08:00:00	0	0	0
2019-04-10 09:00:00	0	0	0
2019-04-10 10:00:00	0	0	0
2019-04-10 11:00:00	0	0	0
2019-04-10 12:00:00	0	0	0
2019-04-10 13:00:00	0	0	0
2019-04-10 14:00:00	0	0	0
2019-04-10 15:00:00	0	0	0
2019-04-10 16:00:00	0	0	0
2019-04-10 17:00:00	0	0	0
2019-04-10 18:00:00	0	0	0
2019-04-10 19:00:00	0	0	0
2019-04-10 20:00:00	0	0	0
2019-04-10 21:00:00	0	0	0
2019-04-10 22:00:00	0	0	0
2019-04-10 23:00:00	0	0	0
2019-04-11 00:00:00	0	0	0
2019-04-11 01:00:00	0	0	0
2019-04-11 02:00:00	0	0	0
2019-04-11 03:00:00	0	0	0
2019-04-11 04:00:00	0	0	0
2019-04-11 05:00:00	0	0	0
2019-04-11 06:00:00	0	0	0
2019-04-11 07:00:00	0	0	0
2019-04-11 08:00:00	0	0	0
2019-04-11 09:00:00	0	0	0
2019-04-11 10:00:00	0	0	0
2019-04-11 11:00:00	0	0	0
2019-04-11 12:00:00	0	0	0
2019-04-11 13:00:00	0	0	0
2019-04-11 14:00:00	0	0	0
2019-04-11 15:00:00	0	0	0
2019-04-11 16:00:00	0	0	0
2019-04-11 17:00:00	0	0	0
2019-04-11 18:00:00	0	0	0
2019-04-11 19:00:00	0	0	0
2019-04-11 20:00:00	0	0	0
2019-04-11 21:00:00	0	0	0
2019-04-11 22:00:00	0	0	0
2019-04-11 23:00:00	0	0	0
2019-04-12 00:00:00	0	0	0
2019-04-12 01:00:00	0	0	0
2019-04-12 02:00:00	0	0	0
2019-04-12 03:00:00	0	0	0
2019-04-12 04:00:00	0	0	0
2019-04-12 05:00:00	0	0	0
2019-04-12 06:00:00	0	0	0
2019-04-12 07:00:00	0	0	0
2019-04-12 08:00:00	0	0	0
2019-04-12 09:00:00	0	0	0
2019-04-12 10:00:00	0	0	0
2019-04-12 11:00:00	0	0	0
2019-04-12 12:00:00	0	0	0
2019-04-12 13:00:00	0	0	0
2019-04-12 14:00:00	0	0	0
2019-04-12 15:00:00	0	0	0
2019-04-12 16:00:00	0	0	0
2019-04-12 17:00:00	0	0	0
2019-04-12 18:00:00	0	0	0
2019-04-12 19:00:00	0	0	0
2019-04-12 20:00:00	0	0	0
2019-04-12 21:00:00	0	0	0
2019-04-12 22:00:00	0	0	0
2019-04-12 23:00:00	0	0	0
2019-04-13 00:00:00	0	0	0
2019-04-13 01:00:00	0	0	0
2019-04-13 02:00:00	0	0	0
2019-04-13 03:00:00	0	0	0
2019-04-13 04:00:00	0	0	0
2019-04-13 05:00:00	0	0	0
2019-04-13 06:00:00	0	0	0
2019-04-13 07:00:00	0	0	0
2019-04-13 08:00:00	0	0	0
2019-04-13 09:00:00	0	0	0
2019-04-13 10:00:00	0	0	0
2019-04-13 11:00:00	0	0	0
2019-04-13 12:00:00	0	0	0
2019-04-13 13:00:00	0	0	0
2019-04-13 14:00:00	0	0	0
2019-04-13 15:00:00	0	0	0
2019-04-13 16:00:00	0	0	0
2019-04-13 17:00:00	0	0	0
2019-04-13 18:00:00	0	0	0
2019-04-13 19:00:00	0	0	0
2019-04-13 20:00:00	0	0	0
2019-04-13 21:00:00	0	0	0
2019-04-13 22:00:00	0	0	0
2019-04-13 23:00:00	0	0	0
2019-04-14 00:00:00	0	0	0
2019-04-14 01:00:00	0	0	0
2019-04-14 02:00:00	0	0	0
2019-04-14 03:00:00	0	0	0
2019-04-14 04:00:00	0	0	0
2019-04-14 05:00:00	0	0	0
2019-04-14 06:00:00	0	0	0
2019-04-14 07:00:00	0	0	0
2019-04-14 08:00:00	0	0	0
2019-04-14 09:00:00	0	0	0
2019-04-14 10:00:00	0	0	0
2019-04-14 11:00:00	0	0	0
2019-04-14 12:00:00	0	0	0
2019-04-14 13:00:00	0	0	0
2019-04-14 14:00:00	0	0	0
2019-04-14 15:00:00	0	0	0
2019-04-14 16:00:00	0	0	0
2019-04-14 17:00:00	0	0	0
2019-04-14 18:00:00	0	0	0
2019-04-14 19:00:00	0	0	0
2019-04-14 20:00:00	0	0	0
2019-04-14 21:00:00	0	0	0
2019-04-14 22:00:00	0	0	0
2019-04-14 23:00:00	0	0	0
2019-04-15 00:00:00	0	0	0
2019-04-15 01:00:00	0	0	0
2019-04-15 02:00:00	0	0	0
2019-04-15 03:00:00	0	0	0
2019-04-15 04:00:00	0	0	0
2019-04-15 05:00:00	0	0	0
2019-04-15 06:00:00	0	0	0
2019-04-15 07:00:00	0	0	0
2019-04-15 08:00:00	0	0	0
2019-04-15 09:00:00	0	0	0
2019-04-15 10:00:00	0	0	0
2019-04-15 11:00:00	0	0	0
2019-04-15 12:00:00	0	0	0
2019-04-15 13:00:00	0	0	0
2019-04-15 14:00:00	0	0	0
2019-04-15 15:00:00	0	0	0
2019-04-15 16:00:00	0	0	0
2019-04-15 17:00:00	0	0	0
2019-04-15 18:00:00	0	0	0
2019-04-15 19:00:00	0	0	0
2019-04-15 20:00:00	0	0	0
2019-04-15 21:00:00	0	0	0
2019-04-15 22:00:00	0	0	0
2019-04-15 23:00:00	0	0	0
2019-04-16 00:00:00	0	0	0
2019-04-16 01:00:00	0	0	0
2019-04-16 02:00:00	0	0	0
2019-04-16 03:00:00	0	0	0
2019-04-16 04:00:00	0	0	0
2019-04-16 05:00:00	0	0	0
2019-04-16 06:00:00	0	0	0
2019-04-16 07:00:00	0	0	0
2019-04-16 08:00:00	0	0	0
2019-04-16 09:00:00	0	0	0
2019-04-16 10:00:00	0	0	0
2019-04-16 11:00:00	0	0	0
2019-04-16 12:00:00	0	0	0
2019-04-16 13:00:00	0	0	0
2019-04-16 14:00:00	0	0	0
2019-04-16 15:00:00	0	0	0
2019-04-16 16:00:00	0	0	0
2019-04-16 17:00:00	0	0	0
2019-04-16 18:00:00	0	0	0
2019-04-16 19:00:00	0	0	0
2019-04-16 20:00:00	0	0	0
2019-04-16 21:00:00	0	0	0
2019-04-16 22:00:00	0	0	0
2019-04-16 23:00:00	0	0	0
2019-04-17 00:00:00	0	0	0
2019-04-17 01:00:00	0	0	0
2019-04-17 02:00:00	0	0	0
2019-04-17 03:00:00	0	0	0
2019-04-17 04:00:00	0	0	0
2019-04-17 05:00:00	0	0	0
2019-04-17 06:00:00	0	0	0
2019-04-17 07:00:00	0	0	0
2019-04-17 08:00:00	0	0	0
2019-04-17 09:00:00	0	0	0
2019-04-17 10:00:00	0	0	0
2019-04-17 11:00:00	0	0	0
2019-04-17 12:00:00	0	0	0
2019-04-17 13:00:00	0	0	0
2019-04-17 14:00:00	0	0	0
2019-04-17 15:00:00	0	0	0
2019-04-17 16:00:00	0	0	0
2019-04-17 17:00:00	0	0	0
2019-04-17 18:00:00	0	0	0
2019-04-17 19:00:00	0	0	0
2019-04-17 20:00:00	0	0	0
2019-04-17 21:00:00	0	0	0
2019-04-17 22:00:00	0	0	0
2019-04-17 23:00:00	0	0	0
2019-04-18 00:00:00	0	0	0
2019-04-18 01:00:00	0	0	0
2019-04-18 02:00:00	0	0	0
2019-04-18 03:00:00	0	0	0
2019-04-18 04:00:00	0	0	0
2019-04-18 05:00:00	0	0	0
2019-04-18 06:00:00	0	0	0
2019-04-18 07:00:00	0	0	0
2019-04-18 08:00:00	0	0	0
2019-04-18 09:00:00	0	0	0
2019-04-18 10:00:00	0	0	0
2019-04-18 11:00:00	0	0	0
2019-04-18 12:00:00	0	0	0
2019-04-18 13:00:00	0	0	0
2019-04-18 14:00:00	0	0	0
2019-04-18 15:00:00	0	0	0
2019-04-18 16:00:00	0	0	0
2019-04-18 17:00:00	0	0	0
2019-04-18 18:00:00	0	0	0
2019-04-18 19:00:00	0	0	0
2019-04-18 20:00:00	0	0	0
2019-04-18 21:00:00	0	0	0
2019-04-18 22:00:00	0	0	0
2019-04-18 23:00:00	0	0	0
2019-04-19 00:00:00	0	0	0
2019-04-19 01:00:00	0	0	0
2019-04-19 02:00:00	0	0	0
2019-04-19 03:00:00	0	0	0
2019-04-19 04:00:00	0	0	0
2019-04-19 05:00:00	0	0	0
2019-04-19 06:00:00	0	0	0
2019-04-19 07:00:00	0	0	0
2019-04-19 08:00:00	0	0	0
2019-04-19 09:00:00	0	0	0
2019-04-19 10:00:00	0	0	0
2019-04-19 11:00:00	0	0	0
2019-04-19 12:00:00	0	0	0
2019-04-19 13:00:00	0	0	0
2019-04-19 14:00:00	0	0	0
2019-04-19 15:00:00	0	0	0
2019-04-19 16:00:00	0	0	0
2019-04-19 17:00:00	0	0	0
2019-04-19 18:00:00	0	0	0
2019-04-19 19:00:00	0	0	0
2019-04-19 20:00:00	0	0	0
2019-04-19 21:00:00	0	0	0
2019-04-19 22:00:00	0	0	0
2019-04-19 23:00:00	0	0	0
2019-04-20 00:00:00	0	0	0
2019-04-20 01:00:00	0	0	0
2019-04-20 02:00:00	0	0	0
2019-04-20 03:00:00	0	0	0
2019-04-20 04:00:00	0	0	0
2019-04-20 05:00:00	0	0	0
2019-04-20 06:00:00	0	0	0
2019-04-20 07:00:00	0	0	0
2019-04-20 08:00:00	0	0	0
2019-04-20 09:00:00	0	0	0
2019-04-20 10:00:00	0	0	0
2019-04-20 11:00:00	0	0	0
2019-04-20 12:00:00	0	0	0
2019-04-20 13:00:00	0	0	0
2019-04-20 14:00:00	0	0	0
2019-04-20 15:00:00	0	0	0
2019-04-20 16:00:00	0	0	0
2019-04-20 17:00:00	0	0	0
2019-04-20 18:00:00	0	0	0
2019-04-20 19:00:00	0	0	0
2019-04-20 20:00:00	0	0	0
2019-04-20 21:00:00	0	0	0
2019-04-20 22:00:00	0	0	0
2019-04-20 23:00:00	0	0	0
2019-04-21 00:00:00	0	0	0
2019-04-21 01:00:00	0	0	0
2019-04-21 02:00:00	0	0	0
2019-04-21 03:00:00	0	0	0
2019-04-21 04:00:00	0	0	0
2019-04-21 05:00:00	0	0	0
2019-04-21 06:00:00	0	0	0
2019-04-21 07:00:00	0	0	0
2019-04-21 08:00:00	0	0	0
2019-04-21 09:00:00	0	0	0
2019-04-21 10:00:00	0	0	0
2019-04-21 11:00:00	0	0	0
2019-04-21 12:00:00	0	0	0
2019-04-21 13:00:00	0	0	0
2019-04-21 14:00:00	0	0	0
2019-04-21 15:00:00	0	0	0
2019-04-21 16:00:00	0	0	0
2019-04-21 17:00:00	0	0	0
2019-04-21 18:00:00	0	0	0
2019-04-21 19:00:00	0	0	0
2019-04-21 20:00:00	0	0	0
2019-04-21 21:00:00	0	0	0
2019-04-21 22:00:00	0	0	0
2019-04-21 23:00:00	0	0	0
2019-04-22 00:00:00	0	0	0
2019-04-22 01:00:00	0	0	0
2019-04-22 02:00:00	0	0	0
2019-04-22 03:00:00	0	0	0
2019-04-22 04:00:00	0	0	0
2019-04-22 05:00:00	0	0	0
2019-04-22 06:00:00	0	0	0
2019-04-22 07:00:00	0	0	0
2019-04-22 08:00:00	0	0	0
2019-04-22 09:00:00	0	0	0
2019-04-22 10:00:00	0	0	0
2019-04-22 11:00:00	0	0	0
2019-04-22 12:00:00	0	0	0
2019-04-22 13:00:00	0	0	0
2019-04-22 14:00:00	0	0	0
2019-04-22 15:00:00	0	0	0
2019-04-22 16:00:00	0	0	0
2019-04-22 17:00:00	0	0	0
2019-04-22 18:00:00	0	0	0
2019-04-22 19:00:00	0	0	0
2019-04-22 20:00:00	0	0	0
2019-04-22 21:00:00	0	0	0
2019-04-22 22:00:00	0	0	0
2019-04-22 23:00:00	0	0	0
2019-04-23 00:00:00	0	0	0
2019-04-23 01:00:00	0	0	0
2019-04-23 02:00:00	0	0	0
2019-04-23 03:00:00	0	0	0
2019-04-23 04:00:00	0	0	0
2019-04-23 05:00:00	0	0	0
2019-04-23 06:00:00	0	0	0
2019-04-23 07:00:00	0	0	0
2019-04-23 08:00:00	0	0	0
2019-04-23 09:00:00	0	0	0
2019-04-23 10:00:00	0	0	0
2019-04-23 11:00:00	0	0	0
2019-04-23 12:00:00	0	0	0
2019-04-23 13:00:00	0	0	0
2019-04-23 14:00:00	0	0	0
2019-04-23 15:00:00	0	0	0
2019-04-23 16:00:00	0	0	0
2019-04-23 17:00:00	0	0	0
2019-04-23 18:00:00	0	0	0
2019-04-23 19:00:00	0	0	0
2019-04-23 20:00:00	0	0	0
2019-04-23 21:00:00	0	0	0
2019-04-23 22:00:00	0	0	0
2019-04-23 23:00:00	0	0	0
2019-04-24 00:00:00	0	0	0
2019-04-24 01:00:00	0	0	0
2019-04-24 02:00:00	0	0	0
2019-04-24 03:00:00	0	0	0
2019-04-24 04:00:00	0	0	0
2019-04-24 05:00:00	0	0	0
2019-04-24 06:00:00	0	0	0
2019-04-24 07:00:00	0	0	0
2019-04-24 08:00:00	0	0	0
2019-04-24 09:00:00	0	0	0
2019-04-24 10:00:00	0	0	0
2019-04-24 11:00:00	0	0	0
2019-04-24 12:00:00	0	0	0
2019-04-24 13:00:00	0	0	0
2019-04-24 14:00:00	0	0	0
2019-04-24 15:00:00	0	0	0
2019-04-24 16:00:00	0	0	0
2019-04-24 17:00:00	0	0	0
2019-04-24 18:00:00	0	0	0
2019-04-24 19:00:00	0	0	0
2019-04-24 20:00:00	0	0	0
2019-04-24 21:00:00	0	0	0
2019-04-24 22:00:00	0	0	0
2019-04-24 23:00:00	0	0	0
2019-04-25 00:00:00	0	0	0
2019-04-25 01:00:00	0	0	0
2019-04-25 02:00:00	0	0	0
2019-04-25 03:00:00	0	0	0
2019-04-25 04:00:00	0	0	0
2019-04-25 05:00:00	0	0	0
2019-04-25 06:00:00	0	0	0
2019-04-25 07:00:00	0	0	0
2019-04-25 08:00:00	0	0	0
2019-04-25 09:00:00	0	0	0
2019-04-25 10:00:00	0	0	0
2019-04-25 11:00:00	0	0	0
2019-04-25 12:00:00	0	0	0
2019-04-25 13:00:00	0	0	0
2019-04-25 14:00:00	0	0	0
2019-04-25 15:00:00	0	0	0
2019-04-25 16:00:00	0	0	0
2019-04-25 17:00:00	0	0	0
2019-04-25 18:00:00	0	0	0
2019-04-25 19:00:00	0	0	0
2019-04-25 20:00:00	0	0	0
2019-04-25 21:00:00	0	0	0
2019-04-25 22:00:00	0	0	0
2019-04-25 23:00:00	0	0	0
2019-04-26 00:00:00	0	0	0
2019-04-26 01:00:00	0	0	0
2019-04-26 02:00:00	0	0	0
2019-04-26 03:00:00	0	0	0
2019-04-26 04:00:00	0	0	0
2019-04-26 05:00:00	0	0	0
2019-04-26 06:00:00	0	0	0
2019-04-26 07:00:00	0	0	0
2019-04-26 08:00:00	0	0	0
2019-04-26 09:00:00	0	0	0
2019-04-26 10:00:00	0	0	0
2019-04-26 11:00:00	0	0	0
2019-04-26 12:00:00	0	0	0
2019-04-26 13:00:00	0	0	0
2019-04-26 14:00:00	0	0	0
2019-04-26 15:00:00	0	0	0
2019-04-26 16:00:00	0	0	0
2019-04-26 17:00:00	0	0	0
2019-04-26 18:00:00	0	0	0
2019-04-26 19:00:00	0	0	0
2019-04-26 20:00:00	0	0	0
2019-04-26 21:00:00	0	0	0
2019-04-26 22:00:00	0	0	0
2019-04-26 23:00:00	0	0	0
2019-04-27 00:00:00	0	0	0
2019-04-27 01:00:00	0	0	0
2019-04-27 02:00:00	0	0	0
2019-04-27 03:00:00	0	0	0
2019-04-27 04:00:00	0	0	0
2019-04-27 05:00:00	0	0	0
2019-04-27 06:00:00	0	0	0
2019-04-27 07:00:00	0	0	0
2019-04-27 08:00:00	0	0	0
2019-04-27 09:00:00	0	0	0
2019-04-27 10:00:00	0	0	0
2019-04-27 11:00:00	0	0	0
2019-04-27 12:00:00	0	0	0
2019-04-27 13:00:00	0	0	0
2019-04-27 14:00:00	0	0	0
2019-04-27 15:00:00	0	0	0
2019-04-27 16:00:00	0	0	0
2019-04-27 17:00:00	0	0	0
2019-04-27 18:00:00	0	0	0
2019-04-27 19:00:00	0	0	0
2019-04-27 20:00:00	0	0	0
2019-04-27 21:00:00	0	0	0
2019-04-27 22:00:00	0	0	0
2019-04-27 23:00:00	0	0	0
2019-04-28 00:00:00	0	0	0
2019-04-28 01:00:00	0	0	0
2019-04-28 02:00:00	0	0	0
2019-04-28 03:00:00	0	0	0
2019-04-28 04:00:00	0	0	0
2019-04-28 05:00:00	0	0	0
2019-04-28 06:00:00	0	0	0
2019-04-28 07:00:00	0	0	0
2019-04-28 08:00:00	0	0	0
2019-04-28 09:00:00	0	0	0
2019-04-28 10:00:00	0	0	0
2019-04-28 11:00:00	0	0	0
2019-04-28 12:00:00	0	0	0
2019-04-28 13:00:00	0	0	0
2019-04-28 14:00:00	0	0	0
2019-04-28 15:00:00	0	0	0
2019-04-28 16:00:00	0	0	0
2019-04-28 17:00:00	0	0	0
2019-04-28 18:00:00	0	0	0
2019-04-28 19:00:00	0	0	0
2019-04-28 20:00:00	0	0	0
2019-04-28 21:00:00	0	0	0
2019-04-28 22:00:00	0	0	0
2019-04-28 23:00:00	0	0	0
2019-04-29 00:00:00	0	0	0
2019-04-29 01:00:00	0	0	0
2019-04-29 02:00:00	0	0	0
2019-04-29 03:00:00	0	0	0
2019-04-29 04:00:00	0	0	0
2019-04-29 05:00:00	0	0	0
2019-04-29 06:00:00	0	0	0
2019-04-29 07:00:00	0	0	0
2019-04-29 08:00:00	0	0	0
2019-04-29 09:00:00	0	0	0
2019-04-29 10:00:00	0	0	0
2019-04-29 11:00:00	0	0	0
2019-04-29 12:00:00	0	0	0
2019-04-29 13:00:00	0	0	0
2019-04-29 14:00:00	0	0	0
2019-04-29 15:00:00	0	0	0
2019-04-29 16:00:00	0	0	0
2019-04-29 17:00:00	0	0	0
2019-04-29 18:00:00	0	0	0
2019-04-29 19:00:00	0	0	0
2019-04-29 20:00:00	0	0	0
2019-04-29 21:00:00	0	0	0
2019-04-29 22:00:00	0	0	0
2019-04-29 23:00:00	0	0	0
2019-04-30 00:00:00	0	0	0
2019-04-30 01:00:00	0	0	0
2019-04-30 02:00:00	0	0	0
2019-04-30 03:00:00	0	0	0
2019-04-30 04:00:00	0	0	0
2019-04-30 05:00:00	0	0	0
2019-04-30 06:00:00	0	0	0
2019-04-30 07:00:00	0	0	0
2019-04-30 08:00:00	0	0	0
2019-04-30 09:00:00	0	0	0
2019-04-30 10:00:00	0	0	0
2019-04-30 11:00:00	0	0	0
2019-04-30 12:00:00	0	0	0
2019-04-30 13:00:00	0	0	0
2019-04-30 14:00:00	0	0	0
2019-04-30 15:00:00	0	0	0
2019-04-30 16:00:00	0	0	0
2019-04-30 17:00:00	0	0	0
2019-04-30 18:00:00	0	0	0
2019-04-30 19:00:00	0	0	0
2019-04-30 20:00:00	0	0	0
2019-04-30 21:00:00	0	0	0
2019-04-30 22:00:00	0	0	0
2019-04-30 23:00:00	0	0	0
2019-05-01 00:00:00	0	0	0

## Sheet: PM 03180 06
Data/Hora	Intensidade(carros/hora)	Ocupacao(%)	Carga(%)
2019-04-01 00:00:00	0	0	0
2019-04-01 01:00:00	0	0	0
2019-04-01 02:00:00	0	0	0
2019-04-01 03:00:00	0	0	0
2019-04-01 04:00:00	0	0	0
2019-04-01 05:00:00	0	0	0
2019-04-01 06:00:00	0	0	0
2019-04-01 07:00:00	0	0	0
2019-04-01 08:00:00	0	0	0
2019-04-01 09:00:00	0	0	0
2019-04-01 10:00:00	0	0	0
2019-04-01 11:00:00	0	0	0
2019-04-01 12:00:00	0	0	0
2019-04-01 13:00:00	0	0	0
2019-04-01 14:00:00	0	0	0
2019-04-01 15:00:00	0	0	0
2019-04-01 16:00:00	0	0	0
2019-04-01 17:00:00	0	0	0
2019-04-01 18:00:00	0	0	0
2019-04-01 19:00:00	0	0	0
2019-04-01 20:00:00	0	0	0
2019-04-01 21:00:00	0	0	0
2019-04-01 22:00:00	0	0	0
2019-04-01 23:00:00	0	0	0
2019-04-02 00:00:00	0	0	0
2019-04-02 01:00:00	0	0	0
2019-04-02 02:00:00	0	0	0
2019-04-02 03:00:00	0	0	0
2019-04-02 04:00:00	0	0	0
2019-04-02 05:00:00	0	0	0
2019-04-02 06:00:00	0	0	0
2019-04-02 07:00:00	0	0	0
2019-04-02 08:00:00	0	0	0
2019-04-02 09:00:00	0	0	0
2019-04-02 10:00:00	0	0	0
2019-04-02 11:00:00	0	0	0
2019-04-02 12:00:00	0	0	0
2019-04-02 13:00:00	0	0	0
2019-04-02 14:00:00	0	0	0
2019-04-02 15:00:00	0	0	0
2019-04-02 16:00:00	0	0	0
2019-04-02 17:00:00	0	0	0
2019-04-02 18:00:00	0	0	0
2019-04-02 19:00:00	0	0	0
2019-04-02 20:00:00	0	0	0
2019-04-02 21:00:00	0	0	0
2019-04-02 22:00:00	0	0	0
2019-04-02 23:00:00	0	0	0
2019-04-03 00:00:00	0	0	0
2019-04-03 01:00:00	0	0	0
2019-04-03 02:00:00	0	0	0
2019-04-03 03:00:00	0	0	0
2019-04-03 04:00:00	0	0	0
2019-04-03 05:00:00	0	0	0
2019-04-03 06:00:00	0	0	0
2019-04-03 07:00:00	0	0	0
2019-04-03 08:00:00	0	0	0
2019-04-03 09:00:00	0	0	0
2019-04-03 10:00:00	0	0	0
2019-04-03 11:00:00	0	0	0
2019-04-03 12:00:00	0	0	0
2019-04-03 13:00:00	0	0	0
2019-04-03 14:00:00	0	0	0
2019-04-03 15:00:00	0	0	0
2019-04-03 16:00:00	0	0	0
2019-04-03 17:00:00	0	0	0
2019-04-03 18:00:00	0	0	0
2019-04-03 19:00:00	0	0	0
2019-04-03 20:00:00	0	0	0
2019-04-03 21:00:00	0	0	0
2019-04-03 22:00:00	0	0	0
2019-04-03 23:00:00	0	0	0
2019-04-04 00:00:00	0	0	0
2019-04-04 01:00:00	0	0	0
2019-04-04 02:00:00	0	0	0
2019-04-04 03:00:00	0	0	0
2019-04-04 04:00:00	0	0	0
2019-04-04 05:00:00	0	0	0
2019-04-04 06:00:00	0	0	0
2019-04-04 07:00:00	0	0	0
2019-04-04 08:00:00	0	0	0
2019-04-04 09:00:00	0	0	0
2019-04-04 10:00:00	0	0	0
2019-04-04 11:00:00	0	0	0
2019-04-04 12:00:00	0	0	0
2019-04-04 13:00:00	0	0	0
2019-04-04 14:00:00	0	0	0
2019-04-04 15:00:00	0	0	0
2019-04-04 16:00:00	0	0	0
2019-04-04 17:00:00	0	0	0
2019-04-04 18:00:00	0	0	0
2019-04-04 19:00:00	0	0	0
2019-04-04 20:00:00	0	0	0
2019-04-04 21:00:00	0	0	0
2019-04-04 22:00:00	0	0	0
2019-04-04 23:00:00	0	0	0
2019-04-05 00:00:00	0	0	0
2019-04-05 01:00:00	0	0	0
2019-04-05 02:00:00	0	0	0
2019-04-05 03:00:00	0	0	0
2019-04-05 04:00:00	0	0	0
2019-04-05 05:00:00	0	0	0
2019-04-05 06:00:00	0	0	0
2019-04-05 07:00:00	0	0	0
2019-04-05 08:00:00	0	0	0
2019-04-05 09:00:00	0	0	0
2019-04-05 10:00:00	0	0	0
2019-04-05 11:00:00	0	0	0
2019-04-05 12:00:00	0	0	0
2019-04-05 13:00:00	0	0	0
2019-04-05 14:00:00	0	0	0
2019-04-05 15:00:00	0	0	0
2019-04-05 16:00:00	0	0	0
2019-04-05 17:00:00	0	0	0
2019-04-05 18:00:00	0	0	0
2019-04-05 19:00:00	0	0	0
2019-04-05 20:00:00	0	0	0
2019-04-05 21:00:00	0	0	0
2019-04-05 22:00:00	0	0	0
2019-04-05 23:00:00	0	0	0
2019-04-06 00:00:00	0	0	0
2019-04-06 01:00:00	0	0	0
2019-04-06 02:00:00	0	0	0
2019-04-06 03:00:00	0	0	0
2019-04-06 04:00:00	0	0	0
2019-04-06 05:00:00	0	0	0
2019-04-06 06:00:00	0	0	0
2019-04-06 07:00:00	0	0	0
2019-04-06 08:00:00	0	0	0
2019-04-06 09:00:00	0	0	0
2019-04-06 10:00:00	0	0	0
2019-04-06 11:00:00	0	0	0
2019-04-06 12:00:00	0	0	0
2019-04-06 13:00:00	0	0	0
2019-04-06 14:00:00	0	0	0
2019-04-06 15:00:00	0	0	0
2019-04-06 16:00:00	0	0	0
2019-04-06 17:00:00	0	0	0
2019-04-06 18:00:00	0	0	0
2019-04-06 19:00:00	0	0	0
2019-04-06 20:00:00	0	0	0
2019-04-06 21:00:00	0	0	0
2019-04-06 22:00:00	0	0	0
2019-04-06 23:00:00	0	0	0
2019-04-07 00:00:00	0	0	0
2019-04-07 01:00:00	0	0	0
2019-04-07 02:00:00	0	0	0
2019-04-07 03:00:00	0	0	0
2019-04-07 04:00:00	0	0	0
2019-04-07 05:00:00	0	0	0
2019-04-07 06:00:00	0	0	0
2019-04-07 07:00:00	0	0	0
2019-04-07 08:00:00	0	0	0
2019-04-07 09:00:00	0	0	0
2019-04-07 10:00:00	0	0	0
2019-04-07 11:00:00	0	0	0
2019-04-07 12:00:00	0	0	0
2019-04-07 13:00:00	0	0	0
2019-04-07 14:00:00	0	0	0
2019-04-07 15:00:00	0	0	0
2019-04-07 16:00:00	0	0	0
2019-04-07 17:00:00	0	0	0
2019-04-07 18:00:00	0	0	0
2019-04-07 19:00:00	0	0	0
2019-04-07 20:00:00	0	0	0
2019-04-07 21:00:00	0	0	0
2019-04-07 22:00:00	0	0	0
2019-04-07 23:00:00	0	0	0
2019-04-08 00:00:00	0	0	0
2019-04-08 01:00:00	0	0	0
2019-04-08 02:00:00	0	0	0
2019-04-08 03:00:00	0	0	0
2019-04-08 04:00:00	0	0	0
2019-04-08 05:00:00	0	0	0
2019-04-08 06:00:00	0	0	0
2019-04-08 07:00:00	0	0	0
2019-04-08 08:00:00	0	0	0
2019-04-08 09:00:00	0	0	0
2019-04-08 10:00:00	0	0	0
2019-04-08 11:00:00	0	0	0
2019-04-08 12:00:00	0	0	0
2019-04-08 13:00:00	0	0	0
2019-04-08 14:00:00	0	0	0
2019-04-08 15:00:00	0	0	0
2019-04-08 16:00:00	0	0	0
2019-04-08 17:00:00	0	0	0
2019-04-08 18:00:00	0	0	0
2019-04-08 19:00:00	0	0	0
2019-04-08 20:00:00	0	0	0
2019-04-08 21:00:00	0	0	0
2019-04-08 22:00:00	0	0	0
2019-04-08 23:00:00	0	0	0
2019-04-09 00:00:00	0	0	0
2019-04-09 01:00:00	0	0	0
2019-04-09 02:00:00	0	0	0
2019-04-09 03:00:00	0	0	0
2019-04-09 04:00:00	0	0	0
2019-04-09 05:00:00	0	0	0
2019-04-09 06:00:00	0	0	0
2019-04-09 07:00:00	0	0	0
2019-04-09 08:00:00	0	0	0
2019-04-09 09:00:00	0	0	0
2019-04-09 10:00:00	0	0	0
2019-04-09 11:00:00	0	0	0
2019-04-09 12:00:00	0	0	0
2019-04-09 13:00:00	0	0	0
2019-04-09 14:00:00	0	0	0
2019-04-09 15:00:00	0	0	0
2019-04-09 16:00:00	0	0	0
2019-04-09 17:00:00	0	0	0
2019-04-09 18:00:00	0	0	0
2019-04-09 19:00:00	0	0	0
2019-04-09 20:00:00	0	0	0
2019-04-09 21:00:00	0	0	0
2019-04-09 22:00:00	0	0	0
2019-04-09 23:00:00	0	0	0
2019-04-10 00:00:00	0	0	0
2019-04-10 01:00:00	0	0	0
2019-04-10 02:00:00	0	0	0
2019-04-10 03:00:00	0	0	0
2019-04-10 04:00:00	0	0	0
2019-04-10 05:00:00	0	0	0
2019-04-10 06:00:00	0	0	0
2019-04-10 07:00:00	0	0	0
2019-04-10 08:00:00	0	0	0
2019-04-10 09:00:00	0	0	0
2019-04-10 10:00:00	0	0	0
2019-04-10 11:00:00	0	0	0
2019-04-10 12:00:00	0	0	0
2019-04-10 13:00:00	0	0	0
2019-04-10 14:00:00	0	0	0
2019-04-10 15:00:00	0	0	0
2019-04-10 16:00:00	0	0	0
2019-04-10 17:00:00	0	0	0
2019-04-10 18:00:00	0	0	0
2019-04-10 19:00:00	0	0	0
2019-04-10 20:00:00	0	0	0
2019-04-10 21:00:00	0	0	0
2019-04-10 22:00:00	0	0	0
2019-04-10 23:00:00	0	0	0
2019-04-11 00:00:00	0	0	0
2019-04-11 01:00:00	0	0	0
2019-04-11 02:00:00	0	0	0
2019-04-11 03:00:00	0	0	0
2019-04-11 04:00:00	0	0	0
2019-04-11 05:00:00	0	0	0
2019-04-11 06:00:00	0	0	0
2019-04-11 07:00:00	0	0	0
2019-04-11 08:00:00	0	0	0
2019-04-11 09:00:00	0	0	0
2019-04-11 10:00:00	0	0	0
2019-04-11 11:00:00	0	0	0
2019-04-11 12:00:00	0	0	0
2019-04-11 13:00:00	0	0	0
2019-04-11 14:00:00	0	0	0
2019-04-11 15:00:00	0	0	0
2019-04-11 16:00:00	0	0	0
2019-04-11 17:00:00	0	0	0
2019-04-11 18:00:00	0	0	0
2019-04-11 19:00:00	0	0	0
2019-04-11 20:00:00	0	0	0
2019-04-11 21:00:00	0	0	0
2019-04-11 22:00:00	0	0	0
2019-04-11 23:00:00	0	0	0
2019-04-12 00:00:00	0	0	0
2019-04-12 01:00:00	0	0	0
2019-04-12 02:00:00	0	0	0
2019-04-12 03:00:00	0	0	0
2019-04-12 04:00:00	0	0	0
2019-04-12 05:00:00	0	0	0
2019-04-12 06:00:00	0	0	0
2019-04-12 07:00:00	0	0	0
2019-04-12 08:00:00	0	0	0
2019-04-12 09:00:00	0	0	0
2019-04-12 10:00:00	0	0	0
2019-04-12 11:00:00	0	0	0
2019-04-12 12:00:00	0	0	0
2019-04-12 13:00:00	0	0	0
2019-04-12 14:00:00	0	0	0
2019-04-12 15:00:00	0	0	0
2019-04-12 16:00:00	0	0	0
2019-04-12 17:00:00	0	0	0
2019-04-12 18:00:00	0	0	0
2019-04-12 19:00:00	0	0	0
2019-04-12 20:00:00	0	0	0
2019-04-12 21:00:00	0	0	0
2019-04-12 22:00:00	0	0	0
2019-04-12 23:00:00	0	0	0
2019-04-13 00:00:00	0	0	0
2019-04-13 01:00:00	0	0	0
2019-04-13 02:00:00	0	0	0
2019-04-13 03:00:00	0	0	0
2019-04-13 04:00:00	0	0	0
2019-04-13 05:00:00	0	0	0
2019-04-13 06:00:00	0	0	0
2019-04-13 07:00:00	0	0	0
2019-04-13 08:00:00	0	0	0
2019-04-13 09:00:00	0	0	0
2019-04-13 10:00:00	0	0	0
2019-04-13 11:00:00	0	0	0
2019-04-13 12:00:00	0	0	0
2019-04-13 13:00:00	0	0	0
2019-04-13 14:00:00	0	0	0
2019-04-13 15:00:00	0	0	0
2019-04-13 16:00:00	0	0	0
2019-04-13 17:00:00	0	0	0
2019-04-13 18:00:00	0	0	0
2019-04-13 19:00:00	0	0	0
2019-04-13 20:00:00	0	0	0
2019-04-13 21:00:00	0	0	0
2019-04-13 22:00:00	0	0	0
2019-04-13 23:00:00	0	0	0
2019-04-14 00:00:00	0	0	0
2019-04-14 01:00:00	0	0	0
2019-04-14 02:00:00	0	0	0
2019-04-14 03:00:00	0	0	0
2019-04-14 04:00:00	0	0	0
2019-04-14 05:00:00	0	0	0
2019-04-14 06:00:00	0	0	0
2019-04-14 07:00:00	0	0	0
2019-04-14 08:00:00	0	0	0
2019-04-14 09:00:00	0	0	0
2019-04-14 10:00:00	0	0	0
2019-04-14 11:00:00	0	0	0
2019-04-14 12:00:00	0	0	0
2019-04-14 13:00:00	0	0	0
2019-04-14 14:00:00	0	0	0
2019-04-14 15:00:00	0	0	0
2019-04-14 16:00:00	0	0	0
2019-04-14 17:00:00	0	0	0
2019-04-14 18:00:00	0	0	0
2019-04-14 19:00:00	0	0	0
2019-04-14 20:00:00	0	0	0
2019-04-14 21:00:00	0	0	0
2019-04-14 22:00:00	0	0	0
2019-04-14 23:00:00	0	0	0
2019-04-15 00:00:00	0	0	0
2019-04-15 01:00:00	0	0	0
2019-04-15 02:00:00	0	0	0
2019-04-15 03:00:00	0	0	0
2019-04-15 04:00:00	0	0	0
2019-04-15 05:00:00	0	0	0
2019-04-15 06:00:00	0	0	0
2019-04-15 07:00:00	0	0	0
2019-04-15 08:00:00	0	0	0
2019-04-15 09:00:00	0	0	0
2019-04-15 10:00:00	0	0	0
2019-04-15 11:00:00	0	0	0
2019-04-15 12:00:00	0	0	0
2019-04-15 13:00:00	0	0	0
2019-04-15 14:00:00	0	0	0
2019-04-15 15:00:00	0	0	0
2019-04-15 16:00:00	0	0	0
2019-04-15 17:00:00	0	0	0
2019-04-15 18:00:00	0	0	0
2019-04-15 19:00:00	0	0	0
2019-04-15 20:00:00	0	0	0
2019-04-15 21:00:00	0	0	0
2019-04-15 22:00:00	0	0	0
2019-04-15 23:00:00	0	0	0
2019-04-16 00:00:00	0	0	0
2019-04-16 01:00:00	0	0	0
2019-04-16 02:00:00	0	0	0
2019-04-16 03:00:00	0	0	0
2019-04-16 04:00:00	0	0	0
2019-04-16 05:00:00	0	0	0
2019-04-16 06:00:00	0	0	0
2019-04-16 07:00:00	0	0	0
2019-04-16 08:00:00	0	0	0
2019-04-16 09:00:00	0	0	0
2019-04-16 10:00:00	0	0	0
2019-04-16 11:00:00	0	0	0
2019-04-16 12:00:00	0	0	0
2019-04-16 13:00:00	0	0	0
2019-04-16 14:00:00	0	0	0
2019-04-16 15:00:00	0	0	0
2019-04-16 16:00:00	0	0	0
2019-04-16 17:00:00	0	0	0
2019-04-16 18:00:00	0	0	0
2019-04-16 19:00:00	0	0	0
2019-04-16 20:00:00	0	0	0
2019-04-16 21:00:00	0	0	0
2019-04-16 22:00:00	0	0	0
2019-04-16 23:00:00	0	0	0
2019-04-17 00:00:00	0	0	0
2019-04-17 01:00:00	0	0	0
2019-04-17 02:00:00	0	0	0
2019-04-17 03:00:00	0	0	0
2019-04-17 04:00:00	0	0	0
2019-04-17 05:00:00	0	0	0
2019-04-17 06:00:00	0	0	0
2019-04-17 07:00:00	0	0	0
2019-04-17 08:00:00	0	0	0
2019-04-17 09:00:00	0	0	0
2019-04-17 10:00:00	0	0	0
2019-04-17 11:00:00	0	0	0
2019-04-17 12:00:00	0	0	0
2019-04-17 13:00:00	0	0	0
2019-04-17 14:00:00	0	0	0
2019-04-17 15:00:00	0	0	0
2019-04-17 16:00:00	0	0	0
2019-04-17 17:00:00	0	0	0
2019-04-17 18:00:00	0	0	0
2019-04-17 19:00:00	0	0	0
2019-04-17 20:00:00	0	0	0
2019-04-17 21:00:00	0	0	0
2019-04-17 22:00:00	0	0	0
2019-04-17 23:00:00	0	0	0
2019-04-18 00:00:00	0	0	0
2019-04-18 01:00:00	0	0	0
2019-04-18 02:00:00	0	0	0
2019-04-18 03:00:00	0	0	0
2019-04-18 04:00:00	0	0	0
2019-04-18 05:00:00	0	0	0
2019-04-18 06:00:00	0	0	0
2019-04-18 07:00:00	0	0	0
2019-04-18 08:00:00	0	0	0
2019-04-18 09:00:00	0	0	0
2019-04-18 10:00:00	0	0	0
2019-04-18 11:00:00	0	0	0
2019-04-18 12:00:00	0	0	0
2019-04-18 13:00:00	0	0	0
2019-04-18 14:00:00	0	0	0
2019-04-18 15:00:00	0	0	0
2019-04-18 16:00:00	0	0	0
2019-04-18 17:00:00	0	0	0
2019-04-18 18:00:00	0	0	0
2019-04-18 19:00:00	0	0	0
2019-04-18 20:00:00	0	0	0
2019-04-18 21:00:00	0	0	0
2019-04-18 22:00:00	0	0	0
2019-04-18 23:00:00	0	0	0
2019-04-19 00:00:00	0	0	0
2019-04-19 01:00:00	0	0	0
2019-04-19 02:00:00	0	0	0
2019-04-19 03:00:00	0	0	0
2019-04-19 04:00:00	0	0	0
2019-04-19 05:00:00	0	0	0
2019-04-19 06:00:00	0	0	0
2019-04-19 07:00:00	0	0	0
2019-04-19 08:00:00	0	0	0
2019-04-19 09:00:00	0	0	0
2019-04-19 10:00:00	0	0	0
2019-04-19 11:00:00	0	0	0
2019-04-19 12:00:00	0	0	0
2019-04-19 13:00:00	0	0	0
2019-04-19 14:00:00	0	0	0
2019-04-19 15:00:00	0	0	0
2019-04-19 16:00:00	0	0	0
2019-04-19 17:00:00	0	0	0
2019-04-19 18:00:00	0	0	0
2019-04-19 19:00:00	0	0	0
2019-04-19 20:00:00	0	0	0
2019-04-19 21:00:00	0	0	0
2019-04-19 22:00:00	0	0	0
2019-04-19 23:00:00	0	0	0
2019-04-20 00:00:00	0	0	0
2019-04-20 01:00:00	0	0	0
2019-04-20 02:00:00	0	0	0
2019-04-20 03:00:00	0	0	0
2019-04-20 04:00:00	0	0	0
2019-04-20 05:00:00	0	0	0
2019-04-20 06:00:00	0	0	0
2019-04-20 07:00:00	0	0	0
2019-04-20 08:00:00	0	0	0
2019-04-20 09:00:00	0	0	0
2019-04-20 10:00:00	0	0	0
2019-04-20 11:00:00	0	0	0
2019-04-20 12:00:00	0	0	0
2019-04-20 13:00:00	0	0	0
2019-04-20 14:00:00	0	0	0
2019-04-20 15:00:00	0	0	0
2019-04-20 16:00:00	0	0	0
2019-04-20 17:00:00	0	0	0
2019-04-20 18:00:00	0	0	0
2019-04-20 19:00:00	0	0	0
2019-04-20 20:00:00	0	0	0
2019-04-20 21:00:00	0	0	0
2019-04-20 22:00:00	0	0	0
2019-04-20 23:00:00	0	0	0
2019-04-21 00:00:00	0	0	0
2019-04-21 01:00:00	0	0	0
2019-04-21 02:00:00	0	0	0
2019-04-21 03:00:00	0	0	0
2019-04-21 04:00:00	0	0	0
2019-04-21 05:00:00	0	0	0
2019-04-21 06:00:00	0	0	0
2019-04-21 07:00:00	0	0	0
2019-04-21 08:00:00	0	0	0
2019-04-21 09:00:00	0	0	0
2019-04-21 10:00:00	0	0	0
2019-04-21 11:00:00	0	0	0
2019-04-21 12:00:00	0	0	0
2019-04-21 13:00:00	0	0	0
2019-04-21 14:00:00	0	0	0
2019-04-21 15:00:00	0	0	0
2019-04-21 16:00:00	0	0	0
2019-04-21 17:00:00	0	0	0
2019-04-21 18:00:00	0	0	0
2019-04-21 19:00:00	0	0	0
2019-04-21 20:00:00	0	0	0
2019-04-21 21:00:00	0	0	0
2019-04-21 22:00:00	0	0	0
2019-04-21 23:00:00	0	0	0
2019-04-22 00:00:00	0	0	0
2019-04-22 01:00:00	0	0	0
2019-04-22 02:00:00	0	0	0
2019-04-22 03:00:00	0	0	0
2019-04-22 04:00:00	0	0	0
2019-04-22 05:00:00	0	0	0
2019-04-22 06:00:00	0	0	0
2019-04-22 07:00:00	0	0	0
2019-04-22 08:00:00	0	0	0
2019-04-22 09:00:00	0	0	0
2019-04-22 10:00:00	0	0	0
2019-04-22 11:00:00	0	0	0
2019-04-22 12:00:00	0	0	0
2019-04-22 13:00:00	0	0	0
2019-04-22 14:00:00	0	0	0
2019-04-22 15:00:00	0	0	0
2019-04-22 16:00:00	0	0	0
2019-04-22 17:00:00	0	0	0
2019-04-22 18:00:00	0	0	0
2019-04-22 19:00:00	0	0	0
2019-04-22 20:00:00	0	0	0
2019-04-22 21:00:00	0	0	0
2019-04-22 22:00:00	0	0	0
2019-04-22 23:00:00	0	0	0
2019-04-23 00:00:00	0	0	0
2019-04-23 01:00:00	0	0	0
2019-04-23 02:00:00	0	0	0
2019-04-23 03:00:00	0	0	0
2019-04-23 04:00:00	0	0	0
2019-04-23 05:00:00	0	0	0
2019-04-23 06:00:00	0	0	0
2019-04-23 07:00:00	0	0	0
2019-04-23 08:00:00	0	0	0
2019-04-23 09:00:00	0	0	0
2019-04-23 10:00:00	0	0	0
2019-04-23 11:00:00	0	0	0
2019-04-23 12:00:00	0	0	0
2019-04-23 13:00:00	0	0	0
2019-04-23 14:00:00	0	0	0
2019-04-23 15:00:00	0	0	0
2019-04-23 16:00:00	0	0	0
2019-04-23 17:00:00	0	0	0
2019-04-23 18:00:00	0	0	0
2019-04-23 19:00:00	0	0	0
2019-04-23 20:00:00	0	0	0
2019-04-23 21:00:00	0	0	0
2019-04-23 22:00:00	0	0	0
2019-04-23 23:00:00	0	0	0
2019-04-24 00:00:00	0	0	0
2019-04-24 01:00:00	0	0	0
2019-04-24 02:00:00	0	0	0
2019-04-24 03:00:00	0	0	0
2019-04-24 04:00:00	0	0	0
2019-04-24 05:00:00	0	0	0
2019-04-24 06:00:00	0	0	0
2019-04-24 07:00:00	0	0	0
2019-04-24 08:00:00	0	0	0
2019-04-24 09:00:00	0	0	0
2019-04-24 10:00:00	0	0	0
2019-04-24 11:00:00	0	0	0
2019-04-24 12:00:00	0	0	0
2019-04-24 13:00:00	0	0	0
2019-04-24 14:00:00	0	0	0
2019-04-24 15:00:00	0	0	0
2019-04-24 16:00:00	0	0	0
2019-04-24 17:00:00	0	0	0
2019-04-24 18:00:00	0	0	0
2019-04-24 19:00:00	0	0	0
2019-04-24 20:00:00	0	0	0
2019-04-24 21:00:00	0	0	0
2019-04-24 22:00:00	0	0	0
2019-04-24 23:00:00	0	0	0
2019-04-25 00:00:00	0	0	0
2019-04-25 01:00:00	0	0	0
2019-04-25 02:00:00	0	0	0
2019-04-25 03:00:00	0	0	0
2019-04-25 04:00:00	0	0	0
2019-04-25 05:00:00	0	0	0
2019-04-25 06:00:00	0	0	0
2019-04-25 07:00:00	0	0	0
2019-04-25 08:00:00	0	0	0
2019-04-25 09:00:00	0	0	0
2019-04-25 10:00:00	0	0	0
2019-04-25 11:00:00	0	0	0
2019-04-25 12:00:00	0	0	0
2019-04-25 13:00:00	0	0	0
2019-04-25 14:00:00	0	0	0
2019-04-25 15:00:00	0	0	0
2019-04-25 16:00:00	0	0	0
2019-04-25 17:00:00	0	0	0
2019-04-25 18:00:00	0	0	0
2019-04-25 19:00:00	0	0	0
2019-04-25 20:00:00	0	0	0
2019-04-25 21:00:00	0	0	0
2019-04-25 22:00:00	0	0	0
2019-04-25 23:00:00	0	0	0
2019-04-26 00:00:00	0	0	0
2019-04-26 01:00:00	0	0	0
2019-04-26 02:00:00	0	0	0
2019-04-26 03:00:00	0	0	0
2019-04-26 04:00:00	0	0	0
2019-04-26 05:00:00	0	0	0
2019-04-26 06:00:00	0	0	0
2019-04-26 07:00:00	0	0	0
2019-04-26 08:00:00	0	0	0
2019-04-26 09:00:00	0	0	0
2019-04-26 10:00:00	0	0	0
2019-04-26 11:00:00	0	0	0
2019-04-26 12:00:00	0	0	0
2019-04-26 13:00:00	0	0	0
2019-04-26 14:00:00	0	0	0
2019-04-26 15:00:00	0	0	0
2019-04-26 16:00:00	0	0	0
2019-04-26 17:00:00	0	0	0
2019-04-26 18:00:00	0	0	0
2019-04-26 19:00:00	0	0	0
2019-04-26 20:00:00	0	0	0
2019-04-26 21:00:00	0	0	0
2019-04-26 22:00:00	0	0	0
2019-04-26 23:00:00	0	0	0
2019-04-27 00:00:00	0	0	0
2019-04-27 01:00:00	0	0	0
2019-04-27 02:00:00	0	0	0
2019-04-27 03:00:00	0	0	0
2019-04-27 04:00:00	0	0	0
2019-04-27 05:00:00	0	0	0
2019-04-27 06:00:00	0	0	0
2019-04-27 07:00:00	0	0	0
2019-04-27 08:00:00	0	0	0
2019-04-27 09:00:00	0	0	0
2019-04-27 10:00:00	0	0	0
2019-04-27 11:00:00	0	0	0
2019-04-27 12:00:00	0	0	0
2019-04-27 13:00:00	0	0	0
2019-04-27 14:00:00	0	0	0
2019-04-27 15:00:00	0	0	0
2019-04-27 16:00:00	0	0	0
2019-04-27 17:00:00	0	0	0
2019-04-27 18:00:00	0	0	0
2019-04-27 19:00:00	0	0	0
2019-04-27 20:00:00	0	0	0
2019-04-27 21:00:00	0	0	0
2019-04-27 22:00:00	0	0	0
2019-04-27 23:00:00	0	0	0
2019-04-28 00:00:00	0	0	0
2019-04-28 01:00:00	0	0	0
2019-04-28 02:00:00	0	0	0
2019-04-28 03:00:00	0	0	0
2019-04-28 04:00:00	0	0	0
2019-04-28 05:00:00	0	0	0
2019-04-28 06:00:00	0	0	0
2019-04-28 07:00:00	0	0	0
2019-04-28 08:00:00	0	0	0
2019-04-28 09:00:00	0	0	0
2019-04-28 10:00:00	0	0	0
2019-04-28 11:00:00	0	0	0
2019-04-28 12:00:00	0	0	0
2019-04-28 13:00:00	0	0	0
2019-04-28 14:00:00	0	0	0
2019-04-28 15:00:00	0	0	0
2019-04-28 16:00:00	0	0	0
2019-04-28 17:00:00	0	0	0
2019-04-28 18:00:00	0	0	0
2019-04-28 19:00:00	0	0	0
2019-04-28 20:00:00	0	0	0
2019-04-28 21:00:00	0	0	0
2019-04-28 22:00:00	0	0	0
2019-04-28 23:00:00	0	0	0
2019-04-29 00:00:00	0	0	0
2019-04-29 01:00:00	0	0	0
2019-04-29 02:00:00	0	0	0
2019-04-29 03:00:00	0	0	0
2019-04-29 04:00:00	0	0	0
2019-04-29 05:00:00	0	0	0
2019-04-29 06:00:00	0	0	0
2019-04-29 07:00:00	0	0	0
2019-04-29 08:00:00	0	0	0
2019-04-29 09:00:00	0	0	0
2019-04-29 10:00:00	0	0	0
2019-04-29 11:00:00	0	0	0
2019-04-29 12:00:00	0	0	0
2019-04-29 13:00:00	0	0	0
2019-04-29 14:00:00	0	0	0
2019-04-29 15:00:00	0	0	0
2019-04-29 16:00:00	0	0	0
2019-04-29 17:00:00	0	0	0
2019-04-29 18:00:00	0	0	0
2019-04-29 19:00:00	0	0	0
2019-04-29 20:00:00	0	0	0
2019-04-29 21:00:00	0	0	0
2019-04-29 22:00:00	0	0	0
2019-04-29 23:00:00	0	0	0
2019-04-30 00:00:00	0	0	0
2019-04-30 01:00:00	0	0	0
2019-04-30 02:00:00	0	0	0
2019-04-30 03:00:00	0	0	0
2019-04-30 04:00:00	0	0	0
2019-04-30 05:00:00	0	0	0
2019-04-30 06:00:00	0	0	0
2019-04-30 07:00:00	0	0	0
2019-04-30 08:00:00	0	0	0
2019-04-30 09:00:00	0	0	0
2019-04-30 10:00:00	0	0	0
2019-04-30 11:00:00	0	0	0
2019-04-30 12:00:00	0	0	0
2019-04-30 13:00:00	0	0	0
2019-04-30 14:00:00	0	0	0
2019-04-30 15:00:00	0	0	0
2019-04-30 16:00:00	0	0	0
2019-04-30 17:00:00	0	0	0
2019-04-30 18:00:00	0	0	0
2019-04-30 19:00:00	0	0	0
2019-04-30 20:00:00	0	0	0
2019-04-30 21:00:00	0	0	0
2019-04-30 22:00:00	0	0	0
2019-04-30 23:00:00	0	0	0
2019-05-01 00:00:00	0	0	0

## Sheet: PM 03180 07
Data/Hora	Intensidade(carros/hora)	Ocupacao(%)	Carga(%)
2019-04-01 00:00:00	0	26.11	12.33
2019-04-01 01:00:00	12	27.75	13.58
2019-04-01 02:00:00	2	28.17	12.5
2019-04-01 03:00:00	0	23.58	10.58
2019-04-01 04:00:00	0	24.42	11.58
2019-04-01 05:00:00	2	23.34	10.58
2019-04-01 06:00:00	4	22.75	11.17
2019-04-01 07:00:00	16	21	9.83
2019-04-01 08:00:00	4	21.58	10.67
2019-04-01 09:00:00	59	28	13.83
2019-04-01 10:00:00	17	20.92	10.42
2019-04-01 11:00:00	16	21.42	11.67
2019-04-01 12:00:00	5	16.5	8
2019-04-01 13:00:00	8	16.75	8.08
2019-04-01 14:00:00	20	20.08	9.75
2019-04-01 15:00:00	49	22.58	11.34
2019-04-01 16:00:00	39	21.17	10.5
2019-04-01 17:00:00	149	36	18
2019-04-01 18:00:00	8	21.67	11.5
2019-04-01 19:00:00	20	22.67	10.92
2019-04-01 20:00:00	26	24.75	11.92
2019-04-01 21:00:00	31	23.67	11.5
2019-04-01 22:00:00	37	25.17	12.58
2019-04-01 23:00:00	50	30.83	15.25
2019-04-02 00:00:00	0	22.67	9.89
2019-04-02 01:00:00	4	25.17	11.67
2019-04-02 02:00:00	3	25.84	11.67
2019-04-02 03:00:00	5	28.42	13
2019-04-02 04:00:00	3	27.5	13.33
2019-04-02 05:00:00	1	23.17	10.58
2019-04-02 06:00:00	5	25.42	12.17
2019-04-02 07:00:00	8	21.67	10.08
2019-04-02 08:00:00	25	26.67	12.5
2019-04-02 09:00:00	3	23.92	11.58
2019-04-02 10:00:00	4	20.08	9.33
2019-04-02 11:00:00	53	24.67	12.5
2019-04-02 12:00:00	180	36.58	19.5
2019-04-02 13:00:00	169	35.67	21.17
2019-04-02 14:00:00	3	20.83	9.25
2019-04-02 15:00:00	5	21.17	10.59
2019-04-02 16:00:00	54	26.83	12.34
2019-04-02 17:00:00	15	22.08	10.42
2019-04-02 18:00:00	97	31.25	15.42
2019-04-02 19:00:00	39	27.75	14.5
2019-04-02 20:00:00	13	29.08	14
2019-04-02 21:00:00	36	31.33	15.25
2019-04-02 22:00:00	43	31.83	15.58
2019-04-02 23:00:00	17	30.67	14.84
2019-04-03 00:00:00	4	24.67	11.67
2019-04-03 01:00:00	9	29	13.58
2019-04-03 02:00:00	2	40.42	18.25
2019-04-03 03:00:00	7	34.33	16.25
2019-04-03 04:00:00	6	35.34	16.92
2019-04-03 05:00:00	32	42.25	19.59
2019-04-03 06:00:00	17	29.42	14.75
2019-04-03 07:00:00	142	40.67	21.75
2019-04-03 08:00:00	79	33.5	16.58
2019-04-03 09:00:00	36	28.17	14.09
2019-04-03 10:00:00	31	31.08	14.92
2019-04-03 11:00:00	7	26.67	13.58
2019-04-03 12:00:00	10	19.59	9.5
2019-04-03 13:00:00	42	20.17	11.83
2019-04-03 14:00:00	35	24.33	11.34
2019-04-03 15:00:00	22	24.75	12.17
2019-04-03 16:00:00	46	34.83	16.92
2019-04-03 17:00:00	33	30.67	15.08
2019-04-03 18:00:00	8	22.17	10.92
2019-04-03 19:00:00	9	22.92	11.42
2019-04-03 20:00:00	4	27.59	13.17
2019-04-03 21:00:00	1	27.09	12.75
2019-04-03 22:00:00	2	28.17	13.17
2019-04-03 23:00:00	1	34.83	16
2019-04-04 00:00:00	3	27.67	13.11
2019-04-04 01:00:00	0	26.25	12.5
2019-04-04 02:00:00	4	31	13.92
2019-04-04 03:00:00	0	29.92	14.42
2019-04-04 04:00:00	0	29.83	14
2019-04-04 05:00:00	2	31.17	15.08
2019-04-04 06:00:00	3	27.25	13.25
2019-04-04 07:00:00	44	33.67	16
2019-04-04 08:00:00	44	31	15.59
2019-04-04 09:00:00	22	28.58	13.84
2019-04-04 10:00:00	13	25.09	12.08
2019-04-04 11:00:00	29	25.25	14
2019-04-04 12:00:00	4	20.34	9.34
2019-04-04 13:00:00	30	21.25	11.5
2019-04-04 14:00:00	37	23.58	11
2019-04-04 15:00:00	67	26.92	13.5
2019-04-04 16:00:00	5	16.5	8.59
2019-04-04 17:00:00	4	18.08	8.08
2019-04-04 18:00:00	12	21.67	11.17
2019-04-04 19:00:00	6	21.92	10.42
2019-04-04 20:00:00	28	29.67	14.59
2019-04-04 21:00:00	6	28.09	13.58
2019-04-04 22:00:00	9	23.75	12
2019-04-04 23:00:00	1	21.84	9.75
2019-04-05 00:00:00	0	15.78	6.44
2019-04-05 01:00:00	16	26.75	12.25
2019-04-05 02:00:00	2	20.42	9.5
2019-04-05 03:00:00	5	25.09	11.42
2019-04-05 04:00:00	0	24.25	10.58
2019-04-05 05:00:00	1	30.42	14.08
2019-04-05 06:00:00	3	30.58	14.67
2019-04-05 07:00:00	3	28.84	14
2019-04-05 08:00:00	6	26.09	12.92
2019-04-05 09:00:00	7	28.5	13.67
2019-04-05 10:00:00	13	27.84	13.33
2019-04-05 11:00:00	11	24.5	12.58
2019-04-05 12:00:00	6	20.42	10.17
2019-04-05 13:00:00	27	18.67	9.59
2019-04-05 14:00:00	3	19.34	8.83
2019-04-05 15:00:00	9	16.67	8.5
2019-04-05 16:00:00	6	16.75	8.08
2019-04-05 17:00:00	19	23.75	11.58
2019-04-05 18:00:00	7	19.17	9.58
2019-04-05 19:00:00	5	20.42	9.84
2019-04-05 20:00:00	4	23.17	10.83
2019-04-05 21:00:00	12	26.5	12.34
2019-04-05 22:00:00	17	26.58	12.42
2019-04-05 23:00:00	8	27	12.42
2019-04-06 00:00:00	3	27.67	13.11
2019-04-06 01:00:00	9	24.17	11.25
2019-04-06 02:00:00	4	19	9
2019-04-06 03:00:00	3	21.58	9.67
2019-04-06 04:00:00	7	22.08	9.83
2019-04-06 05:00:00	5	32.5	14.75
2019-04-06 06:00:00	7	31.67	14.67
2019-04-06 07:00:00	9	31.75	15.08
2019-04-06 08:00:00	23	35.67	17.17
2019-04-06 09:00:00	11	37	18.25
2019-04-06 10:00:00	55	35.17	17.75
2019-04-06 11:00:00	5	25.17	12.67
2019-04-06 12:00:00	2	18	8.92
2019-04-06 13:00:00	8	22.42	10.17
2019-04-06 14:00:00	5	22.5	11.25
2019-04-06 15:00:00	12	23.25	10.67
2019-04-06 16:00:00	19	21.59	10.92
2019-04-06 17:00:00	5	19	9.17
2019-04-06 18:00:00	9	21.84	10.92
2019-04-06 19:00:00	6	18	9
2019-04-06 20:00:00	7	21.84	10.59
2019-04-06 21:00:00	2	19.92	9.67
2019-04-06 22:00:00	3	22.34	10.34
2019-04-06 23:00:00	2	26.42	12.42
2019-04-07 00:00:00	4	25.22	12.22
2019-04-07 01:00:00	0	20.75	9.5
2019-04-07 02:00:00	0	25.42	11.42
2019-04-07 03:00:00	3	23.08	11
2019-04-07 04:00:00	4	25.42	12.17
2019-04-07 05:00:00	0	22.09	10
2019-04-07 06:00:00	2	24.33	11
2019-04-07 07:00:00	6	21.34	10.67
2019-04-07 08:00:00	2	24.67	11.08
2019-04-07 09:00:00	0	25.5	12.25
2019-04-07 10:00:00	0	21.42	10
2019-04-07 11:00:00	0	21.58	10
2019-04-07 12:00:00	0	17.84	8.42
2019-04-07 13:00:00	8	16.83	7.83
2019-04-07 14:00:00	0	18.92	8.58
2019-04-07 15:00:00	0	16.5	7.58
2019-04-07 16:00:00	1	17.08	7.5
2019-04-07 17:00:00	0	16.75	7.42
2019-04-07 18:00:00	2	21.34	9.5
2019-04-07 19:00:00	4	20.75	10.08
2019-04-07 20:00:00	2	20	9.34
2019-04-07 21:00:00	4	18.5	9.09
2019-04-07 22:00:00	1	21.42	9.67
2019-04-07 23:00:00	3	26.67	11.67
2019-04-08 00:00:00	0	27.45	13
2019-04-08 01:00:00	1	27.09	12.08
2019-04-08 02:00:00	1	26.08	11.67
2019-04-08 03:00:00	0	24.5	11.75
2019-04-08 04:00:00	1	25.25	11.83
2019-04-08 05:00:00	9	24.25	11.17
2019-04-08 06:00:00	0	23.08	10.67
2019-04-08 07:00:00	3	19.25	9.17
2019-04-08 08:00:00	4	22.25	10.34
2019-04-08 09:00:00	8	23.67	11.08
2019-04-08 10:00:00	18	23.09	11.5
2019-04-08 11:00:00	6	21	10.67
2019-04-08 12:00:00	1	17.83	7.92
2019-04-08 13:00:00	12	16.17	8.58
2019-04-08 14:00:00	17	19.75	9.25
2019-04-08 15:00:00	9	19.25	9.58
2019-04-08 16:00:00	2	18.25	7.92
2019-04-08 17:00:00	9	22	10.17
2019-04-08 18:00:00	7	25.34	12.5
2019-04-08 19:00:00	23	23.75	11.33
2019-04-08 20:00:00	2	22.42	10.08
2019-04-08 21:00:00	15	23.75	11.75
2019-04-08 22:00:00	4	22.83	10.42
2019-04-08 23:00:00	1	27.17	12.25
2019-04-09 00:00:00	1	24.11	11.11
2019-04-09 01:00:00	0	25.25	11.25
2019-04-09 02:00:00	4	26.25	12
2019-04-09 03:00:00	4	28.59	12.84
2019-04-09 04:00:00	0	26.42	12.59
2019-04-09 05:00:00	0	23	10.92
2019-04-09 06:00:00	16	28.5	12.75
2019-04-09 07:00:00	12	21.09	10.5
2019-04-09 08:00:00	12	25.33	12.17
2019-04-09 09:00:00	2	24.84	11.83
2019-04-09 10:00:00	14	21.25	10.92
2019-04-09 11:00:00	25	23.42	12
2019-04-09 12:00:00	7	25.59	12.67
2019-04-09 13:00:00	7	29.5	13.34
2019-04-09 14:00:00	9	20.5	10.17
2019-04-09 15:00:00	114	33.34	17.83
2019-04-09 16:00:00	125	35.75	18.25
2019-04-09 17:00:00	69	29.67	15.42
2019-04-09 18:00:00	159	35.33	18.84
2019-04-09 19:00:00	25	30	14.5
2019-04-09 20:00:00	11	27.92	13.75
2019-04-09 21:00:00	8	29	14.42
2019-04-09 22:00:00	9	28.17	14.5
2019-04-09 23:00:00	6	30.75	14.33
2019-04-10 00:00:00	28	30.44	14.67
2019-04-10 01:00:00	9	29.75	13.75
2019-04-10 02:00:00	2	38	17.58
2019-04-10 03:00:00	0	32.92	15.92
2019-04-10 04:00:00	0	33.67	15.33
2019-04-10 05:00:00	5	37.17	17.84
2019-04-10 06:00:00	7	29.67	14.59
2019-04-10 07:00:00	22	33.25	15.08
2019-04-10 08:00:00	2	26.59	12.83
2019-04-10 09:00:00	2	28.17	12.67
2019-04-10 10:00:00	3	29.33	13.33
2019-04-10 11:00:00	1	28.5	13.58
2019-04-10 12:00:00	4	19.17	9.17
2019-04-10 13:00:00	6	19.09	9.25
2019-04-10 14:00:00	19	22.75	10.67
2019-04-10 15:00:00	46	27.42	13.58
2019-04-10 16:00:00	29	34.17	16.67
2019-04-10 17:00:00	50	32	17.25
2019-04-10 18:00:00	130	36.42	18.33
2019-04-10 19:00:00	18	23.17	11.83
2019-04-10 20:00:00	5	27.58	13.33
2019-04-10 21:00:00	4	26.42	12.84
2019-04-10 22:00:00	6	27.33	13.09
2019-04-10 23:00:00	9	36.42	17.08
2019-04-11 00:00:00	4	28.67	13.78
2019-04-11 01:00:00	1	27.42	12.83
2019-04-11 02:00:00	1	27.67	12.5
2019-04-11 03:00:00	1	30.84	14.59
2019-04-11 04:00:00	0	29.92	14.25
2019-04-11 05:00:00	1	30.17	14.75
2019-04-11 06:00:00	2	27.5	13.17
2019-04-11 07:00:00	14	31.5	15.25
2019-04-11 08:00:00	1	28.75	13.75
2019-04-11 09:00:00	8	28.75	14.25
2019-04-11 10:00:00	20	25.42	12.42
2019-04-11 11:00:00	27	26.5	13.17
2019-04-11 12:00:00	11	22.34	11.25
2019-04-11 13:00:00	29	22.83	11.17
2019-04-11 14:00:00	4	20.83	10
2019-04-11 15:00:00	63	27.59	14
2019-04-11 16:00:00	12	18.5	9.34
2019-04-11 17:00:00	6	17.67	8.42
2019-04-11 18:00:00	56	29.25	14.67
2019-04-11 19:00:00	51	27.17	13.58
2019-04-11 20:00:00	39	30.42	15.59
2019-04-11 21:00:00	15	29.84	14.25
2019-04-11 22:00:00	3	24.08	11.59
2019-04-11 23:00:00	2	21.25	10.17
2019-04-12 00:00:00	3	16	7.45
2019-04-12 01:00:00	2	23.17	10.09
2019-04-12 02:00:00	0	19.59	8.83
2019-04-12 03:00:00	2	22.75	10.67
2019-04-12 04:00:00	0	22.34	10.17
2019-04-12 05:00:00	0	30	14
2019-04-12 06:00:00	1	30.67	15.08
2019-04-12 07:00:00	5	28.33	14.09
2019-04-12 08:00:00	6	26.42	13.08
2019-04-12 09:00:00	8	27	13.67
2019-04-12 10:00:00	8	26.42	13.17
2019-04-12 11:00:00	15	26.25	12.58
2019-04-12 12:00:00	8	20.92	10.33
2019-04-12 13:00:00	11	17.84	9.17
2019-04-12 14:00:00	0	18.92	9
2019-04-12 15:00:00	10	17.09	8.5
2019-04-12 16:00:00	19	18.75	9.34
2019-04-12 17:00:00	49	27.25	13.08
2019-04-12 18:00:00	39	25.59	12.33
2019-04-12 19:00:00	71	29.58	15.09
2019-04-12 20:00:00	44	27.75	13.75
2019-04-12 21:00:00	0	24.5	11.33
2019-04-12 22:00:00	9	25.25	12.42
2019-04-12 23:00:00	1	24.92	11.17
2019-04-13 00:00:00	4	27.11	12.89
2019-04-13 01:00:00	5	23.33	11.09
2019-04-13 02:00:00	0	18.92	9
2019-04-13 03:00:00	1	20.59	9.67
2019-04-13 04:00:00	2	20.92	9.33
2019-04-13 05:00:00	0	30.17	13.25
2019-04-13 06:00:00	1	30.92	14.25
2019-04-13 07:00:00	2	29.58	14.5
2019-04-13 08:00:00	1	32.67	15.33
2019-04-13 09:00:00	2	37.09	17.59
2019-04-13 10:00:00	6	30.92	14.67
2019-04-13 11:00:00	14	29.25	14.58
2019-04-13 12:00:00	3	17.92	8.92
2019-04-13 13:00:00	4	20.42	9.5
2019-04-13 14:00:00	5	23.83	11.5
2019-04-13 15:00:00	1	21.67	9.92
2019-04-13 16:00:00	1	21.08	9.92
2019-04-13 17:00:00	0	18.92	8.75
2019-04-13 18:00:00	7	21.17	10.75
2019-04-13 19:00:00	3	18.42	8.92
2019-04-13 20:00:00	2	20.67	9.67
2019-04-13 21:00:00	6	21.75	10.17
2019-04-13 22:00:00	3	22.83	10.67
2019-04-13 23:00:00	1	25.75	11.83
2019-04-14 00:00:00	11	34.44	15.44
2019-04-14 01:00:00	2	22.09	10.42
2019-04-14 02:00:00	2	26.17	12.25
2019-04-14 03:00:00	4	25.59	12
2019-04-14 04:00:00	0	22.58	10.42
2019-04-14 05:00:00	8	28.67	13.09
2019-04-14 06:00:00	2	23.92	11.17
2019-04-14 07:00:00	2	22.08	10.42
2019-04-14 08:00:00	0	23.34	10.75
2019-04-14 09:00:00	0	25.34	11.83
2019-04-14 10:00:00	6	21.58	10.67
2019-04-14 11:00:00	0	21	10.17
2019-04-14 12:00:00	0	18.84	8.92
2019-04-14 13:00:00	0	16.58	7.33
2019-04-14 14:00:00	7	18.25	8.59
2019-04-14 15:00:00	5	19.17	8.92
2019-04-14 16:00:00	1	16.5	7.67
2019-04-14 17:00:00	10	19.17	8.75
2019-04-14 18:00:00	12	21.58	10.42
2019-04-14 19:00:00	45	29.75	14
2019-04-14 20:00:00	6	20.92	11.17
2019-04-14 21:00:00	8	18.25	9.34
2019-04-14 22:00:00	9	23.34	10.75
2019-04-14 23:00:00	11	27.58	13.09
2019-04-15 00:00:00	0	27.22	13
2019-04-15 01:00:00	34	33.67	16.33
2019-04-15 02:00:00	11	31.42	14.83
2019-04-15 03:00:00	47	39.59	19
2019-04-15 04:00:00	45	43.75	21.08
2019-04-15 05:00:00	45	43.83	20.92
2019-04-15 06:00:00	40	32.42	16
2019-04-15 07:00:00	86	33.67	16.84
2019-04-15 08:00:00	100	31.33	16.5
2019-04-15 09:00:00	178	45.17	23
2019-04-15 10:00:00	106	36.33	19.33
2019-04-15 11:00:00	290	52.34	29.17
2019-04-15 12:00:00	26	19.42	12
2019-04-15 13:00:00	19	17.5	8.92
2019-04-15 14:00:00	33	21.67	10.33
2019-04-15 15:00:00	6	19.75	9.75
2019-04-15 16:00:00	7	17.67	8.33
2019-04-15 17:00:00	9	21.34	10.42
2019-04-15 18:00:00	3	26	12.17
2019-04-15 19:00:00	7	23.17	10.75
2019-04-15 20:00:00	44	28	13.33
2019-04-15 21:00:00	48	30.34	14.75
2019-04-15 22:00:00	10	23.5	11.42
2019-04-15 23:00:00	77	37.42	17.25
2019-04-16 00:00:00	72	44.11	22.22
2019-04-16 01:00:00	22	30.75	15
2019-04-16 02:00:00	52	32.92	16.75
2019-04-16 03:00:00	111	49	24.42
2019-04-16 04:00:00	99	55	26.92
2019-04-16 05:00:00	146	55	28.67
2019-04-16 06:00:00	103	46.09	23.5
2019-04-16 07:00:00	98	33.25	16.09
2019-04-16 08:00:00	110	33.58	18
2019-04-16 09:00:00	67	31	15.92
2019-04-16 10:00:00	374	48	29.5
2019-04-16 11:00:00	305	41.25	25.75
2019-04-16 12:00:00	139	37.17	19.75
2019-04-16 13:00:00	137	39	20.34
2019-04-16 14:00:00	67	31.58	15
2019-04-16 15:00:00	85	35.08	17.25
2019-04-16 16:00:00	146	41.25	21.67
2019-04-16 17:00:00	121	34.92	18.83
2019-04-16 18:00:00	7	26.5	12.17
2019-04-16 19:00:00	8	30.09	14.92
2019-04-16 20:00:00	3	27.25	12.75
2019-04-16 21:00:00	5	28.42	13.5
2019-04-16 22:00:00	9	26.84	13.83
2019-04-16 23:00:00	1	29	13.42
2019-04-17 00:00:00	3	27.11	12.44
2019-04-17 01:00:00	5	28.25	12.92
2019-04-17 02:00:00	0	36.67	16.42
2019-04-17 03:00:00	5	34.75	16.84
2019-04-17 04:00:00	2	33.09	15.58
2019-04-17 05:00:00	7	37.75	18.08
2019-04-17 06:00:00	9	30.75	15.25
2019-04-17 07:00:00	2	30.92	14.09
2019-04-17 08:00:00	36	30.25	15.59
2019-04-17 09:00:00	29	30.17	14.83
2019-04-17 10:00:00	197	44.25	24.09
2019-04-17 11:00:00	55	34	17.5
2019-04-17 12:00:00	24	20.84	10.17
2019-04-17 13:00:00	60	25.59	12.59
2019-04-17 14:00:00	48	24.75	13.42
2019-04-17 15:00:00	17	25.92	12
2019-04-17 16:00:00	3	33	15.75
2019-04-17 17:00:00	3	29.67	14.42
2019-04-17 18:00:00	23	30	15.25
2019-04-17 19:00:00	6	22.92	11.33
2019-04-17 20:00:00	13	29.92	13.75
2019-04-17 21:00:00	1	27.09	12.92
2019-04-17 22:00:00	10	27.84	13.59
2019-04-17 23:00:00	6	34.92	16.42
2019-04-18 00:00:00	9	30.56	14.78
2019-04-18 01:00:00	2	27.25	13.17
2019-04-18 02:00:00	1	26.67	11.84
2019-04-18 03:00:00	0	31.42	14.84
2019-04-18 04:00:00	8	31.5	14.58
2019-04-18 05:00:00	20	33.67	16
2019-04-18 06:00:00	6	28.42	13.75
2019-04-18 07:00:00	5	29.83	14.5
2019-04-18 08:00:00	10	29.34	14.92
2019-04-18 09:00:00	13	29.67	14.17
2019-04-18 10:00:00	4	25.25	11.59
2019-04-18 11:00:00	4	25.08	12.33
2019-04-18 12:00:00	10	21.84	10.92
2019-04-18 13:00:00	3	21.08	10.08
2019-04-18 14:00:00	21	24.25	14.42
2019-04-18 15:00:00	8	23.5	11.17
2019-04-18 16:00:00	2	18.75	8
2019-04-18 17:00:00	15	18.75	9.5
2019-04-18 18:00:00	7	22.42	11.17
2019-04-18 19:00:00	4	26	12.33
2019-04-18 20:00:00	3	28	13.25
2019-04-18 21:00:00	5	28.75	13.59
2019-04-18 22:00:00	5	25.17	11.75
2019-04-18 23:00:00	5	21.42	10.92
2019-04-19 00:00:00	9	20.66	9.22
2019-04-19 01:00:00	10	25.42	11.25
2019-04-19 02:00:00	1	19.59	9.25
2019-04-19 03:00:00	2	21.59	10.25
2019-04-19 04:00:00	0	22.67	10.42
2019-04-19 05:00:00	1	28.42	12.58
2019-04-19 06:00:00	1	31	15
2019-04-19 07:00:00	1	28.58	14
2019-04-19 08:00:00	16	28.84	13.92
2019-04-19 09:00:00	9	29.33	14
2019-04-19 10:00:00	4	27.34	12.59
2019-04-19 11:00:00	2	25.92	12.34
2019-04-19 12:00:00	1	21.42	10.33
2019-04-19 13:00:00	0	17.17	7.67
2019-04-19 14:00:00	1	18.5	8.83
2019-04-19 15:00:00	1	17	7.67
2019-04-19 16:00:00	0	17	7.83
2019-04-19 17:00:00	6	22.58	10.42
2019-04-19 18:00:00	2	23	11
2019-04-19 19:00:00	1	25.5	11.58
2019-04-19 20:00:00	0	24.67	11.17
2019-04-19 21:00:00	5	23.34	10.92
2019-04-19 22:00:00	0	25.25	11.33
2019-04-19 23:00:00	0	24.75	11
2019-04-20 00:00:00	1	26.78	12.89
2019-04-20 01:00:00	6	24.17	11.33
2019-04-20 02:00:00	0	18.59	8.83
2019-04-20 03:00:00	1	20.92	9.42
2019-04-20 04:00:00	1	20.59	9.92
2019-04-20 05:00:00	2	28.25	13.08
2019-04-20 06:00:00	0	29.34	13.5
2019-04-20 07:00:00	1	29.33	14.33
2019-04-20 08:00:00	2	32.17	14.92
2019-04-20 09:00:00	2	37.09	17.5
2019-04-20 10:00:00	2	29.25	13.67
2019-04-20 11:00:00	3	31.08	14.84
2019-04-20 12:00:00	3	18.09	8.75
2019-04-20 13:00:00	4	18.83	8.25
2019-04-20 14:00:00	4	23.67	11
2019-04-20 15:00:00	4	20.67	9.92
2019-04-20 16:00:00	5	22.17	10.67
2019-04-20 17:00:00	1	17.92	8.58
2019-04-20 18:00:00	3	21.67	10
2019-04-20 19:00:00	2	18.34	8.83
2019-04-20 20:00:00	4	19.75	9.58
2019-04-20 21:00:00	2	21.08	9.92
2019-04-20 22:00:00	0	21.33	9.83
2019-04-20 23:00:00	0	24.75	11.17
2019-04-21 00:00:00	9	29.89	14.44
2019-04-21 01:00:00	0	22	10.42
2019-04-21 02:00:00	0	24.75	11.17
2019-04-21 03:00:00	0	24.25	11.33
2019-04-21 04:00:00	0	22.25	10.25
2019-04-21 05:00:00	0	24.17	11.25
2019-04-21 06:00:00	0	23.17	10
2019-04-21 07:00:00	0	21.33	10
2019-04-21 08:00:00	0	22.25	10.08
2019-04-21 09:00:00	0	25.67	11.42
2019-04-21 10:00:00	0	21.17	10.08
2019-04-21 11:00:00	0	21.5	10.08
2019-04-21 12:00:00	0	18.84	8.92
2019-04-21 13:00:00	0	16.17	7.17
2019-04-21 14:00:00	2	18.5	8.5
2019-04-21 15:00:00	0	17.92	8.25
2019-04-21 16:00:00	0	17.17	7.75
2019-04-21 17:00:00	4	17.58	8
2019-04-21 18:00:00	4	19.08	9
2019-04-21 19:00:00	3	24.17	11.25
2019-04-21 20:00:00	3	22.67	10.33
2019-04-21 21:00:00	0	18.34	8.75
2019-04-21 22:00:00	3	21.25	9.75
2019-04-21 23:00:00	14	26.42	12.42
2019-04-22 00:00:00	4	29.11	14.44
2019-04-22 01:00:00	4	29.58	14.17
2019-04-22 02:00:00	5	29.83	14.17
2019-04-22 03:00:00	2	31.83	14.59
2019-04-22 04:00:00	0	32.83	14.75
2019-04-22 05:00:00	0	33	15.17
2019-04-22 06:00:00	1	28.84	13.75
2019-04-22 07:00:00	1	25.08	11.33
2019-04-22 08:00:00	11	27.42	13.33
2019-04-22 09:00:00	16	32	14.75
2019-04-22 10:00:00	5	31.83	15.67
2019-04-22 11:00:00	15	32.33	15.33
2019-04-22 12:00:00	61	23.92	12.75
2019-04-22 13:00:00	7	17.33	8
2019-04-22 14:00:00	2	19.42	8.75
2019-04-22 15:00:00	2	19.34	9.08
2019-04-22 16:00:00	25	19.83	9.42
2019-04-22 17:00:00	7	21.08	10.42
2019-04-22 18:00:00	7	26.42	12.34
2019-04-22 19:00:00	14	23.17	11.75
2019-04-22 20:00:00	0	22.92	10.58
2019-04-22 21:00:00	2	26.84	12.42
2019-04-22 22:00:00	5	22.84	11.17
2019-04-22 23:00:00	17	28	16.25
2019-04-23 00:00:00	0	34	16.33
2019-04-23 01:00:00	0	30.17	14.09
2019-04-23 02:00:00	0	26.83	11.5
2019-04-23 03:00:00	1	34	15.09
2019-04-23 04:00:00	0	39.59	18.5
2019-04-23 05:00:00	0	37.5	18.42
2019-04-23 06:00:00	2	37.09	17.25
2019-04-23 07:00:00	67	33.42	16.25
2019-04-23 08:00:00	121	44.92	23.67
2019-04-23 09:00:00	65	34.67	16.92
2019-04-23 10:00:00	122	37.83	19.92
2019-04-23 11:00:00	65	32.42	16.67
2019-04-23 12:00:00	37	33.83	17
2019-04-23 13:00:00	7	32.59	15.67
2019-04-23 14:00:00	8	26.75	13.42
2019-04-23 15:00:00	7	28.75	13.34
2019-04-23 16:00:00	5	33.67	15.75
2019-04-23 17:00:00	45	37	18.08
2019-04-23 18:00:00	14	25.75	13
2019-04-23 19:00:00	13	31.34	15.09
2019-04-23 20:00:00	31	30.08	14.58
2019-04-23 21:00:00	38	31.84	16.08
2019-04-23 22:00:00	3	26.42	13
2019-04-23 23:00:00	6	29.58	14.08
2019-04-24 00:00:00	0	26.56	12.45
2019-04-24 01:00:00	2	27.17	12.08
2019-04-24 02:00:00	1	35.08	15.92
2019-04-24 03:00:00	0	34.75	16.67
2019-04-24 04:00:00	0	32.67	15.08
2019-04-24 05:00:00	1	35.5	17.09
2019-04-24 06:00:00	6	31.25	15.67
2019-04-24 07:00:00	3	30	13.75
2019-04-24 08:00:00	12	29.42	14.42
2019-04-24 09:00:00	67	35.67	17.59
2019-04-24 10:00:00	81	35.34	17.75
2019-04-24 11:00:00	5	33.08	16.67
2019-04-24 12:00:00	14	19.75	10.67
2019-04-24 13:00:00	10	20.5	10.33
2019-04-24 14:00:00	5	24.75	11.67
2019-04-24 15:00:00	2	22.75	10.34
2019-04-24 16:00:00	11	32	15.5
2019-04-24 17:00:00	10	30.08	15.42
2019-04-24 18:00:00	9	30.17	15.17
2019-04-24 19:00:00	6	22.75	11.42
2019-04-24 20:00:00	4	25.83	11.67
2019-04-24 21:00:00	5	27.67	13
2019-04-24 22:00:00	2	27.17	12.84
2019-04-24 23:00:00	8	34.09	16.25
2019-04-25 00:00:00	0	30.33	14.78
2019-04-25 01:00:00	3	27.83	13.5
2019-04-25 02:00:00	4	27.25	12.08
2019-04-25 03:00:00	0	30.67	14.67
2019-04-25 04:00:00	3	30.67	14.75
2019-04-25 05:00:00	0	30.5	14.33
2019-04-25 06:00:00	1	28.09	13.42
2019-04-25 07:00:00	4	28.17	13.33
2019-04-25 08:00:00	0	29.17	14.09
2019-04-25 09:00:00	5	28.83	13.92
2019-04-25 10:00:00	3	24.17	11.58
2019-04-25 11:00:00	4	26.25	12.42
2019-04-25 12:00:00	4	21.25	10.58
2019-04-25 13:00:00	4	20.5	9.83
2019-04-25 14:00:00	7	22.42	10.17
2019-04-25 15:00:00	7	23.58	11.42
2019-04-25 16:00:00	5	19.09	9.5
2019-04-25 17:00:00	7	18	8.5
2019-04-25 18:00:00	6	20.83	10.33
2019-04-25 19:00:00	14	26.75	13.17
2019-04-25 20:00:00	20	28.08	13.33
2019-04-25 21:00:00	10	28.75	13.5
2019-04-25 22:00:00	2	25.17	12.33
2019-04-25 23:00:00	7	22.33	10.83
2019-04-26 00:00:00	3	19.67	9.55
2019-04-26 01:00:00	1	21.67	9.42
2019-04-26 02:00:00	2	20.58	9.25
2019-04-26 03:00:00	4	23.17	10.58
2019-04-26 04:00:00	49	37.34	17.25
2019-04-26 05:00:00	66	42.09	21
2019-04-26 06:00:00	14	35.5	17
2019-04-26 07:00:00	4	29.17	14.25
2019-04-26 08:00:00	9	27	13.5
2019-04-26 09:00:00	5	27.5	13.75
2019-04-26 10:00:00	18	26.75	13.75
2019-04-26 11:00:00	35	28.58	14.5
2019-04-26 12:00:00	6	21.58	10.5
2019-04-26 13:00:00	6	17.83	8.75
2019-04-26 14:00:00	5	17.5	8.58
2019-04-26 15:00:00	10	17.33	8.83
2019-04-26 16:00:00	14	18.75	9.08
2019-04-26 17:00:00	7	20.67	9.33
2019-04-26 18:00:00	16	24.5	12.25
2019-04-26 19:00:00	9	24.09	11.75
2019-04-26 20:00:00	6	25.34	11.92
2019-04-26 21:00:00	7	23	11.25
2019-04-26 22:00:00	0	25.25	11.58
2019-04-26 23:00:00	0	24.17	11.25
2019-04-27 00:00:00	0	26.22	12.33
2019-04-27 01:00:00	2	22.75	10.33
2019-04-27 02:00:00	6	19.59	10
2019-04-27 03:00:00	13	22.67	10.84
2019-04-27 04:00:00	2	20.92	9.83
2019-04-27 05:00:00	0	26.75	12.25
2019-04-27 06:00:00	10	31.92	15
2019-04-27 07:00:00	1	30.17	14.83
2019-04-27 08:00:00	2	30.92	14.67
2019-04-27 09:00:00	1	36.59	17.17
2019-04-27 10:00:00	4	28.67	13.92
2019-04-27 11:00:00	7	31.67	14.75
2019-04-27 12:00:00	0	18.67	9
2019-04-27 13:00:00	0	18	7.75
2019-04-27 14:00:00	1	24	10.75
2019-04-27 15:00:00	4	21.09	10.25
2019-04-27 16:00:00	38	26.25	13.33
2019-04-27 17:00:00	24	21.83	10.5
2019-04-27 18:00:00	15	25	11.92
2019-04-27 19:00:00	60	30.09	14.5
2019-04-27 20:00:00	32	28.67	14.17
2019-04-27 21:00:00	1	20.09	9.58
2019-04-27 22:00:00	1	21.67	9.92
2019-04-27 23:00:00	6	25.25	11.75
2019-04-28 00:00:00	64	37.56	18
2019-04-28 01:00:00	3	22.92	11.08
2019-04-28 02:00:00	0	23.33	10.67
2019-04-28 03:00:00	0	24.42	11.58
2019-04-28 04:00:00	0	21.75	10.25
2019-04-28 05:00:00	0	23.25	10.33
2019-04-28 06:00:00	0	22.67	10.67
2019-04-28 07:00:00	0	21.67	10.25
2019-04-28 08:00:00	0	21.59	10.17
2019-04-28 09:00:00	0	25.25	10.83
2019-04-28 10:00:00	0	21.67	10.5
2019-04-28 11:00:00	0	21	10.17
2019-04-28 12:00:00	0	19.67	9.17
2019-04-28 13:00:00	0	16.75	7.59
2019-04-28 14:00:00	12	18.25	9.09
2019-04-28 15:00:00	3	18.67	8.67
2019-04-28 16:00:00	0	16.75	7.5
2019-04-28 17:00:00	3	17.67	8.08
2019-04-28 18:00:00	5	18.92	9.17
2019-04-28 19:00:00	9	24.67	11.08
2019-04-28 20:00:00	8	23.67	11.33
2019-04-28 21:00:00	8	21.17	10.17
2019-04-28 22:00:00	2	20	8.83
2019-04-28 23:00:00	6	26.33	12.17
2019-04-29 00:00:00	0	29.33	14.22
2019-04-29 01:00:00	0	27.34	12.67
2019-04-29 02:00:00	3	29.08	14.25
2019-04-29 03:00:00	8	33.75	16.25
2019-04-29 04:00:00	12	34.17	16
2019-04-29 05:00:00	9	35.59	17.67
2019-04-29 06:00:00	18	31.42	16.08
2019-04-29 07:00:00	65	33.75	17.08
2019-04-29 08:00:00	9	26.25	12.75
2019-04-29 09:00:00	31	32	14.92
2019-04-29 10:00:00	23	34.25	17.08
2019-04-29 11:00:00	6	29.42	13.75
2019-04-29 12:00:00	11	26.25	13.5
2019-04-29 13:00:00	10	17.08	8.67
2019-04-29 14:00:00	8	18.84	9.17
2019-04-29 15:00:00	7	19.92	9.83
2019-04-29 16:00:00	6	18	8.67
2019-04-29 17:00:00	6	21.08	10.17
2019-04-29 18:00:00	11	25.25	12.42
2019-04-29 19:00:00	3	22.33	10.5
2019-04-29 20:00:00	11	24	11.33
2019-04-29 21:00:00	7	26.17	13.17
2019-04-29 22:00:00	14	22.83	12.17
2019-04-29 23:00:00	2	25.42	11.34
2019-04-30 00:00:00	0	33.78	15.56
2019-04-30 01:00:00	1	31.5	14.83
2019-04-30 02:00:00	0	25.75	12
2019-04-30 03:00:00	0	31	13.58
2019-04-30 04:00:00	0	38.92	18.5
2019-04-30 05:00:00	0	37.42	18.17
2019-04-30 06:00:00	1	36.5	17.33
2019-04-30 07:00:00	4	28.33	13.83
2019-04-30 08:00:00	2	35.67	15.75
2019-04-30 09:00:00	36	34.42	17.67
2019-04-30 10:00:00	5	32.33	15.33
2019-04-30 11:00:00	6	33.25	16.25
2019-04-30 12:00:00	5	31.25	15.17
2019-04-30 13:00:00	9	31.58	15.75
2019-04-30 14:00:00	7	27.17	13.17
2019-04-30 15:00:00	5	27.5	13.42
2019-04-30 16:00:00	2	32.42	15.42
2019-04-30 17:00:00	10	33	16.59
2019-04-30 18:00:00	7	27.25	12.92
2019-04-30 19:00:00	11	30.83	15.08
2019-04-30 20:00:00	5	26.5	12.92
2019-04-30 21:00:00	3	30	13.83
2019-04-30 22:00:00	103	34.09	18.42
2019-04-30 23:00:00	121	42	21.84
2019-05-01 00:00:00	27	31.78	15.56

## Sheet: PM 03240 02
Data/Hora	Intensidade(carros/hora)	Ocupacao(%)	Carga(%)
2019-04-01 00:00:00	0	0	0
2019-04-01 01:00:00	0	0	0
2019-04-01 02:00:00	0	0	0
2019-04-01 03:00:00	0	0	0
2019-04-01 04:00:00	0	0	0
2019-04-01 05:00:00	0	0	0
2019-04-01 06:00:00	0	0	0
2019-04-01 07:00:00	0	0	0
2019-04-01 08:00:00	0	0	0
2019-04-01 09:00:00	0	0	0
2019-04-01 10:00:00	0	0	0
2019-04-01 11:00:00	0	0	0
2019-04-01 12:00:00	0	0	0
2019-04-01 13:00:00	0	0	0
2019-04-01 14:00:00	0	0	0
2019-04-01 15:00:00	0	0	0
2019-04-01 16:00:00	0	0	0
2019-04-01 17:00:00	0	0	0
2019-04-01 18:00:00	0	0	0
2019-04-01 19:00:00	0	0	0
2019-04-01 20:00:00	0	0	0
2019-04-01 21:00:00	0	0	0
2019-04-01 22:00:00	0	0	0
2019-04-01 23:00:00	0	0	0
2019-04-02 00:00:00	0	0	0
2019-04-02 01:00:00	0	0	0
2019-04-02 02:00:00	0	0	0
2019-04-02 03:00:00	0	0	0
2019-04-02 04:00:00	0	0	0
2019-04-02 05:00:00	0	0	0
2019-04-02 06:00:00	0	0	0
2019-04-02 07:00:00	0	0	0
2019-04-02 08:00:00	0	0	0
2019-04-02 09:00:00	0	0	0
2019-04-02 10:00:00	0	0	0
2019-04-02 11:00:00	0	0	0
2019-04-02 12:00:00	0	0	0
2019-04-02 13:00:00	0	0	0
2019-04-02 14:00:00	0	0	0
2019-04-02 15:00:00	0	0	0
2019-04-02 16:00:00	0	0	0
2019-04-02 17:00:00	0	0	0
2019-04-02 18:00:00	0	0	0
2019-04-02 19:00:00	0	0	0
2019-04-02 20:00:00	0	0	0
2019-04-02 21:00:00	0	0	0
2019-04-02 22:00:00	0	0	0
2019-04-02 23:00:00	0	0	0
2019-04-03 00:00:00	0	0	0
2019-04-03 01:00:00	0	0	0
2019-04-03 02:00:00	0	0	0
2019-04-03 03:00:00	0	0	0
2019-04-03 04:00:00	0	0	0
2019-04-03 05:00:00	0	0	0
2019-04-03 06:00:00	0	0	0
2019-04-03 07:00:00	0	0	0
2019-04-03 08:00:00	0	0	0
2019-04-03 09:00:00	0	0	0
2019-04-03 10:00:00	0	0	0
2019-04-03 11:00:00	0	0	0
2019-04-03 12:00:00	0	0	0
2019-04-03 13:00:00	0	0	0
2019-04-03 14:00:00	0	0	0
2019-04-03 15:00:00	0	0	0
2019-04-03 16:00:00	0	0	0
2019-04-03 17:00:00	0	0	0
2019-04-03 18:00:00	0	0	0
2019-04-03 19:00:00	0	0	0
2019-04-03 20:00:00	0	0	0
2019-04-03 21:00:00	0	0	0
2019-04-03 22:00:00	0	0	0
2019-04-03 23:00:00	0	0	0
2019-04-04 00:00:00	0	0	0
2019-04-04 01:00:00	0	0	0
2019-04-04 02:00:00	0	0	0
2019-04-04 03:00:00	0	0	0
2019-04-04 04:00:00	0	0	0
2019-04-04 05:00:00	0	0	0
2019-04-04 06:00:00	0	0	0
2019-04-04 07:00:00	0	0	0
2019-04-04 08:00:00	0	0	0
2019-04-04 09:00:00	0	0	0
2019-04-04 10:00:00	0	0	0
2019-04-04 11:00:00	0	0	0
2019-04-04 12:00:00	0	0	0
2019-04-04 13:00:00	0	0	0
2019-04-04 14:00:00	0	0	0
2019-04-04 15:00:00	0	0	0
2019-04-04 16:00:00	0	0	0
2019-04-04 17:00:00	0	0	0
2019-04-04 18:00:00	0	0	0
2019-04-04 19:00:00	0	0	0
2019-04-04 20:00:00	0	0	0
2019-04-04 21:00:00	0	0	0
2019-04-04 22:00:00	0	0	0
2019-04-04 23:00:00	0	0	0
2019-04-05 00:00:00	0	0	0
2019-04-05 01:00:00	0	0	0
2019-04-05 02:00:00	0	0	0
2019-04-05 03:00:00	0	0	0
2019-04-05 04:00:00	0	0	0
2019-04-05 05:00:00	0	0	0
2019-04-05 06:00:00	0	0	0
2019-04-05 07:00:00	0	0	0
2019-04-05 08:00:00	0	0	0
2019-04-05 09:00:00	0	0	0
2019-04-05 10:00:00	0	0	0
2019-04-05 11:00:00	0	0	0
2019-04-05 12:00:00	0	0	0
2019-04-05 13:00:00	0	0	0
2019-04-05 14:00:00	0	0	0
2019-04-05 15:00:00	0	0	0
2019-04-05 16:00:00	0	0	0
2019-04-05 17:00:00	0	0	0
2019-04-05 18:00:00	0	0	0
2019-04-05 19:00:00	0	0	0
2019-04-05 20:00:00	0	0	0
2019-04-05 21:00:00	0	0	0
2019-04-05 22:00:00	0	0	0
2019-04-05 23:00:00	0	0	0
2019-04-06 00:00:00	0	0	0
2019-04-06 01:00:00	0	0	0
2019-04-06 02:00:00	0	0	0
2019-04-06 03:00:00	0	0	0
2019-04-06 04:00:00	0	0	0
2019-04-06 05:00:00	0	0	0
2019-04-06 06:00:00	0	0	0
2019-04-06 07:00:00	0	0	0
2019-04-06 08:00:00	0	0	0
2019-04-06 09:00:00	0	0	0
2019-04-06 10:00:00	0	0	0
2019-04-06 11:00:00	0	0	0
2019-04-06 12:00:00	0	0	0
2019-04-06 13:00:00	0	0	0
2019-04-06 14:00:00	0	0	0
2019-04-06 15:00:00	0	0	0
2019-04-06 16:00:00	0	0	0
2019-04-06 17:00:00	0	0	0
2019-04-06 18:00:00	0	0	0
2019-04-06 19:00:00	0	0	0
2019-04-06 20:00:00	0	0	0
2019-04-06 21:00:00	0	0	0
2019-04-06 22:00:00	0	0	0
2019-04-06 23:00:00	0	0	0
2019-04-07 00:00:00	0	0	0
2019-04-07 01:00:00	0	0	0
2019-04-07 02:00:00	0	0	0
2019-04-07 03:00:00	0	0	0
2019-04-07 04:00:00	0	0	0
2019-04-07 05:00:00	0	0	0
2019-04-07 06:00:00	0	0	0
2019-04-07 07:00:00	0	0	0
2019-04-07 08:00:00	0	0	0
2019-04-07 09:00:00	0	0	0
2019-04-07 10:00:00	0	0	0
2019-04-07 11:00:00	0	0	0
2019-04-07 12:00:00	0	0	0
2019-04-07 13:00:00	0	0	0
2019-04-07 14:00:00	0	0	0
2019-04-07 15:00:00	0	0	0
2019-04-07 16:00:00	0	0	0
2019-04-07 17:00:00	0	0	0
2019-04-07 18:00:00	0	0	0
2019-04-07 19:00:00	0	0	0
2019-04-07 20:00:00	0	0	0
2019-04-07 21:00:00	0	0	0
2019-04-07 22:00:00	0	0	0
2019-04-07 23:00:00	0	0	0
2019-04-08 00:00:00	0	0	0
2019-04-08 01:00:00	0	0	0
2019-04-08 02:00:00	0	0	0
2019-04-08 03:00:00	0	0	0
2019-04-08 04:00:00	0	0	0
2019-04-08 05:00:00	0	0	0
2019-04-08 06:00:00	0	0	0
2019-04-08 07:00:00	0	0	0
2019-04-08 08:00:00	0	0	0
2019-04-08 09:00:00	0	0	0
2019-04-08 10:00:00	0	0	0
2019-04-08 11:00:00	0	0	0
2019-04-08 12:00:00	0	0	0
2019-04-08 13:00:00	0	0	0
2019-04-08 14:00:00	0	0	0
2019-04-08 15:00:00	0	0	0
2019-04-08 16:00:00	0	0	0
2019-04-08 17:00:00	0	0	0
2019-04-08 18:00:00	0	0	0
2019-04-08 19:00:00	0	0	0
2019-04-08 20:00:00	0	0	0
2019-04-08 21:00:00	0	0	0
2019-04-08 22:00:00	0	0	0
2019-04-08 23:00:00	0	0	0
2019-04-09 00:00:00	0	0	0
2019-04-09 01:00:00	0	0	0
2019-04-09 02:00:00	0	0	0
2019-04-09 03:00:00	0	0	0
2019-04-09 04:00:00	0	0	0
2019-04-09 05:00:00	0	0	0
2019-04-09 06:00:00	0	0	0
2019-04-09 07:00:00	0	0	0
2019-04-09 08:00:00	0	0	0
2019-04-09 09:00:00	0	0	0
2019-04-09 10:00:00	0	0	0
2019-04-09 11:00:00	0	0	0
2019-04-09 12:00:00	0	0	0
2019-04-09 13:00:00	0	0	0
2019-04-09 14:00:00	0	0	0
2019-04-09 15:00:00	0	0	0
2019-04-09 16:00:00	0	0	0
2019-04-09 17:00:00	0	0	0
2019-04-09 18:00:00	0	0	0
2019-04-09 19:00:00	0	0	0
2019-04-09 20:00:00	0	0	0
2019-04-09 21:00:00	0	0	0
2019-04-09 22:00:00	0	0	0
2019-04-09 23:00:00	0	0	0
2019-04-10 00:00:00	0	0	0
2019-04-10 01:00:00	0	0	0
2019-04-10 02:00:00	0	0	0
2019-04-10 03:00:00	0	0	0
2019-04-10 04:00:00	0	0	0
2019-04-10 05:00:00	0	0	0
2019-04-10 06:00:00	0	0	0
2019-04-10 07:00:00	0	0	0
2019-04-10 08:00:00	0	0	0
2019-04-10 09:00:00	0	0	0
2019-04-10 10:00:00	0	0	0
2019-04-10 11:00:00	0	0	0
2019-04-10 12:00:00	0	0	0
2019-04-10 13:00:00	0	0	0
2019-04-10 14:00:00	0	0	0
2019-04-10 15:00:00	0	0	0
2019-04-10 16:00:00	0	0	0
2019-04-10 17:00:00	0	0	0
2019-04-10 18:00:00	0	0	0
2019-04-10 19:00:00	0	0	0
2019-04-10 20:00:00	0	0	0
2019-04-10 21:00:00	0	0	0
2019-04-10 22:00:00	0	0	0
2019-04-10 23:00:00	0	0	0
2019-04-11 00:00:00	0	0	0
2019-04-11 01:00:00	0	0	0
2019-04-11 02:00:00	0	0	0
2019-04-11 03:00:00	0	0	0
2019-04-11 04:00:00	0	0	0
2019-04-11 05:00:00	0	0	0
2019-04-11 06:00:00	0	0	0
2019-04-11 07:00:00	0	0	0
2019-04-11 08:00:00	0	0	0
2019-04-11 09:00:00	0	0	0
2019-04-11 10:00:00	0	0	0
2019-04-11 11:00:00	0	0	0
2019-04-11 12:00:00	0	0	0
2019-04-11 13:00:00	0	0	0
2019-04-11 14:00:00	0	0	0
2019-04-11 15:00:00	0	0	0
2019-04-11 16:00:00	0	0	0
2019-04-11 17:00:00	0	0	0
2019-04-11 18:00:00	0	0	0
2019-04-11 19:00:00	0	0	0
2019-04-11 20:00:00	0	0	0
2019-04-11 21:00:00	0	0	0
2019-04-11 22:00:00	0	0	0
2019-04-11 23:00:00	0	0	0
2019-04-12 00:00:00	0	0	0
2019-04-12 01:00:00	0	0	0
2019-04-12 02:00:00	0	0	0
2019-04-12 03:00:00	0	0	0
2019-04-12 04:00:00	0	0	0
2019-04-12 05:00:00	0	0	0
2019-04-12 06:00:00	0	0	0
2019-04-12 07:00:00	0	0	0
2019-04-12 08:00:00	0	0	0
2019-04-12 09:00:00	0	0	0
2019-04-12 10:00:00	0	0	0
2019-04-12 11:00:00	0	0	0
2019-04-12 12:00:00	0	0	0
2019-04-12 13:00:00	0	0	0
2019-04-12 14:00:00	0	0	0
2019-04-12 15:00:00	0	0	0
2019-04-12 16:00:00	0	0	0
2019-04-12 17:00:00	0	0	0
2019-04-12 18:00:00	0	0	0
2019-04-12 19:00:00	0	0	0
2019-04-12 20:00:00	0	0	0
2019-04-12 21:00:00	0	0	0
2019-04-12 22:00:00	0	0	0
2019-04-12 23:00:00	0	0	0
2019-04-13 00:00:00	0	0	0
2019-04-13 01:00:00	0	0	0
2019-04-13 02:00:00	0	0	0
2019-04-13 03:00:00	0	0	0
2019-04-13 04:00:00	0	0	0
2019-04-13 05:00:00	0	0	0
2019-04-13 06:00:00	0	0	0
2019-04-13 07:00:00	0	0	0
2019-04-13 08:00:00	0	0	0
2019-04-13 09:00:00	0	0	0
2019-04-13 10:00:00	0	0	0
2019-04-13 11:00:00	0	0	0
2019-04-13 12:00:00	0	0	0
2019-04-13 13:00:00	0	0	0
2019-04-13 14:00:00	0	0	0
2019-04-13 15:00:00	0	0	0
2019-04-13 16:00:00	0	0	0
2019-04-13 17:00:00	0	0	0
2019-04-13 18:00:00	0	0	0
2019-04-13 19:00:00	0	0	0
2019-04-13 20:00:00	0	0	0
2019-04-13 21:00:00	0	0	0
2019-04-13 22:00:00	0	0	0
2019-04-13 23:00:00	0	0	0
2019-04-14 00:00:00	0	0	0
2019-04-14 01:00:00	0	0	0
2019-04-14 02:00:00	0	0	0
2019-04-14 03:00:00	0	0	0
2019-04-14 04:00:00	0	0	0
2019-04-14 05:00:00	0	0	0
2019-04-14 06:00:00	0	0	0
2019-04-14 07:00:00	0	0	0
2019-04-14 08:00:00	0	0	0
2019-04-14 09:00:00	0	0	0
2019-04-14 10:00:00	0	0	0
2019-04-14 11:00:00	0	0	0
2019-04-14 12:00:00	0	0	0
2019-04-14 13:00:00	0	0	0
2019-04-14 14:00:00	0	0	0
2019-04-14 15:00:00	0	0	0
2019-04-14 16:00:00	0	0	0
2019-04-14 17:00:00	0	0	0
2019-04-14 18:00:00	0	0	0
2019-04-14 19:00:00	0	0	0
2019-04-14 20:00:00	0	0	0
2019-04-14 21:00:00	0	0	0
2019-04-14 22:00:00	0	0	0
2019-04-14 23:00:00	0	0	0
2019-04-15 00:00:00	0	0	0
2019-04-15 01:00:00	0	0	0
2019-04-15 02:00:00	0	0	0
2019-04-15 03:00:00	0	0	0
2019-04-15 04:00:00	0	0	0
2019-04-15 05:00:00	0	0	0
2019-04-15 06:00:00	0	0	0
2019-04-15 07:00:00	0	0	0
2019-04-15 08:00:00	0	0	0
2019-04-15 09:00:00	0	0	0
2019-04-15 10:00:00	0	0	0
2019-04-15 11:00:00	0	0	0
2019-04-15 12:00:00	0	0	0
2019-04-15 13:00:00	0	0	0
2019-04-15 14:00:00	0	0	0
2019-04-15 15:00:00	0	0	0
2019-04-15 16:00:00	0	0	0
2019-04-15 17:00:00	0	0	0
2019-04-15 18:00:00	0	0	0
2019-04-15 19:00:00	0	0	0
2019-04-15 20:00:00	0	0	0
2019-04-15 21:00:00	0	0	0
2019-04-15 22:00:00	0	0	0
2019-04-15 23:00:00	0	0	0
2019-04-16 00:00:00	0	0	0
2019-04-16 01:00:00	0	0	0
2019-04-16 02:00:00	0	0	0
2019-04-16 03:00:00	0	0	0
2019-04-16 04:00:00	0	0	0
2019-04-16 05:00:00	0	0	0
2019-04-16 06:00:00	0	0	0
2019-04-16 07:00:00	0	0	0
2019-04-16 08:00:00	0	0	0
2019-04-16 09:00:00	0	0	0
2019-04-16 10:00:00	0	0	0
2019-04-16 11:00:00	0	0	0
2019-04-16 12:00:00	0	0	0
2019-04-16 13:00:00	0	0	0
2019-04-16 14:00:00	0	0	0
2019-04-16 15:00:00	0	0	0
2019-04-16 16:00:00	0	0	0
2019-04-16 17:00:00	0	0	0
2019-04-16 18:00:00	0	0	0
2019-04-16 19:00:00	0	0	0
2019-04-16 20:00:00	0	0	0
2019-04-16 21:00:00	0	0	0
2019-04-16 22:00:00	0	0	0
2019-04-16 23:00:00	0	0	0
2019-04-17 00:00:00	0	0	0
2019-04-17 01:00:00	0	0	0
2019-04-17 02:00:00	0	0	0
2019-04-17 03:00:00	0	0	0
2019-04-17 04:00:00	0	0	0
2019-04-17 05:00:00	0	0	0
2019-04-17 06:00:00	0	0	0
2019-04-17 07:00:00	0	0	0
2019-04-17 08:00:00	0	0	0
2019-04-17 09:00:00	0	0	0
2019-04-17 10:00:00	0	0	0
2019-04-17 11:00:00	0	0	0
2019-04-17 12:00:00	0	0	0
2019-04-17 13:00:00	0	0	0
2019-04-17 14:00:00	0	0	0
2019-04-17 15:00:00	0	0	0
2019-04-17 16:00:00	0	0	0
2019-04-17 17:00:00	0	0	0
2019-04-17 18:00:00	0	0	0
2019-04-17 19:00:00	0	0	0
2019-04-17 20:00:00	0	0	0
2019-04-17 21:00:00	0	0	0
2019-04-17 22:00:00	0	0	0
2019-04-17 23:00:00	0	0	0
2019-04-18 00:00:00	0	0	0
2019-04-18 01:00:00	0	0	0
2019-04-18 02:00:00	0	0	0
2019-04-18 03:00:00	0	0	0
2019-04-18 04:00:00	0	0	0
2019-04-18 05:00:00	0	0	0
2019-04-18 06:00:00	0	0	0
2019-04-18 07:00:00	0	0	0
2019-04-18 08:00:00	0	0	0
2019-04-18 09:00:00	0	0	0
2019-04-18 10:00:00	0	0	0
2019-04-18 11:00:00	0	0	0
2019-04-18 12:00:00	0	0	0
2019-04-18 13:00:00	0	0	0
2019-04-18 14:00:00	0	0	0
2019-04-18 15:00:00	0	0	0
2019-04-18 16:00:00	0	0	0
2019-04-18 17:00:00	0	0	0
2019-04-18 18:00:00	0	0	0
2019-04-18 19:00:00	0	0	0
2019-04-18 20:00:00	0	0	0
2019-04-18 21:00:00	0	0	0
2019-04-18 22:00:00	0	0	0
2019-04-18 23:00:00	0	0	0
2019-04-19 00:00:00	0	0	0
2019-04-19 01:00:00	0	0	0
2019-04-19 02:00:00	0	0	0
2019-04-19 03:00:00	0	0	0
2019-04-19 04:00:00	0	0	0
2019-04-19 05:00:00	0	0	0
2019-04-19 06:00:00	0	0	0
2019-04-19 07:00:00	0	0	0
2019-04-19 08:00:00	0	0	0
2019-04-19 09:00:00	0	0	0
2019-04-19 10:00:00	0	0	0
2019-04-19 11:00:00	0	0	0
2019-04-19 12:00:00	0	0	0
2019-04-19 13:00:00	0	0	0
2019-04-19 14:00:00	0	0	0
2019-04-19 15:00:00	0	0	0
2019-04-19 16:00:00	0	0	0
2019-04-19 17:00:00	0	0	0
2019-04-19 18:00:00	0	0	0
2019-04-19 19:00:00	0	0	0
2019-04-19 20:00:00	0	0	0
2019-04-19 21:00:00	0	0	0
2019-04-19 22:00:00	0	0	0
2019-04-19 23:00:00	0	0	0
2019-04-20 00:00:00	0	0	0
2019-04-20 01:00:00	0	0	0
2019-04-20 02:00:00	0	0	0
2019-04-20 03:00:00	0	0	0
2019-04-20 04:00:00	0	0	0
2019-04-20 05:00:00	0	0	0
2019-04-20 06:00:00	0	0	0
2019-04-20 07:00:00	0	0	0
2019-04-20 08:00:00	0	0	0
2019-04-20 09:00:00	0	0	0
2019-04-20 10:00:00	0	0	0
2019-04-20 11:00:00	0	0	0
2019-04-20 12:00:00	0	0	0
2019-04-20 13:00:00	0	0	0
2019-04-20 14:00:00	0	0	0
2019-04-20 15:00:00	0	0	0
2019-04-20 16:00:00	0	0	0
2019-04-20 17:00:00	0	0	0
2019-04-20 18:00:00	0	0	0
2019-04-20 19:00:00	0	0	0
2019-04-20 20:00:00	0	0	0
2019-04-20 21:00:00	0	0	0
2019-04-20 22:00:00	0	0	0
2019-04-20 23:00:00	0	0	0
2019-04-21 00:00:00	0	0	0
2019-04-21 01:00:00	0	0	0
2019-04-21 02:00:00	0	0	0
2019-04-21 03:00:00	0	0	0
2019-04-21 04:00:00	0	0	0
2019-04-21 05:00:00	0	0	0
2019-04-21 06:00:00	0	0	0
2019-04-21 07:00:00	0	0	0
2019-04-21 08:00:00	0	0	0
2019-04-21 09:00:00	0	0	0
2019-04-21 10:00:00	0	0	0
2019-04-21 11:00:00	0	0	0
2019-04-21 12:00:00	0	0	0
2019-04-21 13:00:00	0	0	0
2019-04-21 14:00:00	0	0	0
2019-04-21 15:00:00	0	0	0
2019-04-21 16:00:00	0	0	0
2019-04-21 17:00:00	0	0	0
2019-04-21 18:00:00	0	0	0
2019-04-21 19:00:00	0	0	0
2019-04-21 20:00:00	0	0	0
2019-04-21 21:00:00	0	0	0
2019-04-21 22:00:00	0	0	0
2019-04-21 23:00:00	0	0	0
2019-04-22 00:00:00	0	0	0
2019-04-22 01:00:00	0	0	0
2019-04-22 02:00:00	0	0	0
2019-04-22 03:00:00	0	0	0
2019-04-22 04:00:00	0	0	0
2019-04-22 05:00:00	0	0	0
2019-04-22 06:00:00	0	0	0
2019-04-22 07:00:00	0	0	0
2019-04-22 08:00:00	0	0	0
2019-04-22 09:00:00	0	0	0
2019-04-22 10:00:00	0	0	0
2019-04-22 11:00:00	0	0	0
2019-04-22 12:00:00	0	0	0
2019-04-22 13:00:00	0	0	0
2019-04-22 14:00:00	0	0	0
2019-04-22 15:00:00	0	0	0
2019-04-22 16:00:00	0	0	0
2019-04-22 17:00:00	0	0	0
2019-04-22 18:00:00	0	0	0
2019-04-22 19:00:00	0	0	0
2019-04-22 20:00:00	0	0	0
2019-04-22 21:00:00	0	0	0
2019-04-22 22:00:00	0	0	0
2019-04-22 23:00:00	0	0	0
2019-04-23 00:00:00	0	0	0
2019-04-23 01:00:00	0	0	0
2019-04-23 02:00:00	0	0	0
2019-04-23 03:00:00	0	0	0
2019-04-23 04:00:00	0	0	0
2019-04-23 05:00:00	0	0	0
2019-04-23 06:00:00	0	0	0
2019-04-23 07:00:00	0	0	0
2019-04-23 08:00:00	0	0	0
2019-04-23 09:00:00	0	0	0
2019-04-23 10:00:00	0	0	0
2019-04-23 11:00:00	0	0	0
2019-04-23 12:00:00	0	0	0
2019-04-23 13:00:00	0	0	0
2019-04-23 14:00:00	0	0	0
2019-04-23 15:00:00	0	0	0
2019-04-23 16:00:00	0	0	0
2019-04-23 17:00:00	0	0	0
2019-04-23 18:00:00	0	0	0
2019-04-23 19:00:00	0	0	0
2019-04-23 20:00:00	0	0	0
2019-04-23 21:00:00	0	0	0
2019-04-23 22:00:00	0	0	0
2019-04-23 23:00:00	0	0	0
2019-04-24 00:00:00	0	0	0
2019-04-24 01:00:00	0	0	0
2019-04-24 02:00:00	0	0	0
2019-04-24 03:00:00	0	0	0
2019-04-24 04:00:00	0	0	0
2019-04-24 05:00:00	0	0	0
2019-04-24 06:00:00	0	0	0
2019-04-24 07:00:00	0	0	0
2019-04-24 08:00:00	0	0	0
2019-04-24 09:00:00	0	0	0
2019-04-24 10:00:00	0	0	0
2019-04-24 11:00:00	0	0	0
2019-04-24 12:00:00	0	0	0
2019-04-24 13:00:00	0	0	0
2019-04-24 14:00:00	0	0	0
2019-04-24 15:00:00	0	0	0
2019-04-24 16:00:00	0	0	0
2019-04-24 17:00:00	0	0	0
2019-04-24 18:00:00	0	0	0
2019-04-24 19:00:00	0	0	0
2019-04-24 20:00:00	0	0	0
2019-04-24 21:00:00	0	0	0
2019-04-24 22:00:00	0	0	0
2019-04-24 23:00:00	0	0	0
2019-04-25 00:00:00	0	0	0
2019-04-25 01:00:00	0	0	0
2019-04-25 02:00:00	0	0	0
2019-04-25 03:00:00	0	0	0
2019-04-25 04:00:00	0	0	0
2019-04-25 05:00:00	0	0	0
2019-04-25 06:00:00	0	0	0
2019-04-25 07:00:00	0	0	0
2019-04-25 08:00:00	0	0	0
2019-04-25 09:00:00	0	0	0
2019-04-25 10:00:00	0	0	0
2019-04-25 11:00:00	0	0	0
2019-04-25 12:00:00	0	0	0
2019-04-25 13:00:00	0	0	0
2019-04-25 14:00:00	0	0	0
2019-04-25 15:00:00	0	0	0
2019-04-25 16:00:00	0	0	0
2019-04-25 17:00:00	0	0	0
2019-04-25 18:00:00	0	0	0
2019-04-25 19:00:00	0	0	0
2019-04-25 20:00:00	0	0	0
2019-04-25 21:00:00	0	0	0
2019-04-25 22:00:00	0	0	0
2019-04-25 23:00:00	0	0	0
2019-04-26 00:00:00	0	0	0
2019-04-26 01:00:00	0	0	0
2019-04-26 02:00:00	0	0	0
2019-04-26 03:00:00	0	0	0
2019-04-26 04:00:00	0	0	0
2019-04-26 05:00:00	0	0	0
2019-04-26 06:00:00	0	0	0
2019-04-26 07:00:00	0	0	0
2019-04-26 08:00:00	0	0	0
2019-04-26 09:00:00	0	0	0
2019-04-26 10:00:00	0	0	0
2019-04-26 11:00:00	0	0	0
2019-04-26 12:00:00	0	0	0
2019-04-26 13:00:00	0	0	0
2019-04-26 14:00:00	0	0	0
2019-04-26 15:00:00	0	0	0
2019-04-26 16:00:00	0	0	0
2019-04-26 17:00:00	0	0	0
2019-04-26 18:00:00	0	0	0
2019-04-26 19:00:00	0	0	0
2019-04-26 20:00:00	0	0	0
2019-04-26 21:00:00	0	0	0
2019-04-26 22:00:00	0	0	0
2019-04-26 23:00:00	0	0	0
2019-04-27 00:00:00	0	0	0
2019-04-27 01:00:00	0	0	0
2019-04-27 02:00:00	0	0	0
2019-04-27 03:00:00	0	0	0
2019-04-27 04:00:00	0	0	0
2019-04-27 05:00:00	0	0	0
2019-04-27 06:00:00	0	0	0
2019-04-27 07:00:00	0	0	0
2019-04-27 08:00:00	0	0	0
2019-04-27 09:00:00	0	0	0
2019-04-27 10:00:00	0	0	0
2019-04-27 11:00:00	0	0	0
2019-04-27 12:00:00	0	0	0
2019-04-27 13:00:00	0	0	0
2019-04-27 14:00:00	0	0	0
2019-04-27 15:00:00	0	0	0
2019-04-27 16:00:00	0	0	0
2019-04-27 17:00:00	0	0	0
2019-04-27 18:00:00	0	0	0
2019-04-27 19:00:00	0	0	0
2019-04-27 20:00:00	0	0	0
2019-04-27 21:00:00	0	0	0
2019-04-27 22:00:00	0	0	0
2019-04-27 23:00:00	0	0	0
2019-04-28 00:00:00	0	0	0
2019-04-28 01:00:00	0	0	0
2019-04-28 02:00:00	0	0	0
2019-04-28 03:00:00	0	0	0
2019-04-28 04:00:00	0	0	0
2019-04-28 05:00:00	0	0	0
2019-04-28 06:00:00	0	0	0
2019-04-28 07:00:00	0	0	0
2019-04-28 08:00:00	0	0	0
2019-04-28 09:00:00	0	0	0
2019-04-28 10:00:00	0	0	0
2019-04-28 11:00:00	0	0	0
2019-04-28 12:00:00	0	0	0
2019-04-28 13:00:00	0	0	0
2019-04-28 14:00:00	0	0	0
2019-04-28 15:00:00	0	0	0
2019-04-28 16:00:00	0	0	0
2019-04-28 17:00:00	0	0	0
2019-04-28 18:00:00	0	0	0
2019-04-28 19:00:00	0	0	0
2019-04-28 20:00:00	0	0	0
2019-04-28 21:00:00	0	0	0
2019-04-28 22:00:00	0	0	0
2019-04-28 23:00:00	0	0	0
2019-04-29 00:00:00	0	0	0
2019-04-29 01:00:00	0	0	0
2019-04-29 02:00:00	0	0	0
2019-04-29 03:00:00	0	0	0
2019-04-29 04:00:00	0	0	0
2019-04-29 05:00:00	0	0	0
2019-04-29 06:00:00	0	0	0
2019-04-29 07:00:00	0	0	0
2019-04-29 08:00:00	0	0	0
2019-04-29 09:00:00	0	0	0
2019-04-29 10:00:00	0	0	0
2019-04-29 11:00:00	0	0	0
2019-04-29 12:00:00	0	0	0
2019-04-29 13:00:00	0	0	0
2019-04-29 14:00:00	0	0	0
2019-04-29 15:00:00	0	0	0
2019-04-29 16:00:00	0	0	0
2019-04-29 17:00:00	0	0	0
2019-04-29 18:00:00	0	0	0
2019-04-29 19:00:00	0	0	0
2019-04-29 20:00:00	0	0	0
2019-04-29 21:00:00	0	0	0
2019-04-29 22:00:00	0	0	0
2019-04-29 23:00:00	0	0	0
2019-04-30 00:00:00	0	0	0
2019-04-30 01:00:00	0	0	0
2019-04-30 02:00:00	0	0	0
2019-04-30 03:00:00	0	0	0
2019-04-30 04:00:00	0	0	0
2019-04-30 05:00:00	0	0	0
2019-04-30 06:00:00	0	0	0
2019-04-30 07:00:00	0	0	0
2019-04-30 08:00:00	0	0	0
2019-04-30 09:00:00	0	0	0
2019-04-30 10:00:00	0	0	0
2019-04-30 11:00:00	0	0	0
2019-04-30 12:00:00	0	0	0
2019-04-30 13:00:00	0	0	0
2019-04-30 14:00:00	0	0	0
2019-04-30 15:00:00	0	0	0
2019-04-30 16:00:00	0	0	0
2019-04-30 17:00:00	0	0	0
2019-04-30 18:00:00	0	0	0
2019-04-30 19:00:00	0	0	0
2019-04-30 20:00:00	0	0	0
2019-04-30 21:00:00	0	0	0
2019-04-30 22:00:00	0	0	0
2019-04-30 23:00:00	0	0	0
2019-05-01 00:00:00	0	0	0

## Sheet: PM 03240 03
Data/Hora	Intensidade(carros/hora)	Ocupacao(%)	Carga(%)
2019-04-01 00:00:00	0	14.11	6.22
2019-04-01 01:00:00	0	13.92	6.08
2019-04-01 02:00:00	0	11.67	4.67
2019-04-01 03:00:00	0	10.84	5.08
2019-04-01 04:00:00	0	10.25	4
2019-04-01 05:00:00	0	9.84	3.84
2019-04-01 06:00:00	0	12.25	4.92
2019-04-01 07:00:00	0	14.67	6.25
2019-04-01 08:00:00	0	13.34	6.17
2019-04-01 09:00:00	0	14.67	6
2019-04-01 10:00:00	0	15.58	6.67
2019-04-01 11:00:00	0	18.42	7.83
2019-04-01 12:00:00	0	18.17	8.17
2019-04-01 13:00:00	0	19.42	8.17
2019-04-01 14:00:00	0	17.33	8
2019-04-01 15:00:00	0	16.92	7.58
2019-04-01 16:00:00	0	16.75	7
2019-04-01 17:00:00	0	17.25	7.17
2019-04-01 18:00:00	0	16.75	7.25
2019-04-01 19:00:00	0	15.84	6.75
2019-04-01 20:00:00	0	14.5	5.92
2019-04-01 21:00:00	0	14.75	6.17
2019-04-01 22:00:00	0	14.42	6.08
2019-04-01 23:00:00	0	14.92	6.67
2019-04-02 00:00:00	0	15.56	6.55
2019-04-02 01:00:00	0	13.33	6
2019-04-02 02:00:00	0	13.58	5.83
2019-04-02 03:00:00	0	12.25	5.59
2019-04-02 04:00:00	0	12.25	5.5
2019-04-02 05:00:00	0	12.33	5.17
2019-04-02 06:00:00	0	11	4.58
2019-04-02 07:00:00	0	12.67	5.34
2019-04-02 08:00:00	0	15.92	6.92
2019-04-02 09:00:00	0	14.58	6.25
2019-04-02 10:00:00	0	17.67	7.33
2019-04-02 11:00:00	0	17.75	8.17
2019-04-02 12:00:00	0	18.58	8.25
2019-04-02 13:00:00	0	19.67	8.33
2019-04-02 14:00:00	0	17.42	7.83
2019-04-02 15:00:00	0	17.58	7.5
2019-04-02 16:00:00	0	18.84	7.59
2019-04-02 17:00:00	0	16.34	7.08
2019-04-02 18:00:00	0	18.34	8.09
2019-04-02 19:00:00	0	17.17	7.09
2019-04-02 20:00:00	0	15.67	6.67
2019-04-02 21:00:00	0	16	6.59
2019-04-02 22:00:00	0	15.84	6.67
2019-04-02 23:00:00	0	13.75	6.17
2019-04-03 00:00:00	0	12.56	5.56
2019-04-03 01:00:00	0	12.84	5.92
2019-04-03 02:00:00	0	11.34	4.5
2019-04-03 03:00:00	0	13.67	5.42
2019-04-03 04:00:00	0	12.59	5.17
2019-04-03 05:00:00	0	12.92	5.09
2019-04-03 06:00:00	0	10.92	5
2019-04-03 07:00:00	0	14.09	5.84
2019-04-03 08:00:00	0	17.17	6.67
2019-04-03 09:00:00	0	16.67	6.67
2019-04-03 10:00:00	0	15.84	6.67
2019-04-03 11:00:00	0	17.92	7.5
2019-04-03 12:00:00	0	18	7.83
2019-04-03 13:00:00	0	18.59	7.75
2019-04-03 14:00:00	0	18.34	8.58
2019-04-03 15:00:00	0	16	6.92
2019-04-03 16:00:00	0	17.17	7.17
2019-04-03 17:00:00	0	16.83	7.42
2019-04-03 18:00:00	0	18.67	7.83
2019-04-03 19:00:00	0	16.92	7.75
2019-04-03 20:00:00	0	15.67	6.75
2019-04-03 21:00:00	0	15.25	6.5
2019-04-03 22:00:00	0	13.92	6.09
2019-04-03 23:00:00	0	15.83	6.92
2019-04-04 00:00:00	0	15.45	6.33
2019-04-04 01:00:00	0	13.33	6
2019-04-04 02:00:00	0	14.5	6.33
2019-04-04 03:00:00	0	12.42	5.75
2019-04-04 04:00:00	0	13.17	6
2019-04-04 05:00:00	0	14.67	6.5
2019-04-04 06:00:00	0	12.92	5.83
2019-04-04 07:00:00	0	13.5	5.42
2019-04-04 08:00:00	0	14.5	6.42
2019-04-04 09:00:00	0	16.5	7.17
2019-04-04 10:00:00	0	17.75	7.17
2019-04-04 11:00:00	0	18.75	8.42
2019-04-04 12:00:00	0	17.67	7.84
2019-04-04 13:00:00	0	18.42	8.08
2019-04-04 14:00:00	0	16.67	6.92
2019-04-04 15:00:00	0	19.17	7.75
2019-04-04 16:00:00	0	17.25	7.92
2019-04-04 17:00:00	0	18.34	7.75
2019-04-04 18:00:00	0	20.25	8.75
2019-04-04 19:00:00	0	17.5	7.59
2019-04-04 20:00:00	0	17.92	7.25
2019-04-04 21:00:00	0	14.75	6.75
2019-04-04 22:00:00	0	15.09	6.58
2019-04-04 23:00:00	0	14.84	6.25
2019-04-05 00:00:00	0	14.45	5.67
2019-04-05 01:00:00	0	16.5	6.17
2019-04-05 02:00:00	0	13.09	5.92
2019-04-05 03:00:00	0	13.5	5.5
2019-04-05 04:00:00	0	14.34	5.67
2019-04-05 05:00:00	0	13.84	6.08
2019-04-05 06:00:00	0	15.5	6
2019-04-05 07:00:00	0	13.92	6.42
2019-04-05 08:00:00	0	16.75	6.42
2019-04-05 09:00:00	0	17.67	6.75
2019-04-05 10:00:00	0	16.42	7.17
2019-04-05 11:00:00	0	18.92	8.09
2019-04-05 12:00:00	0	19.59	8.34
2019-04-05 13:00:00	0	16.92	6.92
2019-04-05 14:00:00	0	17.67	6.92
2019-04-05 15:00:00	0	16.17	7.25
2019-04-05 16:00:00	0	18.34	7.67
2019-04-05 17:00:00	0	19.59	8.34
2019-04-05 18:00:00	0	18.92	8.42
2019-04-05 19:00:00	0	17.75	7.92
2019-04-05 20:00:00	0	18.75	8.08
2019-04-05 21:00:00	0	16.75	7
2019-04-05 22:00:00	0	17.25	6.67
2019-04-05 23:00:00	0	14.5	6.09
2019-04-06 00:00:00	0	15.22	6.45
2019-04-06 01:00:00	0	14.34	6
2019-04-06 02:00:00	0	14	5.58
2019-04-06 03:00:00	0	14.75	5.67
2019-04-06 04:00:00	0	13.84	5.84
2019-04-06 05:00:00	0	12.17	4.75
2019-04-06 06:00:00	0	14.34	5.67
2019-04-06 07:00:00	0	13.17	5.83
2019-04-06 08:00:00	0	16.33	6.33
2019-04-06 09:00:00	0	15.34	6.17
2019-04-06 10:00:00	0	18.17	6.83
2019-04-06 11:00:00	0	17.17	7.59
2019-04-06 12:00:00	0	17.58	7.75
2019-04-06 13:00:00	0	18.25	7.58
2019-04-06 14:00:00	0	17.08	7.67
2019-04-06 15:00:00	0	18.25	7.58
2019-04-06 16:00:00	0	16.92	7.25
2019-04-06 17:00:00	0	17.08	7.5
2019-04-06 18:00:00	0	20.08	8.84
2019-04-06 19:00:00	0	16.83	7.58
2019-04-06 20:00:00	0	18.92	7.92
2019-04-06 21:00:00	0	15.25	6.42
2019-04-06 22:00:00	0	14.75	6.34
2019-04-06 23:00:00	0	15.92	6.75
2019-04-07 00:00:00	0	14.44	6.11
2019-04-07 01:00:00	0	15	6.42
2019-04-07 02:00:00	0	12.5	5.67
2019-04-07 03:00:00	0	12.59	5.59
2019-04-07 04:00:00	0	14.67	6.17
2019-04-07 05:00:00	0	12.08	5.17
2019-04-07 06:00:00	0	14.17	5.17
2019-04-07 07:00:00	0	12.5	5.5
2019-04-07 08:00:00	0	15.83	6.42
2019-04-07 09:00:00	0	15.17	6.84
2019-04-07 10:00:00	0	16.75	6.75
2019-04-07 11:00:00	0	18.84	8.09
2019-04-07 12:00:00	0	18.92	8.42
2019-04-07 13:00:00	0	19.59	8.42
2019-04-07 14:00:00	0	18.67	8.75
2019-04-07 15:00:00	0	17.59	7.83
2019-04-07 16:00:00	0	18.42	7.5
2019-04-07 17:00:00	0	17.67	7.42
2019-04-07 18:00:00	0	18.92	8
2019-04-07 19:00:00	0	17.17	7.84
2019-04-07 20:00:00	0	18.17	7.75
2019-04-07 21:00:00	0	17.25	6.92
2019-04-07 22:00:00	0	16.92	6.59
2019-04-07 23:00:00	0	16.5	6.34
2019-04-08 00:00:00	0	15.34	6.67
2019-04-08 01:00:00	0	15.25	6.17
2019-04-08 02:00:00	0	13.67	5.92
2019-04-08 03:00:00	0	12.84	5.33
2019-04-08 04:00:00	0	13.67	5.67
2019-04-08 05:00:00	0	10.42	4.09
2019-04-08 06:00:00	0	13.34	5.42
2019-04-08 07:00:00	0	15.34	6.34
2019-04-08 08:00:00	0	14.33	6.25
2019-04-08 09:00:00	0	17.08	6.67
2019-04-08 10:00:00	0	16.33	6.92
2019-04-08 11:00:00	0	17.34	7.67
2019-04-08 12:00:00	0	19.67	8.67
2019-04-08 13:00:00	0	18.09	8.08
2019-04-08 14:00:00	0	19.59	8.58
2019-04-08 15:00:00	0	18.08	8.42
2019-04-08 16:00:00	0	15.83	6.92
2019-04-08 17:00:00	0	19.25	8.25
2019-04-08 18:00:00	0	18.17	8.25
2019-04-08 19:00:00	0	16.75	7.17
2019-04-08 20:00:00	0	15.92	6.5
2019-04-08 21:00:00	0	14.09	6.17
2019-04-08 22:00:00	0	15.59	6.08
2019-04-08 23:00:00	0	16.75	7.59
2019-04-09 00:00:00	0	18	7.11
2019-04-09 01:00:00	0	15.92	6.33
2019-04-09 02:00:00	0	13.5	5.83
2019-04-09 03:00:00	0	14.83	5.92
2019-04-09 04:00:00	0	13.33	6.17
2019-04-09 05:00:00	0	12.59	5.5
2019-04-09 06:00:00	0	13.92	6
2019-04-09 07:00:00	0	13.92	6.25
2019-04-09 08:00:00	0	16.08	6.5
2019-04-09 09:00:00	0	16.17	7.34
2019-04-09 10:00:00	0	16.09	7
2019-04-09 11:00:00	0	19.42	8.5
2019-04-09 12:00:00	0	19.92	8.59
2019-04-09 13:00:00	0	20.09	8.09
2019-04-09 14:00:00	0	17.75	8.17
2019-04-09 15:00:00	0	18.84	8
2019-04-09 16:00:00	0	19	7.84
2019-04-09 17:00:00	0	16.75	7.17
2019-04-09 18:00:00	0	19.75	8.5
2019-04-09 19:00:00	0	18.17	7.67
2019-04-09 20:00:00	0	15.67	6.5
2019-04-09 21:00:00	0	18.34	7
2019-04-09 22:00:00	0	15.75	6.67
2019-04-09 23:00:00	0	15.17	5.83
2019-04-10 00:00:00	0	13.56	5.78
2019-04-10 01:00:00	0	14.34	6.17
2019-04-10 02:00:00	0	13.17	5.92
2019-04-10 03:00:00	0	14.34	5.84
2019-04-10 04:00:00	0	12.25	5.25
2019-04-10 05:00:00	0	12.59	5.25
2019-04-10 06:00:00	0	10.25	4.42
2019-04-10 07:00:00	0	15.33	5.67
2019-04-10 08:00:00	0	16.84	7.25
2019-04-10 09:00:00	0	16.84	7
2019-04-10 10:00:00	0	18.67	7.84
2019-04-10 11:00:00	0	17.34	7.83
2019-04-10 12:00:00	0	17.83	7.75
2019-04-10 13:00:00	0	19.92	8.92
2019-04-10 14:00:00	0	18.08	7.92
2019-04-10 15:00:00	0	18.5	7.58
2019-04-10 16:00:00	0	16.75	7.42
2019-04-10 17:00:00	0	16.75	7.5
2019-04-10 18:00:00	0	19.75	8.5
2019-04-10 19:00:00	0	17.84	8
2019-04-10 20:00:00	0	18.08	7.67
2019-04-10 21:00:00	0	14.5	6.67
2019-04-10 22:00:00	0	14.42	6.08
2019-04-10 23:00:00	0	18.75	7.67
2019-04-11 00:00:00	0	20.56	8.78
2019-04-11 01:00:00	0	15.42	6.5
2019-04-11 02:00:00	0	13.25	6.08
2019-04-11 03:00:00	0	12.75	5.75
2019-04-11 04:00:00	0	15.33	6.42
2019-04-11 05:00:00	0	13.75	5.92
2019-04-11 06:00:00	0	14.67	6.25
2019-04-11 07:00:00	0	13.25	6.08
2019-04-11 08:00:00	0	14.08	6.08
2019-04-11 09:00:00	0	18.58	8
2019-04-11 10:00:00	0	17.59	7.84
2019-04-11 11:00:00	0	20.08	8.83
2019-04-11 12:00:00	0	18.25	8.33
2019-04-11 13:00:00	0	19	8.33
2019-04-11 14:00:00	0	17.59	7.92
2019-04-11 15:00:00	0	18.09	8
2019-04-11 16:00:00	0	19.92	8.67
2019-04-11 17:00:00	0	18.83	8.5
2019-04-11 18:00:00	0	19.84	8.67
2019-04-11 19:00:00	0	20.17	8.92
2019-04-11 20:00:00	0	17.34	7.75
2019-04-11 21:00:00	0	16.92	7
2019-04-11 22:00:00	0	16.17	6.92
2019-04-11 23:00:00	0	14.17	6.17
2019-04-12 00:00:00	0	15	6.67
2019-04-12 01:00:00	0	16.58	6.92
2019-04-12 02:00:00	0	16	6.84
2019-04-12 03:00:00	0	14.5	6.17
2019-04-12 04:00:00	0	13.92	6.25
2019-04-12 05:00:00	0	16.25	7
2019-04-12 06:00:00	0	15.75	6.75
2019-04-12 07:00:00	0	16.42	6.83
2019-04-12 08:00:00	0	16.84	7.5
2019-04-12 09:00:00	0	16.75	7.42
2019-04-12 10:00:00	0	18.25	7.83
2019-04-12 11:00:00	0	19.34	8.58
2019-04-12 12:00:00	0	20.25	8.75
2019-04-12 13:00:00	0	16.75	7.67
2019-04-12 14:00:00	0	17.42	7.75
2019-04-12 15:00:00	0	17.84	7.67
2019-04-12 16:00:00	0	18.84	8.34
2019-04-12 17:00:00	0	19.83	8.58
2019-04-12 18:00:00	0	20.34	9.5
2019-04-12 19:00:00	0	18.25	8.33
2019-04-12 20:00:00	0	19.25	8.25
2019-04-12 21:00:00	0	17.75	8
2019-04-12 22:00:00	0	16.92	7.34
2019-04-12 23:00:00	0	17	7.25
2019-04-13 00:00:00	0	16.55	6.89
2019-04-13 01:00:00	0	15.83	6.42
2019-04-13 02:00:00	0	15.58	6.5
2019-04-13 03:00:00	0	14.5	5.84
2019-04-13 04:00:00	0	16.83	7.09
2019-04-13 05:00:00	0	13.08	5.75
2019-04-13 06:00:00	0	15.33	6.59
2019-04-13 07:00:00	0	14	6.09
2019-04-13 08:00:00	0	15.67	6.92
2019-04-13 09:00:00	0	17.17	7.34
2019-04-13 10:00:00	0	17	7.17
2019-04-13 11:00:00	0	19.09	8
2019-04-13 12:00:00	0	18.84	8.67
2019-04-13 13:00:00	0	17	7.33
2019-04-13 14:00:00	0	20.09	8.75
2019-04-13 15:00:00	0	17.5	7.84
2019-04-13 16:00:00	0	18.42	7.75
2019-04-13 17:00:00	0	18.75	8.5
2019-04-13 18:00:00	0	19.34	8.83
2019-04-13 19:00:00	0	19.42	8.59
2019-04-13 20:00:00	0	17.67	7.75
2019-04-13 21:00:00	0	17.33	7.17
2019-04-13 22:00:00	0	16.17	7.17
2019-04-13 23:00:00	0	15	6.67
2019-04-14 00:00:00	0	13.45	5.67
2019-04-14 01:00:00	0	14.25	6.17
2019-04-14 02:00:00	0	14.67	6.33
2019-04-14 03:00:00	0	13.92	6.17
2019-04-14 04:00:00	0	13.83	6
2019-04-14 05:00:00	0	14.5	6.17
2019-04-14 06:00:00	0	13.25	5.92
2019-04-14 07:00:00	0	14.67	6.42
2019-04-14 08:00:00	0	15.17	6.25
2019-04-14 09:00:00	0	15.83	6.92
2019-04-14 10:00:00	0	19.25	8.25
2019-04-14 11:00:00	0	18.17	8.17
2019-04-14 12:00:00	0	21.08	8.75
2019-04-14 13:00:00	0	18.58	8.33
2019-04-14 14:00:00	0	19	8.25
2019-04-14 15:00:00	0	20.42	9.17
2019-04-14 16:00:00	0	17.5	7.58
2019-04-14 17:00:00	0	19.42	7.92
2019-04-14 18:00:00	0	18.83	8.5
2019-04-14 19:00:00	0	18.5	8
2019-04-14 20:00:00	0	20	8.42
2019-04-14 21:00:00	0	17	7.5
2019-04-14 22:00:00	0	18.75	7.92
2019-04-14 23:00:00	0	15.75	6.67
2019-04-15 00:00:00	0	17.44	7.22
2019-04-15 01:00:00	0	17.92	7.42
2019-04-15 02:00:00	0	13.5	5.83
2019-04-15 03:00:00	0	13.83	6
2019-04-15 04:00:00	0	14.67	5.92
2019-04-15 05:00:00	0	11.67	4.59
2019-04-15 06:00:00	0	15.34	6.59
2019-04-15 07:00:00	0	15.59	6.5
2019-04-15 08:00:00	0	16	6.42
2019-04-15 09:00:00	0	17.09	6.59
2019-04-15 10:00:00	0	16.5	6.92
2019-04-15 11:00:00	0	18.34	8.25
2019-04-15 12:00:00	0	20	8.58
2019-04-15 13:00:00	0	18.92	8.5
2019-04-15 14:00:00	0	19.67	8.42
2019-04-15 15:00:00	0	18.84	8.83
2019-04-15 16:00:00	0	17.75	8
2019-04-15 17:00:00	0	18.67	7.75
2019-04-15 18:00:00	0	18.34	8.17
2019-04-15 19:00:00	1	18.42	7.59
2019-04-15 20:00:00	0	16.17	7.34
2019-04-15 21:00:00	0	15.84	6.33
2019-04-15 22:00:00	0	16.67	6.25
2019-04-15 23:00:00	0	16.25	7.17
2019-04-16 00:00:00	0	18	7
2019-04-16 01:00:00	0	14.33	5.92
2019-04-16 02:00:00	0	13.42	6.08
2019-04-16 03:00:00	0	15.5	6.25
2019-04-16 04:00:00	0	13.84	6
2019-04-16 05:00:00	0	13.5	6
2019-04-16 06:00:00	0	14.34	6.08
2019-04-16 07:00:00	0	15.25	6.33
2019-04-16 08:00:00	0	16.5	6.58
2019-04-16 09:00:00	0	16.75	7.5
2019-04-16 10:00:00	0	16.84	7
2019-04-16 11:00:00	0	19.75	8.67
2019-04-16 12:00:00	0	20.5	9
2019-04-16 13:00:00	0	19.84	8.75
2019-04-16 14:00:00	0	20.75	9.09
2019-04-16 15:00:00	0	19.58	8.67
2019-04-16 16:00:00	0	19.09	8
2019-04-16 17:00:00	0	17	7.33
2019-04-16 18:00:00	0	20.5	8.67
2019-04-16 19:00:00	0	18.42	8
2019-04-16 20:00:00	0	17.42	7.17
2019-04-16 21:00:00	0	18	7
2019-04-16 22:00:00	0	16	6.83
2019-04-16 23:00:00	0	16.67	6.58
2019-04-17 00:00:00	0	15	6.33
2019-04-17 01:00:00	0	14.75	6.17
2019-04-17 02:00:00	0	15.42	6
2019-04-17 03:00:00	0	12.84	5.67
2019-04-17 04:00:00	0	14	5.83
2019-04-17 05:00:00	0	14.67	6.25
2019-04-17 06:00:00	0	11.67	4.5
2019-04-17 07:00:00	0	14.59	5.59
2019-04-17 08:00:00	0	18.42	7.59
2019-04-17 09:00:00	0	17.67	7.84
2019-04-17 10:00:00	0	19.09	8
2019-04-17 11:00:00	0	17.67	8.17
2019-04-17 12:00:00	0	18.84	8
2019-04-17 13:00:00	0	20.59	8.83
2019-04-17 14:00:00	0	19.92	8.59
2019-04-17 15:00:00	0	17.34	7.34
2019-04-17 16:00:00	0	18.34	7.83
2019-04-17 17:00:00	0	18.09	7.58
2019-04-17 18:00:00	0	19.33	8
2019-04-17 19:00:00	0	18.34	8.09
2019-04-17 20:00:00	0	18.42	7.25
2019-04-17 21:00:00	0	15.34	6.92
2019-04-17 22:00:00	0	15.75	6.25
2019-04-17 23:00:00	0	18.67	7.5
2019-04-18 00:00:00	0	17.45	8.22
2019-04-18 01:00:00	0	14.59	6.42
2019-04-18 02:00:00	0	14.75	6.42
2019-04-18 03:00:00	0	13.92	6.08
2019-04-18 04:00:00	0	16.33	6.67
2019-04-18 05:00:00	0	15	6.92
2019-04-18 06:00:00	0	13.42	5.83
2019-04-18 07:00:00	0	15.17	6.34
2019-04-18 08:00:00	0	15.17	6.33
2019-04-18 09:00:00	0	16.92	7.34
2019-04-18 10:00:00	0	19.33	8.5
2019-04-18 11:00:00	0	19.67	9.08
2019-04-18 12:00:00	0	20.17	8.92
2019-04-18 13:00:00	0	18.25	8.42
2019-04-18 14:00:00	0	17.92	8
2019-04-18 15:00:00	0	19.83	8.5
2019-04-18 16:00:00	0	19.92	9.09
2019-04-18 17:00:00	0	20.17	8.67
2019-04-18 18:00:00	0	20.5	9.5
2019-04-18 19:00:00	0	19.58	9.08
2019-04-18 20:00:00	0	19.42	8.5
2019-04-18 21:00:00	0	16.42	7.08
2019-04-18 22:00:00	0	17.08	6.75
2019-04-18 23:00:00	0	16.25	7.08
2019-04-19 00:00:00	0	17.22	6.44
2019-04-19 01:00:00	0	18.58	7.75
2019-04-19 02:00:00	0	15.25	6.42
2019-04-19 03:00:00	0	15	6.33
2019-04-19 04:00:00	0	16.92	6.92
2019-04-19 05:00:00	0	16.17	7
2019-04-19 06:00:00	0	17.58	6.58
2019-04-19 07:00:00	0	16.25	6.92
2019-04-19 08:00:00	0	17.34	7.42
2019-04-19 09:00:00	0	18.92	8
2019-04-19 10:00:00	0	17.42	7.67
2019-04-19 11:00:00	1	19.75	8.84
2019-04-19 12:00:00	0	20.75	8.84
2019-04-19 13:00:00	0	16.92	7.59
2019-04-19 14:00:00	0	17.67	7.83
2019-04-19 15:00:00	0	18.84	8.25
2019-04-19 16:00:00	0	18.92	8.34
2019-04-19 17:00:00	0	21.25	8.92
2019-04-19 18:00:00	0	20.17	9.33
2019-04-19 19:00:00	0	19.75	8.92
2019-04-19 20:00:00	0	20.75	8.92
2019-04-19 21:00:00	0	18	7.92
2019-04-19 22:00:00	0	19.42	8.25
2019-04-19 23:00:00	0	17.25	8
2019-04-20 00:00:00	0	18	7.33
2019-04-20 01:00:00	0	16.67	6.5
2019-04-20 02:00:00	0	16.17	6.67
2019-04-20 03:00:00	0	17.5	7.17
2019-04-20 04:00:00	0	16.75	7.34
2019-04-20 05:00:00	0	14.25	5.83
2019-04-20 06:00:00	0	16	6.67
2019-04-20 07:00:00	0	15	6.59
2019-04-20 08:00:00	0	15.84	6.34
2019-04-20 09:00:00	0	18.67	7.84
2019-04-20 10:00:00	0	17.84	7.5
2019-04-20 11:00:00	0	19.92	8.58
2019-04-20 12:00:00	0	18.92	8.42
2019-04-20 13:00:00	1	17.42	7.67
2019-04-20 14:00:00	0	18.33	8.08
2019-04-20 15:00:00	0	18.33	8.34
2019-04-20 16:00:00	0	18.92	7.92
2019-04-20 17:00:00	0	19.33	9
2019-04-20 18:00:00	0	21.83	9.5
2019-04-20 19:00:00	0	18.67	8.59
2019-04-20 20:00:00	0	18.08	8
2019-04-20 21:00:00	0	18.5	7.92
2019-04-20 22:00:00	0	16.75	7.5
2019-04-20 23:00:00	0	17.59	7.34
2019-04-21 00:00:00	0	13.45	5.89
2019-04-21 01:00:00	0	16.08	6.5
2019-04-21 02:00:00	0	15	6.42
2019-04-21 03:00:00	0	14.42	5.84
2019-04-21 04:00:00	0	14.59	5.83
2019-04-21 05:00:00	0	12.59	5.5
2019-04-21 06:00:00	0	14.33	5.58
2019-04-21 07:00:00	0	12.5	5.67
2019-04-21 08:00:00	0	15.25	5.92
2019-04-21 09:00:00	0	19.17	8.08
2019-04-21 10:00:00	0	16.75	7.34
2019-04-21 11:00:00	0	20.17	8.33
2019-04-21 12:00:00	0	19.92	9
2019-04-21 13:00:00	0	19.92	9.08
2019-04-21 14:00:00	0	20.67	9.17
2019-04-21 15:00:00	0	19.83	8.92
2019-04-21 16:00:00	0	19.67	8.25
2019-04-21 17:00:00	0	18.42	8.33
2019-04-21 18:00:00	0	19.92	8.92
2019-04-21 19:00:00	0	21.33	9.58
2019-04-21 20:00:00	0	19.75	8.75
2019-04-21 21:00:00	0	17.83	7.92
2019-04-21 22:00:00	0	18.58	7.58
2019-04-21 23:00:00	0	15.92	6.67
2019-04-22 00:00:00	0	17	7
2019-04-22 01:00:00	0	15.92	6.83
2019-04-22 02:00:00	0	15.58	6.08
2019-04-22 03:00:00	0	16	6.58
2019-04-22 04:00:00	0	14.25	6.42
2019-04-22 05:00:00	0	13.42	5.58
2019-04-22 06:00:00	0	14.42	6
2019-04-22 07:00:00	0	15.5	6.84
2019-04-22 08:00:00	0	18.33	7.67
2019-04-22 09:00:00	0	16.25	6.83
2019-04-22 10:00:00	0	18.25	7.75
2019-04-22 11:00:00	0	20.58	8.83
2019-04-22 12:00:00	0	18.83	8.5
2019-04-22 13:00:00	0	22.08	9.25
2019-04-22 14:00:00	0	19.08	8.58
2019-04-22 15:00:00	0	19.75	8.84
2019-04-22 16:00:00	0	19.67	8.75
2019-04-22 17:00:00	0	17.92	7.58
2019-04-22 18:00:00	0	21.08	9.17
2019-04-22 19:00:00	0	17.42	7.75
2019-04-22 20:00:00	0	17.08	7.5
2019-04-22 21:00:00	0	18.58	7.92
2019-04-22 22:00:00	0	15.67	6.67
2019-04-22 23:00:00	0	18.67	7.67
2019-04-23 00:00:00	0	16.33	7.56
2019-04-23 01:00:00	0	13.84	5.92
2019-04-23 02:00:00	0	16.08	6.5
2019-04-23 03:00:00	0	15	6.25
2019-04-23 04:00:00	0	15.92	6.17
2019-04-23 05:00:00	0	14.33	6.42
2019-04-23 06:00:00	0	13.92	6
2019-04-23 07:00:00	0	18.08	7.25
2019-04-23 08:00:00	0	15.75	6.58
2019-04-23 09:00:00	0	18.34	7.34
2019-04-23 10:00:00	0	17.59	8.09
2019-04-23 11:00:00	0	19.08	8.58
2019-04-23 12:00:00	0	21	9.34
2019-04-23 13:00:00	0	22.33	10.09
2019-04-23 14:00:00	0	20.42	9.25
2019-04-23 15:00:00	0	20.83	8.84
2019-04-23 16:00:00	0	20.08	8.58
2019-04-23 17:00:00	0	18	7.83
2019-04-23 18:00:00	0	22.33	9.25
2019-04-23 19:00:00	0	18.34	8.42
2019-04-23 20:00:00	0	18.17	7.92
2019-04-23 21:00:00	0	18.92	8
2019-04-23 22:00:00	0	17.17	7.42
2019-04-23 23:00:00	0	18.42	7.42
2019-04-24 00:00:00	0	16	7.44
2019-04-24 01:00:00	0	16.34	6.75
2019-04-24 02:00:00	0	16.33	6.5
2019-04-24 03:00:00	0	13.83	6
2019-04-24 04:00:00	0	16.25	6.42
2019-04-24 05:00:00	0	13.75	6.17
2019-04-24 06:00:00	0	12.75	5.42
2019-04-24 07:00:00	0	18	6.75
2019-04-24 08:00:00	0	18.92	8.33
2019-04-24 09:00:00	0	18.67	8.33
2019-04-24 10:00:00	0	20.17	8.67
2019-04-24 11:00:00	0	19.17	8.84
2019-04-24 12:00:00	0	19.08	8.42
2019-04-24 13:00:00	0	21.25	8.92
2019-04-24 14:00:00	0	19.92	8.67
2019-04-24 15:00:00	0	18.42	7.92
2019-04-24 16:00:00	0	19.25	8.5
2019-04-24 17:00:00	0	18.58	8
2019-04-24 18:00:00	0	20.25	8.33
2019-04-24 19:00:00	0	19.17	8.5
2019-04-24 20:00:00	0	17.92	7.84
2019-04-24 21:00:00	0	17.25	7.5
2019-04-24 22:00:00	0	17.17	7.59
2019-04-24 23:00:00	0	16.92	7.5
2019-04-25 00:00:00	0	19.22	8.55
2019-04-25 01:00:00	0	16.83	7.42
2019-04-25 02:00:00	0	15	5.92
2019-04-25 03:00:00	0	14.5	6.75
2019-04-25 04:00:00	0	15.67	6.75
2019-04-25 05:00:00	0	15.08	6.33
2019-04-25 06:00:00	0	15.92	6.67
2019-04-25 07:00:00	0	14	6.17
2019-04-25 08:00:00	0	15.25	6.08
2019-04-25 09:00:00	0	19.34	8.17
2019-04-25 10:00:00	0	18.42	8.33
2019-04-25 11:00:00	0	21.83	9.34
2019-04-25 12:00:00	0	20.08	9.42
2019-04-25 13:00:00	0	18.83	8.42
2019-04-25 14:00:00	0	19.67	8.58
2019-04-25 15:00:00	0	18.42	8.33
2019-04-25 16:00:00	0	20.92	9.34
2019-04-25 17:00:00	0	20.83	8.92
2019-04-25 18:00:00	0	20.67	9.33
2019-04-25 19:00:00	0	22.42	9.92
2019-04-25 20:00:00	0	18.42	8.42
2019-04-25 21:00:00	0	18.42	7.67
2019-04-25 22:00:00	0	17.33	7.75
2019-04-25 23:00:00	0	15.75	6.83
2019-04-26 00:00:00	0	16.78	6.67
2019-04-26 01:00:00	0	17	7.25
2019-04-26 02:00:00	0	17.17	7
2019-04-26 03:00:00	0	16.08	7.17
2019-04-26 04:00:00	0	15.33	6.67
2019-04-26 05:00:00	0	16.5	7
2019-04-26 06:00:00	0	16.17	6.75
2019-04-26 07:00:00	0	18.42	7.84
2019-04-26 08:00:00	0	17.59	7.84
2019-04-26 09:00:00	0	17.75	7.83
2019-04-26 10:00:00	0	19	8.25
2019-04-26 11:00:00	0	20.09	9.17
2019-04-26 12:00:00	0	21.25	9.25
2019-04-26 13:00:00	0	19.17	9
2019-04-26 14:00:00	0	18.84	8.34
2019-04-26 15:00:00	0	19.09	8.17
2019-04-26 16:00:00	0	19.84	8.67
2019-04-26 17:00:00	0	21.42	9.08
2019-04-26 18:00:00	0	20.5	9.42
2019-04-26 19:00:00	0	21	9.09
2019-04-26 20:00:00	0	21.67	9.17
2019-04-26 21:00:00	0	18.59	8.17
2019-04-26 22:00:00	0	20.25	8.42
2019-04-26 23:00:00	0	17.67	8.25
2019-04-27 00:00:00	0	18.67	7.33
2019-04-27 01:00:00	0	17.75	7.58
2019-04-27 02:00:00	0	16.75	7.17
2019-04-27 03:00:00	0	17	7.33
2019-04-27 04:00:00	0	19	8.25
2019-04-27 05:00:00	0	15.67	6.67
2019-04-27 06:00:00	0	17.09	6.5
2019-04-27 07:00:00	0	15.67	7.09
2019-04-27 08:00:00	0	16.75	7.17
2019-04-27 09:00:00	0	19.09	8.33
2019-04-27 10:00:00	0	18.17	8
2019-04-27 11:00:00	0	20.09	8.17
2019-04-27 12:00:00	0	19.84	9.33
2019-04-27 13:00:00	1	19.08	8.33
2019-04-27 14:00:00	0	20.17	8.83
2019-04-27 15:00:00	0	20.59	9.25
2019-04-27 16:00:00	0	17.75	7.83
2019-04-27 17:00:00	0	21.83	9.58
2019-04-27 18:00:00	0	21	9.5
2019-04-27 19:00:00	0	20.67	8.75
2019-04-27 20:00:00	0	19.33	8.75
2019-04-27 21:00:00	0	17.83	8.17
2019-04-27 22:00:00	0	19.33	8
2019-04-27 23:00:00	0	16.5	7.17
2019-04-28 00:00:00	0	16.89	6.78
2019-04-28 01:00:00	0	18.42	7.34
2019-04-28 02:00:00	0	15.59	6.5
2019-04-28 03:00:00	0	16.09	6.42
2019-04-28 04:00:00	0	16	6.58
2019-04-28 05:00:00	0	13.34	6.17
2019-04-28 06:00:00	0	14.09	6.25
2019-04-28 07:00:00	0	15.42	6.75
2019-04-28 08:00:00	0	16.17	6.67
2019-04-28 09:00:00	0	18.67	7.59
2019-04-28 10:00:00	0	17.67	8.33
2019-04-28 11:00:00	0	19.17	8.59
2019-04-28 12:00:00	0	21.42	9.08
2019-04-28 13:00:00	0	21.17	9.17
2019-04-28 14:00:00	0	20.09	9.33
2019-04-28 15:00:00	0	21.92	9.42
2019-04-28 16:00:00	0	19.42	8.75
2019-04-28 17:00:00	0	19.92	8.42
2019-04-28 18:00:00	0	20.92	9.92
2019-04-28 19:00:00	0	20.25	9.17
2019-04-28 20:00:00	0	20.67	8.92
2019-04-28 21:00:00	0	19.17	8.75
2019-04-28 22:00:00	0	18.17	8.25
2019-04-28 23:00:00	0	19.34	8.42
2019-04-29 00:00:00	0	18.56	8.11
2019-04-29 01:00:00	0	17.83	7.42
2019-04-29 02:00:00	0	16.67	7.34
2019-04-29 03:00:00	0	14.58	6.42
2019-04-29 04:00:00	0	17.5	7.17
2019-04-29 05:00:00	0	13.25	5.75
2019-04-29 06:00:00	0	14.58	6.17
2019-04-29 07:00:00	0	19.17	8.25
2019-04-29 08:00:00	0	16.84	7.08
2019-04-29 09:00:00	0	16.42	7.08
2019-04-29 10:00:00	0	19.83	7.84
2019-04-29 11:00:00	0	19.83	8.75
2019-04-29 12:00:00	0	20.5	8.92
2019-04-29 13:00:00	0	21.92	9.08
2019-04-29 14:00:00	0	20.08	9.17
2019-04-29 15:00:00	0	22.33	9.42
2019-04-29 16:00:00	0	18.59	8.5
2019-04-29 17:00:00	0	18.92	8.17
2019-04-29 18:00:00	0	21.42	9.08
2019-04-29 19:00:00	0	18.17	8.25
2019-04-29 20:00:00	0	19.67	8.42
2019-04-29 21:00:00	0	17.25	7.59
2019-04-29 22:00:00	0	16.75	7.17
2019-04-29 23:00:00	0	19.58	8.42
2019-04-30 00:00:00	0	19.22	8.45
2019-04-30 01:00:00	0	17.25	7.17
2019-04-30 02:00:00	0	14.58	6.17
2019-04-30 03:00:00	0	14.75	6.08
2019-04-30 04:00:00	0	17.08	6.83
2019-04-30 05:00:00	0	14.75	6.25
2019-04-30 06:00:00	0	16.58	6.58
2019-04-30 07:00:00	0	16	6.67
2019-04-30 08:00:00	0	15.75	6.67
2019-04-30 09:00:00	0	18.75	7.84
2019-04-30 10:00:00	0	18.17	8.09
2019-04-30 11:00:00	0	20.42	8.75
2019-04-30 12:00:00	0	21.75	10.17
2019-04-30 13:00:00	0	21.17	9.92
2019-04-30 14:00:00	0	22.17	9.25
2019-04-30 15:00:00	0	20.75	9.67
2019-04-30 16:00:00	0	18.67	8.67
2019-04-30 17:00:00	0	20.75	9
2019-04-30 18:00:00	0	20.92	9.42
2019-04-30 19:00:00	0	21.67	9.42
2019-04-30 20:00:00	0	18.75	8.58
2019-04-30 21:00:00	0	18.17	8.25
2019-04-30 22:00:00	0	20.17	8.92
2019-04-30 23:00:00	0	16.92	7.33
2019-05-01 00:00:00	0	18.89	8.33

## Sheet: PM 03240 06
Data/Hora	Intensidade(carros/hora)	Ocupacao(%)	Carga(%)
2019-04-01 00:00:00	0	76	37.33
2019-04-01 01:00:00	6	78.5	39.75
2019-04-01 02:00:00	2	76.59	37.67
2019-04-01 03:00:00	0	76.92	37.17
2019-04-01 04:00:00	0	80.92	39.67
2019-04-01 05:00:00	2	77.5	38.5
2019-04-01 06:00:00	0	76.08	37.42
2019-04-01 07:00:00	2	77	38
2019-04-01 08:00:00	0	75.92	37.17
2019-04-01 09:00:00	8	80.08	39.33
2019-04-01 10:00:00	2	77.25	38.67
2019-04-01 11:00:00	0	75.59	37
2019-04-01 12:00:00	0	71.75	35.25
2019-04-01 13:00:00	1	68.34	33.58
2019-04-01 14:00:00	2	70.58	35.08
2019-04-01 15:00:00	6	72.5	36.42
2019-04-01 16:00:00	6	72.42	35.75
2019-04-01 17:00:00	40	83	42.42
2019-04-01 18:00:00	0	73.42	36.17
2019-04-01 19:00:00	4	72.59	36.67
2019-04-01 20:00:00	2	71.92	35.83
2019-04-01 21:00:00	6	69.67	34.59
2019-04-01 22:00:00	4	74.5	36.92
2019-04-01 23:00:00	30	76.67	39.42
2019-04-02 00:00:00	0	71.44	34.22
2019-04-02 01:00:00	2	75.25	37.33
2019-04-02 02:00:00	2	75.42	37.08
2019-04-02 03:00:00	4	79.5	39.09
2019-04-02 04:00:00	2	80	39.67
2019-04-02 05:00:00	1	78.75	38.92
2019-04-02 06:00:00	2	78.42	39.09
2019-04-02 07:00:00	2	77.42	38.25
2019-04-02 08:00:00	2	79.84	39.33
2019-04-02 09:00:00	0	78.42	38.58
2019-04-02 10:00:00	0	76.25	37.42
2019-04-02 11:00:00	8	75.75	38
2019-04-02 12:00:00	30	81.08	40.33
2019-04-02 13:00:00	32	81.58	41.25
2019-04-02 14:00:00	0	73.67	35.33
2019-04-02 15:00:00	0	70.59	34.83
2019-04-02 16:00:00	5	75.67	36.42
2019-04-02 17:00:00	2	73.5	36.67
2019-04-02 18:00:00	16	78.25	38.83
2019-04-02 19:00:00	2	73.17	36.58
2019-04-02 20:00:00	2	78.17	38.25
2019-04-02 21:00:00	10	77.67	38.92
2019-04-02 22:00:00	4	78.42	38.25
2019-04-02 23:00:00	6	78.59	39.25
2019-04-03 00:00:00	0	72.33	35.44
2019-04-03 01:00:00	6	78.17	38.42
2019-04-03 02:00:00	2	82.84	40.84
2019-04-03 03:00:00	4	82.92	41
2019-04-03 04:00:00	6	84.09	42.17
2019-04-03 05:00:00	20	88.33	43.75
2019-04-03 06:00:00	6	80.25	40.17
2019-04-03 07:00:00	22	85	42.33
2019-04-03 08:00:00	18	84.17	42
2019-04-03 09:00:00	4	81.34	40.42
2019-04-03 10:00:00	5	82	41
2019-04-03 11:00:00	0	77.67	38.17
2019-04-03 12:00:00	0	73.75	35.92
2019-04-03 13:00:00	4	73.42	36.92
2019-04-03 14:00:00	4	75	36.83
2019-04-03 15:00:00	2	73.83	36.58
2019-04-03 16:00:00	6	78.42	38.83
2019-04-03 17:00:00	4	77.17	38.42
2019-04-03 18:00:00	0	70.34	34.58
2019-04-03 19:00:00	0	71.17	34.17
2019-04-03 20:00:00	0	74.33	36.34
2019-04-03 21:00:00	0	72.42	35.42
2019-04-03 22:00:00	0	73.67	35.83
2019-04-03 23:00:00	0	79.17	38.92
2019-04-04 00:00:00	0	73.67	36.11
2019-04-04 01:00:00	0	76.5	37.5
2019-04-04 02:00:00	2	79.25	38.75
2019-04-04 03:00:00	0	78	38.59
2019-04-04 04:00:00	0	79.92	38.5
2019-04-04 05:00:00	0	82.42	40.42
2019-04-04 06:00:00	0	77.84	38.34
2019-04-04 07:00:00	6	82.5	40.5
2019-04-04 08:00:00	6	83.25	41.33
2019-04-04 09:00:00	2	79.34	39.34
2019-04-04 10:00:00	2	76.92	38.08
2019-04-04 11:00:00	4	77.59	38.83
2019-04-04 12:00:00	0	72.34	35.42
2019-04-04 13:00:00	4	73.92	37.17
2019-04-04 14:00:00	4	73.84	36.83
2019-04-04 15:00:00	10	78.08	38.42
2019-04-04 16:00:00	0	67.92	33.92
2019-04-04 17:00:00	0	68.5	33.33
2019-04-04 18:00:00	0	71.5	34.92
2019-04-04 19:00:00	0	69.92	34
2019-04-04 20:00:00	4	75.25	37.25
2019-04-04 21:00:00	2	72.67	36.08
2019-04-04 22:00:00	0	72.42	35.42
2019-04-04 23:00:00	0	72.34	35.25
2019-04-05 00:00:00	0	68.33	33.11
2019-04-05 01:00:00	8	77.17	37.75
2019-04-05 02:00:00	2	74.34	36.83
2019-04-05 03:00:00	2	77.42	38.08
2019-04-05 04:00:00	0	78.83	38.5
2019-04-05 05:00:00	0	84.42	41.33
2019-04-05 06:00:00	0	82.25	40.5
2019-04-05 07:00:00	0	79.67	39.17
2019-04-05 08:00:00	0	75.09	36.67
2019-04-05 09:00:00	0	78.83	38
2019-04-05 10:00:00	2	77.75	38.67
2019-04-05 11:00:00	0	76.67	37.58
2019-04-05 12:00:00	0	71.67	35.17
2019-04-05 13:00:00	3	69.09	34.08
2019-04-05 14:00:00	0	69.92	33.92
2019-04-05 15:00:00	0	69.42	34.17
2019-04-05 16:00:00	0	67.83	33.25
2019-04-05 17:00:00	2	69.5	34.5
2019-04-05 18:00:00	0	68.84	33.25
2019-04-05 19:00:00	0	68.42	33.17
2019-04-05 20:00:00	0	71.67	35.08
2019-04-05 21:00:00	0	73.42	35.42
2019-04-05 22:00:00	2	74.17	36.58
2019-04-05 23:00:00	2	74.58	36.92
2019-04-06 00:00:00	0	74.11	36.44
2019-04-06 01:00:00	2	76.33	37.17
2019-04-06 02:00:00	0	74.34	36
2019-04-06 03:00:00	0	77.25	37.42
2019-04-06 04:00:00	4	80	39.25
2019-04-06 05:00:00	4	84	41.17
2019-04-06 06:00:00	2	81.42	40.17
2019-04-06 07:00:00	4	82.25	41.25
2019-04-06 08:00:00	4	82	40.67
2019-04-06 09:00:00	2	82.67	41
2019-04-06 10:00:00	12	83.08	41
2019-04-06 11:00:00	0	77.58	38
2019-04-06 12:00:00	0	70.09	34.5
2019-04-06 13:00:00	0	72.58	34.84
2019-04-06 14:00:00	0	72.75	35.75
2019-04-06 15:00:00	2	74.25	36.5
2019-04-06 16:00:00	2	72.09	36
2019-04-06 17:00:00	0	69.34	34
2019-04-06 18:00:00	0	71.5	35.08
2019-04-06 19:00:00	0	69.42	34.33
2019-04-06 20:00:00	0	71	34.5
2019-04-06 21:00:00	0	71.25	35.17
2019-04-06 22:00:00	0	73.34	35.5
2019-04-06 23:00:00	0	78.58	38.67
2019-04-07 00:00:00	0	78.33	38.56
2019-04-07 01:00:00	0	74.67	36.58
2019-04-07 02:00:00	0	76.25	37.33
2019-04-07 03:00:00	2	77.83	38.83
2019-04-07 04:00:00	4	82.17	40.67
2019-04-07 05:00:00	0	79	39.09
2019-04-07 06:00:00	2	78.17	38.83
2019-04-07 07:00:00	34	85.17	42.34
2019-04-07 08:00:00	24	85	42.92
2019-04-07 09:00:00	38	85.5	43.25
2019-04-07 10:00:00	2	77	38.42
2019-04-07 11:00:00	0	76.67	37.5
2019-04-07 12:00:00	0	70.59	34.75
2019-04-07 13:00:00	0	67	32.25
2019-04-07 14:00:00	0	67.5	33.33
2019-04-07 15:00:00	0	67.67	32.83
2019-04-07 16:00:00	0	69	33.58
2019-04-07 17:00:00	0	71.25	34.83
2019-04-07 18:00:00	0	72	35.25
2019-04-07 19:00:00	0	73	35.58
2019-04-07 20:00:00	0	69.84	34.08
2019-04-07 21:00:00	0	69.92	34.08
2019-04-07 22:00:00	0	70.92	34.5
2019-04-07 23:00:00	0	77.67	37.42
2019-04-08 00:00:00	0	76.78	37.67
2019-04-08 01:00:00	0	77.75	37.58
2019-04-08 02:00:00	0	75.5	36.75
2019-04-08 03:00:00	0	76.25	37.58
2019-04-08 04:00:00	0	81.08	39.75
2019-04-08 05:00:00	4	78.75	38.92
2019-04-08 06:00:00	0	76	37.17
2019-04-08 07:00:00	0	76.17	37.25
2019-04-08 08:00:00	0	75.92	37.17
2019-04-08 09:00:00	0	77.17	37.5
2019-04-08 10:00:00	2	77.84	38.67
2019-04-08 11:00:00	0	75.08	36.83
2019-04-08 12:00:00	0	71.92	35
2019-04-08 13:00:00	0	67.92	33.42
2019-04-08 14:00:00	2	70.42	34.42
2019-04-08 15:00:00	0	70.09	34.58
2019-04-08 16:00:00	0	69.58	33.5
2019-04-08 17:00:00	0	73.25	35.33
2019-04-08 18:00:00	0	75.75	36.75
2019-04-08 19:00:00	2	73	36.34
2019-04-08 20:00:00	0	71.67	35.17
2019-04-08 21:00:00	2	69.67	34.5
2019-04-08 22:00:00	0	72	35.17
2019-04-08 23:00:00	0	74.5	35.92
2019-04-09 00:00:00	0	71.56	35
2019-04-09 01:00:00	0	75.17	36.17
2019-04-09 02:00:00	4	75.84	37.67
2019-04-09 03:00:00	2	78	38.09
2019-04-09 04:00:00	0	78.33	38.58
2019-04-09 05:00:00	0	78.92	38.92
2019-04-09 06:00:00	4	79.42	38.92
2019-04-09 07:00:00	0	76.5	37.5
2019-04-09 08:00:00	0	78	38
2019-04-09 09:00:00	0	77.5	37.92
2019-04-09 10:00:00	2	76.59	37.92
2019-04-09 11:00:00	2	75.59	37.33
2019-04-09 12:00:00	0	75.92	37.59
2019-04-09 13:00:00	0	76.83	36.75
2019-04-09 14:00:00	0	72.08	35.08
2019-04-09 15:00:00	26	80.59	40.67
2019-04-09 16:00:00	28	82.08	40.42
2019-04-09 17:00:00	12	78.34	39.67
2019-04-09 18:00:00	14	80.34	39.08
2019-04-09 19:00:00	4	75.25	37.42
2019-04-09 20:00:00	2	77.25	37.92
2019-04-09 21:00:00	0	75.67	37
2019-04-09 22:00:00	0	75.5	36.84
2019-04-09 23:00:00	2	78.83	38.5
2019-04-10 00:00:00	11	76.22	37.78
2019-04-10 01:00:00	7	78.08	38.75
2019-04-10 02:00:00	2	82.17	40.75
2019-04-10 03:00:00	0	81.17	40
2019-04-10 04:00:00	0	82.5	40
2019-04-10 05:00:00	2	85.5	42
2019-04-10 06:00:00	2	79.75	39.75
2019-04-10 07:00:00	2	82.67	40.17
2019-04-10 08:00:00	0	80.58	39.58
2019-04-10 09:00:00	0	81	39.17
2019-04-10 10:00:00	0	80.5	39.25
2019-04-10 11:00:00	0	78.42	38.67
2019-04-10 12:00:00	0	72.84	35.5
2019-04-10 13:00:00	0	72.25	35.5
2019-04-10 14:00:00	2	74.83	36.75
2019-04-10 15:00:00	8	76	37.75
2019-04-10 16:00:00	4	78.25	38.75
2019-04-10 17:00:00	2	77.17	37.83
2019-04-10 18:00:00	21	81.17	40.75
2019-04-10 19:00:00	2	71.42	35.5
2019-04-10 20:00:00	0	74.34	36.08
2019-04-10 21:00:00	0	71.84	35.17
2019-04-10 22:00:00	0	72.25	35.25
2019-04-10 23:00:00	2	79.25	38.84
2019-04-11 00:00:00	0	75.89	37.11
2019-04-11 01:00:00	0	76.5	37.33
2019-04-11 02:00:00	0	76.75	37.34
2019-04-11 03:00:00	0	78.25	38.67
2019-04-11 04:00:00	0	78.92	38.58
2019-04-11 05:00:00	0	81.42	39.75
2019-04-11 06:00:00	0	78.09	38.34
2019-04-11 07:00:00	2	80.58	39.92
2019-04-11 08:00:00	0	80.92	40
2019-04-11 09:00:00	0	79.42	39
2019-04-11 10:00:00	2	77.25	38.33
2019-04-11 11:00:00	2	78	39.84
2019-04-11 12:00:00	2	73.59	36.67
2019-04-11 13:00:00	4	73.5	36.5
2019-04-11 14:00:00	0	71.83	35.17
2019-04-11 15:00:00	14	77	38.58
2019-04-11 16:00:00	0	69.25	34
2019-04-11 17:00:00	0	68	33.58
2019-04-11 18:00:00	14	76.5	38.25
2019-04-11 19:00:00	10	75.25	37.25
2019-04-11 20:00:00	6	75	37.92
2019-04-11 21:00:00	2	74.58	36.5
2019-04-11 22:00:00	0	71.59	35.17
2019-04-11 23:00:00	0	71.59	35.17
2019-04-12 00:00:00	0	68.56	33.78
2019-04-12 01:00:00	0	73.33	35
2019-04-12 02:00:00	0	73.25	35.25
2019-04-12 03:00:00	0	76.25	37.33
2019-04-12 04:00:00	0	77.67	38
2019-04-12 05:00:00	0	83.58	40.58
2019-04-12 06:00:00	0	82.42	40.75
2019-04-12 07:00:00	0	79	38.92
2019-04-12 08:00:00	0	75	36.75
2019-04-12 09:00:00	0	76.5	37.92
2019-04-12 10:00:00	0	77.5	37.92
2019-04-12 11:00:00	2	77.59	38.09
2019-04-12 12:00:00	0	72.17	35.5
2019-04-12 13:00:00	0	68.34	33.33
2019-04-12 14:00:00	0	69	33.92
2019-04-12 15:00:00	0	69.75	34.17
2019-04-12 16:00:00	2	69	34.17
2019-04-12 17:00:00	6	72.5	35.83
2019-04-12 18:00:00	8	73.59	36.67
2019-04-12 19:00:00	16	76	38.34
2019-04-12 20:00:00	12	76.17	38
2019-04-12 21:00:00	0	72.25	35.33
2019-04-12 22:00:00	0	72.75	35.17
2019-04-12 23:00:00	0	73.75	35.75
2019-04-13 00:00:00	0	74.67	36.11
2019-04-13 01:00:00	0	74.42	36.17
2019-04-13 02:00:00	0	73.75	36
2019-04-13 03:00:00	0	76.17	37.17
2019-04-13 04:00:00	0	79.08	38.75
2019-04-13 05:00:00	0	82.42	40.5
2019-04-13 06:00:00	0	81.25	40
2019-04-13 07:00:00	0	80.83	41.25
2019-04-13 08:00:00	0	80.92	40
2019-04-13 09:00:00	0	82.08	40.25
2019-04-13 10:00:00	0	79.75	38.75
2019-04-13 11:00:00	2	80.08	39.58
2019-04-13 12:00:00	0	71.59	35.33
2019-04-13 13:00:00	0	71.42	34.67
2019-04-13 14:00:00	0	73.33	36
2019-04-13 15:00:00	0	71.92	34.83
2019-04-13 16:00:00	0	73.08	35.58
2019-04-13 17:00:00	0	70	34.5
2019-04-13 18:00:00	0	70.08	34.25
2019-04-13 19:00:00	0	70.84	34.83
2019-04-13 20:00:00	0	70	34.5
2019-04-13 21:00:00	2	72.92	36.25
2019-04-13 22:00:00	4	75.42	37.5
2019-04-13 23:00:00	4	78.92	39.42
2019-04-14 00:00:00	11	84.22	41.67
2019-04-14 01:00:00	2	74.75	36.5
2019-04-14 02:00:00	2	77.33	38.25
2019-04-14 03:00:00	4	78.92	39.5
2019-04-14 04:00:00	0	79.5	38.92
2019-04-14 05:00:00	8	82.92	41.33
2019-04-14 06:00:00	2	78	38.75
2019-04-14 07:00:00	10	80.92	40.25
2019-04-14 08:00:00	4	83.92	41.67
2019-04-14 09:00:00	6	83.59	41.59
2019-04-14 10:00:00	19	83	42.33
2019-04-14 11:00:00	4	77.17	38.42
2019-04-14 12:00:00	0	71.5	35.17
2019-04-14 13:00:00	0	66.67	32.83
2019-04-14 14:00:00	0	67	33.17
2019-04-14 15:00:00	2	70.34	34.58
2019-04-14 16:00:00	2	69.17	34.17
2019-04-14 17:00:00	2	73.09	36.09
2019-04-14 18:00:00	2	72.25	36.08
2019-04-14 19:00:00	12	78.42	38.75
2019-04-14 20:00:00	2	70.92	36.09
2019-04-14 21:00:00	2	69.42	34.84
2019-04-14 22:00:00	4	72	36.08
2019-04-14 23:00:00	10	80.08	39.92
2019-04-15 00:00:00	0	76.89	37.78
2019-04-15 01:00:00	10	80.08	40
2019-04-15 02:00:00	6	79.92	39.42
2019-04-15 03:00:00	27	84.67	42.75
2019-04-15 04:00:00	24	89	44.17
2019-04-15 05:00:00	30	88.42	44.09
2019-04-15 06:00:00	12	81.92	40.67
2019-04-15 07:00:00	24	83.92	41.92
2019-04-15 08:00:00	10	80.83	40.5
2019-04-15 09:00:00	56	87	44.67
2019-04-15 10:00:00	30	85.08	43.42
2019-04-15 11:00:00	82	89.25	47.67
2019-04-15 12:00:00	0	72.34	35.83
2019-04-15 13:00:00	2	68.92	34.59
2019-04-15 14:00:00	4	71.92	35.25
2019-04-15 15:00:00	0	70.75	34.75
2019-04-15 16:00:00	0	68.33	33.17
2019-04-15 17:00:00	0	72.34	35
2019-04-15 18:00:00	0	76	36.83
2019-04-15 19:00:00	0	72.09	35
2019-04-15 20:00:00	13	76.75	38
2019-04-15 21:00:00	10	76.67	38.34
2019-04-15 22:00:00	2	73	36.08
2019-04-15 23:00:00	40	81.67	42
2019-04-16 00:00:00	29	82.89	42.44
2019-04-16 01:00:00	12	78.58	38.92
2019-04-16 02:00:00	36	78.25	41.5
2019-04-16 03:00:00	58	86.75	45.42
2019-04-16 04:00:00	84	92.09	48.92
2019-04-16 05:00:00	74	90.25	47.75
2019-04-16 06:00:00	48	88.92	45.42
2019-04-16 07:00:00	18	81.67	41.92
2019-04-16 08:00:00	22	80.92	41.42
2019-04-16 09:00:00	13	81.42	40.83
2019-04-16 10:00:00	77	85.34	46
2019-04-16 11:00:00	94	85.17	46.75
2019-04-16 12:00:00	30	84.17	42.42
2019-04-16 13:00:00	18	84.25	41.67
2019-04-16 14:00:00	12	79.5	39.33
2019-04-16 15:00:00	16	82.17	40.58
2019-04-16 16:00:00	26	84.75	42.17
2019-04-16 17:00:00	10	79.58	39.67
2019-04-16 18:00:00	0	76.09	36.67
2019-04-16 19:00:00	0	75.17	36.67
2019-04-16 20:00:00	0	75.75	36.92
2019-04-16 21:00:00	0	76	37.17
2019-04-16 22:00:00	0	74.84	36.33
2019-04-16 23:00:00	0	77.75	37.83
2019-04-17 00:00:00	0	74.55	36.55
2019-04-17 01:00:00	2	78.08	38
2019-04-17 02:00:00	0	81.5	39.58
2019-04-17 03:00:00	4	81.58	40.75
2019-04-17 04:00:00	2	82.17	40.83
2019-04-17 05:00:00	6	86.84	43.25
2019-04-17 06:00:00	4	80.33	40.08
2019-04-17 07:00:00	0	80.58	39
2019-04-17 08:00:00	4	82.42	40.84
2019-04-17 09:00:00	4	81.67	40.92
2019-04-17 10:00:00	42	87.58	44.75
2019-04-17 11:00:00	10	82.59	41.42
2019-04-17 12:00:00	2	74	36.34
2019-04-17 13:00:00	15	74.59	37.5
2019-04-17 14:00:00	4	75.67	37.67
2019-04-17 15:00:00	2	75.08	36.58
2019-04-17 16:00:00	0	77.09	37.84
2019-04-17 17:00:00	0	75.5	37.17
2019-04-17 18:00:00	2	77.08	37.92
2019-04-17 19:00:00	0	70.34	34.58
2019-04-17 20:00:00	4	76.08	37.33
2019-04-17 21:00:00	2	74.09	36.83
2019-04-17 22:00:00	2	73.25	36.17
2019-04-17 23:00:00	2	78	38.08
2019-04-18 00:00:00	3	77.22	38.56
2019-04-18 01:00:00	1	75.92	36.92
2019-04-18 02:00:00	0	76.08	37.33
2019-04-18 03:00:00	0	78.58	38.25
2019-04-18 04:00:00	4	79.59	39.92
2019-04-18 05:00:00	9	84.83	42.17
2019-04-18 06:00:00	2	79.08	39
2019-04-18 07:00:00	1	79.5	39.67
2019-04-18 08:00:00	0	80.67	40
2019-04-18 09:00:00	2	80.59	40.08
2019-04-18 10:00:00	0	76.67	37.67
2019-04-18 11:00:00	0	76.83	37.75
2019-04-18 12:00:00	0	73.67	35.75
2019-04-18 13:00:00	0	72.42	35.25
2019-04-18 14:00:00	4	73.59	38.67
2019-04-18 15:00:00	0	74.25	35.92
2019-04-18 16:00:00	0	69.59	34.08
2019-04-18 17:00:00	2	68.42	33.83
2019-04-18 18:00:00	0	72.17	35.5
2019-04-18 19:00:00	0	72.67	35.67
2019-04-18 20:00:00	0	73.17	35.42
2019-04-18 21:00:00	0	73.67	35.42
2019-04-18 22:00:00	0	71.58	35.17
2019-04-18 23:00:00	0	71.5	35.17
2019-04-19 00:00:00	3	71	35.44
2019-04-19 01:00:00	4	74.92	36.75
2019-04-19 02:00:00	0	73.25	35.83
2019-04-19 03:00:00	0	75.75	36.83
2019-04-19 04:00:00	0	77.5	38
2019-04-19 05:00:00	0	82.75	40.17
2019-04-19 06:00:00	0	82.84	40.75
2019-04-19 07:00:00	0	79	39.17
2019-04-19 08:00:00	4	77.25	38.17
2019-04-19 09:00:00	4	78.75	38.83
2019-04-19 10:00:00	2	77.75	38.17
2019-04-19 11:00:00	0	76.34	37.75
2019-04-19 12:00:00	0	72.25	35.5
2019-04-19 13:00:00	0	68.34	33.58
2019-04-19 14:00:00	0	68.42	33.33
2019-04-19 15:00:00	0	69.92	34.17
2019-04-19 16:00:00	0	67.42	33.25
2019-04-19 17:00:00	0	69.5	34
2019-04-19 18:00:00	0	70.59	34.42
2019-04-19 19:00:00	0	72.75	35.33
2019-04-19 20:00:00	0	72.5	35.17
2019-04-19 21:00:00	0	71.59	35.08
2019-04-19 22:00:00	0	72.5	35.08
2019-04-19 23:00:00	0	72.84	35.33
2019-04-20 00:00:00	0	74.56	36.55
2019-04-20 01:00:00	2	74.42	36.5
2019-04-20 02:00:00	0	72.75	35.75
2019-04-20 03:00:00	0	76.25	36.92
2019-04-20 04:00:00	0	77.67	38.33
2019-04-20 05:00:00	0	81.25	40
2019-04-20 06:00:00	0	81.25	40
2019-04-20 07:00:00	0	80.67	40
2019-04-20 08:00:00	0	80.92	40
2019-04-20 09:00:00	0	81.67	40
2019-04-20 10:00:00	0	78.5	38.25
2019-04-20 11:00:00	0	80.42	39.25
2019-04-20 12:00:00	0	72.17	35.5
2019-04-20 13:00:00	0	70.75	34.42
2019-04-20 14:00:00	0	73.5	36.17
2019-04-20 15:00:00	0	71.17	34.75
2019-04-20 16:00:00	0	73.17	35.75
2019-04-20 17:00:00	0	70.09	34.5
2019-04-20 18:00:00	0	70.5	34.33
2019-04-20 19:00:00	0	70.34	34.67
2019-04-20 20:00:00	0	69	33.83
2019-04-20 21:00:00	0	72.08	35.25
2019-04-20 22:00:00	0	72.83	35.58
2019-04-20 23:00:00	0	77.08	37.5
2019-04-21 00:00:00	5	81.67	40.67
2019-04-21 01:00:00	0	73.75	35.67
2019-04-21 02:00:00	0	76.34	37.17
2019-04-21 03:00:00	0	76.92	37.75
2019-04-21 04:00:00	0	79.17	39
2019-04-21 05:00:00	0	80.67	39.92
2019-04-21 06:00:00	0	77.17	37.67
2019-04-21 07:00:00	2	78.08	38.58
2019-04-21 08:00:00	2	84.58	41.42
2019-04-21 09:00:00	0	81.09	39.17
2019-04-21 10:00:00	8	83.17	40.92
2019-04-21 11:00:00	0	77.09	37.5
2019-04-21 12:00:00	0	71.67	35.25
2019-04-21 13:00:00	0	66.84	32.75
2019-04-21 14:00:00	0	67.5	33.08
2019-04-21 15:00:00	0	67.67	33.17
2019-04-21 16:00:00	0	68.42	33
2019-04-21 17:00:00	0	71.58	35.17
2019-04-21 18:00:00	0	71	35.08
2019-04-21 19:00:00	0	74.75	36.42
2019-04-21 20:00:00	0	71.09	34.92
2019-04-21 21:00:00	0	69.92	34.08
2019-04-21 22:00:00	0	70.67	34.25
2019-04-21 23:00:00	4	78	38.33
2019-04-22 00:00:00	3	79.11	39.78
2019-04-22 01:00:00	2	79.17	38.92
2019-04-22 02:00:00	2	77.83	39
2019-04-22 03:00:00	2	79.84	39.5
2019-04-22 04:00:00	0	83.42	40.17
2019-04-22 05:00:00	0	82.67	40
2019-04-22 06:00:00	0	78	38.67
2019-04-22 07:00:00	0	79.08	38.17
2019-04-22 08:00:00	0	78.33	38.33
2019-04-22 09:00:00	2	80.33	39.67
2019-04-22 10:00:00	0	82	39.84
2019-04-22 11:00:00	0	81.58	39.59
2019-04-22 12:00:00	0	73.42	36.5
2019-04-22 13:00:00	0	69.84	34.25
2019-04-22 14:00:00	0	69	33.25
2019-04-22 15:00:00	0	71	34.67
2019-04-22 16:00:00	2	69.92	34
2019-04-22 17:00:00	0	71.58	35.17
2019-04-22 18:00:00	0	75.67	36.42
2019-04-22 19:00:00	2	72.5	36.25
2019-04-22 20:00:00	0	72.42	35.5
2019-04-22 21:00:00	0	73.67	35.67
2019-04-22 22:00:00	0	71.58	35.08
2019-04-22 23:00:00	0	75.33	37.75
2019-04-23 00:00:00	0	77.22	38.22
2019-04-23 01:00:00	0	76.17	37.5
2019-04-23 02:00:00	0	74.5	35.5
2019-04-23 03:00:00	0	79.42	38.83
2019-04-23 04:00:00	0	84.34	40.75
2019-04-23 05:00:00	0	85	41.84
2019-04-23 06:00:00	0	81.92	40.25
2019-04-23 07:00:00	12	83.58	41.59
2019-04-23 08:00:00	34	90.67	45.92
2019-04-23 09:00:00	12	84.42	42.08
2019-04-23 10:00:00	16	84.34	41.92
2019-04-23 11:00:00	30	79.83	41.58
2019-04-23 12:00:00	8	81.25	40.59
2019-04-23 13:00:00	0	79.42	39
2019-04-23 14:00:00	0	75.42	36.83
2019-04-23 15:00:00	0	77.33	37.17
2019-04-23 16:00:00	0	80.5	39.5
2019-04-23 17:00:00	10	81.75	40.42
2019-04-23 18:00:00	0	75.25	36.92
2019-04-23 19:00:00	2	76.09	37.84
2019-04-23 20:00:00	6	77.59	38.5
2019-04-23 21:00:00	6	78.5	38.83
2019-04-23 22:00:00	0	74.75	36.25
2019-04-23 23:00:00	0	77.75	37.92
2019-04-24 00:00:00	0	74.33	36.44
2019-04-24 01:00:00	0	76.17	36.92
2019-04-24 02:00:00	0	80.83	39.42
2019-04-24 03:00:00	0	80.67	40
2019-04-24 04:00:00	0	81.92	40.08
2019-04-24 05:00:00	0	84.42	41.17
2019-04-24 06:00:00	0	80.42	39.75
2019-04-24 07:00:00	0	80	39
2019-04-24 08:00:00	2	81.92	40.75
2019-04-24 09:00:00	11	85.5	42.42
2019-04-24 10:00:00	0	82.17	39.08
2019-04-24 11:00:00	0	79.92	39.42
2019-04-24 12:00:00	0	72.75	35.75
2019-04-24 13:00:00	0	72.83	35.5
2019-04-24 14:00:00	0	75.09	36.34
2019-04-24 15:00:00	0	72.67	35.17
2019-04-24 16:00:00	0	77.17	37.75
2019-04-24 17:00:00	0	75.75	37.17
2019-04-24 18:00:00	0	76.5	37.5
2019-04-24 19:00:00	0	71.09	35
2019-04-24 20:00:00	0	73.33	35.75
2019-04-24 21:00:00	0	73.84	35.42
2019-04-24 22:00:00	0	72.5	35.33
2019-04-24 23:00:00	2	77.17	37.58
2019-04-25 00:00:00	0	77.11	37.89
2019-04-25 01:00:00	2	76	37.58
2019-04-25 02:00:00	2	77.42	38
2019-04-25 03:00:00	0	78.42	38.5
2019-04-25 04:00:00	2	79.67	39.25
2019-04-25 05:00:00	0	81.17	39.5
2019-04-25 06:00:00	0	79.17	38.92
2019-04-25 07:00:00	0	78.42	38.5
2019-04-25 08:00:00	0	80.67	40
2019-04-25 09:00:00	0	81.08	40
2019-04-25 10:00:00	2	75.84	37.67
2019-04-25 11:00:00	0	77	37.83
2019-04-25 12:00:00	0	72.92	35.83
2019-04-25 13:00:00	0	71.5	35
2019-04-25 14:00:00	0	72.25	35.08
2019-04-25 15:00:00	0	73.75	35.92
2019-04-25 16:00:00	0	69.67	34.25
2019-04-25 17:00:00	0	68.08	32.75
2019-04-25 18:00:00	0	70.75	34.75
2019-04-25 19:00:00	0	73.5	35.75
2019-04-25 20:00:00	2	73.25	35.92
2019-04-25 21:00:00	0	73.42	35.17
2019-04-25 22:00:00	0	71.33	35
2019-04-25 23:00:00	2	72	36
2019-04-26 00:00:00	0	70.22	34.44
2019-04-26 01:00:00	0	70.42	34.42
2019-04-26 02:00:00	0	73.42	35.33
2019-04-26 03:00:00	2	77	37.75
2019-04-26 04:00:00	30	83.92	42.33
2019-04-26 05:00:00	24	86.92	44.09
2019-04-26 06:00:00	4	84.67	42.33
2019-04-26 07:00:00	0	79.92	39.42
2019-04-26 08:00:00	0	75.92	37.5
2019-04-26 09:00:00	0	76.08	37.58
2019-04-26 10:00:00	2	77.08	37.92
2019-04-26 11:00:00	2	78.25	39.17
2019-04-26 12:00:00	0	72.67	35.5
2019-04-26 13:00:00	0	67.92	33.5
2019-04-26 14:00:00	0	68.42	33.33
2019-04-26 15:00:00	0	69.84	33.67
2019-04-26 16:00:00	2	69.08	34
2019-04-26 17:00:00	0	68.5	33.25
2019-04-26 18:00:00	2	71.92	35.75
2019-04-26 19:00:00	0	72	35.17
2019-04-26 20:00:00	0	73.5	35.67
2019-04-26 21:00:00	2	72.34	36.08
2019-04-26 22:00:00	0	72	35.25
2019-04-26 23:00:00	0	71.59	35
2019-04-27 00:00:00	3	75.34	37.11
2019-04-27 01:00:00	2	74.42	36.42
2019-04-27 02:00:00	2	73.17	36.42
2019-04-27 03:00:00	4	77.42	38.58
2019-04-27 04:00:00	0	76.75	37.75
2019-04-27 05:00:00	0	81	39.33
2019-04-27 06:00:00	4	82.17	40.83
2019-04-27 07:00:00	0	81.33	40.58
2019-04-27 08:00:00	0	80.67	40
2019-04-27 09:00:00	0	81.33	40
2019-04-27 10:00:00	0	77.92	38.34
2019-04-27 11:00:00	0	80.84	38.84
2019-04-27 12:00:00	0	72.42	35.58
2019-04-27 13:00:00	0	70.17	34.25
2019-04-27 14:00:00	0	73.33	35.25
2019-04-27 15:00:00	0	70.84	34.83
2019-04-27 16:00:00	8	77.08	38.5
2019-04-27 17:00:00	4	73.34	37.08
2019-04-27 18:00:00	6	73.08	36.25
2019-04-27 19:00:00	16	78	39.25
2019-04-27 20:00:00	10	75.75	37.25
2019-04-27 21:00:00	0	71.25	35.17
2019-04-27 22:00:00	0	72.34	35.25
2019-04-27 23:00:00	2	76.67	37.92
2019-04-28 00:00:00	16	83	42.89
2019-04-28 01:00:00	0	73.75	36.08
2019-04-28 02:00:00	0	76.25	37.08
2019-04-28 03:00:00	0	76.17	37.42
2019-04-28 04:00:00	0	78.25	38
2019-04-28 05:00:00	0	80.58	39.92
2019-04-28 06:00:00	0	76.83	38
2019-04-28 07:00:00	0	76.92	37.67
2019-04-28 08:00:00	0	83.84	40.67
2019-04-28 09:00:00	1	80.58	39.84
2019-04-28 10:00:00	2	81.84	40.75
2019-04-28 11:00:00	0	77.25	38.25
2019-04-28 12:00:00	0	72.25	35.5
2019-04-28 13:00:00	0	67.84	33.5
2019-04-28 14:00:00	2	67.92	33.92
2019-04-28 15:00:00	0	68.25	33.42
2019-04-28 16:00:00	0	67	32.83
2019-04-28 17:00:00	0	71.67	34.75
2019-04-28 18:00:00	0	71.17	35
2019-04-28 19:00:00	2	74.67	36.5
2019-04-28 20:00:00	4	74.5	37.17
2019-04-28 21:00:00	2	70.17	34.92
2019-04-28 22:00:00	0	69.58	34.25
2019-04-28 23:00:00	2	76.84	37.42
2019-04-29 00:00:00	0	78.67	38.78
2019-04-29 01:00:00	0	77.17	37.67
2019-04-29 02:00:00	2	77.42	38.75
2019-04-29 03:00:00	5	80.83	40.67
2019-04-29 04:00:00	10	84	42.83
2019-04-29 05:00:00	6	83.83	42.25
2019-04-29 06:00:00	8	80.33	41.09
2019-04-29 07:00:00	13	82.58	41
2019-04-29 08:00:00	2	77.75	38.83
2019-04-29 09:00:00	4	81.08	40.42
2019-04-29 10:00:00	2	82.83	41.08
2019-04-29 11:00:00	0	79.83	39.25
2019-04-29 12:00:00	0	74.59	36.83
2019-04-29 13:00:00	0	70.84	34.83
2019-04-29 14:00:00	0	68.84	33.33
2019-04-29 15:00:00	0	71.42	35.17
2019-04-29 16:00:00	0	68.42	33.33
2019-04-29 17:00:00	0	71.42	34.67
2019-04-29 18:00:00	0	75.08	36.42
2019-04-29 19:00:00	0	71.58	35.17
2019-04-29 20:00:00	2	73.25	36.17
2019-04-29 21:00:00	0	72.59	35.5
2019-04-29 22:00:00	0	71.42	35.17
2019-04-29 23:00:00	0	73.5	35.67
2019-04-30 00:00:00	0	77.22	38
2019-04-30 01:00:00	0	76.92	37.5
2019-04-30 02:00:00	0	73.67	35.83
2019-04-30 03:00:00	0	78.17	37.92
2019-04-30 04:00:00	0	83.75	40.67
2019-04-30 05:00:00	0	84.75	41.58
2019-04-30 06:00:00	0	81.75	40
2019-04-30 07:00:00	0	79.75	39.34
2019-04-30 08:00:00	0	83.42	40.42
2019-04-30 09:00:00	4	83.84	41.5
2019-04-30 10:00:00	0	80.09	39
2019-04-30 11:00:00	0	80.59	39.84
2019-04-30 12:00:00	0	79.92	39
2019-04-30 13:00:00	0	78.17	38.5
2019-04-30 14:00:00	0	76.75	37.67
2019-04-30 15:00:00	0	76	37.33
2019-04-30 16:00:00	0	80.08	38.92
2019-04-30 17:00:00	0	78	38.33
2019-04-30 18:00:00	0	76.17	36.92
2019-04-30 19:00:00	0	76	37.25
2019-04-30 20:00:00	0	74.08	36
2019-04-30 21:00:00	0	78.08	38.25
2019-04-30 22:00:00	10	77.75	39.17
2019-04-30 23:00:00	24	80.92	40.67
2019-05-01 00:00:00	8	80.33	39.67

## Sheet: PM 03240 08
Data/Hora	Intensidade(carros/hora)	Ocupacao(%)	Carga(%)
2019-04-01 00:00:00	0	0	0
2019-04-01 01:00:00	0	0	0
2019-04-01 02:00:00	0	0	0
2019-04-01 03:00:00	0	0	0
2019-04-01 04:00:00	0	0	0
2019-04-01 05:00:00	0	0	0
2019-04-01 06:00:00	0	0	0
2019-04-01 07:00:00	1	0	0.25
2019-04-01 08:00:00	2	0.25	0.92
2019-04-01 09:00:00	0	0	0.17
2019-04-01 10:00:00	0	0	0
2019-04-01 11:00:00	0	0	0
2019-04-01 12:00:00	0	0	0
2019-04-01 13:00:00	0	0	0
2019-04-01 14:00:00	3	0.25	1.5
2019-04-01 15:00:00	2	0	0.58
2019-04-01 16:00:00	0	0	0
2019-04-01 17:00:00	1	0	0.33
2019-04-01 18:00:00	2	0.25	1.08
2019-04-01 19:00:00	0	0	0
2019-04-01 20:00:00	0	0	0
2019-04-01 21:00:00	1	0	0.25
2019-04-01 22:00:00	0	0	0
2019-04-01 23:00:00	0	0	0
2019-04-02 00:00:00	0	0	0
2019-04-02 01:00:00	0	0	0
2019-04-02 02:00:00	0	0	0
2019-04-02 03:00:00	0	0	0
2019-04-02 04:00:00	0	0	0
2019-04-02 05:00:00	0	0	0
2019-04-02 06:00:00	1	0	0.25
2019-04-02 07:00:00	3	0.17	0.58
2019-04-02 08:00:00	1	0.5	1.25
2019-04-02 09:00:00	2	0.08	0.75
2019-04-02 10:00:00	0	0	0
2019-04-02 11:00:00	0	0	0
2019-04-02 12:00:00	0	0	0
2019-04-02 13:00:00	2	0.17	0.75
2019-04-02 14:00:00	2	0	0.5
2019-04-02 15:00:00	3	0.42	0.92
2019-04-02 16:00:00	2	0.67	1.25
2019-04-02 17:00:00	0	0	0
2019-04-02 18:00:00	3	0.17	0.75
2019-04-02 19:00:00	2	0	0.5
2019-04-02 20:00:00	2	0	0.67
2019-04-02 21:00:00	1	0	0.33
2019-04-02 22:00:00	0	0	0
2019-04-02 23:00:00	0	0	0
2019-04-03 00:00:00	0	0	0
2019-04-03 01:00:00	0	0	0
2019-04-03 02:00:00	0	0	0
2019-04-03 03:00:00	0	0	0
2019-04-03 04:00:00	0	0	0
2019-04-03 05:00:00	0	0	0
2019-04-03 06:00:00	0	0	0
2019-04-03 07:00:00	1	0	0.33
2019-04-03 08:00:00	3	0.58	0.58
2019-04-03 09:00:00	0	0	0
2019-04-03 10:00:00	0	0	0
2019-04-03 11:00:00	0	0	0
2019-04-03 12:00:00	0	0	0
2019-04-03 13:00:00	0	0	0
2019-04-03 14:00:00	3	0.08	0.25
2019-04-03 15:00:00	4	1.42	1.5
2019-04-03 16:00:00	4	0.17	1.5
2019-04-03 17:00:00	0	0	0
2019-04-03 18:00:00	5	0.17	0.58
2019-04-03 19:00:00	3	0.08	0.5
2019-04-03 20:00:00	0	0	0
2019-04-03 21:00:00	0	0	0
2019-04-03 22:00:00	0	0	0
2019-04-03 23:00:00	0	0	0
2019-04-04 00:00:00	0	0	0
2019-04-04 01:00:00	0	0	0
2019-04-04 02:00:00	0	0	0
2019-04-04 03:00:00	0	0	0
2019-04-04 04:00:00	0	0	0
2019-04-04 05:00:00	0	0	0
2019-04-04 06:00:00	0	0	0
2019-04-04 07:00:00	1	0	0.25
2019-04-04 08:00:00	5	0.58	1.17
2019-04-04 09:00:00	3	0.75	1
2019-04-04 10:00:00	0	0	0
2019-04-04 11:00:00	0	0	0
2019-04-04 12:00:00	2	0.33	0.92
2019-04-04 13:00:00	3	0	0.5
2019-04-04 14:00:00	0	0	0
2019-04-04 15:00:00	3	0	0.75
2019-04-04 16:00:00	0	0	0
2019-04-04 17:00:00	4	0	1
2019-04-04 18:00:00	0	0	0.42
2019-04-04 19:00:00	6	0.5	1.58
2019-04-04 20:00:00	1	0	0.25
2019-04-04 21:00:00	0	0	0
2019-04-04 22:00:00	0	0	0
2019-04-04 23:00:00	0	0	0
2019-04-05 00:00:00	0	0	0
2019-04-05 01:00:00	0	0	0
2019-04-05 02:00:00	0	0	0
2019-04-05 03:00:00	0	0	0
2019-04-05 04:00:00	0	0	0
2019-04-05 05:00:00	0	0	0
2019-04-05 06:00:00	2	0.08	0.34
2019-04-05 07:00:00	0	0	0
2019-04-05 08:00:00	3	0	0.5
2019-04-05 09:00:00	0	0	0
2019-04-05 10:00:00	0	0	0
2019-04-05 11:00:00	2	0	0.34
2019-04-05 12:00:00	0	0	0
2019-04-05 13:00:00	3	0	0.58
2019-04-05 14:00:00	6	0.25	1.17
2019-04-05 15:00:00	0	0	0.08
2019-04-05 16:00:00	4	0	0.42
2019-04-05 17:00:00	4	0.08	1.09
2019-04-05 18:00:00	0	0	0
2019-04-05 19:00:00	8	1	1.5
2019-04-05 20:00:00	0	0	0
2019-04-05 21:00:00	0	0	0
2019-04-05 22:00:00	0	0	0
2019-04-05 23:00:00	0	0	0
2019-04-06 00:00:00	0	0	0
2019-04-06 01:00:00	0	0	0
2019-04-06 02:00:00	0	0	0
2019-04-06 03:00:00	0	0	0
2019-04-06 04:00:00	0	0	0
2019-04-06 05:00:00	0	0	0
2019-04-06 06:00:00	0	0	0
2019-04-06 07:00:00	0	0	0
2019-04-06 08:00:00	0	0	0
2019-04-06 09:00:00	1	0	0.25
2019-04-06 10:00:00	0	0	0
2019-04-06 11:00:00	1	0	0.25
2019-04-06 12:00:00	1	0	0.25
2019-04-06 13:00:00	2	0.25	1.17
2019-04-06 14:00:00	1	0	0.08
2019-04-06 15:00:00	2	0	0.5
2019-04-06 16:00:00	2	0	0.25
2019-04-06 17:00:00	0	0	0.08
2019-04-06 18:00:00	0	0	0
2019-04-06 19:00:00	1	0	0.25
2019-04-06 20:00:00	0	0	0
2019-04-06 21:00:00	0	0	0
2019-04-06 22:00:00	0	0	0
2019-04-06 23:00:00	0	0	0
2019-04-07 00:00:00	0	0	0
2019-04-07 01:00:00	1	0	0.42
2019-04-07 02:00:00	0	0	0
2019-04-07 03:00:00	0	0	0
2019-04-07 04:00:00	0	0	0
2019-04-07 05:00:00	1	0	0.25
2019-04-07 06:00:00	4	0.33	1.17
2019-04-07 07:00:00	2	0.25	1.08
2019-04-07 08:00:00	0	0	0
2019-04-07 09:00:00	0	0	0
2019-04-07 10:00:00	0	0	0
2019-04-07 11:00:00	0	0	0
2019-04-07 12:00:00	0	0	0
2019-04-07 13:00:00	0	0	0
2019-04-07 14:00:00	5	0.5	1
2019-04-07 15:00:00	2	0.58	1.67
2019-04-07 16:00:00	0	0	0
2019-04-07 17:00:00	0	0	0
2019-04-07 18:00:00	0	0	0
2019-04-07 19:00:00	0	0	0
2019-04-07 20:00:00	0	0	0
2019-04-07 21:00:00	0	0	0
2019-04-07 22:00:00	0	0	0
2019-04-07 23:00:00	0	0	0
2019-04-08 00:00:00	0	0	0
2019-04-08 01:00:00	0	0	0
2019-04-08 02:00:00	0	0	0
2019-04-08 03:00:00	0	0	0
2019-04-08 04:00:00	0	0	0
2019-04-08 05:00:00	0	0	0
2019-04-08 06:00:00	2	0	0.42
2019-04-08 07:00:00	0	0	0
2019-04-08 08:00:00	0	0	0
2019-04-08 09:00:00	0	0	0
2019-04-08 10:00:00	0	0	0
2019-04-08 11:00:00	0	0	0
2019-04-08 12:00:00	0	0	0
2019-04-08 13:00:00	6	0.42	0.5
2019-04-08 14:00:00	2	0.17	0.83
2019-04-08 15:00:00	3	0.42	1.08
2019-04-08 16:00:00	2	0.5	1.42
2019-04-08 17:00:00	3	0.08	0.83
2019-04-08 18:00:00	2	0	0.33
2019-04-08 19:00:00	2	0.75	0.92
2019-04-08 20:00:00	0	0	0
2019-04-08 21:00:00	0	0	0
2019-04-08 22:00:00	2	0.17	0.92
2019-04-08 23:00:00	0	0	0
2019-04-09 00:00:00	0	0	0
2019-04-09 01:00:00	0	0	0
2019-04-09 02:00:00	0	0	0
2019-04-09 03:00:00	0	0	0
2019-04-09 04:00:00	0	0	0
2019-04-09 05:00:00	0	0	0
2019-04-09 06:00:00	1	0	0.17
2019-04-09 07:00:00	1	0	0.33
2019-04-09 08:00:00	3	0	0.42
2019-04-09 09:00:00	0	0	0
2019-04-09 10:00:00	0	0	0
2019-04-09 11:00:00	0	0	0
2019-04-09 12:00:00	0	0	0
2019-04-09 13:00:00	0	0	0
2019-04-09 14:00:00	0	0	0
2019-04-09 15:00:00	0	0	0
2019-04-09 16:00:00	0	0	0
2019-04-09 17:00:00	1	0	0.25
2019-04-09 18:00:00	0	0	0
2019-04-09 19:00:00	3	0.08	0.5
2019-04-09 20:00:00	0	0	0
2019-04-09 21:00:00	0	0	0
2019-04-09 22:00:00	0	0	0
2019-04-09 23:00:00	0	0	0
2019-04-10 00:00:00	0	0	0
2019-04-10 01:00:00	0	0	0
2019-04-10 02:00:00	0	0	0
2019-04-10 03:00:00	0	0	0
2019-04-10 04:00:00	0	0	0
2019-04-10 05:00:00	0	0	0
2019-04-10 06:00:00	0	0	0
2019-04-10 07:00:00	1	0	0.33
2019-04-10 08:00:00	3	0	0.58
2019-04-10 09:00:00	2	0.83	1
2019-04-10 10:00:00	0	0	0
2019-04-10 11:00:00	0	0	0
2019-04-10 12:00:00	0	0	0
2019-04-10 13:00:00	0	0	0
2019-04-10 14:00:00	0	0	0
2019-04-10 15:00:00	0	0	0
2019-04-10 16:00:00	0	0	0
2019-04-10 17:00:00	3	0.25	1.25
2019-04-10 18:00:00	0	0.25	0.25
2019-04-10 19:00:00	1	0	0.25
2019-04-10 20:00:00	0	0	0
2019-04-10 21:00:00	0	0	0
2019-04-10 22:00:00	0	0	0
2019-04-10 23:00:00	0	0	0
2019-04-11 00:00:00	0	0	0
2019-04-11 01:00:00	0	0	0
2019-04-11 02:00:00	0	0	0
2019-04-11 03:00:00	0	0	0
2019-04-11 04:00:00	0	0	0
2019-04-11 05:00:00	0	0	0
2019-04-11 06:00:00	0	0	0
2019-04-11 07:00:00	0	0	0
2019-04-11 08:00:00	5	0	0.67
2019-04-11 09:00:00	4	0.42	1.5
2019-04-11 10:00:00	0	0	0
2019-04-11 11:00:00	0	0	0
2019-04-11 12:00:00	0	0	0
2019-04-11 13:00:00	0	0	0
2019-04-11 14:00:00	0	0	0
2019-04-11 15:00:00	0	0	0
2019-04-11 16:00:00	0	0	0
2019-04-11 17:00:00	1	0	0.25
2019-04-11 18:00:00	2	0	0.67
2019-04-11 19:00:00	3	0.33	1
2019-04-11 20:00:00	0	0	0
2019-04-11 21:00:00	1	0	0.33
2019-04-11 22:00:00	0	0	0
2019-04-11 23:00:00	0	0	0
2019-04-12 00:00:00	0	0	0
2019-04-12 01:00:00	0	0	0
2019-04-12 02:00:00	0	0	0
2019-04-12 03:00:00	0	0	0
2019-04-12 04:00:00	0	0	0
2019-04-12 05:00:00	0	0	0
2019-04-12 06:00:00	0	0	0
2019-04-12 07:00:00	2	0	0.25
2019-04-12 08:00:00	4	0.42	0.83
2019-04-12 09:00:00	2	0	0.58
2019-04-12 10:00:00	0	0	0
2019-04-12 11:00:00	0	0	0
2019-04-12 12:00:00	0	0	0
2019-04-12 13:00:00	0	0	0
2019-04-12 14:00:00	0	0	0
2019-04-12 15:00:00	0	0	0
2019-04-12 16:00:00	1	0	0.25
2019-04-12 17:00:00	0	0	0
2019-04-12 18:00:00	2	0.17	1
2019-04-12 19:00:00	0	0	0
2019-04-12 20:00:00	1	0.25	0.75
2019-04-12 21:00:00	0	0	0
2019-04-12 22:00:00	0	0	0
2019-04-12 23:00:00	0	0	0
2019-04-13 00:00:00	1	0	0.33
2019-04-13 01:00:00	0	0	0
2019-04-13 02:00:00	0	0	0
2019-04-13 03:00:00	0	0	0
2019-04-13 04:00:00	0	0	0
2019-04-13 05:00:00	0	0	0
2019-04-13 06:00:00	0	0	0
2019-04-13 07:00:00	0	0	0
2019-04-13 08:00:00	0	0	0
2019-04-13 09:00:00	2	0	0.42
2019-04-13 10:00:00	0	0	0.08
2019-04-13 11:00:00	0	0	0
2019-04-13 12:00:00	0	0	0
2019-04-13 13:00:00	0	0	0
2019-04-13 14:00:00	1	0	0.25
2019-04-13 15:00:00	2	0	0.5
2019-04-13 16:00:00	0	0	0
2019-04-13 17:00:00	1	0.25	0.67
2019-04-13 18:00:00	0	0	0
2019-04-13 19:00:00	0	0	0
2019-04-13 20:00:00	0	0	0
2019-04-13 21:00:00	0	0	0
2019-04-13 22:00:00	0	0	0
2019-04-13 23:00:00	0	0	0
2019-04-14 00:00:00	0	0	0
2019-04-14 01:00:00	0	0	0
2019-04-14 02:00:00	0	0	0
2019-04-14 03:00:00	0	0	0
2019-04-14 04:00:00	1	0	0.25
2019-04-14 05:00:00	0	0	0.08
2019-04-14 06:00:00	0	0	0
2019-04-14 07:00:00	1	0	0.33
2019-04-14 08:00:00	0	0	0
2019-04-14 09:00:00	1	0	0.33
2019-04-14 10:00:00	0	0	0
2019-04-14 11:00:00	0	0	0
2019-04-14 12:00:00	0	0	0
2019-04-14 13:00:00	0	0	0
2019-04-14 14:00:00	0	0	0
2019-04-14 15:00:00	2	0.42	0.75
2019-04-14 16:00:00	0	0	0.42
2019-04-14 17:00:00	0	0	0
2019-04-14 18:00:00	1	0	0.25
2019-04-14 19:00:00	0	0	0
2019-04-14 20:00:00	0	0	0
2019-04-14 21:00:00	0	0	0
2019-04-14 22:00:00	0	0	0
2019-04-14 23:00:00	0	0	0
2019-04-15 00:00:00	0	0	0
2019-04-15 01:00:00	0	0	0
2019-04-15 02:00:00	0	0	0
2019-04-15 03:00:00	0	0	0
2019-04-15 04:00:00	0	0	0
2019-04-15 05:00:00	0	0	0
2019-04-15 06:00:00	0	0	0
2019-04-15 07:00:00	0	0	0
2019-04-15 08:00:00	7	1.17	1.25
2019-04-15 09:00:00	0	0	0
2019-04-15 10:00:00	0	0	0
2019-04-15 11:00:00	0	0	0
2019-04-15 12:00:00	0	0	0
2019-04-15 13:00:00	0	0	0
2019-04-15 14:00:00	0	0	0
2019-04-15 15:00:00	0	0	0
2019-04-15 16:00:00	0	0	0
2019-04-15 17:00:00	2	0.08	0.75
2019-04-15 18:00:00	0	0	0.08
2019-04-15 19:00:00	0	0	0
2019-04-15 20:00:00	0	0	0
2019-04-15 21:00:00	3	0.08	1.17
2019-04-15 22:00:00	0	0	0
2019-04-15 23:00:00	0	0	0
2019-04-16 00:00:00	0	0	0
2019-04-16 01:00:00	0	0	0
2019-04-16 02:00:00	0	0	0
2019-04-16 03:00:00	0	0	0
2019-04-16 04:00:00	0	0	0
2019-04-16 05:00:00	0	0	0
2019-04-16 06:00:00	1	0	0.33
2019-04-16 07:00:00	0	0	0
2019-04-16 08:00:00	0	0	0
2019-04-16 09:00:00	3	0	0.42
2019-04-16 10:00:00	0	0	0.08
2019-04-16 11:00:00	0	0	0
2019-04-16 12:00:00	4	0.42	0.84
2019-04-16 13:00:00	3	0.58	1.25
2019-04-16 14:00:00	0	0	0
2019-04-16 15:00:00	0	0	0
2019-04-16 16:00:00	4	0.17	1.09
2019-04-16 17:00:00	2	0	0.92
2019-04-16 18:00:00	3	0.17	1.08
2019-04-16 19:00:00	3	0.33	0.84
2019-04-16 20:00:00	0	0	0
2019-04-16 21:00:00	0	0	0
2019-04-16 22:00:00	0	0	0
2019-04-16 23:00:00	0	0	0
2019-04-17 00:00:00	0	0	0
2019-04-17 01:00:00	0	0	0
2019-04-17 02:00:00	0	0	0
2019-04-17 03:00:00	0	0	0
2019-04-17 04:00:00	0	0	0
2019-04-17 05:00:00	0	0	0
2019-04-17 06:00:00	1	0	0.17
2019-04-17 07:00:00	5	0	0.58
2019-04-17 08:00:00	4	0.17	0.42
2019-04-17 09:00:00	3	0	0.67
2019-04-17 10:00:00	0	0	0
2019-04-17 11:00:00	0	0	0
2019-04-17 12:00:00	1	0	0.33
2019-04-17 13:00:00	0	0	0
2019-04-17 14:00:00	8	0.58	1.84
2019-04-17 15:00:00	4	0.33	1.25
2019-04-17 16:00:00	10	1.25	1.59
2019-04-17 17:00:00	0	0	0
2019-04-17 18:00:00	3	0.25	1.42
2019-04-17 19:00:00	2	0.42	1
2019-04-17 20:00:00	1	0	0.75
2019-04-17 21:00:00	2	0.83	1.58
2019-04-17 22:00:00	0	0	0
2019-04-17 23:00:00	0	0	0
2019-04-18 00:00:00	0	0	0
2019-04-18 01:00:00	0	0	0
2019-04-18 02:00:00	0	0	0
2019-04-18 03:00:00	0	0	0
2019-04-18 04:00:00	0	0	0
2019-04-18 05:00:00	0	0	0
2019-04-18 06:00:00	1	0	0.17
2019-04-18 07:00:00	1	0	0.33
2019-04-18 08:00:00	2	0.42	1.33
2019-04-18 09:00:00	1	0	0.25
2019-04-18 10:00:00	1	0	0.25
2019-04-18 11:00:00	0	0	0
2019-04-18 12:00:00	0	0	0
2019-04-18 13:00:00	2	0	0.33
2019-04-18 14:00:00	1	0	0.33
2019-04-18 15:00:00	1	0	0.33
2019-04-18 16:00:00	0	0	0
2019-04-18 17:00:00	0	0	0
2019-04-18 18:00:00	3	0	0.67
2019-04-18 19:00:00	7	0.5	1.34
2019-04-18 20:00:00	0	0	0
2019-04-18 21:00:00	0	0	0
2019-04-18 22:00:00	0	0	0
2019-04-18 23:00:00	0	0	0
2019-04-19 00:00:00	0	0	0
2019-04-19 01:00:00	0	0	0
2019-04-19 02:00:00	0	0	0
2019-04-19 03:00:00	0	0	0
2019-04-19 04:00:00	0	0	0
2019-04-19 05:00:00	0	0	0
2019-04-19 06:00:00	0	0	0
2019-04-19 07:00:00	1	0	0.25
2019-04-19 08:00:00	0	0	0
2019-04-19 09:00:00	0	0	0
2019-04-19 10:00:00	1	0	0.17
2019-04-19 11:00:00	0	0	0.08
2019-04-19 12:00:00	0	0	0
2019-04-19 13:00:00	0	0	0
2019-04-19 14:00:00	0	0	0
2019-04-19 15:00:00	1	0	0.25
2019-04-19 16:00:00	0	0	0
2019-04-19 17:00:00	0	0	0
2019-04-19 18:00:00	1	0	0.25
2019-04-19 19:00:00	0	0	0
2019-04-19 20:00:00	0	0	0
2019-04-19 21:00:00	0	0	0
2019-04-19 22:00:00	0	0	0
2019-04-19 23:00:00	0	0	0
2019-04-20 00:00:00	0	0	0
2019-04-20 01:00:00	0	0	0
2019-04-20 02:00:00	0	0	0
2019-04-20 03:00:00	0	0	0
2019-04-20 04:00:00	0	0	0
2019-04-20 05:00:00	0	0	0
2019-04-20 06:00:00	0	0	0
2019-04-20 07:00:00	0	0	0
2019-04-20 08:00:00	1	0	0.33
2019-04-20 09:00:00	1	0	0.25
2019-04-20 10:00:00	0	0	0
2019-04-20 11:00:00	0	0	0
2019-04-20 12:00:00	0	0	0
2019-04-20 13:00:00	0	0	0
2019-04-20 14:00:00	0	0	0
2019-04-20 15:00:00	1	0	0.33
2019-04-20 16:00:00	1	0	0.33
2019-04-20 17:00:00	1	0	0.25
2019-04-20 18:00:00	0	0	0
2019-04-20 19:00:00	0	0	0
2019-04-20 20:00:00	0	0	0
2019-04-20 21:00:00	0	0	0
2019-04-20 22:00:00	0	0	0
2019-04-20 23:00:00	0	0	0
2019-04-21 00:00:00	0	0	0
2019-04-21 01:00:00	0	0	0.17
2019-04-21 02:00:00	0	0	0
2019-04-21 03:00:00	0	0	0
2019-04-21 04:00:00	0	0	0
2019-04-21 05:00:00	0	0	0
2019-04-21 06:00:00	2	0	0.25
2019-04-21 07:00:00	1	0	0.25
2019-04-21 08:00:00	0	0	0
2019-04-21 09:00:00	0	0	0
2019-04-21 10:00:00	0	0	0
2019-04-21 11:00:00	0	0	0
2019-04-21 12:00:00	0	0	0
2019-04-21 13:00:00	0	0	0
2019-04-21 14:00:00	5	1.17	1.92
2019-04-21 15:00:00	0	0	0
2019-04-21 16:00:00	0	0	0
2019-04-21 17:00:00	1	0	0.25
2019-04-21 18:00:00	0	0	0
2019-04-21 19:00:00	0	0	0
2019-04-21 20:00:00	0	0	0
2019-04-21 21:00:00	0	0	0
2019-04-21 22:00:00	0	0	0
2019-04-21 23:00:00	0	0	0
2019-04-22 00:00:00	0	0	0
2019-04-22 01:00:00	0	0	0
2019-04-22 02:00:00	0	0	0
2019-04-22 03:00:00	0	0	0
2019-04-22 04:00:00	0	0	0
2019-04-22 05:00:00	0	0	0
2019-04-22 06:00:00	1	0	0.25
2019-04-22 07:00:00	1	0	0.25
2019-04-22 08:00:00	1	0.08	0.25
2019-04-22 09:00:00	0	0	0
2019-04-22 10:00:00	0	0	0
2019-04-22 11:00:00	3	0	0.67
2019-04-22 12:00:00	2	0.08	0.75
2019-04-22 13:00:00	1	1	1.42
2019-04-22 14:00:00	3	0.33	0.75
2019-04-22 15:00:00	2	0	0.67
2019-04-22 16:00:00	0	0	0
2019-04-22 17:00:00	2	0	0.67
2019-04-22 18:00:00	0	0	0
2019-04-22 19:00:00	0	0	0
2019-04-22 20:00:00	0	0	0
2019-04-22 21:00:00	0	0	0
2019-04-22 22:00:00	1	0	0.33
2019-04-22 23:00:00	0	0	0
2019-04-23 00:00:00	0	0	0
2019-04-23 01:00:00	0	0	0
2019-04-23 02:00:00	0	0	0
2019-04-23 03:00:00	0	0	0
2019-04-23 04:00:00	0	0	0
2019-04-23 05:00:00	0	0	0
2019-04-23 06:00:00	0	0	0
2019-04-23 07:00:00	4	0.08	0.58
2019-04-23 08:00:00	0	0	0
2019-04-23 09:00:00	0	0	0
2019-04-23 10:00:00	0	0	0
2019-04-23 11:00:00	0	0	0
2019-04-23 12:00:00	0	0	0
2019-04-23 13:00:00	1	0	0.33
2019-04-23 14:00:00	1	0.08	0.33
2019-04-23 15:00:00	5	1.08	1.08
2019-04-23 16:00:00	5	0.25	1.58
2019-04-23 17:00:00	0	0	0
2019-04-23 18:00:00	3	0.67	2.09
2019-04-23 19:00:00	6	0.08	0.67
2019-04-23 20:00:00	0	0	0
2019-04-23 21:00:00	0	0	0
2019-04-23 22:00:00	0	0	0
2019-04-23 23:00:00	0	0	0
2019-04-24 00:00:00	0	0	0
2019-04-24 01:00:00	0	0	0
2019-04-24 02:00:00	0	0	0
2019-04-24 03:00:00	0	0	0
2019-04-24 04:00:00	0	0	0
2019-04-24 05:00:00	0	0	0
2019-04-24 06:00:00	1	0	0.33
2019-04-24 07:00:00	2	0	0.42
2019-04-24 08:00:00	4	0.17	1
2019-04-24 09:00:00	0	0	0
2019-04-24 10:00:00	0	0	0
2019-04-24 11:00:00	0	0	0
2019-04-24 12:00:00	0	0	0
2019-04-24 13:00:00	2	0	0.75
2019-04-24 14:00:00	2	0	0.34
2019-04-24 15:00:00	1	0.17	0.5
2019-04-24 16:00:00	2	0.42	0.83
2019-04-24 17:00:00	1	0	0
2019-04-24 18:00:00	2	0	0.67
2019-04-24 19:00:00	0	0	0
2019-04-24 20:00:00	0	0	0
2019-04-24 21:00:00	0	0	0
2019-04-24 22:00:00	0	0	0
2019-04-24 23:00:00	0	0	0
2019-04-25 00:00:00	0	0	0
2019-04-25 01:00:00	0	0	0
2019-04-25 02:00:00	0	0	0
2019-04-25 03:00:00	0	0	0
2019-04-25 04:00:00	0	0	0
2019-04-25 05:00:00	0	0	0
2019-04-25 06:00:00	0	0	0
2019-04-25 07:00:00	2	0	0.25
2019-04-25 08:00:00	4	0	0.33
2019-04-25 09:00:00	0	0	0
2019-04-25 10:00:00	0	0	0
2019-04-25 11:00:00	4	0.67	2
2019-04-25 12:00:00	4	0.33	1.17
2019-04-25 13:00:00	6	0.83	2.33
2019-04-25 14:00:00	0	0	0.08
2019-04-25 15:00:00	0	0	0
2019-04-25 16:00:00	1	0	0.33
2019-04-25 17:00:00	4	0.33	1.5
2019-04-25 18:00:00	0	0	0
2019-04-25 19:00:00	0	0	0
2019-04-25 20:00:00	0	0	0
2019-04-25 21:00:00	0	0	0
2019-04-25 22:00:00	0	0	0
2019-04-25 23:00:00	0	0	0
2019-04-26 00:00:00	3	0.11	0.89
2019-04-26 01:00:00	0	0	0
2019-04-26 02:00:00	0	0	0
2019-04-26 03:00:00	0	0	0
2019-04-26 04:00:00	0	0	0
2019-04-26 05:00:00	0	0	0
2019-04-26 06:00:00	0	0	0
2019-04-26 07:00:00	0	0	0
2019-04-26 08:00:00	2	0.25	0.67
2019-04-26 09:00:00	0	0	0
2019-04-26 10:00:00	0	0	0
2019-04-26 11:00:00	0	0	0
2019-04-26 12:00:00	0	0	0
2019-04-26 13:00:00	5	0.92	2.5
2019-04-26 14:00:00	4	0.75	2.17
2019-04-26 15:00:00	4	0.08	0.75
2019-04-26 16:00:00	1	0	0.25
2019-04-26 17:00:00	0	0	0
2019-04-26 18:00:00	3	0	0.59
2019-04-26 19:00:00	2	0.08	0.92
2019-04-26 20:00:00	0	0	0
2019-04-26 21:00:00	2	0	0.75
2019-04-26 22:00:00	0	0	0
2019-04-26 23:00:00	0	0	0
2019-04-27 00:00:00	0	0	0
2019-04-27 01:00:00	0	0	0
2019-04-27 02:00:00	0	0	0
2019-04-27 03:00:00	0	0	0
2019-04-27 04:00:00	0	0	0
2019-04-27 05:00:00	0	0	0
2019-04-27 06:00:00	0	0	0
2019-04-27 07:00:00	1	0	0.25
2019-04-27 08:00:00	0	0	0
2019-04-27 09:00:00	1	0	0.25
2019-04-27 10:00:00	1	0	0.25
2019-04-27 11:00:00	1	0	0.25
2019-04-27 12:00:00	0	0	0
2019-04-27 13:00:00	0	0	0
2019-04-27 14:00:00	1	0	0.25
2019-04-27 15:00:00	0	0	0
2019-04-27 16:00:00	0	0	0
2019-04-27 17:00:00	0	0	0
2019-04-27 18:00:00	0	0	0
2019-04-27 19:00:00	0	0	0
2019-04-27 20:00:00	0	0	0
2019-04-27 21:00:00	0	0	0
2019-04-27 22:00:00	0	0	0
2019-04-27 23:00:00	0	0	0
2019-04-28 00:00:00	0	0	0
2019-04-28 01:00:00	0	0	0.42
2019-04-28 02:00:00	0	0	0
2019-04-28 03:00:00	0	0	0
2019-04-28 04:00:00	0	0	0
2019-04-28 05:00:00	0	0	0
2019-04-28 06:00:00	5	0.5	0.92
2019-04-28 07:00:00	1	0	0.33
2019-04-28 08:00:00	1	0	0.25
2019-04-28 09:00:00	0	0	0
2019-04-28 10:00:00	0	0	0
2019-04-28 11:00:00	0	0	0
2019-04-28 12:00:00	0	0	0
2019-04-28 13:00:00	0	0	0
2019-04-28 14:00:00	2	0.25	1
2019-04-28 15:00:00	2	0.25	0.75
2019-04-28 16:00:00	0	0	0
2019-04-28 17:00:00	0	0	0
2019-04-28 18:00:00	1	0	0.25
2019-04-28 19:00:00	0	0	0
2019-04-28 20:00:00	0	0	0
2019-04-28 21:00:00	0	0	0
2019-04-28 22:00:00	0	0	0
2019-04-28 23:00:00	0	0	0
2019-04-29 00:00:00	0	0	0
2019-04-29 01:00:00	0	0	0
2019-04-29 02:00:00	0	0	0
2019-04-29 03:00:00	0	0	0
2019-04-29 04:00:00	0	0	0
2019-04-29 05:00:00	0	0	0
2019-04-29 06:00:00	0	0	0
2019-04-29 07:00:00	1	0	0.17
2019-04-29 08:00:00	3	0	0.42
2019-04-29 09:00:00	0	0	0
2019-04-29 10:00:00	0	0	0
2019-04-29 11:00:00	3	0.67	2.09
2019-04-29 12:00:00	0	0	0
2019-04-29 13:00:00	0	0.17	0
2019-04-29 14:00:00	1	0	0.25
2019-04-29 15:00:00	0	0	0
2019-04-29 16:00:00	2	0	0.42
2019-04-29 17:00:00	1	0	0.17
2019-04-29 18:00:00	3	0.17	0.75
2019-04-29 19:00:00	3	1.08	1
2019-04-29 20:00:00	0	0	0
2019-04-29 21:00:00	0	0	0
2019-04-29 22:00:00	2	0	0.25
2019-04-29 23:00:00	0	0	0
2019-04-30 00:00:00	0	0	0
2019-04-30 01:00:00	0	0	0
2019-04-30 02:00:00	0	0	0
2019-04-30 03:00:00	0	0	0
2019-04-30 04:00:00	0	0	0
2019-04-30 05:00:00	0	0	0
2019-04-30 06:00:00	0	0	0
2019-04-30 07:00:00	1	0	0.25
2019-04-30 08:00:00	7	0.83	1.33
2019-04-30 09:00:00	1	0	0.25
2019-04-30 10:00:00	1	0.17	0.42
2019-04-30 11:00:00	8	1.08	2.42
2019-04-30 12:00:00	0	0	0
2019-04-30 13:00:00	0	0	0
2019-04-30 14:00:00	0	0	0
2019-04-30 15:00:00	0	0.08	0
2019-04-30 16:00:00	0	0	0
2019-04-30 17:00:00	2	0.08	0.42
2019-04-30 18:00:00	2	0	0.58
2019-04-30 19:00:00	1	0.33	0.92
2019-04-30 20:00:00	1	0	0.25
2019-04-30 21:00:00	0	0	0
2019-04-30 22:00:00	1	0	0.33
2019-04-30 23:00:00	0	0	0
2019-05-01 00:00:00	0	0	0

## Sheet: PM 03240 081
Data/Hora	Intensidade(carros/hora)	Ocupacao(%)	Carga(%)
2019-04-01 00:00:00	0	0	0
2019-04-01 01:00:00	0	0	0
2019-04-01 02:00:00	0	0	0
2019-04-01 03:00:00	0	0	0
2019-04-01 04:00:00	0	0	0
2019-04-01 05:00:00	0	0	0
2019-04-01 06:00:00	0	0	0
2019-04-01 07:00:00	1	0	0.33
2019-04-01 08:00:00	2	0.42	1.34
2019-04-01 09:00:00	0	0	0.33
2019-04-01 10:00:00	0	0	0
2019-04-01 11:00:00	0	0	0
2019-04-01 12:00:00	0	0	0
2019-04-01 13:00:00	0	0	0
2019-04-01 14:00:00	3	0.42	2.17
2019-04-01 15:00:00	2	0.08	0.92
2019-04-01 16:00:00	0	0	0
2019-04-01 17:00:00	1	0	0.42
2019-04-01 18:00:00	2	0.42	1.59
2019-04-01 19:00:00	0	0	0
2019-04-01 20:00:00	0	0	0
2019-04-01 21:00:00	1	0	0.33
2019-04-01 22:00:00	0	0	0
2019-04-01 23:00:00	0	0	0
2019-04-02 00:00:00	0	0	0
2019-04-02 01:00:00	0	0	0
2019-04-02 02:00:00	0	0	0
2019-04-02 03:00:00	0	0	0
2019-04-02 04:00:00	0	0	0
2019-04-02 05:00:00	0	0	0
2019-04-02 06:00:00	1	0	0.42
2019-04-02 07:00:00	3	0.25	0.83
2019-04-02 08:00:00	1	0.83	1.75
2019-04-02 09:00:00	2	0.08	1.17
2019-04-02 10:00:00	0	0	0
2019-04-02 11:00:00	0	0	0
2019-04-02 12:00:00	0	0	0
2019-04-02 13:00:00	2	0.25	1.17
2019-04-02 14:00:00	2	0.08	0.58
2019-04-02 15:00:00	3	0.67	1.58
2019-04-02 16:00:00	2	1	2
2019-04-02 17:00:00	0	0	0
2019-04-02 18:00:00	3	0.25	1
2019-04-02 19:00:00	2	0	0.67
2019-04-02 20:00:00	2	0	1.09
2019-04-02 21:00:00	1	0	0.42
2019-04-02 22:00:00	0	0	0
2019-04-02 23:00:00	0	0	0
2019-04-03 00:00:00	0	0	0
2019-04-03 01:00:00	0	0	0
2019-04-03 02:00:00	0	0	0
2019-04-03 03:00:00	0	0	0
2019-04-03 04:00:00	0	0	0
2019-04-03 05:00:00	0	0	0
2019-04-03 06:00:00	0	0	0
2019-04-03 07:00:00	1	0	0.42
2019-04-03 08:00:00	3	1	1
2019-04-03 09:00:00	0	0	0
2019-04-03 10:00:00	0	0	0
2019-04-03 11:00:00	0	0	0
2019-04-03 12:00:00	0	0	0
2019-04-03 13:00:00	0	0	0
2019-04-03 14:00:00	3	0.17	0.42
2019-04-03 15:00:00	4	2.25	2.58
2019-04-03 16:00:00	4	0.34	2.42
2019-04-03 17:00:00	0	0	0
2019-04-03 18:00:00	5	0.25	0.92
2019-04-03 19:00:00	3	0.17	0.75
2019-04-03 20:00:00	0	0	0
2019-04-03 21:00:00	0	0	0
2019-04-03 22:00:00	0	0	0
2019-04-03 23:00:00	0	0	0
2019-04-04 00:00:00	0	0	0
2019-04-04 01:00:00	0	0	0
2019-04-04 02:00:00	0	0	0
2019-04-04 03:00:00	0	0	0
2019-04-04 04:00:00	0	0	0
2019-04-04 05:00:00	0	0	0
2019-04-04 06:00:00	0	0	0
2019-04-04 07:00:00	1	0	0.33
2019-04-04 08:00:00	5	1.08	1.67
2019-04-04 09:00:00	3	1.17	1.67
2019-04-04 10:00:00	0	0	0
2019-04-04 11:00:00	0	0	0
2019-04-04 12:00:00	2	0.58	1.5
2019-04-04 13:00:00	3	0.17	0.75
2019-04-04 14:00:00	0	0	0
2019-04-04 15:00:00	3	0	1.08
2019-04-04 16:00:00	0	0	0.08
2019-04-04 17:00:00	4	0	1.59
2019-04-04 18:00:00	0	0	0.58
2019-04-04 19:00:00	6	0.75	2.58
2019-04-04 20:00:00	1	0	0.33
2019-04-04 21:00:00	0	0	0
2019-04-04 22:00:00	0	0	0
2019-04-04 23:00:00	0	0	0
2019-04-05 00:00:00	0	0	0
2019-04-05 01:00:00	0	0	0
2019-04-05 02:00:00	0	0	0
2019-04-05 03:00:00	0	0	0
2019-04-05 04:00:00	0	0	0
2019-04-05 05:00:00	0	0	0
2019-04-05 06:00:00	2	0.08	0.5
2019-04-05 07:00:00	0	0	0
2019-04-05 08:00:00	3	0.08	0.75
2019-04-05 09:00:00	0	0	0
2019-04-05 10:00:00	0	0	0
2019-04-05 11:00:00	2	0	0.5
2019-04-05 12:00:00	0	0	0
2019-04-05 13:00:00	3	0.08	0.92
2019-04-05 14:00:00	6	0.42	1.75
2019-04-05 15:00:00	0	0	0.17
2019-04-05 16:00:00	4	0.08	0.75
2019-04-05 17:00:00	4	0.08	1.5
2019-04-05 18:00:00	0	0	0
2019-04-05 19:00:00	8	1.59	2.17
2019-04-05 20:00:00	0	0	0
2019-04-05 21:00:00	0	0	0
2019-04-05 22:00:00	0	0	0
2019-04-05 23:00:00	0	0	0
2019-04-06 00:00:00	0	0	0
2019-04-06 01:00:00	0	0	0
2019-04-06 02:00:00	0	0	0
2019-04-06 03:00:00	0	0	0
2019-04-06 04:00:00	0	0	0
2019-04-06 05:00:00	0	0	0
2019-04-06 06:00:00	0	0	0
2019-04-06 07:00:00	0	0	0
2019-04-06 08:00:00	0	0	0
2019-04-06 09:00:00	1	0	0.33
2019-04-06 10:00:00	0	0	0
2019-04-06 11:00:00	1	0	0.42
2019-04-06 12:00:00	1	0	0.42
2019-04-06 13:00:00	2	0.42	1.75
2019-04-06 14:00:00	1	0	0.08
2019-04-06 15:00:00	2	0	0.84
2019-04-06 16:00:00	2	0	0.33
2019-04-06 17:00:00	0	0	0.08
2019-04-06 18:00:00	0	0	0
2019-04-06 19:00:00	1	0	0.33
2019-04-06 20:00:00	0	0	0
2019-04-06 21:00:00	0	0	0
2019-04-06 22:00:00	0	0	0
2019-04-06 23:00:00	0	0	0
2019-04-07 00:00:00	0	0	0
2019-04-07 01:00:00	1	0	0.58
2019-04-07 02:00:00	0	0	0
2019-04-07 03:00:00	0	0	0
2019-04-07 04:00:00	0	0	0
2019-04-07 05:00:00	1	0	0.34
2019-04-07 06:00:00	4	0.5	2
2019-04-07 07:00:00	2	0.33	1.59
2019-04-07 08:00:00	0	0	0
2019-04-07 09:00:00	0	0	0
2019-04-07 10:00:00	0	0	0
2019-04-07 11:00:00	0	0	0
2019-04-07 12:00:00	0	0	0
2019-04-07 13:00:00	0	0	0
2019-04-07 14:00:00	5	0.92	1.58
2019-04-07 15:00:00	2	0.92	2.67
2019-04-07 16:00:00	0	0	0
2019-04-07 17:00:00	0	0	0
2019-04-07 18:00:00	0	0	0
2019-04-07 19:00:00	0	0	0
2019-04-07 20:00:00	0	0	0
2019-04-07 21:00:00	0	0	0
2019-04-07 22:00:00	0	0	0
2019-04-07 23:00:00	0	0	0
2019-04-08 00:00:00	0	0	0
2019-04-08 01:00:00	0	0	0
2019-04-08 02:00:00	0	0	0
2019-04-08 03:00:00	0	0	0
2019-04-08 04:00:00	0	0	0
2019-04-08 05:00:00	0	0	0
2019-04-08 06:00:00	2	0	0.5
2019-04-08 07:00:00	0	0	0
2019-04-08 08:00:00	0	0	0
2019-04-08 09:00:00	0	0	0
2019-04-08 10:00:00	0	0	0
2019-04-08 11:00:00	0	0	0
2019-04-08 12:00:00	0	0	0
2019-04-08 13:00:00	6	0.67	0.92
2019-04-08 14:00:00	2	0.25	1.33
2019-04-08 15:00:00	3	0.67	1.67
2019-04-08 16:00:00	2	0.75	2.33
2019-04-08 17:00:00	3	0.17	1.33
2019-04-08 18:00:00	2	0	0.42
2019-04-08 19:00:00	2	1.17	1.33
2019-04-08 20:00:00	0	0	0
2019-04-08 21:00:00	0	0	0
2019-04-08 22:00:00	2	0.25	1.33
2019-04-08 23:00:00	0	0	0
2019-04-09 00:00:00	0	0	0
2019-04-09 01:00:00	0	0	0
2019-04-09 02:00:00	0	0	0
2019-04-09 03:00:00	0	0	0
2019-04-09 04:00:00	0	0	0
2019-04-09 05:00:00	0	0	0
2019-04-09 06:00:00	1	0	0.25
2019-04-09 07:00:00	1	0	0.59
2019-04-09 08:00:00	3	0	0.67
2019-04-09 09:00:00	0	0	0
2019-04-09 10:00:00	0	0	0
2019-04-09 11:00:00	0	0	0
2019-04-09 12:00:00	0	0	0
2019-04-09 13:00:00	0	0	0
2019-04-09 14:00:00	0	0	0
2019-04-09 15:00:00	0	0	0
2019-04-09 16:00:00	0	0	0
2019-04-09 17:00:00	1	0	0.33
2019-04-09 18:00:00	0	0	0
2019-04-09 19:00:00	3	0.08	0.75
2019-04-09 20:00:00	0	0	0
2019-04-09 21:00:00	0	0	0
2019-04-09 22:00:00	0	0	0
2019-04-09 23:00:00	0	0	0
2019-04-10 00:00:00	0	0	0
2019-04-10 01:00:00	0	0	0
2019-04-10 02:00:00	0	0	0
2019-04-10 03:00:00	0	0	0
2019-04-10 04:00:00	0	0	0
2019-04-10 05:00:00	0	0	0
2019-04-10 06:00:00	0	0	0
2019-04-10 07:00:00	1	0	0.42
2019-04-10 08:00:00	3	0	0.84
2019-04-10 09:00:00	2	1.33	1.83
2019-04-10 10:00:00	0	0	0
2019-04-10 11:00:00	0	0	0
2019-04-10 12:00:00	0	0	0
2019-04-10 13:00:00	0	0	0
2019-04-10 14:00:00	0	0	0
2019-04-10 15:00:00	0	0	0
2019-04-10 16:00:00	0	0	0
2019-04-10 17:00:00	3	0.42	1.84
2019-04-10 18:00:00	0	0.33	0.5
2019-04-10 19:00:00	1	0	0.33
2019-04-10 20:00:00	0	0	0
2019-04-10 21:00:00	0	0	0
2019-04-10 22:00:00	0	0	0
2019-04-10 23:00:00	0	0	0
2019-04-11 00:00:00	0	0	0
2019-04-11 01:00:00	0	0	0
2019-04-11 02:00:00	0	0	0
2019-04-11 03:00:00	0	0	0
2019-04-11 04:00:00	0	0	0
2019-04-11 05:00:00	0	0	0
2019-04-11 06:00:00	0	0	0
2019-04-11 07:00:00	0	0	0
2019-04-11 08:00:00	5	0	0.92
2019-04-11 09:00:00	4	0.67	2.42
2019-04-11 10:00:00	0	0	0
2019-04-11 11:00:00	0	0	0
2019-04-11 12:00:00	0	0	0
2019-04-11 13:00:00	0	0	0
2019-04-11 14:00:00	0	0	0
2019-04-11 15:00:00	0	0	0
2019-04-11 16:00:00	0	0	0
2019-04-11 17:00:00	1	0	0.34
2019-04-11 18:00:00	2	0	1.08
2019-04-11 19:00:00	3	0.58	1.25
2019-04-11 20:00:00	0	0	0
2019-04-11 21:00:00	1	0	0.42
2019-04-11 22:00:00	0	0	0
2019-04-11 23:00:00	0	0	0
2019-04-12 00:00:00	0	0	0
2019-04-12 01:00:00	0	0	0
2019-04-12 02:00:00	0	0	0
2019-04-12 03:00:00	0	0	0
2019-04-12 04:00:00	0	0	0
2019-04-12 05:00:00	0	0	0
2019-04-12 06:00:00	0	0	0
2019-04-12 07:00:00	2	0	0.42
2019-04-12 08:00:00	4	0.58	1.09
2019-04-12 09:00:00	2	0	0.83
2019-04-12 10:00:00	0	0	0
2019-04-12 11:00:00	0	0	0
2019-04-12 12:00:00	0	0	0
2019-04-12 13:00:00	0	0	0
2019-04-12 14:00:00	0	0	0
2019-04-12 15:00:00	0	0	0
2019-04-12 16:00:00	1	0	0.42
2019-04-12 17:00:00	0	0	0
2019-04-12 18:00:00	2	0.25	1.33
2019-04-12 19:00:00	0	0	0
2019-04-12 20:00:00	1	0.42	1.25
2019-04-12 21:00:00	0	0	0
2019-04-12 22:00:00	0	0	0
2019-04-12 23:00:00	0	0	0
2019-04-13 00:00:00	1	0	0.56
2019-04-13 01:00:00	0	0	0
2019-04-13 02:00:00	0	0	0
2019-04-13 03:00:00	0	0	0
2019-04-13 04:00:00	0	0	0
2019-04-13 05:00:00	0	0	0
2019-04-13 06:00:00	0	0	0
2019-04-13 07:00:00	0	0	0
2019-04-13 08:00:00	0	0	0
2019-04-13 09:00:00	2	0	0.58
2019-04-13 10:00:00	0	0	0.17
2019-04-13 11:00:00	0	0	0
2019-04-13 12:00:00	0	0	0
2019-04-13 13:00:00	0	0	0
2019-04-13 14:00:00	1	0	0.33
2019-04-13 15:00:00	2	0	0.75
2019-04-13 16:00:00	0	0	0
2019-04-13 17:00:00	1	0.42	1.17
2019-04-13 18:00:00	0	0	0
2019-04-13 19:00:00	0	0	0
2019-04-13 20:00:00	0	0	0
2019-04-13 21:00:00	0	0	0
2019-04-13 22:00:00	0	0	0
2019-04-13 23:00:00	0	0	0
2019-04-14 00:00:00	0	0	0
2019-04-14 01:00:00	0	0	0
2019-04-14 02:00:00	0	0	0
2019-04-14 03:00:00	0	0	0
2019-04-14 04:00:00	1	0	0.33
2019-04-14 05:00:00	0	0	0.08
2019-04-14 06:00:00	0	0	0
2019-04-14 07:00:00	1	0	0.42
2019-04-14 08:00:00	0	0	0
2019-04-14 09:00:00	1	0	0.42
2019-04-14 10:00:00	0	0	0
2019-04-14 11:00:00	0	0	0
2019-04-14 12:00:00	0	0	0
2019-04-14 13:00:00	0	0	0
2019-04-14 14:00:00	0	0	0
2019-04-14 15:00:00	2	0.58	1.08
2019-04-14 16:00:00	0	0	0.75
2019-04-14 17:00:00	0	0	0
2019-04-14 18:00:00	1	0	0.34
2019-04-14 19:00:00	0	0	0
2019-04-14 20:00:00	0	0	0
2019-04-14 21:00:00	0	0	0
2019-04-14 22:00:00	0	0	0
2019-04-14 23:00:00	0	0	0
2019-04-15 00:00:00	0	0	0
2019-04-15 01:00:00	0	0	0
2019-04-15 02:00:00	0	0	0
2019-04-15 03:00:00	0	0	0
2019-04-15 04:00:00	0	0	0
2019-04-15 05:00:00	0	0	0
2019-04-15 06:00:00	0	0	0
2019-04-15 07:00:00	0	0	0
2019-04-15 08:00:00	7	1.83	2
2019-04-15 09:00:00	0	0	0
2019-04-15 10:00:00	0	0	0
2019-04-15 11:00:00	0	0	0
2019-04-15 12:00:00	0	0	0
2019-04-15 13:00:00	0	0	0
2019-04-15 14:00:00	0	0	0
2019-04-15 15:00:00	0	0	0
2019-04-15 16:00:00	0	0	0
2019-04-15 17:00:00	2	0.17	1.17
2019-04-15 18:00:00	0	0	0.08
2019-04-15 19:00:00	0	0	0
2019-04-15 20:00:00	0	0	0
2019-04-15 21:00:00	3	0.25	1.83
2019-04-15 22:00:00	0	0	0
2019-04-15 23:00:00	0	0	0
2019-04-16 00:00:00	0	0	0
2019-04-16 01:00:00	0	0	0
2019-04-16 02:00:00	0	0	0
2019-04-16 03:00:00	0	0	0
2019-04-16 04:00:00	0	0	0
2019-04-16 05:00:00	0	0	0
2019-04-16 06:00:00	1	0	0.42
2019-04-16 07:00:00	0	0	0
2019-04-16 08:00:00	0	0	0
2019-04-16 09:00:00	3	0.08	0.5
2019-04-16 10:00:00	0	0	0.08
2019-04-16 11:00:00	0	0	0
2019-04-16 12:00:00	4	0.58	1.17
2019-04-16 13:00:00	3	0.83	1.83
2019-04-16 14:00:00	0	0	0
2019-04-16 15:00:00	0	0	0
2019-04-16 16:00:00	4	0.25	1.59
2019-04-16 17:00:00	2	0.08	1.33
2019-04-16 18:00:00	3	0.25	1.75
2019-04-16 19:00:00	3	0.5	1.5
2019-04-16 20:00:00	0	0	0
2019-04-16 21:00:00	0	0	0
2019-04-16 22:00:00	0	0	0
2019-04-16 23:00:00	0	0	0
2019-04-17 00:00:00	0	0	0
2019-04-17 01:00:00	0	0	0
2019-04-17 02:00:00	0	0	0
2019-04-17 03:00:00	0	0	0
2019-04-17 04:00:00	0	0	0
2019-04-17 05:00:00	0	0	0
2019-04-17 06:00:00	1	0	0.17
2019-04-17 07:00:00	5	0.08	0.92
2019-04-17 08:00:00	4	0.33	0.75
2019-04-17 09:00:00	3	0	0.92
2019-04-17 10:00:00	0	0	0
2019-04-17 11:00:00	0	0	0
2019-04-17 12:00:00	1	0	0.42
2019-04-17 13:00:00	0	0	0
2019-04-17 14:00:00	8	0.92	2.92
2019-04-17 15:00:00	4	0.5	2
2019-04-17 16:00:00	10	2.25	2.42
2019-04-17 17:00:00	0	0	0
2019-04-17 18:00:00	3	0.42	2.25
2019-04-17 19:00:00	2	0.67	1.5
2019-04-17 20:00:00	1	0	1.25
2019-04-17 21:00:00	2	1.33	2.42
2019-04-17 22:00:00	0	0	0
2019-04-17 23:00:00	0	0	0
2019-04-18 00:00:00	0	0	0
2019-04-18 01:00:00	0	0	0
2019-04-18 02:00:00	0	0	0
2019-04-18 03:00:00	0	0	0
2019-04-18 04:00:00	0	0	0
2019-04-18 05:00:00	0	0	0
2019-04-18 06:00:00	1	0	0.25
2019-04-18 07:00:00	1	0	0.5
2019-04-18 08:00:00	2	0.67	1.92
2019-04-18 09:00:00	1	0	0.42
2019-04-18 10:00:00	1	0	0.42
2019-04-18 11:00:00	0	0	0
2019-04-18 12:00:00	0	0	0
2019-04-18 13:00:00	2	0	0.5
2019-04-18 14:00:00	1	0	0.42
2019-04-18 15:00:00	1	0	0.42
2019-04-18 16:00:00	0	0	0
2019-04-18 17:00:00	0	0	0
2019-04-18 18:00:00	3	0	0.92
2019-04-18 19:00:00	7	0.75	1.92
2019-04-18 20:00:00	0	0	0
2019-04-18 21:00:00	0	0	0
2019-04-18 22:00:00	0	0	0
2019-04-18 23:00:00	0	0	0
2019-04-19 00:00:00	0	0	0
2019-04-19 01:00:00	0	0	0
2019-04-19 02:00:00	0	0	0
2019-04-19 03:00:00	0	0	0
2019-04-19 04:00:00	0	0	0
2019-04-19 05:00:00	0	0	0
2019-04-19 06:00:00	0	0	0
2019-04-19 07:00:00	1	0	0.42
2019-04-19 08:00:00	0	0	0
2019-04-19 09:00:00	0	0	0
2019-04-19 10:00:00	1	0	0.25
2019-04-19 11:00:00	0	0	0.17
2019-04-19 12:00:00	0	0	0
2019-04-19 13:00:00	0	0	0
2019-04-19 14:00:00	0	0	0
2019-04-19 15:00:00	1	0	0.42
2019-04-19 16:00:00	0	0	0
2019-04-19 17:00:00	0	0	0
2019-04-19 18:00:00	1	0	0.33
2019-04-19 19:00:00	0	0	0
2019-04-19 20:00:00	0	0	0
2019-04-19 21:00:00	0	0	0
2019-04-19 22:00:00	0	0	0
2019-04-19 23:00:00	0	0	0
2019-04-20 00:00:00	0	0	0
2019-04-20 01:00:00	0	0	0
2019-04-20 02:00:00	0	0	0
2019-04-20 03:00:00	0	0	0
2019-04-20 04:00:00	0	0	0
2019-04-20 05:00:00	0	0	0
2019-04-20 06:00:00	0	0	0
2019-04-20 07:00:00	0	0	0
2019-04-20 08:00:00	1	0	0.42
2019-04-20 09:00:00	1	0	0.42
2019-04-20 10:00:00	0	0	0
2019-04-20 11:00:00	0	0	0
2019-04-20 12:00:00	0	0	0
2019-04-20 13:00:00	0	0	0
2019-04-20 14:00:00	0	0	0
2019-04-20 15:00:00	1	0	0.42
2019-04-20 16:00:00	1	0	0.42
2019-04-20 17:00:00	1	0	0.42
2019-04-20 18:00:00	0	0	0
2019-04-20 19:00:00	0	0	0
2019-04-20 20:00:00	0	0	0
2019-04-20 21:00:00	0	0	0
2019-04-20 22:00:00	0	0	0
2019-04-20 23:00:00	0	0	0
2019-04-21 00:00:00	0	0	0
2019-04-21 01:00:00	0	0	0.33
2019-04-21 02:00:00	0	0	0
2019-04-21 03:00:00	0	0	0
2019-04-21 04:00:00	0	0	0
2019-04-21 05:00:00	0	0	0
2019-04-21 06:00:00	2	0	0.42
2019-04-21 07:00:00	1	0	0.5
2019-04-21 08:00:00	0	0	0
2019-04-21 09:00:00	0	0	0
2019-04-21 10:00:00	0	0	0
2019-04-21 11:00:00	0	0	0
2019-04-21 12:00:00	0	0	0
2019-04-21 13:00:00	0	0	0
2019-04-21 14:00:00	5	1.84	3.17
2019-04-21 15:00:00	0	0	0
2019-04-21 16:00:00	0	0	0
2019-04-21 17:00:00	1	0	0.33
2019-04-21 18:00:00	0	0	0
2019-04-21 19:00:00	0	0	0
2019-04-21 20:00:00	0	0	0
2019-04-21 21:00:00	0	0	0
2019-04-21 22:00:00	0	0	0
2019-04-21 23:00:00	0	0	0
2019-04-22 00:00:00	0	0	0
2019-04-22 01:00:00	0	0	0
2019-04-22 02:00:00	0	0	0
2019-04-22 03:00:00	0	0	0
2019-04-22 04:00:00	0	0	0
2019-04-22 05:00:00	0	0	0
2019-04-22 06:00:00	1	0	0.42
2019-04-22 07:00:00	1	0	0.33
2019-04-22 08:00:00	1	0.08	0.33
2019-04-22 09:00:00	0	0	0
2019-04-22 10:00:00	0	0	0
2019-04-22 11:00:00	3	0.08	0.92
2019-04-22 12:00:00	2	0.08	1.17
2019-04-22 13:00:00	1	1.58	2.25
2019-04-22 14:00:00	3	0.5	1
2019-04-22 15:00:00	2	0	1
2019-04-22 16:00:00	0	0	0
2019-04-22 17:00:00	2	0.08	1.08
2019-04-22 18:00:00	0	0	0
2019-04-22 19:00:00	0	0	0
2019-04-22 20:00:00	0	0	0
2019-04-22 21:00:00	0	0	0
2019-04-22 22:00:00	1	0	0.42
2019-04-22 23:00:00	0	0	0
2019-04-23 00:00:00	0	0	0
2019-04-23 01:00:00	0	0	0
2019-04-23 02:00:00	0	0	0
2019-04-23 03:00:00	0	0	0
2019-04-23 04:00:00	0	0	0
2019-04-23 05:00:00	0	0	0
2019-04-23 06:00:00	0	0	0
2019-04-23 07:00:00	4	0.08	0.92
2019-04-23 08:00:00	0	0	0
2019-04-23 09:00:00	0	0	0
2019-04-23 10:00:00	0	0	0
2019-04-23 11:00:00	0	0	0
2019-04-23 12:00:00	0	0	0
2019-04-23 13:00:00	1	0	0.42
2019-04-23 14:00:00	1	0.08	0.58
2019-04-23 15:00:00	5	1.67	1.67
2019-04-23 16:00:00	5	0.5	2.33
2019-04-23 17:00:00	0	0	0
2019-04-23 18:00:00	3	1.17	2.25
2019-04-23 19:00:00	6	0.08	0.5
2019-04-23 20:00:00	0	0	0
2019-04-23 21:00:00	0	0	0
2019-04-23 22:00:00	0	0	0
2019-04-23 23:00:00	0	0	0
2019-04-24 00:00:00	0	0	0
2019-04-24 01:00:00	0	0	0
2019-04-24 02:00:00	0	0	0
2019-04-24 03:00:00	0	0	0
2019-04-24 04:00:00	0	0	0
2019-04-24 05:00:00	0	0	0
2019-04-24 06:00:00	1	0	0.42
2019-04-24 07:00:00	2	0	0.59
2019-04-24 08:00:00	4	0.25	1.59
2019-04-24 09:00:00	0	0	0
2019-04-24 10:00:00	0	0	0
2019-04-24 11:00:00	0	0	0
2019-04-24 12:00:00	0	0	0
2019-04-24 13:00:00	2	0.08	1.09
2019-04-24 14:00:00	2	0	0.42
2019-04-24 15:00:00	1	0.25	0.67
2019-04-24 16:00:00	2	0.5	1.25
2019-04-24 17:00:00	1	0	0.08
2019-04-24 18:00:00	2	0.08	1.09
2019-04-24 19:00:00	0	0	0
2019-04-24 20:00:00	0	0	0
2019-04-24 21:00:00	0	0	0
2019-04-24 22:00:00	0	0	0
2019-04-24 23:00:00	0	0	0
2019-04-25 00:00:00	0	0	0
2019-04-25 01:00:00	0	0	0
2019-04-25 02:00:00	0	0	0
2019-04-25 03:00:00	0	0	0
2019-04-25 04:00:00	0	0	0
2019-04-25 05:00:00	0	0	0
2019-04-25 06:00:00	0	0	0
2019-04-25 07:00:00	2	0	0.33
2019-04-25 08:00:00	4	0.08	0.5
2019-04-25 09:00:00	0	0	0
2019-04-25 10:00:00	0	0	0
2019-04-25 11:00:00	4	1.17	2.75
2019-04-25 12:00:00	4	0.5	1.75
2019-04-25 13:00:00	6	1.25	3.75
2019-04-25 14:00:00	0	0	0.25
2019-04-25 15:00:00	0	0	0
2019-04-25 16:00:00	1	0	0.42
2019-04-25 17:00:00	4	0.5	2.25
2019-04-25 18:00:00	0	0	0
2019-04-25 19:00:00	0	0	0
2019-04-25 20:00:00	0	0	0
2019-04-25 21:00:00	0	0	0
2019-04-25 22:00:00	0	0	0
2019-04-25 23:00:00	0	0	0
2019-04-26 00:00:00	3	0.11	1.33
2019-04-26 01:00:00	0	0	0
2019-04-26 02:00:00	0	0	0
2019-04-26 03:00:00	0	0	0
2019-04-26 04:00:00	0	0	0
2019-04-26 05:00:00	0	0	0
2019-04-26 06:00:00	0	0	0
2019-04-26 07:00:00	0	0	0
2019-04-26 08:00:00	2	0.42	1.17
2019-04-26 09:00:00	0	0	0
2019-04-26 10:00:00	0	0	0
2019-04-26 11:00:00	0	0	0
2019-04-26 12:00:00	0	0	0
2019-04-26 13:00:00	5	1.5	2.42
2019-04-26 14:00:00	4	1.17	3.34
2019-04-26 15:00:00	4	0.08	1
2019-04-26 16:00:00	1	0	0.33
2019-04-26 17:00:00	0	0	0.08
2019-04-26 18:00:00	3	0	0.83
2019-04-26 19:00:00	2	0.17	1.33
2019-04-26 20:00:00	0	0	0
2019-04-26 21:00:00	2	0.08	1.09
2019-04-26 22:00:00	0	0	0
2019-04-26 23:00:00	0	0	0
2019-04-27 00:00:00	0	0	0
2019-04-27 01:00:00	0	0	0
2019-04-27 02:00:00	0	0	0
2019-04-27 03:00:00	0	0	0
2019-04-27 04:00:00	0	0	0
2019-04-27 05:00:00	0	0	0
2019-04-27 06:00:00	0	0	0
2019-04-27 07:00:00	1	0	0.42
2019-04-27 08:00:00	0	0	0
2019-04-27 09:00:00	1	0	0.42
2019-04-27 10:00:00	1	0	0.33
2019-04-27 11:00:00	1	0	0.42
2019-04-27 12:00:00	0	0	0
2019-04-27 13:00:00	0	0	0
2019-04-27 14:00:00	1	0	0.42
2019-04-27 15:00:00	0	0	0
2019-04-27 16:00:00	0	0	0
2019-04-27 17:00:00	0	0	0
2019-04-27 18:00:00	0	0	0
2019-04-27 19:00:00	0	0	0
2019-04-27 20:00:00	0	0	0
2019-04-27 21:00:00	0	0	0
2019-04-27 22:00:00	0	0	0
2019-04-27 23:00:00	0	0	0
2019-04-28 00:00:00	0	0	0
2019-04-28 01:00:00	0	0	0.58
2019-04-28 02:00:00	0	0	0
2019-04-28 03:00:00	0	0	0
2019-04-28 04:00:00	0	0	0
2019-04-28 05:00:00	0	0	0
2019-04-28 06:00:00	5	0.75	1.25
2019-04-28 07:00:00	1	0.08	0.5
2019-04-28 08:00:00	1	0	0.34
2019-04-28 09:00:00	0	0	0
2019-04-28 10:00:00	0	0	0
2019-04-28 11:00:00	0	0	0
2019-04-28 12:00:00	0	0	0
2019-04-28 13:00:00	0	0	0
2019-04-28 14:00:00	2	0.33	1.58
2019-04-28 15:00:00	2	0.42	1.42
2019-04-28 16:00:00	0	0	0
2019-04-28 17:00:00	0	0	0
2019-04-28 18:00:00	1	0	0.42
2019-04-28 19:00:00	0	0	0
2019-04-28 20:00:00	0	0	0
2019-04-28 21:00:00	0	0	0
2019-04-28 22:00:00	0	0	0
2019-04-28 23:00:00	0	0	0
2019-04-29 00:00:00	0	0	0
2019-04-29 01:00:00	0	0	0
2019-04-29 02:00:00	0	0	0
2019-04-29 03:00:00	0	0	0
2019-04-29 04:00:00	0	0	0
2019-04-29 05:00:00	0	0	0
2019-04-29 06:00:00	0	0	0
2019-04-29 07:00:00	1	0	0.25
2019-04-29 08:00:00	3	0.08	0.75
2019-04-29 09:00:00	0	0	0
2019-04-29 10:00:00	0	0	0
2019-04-29 11:00:00	3	1.09	3.34
2019-04-29 12:00:00	0	0	0
2019-04-29 13:00:00	0	0.17	0
2019-04-29 14:00:00	1	0	0.33
2019-04-29 15:00:00	0	0	0.08
2019-04-29 16:00:00	2	0	0.59
2019-04-29 17:00:00	1	0	0.25
2019-04-29 18:00:00	3	0.25	1.09
2019-04-29 19:00:00	3	1.75	1.5
2019-04-29 20:00:00	0	0	0
2019-04-29 21:00:00	0	0	0
2019-04-29 22:00:00	2	0	0.42
2019-04-29 23:00:00	0	0	0
2019-04-30 00:00:00	0	0	0
2019-04-30 01:00:00	0	0	0
2019-04-30 02:00:00	0	0	0
2019-04-30 03:00:00	0	0	0
2019-04-30 04:00:00	0	0	0
2019-04-30 05:00:00	0	0	0
2019-04-30 06:00:00	0	0	0
2019-04-30 07:00:00	1	0	0.33
2019-04-30 08:00:00	7	1.42	2
2019-04-30 09:00:00	1	0	0.33
2019-04-30 10:00:00	1	0.33	0.75
2019-04-30 11:00:00	8	1.83	3.33
2019-04-30 12:00:00	0	0	0
2019-04-30 13:00:00	0	0	0
2019-04-30 14:00:00	0	0	0
2019-04-30 15:00:00	0	0.08	0
2019-04-30 16:00:00	0	0	0
2019-04-30 17:00:00	2	0.17	0.67
2019-04-30 18:00:00	2	0	0.75
2019-04-30 19:00:00	1	0.58	1.42
2019-04-30 20:00:00	1	0.08	0.5
2019-04-30 21:00:00	0	0	0
2019-04-30 22:00:00	1	0	0.42
2019-04-30 23:00:00	0	0	0
2019-05-01 00:00:00	0	0	0

## Sheet: PM 03270 01
Data/Hora	Intensidade(carros/hora)	Ocupacao(%)	Carga(%)
2019-04-01 00:00:00	16	0	1.67
2019-04-01 01:00:00	7	0	0.17
2019-04-01 02:00:00	4	0	0.33
2019-04-01 03:00:00	6	0	0.17
2019-04-01 04:00:00	11	0	0.5
2019-04-01 05:00:00	21	0	0.58
2019-04-01 06:00:00	103	0.58	6.17
2019-04-01 07:00:00	214	1.58	14.84
2019-04-01 08:00:00	189	1.5	13.67
2019-04-01 09:00:00	183	1.5	12.83
2019-04-01 10:00:00	193	1.42	13.92
2019-04-01 11:00:00	217	1	15.75
2019-04-01 12:00:00	205	3.92	16.34
2019-04-01 13:00:00	235	1.75	17.17
2019-04-01 14:00:00	241	3.92	18.42
2019-04-01 15:00:00	204	2.92	15.17
2019-04-01 16:00:00	197	1.58	14.09
2019-04-01 17:00:00	239	1.42	16.25
2019-04-01 18:00:00	296	4.83	22.25
2019-04-01 19:00:00	121	1	9.25
2019-04-01 20:00:00	109	0.58	6.58
2019-04-01 21:00:00	104	0.84	8
2019-04-01 22:00:00	191	2.25	13.75
2019-04-01 23:00:00	15	0.08	1.67
2019-04-02 00:00:00	21	0	1
2019-04-02 01:00:00	5	0	0.5
2019-04-02 02:00:00	6	0	0.42
2019-04-02 03:00:00	4	0	0.33
2019-04-02 04:00:00	10	0	0.5
2019-04-02 05:00:00	31	0.08	1.25
2019-04-02 06:00:00	98	0.67	5.84
2019-04-02 07:00:00	199	1.84	14.25
2019-04-02 08:00:00	232	1.42	16.5
2019-04-02 09:00:00	221	1.5	15.83
2019-04-02 10:00:00	206	1.33	14.84
2019-04-02 11:00:00	226	2	16.17
2019-04-02 12:00:00	199	1.42	13.75
2019-04-02 13:00:00	208	1.17	14.75
2019-04-02 14:00:00	188	1.08	13.33
2019-04-02 15:00:00	212	1.33	15
2019-04-02 16:00:00	199	1.34	14.33
2019-04-02 17:00:00	229	1.83	15.5
2019-04-02 18:00:00	357	5.75	26.67
2019-04-02 19:00:00	175	1.58	13.75
2019-04-02 20:00:00	106	1.58	6.67
2019-04-02 21:00:00	115	0.92	8.17
2019-04-02 22:00:00	244	1.67	17.58
2019-04-02 23:00:00	22	0	1.58
2019-04-03 00:00:00	23	0.11	1.78
2019-04-03 01:00:00	10	0	0.75
2019-04-03 02:00:00	8	0	0.42
2019-04-03 03:00:00	4	0	0.34
2019-04-03 04:00:00	9	0	0.33
2019-04-03 05:00:00	35	0.42	1.59
2019-04-03 06:00:00	106	0.5	6.09
2019-04-03 07:00:00	236	3.33	17.17
2019-04-03 08:00:00	250	1.83	18
2019-04-03 09:00:00	237	1.58	16.92
2019-04-03 10:00:00	206	1.75	15.34
2019-04-03 11:00:00	248	1.5	17.42
2019-04-03 12:00:00	189	1.17	13.25
2019-04-03 13:00:00	235	1.67	17
2019-04-03 14:00:00	235	1.33	17.17
2019-04-03 15:00:00	243	1.67	17.34
2019-04-03 16:00:00	201	1.08	14.84
2019-04-03 17:00:00	198	1.17	13.67
2019-04-03 18:00:00	325	4.34	23.25
2019-04-03 19:00:00	200	1.59	15.84
2019-04-03 20:00:00	98	0.58	6.25
2019-04-03 21:00:00	58	0.33	4.67
2019-04-03 22:00:00	242	2.25	18
2019-04-03 23:00:00	20	0.08	1.58
2019-04-04 00:00:00	29	0	1.67
2019-04-04 01:00:00	9	0	0.33
2019-04-04 02:00:00	9	0	0.67
2019-04-04 03:00:00	6	0	0.84
2019-04-04 04:00:00	9	0	0.84
2019-04-04 05:00:00	21	0.08	0.75
2019-04-04 06:00:00	100	0.33	6.08
2019-04-04 07:00:00	260	2.58	18.09
2019-04-04 08:00:00	252	1.67	18.08
2019-04-04 09:00:00	265	1.67	18.84
2019-04-04 10:00:00	231	1.58	16.84
2019-04-04 11:00:00	240	1.58	16.92
2019-04-04 12:00:00	217	1.5	15.92
2019-04-04 13:00:00	236	1.33	16.67
2019-04-04 14:00:00	237	2	16.17
2019-04-04 15:00:00	260	2.42	19.33
2019-04-04 16:00:00	235	1.83	17
2019-04-04 17:00:00	234	1.17	16.75
2019-04-04 18:00:00	321	4.92	23.34
2019-04-04 19:00:00	240	3.42	18.5
2019-04-04 20:00:00	94	0.58	6.5
2019-04-04 21:00:00	123	1.25	8.17
2019-04-04 22:00:00	221	1.75	16
2019-04-04 23:00:00	27	0.08	1.75
2019-04-05 00:00:00	17	0	1
2019-04-05 01:00:00	13	0	0.58
2019-04-05 02:00:00	9	0	0.42
2019-04-05 03:00:00	5	0	0.58
2019-04-05 04:00:00	9	0	1.09
2019-04-05 05:00:00	32	0.25	1.67
2019-04-05 06:00:00	88	0.5	5.17
2019-04-05 07:00:00	233	2	16.84
2019-04-05 08:00:00	227	1.58	16.17
2019-04-05 09:00:00	222	1.25	15.42
2019-04-05 10:00:00	215	2.5	15.83
2019-04-05 11:00:00	258	1.5	18.25
2019-04-05 12:00:00	211	1.17	15.42
2019-04-05 13:00:00	229	1.42	15.83
2019-04-05 14:00:00	234	1.25	17.17
2019-04-05 15:00:00	256	3	18.5
2019-04-05 16:00:00	218	1.5	15.75
2019-04-05 17:00:00	236	1.34	16.5
2019-04-05 18:00:00	307	4.5	22.5
2019-04-05 19:00:00	227	2.92	16.84
2019-04-05 20:00:00	161	2	11.33
2019-04-05 21:00:00	96	0.67	6.83
2019-04-05 22:00:00	235	1.59	17
2019-04-05 23:00:00	35	0.17	2.42
2019-04-06 00:00:00	45	0.89	3.33
2019-04-06 01:00:00	21	0	0.84
2019-04-06 02:00:00	16	0	0.92
2019-04-06 03:00:00	11	0	0.25
2019-04-06 04:00:00	12	0	0.59
2019-04-06 05:00:00	18	0	0.42
2019-04-06 06:00:00	40	0	1.75
2019-04-06 07:00:00	74	0.42	4.25
2019-04-06 08:00:00	131	2.33	9.5
2019-04-06 09:00:00	118	1.25	8.33
2019-04-06 10:00:00	145	1.25	10.25
2019-04-06 11:00:00	92	1.5	6.59
2019-04-06 12:00:00	150	1.25	10.42
2019-04-06 13:00:00	122	0.75	8.5
2019-04-06 14:00:00	90	0.67	6
2019-04-06 15:00:00	68	1	4.25
2019-04-06 16:00:00	27	3.25	2.67
2019-04-06 17:00:00	61	1.25	3.84
2019-04-06 18:00:00	28	0.17	2.09
2019-04-06 19:00:00	31	0.17	1.5
2019-04-06 20:00:00	56	0.34	3.67
2019-04-06 21:00:00	23	0	1.67
2019-04-06 22:00:00	50	0.08	2.58
2019-04-06 23:00:00	34	0.17	2.17
2019-04-07 00:00:00	31	0	1.22
2019-04-07 01:00:00	36	0	1.67
2019-04-07 02:00:00	29	0	1.25
2019-04-07 03:00:00	23	0	0.75
2019-04-07 04:00:00	28	0	1.17
2019-04-07 05:00:00	38	0	1.84
2019-04-07 06:00:00	91	0.25	5.59
2019-04-07 07:00:00	135	2.75	10.33
2019-04-07 08:00:00	128	4.5	9.67
2019-04-07 09:00:00	69	3.58	7.58
2019-04-07 10:00:00	44	2.67	6.33
2019-04-07 11:00:00	122	7.59	10.83
2019-04-07 12:00:00	181	6.67	14.5
2019-04-07 13:00:00	96	4.67	8.42
2019-04-07 14:00:00	133	1.75	9
2019-04-07 15:00:00	29	0.5	3.5
2019-04-07 16:00:00	22	0.25	4.09
2019-04-07 17:00:00	26	0.33	1.42
2019-04-07 18:00:00	24	0	1.84
2019-04-07 19:00:00	31	0.25	1.75
2019-04-07 20:00:00	22	0	2
2019-04-07 21:00:00	18	0	2.25
2019-04-07 22:00:00	17	0.42	2
2019-04-07 23:00:00	10	0	0.33
2019-04-08 00:00:00	21	0.11	3.56
2019-04-08 01:00:00	5	0	0.5
2019-04-08 02:00:00	5	0	0.42
2019-04-08 03:00:00	4	0	0.17
2019-04-08 04:00:00	9	0	0.58
2019-04-08 05:00:00	23	0	0.92
2019-04-08 06:00:00	88	0.42	5.25
2019-04-08 07:00:00	257	1.92	18.17
2019-04-08 08:00:00	212	1.42	14.92
2019-04-08 09:00:00	214	1.5	15.42
2019-04-08 10:00:00	217	1.33	15.67
2019-04-08 11:00:00	225	1.17	15.59
2019-04-08 12:00:00	186	1.84	13.25
2019-04-08 13:00:00	267	2.25	18.58
2019-04-08 14:00:00	218	1.59	16.17
2019-04-08 15:00:00	220	1.42	15.83
2019-04-08 16:00:00	231	1.42	16.67
2019-04-08 17:00:00	230	1.92	16.25
2019-04-08 18:00:00	344	4.92	25.25
2019-04-08 19:00:00	176	1.33	13
2019-04-08 20:00:00	61	0.42	4.5
2019-04-08 21:00:00	135	1.09	8.42
2019-04-08 22:00:00	228	1.75	16.92
2019-04-08 23:00:00	11	0	0.75
2019-04-09 00:00:00	23	0	1.44
2019-04-09 01:00:00	6	0	0.5
2019-04-09 02:00:00	6	0	0.17
2019-04-09 03:00:00	5	0	0.5
2019-04-09 04:00:00	8	0	1
2019-04-09 05:00:00	21	0	0.75
2019-04-09 06:00:00	89	0.42	4.92
2019-04-09 07:00:00	254	2.67	18.17
2019-04-09 08:00:00	221	1.33	15.92
2019-04-09 09:00:00	239	1.67	17.08
2019-04-09 10:00:00	216	1.09	15.5
2019-04-09 11:00:00	252	1.59	17.58
2019-04-09 12:00:00	182	2.92	13.92
2019-04-09 13:00:00	210	1.25	15
2019-04-09 14:00:00	220	2	16.17
2019-04-09 15:00:00	219	1.17	15.75
2019-04-09 16:00:00	243	2.09	17.25
2019-04-09 17:00:00	230	1.42	16.42
2019-04-09 18:00:00	365	5.42	26.5
2019-04-09 19:00:00	205	3.5	16.17
2019-04-09 20:00:00	59	0.42	4.08
2019-04-09 21:00:00	143	1.25	9.5
2019-04-09 22:00:00	206	1.5	14.67
2019-04-09 23:00:00	15	0	1.33
2019-04-10 00:00:00	15	0	1.11
2019-04-10 01:00:00	8	0	0.42
2019-04-10 02:00:00	4	0	0.42
2019-04-10 03:00:00	2	0	0.17
2019-04-10 04:00:00	12	0	1.17
2019-04-10 05:00:00	26	0.25	1
2019-04-10 06:00:00	106	0.67	6.25
2019-04-10 07:00:00	210	2.75	15.09
2019-04-10 08:00:00	222	1.83	15.84
2019-04-10 09:00:00	218	1.5	16.09
2019-04-10 10:00:00	242	1.42	17.5
2019-04-10 11:00:00	233	1.17	16.83
2019-04-10 12:00:00	195	0.83	13.5
2019-04-10 13:00:00	239	1.33	16.83
2019-04-10 14:00:00	221	1.5	16.17
2019-04-10 15:00:00	246	1.67	17.33
2019-04-10 16:00:00	200	1.67	14.75
2019-04-10 17:00:00	237	2.09	17
2019-04-10 18:00:00	336	6.34	24.33
2019-04-10 19:00:00	202	2.08	16.25
2019-04-10 20:00:00	112	2.75	8.58
2019-04-10 21:00:00	97	0.83	6.25
2019-04-10 22:00:00	260	3.67	19.5
2019-04-10 23:00:00	22	0	1.75
2019-04-11 00:00:00	24	0.11	0.89
2019-04-11 01:00:00	10	0	1.42
2019-04-11 02:00:00	9	0	0.42
2019-04-11 03:00:00	8	0	0.33
2019-04-11 04:00:00	11	0	1
2019-04-11 05:00:00	23	0	0.58
2019-04-11 06:00:00	92	0.42	5.25
2019-04-11 07:00:00	204	1.67	14.42
2019-04-11 08:00:00	225	1.83	16
2019-04-11 09:00:00	241	1.67	17.75
2019-04-11 10:00:00	224	1.34	15.75
2019-04-11 11:00:00	224	1.67	15.67
2019-04-11 12:00:00	212	1.17	15.25
2019-04-11 13:00:00	235	1.67	16.59
2019-04-11 14:00:00	226	1.59	16.42
2019-04-11 15:00:00	231	1.5	15.92
2019-04-11 16:00:00	237	1.25	16.92
2019-04-11 17:00:00	222	1	16.09
2019-04-11 18:00:00	344	5.58	24.92
2019-04-11 19:00:00	251	2.67	18.92
2019-04-11 20:00:00	134	1.08	9.42
2019-04-11 21:00:00	127	1	9.5
2019-04-11 22:00:00	181	1.5	12.5
2019-04-11 23:00:00	19	0	1.25
2019-04-12 00:00:00	31	0.11	1.33
2019-04-12 01:00:00	8	0	0.42
2019-04-12 02:00:00	12	0	0.67
2019-04-12 03:00:00	4	0	0.75
2019-04-12 04:00:00	11	0	0.67
2019-04-12 05:00:00	23	0	1.25
2019-04-12 06:00:00	103	0.42	5.67
2019-04-12 07:00:00	275	1.92	19.5
2019-04-12 08:00:00	233	1.33	16.25
2019-04-12 09:00:00	245	1.5	17.67
2019-04-12 10:00:00	248	1.25	17.92
2019-04-12 11:00:00	299	3.75	21.92
2019-04-12 12:00:00	260	2	18.34
2019-04-12 13:00:00	215	1.08	15.33
2019-04-12 14:00:00	248	3.42	18.42
2019-04-12 15:00:00	254	2	17.92
2019-04-12 16:00:00	211	1.25	15.08
2019-04-12 17:00:00	217	1.08	15.33
2019-04-12 18:00:00	299	4.17	21.5
2019-04-12 19:00:00	220	2.08	16.5
2019-04-12 20:00:00	169	1.75	11.58
2019-04-12 21:00:00	122	1	9.17
2019-04-12 22:00:00	269	2.25	19.17
2019-04-12 23:00:00	24	0	2.58
2019-04-13 00:00:00	36	0	1.33
2019-04-13 01:00:00	26	0	1.08
2019-04-13 02:00:00	17	0	0.42
2019-04-13 03:00:00	11	0	0.67
2019-04-13 04:00:00	17	0	0.5
2019-04-13 05:00:00	16	0	0.33
2019-04-13 06:00:00	40	0	1.67
2019-04-13 07:00:00	70	0.33	4.09
2019-04-13 08:00:00	124	2.59	9
2019-04-13 09:00:00	66	0.75	5.17
2019-04-13 10:00:00	135	1.42	9.75
2019-04-13 11:00:00	76	0.58	5.08
2019-04-13 12:00:00	117	1.25	7.75
2019-04-13 13:00:00	115	0.67	7.92
2019-04-13 14:00:00	68	0.58	4.59
2019-04-13 15:00:00	61	0.33	3.5
2019-04-13 16:00:00	31	1.75	2.34
2019-04-13 17:00:00	40	0.42	3.67
2019-04-13 18:00:00	57	0.25	4.17
2019-04-13 19:00:00	49	0.33	2.83
2019-04-13 20:00:00	62	1.92	5.42
2019-04-13 21:00:00	33	0.17	3.58
2019-04-13 22:00:00	38	0	1.83
2019-04-13 23:00:00	28	0.08	2.33
2019-04-14 00:00:00	51	0	2.67
2019-04-14 01:00:00	38	0	1.58
2019-04-14 02:00:00	35	0	1.5
2019-04-14 03:00:00	31	0	1.17
2019-04-14 04:00:00	26	0	0.75
2019-04-14 05:00:00	49	0.17	2.67
2019-04-14 06:00:00	95	0.33	6
2019-04-14 07:00:00	128	4.67	9.92
2019-04-14 08:00:00	109	2.5	8
2019-04-14 09:00:00	140	5.58	11.33
2019-04-14 10:00:00	18	1.83	2.33
2019-04-14 11:00:00	74	4	6.42
2019-04-14 12:00:00	130	4.75	10.17
2019-04-14 13:00:00	65	2.08	7
2019-04-14 14:00:00	45	1.83	3.25
2019-04-14 15:00:00	36	0.42	1.83
2019-04-14 16:00:00	48	0.34	4.09
2019-04-14 17:00:00	43	0.25	2.5
2019-04-14 18:00:00	44	0.25	3.42
2019-04-14 19:00:00	32	0.08	1.75
2019-04-14 20:00:00	33	0.17	2.25
2019-04-14 21:00:00	21	0	1.33
2019-04-14 22:00:00	13	0	1
2019-04-14 23:00:00	3	0	0.67
2019-04-15 00:00:00	24	0.11	1.66
2019-04-15 01:00:00	7	0	0.5
2019-04-15 02:00:00	2	0	0.17
2019-04-15 03:00:00	5	0	0.17
2019-04-15 04:00:00	9	0	0.75
2019-04-15 05:00:00	25	0	1.09
2019-04-15 06:00:00	101	0.42	5.84
2019-04-15 07:00:00	231	1.84	16.5
2019-04-15 08:00:00	221	1.67	16.08
2019-04-15 09:00:00	217	1.09	15.42
2019-04-15 10:00:00	213	1.33	15.17
2019-04-15 11:00:00	221	1.92	16
2019-04-15 12:00:00	199	1.17	14.75
2019-04-15 13:00:00	223	1	15.92
2019-04-15 14:00:00	216	1.33	15.09
2019-04-15 15:00:00	212	1.33	15.25
2019-04-15 16:00:00	219	1.75	15.75
2019-04-15 17:00:00	238	1.42	17.08
2019-04-15 18:00:00	264	4.33	19.5
2019-04-15 19:00:00	169	1.5	12.92
2019-04-15 20:00:00	89	1.33	7.25
2019-04-15 21:00:00	116	0.92	7
2019-04-15 22:00:00	251	1.92	18.09
2019-04-15 23:00:00	21	0	2
2019-04-16 00:00:00	27	0	1.22
2019-04-16 01:00:00	8	0	0.42
2019-04-16 02:00:00	6	0	0.33
2019-04-16 03:00:00	3	0	0.42
2019-04-16 04:00:00	6	0	0.5
2019-04-16 05:00:00	23	0.25	1.42
2019-04-16 06:00:00	92	0.67	5.08
2019-04-16 07:00:00	234	2.33	16.92
2019-04-16 08:00:00	234	1.58	17
2019-04-16 09:00:00	270	2.08	18.92
2019-04-16 10:00:00	254	1.25	17.83
2019-04-16 11:00:00	247	1.5	18.17
2019-04-16 12:00:00	195	1.09	13.5
2019-04-16 13:00:00	229	1.42	16.34
2019-04-16 14:00:00	317	3.17	22.08
2019-04-16 15:00:00	245	1.42	18.25
2019-04-16 16:00:00	227	1.08	16
2019-04-16 17:00:00	233	1.42	16.5
2019-04-16 18:00:00	343	4	24.67
2019-04-16 19:00:00	214	2.25	16.67
2019-04-16 20:00:00	133	2.34	9.42
2019-04-16 21:00:00	111	1.25	8.08
2019-04-16 22:00:00	208	1.58	14.59
2019-04-16 23:00:00	17	0.08	1.59
2019-04-17 00:00:00	27	0.11	1
2019-04-17 01:00:00	11	0	0.67
2019-04-17 02:00:00	8	0	0.42
2019-04-17 03:00:00	8	0	0.42
2019-04-17 04:00:00	8	0	0.84
2019-04-17 05:00:00	21	0	1.42
2019-04-17 06:00:00	109	0.5	6.34
2019-04-17 07:00:00	247	3.17	17.83
2019-04-17 08:00:00	213	2.25	15.84
2019-04-17 09:00:00	263	2.08	18.5
2019-04-17 10:00:00	204	2.17	15.5
2019-04-17 11:00:00	249	2	17.84
2019-04-17 12:00:00	219	1.33	15.33
2019-04-17 13:00:00	228	1.58	16.5
2019-04-17 14:00:00	251	1.75	17.92
2019-04-17 15:00:00	269	1.75	19.17
2019-04-17 16:00:00	239	1.83	17.42
2019-04-17 17:00:00	205	1.25	14.25
2019-04-17 18:00:00	285	4.33	21.08
2019-04-17 19:00:00	201	1.83	15.17
2019-04-17 20:00:00	140	1.25	9.92
2019-04-17 21:00:00	82	0.58	5.42
2019-04-17 22:00:00	204	1.34	14.67
2019-04-17 23:00:00	19	0.08	1.17
2019-04-18 00:00:00	23	0	1.56
2019-04-18 01:00:00	7	0	0.33
2019-04-18 02:00:00	12	0	0.67
2019-04-18 03:00:00	6	0	0.58
2019-04-18 04:00:00	10	0	0.67
2019-04-18 05:00:00	28	0	1.25
2019-04-18 06:00:00	66	0.25	3.75
2019-04-18 07:00:00	119	0.84	7.92
2019-04-18 08:00:00	200	1.42	13.75
2019-04-18 09:00:00	160	1.58	11.75
2019-04-18 10:00:00	175	0.67	12.08
2019-04-18 11:00:00	165	1.34	11.67
2019-04-18 12:00:00	158	1.17	10.75
2019-04-18 13:00:00	150	0.84	10.59
2019-04-18 14:00:00	166	0.83	11.33
2019-04-18 15:00:00	166	0.5	11.25
2019-04-18 16:00:00	145	0.75	10
2019-04-18 17:00:00	138	0.92	9.67
2019-04-18 18:00:00	157	1.17	10.67
2019-04-18 19:00:00	134	1	9.42
2019-04-18 20:00:00	78	0.58	5.42
2019-04-18 21:00:00	34	0.25	1.84
2019-04-18 22:00:00	104	0.42	7.17
2019-04-18 23:00:00	22	0	1.42
2019-04-19 00:00:00	40	0.11	4
2019-04-19 01:00:00	12	0	0.5
2019-04-19 02:00:00	17	0	0.33
2019-04-19 03:00:00	4	0	0.17
2019-04-19 04:00:00	11	0	0.92
2019-04-19 05:00:00	17	0	0.58
2019-04-19 06:00:00	21	0	1.08
2019-04-19 07:00:00	89	0.25	5
2019-04-19 08:00:00	145	0.08	10
2019-04-19 09:00:00	138	0.08	9.33
2019-04-19 10:00:00	141	0.25	9.25
2019-04-19 11:00:00	146	1.25	10.17
2019-04-19 12:00:00	148	0.17	10.08
2019-04-19 13:00:00	151	0	9.83
2019-04-19 14:00:00	153	0.67	11.09
2019-04-19 15:00:00	149	0.59	9.83
2019-04-19 16:00:00	130	0.08	9
2019-04-19 17:00:00	139	0.08	9.25
2019-04-19 18:00:00	123	1.08	8.17
2019-04-19 19:00:00	155	0.59	10.83
2019-04-19 20:00:00	39	0.08	2.59
2019-04-19 21:00:00	60	0.08	3.59
2019-04-19 22:00:00	124	0.08	7.5
2019-04-19 23:00:00	50	0	3.75
2019-04-20 00:00:00	25	0	1.22
2019-04-20 01:00:00	15	0	0.5
2019-04-20 02:00:00	7	0	1.17
2019-04-20 03:00:00	3	0	0.17
2019-04-20 04:00:00	11	0	0.59
2019-04-20 05:00:00	17	0	0.34
2019-04-20 06:00:00	22	0	1.08
2019-04-20 07:00:00	42	0.17	2.42
2019-04-20 08:00:00	31	0.75	1.92
2019-04-20 09:00:00	37	0.17	2.17
2019-04-20 10:00:00	56	0.33	3
2019-04-20 11:00:00	56	0.42	3.34
2019-04-20 12:00:00	61	0.17	3.75
2019-04-20 13:00:00	63	0.34	3.84
2019-04-20 14:00:00	55	0.25	3.17
2019-04-20 15:00:00	40	0.17	2.67
2019-04-20 16:00:00	33	0.25	3.17
2019-04-20 17:00:00	21	0.42	1.5
2019-04-20 18:00:00	36	0.08	2
2019-04-20 19:00:00	23	0.17	1.67
2019-04-20 20:00:00	52	0.17	2.67
2019-04-20 21:00:00	30	0.25	1.75
2019-04-20 22:00:00	14	0	0.92
2019-04-20 23:00:00	29	0.08	1.67
2019-04-21 00:00:00	24	0	1.66
2019-04-21 01:00:00	23	0	1.08
2019-04-21 02:00:00	21	0	1
2019-04-21 03:00:00	11	0	0.25
2019-04-21 04:00:00	25	0.5	1.17
2019-04-21 05:00:00	40	0	2.08
2019-04-21 06:00:00	76	0.17	4.59
2019-04-21 07:00:00	74	4.25	5.92
2019-04-21 08:00:00	66	3.25	5.33
2019-04-21 09:00:00	94	4.08	7.42
2019-04-21 10:00:00	88	2.17	6.17
2019-04-21 11:00:00	153	5.17	11.58
2019-04-21 12:00:00	105	3.33	7.92
2019-04-21 13:00:00	124	1.58	8.09
2019-04-21 14:00:00	131	2	9.58
2019-04-21 15:00:00	78	0.5	5.33
2019-04-21 16:00:00	90	0.67	6
2019-04-21 17:00:00	61	0.42	4.09
2019-04-21 18:00:00	16	0	1.42
2019-04-21 19:00:00	35	0.17	2.25
2019-04-21 20:00:00	44	0.17	2.34
2019-04-21 21:00:00	13	0	1.92
2019-04-21 22:00:00	14	0	0.75
2019-04-21 23:00:00	17	0	1.58
2019-04-22 00:00:00	19	0	1
2019-04-22 01:00:00	6	0	0.25
2019-04-22 02:00:00	4	0	0.25
2019-04-22 03:00:00	4	0	0.17
2019-04-22 04:00:00	9	0	0.25
2019-04-22 05:00:00	20	0.92	1.33
2019-04-22 06:00:00	102	0.33	6.08
2019-04-22 07:00:00	212	1.42	15.08
2019-04-22 08:00:00	206	1.5	14.75
2019-04-22 09:00:00	243	1.33	17.17
2019-04-22 10:00:00	215	1.67	15.42
2019-04-22 11:00:00	233	1.67	16.67
2019-04-22 12:00:00	180	0.92	13.34
2019-04-22 13:00:00	210	1	14.58
2019-04-22 14:00:00	252	1.59	17.67
2019-04-22 15:00:00	210	1.17	15.17
2019-04-22 16:00:00	243	1.75	17
2019-04-22 17:00:00	223	1.42	15.84
2019-04-22 18:00:00	292	4.84	21.84
2019-04-22 19:00:00	238	2.84	17.92
2019-04-22 20:00:00	108	0.83	7.17
2019-04-22 21:00:00	79	0.67	5.25
2019-04-22 22:00:00	231	2.17	16.42
2019-04-22 23:00:00	36	0.08	2.75
2019-04-23 00:00:00	21	0	0.78
2019-04-23 01:00:00	5	0	0.5
2019-04-23 02:00:00	5	0	0.42
2019-04-23 03:00:00	3	0	0.25
2019-04-23 04:00:00	11	0.08	1.34
2019-04-23 05:00:00	25	0.42	1.25
2019-04-23 06:00:00	90	0.58	5.09
2019-04-23 07:00:00	221	1.5	16
2019-04-23 08:00:00	233	1.84	16.5
2019-04-23 09:00:00	215	1.17	15.5
2019-04-23 10:00:00	198	1.17	13.92
2019-04-23 11:00:00	237	1.75	16.92
2019-04-23 12:00:00	198	0.92	14.75
2019-04-23 13:00:00	221	1.09	15.59
2019-04-23 14:00:00	230	1.5	16.09
2019-04-23 15:00:00	196	0.92	14.09
2019-04-23 16:00:00	240	1.67	16.58
2019-04-23 17:00:00	242	1.5	17.58
2019-04-23 18:00:00	278	4.84	20.42
2019-04-23 19:00:00	208	1.67	14.58
2019-04-23 20:00:00	73	0.42	5.25
2019-04-23 21:00:00	70	0.33	5.25
2019-04-23 22:00:00	177	0.83	12.17
2019-04-23 23:00:00	15	0.08	1.42
2019-04-24 00:00:00	19	0	0.55
2019-04-24 01:00:00	7	0	0.5
2019-04-24 02:00:00	6	0	0.5
2019-04-24 03:00:00	3	0	0.33
2019-04-24 04:00:00	8	0	0.59
2019-04-24 05:00:00	21	0.17	1.09
2019-04-24 06:00:00	108	1.17	6.67
2019-04-24 07:00:00	227	2.08	16.67
2019-04-24 08:00:00	229	1.59	16
2019-04-24 09:00:00	241	1.58	17.25
2019-04-24 10:00:00	240	1.5	17.25
2019-04-24 11:00:00	229	2.33	17.08
2019-04-24 12:00:00	204	1.25	14.92
2019-04-24 13:00:00	211	1.33	15
2019-04-24 14:00:00	233	1.5	17.09
2019-04-24 15:00:00	230	1.5	16.42
2019-04-24 16:00:00	188	1	13.17
2019-04-24 17:00:00	206	1.5	14.59
2019-04-24 18:00:00	298	5	21.92
2019-04-24 19:00:00	224	2.17	17.42
2019-04-24 20:00:00	111	1.08	7.5
2019-04-24 21:00:00	131	1.58	9
2019-04-24 22:00:00	284	5.92	21.92
2019-04-24 23:00:00	12	0	1.08
2019-04-25 00:00:00	21	0	1.33
2019-04-25 01:00:00	10	0	0.5
2019-04-25 02:00:00	8	0	0.33
2019-04-25 03:00:00	5	0	0.17
2019-04-25 04:00:00	7	0	0.42
2019-04-25 05:00:00	22	0.08	0.75
2019-04-25 06:00:00	90	0.33	5.33
2019-04-25 07:00:00	195	1.34	13.58
2019-04-25 08:00:00	247	1.5	17.08
2019-04-25 09:00:00	234	3.08	17.92
2019-04-25 10:00:00	236	1.5	16.42
2019-04-25 11:00:00	198	1	14.58
2019-04-25 12:00:00	203	1.42	14.17
2019-04-25 13:00:00	219	1.25	15.67
2019-04-25 14:00:00	230	1.59	16.42
2019-04-25 15:00:00	249	3	17.83
2019-04-25 16:00:00	207	1.33	14.75
2019-04-25 17:00:00	239	1.75	17
2019-04-25 18:00:00	296	4.09	21.67
2019-04-25 19:00:00	218	1.92	16.67
2019-04-25 20:00:00	153	1.42	9.83
2019-04-25 21:00:00	99	0.67	7
2019-04-25 22:00:00	226	2.25	16.5
2019-04-25 23:00:00	33	0.08	2.17
2019-04-26 00:00:00	36	0.11	1.56
2019-04-26 01:00:00	12	0	1
2019-04-26 02:00:00	7	0	0.42
2019-04-26 03:00:00	5	0	0.34
2019-04-26 04:00:00	11	0	1.17
2019-04-26 05:00:00	24	0.17	1.08
2019-04-26 06:00:00	91	1	5.83
2019-04-26 07:00:00	224	1.5	15.42
2019-04-26 08:00:00	244	1.59	17
2019-04-26 09:00:00	292	2.25	20.75
2019-04-26 10:00:00	242	1.75	18.09
2019-04-26 11:00:00	215	1.25	15.25
2019-04-26 12:00:00	216	1.25	16
2019-04-26 13:00:00	206	1.5	13.83
2019-04-26 14:00:00	216	1.25	15.83
2019-04-26 15:00:00	185	0.75	13.17
2019-04-26 16:00:00	208	2.33	14.83
2019-04-26 17:00:00	240	1.25	16.42
2019-04-26 18:00:00	286	3.92	21
2019-04-26 19:00:00	184	2.17	13.42
2019-04-26 20:00:00	122	1.83	8.67
2019-04-26 21:00:00	127	1.09	9
2019-04-26 22:00:00	236	1.83	17.34
2019-04-26 23:00:00	41	0.17	2.42
2019-04-27 00:00:00	43	0	2
2019-04-27 01:00:00	26	0	0.83
2019-04-27 02:00:00	15	0	1.25
2019-04-27 03:00:00	7	0	0.25
2019-04-27 04:00:00	10	0	1.09
2019-04-27 05:00:00	18	0	0.75
2019-04-27 06:00:00	38	0	1.92
2019-04-27 07:00:00	102	0.58	6.34
2019-04-27 08:00:00	148	3.08	11.42
2019-04-27 09:00:00	102	2.34	6.83
2019-04-27 10:00:00	89	0.67	6.42
2019-04-27 11:00:00	87	0.75	5.59
2019-04-27 12:00:00	106	0.83	7.58
2019-04-27 13:00:00	80	0.5	5
2019-04-27 14:00:00	75	0.58	5.17
2019-04-27 15:00:00	39	0.42	2.17
2019-04-27 16:00:00	64	2.67	5.17
2019-04-27 17:00:00	28	0.08	1.75
2019-04-27 18:00:00	58	0.33	3.58
2019-04-27 19:00:00	51	0.25	3.17
2019-04-27 20:00:00	48	0.08	2.59
2019-04-27 21:00:00	24	0.08	1.67
2019-04-27 22:00:00	39	0.08	1.75
2019-04-27 23:00:00	30	0	1.33
2019-04-28 00:00:00	35	0	1.66
2019-04-28 01:00:00	35	0	1.83
2019-04-28 02:00:00	30	0	1.17
2019-04-28 03:00:00	23	0	0.67
2019-04-28 04:00:00	28	0	1
2019-04-28 05:00:00	43	0	2.09
2019-04-28 06:00:00	84	2.25	5.92
2019-04-28 07:00:00	95	4.67	7.67
2019-04-28 08:00:00	95	2.25	7.08
2019-04-28 09:00:00	113	2.92	8.08
2019-04-28 10:00:00	39	5.75	7.67
2019-04-28 11:00:00	37	3.17	2.67
2019-04-28 12:00:00	24	2.67	2.42
2019-04-28 13:00:00	135	2.92	9.42
2019-04-28 14:00:00	109	1.42	8
2019-04-28 15:00:00	49	0.33	3
2019-04-28 16:00:00	18	0.08	1.17
2019-04-28 17:00:00	60	0.17	4.83
2019-04-28 18:00:00	54	0.25	3.09
2019-04-28 19:00:00	40	0.17	2.59
2019-04-28 20:00:00	21	0.08	1
2019-04-28 21:00:00	33	0.08	1.67
2019-04-28 22:00:00	14	0.08	0.75
2019-04-28 23:00:00	24	0	1.34
2019-04-29 00:00:00	9	0	0.22
2019-04-29 01:00:00	12	0	0.58
2019-04-29 02:00:00	5	0	0.33
2019-04-29 03:00:00	4	0	0.34
2019-04-29 04:00:00	7	0	0.5
2019-04-29 05:00:00	22	0.67	1.42
2019-04-29 06:00:00	92	0.33	5.17
2019-04-29 07:00:00	248	2.33	17.58
2019-04-29 08:00:00	234	1.75	16.42
2019-04-29 09:00:00	250	1.92	18
2019-04-29 10:00:00	222	1.17	16.34
2019-04-29 11:00:00	239	1.34	16.67
2019-04-29 12:00:00	168	1	12
2019-04-29 13:00:00	210	1	14.67
2019-04-29 14:00:00	187	1.25	13.17
2019-04-29 15:00:00	225	1.25	15.5
2019-04-29 16:00:00	214	1.17	15.42
2019-04-29 17:00:00	219	1.25	15.42
2019-04-29 18:00:00	357	7.42	26.5
2019-04-29 19:00:00	171	1.67	13.92
2019-04-29 20:00:00	118	1.42	8.25
2019-04-29 21:00:00	79	1.25	5.34
2019-04-29 22:00:00	194	1.09	13.67
2019-04-29 23:00:00	18	0	1.25
2019-04-30 00:00:00	27	0.11	1.44
2019-04-30 01:00:00	8	0	0.5
2019-04-30 02:00:00	6	0	0.5
2019-04-30 03:00:00	3	0	0.33
2019-04-30 04:00:00	7	0	0.42
2019-04-30 05:00:00	24	0	0.92
2019-04-30 06:00:00	86	0.5	5
2019-04-30 07:00:00	219	1.67	15.17
2019-04-30 08:00:00	222	3.5	16.5
2019-04-30 09:00:00	262	1.75	19
2019-04-30 10:00:00	265	1.92	19.17
2019-04-30 11:00:00	222	1.67	16.08
2019-04-30 12:00:00	181	0.92	13.17
2019-04-30 13:00:00	193	1.17	13.5
2019-04-30 14:00:00	218	1.25	15.25
2019-04-30 15:00:00	233	1.67	16.34
2019-04-30 16:00:00	215	1.33	15.59
2019-04-30 17:00:00	253	1.59	17.33
2019-04-30 18:00:00	281	3.75	20.67
2019-04-30 19:00:00	222	1.92	16.5
2019-04-30 20:00:00	128	0.75	8.67
2019-04-30 21:00:00	106	0.92	7.5
2019-04-30 22:00:00	179	1	12.75
2019-04-30 23:00:00	54	0.08	3.25
2019-05-01 00:00:00	44	0	2.44

[truncated: 5 more sheets: PM 03270 02, PM 03270 04, PM 03320 01, PM 03320 02, PM 03320 03]
