# Supplementary material for: Traffic light optimization using non-dominated sorting genetic algorithm (NSGA2)
Source: Sci Rep. 2023 Sep 20;13:15550. doi: 10.1038/s41598-023-38884-2 (PMC10511403; doi:10.1038/s41598-023-38884-2)
Supplement: Supplementary file 1 — Supplementary Information. [file 41598_2023_38884_MOESM1_ESM.zip › dadosBHTrans/dados BHTrans 2019/xls/Pra+óGÇ¥+ô+é-▌a_Tiradentes.xls]

## Sheet: PM 03251 08
Data/Hora	Intensidade(carros/hora)	Ocupacao(%)	Carga(%)
2019-04-01 00:00:00	0	42.11	20.33
2019-04-01 01:00:00	0	42.5	20.5
2019-04-01 02:00:00	0	43.34	20.75
2019-04-01 03:00:00	0	42.25	20.42
2019-04-01 04:00:00	0	42.5	20.5
2019-04-01 05:00:00	0	43.25	20.67
2019-04-01 06:00:00	0	42.34	20.33
2019-04-01 07:00:00	0	43.34	20.67
2019-04-01 08:00:00	0	42.34	20.58
2019-04-01 09:00:00	0	42.42	20.5
2019-04-01 10:00:00	0	42.33	20.58
2019-04-01 11:00:00	0	43.25	20.67
2019-04-01 12:00:00	0	42.5	20.5
2019-04-01 13:00:00	0	43.42	20.58
2019-04-01 14:00:00	0	42.33	20.67
2019-04-01 15:00:00	0	42.33	20.5
2019-04-01 16:00:00	0	43.25	20.83
2019-04-01 17:00:00	0	42.5	20.5
2019-04-01 18:00:00	0	43.59	20.67
2019-04-01 19:00:00	0	42.42	20.5
2019-04-01 20:00:00	0	42.67	20.5
2019-04-01 21:00:00	0	43.25	20.75
2019-04-01 22:00:00	0	42.5	20.5
2019-04-01 23:00:00	0	42.33	20.5
2019-04-02 00:00:00	0	42.89	20.56
2019-04-02 01:00:00	0	42.33	20.5
2019-04-02 02:00:00	0	43.08	20.67
2019-04-02 03:00:00	0	42.5	20.67
2019-04-02 04:00:00	0	42.25	20.42
2019-04-02 05:00:00	0	43.42	20.67
2019-04-02 06:00:00	0	42.25	20.5
2019-04-02 07:00:00	0	42.17	20.42
2019-04-02 08:00:00	0	43.42	20.83
2019-04-02 09:00:00	0	42.25	20.42
2019-04-02 10:00:00	0	43.17	20.75
2019-04-02 11:00:00	0	42.42	20.58
2019-04-02 12:00:00	0	42.34	20.42
2019-04-02 13:00:00	0	42.42	20.58
2019-04-02 14:00:00	0	43.34	20.83
2019-04-02 15:00:00	0	42.25	20.58
2019-04-02 16:00:00	0	43.5	20.75
2019-04-02 17:00:00	0	42.34	20.5
2019-04-02 18:00:00	0	43.09	20.75
2019-04-02 19:00:00	0	43.42	20.59
2019-04-02 20:00:00	0	42.34	20.42
2019-04-02 21:00:00	0	44	20.84
2019-04-02 22:00:00	0	43.25	20.59
2019-04-02 23:00:00	0	42.42	20.42
2019-04-03 00:00:00	0	42.89	20.67
2019-04-03 01:00:00	0	42.34	20.67
2019-04-03 02:00:00	0	42.42	20.5
2019-04-03 03:00:00	0	43.17	20.67
2019-04-03 04:00:00	0	42.42	20.5
2019-04-03 05:00:00	0	42.42	20.5
2019-04-03 06:00:00	0	43.25	20.83
2019-04-03 07:00:00	0	42.5	20.5
2019-04-03 08:00:00	0	43.33	20.75
2019-04-03 09:00:00	0	42.42	20.42
2019-04-03 10:00:00	0	42.42	20.42
2019-04-03 11:00:00	0	43.25	20.75
2019-04-03 12:00:00	0	42.42	20.67
2019-04-03 13:00:00	0	42.33	20.5
2019-04-03 14:00:00	0	43.42	20.75
2019-04-03 15:00:00	0	42.17	20.42
2019-04-03 16:00:00	0	43.17	20.75
2019-04-03 17:00:00	0	42.42	20.5
2019-04-03 18:00:00	0	42.58	20.5
2019-04-03 19:00:00	0	44.17	21.08
2019-04-03 20:00:00	0	42.42	20.5
2019-04-03 21:00:00	0	43.08	20.75
2019-04-03 22:00:00	0	42.33	20.5
2019-04-03 23:00:00	0	42.25	20.42
2019-04-04 00:00:00	0	43	20.67
2019-04-04 01:00:00	0	42.33	20.5
2019-04-04 02:00:00	0	43.08	20.67
2019-04-04 03:00:00	0	42.42	20.58
2019-04-04 04:00:00	0	42.34	20.34
2019-04-04 05:00:00	0	43.42	20.67
2019-04-04 06:00:00	0	42.42	20.58
2019-04-04 07:00:00	0	43.25	20.67
2019-04-04 08:00:00	0	42.25	20.67
2019-04-04 09:00:00	0	42.5	20.42
2019-04-04 10:00:00	0	43.33	20.59
2019-04-04 11:00:00	0	42.5	20.5
2019-04-04 12:00:00	0	42.42	20.42
2019-04-04 13:00:00	0	43.25	20.75
2019-04-04 14:00:00	0	42.5	20.5
2019-04-04 15:00:00	0	43.34	20.67
2019-04-04 16:00:00	0	42.34	20.58
2019-04-04 17:00:00	0	42.5	20.5
2019-04-04 18:00:00	0	43.42	20.67
2019-04-04 19:00:00	0	42.67	20.5
2019-04-04 20:00:00	0	43.25	20.58
2019-04-04 21:00:00	0	43.25	20.83
2019-04-04 22:00:00	0	42.5	20.5
2019-04-04 23:00:00	0	43.34	20.75
2019-04-05 00:00:00	0	43	20.44
2019-04-05 01:00:00	0	43.42	20.58
2019-04-05 02:00:00	0	42.59	20.67
2019-04-05 03:00:00	0	42.42	20.5
2019-04-05 04:00:00	0	43.25	20.83
2019-04-05 05:00:00	0	42.34	20.5
2019-04-05 06:00:00	0	43.5	20.58
2019-04-05 07:00:00	0	42.34	20.67
2019-04-05 08:00:00	0	42.5	20.5
2019-04-05 09:00:00	0	43.34	20.75
2019-04-05 10:00:00	0	42.34	20.34
2019-04-05 11:00:00	0	42.5	20.5
2019-04-05 12:00:00	0	43.33	20.75
2019-04-05 13:00:00	0	41.75	19.92
2019-04-05 14:00:00	0	43.34	20.67
2019-04-05 15:00:00	0	42.34	20.58
2019-04-05 16:00:00	0	42.67	20.58
2019-04-05 17:00:00	0	43.34	20.75
2019-04-05 18:00:00	0	42.5	20.5
2019-04-05 19:00:00	0	42.42	20.5
2019-04-05 20:00:00	0	43.17	20.67
2019-04-05 21:00:00	0	43.09	20.58
2019-04-05 22:00:00	0	43.5	20.83
2019-04-05 23:00:00	0	42.25	20.5
2019-04-06 00:00:00	0	43.11	20.67
2019-04-06 01:00:00	0	43.25	20.75
2019-04-06 02:00:00	0	42.5	20.5
2019-04-06 03:00:00	0	43.25	20.75
2019-04-06 04:00:00	0	42.25	20.42
2019-04-06 05:00:00	0	42.5	20.5
2019-04-06 06:00:00	0	43.34	20.75
2019-04-06 07:00:00	0	42.59	20.5
2019-04-06 08:00:00	0	43.42	20.75
2019-04-06 09:00:00	0	42.34	20.5
2019-04-06 10:00:00	0	43.33	20.58
2019-04-06 11:00:00	0	42.25	20.67
2019-04-06 12:00:00	0	42.25	20.5
2019-04-06 13:00:00	0	43.33	20.75
2019-04-06 14:00:00	0	42.25	20.5
2019-04-06 15:00:00	0	43.34	20.59
2019-04-06 16:00:00	0	42.25	20.58
2019-04-06 17:00:00	0	42.17	20.42
2019-04-06 18:00:00	0	43.33	20.67
2019-04-06 19:00:00	0	42.59	20.58
2019-04-06 20:00:00	0	44.25	20.83
2019-04-06 21:00:00	0	43.25	20.67
2019-04-06 22:00:00	0	42.17	20.5
2019-04-06 23:00:00	0	43.42	20.67
2019-04-07 00:00:00	0	43	20.56
2019-04-07 01:00:00	0	43.17	20.75
2019-04-07 02:00:00	0	42.5	20.67
2019-04-07 03:00:00	0	42.5	20.5
2019-04-07 04:00:00	0	43.67	20.75
2019-04-07 05:00:00	0	42.17	20.5
2019-04-07 06:00:00	0	43.42	20.75
2019-04-07 07:00:00	0	42.33	20.42
2019-04-07 08:00:00	0	42.33	20.58
2019-04-07 09:00:00	0	43.5	20.83
2019-04-07 10:00:00	0	42.58	20.58
2019-04-07 11:00:00	0	43.5	20.75
2019-04-07 12:00:00	0	42.42	20.5
2019-04-07 13:00:00	0	43.25	20.58
2019-04-07 14:00:00	0	42.25	20.5
2019-04-07 15:00:00	0	42.5	20.5
2019-04-07 16:00:00	0	43.25	20.67
2019-04-07 17:00:00	0	42.5	20.42
2019-04-07 18:00:00	0	43.25	20.5
2019-04-07 19:00:00	0	42.5	20.42
2019-04-07 20:00:00	0	42.67	20.42
2019-04-07 21:00:00	0	43.17	20.59
2019-04-07 22:00:00	0	42.5	20.5
2019-04-07 23:00:00	0	43.34	20.75
2019-04-08 00:00:00	0	41.78	20.22
2019-04-08 01:00:00	0	42.34	20.42
2019-04-08 02:00:00	0	43.08	20.5
2019-04-08 03:00:00	0	42.34	20.5
2019-04-08 04:00:00	0	43.5	20.75
2019-04-08 05:00:00	0	42.34	20.5
2019-04-08 06:00:00	0	42.5	20.5
2019-04-08 07:00:00	0	43.25	20.67
2019-04-08 08:00:00	0	42.17	20.33
2019-04-08 09:00:00	0	43.08	20.67
2019-04-08 10:00:00	0	42.42	20.34
2019-04-08 11:00:00	0	42.33	20.5
2019-04-08 12:00:00	0	43.5	20.75
2019-04-08 13:00:00	0	42.5	20.5
2019-04-08 14:00:00	0	43.33	20.67
2019-04-08 15:00:00	0	42.33	20.5
2019-04-08 16:00:00	0	42.33	20.58
2019-04-08 17:00:00	0	43.42	20.75
2019-04-08 18:00:00	0	42.59	20.59
2019-04-08 19:00:00	0	42.08	20.42
2019-04-08 20:00:00	0	43.5	20.75
2019-04-08 21:00:00	0	42.59	20.5
2019-04-08 22:00:00	0	42.08	20.58
2019-04-08 23:00:00	0	43.5	20.75
2019-04-09 00:00:00	0	43.33	20.67
2019-04-09 01:00:00	0	43	20.67
2019-04-09 02:00:00	0	42.42	20.5
2019-04-09 03:00:00	0	43.33	20.58
2019-04-09 04:00:00	0	42.42	20.67
2019-04-09 05:00:00	0	42.42	20.5
2019-04-09 06:00:00	0	43.25	20.75
2019-04-09 07:00:00	0	42.5	20.5
2019-04-09 08:00:00	0	43.42	20.5
2019-04-09 09:00:00	0	42.34	20.58
2019-04-09 10:00:00	0	42.59	20.5
2019-04-09 11:00:00	0	43.17	20.67
2019-04-09 12:00:00	0	42.5	20.5
2019-04-09 13:00:00	0	42.25	20.5
2019-04-09 14:00:00	0	43.34	20.75
2019-04-09 15:00:00	0	42.5	20.5
2019-04-09 16:00:00	0	43.17	20.59
2019-04-09 17:00:00	0	42.34	20.5
2019-04-09 18:00:00	0	43	20.59
2019-04-09 19:00:00	0	43.5	20.75
2019-04-09 20:00:00	0	42.34	20.5
2019-04-09 21:00:00	0	44.92	20.92
2019-04-09 22:00:00	0	42.34	20.5
2019-04-09 23:00:00	0	42.5	20.5
2019-04-10 00:00:00	0	42.89	20.67
2019-04-10 01:00:00	0	42.59	20.5
2019-04-10 02:00:00	0	42.75	20.5
2019-04-10 03:00:00	0	43.5	20.67
2019-04-10 04:00:00	0	42.33	20.42
2019-04-10 05:00:00	0	43.5	20.83
2019-04-10 06:00:00	0	42.34	20.5
2019-04-10 07:00:00	0	42.5	20.5
2019-04-10 08:00:00	0	43.17	20.75
2019-04-10 09:00:00	0	42.34	20.5
2019-04-10 10:00:00	0	43.5	20.67
2019-04-10 11:00:00	0	42.34	20.42
2019-04-10 12:00:00	0	42.08	20.42
2019-04-10 13:00:00	0	43.33	20.59
2019-04-10 14:00:00	0	42.34	20.5
2019-04-10 15:00:00	0	43.42	20.67
2019-04-10 16:00:00	0	42.5	20.58
2019-04-10 17:00:00	0	42.25	20.42
2019-04-10 18:00:00	0	43.58	20.75
2019-04-10 19:00:00	0	43.09	20.58
2019-04-10 20:00:00	0	43.42	20.75
2019-04-10 21:00:00	0	42.25	20.42
2019-04-10 22:00:00	0	42.17	20.5
2019-04-10 23:00:00	0	43.5	20.75
2019-04-11 00:00:00	0	44.67	21.11
2019-04-11 01:00:00	0	43.25	20.59
2019-04-11 02:00:00	0	42.5	20.5
2019-04-11 03:00:00	0	42.5	20.5
2019-04-11 04:00:00	0	43.5	20.75
2019-04-11 05:00:00	0	42.59	20.5
2019-04-11 06:00:00	0	43.42	20.67
2019-04-11 07:00:00	0	42.75	20.5
2019-04-11 08:00:00	0	42.33	20.5
2019-04-11 09:00:00	0	43.33	20.67
2019-04-11 10:00:00	0	42.33	20.5
2019-04-11 11:00:00	0	43.08	20.67
2019-04-11 12:00:00	0	42.25	20.42
2019-04-11 13:00:00	0	42.33	20.5
2019-04-11 14:00:00	0	43.42	20.83
2019-04-11 15:00:00	0	42.25	20.42
2019-04-11 16:00:00	0	43.17	20.75
2019-04-11 17:00:00	0	42.75	20.5
2019-04-11 18:00:00	0	42.67	20.58
2019-04-11 19:00:00	0	43.42	20.75
2019-04-11 20:00:00	0	42.33	20.5
2019-04-11 21:00:00	0	43.92	20.75
2019-04-11 22:00:00	0	42.75	20.5
2019-04-11 23:00:00	0	42.67	20.5
2019-04-12 00:00:00	0	42.89	20.56
2019-04-12 01:00:00	0	42.5	20.5
2019-04-12 02:00:00	0	43.33	20.75
2019-04-12 03:00:00	0	42.42	20.42
2019-04-12 04:00:00	0	42.42	20.5
2019-04-12 05:00:00	0	43.25	20.67
2019-04-12 06:00:00	0	42.5	20.5
2019-04-12 07:00:00	0	43.33	20.67
2019-04-12 08:00:00	0	42.5	20.67
2019-04-12 09:00:00	0	42.25	20.34
2019-04-12 10:00:00	0	43.25	20.75
2019-04-12 11:00:00	0	42.42	20.42
2019-04-12 12:00:00	0	43.59	20.75
2019-04-12 13:00:00	0	42.09	20.33
2019-04-12 14:00:00	0	42.59	20.5
2019-04-12 15:00:00	0	43.25	20.75
2019-04-12 16:00:00	0	42.5	20.58
2019-04-12 17:00:00	0	43.5	20.58
2019-04-12 18:00:00	0	42.59	20.67
2019-04-12 19:00:00	0	42.59	20.5
2019-04-12 20:00:00	0	43.5	20.75
2019-04-12 21:00:00	0	43.17	20.83
2019-04-12 22:00:00	0	42.34	20.42
2019-04-12 23:00:00	0	43.25	20.83
2019-04-13 00:00:00	0	43	20.56
2019-04-13 01:00:00	0	43.25	20.75
2019-04-13 02:00:00	0	42.5	20.5
2019-04-13 03:00:00	0	42.42	20.5
2019-04-13 04:00:00	0	43.25	20.75
2019-04-13 05:00:00	0	42.42	20.42
2019-04-13 06:00:00	0	43.25	20.67
2019-04-13 07:00:00	0	42.5	20.5
2019-04-13 08:00:00	0	42.42	20.5
2019-04-13 09:00:00	0	43.25	20.83
2019-04-13 10:00:00	0	42.5	20.67
2019-04-13 11:00:00	0	43.33	20.67
2019-04-13 12:00:00	0	42.25	20.42
2019-04-13 13:00:00	0	42.42	20.5
2019-04-13 14:00:00	0	43.42	20.75
2019-04-13 15:00:00	0	42.25	20.42
2019-04-13 16:00:00	0	43.08	20.67
2019-04-13 17:00:00	0	42.33	20.42
2019-04-13 18:00:00	0	42.17	20.34
2019-04-13 19:00:00	0	43.5	20.75
2019-04-13 20:00:00	0	43.59	20.92
2019-04-13 21:00:00	0	43.58	20.59
2019-04-13 22:00:00	0	42.83	20.67
2019-04-13 23:00:00	0	42.33	20.5
2019-04-14 00:00:00	0	43.22	20.56
2019-04-14 01:00:00	0	42.58	20.58
2019-04-14 02:00:00	0	43.5	20.67
2019-04-14 03:00:00	0	42.75	20.58
2019-04-14 04:00:00	0	42.25	20.42
2019-04-14 05:00:00	0	43.33	20.67
2019-04-14 06:00:00	0	42.59	20.5
2019-04-14 07:00:00	0	43.33	20.67
2019-04-14 08:00:00	0	42.75	20.5
2019-04-14 09:00:00	0	42.33	20.58
2019-04-14 10:00:00	0	43.58	20.67
2019-04-14 11:00:00	0	42.25	20.42
2019-04-14 12:00:00	0	43.42	20.59
2019-04-14 13:00:00	0	42.5	20.58
2019-04-14 14:00:00	0	42.17	20.5
2019-04-14 15:00:00	0	43.34	20.67
2019-04-14 16:00:00	0	42.25	20.34
2019-04-14 17:00:00	0	43.33	20.59
2019-04-14 18:00:00	0	42.25	20.5
2019-04-14 19:00:00	0	42.25	20.42
2019-04-14 20:00:00	0	43.42	20.67
2019-04-14 21:00:00	0	42.34	20.5
2019-04-14 22:00:00	0	43.33	20.67
2019-04-14 23:00:00	0	42.17	20.42
2019-04-15 00:00:00	0	43	20.67
2019-04-15 01:00:00	0	43.42	20.75
2019-04-15 02:00:00	0	42.34	20.42
2019-04-15 03:00:00	0	42.42	20.5
2019-04-15 04:00:00	0	43.34	20.75
2019-04-15 05:00:00	0	42.34	20.5
2019-04-15 06:00:00	0	43.42	20.75
2019-04-15 07:00:00	0	43.34	20.67
2019-04-15 08:00:00	0	42.5	20.5
2019-04-15 09:00:00	0	43.25	20.59
2019-04-15 10:00:00	0	42.34	20.42
2019-04-15 11:00:00	0	42.75	20.58
2019-04-15 12:00:00	0	43.34	20.75
2019-04-15 13:00:00	0	42.34	20.42
2019-04-15 14:00:00	0	43.34	20.67
2019-04-15 15:00:00	0	42.59	20.58
2019-04-15 16:00:00	0	42.75	20.5
2019-04-15 17:00:00	0	43.59	20.83
2019-04-15 18:00:00	0	42.42	20.42
2019-04-15 19:00:00	0	43.34	20.67
2019-04-15 20:00:00	0	42.25	20.5
2019-04-15 21:00:00	0	42.5	20.5
2019-04-15 22:00:00	0	43.34	20.75
2019-04-15 23:00:00	0	42.34	20.5
2019-04-16 00:00:00	0	42.89	20.67
2019-04-16 01:00:00	0	43.25	20.83
2019-04-16 02:00:00	0	42.34	20.5
2019-04-16 03:00:00	0	43.5	20.67
2019-04-16 04:00:00	0	42.17	20.42
2019-04-16 05:00:00	0	42.42	20.42
2019-04-16 06:00:00	0	43.34	20.75
2019-04-16 07:00:00	0	42.42	20.34
2019-04-16 08:00:00	0	43.5	20.5
2019-04-16 09:00:00	0	42.34	20.58
2019-04-16 10:00:00	0	42.59	20.5
2019-04-16 11:00:00	0	43.33	20.75
2019-04-16 12:00:00	0	42.34	20.5
2019-04-16 13:00:00	0	42.34	20.42
2019-04-16 14:00:00	0	43.17	20.67
2019-04-16 15:00:00	0	42.5	20.5
2019-04-16 16:00:00	0	43.34	20.59
2019-04-16 17:00:00	0	42.17	20.42
2019-04-16 18:00:00	0	43	20.5
2019-04-16 19:00:00	0	43.42	20.67
2019-04-16 20:00:00	0	42.42	20.34
2019-04-16 21:00:00	0	44.59	20.84
2019-04-16 22:00:00	0	42.34	20.42
2019-04-16 23:00:00	0	42.42	20.34
2019-04-17 00:00:00	0	42.89	20.67
2019-04-17 01:00:00	0	42.34	20.5
2019-04-17 02:00:00	0	43.5	20.67
2019-04-17 03:00:00	0	42.34	20.67
2019-04-17 04:00:00	0	42.42	20.42
2019-04-17 05:00:00	0	43.34	20.75
2019-04-17 06:00:00	0	42.25	20.42
2019-04-17 07:00:00	0	42.5	20.5
2019-04-17 08:00:00	0	43.34	20.75
2019-04-17 09:00:00	0	42.42	20.42
2019-04-17 10:00:00	0	43.34	20.5
2019-04-17 11:00:00	0	42.17	20.42
2019-04-17 12:00:00	0	42.42	20.5
2019-04-17 13:00:00	0	43.34	20.75
2019-04-17 14:00:00	0	42.5	20.5
2019-04-17 15:00:00	0	42.25	20.42
2019-04-17 16:00:00	0	43.25	20.75
2019-04-17 17:00:00	0	42.5	20.5
2019-04-17 18:00:00	0	43.59	20.75
2019-04-17 19:00:00	0	43.42	20.67
2019-04-17 20:00:00	0	42.42	20.5
2019-04-17 21:00:00	0	43.08	20.67
2019-04-17 22:00:00	0	42.5	20.5
2019-04-17 23:00:00	0	43.33	20.75
2019-04-18 00:00:00	0	41.89	20.33
2019-04-18 01:00:00	0	42.34	20.42
2019-04-18 02:00:00	0	43.17	20.75
2019-04-18 03:00:00	0	42.5	20.5
2019-04-18 04:00:00	0	42.17	20.42
2019-04-18 05:00:00	0	43.67	20.75
2019-04-18 06:00:00	0	42.33	20.5
2019-04-18 07:00:00	0	43.5	20.75
2019-04-18 08:00:00	0	42.42	20.5
2019-04-18 09:00:00	0	42.67	20.5
2019-04-18 10:00:00	0	43.42	20.67
2019-04-18 11:00:00	0	42.5	20.42
2019-04-18 12:00:00	0	43.5	20.67
2019-04-18 13:00:00	0	42.67	20.5
2019-04-18 14:00:00	0	42.67	20.5
2019-04-18 15:00:00	0	43.5	20.75
2019-04-18 16:00:00	0	42.58	20.58
2019-04-18 17:00:00	0	43.42	20.75
2019-04-18 18:00:00	0	42.5	20.67
2019-04-18 19:00:00	0	42.67	20.5
2019-04-18 20:00:00	0	43.42	20.75
2019-04-18 21:00:00	0	43	20.75
2019-04-18 22:00:00	0	42.42	20.5
2019-04-18 23:00:00	0	43.42	20.67
2019-04-19 00:00:00	0	43.45	20.56
2019-04-19 01:00:00	0	43.75	20.67
2019-04-19 02:00:00	0	42.5	20.42
2019-04-19 03:00:00	0	42.59	20.5
2019-04-19 04:00:00	0	43.42	20.83
2019-04-19 05:00:00	0	42.59	20.5
2019-04-19 06:00:00	0	43.75	20.58
2019-04-19 07:00:00	0	42.59	20.75
2019-04-19 08:00:00	0	42.59	20.58
2019-04-19 09:00:00	0	43.5	20.75
2019-04-19 10:00:00	0	42.59	20.5
2019-04-19 11:00:00	0	42.75	20.5
2019-04-19 12:00:00	0	43.34	20.5
2019-04-19 13:00:00	0	42.25	20.42
2019-04-19 14:00:00	0	42.84	20.5
2019-04-19 15:00:00	0	43.5	20.75
2019-04-19 16:00:00	0	42.5	20.42
2019-04-19 17:00:00	0	43.5	20.67
2019-04-19 18:00:00	0	42.59	20.5
2019-04-19 19:00:00	0	42.75	20.42
2019-04-19 20:00:00	0	43.33	20.59
2019-04-19 21:00:00	0	43.09	20.42
2019-04-19 22:00:00	0	43.42	20.58
2019-04-19 23:00:00	0	42.59	20.58
2019-04-20 00:00:00	0	43.45	20.67
2019-04-20 01:00:00	0	43.59	20.67
2019-04-20 02:00:00	0	42.59	20.42
2019-04-20 03:00:00	0	43.5	20.75
2019-04-20 04:00:00	0	42.59	20.5
2019-04-20 05:00:00	0	42.75	20.5
2019-04-20 06:00:00	0	43.59	20.75
2019-04-20 07:00:00	0	42.34	20.5
2019-04-20 08:00:00	0	42.5	20.5
2019-04-20 09:00:00	0	43.25	20.67
2019-04-20 10:00:00	0	42.34	20.42
2019-04-20 11:00:00	0	43.34	20.75
2019-04-20 12:00:00	0	42.34	20.5
2019-04-20 13:00:00	0	43.42	20.58
2019-04-20 14:00:00	0	42.34	20.58
2019-04-20 15:00:00	0	42.5	20.5
2019-04-20 16:00:00	0	43.34	20.75
2019-04-20 17:00:00	0	42.34	20.5
2019-04-20 18:00:00	0	43.5	20.67
2019-04-20 19:00:00	0	42.5	20.5
2019-04-20 20:00:00	0	43.67	20.75
2019-04-20 21:00:00	0	43.75	20.75
2019-04-20 22:00:00	0	43	20.5
2019-04-20 23:00:00	0	43.5	20.75
2019-04-21 00:00:00	0	42.11	20.33
2019-04-21 01:00:00	0	42.5	20.5
2019-04-21 02:00:00	0	43.5	20.83
2019-04-21 03:00:00	0	42.59	20.58
2019-04-21 04:00:00	0	43.75	20.83
2019-04-21 05:00:00	0	42.5	20.5
2019-04-21 06:00:00	0	43.5	20.58
2019-04-21 07:00:00	0	42.5	20.67
2019-04-21 08:00:00	0	42.5	20.58
2019-04-21 09:00:00	0	43.58	20.75
2019-04-21 10:00:00	0	42.5	20.42
2019-04-21 11:00:00	0	43.33	20.75
2019-04-21 12:00:00	0	42.5	20.67
2019-04-21 13:00:00	0	42.5	20.5
2019-04-21 14:00:00	0	43.42	20.75
2019-04-21 15:00:00	0	42.34	20.5
2019-04-21 16:00:00	0	43.34	20.58
2019-04-21 17:00:00	0	42.17	20.67
2019-04-21 18:00:00	0	42.25	20.5
2019-04-21 19:00:00	0	43.42	20.83
2019-04-21 20:00:00	0	43.25	20.92
2019-04-21 21:00:00	0	42.5	20.5
2019-04-21 22:00:00	0	43.34	20.75
2019-04-21 23:00:00	0	42.34	20.34
2019-04-22 00:00:00	0	42.89	20.45
2019-04-22 01:00:00	0	42.34	20.42
2019-04-22 02:00:00	0	42.42	20.34
2019-04-22 03:00:00	0	43.25	20.67
2019-04-22 04:00:00	0	42.17	20.34
2019-04-22 05:00:00	0	43.42	20.75
2019-04-22 06:00:00	0	43.25	20.67
2019-04-22 07:00:00	0	42.33	20.5
2019-04-22 08:00:00	0	43.42	20.75
2019-04-22 09:00:00	0	42.33	20.5
2019-04-22 10:00:00	0	43.17	20.83
2019-04-22 11:00:00	0	43.42	20.59
2019-04-22 12:00:00	0	42.34	20.58
2019-04-22 13:00:00	0	43.34	20.67
2019-04-22 14:00:00	0	42.25	20.58
2019-04-22 15:00:00	0	42.25	20.5
2019-04-22 16:00:00	0	43.42	20.75
2019-04-22 17:00:00	0	42.34	20.42
2019-04-22 18:00:00	0	43.33	20.59
2019-04-22 19:00:00	0	42.25	20.58
2019-04-22 20:00:00	0	42.25	20.42
2019-04-22 21:00:00	0	43.42	20.75
2019-04-22 22:00:00	0	42.33	20.5
2019-04-22 23:00:00	0	43.17	20.67
2019-04-23 00:00:00	0	41.44	20.56
2019-04-23 01:00:00	0	42.17	20.5
2019-04-23 02:00:00	0	43.25	20.83
2019-04-23 03:00:00	0	42.33	20.5
2019-04-23 04:00:00	0	43.17	20.58
2019-04-23 05:00:00	0	42.42	20.67
2019-04-23 06:00:00	0	42.42	20.58
2019-04-23 07:00:00	0	43.42	20.83
2019-04-23 08:00:00	0	42.17	20.5
2019-04-23 09:00:00	0	42.25	20.5
2019-04-23 10:00:00	0	43.42	20.83
2019-04-23 11:00:00	0	42.25	20.5
2019-04-23 12:00:00	0	42.25	20.42
2019-04-23 13:00:00	0	43.42	20.84
2019-04-23 14:00:00	0	42.34	20.5
2019-04-23 15:00:00	0	42.5	20.5
2019-04-23 16:00:00	0	43.25	20.67
2019-04-23 17:00:00	0	42.17	20.25
2019-04-23 18:00:00	0	43.84	20.67
2019-04-23 19:00:00	0	42.59	20.5
2019-04-23 20:00:00	0	42.42	20.42
2019-04-23 21:00:00	0	44.5	20.92
2019-04-23 22:00:00	0	42.34	20.42
2019-04-23 23:00:00	0	43.34	20.59
2019-04-24 00:00:00	0	41.78	20.44
2019-04-24 01:00:00	0	42.25	20.5
2019-04-24 02:00:00	0	43.42	20.84
2019-04-24 03:00:00	0	42.34	20.5
2019-04-24 04:00:00	0	43.42	20.67
2019-04-24 05:00:00	0	42.25	20.58
2019-04-24 06:00:00	0	42.25	20.5
2019-04-24 07:00:00	0	44.5	21
2019-04-24 08:00:00	0	43.25	20.67
2019-04-24 09:00:00	0	42.5	20.5
2019-04-24 10:00:00	0	43.34	20.58
2019-04-24 11:00:00	0	42.25	20.59
2019-04-24 12:00:00	0	42.5	20.5
2019-04-24 13:00:00	0	43.33	20.75
2019-04-24 14:00:00	0	42.34	20.5
2019-04-24 15:00:00	0	42.59	20.5
2019-04-24 16:00:00	0	43.42	20.67
2019-04-24 17:00:00	0	42.5	20.42
2019-04-24 18:00:00	0	43.5	20.67
2019-04-24 19:00:00	0	42.92	20.5
2019-04-24 20:00:00	0	42.5	20.5
2019-04-24 21:00:00	0	43.17	20.5
2019-04-24 22:00:00	0	42.42	20.67
2019-04-24 23:00:00	0	42.42	20.5
2019-04-25 00:00:00	0	43.11	20.67
2019-04-25 01:00:00	0	42.84	20.83
2019-04-25 02:00:00	0	43.42	20.58
2019-04-25 03:00:00	0	42.59	20.59
2019-04-25 04:00:00	0	42.33	20.42
2019-04-25 05:00:00	0	42.17	20.42
2019-04-25 06:00:00	0	43.42	20.75
2019-04-25 07:00:00	0	42.84	20.5
2019-04-25 08:00:00	0	42.5	20.5
2019-04-25 09:00:00	0	43.33	20.75
2019-04-25 10:00:00	0	42.59	20.58
2019-04-25 11:00:00	0	43.42	20.67
2019-04-25 12:00:00	0	42.17	20.67
2019-04-25 13:00:00	0	42.5	20.5
2019-04-25 14:00:00	0	43.67	20.75
2019-04-25 15:00:00	0	42.59	20.5
2019-04-25 16:00:00	0	42.59	20.5
2019-04-25 17:00:00	0	43.5	20.83
2019-04-25 18:00:00	0	42.42	20.5
2019-04-25 19:00:00	0	43.42	20.75
2019-04-25 20:00:00	0	42.33	20.5
2019-04-25 21:00:00	0	44	20.83
2019-04-25 22:00:00	0	42.42	20.75
2019-04-25 23:00:00	0	42.33	20.5
2019-04-26 00:00:00	0	42.67	20.67
2019-04-26 01:00:00	0	42.25	20.58
2019-04-26 02:00:00	0	43.25	20.67
2019-04-26 03:00:00	0	42.42	20.5
2019-04-26 04:00:00	0	42.42	20.5
2019-04-26 05:00:00	0	43.08	20.58
2019-04-26 06:00:00	0	42.5	20.58
2019-04-26 07:00:00	0	43.33	20.67
2019-04-26 08:00:00	0	42.5	20.5
2019-04-26 09:00:00	0	42.34	20.42
2019-04-26 10:00:00	0	43.17	20.75
2019-04-26 11:00:00	0	42.34	20.42
2019-04-26 12:00:00	0	43.17	20.67
2019-04-26 13:00:00	0	42.34	20.67
2019-04-26 14:00:00	0	42.5	20.5
2019-04-26 15:00:00	0	43.34	20.75
2019-04-26 16:00:00	0	42.42	20.42
2019-04-26 17:00:00	0	43.25	20.59
2019-04-26 18:00:00	0	42.17	20.42
2019-04-26 19:00:00	0	42.5	20.5
2019-04-26 20:00:00	0	43.17	20.58
2019-04-26 21:00:00	0	43.09	20.5
2019-04-26 22:00:00	0	43.5	20.67
2019-04-26 23:00:00	0	42.34	20.58
2019-04-27 00:00:00	0	43.11	20.56
2019-04-27 01:00:00	0	43.33	20.67
2019-04-27 02:00:00	0	42.42	20.5
2019-04-27 03:00:00	0	42.34	20.42
2019-04-27 04:00:00	0	43.25	20.75
2019-04-27 05:00:00	0	42.5	20.5
2019-04-27 06:00:00	0	43.34	20.59
2019-04-27 07:00:00	0	42.25	20.5
2019-04-27 08:00:00	0	42.42	20.42
2019-04-27 09:00:00	0	43.17	20.67
2019-04-27 10:00:00	0	42.5	20.5
2019-04-27 11:00:00	0	42.42	20.5
2019-04-27 12:00:00	0	43	20.67
2019-04-27 13:00:00	0	42.5	20.5
2019-04-27 14:00:00	0	43.33	20.75
2019-04-27 15:00:00	0	43.25	20.92
2019-04-27 16:00:00	0	42.42	20.42
2019-04-27 17:00:00	0	43.42	20.75
2019-04-27 18:00:00	0	42.33	20.5
2019-04-27 19:00:00	0	43.17	20.75
2019-04-27 20:00:00	0	43.75	20.83
2019-04-27 21:00:00	0	42.84	20.5
2019-04-27 22:00:00	0	44.17	20.75
2019-04-27 23:00:00	0	42.17	20.5
2019-04-28 00:00:00	0	43.45	20.67
2019-04-28 01:00:00	0	43.34	20.59
2019-04-28 02:00:00	0	43.25	20.67
2019-04-28 03:00:00	0	42.34	20.42
2019-04-28 04:00:00	0	43.34	20.59
2019-04-28 05:00:00	0	42.34	20.58
2019-04-28 06:00:00	0	42.5	20.5
2019-04-28 07:00:00	0	43.34	20.75
2019-04-28 08:00:00	0	42.5	20.5
2019-04-28 09:00:00	0	43.34	20.58
2019-04-28 10:00:00	0	42.42	20.67
2019-04-28 11:00:00	0	42.08	20.42
2019-04-28 12:00:00	0	43.33	20.59
2019-04-28 13:00:00	0	42.5	20.5
2019-04-28 14:00:00	0	42.42	20.42
2019-04-28 15:00:00	0	43.25	20.75
2019-04-28 16:00:00	0	42.5	20.58
2019-04-28 17:00:00	0	43.33	20.58
2019-04-28 18:00:00	0	42.5	20.67
2019-04-28 19:00:00	0	42.42	20.5
2019-04-28 20:00:00	0	44.08	21.08
2019-04-28 21:00:00	0	42.33	20.5
2019-04-28 22:00:00	0	42.33	20.5
2019-04-28 23:00:00	0	43.42	20.67
2019-04-29 00:00:00	0	42.89	20.67
2019-04-29 01:00:00	0	43.17	20.67
2019-04-29 02:00:00	0	42.42	20.58
2019-04-29 03:00:00	0	42.25	20.5
2019-04-29 04:00:00	0	43.42	20.75
2019-04-29 05:00:00	0	42.25	20.5
2019-04-29 06:00:00	0	43	20.67
2019-04-29 07:00:00	0	43.58	20.75
2019-04-29 08:00:00	0	42.59	20.58
2019-04-29 09:00:00	0	42.25	20.5
2019-04-29 10:00:00	0	43.92	20.75
2019-04-29 11:00:00	0	42.34	20.42
2019-04-29 12:00:00	0	42.42	20.34
2019-04-29 13:00:00	0	43.34	20.67
2019-04-29 14:00:00	0	42.34	20.34
2019-04-29 15:00:00	0	43.42	20.75
2019-04-29 16:00:00	0	42.25	20.5
2019-04-29 17:00:00	0	42.5	20.42
2019-04-29 18:00:00	0	43.34	20.59
2019-04-29 19:00:00	0	42.34	20.42
2019-04-29 20:00:00	0	43.42	20.59
2019-04-29 21:00:00	0	42.59	20.5
2019-04-29 22:00:00	0	42.5	20.5
2019-04-29 23:00:00	0	43.25	20.75
2019-04-30 00:00:00	0	43.45	20.67
2019-04-30 01:00:00	0	43.5	20.59
2019-04-30 02:00:00	0	42.25	20.5
2019-04-30 03:00:00	0	42.25	20.42
2019-04-30 04:00:00	0	43.25	20.59
2019-04-30 05:00:00	0	42.34	20.5
2019-04-30 06:00:00	0	43.42	20.67
2019-04-30 07:00:00	0	42.17	20.5
2019-04-30 08:00:00	0	42.17	20.5
2019-04-30 09:00:00	0	43.5	20.75
2019-04-30 10:00:00	0	42.59	20.58
2019-04-30 11:00:00	0	42.25	20.5
2019-04-30 12:00:00	0	43.17	20.58
2019-04-30 13:00:00	0	42.34	20.5
2019-04-30 14:00:00	0	43.17	20.59
2019-04-30 15:00:00	0	42.42	20.58
2019-04-30 16:00:00	0	42.34	20.42
2019-04-30 17:00:00	0	43.42	20.75
2019-04-30 18:00:00	0	42.67	20.59
2019-04-30 19:00:00	0	43.75	20.84
2019-04-30 20:00:00	0	42.42	20.67
2019-04-30 21:00:00	0	44.08	21.08
2019-04-30 22:00:00	0	43.42	20.75
2019-04-30 23:00:00	0	42.25	20.58
2019-05-01 00:00:00	0	43	20.45

## Sheet: PM 03252 07
Data/Hora	Intensidade(carros/hora)	Ocupacao(%)	Carga(%)
2019-04-01 00:00:00	135	0.22	2.33
2019-04-01 01:00:00	67	0	0.67
2019-04-01 02:00:00	57	0	0.42
2019-04-01 03:00:00	45	0	0.08
2019-04-01 04:00:00	83	0	0.84
2019-04-01 05:00:00	254	0.92	4.17
2019-04-01 06:00:00	1001	7.17	20.08
2019-04-01 07:00:00	1721	25.92	43.09
2019-04-01 08:00:00	1527	28.25	40.75
2019-04-01 09:00:00	1520	17.67	36.67
2019-04-01 10:00:00	1503	10.67	34.42
2019-04-01 11:00:00	1454	8.83	32.5
2019-04-01 12:00:00	1438	8.83	32
2019-04-01 13:00:00	1605	12.17	36.67
2019-04-01 14:00:00	1590	8.75	35.17
2019-04-01 15:00:00	1472	10	33.67
2019-04-01 16:00:00	1415	17	34.25
2019-04-01 17:00:00	1311	8.42	29.75
2019-04-01 18:00:00	1292	9.09	29
2019-04-01 19:00:00	1232	8.17	27.75
2019-04-01 20:00:00	825	4.67	18.17
2019-04-01 21:00:00	702	4.09	14.67
2019-04-01 22:00:00	596	3.25	12.58
2019-04-01 23:00:00	301	1.67	6.08
2019-04-02 00:00:00	169	0.56	3.11
2019-04-02 01:00:00	90	1.25	1.25
2019-04-02 02:00:00	61	2.67	1.83
2019-04-02 03:00:00	39	0	0.25
2019-04-02 04:00:00	78	0	0.83
2019-04-02 05:00:00	224	0.75	3.59
2019-04-02 06:00:00	990	7.5	20.5
2019-04-02 07:00:00	1266	35.5	37.34
2019-04-02 08:00:00	1700	26.83	43.58
2019-04-02 09:00:00	1542	24.42	39.67
2019-04-02 10:00:00	1579	16.67	37.83
2019-04-02 11:00:00	1499	10.67	34.09
2019-04-02 12:00:00	1414	9.42	31.75
2019-04-02 13:00:00	1603	11.34	36.33
2019-04-02 14:00:00	1549	9.58	35.08
2019-04-02 15:00:00	1572	11.17	35.83
2019-04-02 16:00:00	1515	10.25	33.84
2019-04-02 17:00:00	1354	10.17	30.92
2019-04-02 18:00:00	1338	11.17	31
2019-04-02 19:00:00	1158	7.17	25.75
2019-04-02 20:00:00	773	3.75	16.42
2019-04-02 21:00:00	608	3.34	12.5
2019-04-02 22:00:00	680	3.83	14.42
2019-04-02 23:00:00	274	1.09	5.5
2019-04-03 00:00:00	167	0.33	2.67
2019-04-03 01:00:00	73	0	0.83
2019-04-03 02:00:00	53	0	0.17
2019-04-03 03:00:00	44	0	0.17
2019-04-03 04:00:00	75	0	0.5
2019-04-03 05:00:00	267	1	4.67
2019-04-03 06:00:00	1007	6.83	20.25
2019-04-03 07:00:00	1748	23.25	43.08
2019-04-03 08:00:00	1593	25.42	40.33
2019-04-03 09:00:00	1528	19	38
2019-04-03 10:00:00	1439	9.67	32.5
2019-04-03 11:00:00	1537	11.25	34.33
2019-04-03 12:00:00	1383	13.17	32.75
2019-04-03 13:00:00	1546	11.34	34.42
2019-04-03 14:00:00	1454	12.08	34.08
2019-04-03 15:00:00	1560	14.33	36.25
2019-04-03 16:00:00	1410	9.58	32.5
2019-04-03 17:00:00	1210	11.42	28.34
2019-04-03 18:00:00	1261	13.5	29.84
2019-04-03 19:00:00	1073	5.84	23.67
2019-04-03 20:00:00	773	4.17	16.59
2019-04-03 21:00:00	660	2.83	13.34
2019-04-03 22:00:00	635	2.75	13.09
2019-04-03 23:00:00	276	1.09	5.42
2019-04-04 00:00:00	163	0.22	2.89
2019-04-04 01:00:00	77	0	1
2019-04-04 02:00:00	47	0	0.08
2019-04-04 03:00:00	44	0	0
2019-04-04 04:00:00	74	0	0.5
2019-04-04 05:00:00	234	0.75	3.84
2019-04-04 06:00:00	963	6.67	19.33
2019-04-04 07:00:00	1599	18.33	38.34
2019-04-04 08:00:00	1558	22.08	38.92
2019-04-04 09:00:00	1560	20.42	38.58
2019-04-04 10:00:00	1503	10.92	35.17
2019-04-04 11:00:00	1426	9.17	31.83
2019-04-04 12:00:00	1278	10.92	29.42
2019-04-04 13:00:00	1475	10.84	33.5
2019-04-04 14:00:00	1507	9.34	33.67
2019-04-04 15:00:00	1440	8.92	32.67
2019-04-04 16:00:00	1380	11	31.5
2019-04-04 17:00:00	1329	9.5	30
2019-04-04 18:00:00	1289	9.17	29.17
2019-04-04 19:00:00	1106	6.33	24.92
2019-04-04 20:00:00	789	6.84	17.92
2019-04-04 21:00:00	597	2.42	12.42
2019-04-04 22:00:00	606	3	12.5
2019-04-04 23:00:00	301	1.09	6
2019-04-05 00:00:00	179	0.55	3.33
2019-04-05 01:00:00	102	0	1.25
2019-04-05 02:00:00	66	0	0.59
2019-04-05 03:00:00	48	0	0.25
2019-04-05 04:00:00	82	0	0.84
2019-04-05 05:00:00	233	0.92	4
2019-04-05 06:00:00	935	5.75	18.5
2019-04-05 07:00:00	1657	19.42	39.92
2019-04-05 08:00:00	1570	26.17	39.92
2019-04-05 09:00:00	1581	22.84	39.92
2019-04-05 10:00:00	1564	14.34	36.83
2019-04-05 11:00:00	1521	11.67	35
2019-04-05 12:00:00	1408	15	33.83
2019-04-05 13:00:00	1483	15.67	34.92
2019-04-05 14:00:00	1478	11.33	34
2019-04-05 15:00:00	1364	10.08	31.17
2019-04-05 16:00:00	1375	8.34	30.67
2019-04-05 17:00:00	1338	9.25	30.25
2019-04-05 18:00:00	1317	9.84	29.67
2019-04-05 19:00:00	1148	7.33	25.83
2019-04-05 20:00:00	775	5	17
2019-04-05 21:00:00	677	3	13.75
2019-04-05 22:00:00	717	3.25	15.17
2019-04-05 23:00:00	362	1.84	7.17
2019-04-06 00:00:00	281	0.89	5.22
2019-04-06 01:00:00	181	0.17	3.09
2019-04-06 02:00:00	124	0.08	1.67
2019-04-06 03:00:00	96	0	1.17
2019-04-06 04:00:00	101	0	1.25
2019-04-06 05:00:00	186	0.5	3.08
2019-04-06 06:00:00	528	2.08	9.58
2019-04-06 07:00:00	1002	5	21.25
2019-04-06 08:00:00	992	4.84	21.09
2019-04-06 09:00:00	1024	5.09	22.17
2019-04-06 10:00:00	983	4.25	20.67
2019-04-06 11:00:00	1051	4.92	22.17
2019-04-06 12:00:00	1027	4.92	21.92
2019-04-06 13:00:00	1000	5.17	21.59
2019-04-06 14:00:00	818	4.5	17.5
2019-04-06 15:00:00	763	3.25	16.34
2019-04-06 16:00:00	826	3.92	17.17
2019-04-06 17:00:00	821	4.08	17
2019-04-06 18:00:00	932	4.92	19.17
2019-04-06 19:00:00	972	5.83	21.75
2019-04-06 20:00:00	675	3.42	14.17
2019-04-06 21:00:00	593	2.83	12
2019-04-06 22:00:00	523	2.5	10.59
2019-04-06 23:00:00	460	1.83	9.34
2019-04-07 00:00:00	445	1.55	8.33
2019-04-07 01:00:00	254	0.33	4.83
2019-04-07 02:00:00	202	0.17	3.42
2019-04-07 03:00:00	156	0	2.42
2019-04-07 04:00:00	147	0.08	2.08
2019-04-07 05:00:00	219	0.5	3.67
2019-04-07 06:00:00	570	2.17	10.58
2019-04-07 07:00:00	726	2.92	15.5
2019-04-07 08:00:00	625	2.92	12.92
2019-04-07 09:00:00	695	3.09	13.75
2019-04-07 10:00:00	831	3.67	17.42
2019-04-07 11:00:00	887	4	18.42
2019-04-07 12:00:00	990	4.67	20.75
2019-04-07 13:00:00	906	4.33	19.34
2019-04-07 14:00:00	857	3.92	17.92
2019-04-07 15:00:00	856	3.92	17.75
2019-04-07 16:00:00	683	4.17	14.67
2019-04-07 17:00:00	655	4.08	13.83
2019-04-07 18:00:00	785	12.09	18.75
2019-04-07 19:00:00	840	4.25	18.08
2019-04-07 20:00:00	547	3.75	11.83
2019-04-07 21:00:00	423	2	8.42
2019-04-07 22:00:00	327	1.17	6.17
2019-04-07 23:00:00	204	2	4.17
2019-04-08 00:00:00	136	0.11	2
2019-04-08 01:00:00	75	0	0.92
2019-04-08 02:00:00	56	0.75	1.34
2019-04-08 03:00:00	35	0	0.08
2019-04-08 04:00:00	73	0.08	0.58
2019-04-08 05:00:00	287	1.33	5
2019-04-08 06:00:00	1041	6.42	20.58
2019-04-08 07:00:00	1742	26.75	44.17
2019-04-08 08:00:00	1647	25.58	41.92
2019-04-08 09:00:00	1529	21	38.58
2019-04-08 10:00:00	1498	9.42	33.42
2019-04-08 11:00:00	1456	8.5	32.5
2019-04-08 12:00:00	1458	11.75	33.58
2019-04-08 13:00:00	1614	16.17	37.67
2019-04-08 14:00:00	1557	11.92	35.83
2019-04-08 15:00:00	1481	20.5	36.5
2019-04-08 16:00:00	1458	17.09	35.75
2019-04-08 17:00:00	1437	11.33	33.42
2019-04-08 18:00:00	1280	8.33	28.42
2019-04-08 19:00:00	1153	7.42	26.25
2019-04-08 20:00:00	784	6.25	17.34
2019-04-08 21:00:00	617	3.08	13.08
2019-04-08 22:00:00	649	3.08	13.5
2019-04-08 23:00:00	237	1	4.67
2019-04-09 00:00:00	140	0.45	2.33
2019-04-09 01:00:00	75	0	0.92
2019-04-09 02:00:00	45	0	0.17
2019-04-09 03:00:00	38	0	0.08
2019-04-09 04:00:00	71	0.08	0.67
2019-04-09 05:00:00	266	4.17	6.5
2019-04-09 06:00:00	969	6.42	19
2019-04-09 07:00:00	1363	28.5	36.83
2019-04-09 08:00:00	1706	28.59	43.83
2019-04-09 09:00:00	1627	24.92	41.25
2019-04-09 10:00:00	1401	31.83	39.67
2019-04-09 11:00:00	1527	10	34.25
2019-04-09 12:00:00	1408	7.83	31.25
2019-04-09 13:00:00	1543	13.33	35.67
2019-04-09 14:00:00	1535	10	34.83
2019-04-09 15:00:00	1487	12.17	34.42
2019-04-09 16:00:00	1571	11.25	35.92
2019-04-09 17:00:00	1384	8.67	31.17
2019-04-09 18:00:00	1356	9.09	30.5
2019-04-09 19:00:00	1221	8	27.75
2019-04-09 20:00:00	809	4.25	17.83
2019-04-09 21:00:00	665	3.34	13.75
2019-04-09 22:00:00	610	3	12.75
2019-04-09 23:00:00	264	0.92	5
2019-04-10 00:00:00	175	0.56	2.78
2019-04-10 01:00:00	79	0	0.84
2019-04-10 02:00:00	74	0	0.67
2019-04-10 03:00:00	44	0	0
2019-04-10 04:00:00	74	0.08	0.58
2019-04-10 05:00:00	269	1.17	4.84
2019-04-10 06:00:00	1013	8.58	20.42
2019-04-10 07:00:00	1640	22.5	40.59
2019-04-10 08:00:00	1631	36.42	44.59
2019-04-10 09:00:00	1489	29.75	40.67
2019-04-10 10:00:00	1552	12.5	36.17
2019-04-10 11:00:00	1515	11.25	34.42
2019-04-10 12:00:00	1402	9.08	31.59
2019-04-10 13:00:00	1637	14.59	37.75
2019-04-10 14:00:00	1541	17	37
2019-04-10 15:00:00	1535	10.25	35.25
2019-04-10 16:00:00	1461	10.17	33.08
2019-04-10 17:00:00	1312	10.25	30.17
2019-04-10 18:00:00	1240	10.5	28.5
2019-04-10 19:00:00	1064	6.5	23.92
2019-04-10 20:00:00	756	3.75	16
2019-04-10 21:00:00	562	2.67	11.5
2019-04-10 22:00:00	628	2.75	12.75
2019-04-10 23:00:00	273	0.92	5.34
2019-04-11 00:00:00	161	0.55	2.89
2019-04-11 01:00:00	76	0	0.75
2019-04-11 02:00:00	53	0	0.17
2019-04-11 03:00:00	39	0	0.08
2019-04-11 04:00:00	82	0.08	0.92
2019-04-11 05:00:00	217	0.84	3.42
2019-04-11 06:00:00	1001	6.5	20.17
2019-04-11 07:00:00	1674	22.08	40.92
2019-04-11 08:00:00	1639	24.25	41.42
2019-04-11 09:00:00	1655	32.83	44.58
2019-04-11 10:00:00	1480	15.5	35.08
2019-04-11 11:00:00	1547	10.08	35
2019-04-11 12:00:00	1358	10.67	31
2019-04-11 13:00:00	1500	11	34.33
2019-04-11 14:00:00	1527	9.42	34
2019-04-11 15:00:00	1554	11	35.42
2019-04-11 16:00:00	1406	9	31.75
2019-04-11 17:00:00	1351	13	31.5
2019-04-11 18:00:00	1342	11.08	31
2019-04-11 19:00:00	1186	8.34	27.58
2019-04-11 20:00:00	833	4.33	17.83
2019-04-11 21:00:00	638	3.17	13
2019-04-11 22:00:00	638	3.33	13.75
2019-04-11 23:00:00	281	0.92	5.42
2019-04-12 00:00:00	197	0.55	3.22
2019-04-12 01:00:00	122	0.08	1.83
2019-04-12 02:00:00	73	0	0.67
2019-04-12 03:00:00	63	0	0.42
2019-04-12 04:00:00	79	0	0.83
2019-04-12 05:00:00	245	0.83	3.92
2019-04-12 06:00:00	1010	7.42	20.42
2019-04-12 07:00:00	1565	29.84	41.67
2019-04-12 08:00:00	1509	23.59	38.25
2019-04-12 09:00:00	1547	25.33	39.83
2019-04-12 10:00:00	1582	15.42	37.25
2019-04-12 11:00:00	1550	15.25	36.67
2019-04-12 12:00:00	1589	15.5	37
2019-04-12 13:00:00	1596	20.5	39.5
2019-04-12 14:00:00	1342	21.84	34.83
2019-04-12 15:00:00	1365	9.59	30.59
2019-04-12 16:00:00	1354	15.25	32.75
2019-04-12 17:00:00	1336	15.75	32
2019-04-12 18:00:00	1247	7.83	27.92
2019-04-12 19:00:00	1106	6.34	24.75
2019-04-12 20:00:00	840	3.83	17.83
2019-04-12 21:00:00	687	3.17	14.42
2019-04-12 22:00:00	718	3.25	14.84
2019-04-12 23:00:00	336	2.33	7.17
2019-04-13 00:00:00	247	0.44	4.55
2019-04-13 01:00:00	186	0.08	3.17
2019-04-13 02:00:00	101	0	1.33
2019-04-13 03:00:00	73	0	0.83
2019-04-13 04:00:00	103	0	1.42
2019-04-13 05:00:00	172	0.25	2.67
2019-04-13 06:00:00	464	1.59	8.25
2019-04-13 07:00:00	824	3.42	16.92
2019-04-13 08:00:00	958	4.34	20.17
2019-04-13 09:00:00	980	4.25	20.58
2019-04-13 10:00:00	1069	4.83	22.84
2019-04-13 11:00:00	1050	4.83	22.33
2019-04-13 12:00:00	1045	5.17	22.33
2019-04-13 13:00:00	916	4.34	19.5
2019-04-13 14:00:00	875	4.67	18.67
2019-04-13 15:00:00	771	3.67	16.42
2019-04-13 16:00:00	687	3.33	14.17
2019-04-13 17:00:00	715	4.25	14.75
2019-04-13 18:00:00	808	4.42	16.58
2019-04-13 19:00:00	832	4.5	18.25
2019-04-13 20:00:00	630	3	12.92
2019-04-13 21:00:00	526	2.25	10.5
2019-04-13 22:00:00	473	2.17	9.42
2019-04-13 23:00:00	387	1.25	7.5
2019-04-14 00:00:00	283	0.78	5.44
2019-04-14 01:00:00	222	0.33	3.75
2019-04-14 02:00:00	169	0.08	2.67
2019-04-14 03:00:00	122	0	1.67
2019-04-14 04:00:00	146	0.17	2.42
2019-04-14 05:00:00	199	0.42	3.25
2019-04-14 06:00:00	540	2.33	9.58
2019-04-14 07:00:00	731	3.09	15.67
2019-04-14 08:00:00	639	3.08	12.92
2019-04-14 09:00:00	716	3.08	14.58
2019-04-14 10:00:00	801	3.42	16.75
2019-04-14 11:00:00	879	4.08	18.34
2019-04-14 12:00:00	899	4	18.92
2019-04-14 13:00:00	911	4.08	19.17
2019-04-14 14:00:00	807	3.67	16.84
2019-04-14 15:00:00	760	3.42	16.08
2019-04-14 16:00:00	676	6.34	15.33
2019-04-14 17:00:00	612	2.83	12.75
2019-04-14 18:00:00	742	3.5	14.5
2019-04-14 19:00:00	824	4.09	18.17
2019-04-14 20:00:00	454	1.92	9.25
2019-04-14 21:00:00	386	1.42	7.42
2019-04-14 22:00:00	282	0.84	5.42
2019-04-14 23:00:00	252	2.59	5.08
2019-04-15 00:00:00	133	0.11	2.22
2019-04-15 01:00:00	60	0	0.5
2019-04-15 02:00:00	59	0.67	0.75
2019-04-15 03:00:00	37	0	0.17
2019-04-15 04:00:00	78	1.42	1.58
2019-04-15 05:00:00	238	0.75	3.83
2019-04-15 06:00:00	1000	9.67	20.5
2019-04-15 07:00:00	1513	33.17	41.83
2019-04-15 08:00:00	1563	24.83	40.42
2019-04-15 09:00:00	1595	22.58	39.92
2019-04-15 10:00:00	1469	12.67	34.33
2019-04-15 11:00:00	1487	10.25	33.67
2019-04-15 12:00:00	1421	8	31.33
2019-04-15 13:00:00	1598	13.17	36.67
2019-04-15 14:00:00	1573	11.17	36.09
2019-04-15 15:00:00	1589	11.34	36.08
2019-04-15 16:00:00	1526	11.58	35.25
2019-04-15 17:00:00	1325	8.5	29.92
2019-04-15 18:00:00	1320	8.92	29.5
2019-04-15 19:00:00	1114	8.75	25.92
2019-04-15 20:00:00	855	4.83	18.42
2019-04-15 21:00:00	623	3.08	13.08
2019-04-15 22:00:00	648	3.42	13.59
2019-04-15 23:00:00	240	1.17	4.5
2019-04-16 00:00:00	143	0.44	2.45
2019-04-16 01:00:00	65	0.83	1.17
2019-04-16 02:00:00	60	0	0.25
2019-04-16 03:00:00	37	0	0.08
2019-04-16 04:00:00	66	0	0.42
2019-04-16 05:00:00	257	2.09	4.42
2019-04-16 06:00:00	995	8.09	20.75
2019-04-16 07:00:00	1707	24.75	42.17
2019-04-16 08:00:00	1598	26.83	41.75
2019-04-16 09:00:00	1424	24.67	37.08
2019-04-16 10:00:00	1469	19.5	36.42
2019-04-16 11:00:00	1521	21.59	37.83
2019-04-16 12:00:00	1457	16.83	35.67
2019-04-16 13:00:00	1465	13.33	34.25
2019-04-16 14:00:00	1518	10.5	34.59
2019-04-16 15:00:00	1509	9.83	34.34
2019-04-16 16:00:00	1465	8.67	32.5
2019-04-16 17:00:00	1302	10.33	29.83
2019-04-16 18:00:00	1320	9.5	29.83
2019-04-16 19:00:00	1087	7	24.34
2019-04-16 20:00:00	806	4	17.25
2019-04-16 21:00:00	633	2.92	12.92
2019-04-16 22:00:00	658	3.42	13.75
2019-04-16 23:00:00	254	1.08	5.08
2019-04-17 00:00:00	173	0.33	3
2019-04-17 01:00:00	80	0	1
2019-04-17 02:00:00	44	0	0.17
2019-04-17 03:00:00	49	0	0.08
2019-04-17 04:00:00	84	0.08	0.83
2019-04-17 05:00:00	263	1.17	4.5
2019-04-17 06:00:00	960	6.17	19.33
2019-04-17 07:00:00	1410	32.75	39.17
2019-04-17 08:00:00	1480	32.33	40.84
2019-04-17 09:00:00	1556	26.33	40.25
2019-04-17 10:00:00	1623	14.09	38.08
2019-04-17 11:00:00	1523	18	36.58
2019-04-17 12:00:00	1532	14.5	36.17
2019-04-17 13:00:00	1647	11.42	37.59
2019-04-17 14:00:00	1562	11.17	35.59
2019-04-17 15:00:00	1445	12	33.67
2019-04-17 16:00:00	1505	11.08	34.5
2019-04-17 17:00:00	1317	8.42	29.75
2019-04-17 18:00:00	1296	8.17	29.08
2019-04-17 19:00:00	1231	10.09	28.5
2019-04-17 20:00:00	818	4.08	17.83
2019-04-17 21:00:00	628	2.83	12.92
2019-04-17 22:00:00	533	2.5	11.08
2019-04-17 23:00:00	287	1.33	5.83
2019-04-18 00:00:00	212	0.56	3.78
2019-04-18 01:00:00	106	0	1.33
2019-04-18 02:00:00	56	0	0.42
2019-04-18 03:00:00	52	0	0.33
2019-04-18 04:00:00	72	0	0.58
2019-04-18 05:00:00	217	0.92	3.59
2019-04-18 06:00:00	827	5.08	16.42
2019-04-18 07:00:00	1286	8.17	28.58
2019-04-18 08:00:00	1324	10.84	30.59
2019-04-18 09:00:00	1297	7.17	28.84
2019-04-18 10:00:00	1308	6.67	28.42
2019-04-18 11:00:00	1191	5.84	26.34
2019-04-18 12:00:00	1165	5.42	24.92
2019-04-18 13:00:00	1239	5.5	26.67
2019-04-18 14:00:00	1243	5.92	26.92
2019-04-18 15:00:00	1300	19.34	32.58
2019-04-18 16:00:00	1191	10.17	27.5
2019-04-18 17:00:00	1029	17.59	26.34
2019-04-18 18:00:00	941	17.09	24.75
2019-04-18 19:00:00	961	13.34	23.75
2019-04-18 20:00:00	603	7.58	14.42
2019-04-18 21:00:00	537	2.67	10.84
2019-04-18 22:00:00	379	3.5	8.25
2019-04-18 23:00:00	276	4.67	6.83
2019-04-19 00:00:00	231	8.89	7.22
2019-04-19 01:00:00	268	14.42	11.34
2019-04-19 02:00:00	235	14.83	10.92
2019-04-19 03:00:00	84	0.25	1.5
2019-04-19 04:00:00	360	6.58	7.5
2019-04-19 05:00:00	370	10	11.58
2019-04-19 06:00:00	399	1.5	7.08
2019-04-19 07:00:00	525	2.42	11.17
2019-04-19 08:00:00	408	2	7.83
2019-04-19 09:00:00	389	1.75	7.5
2019-04-19 10:00:00	492	2.08	9.58
2019-04-19 11:00:00	618	5	12.92
2019-04-19 12:00:00	505	3.17	10.67
2019-04-19 13:00:00	490	3.25	10.42
2019-04-19 14:00:00	502	3.5	10.42
2019-04-19 15:00:00	478	2.17	9.42
2019-04-19 16:00:00	436	1.75	8.58
2019-04-19 17:00:00	538	6.33	11.83
2019-04-19 18:00:00	601	13	15.58
2019-04-19 19:00:00	676	6	15.58
2019-04-19 20:00:00	387	6.17	9.5
2019-04-19 21:00:00	346	5.75	7.83
2019-04-19 22:00:00	446	4.42	10.17
2019-04-19 23:00:00	214	0.75	4
2019-04-20 00:00:00	148	0.44	2.56
2019-04-20 01:00:00	130	0.08	2
2019-04-20 02:00:00	93	0	1.08
2019-04-20 03:00:00	43	0	0
2019-04-20 04:00:00	77	0	0.75
2019-04-20 05:00:00	138	0.33	1.92
2019-04-20 06:00:00	437	1.67	7.83
2019-04-20 07:00:00	595	2.59	12.5
2019-04-20 08:00:00	503	2.08	9.83
2019-04-20 09:00:00	613	2.25	12
2019-04-20 10:00:00	715	2.92	14.59
2019-04-20 11:00:00	736	3.09	15
2019-04-20 12:00:00	684	3	14
2019-04-20 13:00:00	635	2.58	12.92
2019-04-20 14:00:00	639	4.67	13.5
2019-04-20 15:00:00	571	5.84	12.84
2019-04-20 16:00:00	491	2.5	10.25
2019-04-20 17:00:00	432	6.59	10.25
2019-04-20 18:00:00	652	5.25	13.59
2019-04-20 19:00:00	798	5	17.5
2019-04-20 20:00:00	498	2.25	10.17
2019-04-20 21:00:00	399	2.92	8.34
2019-04-20 22:00:00	382	4	8
2019-04-20 23:00:00	283	2.33	6.17
2019-04-21 00:00:00	189	0.33	3.33
2019-04-21 01:00:00	151	0	2.34
2019-04-21 02:00:00	106	0	1.5
2019-04-21 03:00:00	102	0	1.08
2019-04-21 04:00:00	102	0	1.5
2019-04-21 05:00:00	173	0.25	2.67
2019-04-21 06:00:00	509	1.83	9.17
2019-04-21 07:00:00	658	2.92	14.33
2019-04-21 08:00:00	495	2	9.5
2019-04-21 09:00:00	546	4.17	12.08
2019-04-21 10:00:00	679	2.84	13.59
2019-04-21 11:00:00	757	3.42	15.42
2019-04-21 12:00:00	692	2.83	14.08
2019-04-21 13:00:00	747	3.25	15
2019-04-21 14:00:00	706	2.84	14.59
2019-04-21 15:00:00	632	2.67	13
2019-04-21 16:00:00	576	2.33	11.67
2019-04-21 17:00:00	645	2.58	12.83
2019-04-21 18:00:00	742	3.42	14.75
2019-04-21 19:00:00	750	3.75	16.5
2019-04-21 20:00:00	534	2.25	10.75
2019-04-21 21:00:00	402	1.59	8.08
2019-04-21 22:00:00	296	0.92	5.67
2019-04-21 23:00:00	265	0.83	5.08
2019-04-22 00:00:00	152	0.22	2.67
2019-04-22 01:00:00	84	0	0.92
2019-04-22 02:00:00	75	0	0.75
2019-04-22 03:00:00	63	0	0.42
2019-04-22 04:00:00	101	0	1.17
2019-04-22 05:00:00	256	1.17	4.83
2019-04-22 06:00:00	989	6.84	19.92
2019-04-22 07:00:00	1717	23.59	42.58
2019-04-22 08:00:00	1566	28.08	41.17
2019-04-22 09:00:00	1457	20.5	36.58
2019-04-22 10:00:00	1534	15.09	36.59
2019-04-22 11:00:00	1496	13.42	34.42
2019-04-22 12:00:00	1413	8.42	31.67
2019-04-22 13:00:00	1634	10.92	36.33
2019-04-22 14:00:00	1507	10.42	34.67
2019-04-22 15:00:00	1513	10.67	34.42
2019-04-22 16:00:00	1417	8	31.58
2019-04-22 17:00:00	1294	8.67	29.08
2019-04-22 18:00:00	1235	18.08	31
2019-04-22 19:00:00	1071	8.33	25
2019-04-22 20:00:00	741	3.92	15.59
2019-04-22 21:00:00	587	2.67	11.75
2019-04-22 22:00:00	645	3	13.08
2019-04-22 23:00:00	240	1.09	4.92
2019-04-23 00:00:00	171	0.33	3
2019-04-23 01:00:00	77	0	0.83
2019-04-23 02:00:00	54	0	0.25
2019-04-23 03:00:00	52	0	0.17
2019-04-23 04:00:00	83	0.08	0.75
2019-04-23 05:00:00	229	0.84	3.75
2019-04-23 06:00:00	946	6.17	18.84
2019-04-23 07:00:00	1658	15.92	38.75
2019-04-23 08:00:00	1617	26.17	41.25
2019-04-23 09:00:00	1536	19.58	38.17
2019-04-23 10:00:00	1518	12.17	35.17
2019-04-23 11:00:00	1481	12.17	34.5
2019-04-23 12:00:00	1417	9.08	31.25
2019-04-23 13:00:00	1559	10.75	35.25
2019-04-23 14:00:00	1557	12.5	36
2019-04-23 15:00:00	1553	9.84	35.42
2019-04-23 16:00:00	1530	10.42	35.08
2019-04-23 17:00:00	1401	10.58	31.75
2019-04-23 18:00:00	1241	8.42	28.09
2019-04-23 19:00:00	1141	8.42	26.17
2019-04-23 20:00:00	752	3.75	16
2019-04-23 21:00:00	598	2.5	12.17
2019-04-23 22:00:00	563	2.92	11.75
2019-04-23 23:00:00	284	1.17	5.42
2019-04-24 00:00:00	187	0.44	3.22
2019-04-24 01:00:00	90	0	1.08
2019-04-24 02:00:00	48	0.08	0.25
2019-04-24 03:00:00	46	0	0.08
2019-04-24 04:00:00	80	0	0.92
2019-04-24 05:00:00	289	2.67	5.42
2019-04-24 06:00:00	1035	7	20.92
2019-04-24 07:00:00	1628	19.58	39.75
2019-04-24 08:00:00	1532	25.84	39.25
2019-04-24 09:00:00	1508	21.83	37.83
2019-04-24 10:00:00	1559	12.33	35.75
2019-04-24 11:00:00	1496	10	33.84
2019-04-24 12:00:00	1402	8	31
2019-04-24 13:00:00	1541	14.17	35.83
2019-04-24 14:00:00	1500	13	35.09
2019-04-24 15:00:00	1576	8.34	35.25
2019-04-24 16:00:00	1422	10.33	32.67
2019-04-24 17:00:00	1224	18.83	31.17
2019-04-24 18:00:00	1259	11.5	29.59
2019-04-24 19:00:00	1225	10.83	28.75
2019-04-24 20:00:00	789	3.84	16.75
2019-04-24 21:00:00	654	3	13.34
2019-04-24 22:00:00	566	2.5	11.5
2019-04-24 23:00:00	292	1	5.67
2019-04-25 00:00:00	152	0.22	2.56
2019-04-25 01:00:00	88	0	1.08
2019-04-25 02:00:00	54	0	0.25
2019-04-25 03:00:00	52	0	0.25
2019-04-25 04:00:00	82	0	0.75
2019-04-25 05:00:00	251	0.92	4.25
2019-04-25 06:00:00	997	6.42	20
2019-04-25 07:00:00	1662	23.08	40.83
2019-04-25 08:00:00	1492	28.42	39.17
2019-04-25 09:00:00	1564	24.58	40.58
2019-04-25 10:00:00	1537	12.67	35.59
2019-04-25 11:00:00	1521	10.67	34.33
2019-04-25 12:00:00	1400	7.84	30.92
2019-04-25 13:00:00	1599	14.92	37.42
2019-04-25 14:00:00	1532	15.33	36.25
2019-04-25 15:00:00	1483	10.92	34.17
2019-04-25 16:00:00	1490	9	33.25
2019-04-25 17:00:00	1377	8.67	31.25
2019-04-25 18:00:00	1136	20.5	29.67
2019-04-25 19:00:00	1204	11	29
2019-04-25 20:00:00	874	4.34	18.58
2019-04-25 21:00:00	640	2.92	13.42
2019-04-25 22:00:00	627	2.75	12.92
2019-04-25 23:00:00	285	1.25	5.67
2019-04-26 00:00:00	208	0.56	3.67
2019-04-26 01:00:00	89	0	1.25
2019-04-26 02:00:00	59	0	0.33
2019-04-26 03:00:00	59	0	0.25
2019-04-26 04:00:00	90	0.08	0.92
2019-04-26 05:00:00	237	1.17	3.75
2019-04-26 06:00:00	968	5.67	19.42
2019-04-26 07:00:00	1607	17.33	38.17
2019-04-26 08:00:00	1474	34.33	41.17
2019-04-26 09:00:00	1512	23.42	39
2019-04-26 10:00:00	1526	14.17	35.67
2019-04-26 11:00:00	1507	10.42	34.33
2019-04-26 12:00:00	1341	10.5	31.17
2019-04-26 13:00:00	1466	11.25	33.09
2019-04-26 14:00:00	1433	7.33	31.92
2019-04-26 15:00:00	1398	9.33	31.5
2019-04-26 16:00:00	1366	7.08	30
2019-04-26 17:00:00	1329	8.84	29.83
2019-04-26 18:00:00	1228	7.42	27.5
2019-04-26 19:00:00	1161	7.42	25.92
2019-04-26 20:00:00	847	4.25	18.08
2019-04-26 21:00:00	666	3.25	13.58
2019-04-26 22:00:00	705	3.42	14.5
2019-04-26 23:00:00	370	1.33	7.5
2019-04-27 00:00:00	285	0.78	5.56
2019-04-27 01:00:00	210	0.25	3.59
2019-04-27 02:00:00	94	0	1.17
2019-04-27 03:00:00	89	0	1.25
2019-04-27 04:00:00	92	0	1
2019-04-27 05:00:00	153	0.25	2.17
2019-04-27 06:00:00	498	2	9.08
2019-04-27 07:00:00	1037	5.25	21.5
2019-04-27 08:00:00	984	4.92	21.5
2019-04-27 09:00:00	992	6.84	21.67
2019-04-27 10:00:00	1043	4.92	22.17
2019-04-27 11:00:00	1044	5	22.33
2019-04-27 12:00:00	1005	4.75	21.5
2019-04-27 13:00:00	878	4.25	18.59
2019-04-27 14:00:00	787	3.75	16.75
2019-04-27 15:00:00	763	5.17	16.5
2019-04-27 16:00:00	702	3.42	14.42
2019-04-27 17:00:00	715	7.58	16.33
2019-04-27 18:00:00	821	5.5	17.5
2019-04-27 19:00:00	928	5.09	20.33
2019-04-27 20:00:00	632	2.92	12.67
2019-04-27 21:00:00	546	2.34	11.08
2019-04-27 22:00:00	454	1.84	8.83
2019-04-27 23:00:00	365	1.25	7.33
2019-04-28 00:00:00	305	0.89	5.89
2019-04-28 01:00:00	255	0.42	4.5
2019-04-28 02:00:00	223	0.42	3.83
2019-04-28 03:00:00	164	0.08	2.83
2019-04-28 04:00:00	124	0	1.67
2019-04-28 05:00:00	205	0.42	3.33
2019-04-28 06:00:00	485	1.75	9.08
2019-04-28 07:00:00	768	3.42	15.75
2019-04-28 08:00:00	594	2.5	12.17
2019-04-28 09:00:00	665	3	13.25
2019-04-28 10:00:00	786	3.67	16.17
2019-04-28 11:00:00	830	4	17.17
2019-04-28 12:00:00	880	4	18.67
2019-04-28 13:00:00	887	4.08	18.67
2019-04-28 14:00:00	811	3.33	16.84
2019-04-28 15:00:00	704	7.92	16.42
2019-04-28 16:00:00	701	10.67	17.42
2019-04-28 17:00:00	740	6.59	16.42
2019-04-28 18:00:00	810	6.5	17.83
2019-04-28 19:00:00	887	4.25	19
2019-04-28 20:00:00	490	1.92	10.17
2019-04-28 21:00:00	445	3.5	9.42
2019-04-28 22:00:00	299	4.58	7.08
2019-04-28 23:00:00	221	0.75	3.92
2019-04-29 00:00:00	225	5.56	6.33
2019-04-29 01:00:00	77	0	0.75
2019-04-29 02:00:00	64	3.5	1.67
2019-04-29 03:00:00	36	0	0.25
2019-04-29 04:00:00	79	0	0.67
2019-04-29 05:00:00	256	1.17	4.25
2019-04-29 06:00:00	971	6.34	19.67
2019-04-29 07:00:00	1572	22.5	38.92
2019-04-29 08:00:00	1433	27.42	38.58
2019-04-29 09:00:00	1428	26	37.58
2019-04-29 10:00:00	1499	10.58	34.75
2019-04-29 11:00:00	1510	8.92	33.75
2019-04-29 12:00:00	1458	8	32.33
2019-04-29 13:00:00	1653	15.42	38.42
2019-04-29 14:00:00	1571	12.33	36.59
2019-04-29 15:00:00	1540	10.75	34.59
2019-04-29 16:00:00	1502	7.92	33.67
2019-04-29 17:00:00	1390	9.25	31.17
2019-04-29 18:00:00	1338	14.92	32.08
2019-04-29 19:00:00	1121	6.83	25.58
2019-04-29 20:00:00	726	3.58	15.42
2019-04-29 21:00:00	584	2.42	11.92
2019-04-29 22:00:00	639	3.33	13.75
2019-04-29 23:00:00	248	1.25	4.75
2019-04-30 00:00:00	220	6.78	6.22
2019-04-30 01:00:00	113	7.34	5.58
2019-04-30 02:00:00	60	0	0.5
2019-04-30 03:00:00	46	0	0.08
2019-04-30 04:00:00	72	0	0.58
2019-04-30 05:00:00	291	1.25	5.17
2019-04-30 06:00:00	1030	7.25	20.83
2019-04-30 07:00:00	1718	25.67	42.67
2019-04-30 08:00:00	1629	26.58	41.92
2019-04-30 09:00:00	1496	19.58	37.5
2019-04-30 10:00:00	1529	12.25	35.5
2019-04-30 11:00:00	1473	14.33	34.34
2019-04-30 12:00:00	1449	10.75	33
2019-04-30 13:00:00	1507	14.17	35.42
2019-04-30 14:00:00	1506	10.42	34
2019-04-30 15:00:00	1502	11.92	34.67
2019-04-30 16:00:00	1466	10	33.5
2019-04-30 17:00:00	1395	11.67	32.09
2019-04-30 18:00:00	1293	14.83	30.92
2019-04-30 19:00:00	1144	7.25	26
2019-04-30 20:00:00	863	4.33	18.17
2019-04-30 21:00:00	718	3.42	15.08
2019-04-30 22:00:00	645	2.83	13.59
2019-04-30 23:00:00	353	1.25	6.84
2019-05-01 00:00:00	233	0.67	4.45

## Sheet: PM 03252 08
Data/Hora	Intensidade(carros/hora)	Ocupacao(%)	Carga(%)
2019-04-01 00:00:00	0	42.11	20.33
2019-04-01 01:00:00	0	42.75	20.5
2019-04-01 02:00:00	0	43.17	20.75
2019-04-01 03:00:00	0	42.34	20.5
2019-04-01 04:00:00	0	42.5	20.59
2019-04-01 05:00:00	0	43.34	20.67
2019-04-01 06:00:00	0	42.5	20.5
2019-04-01 07:00:00	0	43.25	20.58
2019-04-01 08:00:00	0	42.34	20.58
2019-04-01 09:00:00	0	42.42	20.58
2019-04-01 10:00:00	0	42.33	20.58
2019-04-01 11:00:00	0	43.17	20.83
2019-04-01 12:00:00	0	42.25	20.42
2019-04-01 13:00:00	0	43.08	20.67
2019-04-01 14:00:00	0	42.42	20.67
2019-04-01 15:00:00	0	42.17	20.42
2019-04-01 16:00:00	0	43.42	20.67
2019-04-01 17:00:00	0	42.33	20.67
2019-04-01 18:00:00	0	43.17	20.67
2019-04-01 19:00:00	0	42.42	20.67
2019-04-01 20:00:00	0	42.42	20.42
2019-04-01 21:00:00	0	43.25	20.75
2019-04-01 22:00:00	0	42.5	20.58
2019-04-01 23:00:00	0	42.33	20.5
2019-04-02 00:00:00	0	43	20.67
2019-04-02 01:00:00	0	43.09	20.75
2019-04-02 02:00:00	0	43.17	20.67
2019-04-02 03:00:00	0	42.42	20.67
2019-04-02 04:00:00	0	42.34	20.67
2019-04-02 05:00:00	0	43.42	20.75
2019-04-02 06:00:00	0	42.17	20.42
2019-04-02 07:00:00	0	42.25	20.34
2019-04-02 08:00:00	0	43.42	20.59
2019-04-02 09:00:00	0	42.33	20.42
2019-04-02 10:00:00	0	43	20.67
2019-04-02 11:00:00	0	42.17	20.5
2019-04-02 12:00:00	0	42.34	20.5
2019-04-02 13:00:00	0	43.42	20.58
2019-04-02 14:00:00	0	42.25	20.67
2019-04-02 15:00:00	0	42.25	20.5
2019-04-02 16:00:00	0	43.5	20.75
2019-04-02 17:00:00	0	42.34	20.5
2019-04-02 18:00:00	0	42.42	20.42
2019-04-02 19:00:00	0	43.34	20.75
2019-04-02 20:00:00	0	42	20.34
2019-04-02 21:00:00	0	42.42	20.42
2019-04-02 22:00:00	0	43.25	20.59
2019-04-02 23:00:00	0	42.5	20.5
2019-04-03 00:00:00	0	42.89	20.67
2019-04-03 01:00:00	0	42.17	20.42
2019-04-03 02:00:00	0	42.5	20.5
2019-04-03 03:00:00	0	43.25	20.75
2019-04-03 04:00:00	0	42.5	20.5
2019-04-03 05:00:00	0	43.25	20.58
2019-04-03 06:00:00	0	42.25	20.67
2019-04-03 07:00:00	0	42.34	20.5
2019-04-03 08:00:00	0	43.33	20.75
2019-04-03 09:00:00	0	42.42	20.5
2019-04-03 10:00:00	0	42.42	20.5
2019-04-03 11:00:00	0	43.08	20.67
2019-04-03 12:00:00	0	42.5	20.67
2019-04-03 13:00:00	0	43.25	20.67
2019-04-03 14:00:00	0	42.5	20.75
2019-04-03 15:00:00	0	42.25	20.5
2019-04-03 16:00:00	0	43.17	20.75
2019-04-03 17:00:00	0	42.42	20.58
2019-04-03 18:00:00	0	43.33	20.67
2019-04-03 19:00:00	0	42.33	20.67
2019-04-03 20:00:00	0	42.42	20.5
2019-04-03 21:00:00	0	43.25	20.75
2019-04-03 22:00:00	0	42.42	20.5
2019-04-03 23:00:00	0	42.33	20.5
2019-04-04 00:00:00	0	43	20.67
2019-04-04 01:00:00	0	42.25	20.42
2019-04-04 02:00:00	0	43.33	20.59
2019-04-04 03:00:00	0	42.42	20.58
2019-04-04 04:00:00	0	42.25	20.42
2019-04-04 05:00:00	0	42.92	20.5
2019-04-04 06:00:00	0	42.5	20.5
2019-04-04 07:00:00	0	43.17	20.58
2019-04-04 08:00:00	0	42.59	20.75
2019-04-04 09:00:00	0	42.5	20.5
2019-04-04 10:00:00	0	43.33	20.59
2019-04-04 11:00:00	0	42.5	20.5
2019-04-04 12:00:00	0	42.42	20.42
2019-04-04 13:00:00	0	43.25	20.84
2019-04-04 14:00:00	0	42.42	20.42
2019-04-04 15:00:00	0	43.17	20.42
2019-04-04 16:00:00	0	42.25	20.58
2019-04-04 17:00:00	0	42.5	20.5
2019-04-04 18:00:00	0	43.59	20.75
2019-04-04 19:00:00	0	42.5	20.5
2019-04-04 20:00:00	0	43.34	20.67
2019-04-04 21:00:00	0	42.34	20.58
2019-04-04 22:00:00	0	42.34	20.42
2019-04-04 23:00:00	0	43.17	20.67
2019-04-05 00:00:00	0	43.11	20.44
2019-04-05 01:00:00	0	43.42	20.58
2019-04-05 02:00:00	0	42.59	20.67
2019-04-05 03:00:00	0	42.5	20.5
2019-04-05 04:00:00	0	43.34	20.75
2019-04-05 05:00:00	0	42.25	20.5
2019-04-05 06:00:00	0	43.5	20.58
2019-04-05 07:00:00	0	42.25	20.67
2019-04-05 08:00:00	0	42.5	20.5
2019-04-05 09:00:00	0	43.17	20.75
2019-04-05 10:00:00	0	42.34	20.34
2019-04-05 11:00:00	0	42.5	20.5
2019-04-05 12:00:00	0	43.25	20.75
2019-04-05 13:00:00	0	42.5	20.58
2019-04-05 14:00:00	0	43.17	20.59
2019-04-05 15:00:00	0	42.25	20.58
2019-04-05 16:00:00	0	42.34	20.5
2019-04-05 17:00:00	0	42.92	20.59
2019-04-05 18:00:00	0	42.5	20.5
2019-04-05 19:00:00	0	42.34	20.42
2019-04-05 20:00:00	0	43.17	20.75
2019-04-05 21:00:00	0	42.5	20.5
2019-04-05 22:00:00	0	43.17	20.67
2019-04-05 23:00:00	0	42.5	20.5
2019-04-06 00:00:00	0	43.11	20.78
2019-04-06 01:00:00	0	43.25	20.75
2019-04-06 02:00:00	0	42.5	20.5
2019-04-06 03:00:00	0	43.17	20.67
2019-04-06 04:00:00	0	42.17	20.5
2019-04-06 05:00:00	0	42.42	20.5
2019-04-06 06:00:00	0	43.17	20.67
2019-04-06 07:00:00	0	42.75	20.67
2019-04-06 08:00:00	0	43.17	20.75
2019-04-06 09:00:00	0	42.25	20.5
2019-04-06 10:00:00	0	43.33	20.67
2019-04-06 11:00:00	0	42.25	20.67
2019-04-06 12:00:00	0	42.25	20.42
2019-04-06 13:00:00	0	43.42	20.67
2019-04-06 14:00:00	0	42.34	20.5
2019-04-06 15:00:00	0	43.42	20.59
2019-04-06 16:00:00	0	42.17	20.42
2019-04-06 17:00:00	0	42.17	20.5
2019-04-06 18:00:00	0	43.34	20.59
2019-04-06 19:00:00	0	42.34	20.42
2019-04-06 20:00:00	0	43.33	20.67
2019-04-06 21:00:00	0	42.25	20.42
2019-04-06 22:00:00	0	42.25	20.5
2019-04-06 23:00:00	0	43.42	20.75
2019-04-07 00:00:00	0	43.11	20.67
2019-04-07 01:00:00	0	43.42	20.67
2019-04-07 02:00:00	0	42.5	20.5
2019-04-07 03:00:00	0	42.42	20.58
2019-04-07 04:00:00	0	43.67	20.75
2019-04-07 05:00:00	0	42.42	20.5
2019-04-07 06:00:00	0	43.17	20.75
2019-04-07 07:00:00	0	42.33	20.5
2019-04-07 08:00:00	0	43.08	20.5
2019-04-07 09:00:00	0	42.59	20.67
2019-04-07 10:00:00	0	42.5	20.5
2019-04-07 11:00:00	0	43.25	20.75
2019-04-07 12:00:00	0	42.42	20.5
2019-04-07 13:00:00	0	43.25	20.58
2019-04-07 14:00:00	0	42.25	20.5
2019-04-07 15:00:00	0	42.34	20.5
2019-04-07 16:00:00	0	43.08	20.5
2019-04-07 17:00:00	0	42.5	20.42
2019-04-07 18:00:00	0	43.34	20.59
2019-04-07 19:00:00	0	42.25	20.34
2019-04-07 20:00:00	0	42.5	20.5
2019-04-07 21:00:00	0	43.34	20.75
2019-04-07 22:00:00	0	42.5	20.58
2019-04-07 23:00:00	0	43.25	20.75
2019-04-08 00:00:00	0	41.78	20.22
2019-04-08 01:00:00	0	43.25	20.5
2019-04-08 02:00:00	0	43.34	20.75
2019-04-08 03:00:00	0	42.25	20.34
2019-04-08 04:00:00	0	43.5	20.67
2019-04-08 05:00:00	0	42.17	20.5
2019-04-08 06:00:00	0	42.5	20.58
2019-04-08 07:00:00	0	43.34	20.67
2019-04-08 08:00:00	0	42	20.25
2019-04-08 09:00:00	0	43.08	20.67
2019-04-08 10:00:00	0	42.33	20.5
2019-04-08 11:00:00	0	42.33	20.5
2019-04-08 12:00:00	0	43.42	20.83
2019-04-08 13:00:00	0	42.25	20.5
2019-04-08 14:00:00	0	43.33	20.75
2019-04-08 15:00:00	0	42.25	20.42
2019-04-08 16:00:00	0	42.25	20.5
2019-04-08 17:00:00	0	43.42	20.83
2019-04-08 18:00:00	0	42.17	20.5
2019-04-08 19:00:00	0	42	20.42
2019-04-08 20:00:00	0	43.42	20.75
2019-04-08 21:00:00	0	42.34	20.5
2019-04-08 22:00:00	0	43.17	20.58
2019-04-08 23:00:00	0	42.5	20.75
2019-04-09 00:00:00	0	43.22	20.67
2019-04-09 01:00:00	0	43.92	20.83
2019-04-09 02:00:00	0	42.33	20.58
2019-04-09 03:00:00	0	43.08	20.5
2019-04-09 04:00:00	0	42.42	20.67
2019-04-09 05:00:00	0	42.34	20.5
2019-04-09 06:00:00	0	43.17	20.84
2019-04-09 07:00:00	0	42.5	20.5
2019-04-09 08:00:00	0	43.33	20.75
2019-04-09 09:00:00	0	42.33	20.42
2019-04-09 10:00:00	0	42.42	20.5
2019-04-09 11:00:00	0	42.83	20.59
2019-04-09 12:00:00	0	42.5	20.5
2019-04-09 13:00:00	0	43.34	20.58
2019-04-09 14:00:00	0	42.25	20.67
2019-04-09 15:00:00	0	42.5	20.42
2019-04-09 16:00:00	0	43.17	20.59
2019-04-09 17:00:00	0	42.34	20.5
2019-04-09 18:00:00	0	42.42	20.34
2019-04-09 19:00:00	0	43.34	20.75
2019-04-09 20:00:00	0	42.34	20.5
2019-04-09 21:00:00	0	43.25	20.5
2019-04-09 22:00:00	0	42.34	20.5
2019-04-09 23:00:00	0	42.5	20.5
2019-04-10 00:00:00	0	42.89	20.67
2019-04-10 01:00:00	0	42.34	20.5
2019-04-10 02:00:00	0	42.5	20.5
2019-04-10 03:00:00	0	43.5	20.75
2019-04-10 04:00:00	0	42.5	20.42
2019-04-10 05:00:00	0	43.42	20.75
2019-04-10 06:00:00	0	42.34	20.58
2019-04-10 07:00:00	0	43.34	20.58
2019-04-10 08:00:00	0	42.25	20.67
2019-04-10 09:00:00	0	42.34	20.5
2019-04-10 10:00:00	0	43.5	20.75
2019-04-10 11:00:00	0	42.34	20.34
2019-04-10 12:00:00	0	42.25	20.5
2019-04-10 13:00:00	0	43.42	20.75
2019-04-10 14:00:00	0	42.34	20.5
2019-04-10 15:00:00	0	43.34	20.5
2019-04-10 16:00:00	0	42.17	20.42
2019-04-10 17:00:00	0	42.25	20.58
2019-04-10 18:00:00	0	43.42	20.67
2019-04-10 19:00:00	0	42.34	20.42
2019-04-10 20:00:00	0	43.42	20.75
2019-04-10 21:00:00	0	42.25	20.58
2019-04-10 22:00:00	0	42.25	20.58
2019-04-10 23:00:00	0	43.5	20.83
2019-04-11 00:00:00	0	44.56	21
2019-04-11 01:00:00	0	43.42	20.75
2019-04-11 02:00:00	0	42.5	20.42
2019-04-11 03:00:00	0	42.5	20.5
2019-04-11 04:00:00	0	43.5	20.67
2019-04-11 05:00:00	0	42.5	20.58
2019-04-11 06:00:00	0	43.5	20.83
2019-04-11 07:00:00	0	42.75	20.5
2019-04-11 08:00:00	0	42.5	20.34
2019-04-11 09:00:00	0	43.25	20.67
2019-04-11 10:00:00	0	42.33	20.5
2019-04-11 11:00:00	0	43.17	20.75
2019-04-11 12:00:00	0	42.42	20.5
2019-04-11 13:00:00	0	43.17	20.58
2019-04-11 14:00:00	0	42.42	20.67
2019-04-11 15:00:00	0	42.33	20.5
2019-04-11 16:00:00	0	43.08	20.75
2019-04-11 17:00:00	0	42.25	20.42
2019-04-11 18:00:00	0	42.59	20.5
2019-04-11 19:00:00	0	43.42	20.75
2019-04-11 20:00:00	0	42.25	20.5
2019-04-11 21:00:00	0	43.17	20.75
2019-04-11 22:00:00	0	42.33	20.5
2019-04-11 23:00:00	0	42.42	20.42
2019-04-12 00:00:00	0	42.89	20.56
2019-04-12 01:00:00	0	42.5	20.5
2019-04-12 02:00:00	0	43.33	20.75
2019-04-12 03:00:00	0	42.5	20.5
2019-04-12 04:00:00	0	42.42	20.5
2019-04-12 05:00:00	0	43.09	20.59
2019-04-12 06:00:00	0	42.42	20.42
2019-04-12 07:00:00	0	43.17	20.59
2019-04-12 08:00:00	0	42.33	20.33
2019-04-12 09:00:00	0	42.42	20.5
2019-04-12 10:00:00	0	43.08	20.58
2019-04-12 11:00:00	0	42.5	20.58
2019-04-12 12:00:00	0	43.59	20.59
2019-04-12 13:00:00	0	42.42	20.42
2019-04-12 14:00:00	0	42.59	20.59
2019-04-12 15:00:00	0	43.25	20.83
2019-04-12 16:00:00	0	42.75	20.58
2019-04-12 17:00:00	0	43.33	20.5
2019-04-12 18:00:00	0	42.42	20.67
2019-04-12 19:00:00	0	42.34	20.42
2019-04-12 20:00:00	0	43.5	20.83
2019-04-12 21:00:00	0	42.75	20.5
2019-04-12 22:00:00	0	42.67	20.58
2019-04-12 23:00:00	0	43.25	20.83
2019-04-13 00:00:00	0	42.78	20.56
2019-04-13 01:00:00	0	43.17	20.67
2019-04-13 02:00:00	0	42.42	20.5
2019-04-13 03:00:00	0	42.34	20.5
2019-04-13 04:00:00	0	43.17	20.75
2019-04-13 05:00:00	0	42.5	20.5
2019-04-13 06:00:00	0	43.17	20.67
2019-04-13 07:00:00	0	42.5	20.58
2019-04-13 08:00:00	0	42.42	20.59
2019-04-13 09:00:00	0	43.25	20.75
2019-04-13 10:00:00	0	42.5	20.5
2019-04-13 11:00:00	0	43.33	20.67
2019-04-13 12:00:00	0	42.5	20.58
2019-04-13 13:00:00	0	42.33	20.5
2019-04-13 14:00:00	0	43.17	20.59
2019-04-13 15:00:00	0	42.33	20.5
2019-04-13 16:00:00	0	43	20.67
2019-04-13 17:00:00	0	42.33	20.42
2019-04-13 18:00:00	0	42.33	20.5
2019-04-13 19:00:00	0	43.25	20.67
2019-04-13 20:00:00	0	42.33	20.5
2019-04-13 21:00:00	0	43.08	20.67
2019-04-13 22:00:00	0	42.42	20.5
2019-04-13 23:00:00	0	42.33	20.5
2019-04-14 00:00:00	0	43.22	20.67
2019-04-14 01:00:00	0	42.5	20.42
2019-04-14 02:00:00	0	43.42	20.59
2019-04-14 03:00:00	0	42.75	20.58
2019-04-14 04:00:00	0	42.33	20.5
2019-04-14 05:00:00	0	43.33	20.59
2019-04-14 06:00:00	0	42.17	20.34
2019-04-14 07:00:00	0	43.5	20.75
2019-04-14 08:00:00	0	42.67	20.42
2019-04-14 09:00:00	0	42.17	20.5
2019-04-14 10:00:00	0	43.67	20.75
2019-04-14 11:00:00	0	42.58	20.58
2019-04-14 12:00:00	0	43.42	20.67
2019-04-14 13:00:00	0	42.17	20.42
2019-04-14 14:00:00	0	42.25	20.42
2019-04-14 15:00:00	0	43.42	20.84
2019-04-14 16:00:00	0	42.34	20.5
2019-04-14 17:00:00	0	43.42	20.75
2019-04-14 18:00:00	0	42.25	20.5
2019-04-14 19:00:00	0	42.25	20.42
2019-04-14 20:00:00	0	43.42	20.67
2019-04-14 21:00:00	0	42.34	20.5
2019-04-14 22:00:00	0	43.17	20.59
2019-04-14 23:00:00	0	42.17	20.5
2019-04-15 00:00:00	0	43	20.78
2019-04-15 01:00:00	0	43.92	20.92
2019-04-15 02:00:00	0	42.17	20.42
2019-04-15 03:00:00	0	42.42	20.42
2019-04-15 04:00:00	0	43.34	20.83
2019-04-15 05:00:00	0	42.34	20.5
2019-04-15 06:00:00	0	43.42	20.75
2019-04-15 07:00:00	0	43.09	20.59
2019-04-15 08:00:00	0	42.5	20.5
2019-04-15 09:00:00	0	43.34	20.75
2019-04-15 10:00:00	0	42.59	20.5
2019-04-15 11:00:00	0	42.5	20.42
2019-04-15 12:00:00	0	42.92	20.5
2019-04-15 13:00:00	0	42.5	20.42
2019-04-15 14:00:00	0	43.25	20.5
2019-04-15 15:00:00	0	42.25	20.42
2019-04-15 16:00:00	0	42.75	20.58
2019-04-15 17:00:00	0	43.5	20.67
2019-04-15 18:00:00	0	42.59	20.42
2019-04-15 19:00:00	0	43.5	20.67
2019-04-15 20:00:00	0	42.34	20.67
2019-04-15 21:00:00	0	42.42	20.5
2019-04-15 22:00:00	0	43.34	20.75
2019-04-15 23:00:00	0	42.25	20.5
2019-04-16 00:00:00	0	43.11	20.67
2019-04-16 01:00:00	0	43.84	20.83
2019-04-16 02:00:00	0	42.84	20.75
2019-04-16 03:00:00	0	43.5	20.75
2019-04-16 04:00:00	0	42.34	20.5
2019-04-16 05:00:00	0	42.5	20.5
2019-04-16 06:00:00	0	43.34	20.75
2019-04-16 07:00:00	0	42.42	20.34
2019-04-16 08:00:00	0	43.17	20.5
2019-04-16 09:00:00	0	42.59	20.5
2019-04-16 10:00:00	0	42.5	20.5
2019-04-16 11:00:00	0	43.34	20.67
2019-04-16 12:00:00	0	42.17	20.33
2019-04-16 13:00:00	0	42.34	20.42
2019-04-16 14:00:00	0	43.34	20.75
2019-04-16 15:00:00	0	42.5	20.5
2019-04-16 16:00:00	0	43.17	20.59
2019-04-16 17:00:00	0	42.34	20.42
2019-04-16 18:00:00	0	42.5	20.42
2019-04-16 19:00:00	0	43.34	20.75
2019-04-16 20:00:00	0	42.34	20.34
2019-04-16 21:00:00	0	43.25	20.59
2019-04-16 22:00:00	0	42.34	20.34
2019-04-16 23:00:00	0	42.5	20.42
2019-04-17 00:00:00	0	42.78	20.56
2019-04-17 01:00:00	0	42.34	20.5
2019-04-17 02:00:00	0	43.5	20.75
2019-04-17 03:00:00	0	42.17	20.5
2019-04-17 04:00:00	0	42.5	20.5
2019-04-17 05:00:00	0	43.34	20.75
2019-04-17 06:00:00	0	42.34	20.5
2019-04-17 07:00:00	0	42.42	20.5
2019-04-17 08:00:00	0	43.34	20.75
2019-04-17 09:00:00	0	42.42	20.5
2019-04-17 10:00:00	0	43.34	20.59
2019-04-17 11:00:00	0	42.34	20.58
2019-04-17 12:00:00	0	42.25	20.42
2019-04-17 13:00:00	0	43.34	20.83
2019-04-17 14:00:00	0	42.25	20.42
2019-04-17 15:00:00	0	42.34	20.5
2019-04-17 16:00:00	0	43.17	20.67
2019-04-17 17:00:00	0	42.5	20.5
2019-04-17 18:00:00	0	43.34	20.75
2019-04-17 19:00:00	0	42.5	20.5
2019-04-17 20:00:00	0	43	20.42
2019-04-17 21:00:00	0	42.34	20.67
2019-04-17 22:00:00	0	42.5	20.58
2019-04-17 23:00:00	0	43.25	20.67
2019-04-18 00:00:00	0	41.78	20.22
2019-04-18 01:00:00	0	42.42	20.5
2019-04-18 02:00:00	0	43.5	20.67
2019-04-18 03:00:00	0	42.5	20.58
2019-04-18 04:00:00	0	43.08	20.58
2019-04-18 05:00:00	0	42.5	20.75
2019-04-18 06:00:00	0	42.42	20.58
2019-04-18 07:00:00	0	43.17	20.83
2019-04-18 08:00:00	0	42.84	20.58
2019-04-18 09:00:00	0	42.84	20.5
2019-04-18 10:00:00	0	43.5	20.83
2019-04-18 11:00:00	0	42.58	20.5
2019-04-18 12:00:00	0	43.42	20.67
2019-04-18 13:00:00	0	42.58	20.34
2019-04-18 14:00:00	0	42.59	20.5
2019-04-18 15:00:00	0	43.42	20.75
2019-04-18 16:00:00	0	42.58	20.58
2019-04-18 17:00:00	0	43.42	20.67
2019-04-18 18:00:00	0	42.5	20.5
2019-04-18 19:00:00	0	42.75	20.5
2019-04-18 20:00:00	0	43.42	20.75
2019-04-18 21:00:00	0	42.58	20.5
2019-04-18 22:00:00	0	43.42	20.67
2019-04-18 23:00:00	0	42.59	20.67
2019-04-19 00:00:00	0	43.45	20.78
2019-04-19 01:00:00	0	43.67	20.5
2019-04-19 02:00:00	0	42.59	20.42
2019-04-19 03:00:00	0	42.59	20.42
2019-04-19 04:00:00	0	43.42	20.67
2019-04-19 05:00:00	0	42.59	20.58
2019-04-19 06:00:00	0	43.67	20.58
2019-04-19 07:00:00	0	42.5	20.75
2019-04-19 08:00:00	0	42.59	20.5
2019-04-19 09:00:00	0	43.5	20.83
2019-04-19 10:00:00	0	42.5	20.5
2019-04-19 11:00:00	0	42.75	20.58
2019-04-19 12:00:00	0	43.25	20.59
2019-04-19 13:00:00	0	42.25	20.42
2019-04-19 14:00:00	0	42.59	20.5
2019-04-19 15:00:00	0	43.34	20.67
2019-04-19 16:00:00	0	42.42	20.42
2019-04-19 17:00:00	0	43.34	20.67
2019-04-19 18:00:00	0	42.84	20.75
2019-04-19 19:00:00	0	42.34	20.42
2019-04-19 20:00:00	0	43.59	20.75
2019-04-19 21:00:00	0	42.59	20.5
2019-04-19 22:00:00	0	43.5	20.75
2019-04-19 23:00:00	0	42.33	20.33
2019-04-20 00:00:00	0	43.45	20.67
2019-04-20 01:00:00	0	43.42	20.59
2019-04-20 02:00:00	0	42.42	20.42
2019-04-20 03:00:00	0	43.5	20.75
2019-04-20 04:00:00	0	42.59	20.5
2019-04-20 05:00:00	0	42.75	20.5
2019-04-20 06:00:00	0	43.59	20.67
2019-04-20 07:00:00	0	42.59	20.5
2019-04-20 08:00:00	0	42.5	20.58
2019-04-20 09:00:00	0	43.17	20.67
2019-04-20 10:00:00	0	42.42	20.5
2019-04-20 11:00:00	0	43.25	20.75
2019-04-20 12:00:00	0	42.34	20.5
2019-04-20 13:00:00	0	43.5	20.67
2019-04-20 14:00:00	0	42.25	20.5
2019-04-20 15:00:00	0	42.5	20.42
2019-04-20 16:00:00	0	43.25	20.67
2019-04-20 17:00:00	0	42.34	20.42
2019-04-20 18:00:00	0	43.25	20.5
2019-04-20 19:00:00	0	42.34	20.34
2019-04-20 20:00:00	0	42.42	20.42
2019-04-20 21:00:00	0	43.17	20.67
2019-04-20 22:00:00	0	42.17	20.42
2019-04-20 23:00:00	0	43.5	20.75
2019-04-21 00:00:00	0	42.11	20.33
2019-04-21 01:00:00	0	42.67	20.5
2019-04-21 02:00:00	0	43.34	20.83
2019-04-21 03:00:00	0	42.5	20.5
2019-04-21 04:00:00	0	43.75	20.92
2019-04-21 05:00:00	0	42.5	20.5
2019-04-21 06:00:00	0	43.33	20.67
2019-04-21 07:00:00	0	42.17	20.67
2019-04-21 08:00:00	0	42.5	20.58
2019-04-21 09:00:00	0	43.67	20.83
2019-04-21 10:00:00	0	42.59	20.5
2019-04-21 11:00:00	0	43.33	20.58
2019-04-21 12:00:00	0	42.5	20.67
2019-04-21 13:00:00	0	42.17	20.42
2019-04-21 14:00:00	0	43.33	20.67
2019-04-21 15:00:00	0	42.34	20.5
2019-04-21 16:00:00	0	43.42	20.59
2019-04-21 17:00:00	0	42.25	20.58
2019-04-21 18:00:00	0	42.34	20.5
2019-04-21 19:00:00	0	43.42	20.75
2019-04-21 20:00:00	0	43.25	20.84
2019-04-21 21:00:00	0	42.5	20.5
2019-04-21 22:00:00	0	43.17	20.59
2019-04-21 23:00:00	0	42.34	20.34
2019-04-22 00:00:00	0	42.56	20.45
2019-04-22 01:00:00	0	42.59	20.58
2019-04-22 02:00:00	0	42.5	20.42
2019-04-22 03:00:00	0	43.25	20.75
2019-04-22 04:00:00	0	42.25	20.42
2019-04-22 05:00:00	0	43.42	20.75
2019-04-22 06:00:00	0	43.25	20.75
2019-04-22 07:00:00	0	42.33	20.5
2019-04-22 08:00:00	0	43.42	20.83
2019-04-22 09:00:00	0	42.33	20.5
2019-04-22 10:00:00	0	43	20.67
2019-04-22 11:00:00	0	43.42	20.67
2019-04-22 12:00:00	0	42.34	20.5
2019-04-22 13:00:00	0	43.34	20.59
2019-04-22 14:00:00	0	42.25	20.58
2019-04-22 15:00:00	0	42.25	20.58
2019-04-22 16:00:00	0	43.42	20.75
2019-04-22 17:00:00	0	42.25	20.42
2019-04-22 18:00:00	0	43.42	20.75
2019-04-22 19:00:00	0	42.25	20.5
2019-04-22 20:00:00	0	42.25	20.34
2019-04-22 21:00:00	0	43.42	20.75
2019-04-22 22:00:00	0	42.25	20.42
2019-04-22 23:00:00	0	43.08	20.67
2019-04-23 00:00:00	0	41.78	20.55
2019-04-23 01:00:00	0	42.58	20.59
2019-04-23 02:00:00	0	44.58	21.08
2019-04-23 03:00:00	0	42.25	20.5
2019-04-23 04:00:00	0	43.08	20.58
2019-04-23 05:00:00	0	42.42	20.67
2019-04-23 06:00:00	0	42.34	20.5
2019-04-23 07:00:00	0	43.42	20.75
2019-04-23 08:00:00	0	42.25	20.5
2019-04-23 09:00:00	0	43.17	20.67
2019-04-23 10:00:00	0	42.33	20.67
2019-04-23 11:00:00	0	42.25	20.58
2019-04-23 12:00:00	0	42.25	20.5
2019-04-23 13:00:00	0	43.42	20.59
2019-04-23 14:00:00	0	42.25	20.42
2019-04-23 15:00:00	0	42.5	20.42
2019-04-23 16:00:00	0	43.25	20.67
2019-04-23 17:00:00	0	42.17	20.34
2019-04-23 18:00:00	0	43.25	20.59
2019-04-23 19:00:00	0	42.34	20.5
2019-04-23 20:00:00	0	42.5	20.5
2019-04-23 21:00:00	0	43.25	20.5
2019-04-23 22:00:00	0	42.17	20.42
2019-04-23 23:00:00	0	43.5	20.67
2019-04-24 00:00:00	0	42.11	20.33
2019-04-24 01:00:00	0	42.42	20.34
2019-04-24 02:00:00	0	43.34	20.75
2019-04-24 03:00:00	0	42.34	20.42
2019-04-24 04:00:00	0	43.33	20.58
2019-04-24 05:00:00	0	42.17	20.5
2019-04-24 06:00:00	0	42.17	20.42
2019-04-24 07:00:00	0	44.34	20.92
2019-04-24 08:00:00	0	43.25	20.67
2019-04-24 09:00:00	0	42.34	20.42
2019-04-24 10:00:00	0	43.25	20.59
2019-04-24 11:00:00	0	42.34	20.58
2019-04-24 12:00:00	0	42.34	20.5
2019-04-24 13:00:00	0	43.33	20.83
2019-04-24 14:00:00	0	42.17	20.42
2019-04-24 15:00:00	0	42.34	20.42
2019-04-24 16:00:00	0	43.25	20.67
2019-04-24 17:00:00	0	42.42	20.42
2019-04-24 18:00:00	0	43.34	20.75
2019-04-24 19:00:00	0	42.17	20.42
2019-04-24 20:00:00	0	42.5	20.5
2019-04-24 21:00:00	0	43.17	20.67
2019-04-24 22:00:00	0	42.5	20.67
2019-04-24 23:00:00	0	42.25	20.5
2019-04-25 00:00:00	0	42.89	20.67
2019-04-25 01:00:00	0	43	20.92
2019-04-25 02:00:00	0	43.5	20.58
2019-04-25 03:00:00	0	42.5	20.59
2019-04-25 04:00:00	0	42.42	20.5
2019-04-25 05:00:00	0	42.33	20.5
2019-04-25 06:00:00	0	43.42	20.67
2019-04-25 07:00:00	0	42.42	20.42
2019-04-25 08:00:00	0	42.5	20.42
2019-04-25 09:00:00	0	43.42	20.83
2019-04-25 10:00:00	0	42.59	20.67
2019-04-25 11:00:00	0	43.42	20.67
2019-04-25 12:00:00	0	42.5	20.67
2019-04-25 13:00:00	0	42.5	20.58
2019-04-25 14:00:00	0	43.67	20.75
2019-04-25 15:00:00	0	42.59	20.5
2019-04-25 16:00:00	0	42.59	20.5
2019-04-25 17:00:00	0	43.42	20.92
2019-04-25 18:00:00	0	42.5	20.5
2019-04-25 19:00:00	0	43.25	20.83
2019-04-25 20:00:00	0	42.59	20.58
2019-04-25 21:00:00	0	43.08	20.58
2019-04-25 22:00:00	0	42.33	20.75
2019-04-25 23:00:00	0	42.33	20.58
2019-04-26 00:00:00	0	43	20.67
2019-04-26 01:00:00	0	42.33	20.5
2019-04-26 02:00:00	0	43.08	20.67
2019-04-26 03:00:00	0	42.42	20.67
2019-04-26 04:00:00	0	42.33	20.58
2019-04-26 05:00:00	0	43.08	20.67
2019-04-26 06:00:00	0	42.5	20.5
2019-04-26 07:00:00	0	43.17	20.59
2019-04-26 08:00:00	0	42.42	20.5
2019-04-26 09:00:00	0	42.42	20.42
2019-04-26 10:00:00	0	43.17	20.75
2019-04-26 11:00:00	0	42.42	20.42
2019-04-26 12:00:00	0	43	20.42
2019-04-26 13:00:00	0	42.34	20.58
2019-04-26 14:00:00	0	42.5	20.5
2019-04-26 15:00:00	0	43.34	20.75
2019-04-26 16:00:00	0	42.5	20.42
2019-04-26 17:00:00	0	43.34	20.67
2019-04-26 18:00:00	0	42.34	20.58
2019-04-26 19:00:00	0	42.5	20.59
2019-04-26 20:00:00	0	43.34	20.75
2019-04-26 21:00:00	0	42.5	20.59
2019-04-26 22:00:00	0	43.17	20.5
2019-04-26 23:00:00	0	42.34	20.58
2019-04-27 00:00:00	0	43.11	20.56
2019-04-27 01:00:00	0	43.17	20.59
2019-04-27 02:00:00	0	42.5	20.5
2019-04-27 03:00:00	0	42.34	20.42
2019-04-27 04:00:00	0	42.92	20.5
2019-04-27 05:00:00	0	42.42	20.5
2019-04-27 06:00:00	0	43.17	20.67
2019-04-27 07:00:00	0	42.25	20.5
2019-04-27 08:00:00	0	42.42	20.42
2019-04-27 09:00:00	0	43.25	20.67
2019-04-27 10:00:00	0	42.5	20.5
2019-04-27 11:00:00	0	43.17	20.5
2019-04-27 12:00:00	0	42.34	20.67
2019-04-27 13:00:00	0	42.5	20.5
2019-04-27 14:00:00	0	43.08	20.75
2019-04-27 15:00:00	0	43.08	20.67
2019-04-27 16:00:00	0	42.25	20.34
2019-04-27 17:00:00	0	43.33	20.67
2019-04-27 18:00:00	0	42.33	20.5
2019-04-27 19:00:00	0	43.08	20.58
2019-04-27 20:00:00	0	42.42	20.67
2019-04-27 21:00:00	0	42.25	20.58
2019-04-27 22:00:00	0	43.42	20.75
2019-04-27 23:00:00	0	42.17	20.58
2019-04-28 00:00:00	0	43.33	20.56
2019-04-28 01:00:00	0	43.25	20.67
2019-04-28 02:00:00	0	43.34	20.75
2019-04-28 03:00:00	0	42.42	20.34
2019-04-28 04:00:00	0	43.25	20.5
2019-04-28 05:00:00	0	42.17	20.5
2019-04-28 06:00:00	0	42.34	20.25
2019-04-28 07:00:00	0	43.34	20.75
2019-04-28 08:00:00	0	42.5	20.5
2019-04-28 09:00:00	0	43.34	20.58
2019-04-28 10:00:00	0	42.59	20.67
2019-04-28 11:00:00	0	42.5	20.5
2019-04-28 12:00:00	0	43.25	20.59
2019-04-28 13:00:00	0	42.42	20.42
2019-04-28 14:00:00	0	42.33	20.5
2019-04-28 15:00:00	0	43.08	20.58
2019-04-28 16:00:00	0	42.58	20.59
2019-04-28 17:00:00	0	43.17	20.58
2019-04-28 18:00:00	0	42.5	20.75
2019-04-28 19:00:00	0	42.25	20.5
2019-04-28 20:00:00	0	44.25	21.08
2019-04-28 21:00:00	0	42.42	20.58
2019-04-28 22:00:00	0	42.33	20.5
2019-04-28 23:00:00	0	43.5	20.75
2019-04-29 00:00:00	0	43.11	20.78
2019-04-29 01:00:00	0	43.17	20.75
2019-04-29 02:00:00	0	42.42	20.5
2019-04-29 03:00:00	0	42.25	20.5
2019-04-29 04:00:00	0	43.25	20.83
2019-04-29 05:00:00	0	42.08	20.5
2019-04-29 06:00:00	0	43	20.67
2019-04-29 07:00:00	0	43.58	20.75
2019-04-29 08:00:00	0	42.5	20.5
2019-04-29 09:00:00	0	42.25	20.67
2019-04-29 10:00:00	0	44	20.83
2019-04-29 11:00:00	0	42.34	20.42
2019-04-29 12:00:00	0	42.5	20.34
2019-04-29 13:00:00	0	43.25	20.75
2019-04-29 14:00:00	0	42.25	20.34
2019-04-29 15:00:00	0	43.5	20.59
2019-04-29 16:00:00	0	42.34	20.5
2019-04-29 17:00:00	0	42.5	20.42
2019-04-29 18:00:00	0	43.09	20.59
2019-04-29 19:00:00	0	42.25	20.42
2019-04-29 20:00:00	0	43.5	20.75
2019-04-29 21:00:00	0	42.5	20.42
2019-04-29 22:00:00	0	42.5	20.5
2019-04-29 23:00:00	0	43.17	20.75
2019-04-30 00:00:00	0	43.11	20.56
2019-04-30 01:00:00	0	43.5	20.75
2019-04-30 02:00:00	0	43.75	20.75
2019-04-30 03:00:00	0	42.25	20.5
2019-04-30 04:00:00	0	43.33	20.59
2019-04-30 05:00:00	0	42.34	20.42
2019-04-30 06:00:00	0	43.17	20.67
2019-04-30 07:00:00	0	42.17	20.42
2019-04-30 08:00:00	0	42.08	20.5
2019-04-30 09:00:00	0	43.5	20.75
2019-04-30 10:00:00	0	42.5	20.5
2019-04-30 11:00:00	0	43.17	20.67
2019-04-30 12:00:00	0	42.5	20.5
2019-04-30 13:00:00	0	42.34	20.34
2019-04-30 14:00:00	0	43.17	20.5
2019-04-30 15:00:00	0	42.33	20.5
2019-04-30 16:00:00	0	42.25	20.42
2019-04-30 17:00:00	0	43.33	20.67
2019-04-30 18:00:00	0	42.17	20.42
2019-04-30 19:00:00	0	43.17	20.75
2019-04-30 20:00:00	0	42.42	20.58
2019-04-30 21:00:00	0	42.17	20.34
2019-04-30 22:00:00	0	43.42	20.75
2019-04-30 23:00:00	0	42.25	20.5
2019-05-01 00:00:00	0	43	20.56

## Sheet: PM 03280 04
Data/Hora	Intensidade(carros/hora)	Ocupacao(%)	Carga(%)
2019-04-01 00:00:00	151	3.67	3.56
2019-04-01 01:00:00	66	0.92	1
2019-04-01 02:00:00	35	1.25	1.42
2019-04-01 03:00:00	30	0.75	1.09
2019-04-01 04:00:00	65	1.17	1.67
2019-04-01 05:00:00	168	3.5	5.17
2019-04-01 06:00:00	904	18.75	23.59
2019-04-01 07:00:00	1527	29.17	44.25
2019-04-01 08:00:00	1359	26.08	38.84
2019-04-01 09:00:00	1357	22.5	38.25
2019-04-01 10:00:00	1368	22.67	38.09
2019-04-01 11:00:00	1275	23.84	36.92
2019-04-01 12:00:00	1341	25.25	38
2019-04-01 13:00:00	1498	24.09	41.92
2019-04-01 14:00:00	1394	21.83	39
2019-04-01 15:00:00	1343	22	37.25
2019-04-01 16:00:00	1400	28.08	40.42
2019-04-01 17:00:00	1554	25.75	43.42
2019-04-01 18:00:00	1500	27.08	42.42
2019-04-01 19:00:00	1291	24.17	37.92
2019-04-01 20:00:00	775	19.09	24.08
2019-04-01 21:00:00	567	12.58	16.67
2019-04-01 22:00:00	605	14.42	18.83
2019-04-01 23:00:00	302	5.83	8.17
2019-04-02 00:00:00	120	3.78	4
2019-04-02 01:00:00	60	0.83	1.5
2019-04-02 02:00:00	64	2.08	1.34
2019-04-02 03:00:00	53	1	1.5
2019-04-02 04:00:00	55	1.17	1.83
2019-04-02 05:00:00	156	2.67	3.83
2019-04-02 06:00:00	900	19.08	23.58
2019-04-02 07:00:00	1393	36.92	43.92
2019-04-02 08:00:00	1392	23.83	39.17
2019-04-02 09:00:00	1401	23.17	39.25
2019-04-02 10:00:00	1374	22.92	38.5
2019-04-02 11:00:00	1411	22.83	39.42
2019-04-02 12:00:00	1377	21.5	37.83
2019-04-02 13:00:00	1516	24.42	42.08
2019-04-02 14:00:00	1349	23.42	38.33
2019-04-02 15:00:00	1455	26.67	41.58
2019-04-02 16:00:00	1511	27.92	42.33
2019-04-02 17:00:00	1595	25.08	44.42
2019-04-02 18:00:00	1456	28.33	42.17
2019-04-02 19:00:00	1235	21.75	35.83
2019-04-02 20:00:00	790	19.25	24.42
2019-04-02 21:00:00	573	10.92	16.08
2019-04-02 22:00:00	621	14.25	18.92
2019-04-02 23:00:00	281	6.08	8
2019-04-03 00:00:00	119	2	3.44
2019-04-03 01:00:00	61	1.17	1.59
2019-04-03 02:00:00	39	0.58	1.25
2019-04-03 03:00:00	41	1	1.83
2019-04-03 04:00:00	61	0.92	1
2019-04-03 05:00:00	176	2.67	4.33
2019-04-03 06:00:00	899	17.67	23.09
2019-04-03 07:00:00	1541	29.17	44.5
2019-04-03 08:00:00	1446	24.33	40.59
2019-04-03 09:00:00	1386	25.59	39.42
2019-04-03 10:00:00	1510	27.34	43
2019-04-03 11:00:00	1397	26.25	39.84
2019-04-03 12:00:00	1330	23.59	38
2019-04-03 13:00:00	1571	29.17	44.25
2019-04-03 14:00:00	1335	21.84	37.92
2019-04-03 15:00:00	1485	28.17	42.08
2019-04-03 16:00:00	1572	28.33	44.42
2019-04-03 17:00:00	1592	26.42	44.92
2019-04-03 18:00:00	1538	32.33	43.84
2019-04-03 19:00:00	1214	22.25	36.25
2019-04-03 20:00:00	769	15.58	22.5
2019-04-03 21:00:00	591	12.08	17.25
2019-04-03 22:00:00	586	13.5	17.67
2019-04-03 23:00:00	286	5.75	8
2019-04-04 00:00:00	151	2.11	3.55
2019-04-04 01:00:00	68	1.17	2.34
2019-04-04 02:00:00	34	1	1.58
2019-04-04 03:00:00	36	0.67	1
2019-04-04 04:00:00	48	1.17	1.83
2019-04-04 05:00:00	169	3.34	4.84
2019-04-04 06:00:00	872	17.67	22.58
2019-04-04 07:00:00	1545	28.17	44.17
2019-04-04 08:00:00	1349	25	38.75
2019-04-04 09:00:00	1377	24.42	38.92
2019-04-04 10:00:00	1464	25.67	41.25
2019-04-04 11:00:00	1324	26.59	38.67
2019-04-04 12:00:00	1317	25.33	38
2019-04-04 13:00:00	1514	28.5	43.25
2019-04-04 14:00:00	1415	24.33	39.5
2019-04-04 15:00:00	1601	30.17	45.5
2019-04-04 16:00:00	1532	30.75	44.58
2019-04-04 17:00:00	1542	27.42	43.42
2019-04-04 18:00:00	1539	28.75	44.25
2019-04-04 19:00:00	1244	21.83	36.42
2019-04-04 20:00:00	881	17.34	25.84
2019-04-04 21:00:00	644	13.08	18.83
2019-04-04 22:00:00	662	14.92	20.25
2019-04-04 23:00:00	339	7.08	9.59
2019-04-05 00:00:00	165	1.89	3.78
2019-04-05 01:00:00	83	1.08	1.5
2019-04-05 02:00:00	34	0.67	1.08
2019-04-05 03:00:00	44	0.67	1.33
2019-04-05 04:00:00	63	1.5	1.92
2019-04-05 05:00:00	180	2.08	3.67
2019-04-05 06:00:00	890	16.34	22.33
2019-04-05 07:00:00	1574	31	45.58
2019-04-05 08:00:00	1410	25.67	40.09
2019-04-05 09:00:00	1375	25.08	39.33
2019-04-05 10:00:00	1438	26	40.83
2019-04-05 11:00:00	1396	27.33	40.5
2019-04-05 12:00:00	1364	26.25	39.34
2019-04-05 13:00:00	1464	27.67	41.92
2019-04-05 14:00:00	1467	25.17	41
2019-04-05 15:00:00	1501	27.92	43
2019-04-05 16:00:00	1561	30.92	44.5
2019-04-05 17:00:00	1757	28.75	48.92
2019-04-05 18:00:00	1577	32.33	46
2019-04-05 19:00:00	1260	21.92	36.09
2019-04-05 20:00:00	815	17.59	24.75
2019-04-05 21:00:00	785	16.75	23.17
2019-04-05 22:00:00	758	16.5	22.92
2019-04-05 23:00:00	388	8.17	11.34
2019-04-06 00:00:00	309	3	7
2019-04-06 01:00:00	182	1.83	4.09
2019-04-06 02:00:00	125	0.84	2.33
2019-04-06 03:00:00	69	1	1.92
2019-04-06 04:00:00	57	0.92	1.92
2019-04-06 05:00:00	116	2.67	2.92
2019-04-06 06:00:00	405	4.84	8.83
2019-04-06 07:00:00	872	11.92	23.09
2019-04-06 08:00:00	961	11.58	25.17
2019-04-06 09:00:00	976	11.25	25.08
2019-04-06 10:00:00	995	14.25	26.92
2019-04-06 11:00:00	1060	15.42	28.58
2019-04-06 12:00:00	1005	16	28.25
2019-04-06 13:00:00	947	11.84	25
2019-04-06 14:00:00	763	10.17	20.58
2019-04-06 15:00:00	722	11.67	19.67
2019-04-06 16:00:00	751	13.08	21.17
2019-04-06 17:00:00	819	14.5	22.75
2019-04-06 18:00:00	799	12.08	21.5
2019-04-06 19:00:00	819	12.67	22.42
2019-04-06 20:00:00	631	9.75	17.17
2019-04-06 21:00:00	591	8.92	15.67
2019-04-06 22:00:00	480	8.09	13.33
2019-04-06 23:00:00	449	6.25	11.42
2019-04-07 00:00:00	384	5	9.45
2019-04-07 01:00:00	513	9.75	13.67
2019-04-07 02:00:00	362	6.09	9.58
2019-04-07 03:00:00	249	4.25	6.58
2019-04-07 04:00:00	198	2.75	4.75
2019-04-07 05:00:00	254	3.5	6.25
2019-04-07 06:00:00	450	5.17	10.34
2019-04-07 07:00:00	914	9.58	22.83
2019-04-07 08:00:00	827	9.42	21.67
2019-04-07 09:00:00	977	10.5	24.42
2019-04-07 10:00:00	1121	13.42	29.92
2019-04-07 11:00:00	1222	14.25	32.09
2019-04-07 12:00:00	1279	14.42	32.83
2019-04-07 13:00:00	1163	12.33	30.92
2019-04-07 14:00:00	1094	11.75	28.42
2019-04-07 15:00:00	1138	13.34	29.25
2019-04-07 16:00:00	1276	12.83	32.75
2019-04-07 17:00:00	1176	18.42	33.33
2019-04-07 18:00:00	761	11.92	20.25
2019-04-07 19:00:00	677	11	19.34
2019-04-07 20:00:00	549	8.17	14.59
2019-04-07 21:00:00	501	10.17	14
2019-04-07 22:00:00	335	5.58	8.83
2019-04-07 23:00:00	250	3.42	6.08
2019-04-08 00:00:00	113	1.55	2.33
2019-04-08 01:00:00	55	1.17	1.25
2019-04-08 02:00:00	38	1	1.25
2019-04-08 03:00:00	42	0.58	1.17
2019-04-08 04:00:00	55	1.33	1.75
2019-04-08 05:00:00	204	3.25	4.42
2019-04-08 06:00:00	919	17.75	23.59
2019-04-08 07:00:00	1584	27.75	45.17
2019-04-08 08:00:00	1382	25.83	40
2019-04-08 09:00:00	1374	25.17	39.42
2019-04-08 10:00:00	1420	25.67	40
2019-04-08 11:00:00	1312	28.17	38.92
2019-04-08 12:00:00	1331	23.92	37.75
2019-04-08 13:00:00	1530	23.17	42
2019-04-08 14:00:00	1320	23.33	37.83
2019-04-08 15:00:00	1466	23.17	40.25
2019-04-08 16:00:00	1460	27.83	41.5
2019-04-08 17:00:00	1553	28.08	44.08
2019-04-08 18:00:00	1514	29	43.75
2019-04-08 19:00:00	1209	21.67	35.58
2019-04-08 20:00:00	779	15	22.75
2019-04-08 21:00:00	576	12.42	17.09
2019-04-08 22:00:00	672	14.92	19.67
2019-04-08 23:00:00	248	5.92	7.5
2019-04-09 00:00:00	85	2.78	2.89
2019-04-09 01:00:00	79	1.08	2.42
2019-04-09 02:00:00	38	0.67	0.67
2019-04-09 03:00:00	35	0.83	1.09
2019-04-09 04:00:00	47	0.75	1.42
2019-04-09 05:00:00	184	4.25	4.25
2019-04-09 06:00:00	888	19.67	23.5
2019-04-09 07:00:00	1431	33.92	43.59
2019-04-09 08:00:00	1489	24	41.42
2019-04-09 09:00:00	1423	24.33	40.08
2019-04-09 10:00:00	1490	29.08	42.42
2019-04-09 11:00:00	1370	24.17	39.5
2019-04-09 12:00:00	1331	25.33	38.09
2019-04-09 13:00:00	1518	26.42	42.5
2019-04-09 14:00:00	1383	23.17	39
2019-04-09 15:00:00	1454	26.42	41.17
2019-04-09 16:00:00	1529	27.67	43.34
2019-04-09 17:00:00	1591	27.5	44.83
2019-04-09 18:00:00	1419	27.5	41.17
2019-04-09 19:00:00	1243	23.83	36.67
2019-04-09 20:00:00	747	15.25	22.25
2019-04-09 21:00:00	600	13.42	17.75
2019-04-09 22:00:00	592	11.25	16.75
2019-04-09 23:00:00	278	6.75	8.08
2019-04-10 00:00:00	120	2.44	2.78
2019-04-10 01:00:00	61	1	1.42
2019-04-10 02:00:00	39	0.67	0.84
2019-04-10 03:00:00	34	1	1.25
2019-04-10 04:00:00	56	0.75	1.67
2019-04-10 05:00:00	189	3.42	4.25
2019-04-10 06:00:00	898	15.92	22.58
2019-04-10 07:00:00	1575	30	45.25
2019-04-10 08:00:00	1407	24.25	40.25
2019-04-10 09:00:00	1407	26.42	40.5
2019-04-10 10:00:00	1375	25.5	39.5
2019-04-10 11:00:00	1380	26.5	39.75
2019-04-10 12:00:00	1354	24	37.92
2019-04-10 13:00:00	1542	27.25	43.67
2019-04-10 14:00:00	1403	24.33	39.75
2019-04-10 15:00:00	1419	24.67	39.83
2019-04-10 16:00:00	1550	29.59	44.25
2019-04-10 17:00:00	1653	30.08	46.75
2019-04-10 18:00:00	1525	29.84	43.83
2019-04-10 19:00:00	1146	20.83	33.75
2019-04-10 20:00:00	762	16.33	22.67
2019-04-10 21:00:00	565	12.34	16.67
2019-04-10 22:00:00	616	13.67	18.5
2019-04-10 23:00:00	288	6.25	8.33
2019-04-11 00:00:00	139	3.11	3.67
2019-04-11 01:00:00	56	1.17	1.75
2019-04-11 02:00:00	52	0.67	1.67
2019-04-11 03:00:00	38	0.83	1
2019-04-11 04:00:00	45	1.33	1.09
2019-04-11 05:00:00	179	3.83	4.5
2019-04-11 06:00:00	897	16.42	22.5
2019-04-11 07:00:00	1532	27.34	44
2019-04-11 08:00:00	1319	24.17	37.84
2019-04-11 09:00:00	1398	25.92	39.83
2019-04-11 10:00:00	1350	22.17	37.83
2019-04-11 11:00:00	1342	24.58	38.34
2019-04-11 12:00:00	1376	24.33	38.83
2019-04-11 13:00:00	1477	24.5	41.17
2019-04-11 14:00:00	1417	24.33	40.09
2019-04-11 15:00:00	1522	24.92	42.17
2019-04-11 16:00:00	1472	27.83	42.08
2019-04-11 17:00:00	1512	25.92	42.5
2019-04-11 18:00:00	1554	29.67	44.25
2019-04-11 19:00:00	1293	23.67	37.84
2019-04-11 20:00:00	883	18.59	26.67
2019-04-11 21:00:00	641	12.83	18.42
2019-04-11 22:00:00	646	14.5	19.92
2019-04-11 23:00:00	300	5.92	8
2019-04-12 00:00:00	127	3.11	3.44
2019-04-12 01:00:00	80	1	2.5
2019-04-12 02:00:00	58	1.08	1.59
2019-04-12 03:00:00	37	1.58	2.08
2019-04-12 04:00:00	72	0.83	1.5
2019-04-12 05:00:00	173	3.92	3.92
2019-04-12 06:00:00	908	17.5	23.08
2019-04-12 07:00:00	1540	32.58	45.5
2019-04-12 08:00:00	1331	28	39.42
2019-04-12 09:00:00	1465	25.5	40.59
2019-04-12 10:00:00	1391	27	40.17
2019-04-12 11:00:00	1456	28.42	42.33
2019-04-12 12:00:00	1464	28.42	41.75
2019-04-12 13:00:00	1515	27.33	42.83
2019-04-12 14:00:00	1323	24.83	38.42
2019-04-12 15:00:00	1510	34.34	44.25
2019-04-12 16:00:00	1488	31.5	43.58
2019-04-12 17:00:00	1582	28.33	44.67
2019-04-12 18:00:00	1667	29.42	47.17
2019-04-12 19:00:00	1261	22.67	36.42
2019-04-12 20:00:00	954	21.34	28.75
2019-04-12 21:00:00	736	15.33	21.92
2019-04-12 22:00:00	690	16.92	21.59
2019-04-12 23:00:00	384	8.17	11.25
2019-04-13 00:00:00	224	3	5.22
2019-04-13 01:00:00	182	2.59	4
2019-04-13 02:00:00	85	0.92	2.5
2019-04-13 03:00:00	71	0.92	2
2019-04-13 04:00:00	62	1.33	2.58
2019-04-13 05:00:00	130	1.34	2.59
2019-04-13 06:00:00	420	4.17	9.17
2019-04-13 07:00:00	786	11.17	21
2019-04-13 08:00:00	1020	14	27.67
2019-04-13 09:00:00	970	12.5	25.5
2019-04-13 10:00:00	987	12.92	26.34
2019-04-13 11:00:00	1089	15.92	29.17
2019-04-13 12:00:00	1218	19	33.67
2019-04-13 13:00:00	886	15.42	25.08
2019-04-13 14:00:00	775	11.34	21.59
2019-04-13 15:00:00	688	11.75	18.92
2019-04-13 16:00:00	737	11.75	19.84
2019-04-13 17:00:00	780	13.92	21.75
2019-04-13 18:00:00	819	14.42	23.17
2019-04-13 19:00:00	807	13.08	22.59
2019-04-13 20:00:00	649	10.83	17.92
2019-04-13 21:00:00	555	11.09	15.5
2019-04-13 22:00:00	497	6.17	12.92
2019-04-13 23:00:00	413	6.58	10.5
2019-04-14 00:00:00	321	4	8.22
2019-04-14 01:00:00	550	9.75	14.33
2019-04-14 02:00:00	391	7.83	10.5
2019-04-14 03:00:00	237	4.83	6.67
2019-04-14 04:00:00	196	2.08	4.33
2019-04-14 05:00:00	183	2.67	4
2019-04-14 06:00:00	442	5.33	9.5
2019-04-14 07:00:00	752	8	19.08
2019-04-14 08:00:00	706	9.5	18.5
2019-04-14 09:00:00	862	9.42	21.67
2019-04-14 10:00:00	1166	13.83	30.75
2019-04-14 11:00:00	1335	14.83	34.5
2019-04-14 12:00:00	1368	15.58	36.09
2019-04-14 13:00:00	1298	14.67	33.67
2019-04-14 14:00:00	1151	12.67	30.34
2019-04-14 15:00:00	1092	13.58	28.84
2019-04-14 16:00:00	975	11.75	26.42
2019-04-14 17:00:00	938	15.58	26.42
2019-04-14 18:00:00	728	12.42	19.75
2019-04-14 19:00:00	714	11.92	20.17
2019-04-14 20:00:00	689	12.17	19.09
2019-04-14 21:00:00	541	10.5	15.58
2019-04-14 22:00:00	315	4.92	8
2019-04-14 23:00:00	307	5.34	7.92
2019-04-15 00:00:00	100	2.33	2.33
2019-04-15 01:00:00	67	1.17	1.58
2019-04-15 02:00:00	41	0.58	1.17
2019-04-15 03:00:00	41	0.83	1.08
2019-04-15 04:00:00	64	1.42	1.58
2019-04-15 05:00:00	180	2.83	3.83
2019-04-15 06:00:00	972	16.75	24.58
2019-04-15 07:00:00	1646	30.67	47.25
2019-04-15 08:00:00	1360	24.67	38.42
2019-04-15 09:00:00	1437	25.59	40.92
2019-04-15 10:00:00	1430	24.25	40.5
2019-04-15 11:00:00	1326	22.42	37.34
2019-04-15 12:00:00	1345	24.84	38.34
2019-04-15 13:00:00	1442	25	40.67
2019-04-15 14:00:00	1394	23	38.59
2019-04-15 15:00:00	1453	24.67	40.5
2019-04-15 16:00:00	1535	30	44.17
2019-04-15 17:00:00	1530	25.25	43.09
2019-04-15 18:00:00	1528	28.42	43.83
2019-04-15 19:00:00	1267	21.75	36.08
2019-04-15 20:00:00	839	16.33	24.83
2019-04-15 21:00:00	547	12.5	16.34
2019-04-15 22:00:00	604	13.84	18.17
2019-04-15 23:00:00	264	5.75	7.42
2019-04-16 00:00:00	111	1.89	2.67
2019-04-16 01:00:00	49	1	1.67
2019-04-16 02:00:00	36	0.67	1.5
2019-04-16 03:00:00	27	1	1.5
2019-04-16 04:00:00	44	1	1.09
2019-04-16 05:00:00	198	3.58	4.33
2019-04-16 06:00:00	900	19.17	24
2019-04-16 07:00:00	1620	29.75	46
2019-04-16 08:00:00	1348	22.34	38.17
2019-04-16 09:00:00	1323	23.5	37.33
2019-04-16 10:00:00	1427	25.67	40.5
2019-04-16 11:00:00	1346	23	37.42
2019-04-16 12:00:00	1396	23.75	39.42
2019-04-16 13:00:00	1471	26.33	41.75
2019-04-16 14:00:00	1420	24.5	39.75
2019-04-16 15:00:00	1426	25.92	40.75
2019-04-16 16:00:00	1630	30.75	45.67
2019-04-16 17:00:00	1580	25.58	44.09
2019-04-16 18:00:00	1587	31.67	46.25
2019-04-16 19:00:00	1285	22.17	37
2019-04-16 20:00:00	828	17.42	25
2019-04-16 21:00:00	619	12.42	18.17
2019-04-16 22:00:00	642	12.84	18.67
2019-04-16 23:00:00	270	6.08	7.83
2019-04-17 00:00:00	107	1.66	2.56
2019-04-17 01:00:00	62	0.92	1
2019-04-17 02:00:00	34	0.92	0.75
2019-04-17 03:00:00	36	0.58	1.5
2019-04-17 04:00:00	61	0.75	1.17
2019-04-17 05:00:00	192	3.17	4.59
2019-04-17 06:00:00	906	16.25	23
2019-04-17 07:00:00	1470	30.33	43
2019-04-17 08:00:00	1300	32.42	40.08
2019-04-17 09:00:00	1423	26.59	40.83
2019-04-17 10:00:00	1387	25.83	39.92
2019-04-17 11:00:00	1318	25.92	37.83
2019-04-17 12:00:00	1421	23.92	39.5
2019-04-17 13:00:00	1606	27.42	45.58
2019-04-17 14:00:00	1296	23	37.09
2019-04-17 15:00:00	1441	25.67	40.33
2019-04-17 16:00:00	1598	29.5	45.08
2019-04-17 17:00:00	1605	29.17	45.67
2019-04-17 18:00:00	1669	29.33	47
2019-04-17 19:00:00	1320	25.25	38.83
2019-04-17 20:00:00	921	19.42	27.92
2019-04-17 21:00:00	680	13.42	19.75
2019-04-17 22:00:00	632	11.83	18.34
2019-04-17 23:00:00	304	7.58	9
2019-04-18 00:00:00	185	2.67	4.22
2019-04-18 01:00:00	75	1.25	1.42
2019-04-18 02:00:00	51	1	1.17
2019-04-18 03:00:00	37	0.67	1.25
2019-04-18 04:00:00	47	0.75	1
2019-04-18 05:00:00	181	3.17	4.5
2019-04-18 06:00:00	647	11.67	16.17
2019-04-18 07:00:00	1136	20.17	32.25
2019-04-18 08:00:00	1167	20	32.75
2019-04-18 09:00:00	1201	20.34	33.5
2019-04-18 10:00:00	1245	23.17	35.83
2019-04-18 11:00:00	1179	20.84	33.5
2019-04-18 12:00:00	1275	22.42	35.75
2019-04-18 13:00:00	1198	20.25	33.92
2019-04-18 14:00:00	1256	21.5	35
2019-04-18 15:00:00	1362	24.59	38.67
2019-04-18 16:00:00	1349	27.67	39.42
2019-04-18 17:00:00	1315	22.92	37
2019-04-18 18:00:00	1445	25.75	40.83
2019-04-18 19:00:00	1235	20.09	35.09
2019-04-18 20:00:00	798	16.42	23.75
2019-04-18 21:00:00	547	9.75	15.75
2019-04-18 22:00:00	559	11.42	15.83
2019-04-18 23:00:00	350	7	9.75
2019-04-19 00:00:00	183	2.78	4.45
2019-04-19 01:00:00	112	1.33	2.5
2019-04-19 02:00:00	81	0.75	2.09
2019-04-19 03:00:00	58	0.67	1.67
2019-04-19 04:00:00	78	1.42	1.75
2019-04-19 05:00:00	106	1.84	2.17
2019-04-19 06:00:00	362	7.5	8.42
2019-04-19 07:00:00	612	13.08	18.5
2019-04-19 08:00:00	572	12.34	16.83
2019-04-19 09:00:00	613	12.42	17.33
2019-04-19 10:00:00	646	13.42	18.42
2019-04-19 11:00:00	651	15.59	20.17
2019-04-19 12:00:00	644	16.92	19.84
2019-04-19 13:00:00	635	13.92	19.09
2019-04-19 14:00:00	562	10.75	15.75
2019-04-19 15:00:00	628	13.92	18.25
2019-04-19 16:00:00	584	11.67	16.92
2019-04-19 17:00:00	631	12.42	18.25
2019-04-19 18:00:00	821	13.67	22.09
2019-04-19 19:00:00	698	12.33	20.08
2019-04-19 20:00:00	528	12	15.67
2019-04-19 21:00:00	416	7.75	11.67
2019-04-19 22:00:00	314	7.67	9.08
2019-04-19 23:00:00	260	4.75	6.67
2019-04-20 00:00:00	164	2.44	3.89
2019-04-20 01:00:00	87	2	1.75
2019-04-20 02:00:00	62	0.75	1.33
2019-04-20 03:00:00	40	1	1.59
2019-04-20 04:00:00	50	1.42	1.84
2019-04-20 05:00:00	100	1.42	2.25
2019-04-20 06:00:00	316	3	6.33
2019-04-20 07:00:00	508	6.17	12.92
2019-04-20 08:00:00	581	7.25	14.58
2019-04-20 09:00:00	685	8.75	17.33
2019-04-20 10:00:00	774	9.09	19.75
2019-04-20 11:00:00	800	11.84	21.83
2019-04-20 12:00:00	734	10.67	19.84
2019-04-20 13:00:00	696	9.67	18.67
2019-04-20 14:00:00	609	9.17	16.42
2019-04-20 15:00:00	578	10	15.5
2019-04-20 16:00:00	572	8.42	14.67
2019-04-20 17:00:00	518	9.33	14.59
2019-04-20 18:00:00	608	10.42	16.5
2019-04-20 19:00:00	694	10.83	19.08
2019-04-20 20:00:00	543	7.67	14.25
2019-04-20 21:00:00	448	7	12.42
2019-04-20 22:00:00	450	7.25	11.84
2019-04-20 23:00:00	311	5.58	8.08
2019-04-21 00:00:00	232	3.22	5.78
2019-04-21 01:00:00	317	4.67	7.58
2019-04-21 02:00:00	248	4.42	6.25
2019-04-21 03:00:00	151	2.42	3.42
2019-04-21 04:00:00	129	1.83	3.17
2019-04-21 05:00:00	184	2.25	4.33
2019-04-21 06:00:00	374	4.75	8.33
2019-04-21 07:00:00	747	8.5	19.5
2019-04-21 08:00:00	753	9.5	18.92
2019-04-21 09:00:00	788	9.42	20.25
2019-04-21 10:00:00	1068	10.75	27
2019-04-21 11:00:00	1092	12.67	28.08
2019-04-21 12:00:00	1187	12.75	30.92
2019-04-21 13:00:00	1165	11.84	30.08
2019-04-21 14:00:00	1025	10.92	26.67
2019-04-21 15:00:00	1127	12	28.5
2019-04-21 16:00:00	1086	11.75	28.67
2019-04-21 17:00:00	927	16.92	26.58
2019-04-21 18:00:00	637	12.42	17.67
2019-04-21 19:00:00	671	10.5	18.42
2019-04-21 20:00:00	571	10.92	16.17
2019-04-21 21:00:00	559	12.34	16.67
2019-04-21 22:00:00	396	9.17	11.08
2019-04-21 23:00:00	303	4.75	7.92
2019-04-22 00:00:00	112	2	3.22
2019-04-22 01:00:00	78	1.17	2.08
2019-04-22 02:00:00	48	0.67	0.5
2019-04-22 03:00:00	57	1	1.17
2019-04-22 04:00:00	71	1.17	0.92
2019-04-22 05:00:00	210	4.92	4.92
2019-04-22 06:00:00	907	17.09	23
2019-04-22 07:00:00	1627	29.42	46.25
2019-04-22 08:00:00	1310	27.67	39
2019-04-22 09:00:00	1341	23.42	37.58
2019-04-22 10:00:00	1408	25.67	40.33
2019-04-22 11:00:00	1362	23.92	38.5
2019-04-22 12:00:00	1292	25.17	37.5
2019-04-22 13:00:00	1493	28.17	42.67
2019-04-22 14:00:00	1321	22.92	37.5
2019-04-22 15:00:00	1394	24.75	39.67
2019-04-22 16:00:00	1389	26	39.33
2019-04-22 17:00:00	1435	25.25	40.33
2019-04-22 18:00:00	1504	31.84	43.5
2019-04-22 19:00:00	1263	22.42	37.5
2019-04-22 20:00:00	756	16.75	22.33
2019-04-22 21:00:00	564	12.67	17.25
2019-04-22 22:00:00	645	13	18.5
2019-04-22 23:00:00	258	6.5	7.67
2019-04-23 00:00:00	108	1.78	2.44
2019-04-23 01:00:00	66	0.83	2.08
2019-04-23 02:00:00	45	1.42	1.92
2019-04-23 03:00:00	37	0.58	0.75
2019-04-23 04:00:00	58	1.33	1.5
2019-04-23 05:00:00	174	2.83	4.75
2019-04-23 06:00:00	906	18.08	23.25
2019-04-23 07:00:00	1585	33.67	46.92
2019-04-23 08:00:00	1385	25.42	39.58
2019-04-23 09:00:00	1455	25.17	40.75
2019-04-23 10:00:00	1382	24.5	39.25
2019-04-23 11:00:00	1268	23.08	36.92
2019-04-23 12:00:00	1350	22.5	37.17
2019-04-23 13:00:00	1511	25.67	42.25
2019-04-23 14:00:00	1389	23.09	39
2019-04-23 15:00:00	1464	26.67	41.84
2019-04-23 16:00:00	1387	29.67	40.83
2019-04-23 17:00:00	1533	26.08	42.75
2019-04-23 18:00:00	1416	26.17	41.09
2019-04-23 19:00:00	1211	21.42	35
2019-04-23 20:00:00	840	18.58	25.58
2019-04-23 21:00:00	554	11.84	16.34
2019-04-23 22:00:00	624	14.75	18.75
2019-04-23 23:00:00	292	7.25	8.83
2019-04-24 00:00:00	191	2.11	4.56
2019-04-24 01:00:00	63	1.08	2.08
2019-04-24 02:00:00	46	1	1.42
2019-04-24 03:00:00	33	0.58	1
2019-04-24 04:00:00	53	2.5	2.34
2019-04-24 05:00:00	204	3.09	5.17
2019-04-24 06:00:00	901	16.59	23.08
2019-04-24 07:00:00	1508	30.84	44.34
2019-04-24 08:00:00	1457	29.5	42.25
2019-04-24 09:00:00	1410	28.84	41.42
2019-04-24 10:00:00	1446	28.25	42
2019-04-24 11:00:00	1251	24.17	36.09
2019-04-24 12:00:00	1356	26.08	39.33
2019-04-24 13:00:00	1519	28.34	43
2019-04-24 14:00:00	1370	22.17	38.17
2019-04-24 15:00:00	1487	27.33	42.5
2019-04-24 16:00:00	1436	27.75	41.09
2019-04-24 17:00:00	1574	27.58	44.17
2019-04-24 18:00:00	1494	27.33	42.58
2019-04-24 19:00:00	1356	23.75	39.58
2019-04-24 20:00:00	817	18.42	24.75
2019-04-24 21:00:00	638	13.25	19.08
2019-04-24 22:00:00	659	14.92	19.83
2019-04-24 23:00:00	311	8.33	9.75
2019-04-25 00:00:00	132	4	3.89
2019-04-25 01:00:00	149	1.92	3.75
2019-04-25 02:00:00	60	3.08	1.75
2019-04-25 03:00:00	62	3.75	2.67
2019-04-25 04:00:00	66	2.08	2.17
2019-04-25 05:00:00	191	2.92	4.09
2019-04-25 06:00:00	900	15.33	22.25
2019-04-25 07:00:00	1453	26.42	41.75
2019-04-25 08:00:00	1351	24.08	38.5
2019-04-25 09:00:00	1424	23.33	39.67
2019-04-25 10:00:00	1469	26.5	41.67
2019-04-25 11:00:00	1339	22.92	37.59
2019-04-25 12:00:00	1317	23.25	37.5
2019-04-25 13:00:00	1484	25.75	41.83
2019-04-25 14:00:00	1397	23.59	38.83
2019-04-25 15:00:00	1503	29	42.83
2019-04-25 16:00:00	1420	27.83	41.42
2019-04-25 17:00:00	1610	26.75	44.58
2019-04-25 18:00:00	1437	35.67	44.17
2019-04-25 19:00:00	1242	25.83	37.59
2019-04-25 20:00:00	876	18.75	26.08
2019-04-25 21:00:00	631	13.25	19
2019-04-25 22:00:00	662	13.75	19.08
2019-04-25 23:00:00	332	5.84	9.09
2019-04-26 00:00:00	203	2.33	4.78
2019-04-26 01:00:00	68	0.83	2.17
2019-04-26 02:00:00	42	1.67	1.42
2019-04-26 03:00:00	51	0.83	1.67
2019-04-26 04:00:00	54	1.17	1.83
2019-04-26 05:00:00	179	3.92	4.34
2019-04-26 06:00:00	858	16.92	22.5
2019-04-26 07:00:00	1471	25.92	41.67
2019-04-26 08:00:00	1363	27.42	39.5
2019-04-26 09:00:00	1365	25.17	39
2019-04-26 10:00:00	1362	22.25	38.5
2019-04-26 11:00:00	1318	24	37.42
2019-04-26 12:00:00	1367	26.67	39.58
2019-04-26 13:00:00	1352	25.92	39
2019-04-26 14:00:00	1310	25.17	37.42
2019-04-26 15:00:00	1393	26.58	40
2019-04-26 16:00:00	1407	26.75	40.5
2019-04-26 17:00:00	1511	28.59	43.17
2019-04-26 18:00:00	1491	28.92	43.08
2019-04-26 19:00:00	1358	21.25	38.08
2019-04-26 20:00:00	897	18.5	27
2019-04-26 21:00:00	707	14.17	20.42
2019-04-26 22:00:00	710	15.5	21.08
2019-04-26 23:00:00	376	7.75	10.83
2019-04-27 00:00:00	311	3.55	7.44
2019-04-27 01:00:00	175	2.42	4.92
2019-04-27 02:00:00	88	1	2.33
2019-04-27 03:00:00	68	0.75	2.08
2019-04-27 04:00:00	65	2	1.75
2019-04-27 05:00:00	160	3.67	3.84
2019-04-27 06:00:00	443	6.75	10.84
2019-04-27 07:00:00	856	11.67	22.08
2019-04-27 08:00:00	935	12.67	25.58
2019-04-27 09:00:00	979	11.75	25.25
2019-04-27 10:00:00	978	12.25	25.84
2019-04-27 11:00:00	1035	16.59	28.67
2019-04-27 12:00:00	948	12	25.33
2019-04-27 13:00:00	820	14.67	23.25
2019-04-27 14:00:00	750	11.75	20.75
2019-04-27 15:00:00	695	12.58	19.08
2019-04-27 16:00:00	739	10.58	20.09
2019-04-27 17:00:00	705	14.67	20.5
2019-04-27 18:00:00	792	13.92	21.67
2019-04-27 19:00:00	755	11.67	21
2019-04-27 20:00:00	620	9.58	16.33
2019-04-27 21:00:00	502	7.5	13.08
2019-04-27 22:00:00	466	8	12.34
2019-04-27 23:00:00	391	6.75	10.5
2019-04-28 00:00:00	305	3.22	6.67
2019-04-28 01:00:00	547	10.75	15.42
2019-04-28 02:00:00	406	6.42	10.58
2019-04-28 03:00:00	262	4.42	6.75
2019-04-28 04:00:00	159	3.67	4.42
2019-04-28 05:00:00	170	2.25	4.25
2019-04-28 06:00:00	384	4.75	8.25
2019-04-28 07:00:00	873	13.42	23.59
2019-04-28 08:00:00	769	12.42	21.08
2019-04-28 09:00:00	659	11.92	18.75
2019-04-28 10:00:00	941	15	25.58
2019-04-28 11:00:00	1132	16.75	30.42
2019-04-28 12:00:00	1056	14.5	28.75
2019-04-28 13:00:00	1229	14.58	32.67
2019-04-28 14:00:00	951	12.5	25.09
2019-04-28 15:00:00	1053	11.33	27.08
2019-04-28 16:00:00	1206	13.67	31.17
2019-04-28 17:00:00	1077	20.5	31.25
2019-04-28 18:00:00	771	12.5	20.92
2019-04-28 19:00:00	788	13.42	22.5
2019-04-28 20:00:00	611	9.83	16.58
2019-04-28 21:00:00	457	9.92	13.34
2019-04-28 22:00:00	328	5.58	8.75
2019-04-28 23:00:00	279	4.42	6.75
2019-04-29 00:00:00	183	1.89	3.67
2019-04-29 01:00:00	63	1.08	1.75
2019-04-29 02:00:00	47	0.67	1.33
2019-04-29 03:00:00	34	0.58	1
2019-04-29 04:00:00	67	1.33	1.5
2019-04-29 05:00:00	185	2.83	4.42
2019-04-29 06:00:00	934	19.33	24.25
2019-04-29 07:00:00	1512	28.59	43.5
2019-04-29 08:00:00	1284	29.42	39
2019-04-29 09:00:00	1371	29.5	40.59
2019-04-29 10:00:00	1400	24.67	39.67
2019-04-29 11:00:00	1360	23.84	38.58
2019-04-29 12:00:00	1350	22.42	37.59
2019-04-29 13:00:00	1461	23.42	40.67
2019-04-29 14:00:00	1458	22.33	40
2019-04-29 15:00:00	1406	24.92	39.83
2019-04-29 16:00:00	1422	25.25	40
2019-04-29 17:00:00	1545	27.84	43.5
2019-04-29 18:00:00	1494	29.92	43.33
2019-04-29 19:00:00	1225	22.92	36.58
2019-04-29 20:00:00	761	14.75	22.08
2019-04-29 21:00:00	599	14.5	18.17
2019-04-29 22:00:00	646	15.5	20
2019-04-29 23:00:00	252	6	7.34
2019-04-30 00:00:00	128	2.33	3.11
2019-04-30 01:00:00	56	1.08	2.17
2019-04-30 02:00:00	48	1.08	1.33
2019-04-30 03:00:00	33	1.08	1.42
2019-04-30 04:00:00	58	1.5	1.75
2019-04-30 05:00:00	202	3	4.42
2019-04-30 06:00:00	945	18.75	24.34
2019-04-30 07:00:00	1506	30.33	44.08
2019-04-30 08:00:00	1400	25.33	39.67
2019-04-30 09:00:00	1406	23	39.08
2019-04-30 10:00:00	1433	24.92	40.75
2019-04-30 11:00:00	1345	25.67	38.83
2019-04-30 12:00:00	1397	23.09	38.83
2019-04-30 13:00:00	1519	26.25	42.17
2019-04-30 14:00:00	1347	24.34	38.5
2019-04-30 15:00:00	1485	28.59	42.33
2019-04-30 16:00:00	1605	31	45.75
2019-04-30 17:00:00	1511	28.83	43.75
2019-04-30 18:00:00	1511	31.67	44.17
2019-04-30 19:00:00	1231	22	35.92
2019-04-30 20:00:00	913	19.67	27.17
2019-04-30 21:00:00	692	13.67	20.25
2019-04-30 22:00:00	671	13.75	19.83
2019-04-30 23:00:00	330	8.25	9.67
2019-05-01 00:00:00	203	2.56	4.67

## Sheet: PM 03280 041
Data/Hora	Intensidade(carros/hora)	Ocupacao(%)	Carga(%)
2019-04-01 00:00:00	28	4.78	2.33
2019-04-01 01:00:00	7	2.42	1.25
2019-04-01 02:00:00	3	2.83	3.5
2019-04-01 03:00:00	1	1.67	3.59
2019-04-01 04:00:00	6	2	2.34
2019-04-01 05:00:00	28	4.34	2.5
2019-04-01 06:00:00	257	15.09	17.92
2019-04-01 07:00:00	582	26.67	43
2019-04-01 08:00:00	518	24.5	39
2019-04-01 09:00:00	547	21.75	40
2019-04-01 10:00:00	548	22.5	39.75
2019-04-01 11:00:00	523	24.25	39.5
2019-04-01 12:00:00	547	24.75	40.25
2019-04-01 13:00:00	588	25	43.25
2019-04-01 14:00:00	561	23.84	41.25
2019-04-01 15:00:00	545	22.83	40.09
2019-04-01 16:00:00	564	27.58	42.17
2019-04-01 17:00:00	596	27.83	44
2019-04-01 18:00:00	565	29.33	43.17
2019-04-01 19:00:00	526	26.08	40.83
2019-04-01 20:00:00	311	18.08	25.42
2019-04-01 21:00:00	245	13.58	19.34
2019-04-01 22:00:00	226	14.33	18.67
2019-04-01 23:00:00	104	8.09	9
2019-04-02 00:00:00	20	5	2.67
2019-04-02 01:00:00	6	1.83	2.25
2019-04-02 02:00:00	6	3	1.17
2019-04-02 03:00:00	4	2.33	4
2019-04-02 04:00:00	9	2.17	4.5
2019-04-02 05:00:00	25	4.09	3.59
2019-04-02 06:00:00	244	15.17	17.25
2019-04-02 07:00:00	532	30.92	41.5
2019-04-02 08:00:00	552	23.67	40.5
2019-04-02 09:00:00	567	24.42	41.92
2019-04-02 10:00:00	558	24.42	41
2019-04-02 11:00:00	578	23.75	42.08
2019-04-02 12:00:00	560	23.42	40.75
2019-04-02 13:00:00	589	26.42	43.42
2019-04-02 14:00:00	559	25.5	41.33
2019-04-02 15:00:00	571	27.67	43.08
2019-04-02 16:00:00	592	28.67	44.17
2019-04-02 17:00:00	613	27.92	45.58
2019-04-02 18:00:00	580	32.25	45.08
2019-04-02 19:00:00	511	26.34	40
2019-04-02 20:00:00	338	19.25	27.17
2019-04-02 21:00:00	227	12.83	18
2019-04-02 22:00:00	242	15.25	19.92
2019-04-02 23:00:00	105	7.25	9
2019-04-03 00:00:00	28	4.11	2.33
2019-04-03 01:00:00	7	3	2.92
2019-04-03 02:00:00	3	1.83	2.17
2019-04-03 03:00:00	3	2.42	4.67
2019-04-03 04:00:00	3	1.83	1.17
2019-04-03 05:00:00	28	3.34	5
2019-04-03 06:00:00	276	15.42	18.83
2019-04-03 07:00:00	589	27.75	43.83
2019-04-03 08:00:00	592	23.42	42.75
2019-04-03 09:00:00	577	24.83	42.34
2019-04-03 10:00:00	601	27.34	44.58
2019-04-03 11:00:00	565	29.25	43.08
2019-04-03 12:00:00	558	27.09	42.17
2019-04-03 13:00:00	610	29.5	45.42
2019-04-03 14:00:00	532	27.08	41.34
2019-04-03 15:00:00	578	29.34	43.33
2019-04-03 16:00:00	600	28.25	44.67
2019-04-03 17:00:00	581	28.25	44
2019-04-03 18:00:00	579	34.58	45.25
2019-04-03 19:00:00	507	25.17	39.34
2019-04-03 20:00:00	337	17.17	26.42
2019-04-03 21:00:00	236	14	18.83
2019-04-03 22:00:00	217	13.75	17.67
2019-04-03 23:00:00	103	7.58	8.75
2019-04-04 00:00:00	39	4	2.89
2019-04-04 01:00:00	9	2.08	2.75
2019-04-04 02:00:00	2	2.42	4.42
2019-04-04 03:00:00	0	1.84	2.42
2019-04-04 04:00:00	4	1.92	3.58
2019-04-04 05:00:00	28	4.5	4.59
2019-04-04 06:00:00	257	14.25	17.5
2019-04-04 07:00:00	601	27.84	44.34
2019-04-04 08:00:00	559	24.84	41.42
2019-04-04 09:00:00	568	25.42	42
2019-04-04 10:00:00	583	26.34	43.09
2019-04-04 11:00:00	555	28	42.08
2019-04-04 12:00:00	558	28.17	42.59
2019-04-04 13:00:00	579	29.67	44
2019-04-04 14:00:00	562	27.42	42.25
2019-04-04 15:00:00	597	30.67	45.17
2019-04-04 16:00:00	593	31.17	45.5
2019-04-04 17:00:00	588	30.33	44.58
2019-04-04 18:00:00	593	32.83	46
2019-04-04 19:00:00	529	25.5	40.58
2019-04-04 20:00:00	379	18.84	29.42
2019-04-04 21:00:00	280	14.58	22
2019-04-04 22:00:00	268	15.25	21.5
2019-04-04 23:00:00	138	8.92	11.25
2019-04-05 00:00:00	61	4.44	4.44
2019-04-05 01:00:00	19	2.83	3
2019-04-05 02:00:00	2	2.09	3.42
2019-04-05 03:00:00	5	1.67	2.17
2019-04-05 04:00:00	6	2.83	4.5
2019-04-05 05:00:00	27	2.67	1.58
2019-04-05 06:00:00	262	14	17.08
2019-04-05 07:00:00	617	29.83	46.08
2019-04-05 08:00:00	578	25.92	42.92
2019-04-05 09:00:00	576	26.67	43
2019-04-05 10:00:00	582	27.59	43.75
2019-04-05 11:00:00	570	28.17	42.92
2019-04-05 12:00:00	562	30.92	43.58
2019-04-05 13:00:00	582	31	44.42
2019-04-05 14:00:00	579	27.67	43.5
2019-04-05 15:00:00	593	29.5	44.67
2019-04-05 16:00:00	610	32	45.92
2019-04-05 17:00:00	666	32.58	49.84
2019-04-05 18:00:00	630	34.83	48.5
2019-04-05 19:00:00	523	25.59	40.25
2019-04-05 20:00:00	389	21.92	31.08
2019-04-05 21:00:00	334	18.08	26.58
2019-04-05 22:00:00	310	17.42	24.92
2019-04-05 23:00:00	162	9.5	13
2019-04-06 00:00:00	125	6	9
2019-04-06 01:00:00	52	3.75	4.83
2019-04-06 02:00:00	29	2.33	1.83
2019-04-06 03:00:00	9	2.67	2.25
2019-04-06 04:00:00	6	1.83	3.67
2019-04-06 05:00:00	16	2.58	2.33
2019-04-06 06:00:00	95	5.5	5.67
2019-04-06 07:00:00	321	11	21.75
2019-04-06 08:00:00	423	13.83	29.25
2019-04-06 09:00:00	442	13.59	30.92
2019-04-06 10:00:00	439	16.59	31.58
2019-04-06 11:00:00	456	19.5	33.42
2019-04-06 12:00:00	428	19.42	32.75
2019-04-06 13:00:00	415	15.75	29.92
2019-04-06 14:00:00	354	13	25.75
2019-04-06 15:00:00	300	13.67	22.17
2019-04-06 16:00:00	312	14.42	23.67
2019-04-06 17:00:00	326	15.25	24.17
2019-04-06 18:00:00	328	14.34	24.25
2019-04-06 19:00:00	382	14.58	27.75
2019-04-06 20:00:00	292	13.67	22
2019-04-06 21:00:00	255	10.67	18.42
2019-04-06 22:00:00	218	9.33	16.34
2019-04-06 23:00:00	189	9.17	13.92
2019-04-07 00:00:00	164	7.33	11.89
2019-04-07 01:00:00	138	10.42	11.42
2019-04-07 02:00:00	108	7.92	8.84
2019-04-07 03:00:00	62	5.83	4.67
2019-04-07 04:00:00	46	4.5	3.58
2019-04-07 05:00:00	70	4.17	5.25
2019-04-07 06:00:00	128	7	8.67
2019-04-07 07:00:00	329	9.83	21.92
2019-04-07 08:00:00	323	10.5	22.59
2019-04-07 09:00:00	399	11.84	26.67
2019-04-07 10:00:00	477	16.42	33.92
2019-04-07 11:00:00	493	16.67	34.92
2019-04-07 12:00:00	540	16.83	37.08
2019-04-07 13:00:00	465	15	32.92
2019-04-07 14:00:00	447	14.5	31.5
2019-04-07 15:00:00	442	14	30.58
2019-04-07 16:00:00	484	14.92	33.33
2019-04-07 17:00:00	448	17.83	33.34
2019-04-07 18:00:00	325	15.42	23.92
2019-04-07 19:00:00	287	13.08	22.17
2019-04-07 20:00:00	240	11.42	18
2019-04-07 21:00:00	195	12	15.83
2019-04-07 22:00:00	136	7.08	10.08
2019-04-07 23:00:00	92	5.92	7.25
2019-04-08 00:00:00	21	3.89	2
2019-04-08 01:00:00	7	2.42	2.17
2019-04-08 02:00:00	3	2.67	3.75
2019-04-08 03:00:00	3	1.58	3.67
2019-04-08 04:00:00	2	2.5	3.58
2019-04-08 05:00:00	35	3.59	1.92
2019-04-08 06:00:00	279	14.92	18.75
2019-04-08 07:00:00	606	27	44.5
2019-04-08 08:00:00	557	23.92	41.33
2019-04-08 09:00:00	566	24.92	41.58
2019-04-08 10:00:00	574	25.17	42.17
2019-04-08 11:00:00	555	25.83	41.58
2019-04-08 12:00:00	550	25.33	41
2019-04-08 13:00:00	596	25.08	43.5
2019-04-08 14:00:00	546	26.58	41.42
2019-04-08 15:00:00	576	25.5	42.33
2019-04-08 16:00:00	569	27.75	42.75
2019-04-08 17:00:00	587	29.75	44.5
2019-04-08 18:00:00	588	32.33	45.67
2019-04-08 19:00:00	520	25.09	40.17
2019-04-08 20:00:00	335	16.75	26.25
2019-04-08 21:00:00	246	13.5	19.5
2019-04-08 22:00:00	258	15.83	20.33
2019-04-08 23:00:00	88	7.5	8.42
2019-04-09 00:00:00	15	4.33	1.67
2019-04-09 01:00:00	10	2.75	4.08
2019-04-09 02:00:00	3	1.67	2
2019-04-09 03:00:00	1	2.33	2.09
2019-04-09 04:00:00	1	1.75	3.17
2019-04-09 05:00:00	35	4.42	5.34
2019-04-09 06:00:00	229	16.75	17.42
2019-04-09 07:00:00	545	32.25	42.59
2019-04-09 08:00:00	586	24.5	42.83
2019-04-09 09:00:00	578	25.42	42.5
2019-04-09 10:00:00	576	29.33	43.67
2019-04-09 11:00:00	568	25.5	42.17
2019-04-09 12:00:00	558	25.84	41.67
2019-04-09 13:00:00	599	28.09	44.42
2019-04-09 14:00:00	564	25.92	42.17
2019-04-09 15:00:00	557	28.83	42.58
2019-04-09 16:00:00	592	28.84	44.5
2019-04-09 17:00:00	612	29.42	45.92
2019-04-09 18:00:00	573	31.67	44.25
2019-04-09 19:00:00	531	27.09	40.83
2019-04-09 20:00:00	329	16.83	26.08
2019-04-09 21:00:00	243	14.83	19.58
2019-04-09 22:00:00	236	13.42	19
2019-04-09 23:00:00	101	8.17	8.84
2019-04-10 00:00:00	25	4.33	2.11
2019-04-10 01:00:00	8	2.58	2.33
2019-04-10 02:00:00	4	2	2.5
2019-04-10 03:00:00	2	2.5	5.08
2019-04-10 04:00:00	3	1.67	2.34
2019-04-10 05:00:00	31	4.25	2.08
2019-04-10 06:00:00	272	14	18.08
2019-04-10 07:00:00	609	28.75	44.67
2019-04-10 08:00:00	563	24.5	42
2019-04-10 09:00:00	573	27.17	43
2019-04-10 10:00:00	565	27.42	42.5
2019-04-10 11:00:00	565	27.92	43
2019-04-10 12:00:00	564	27	42.25
2019-04-10 13:00:00	632	29.34	46.83
2019-04-10 14:00:00	569	27.42	43.08
2019-04-10 15:00:00	575	28.08	43
2019-04-10 16:00:00	593	29.83	44.84
2019-04-10 17:00:00	626	30.25	46.67
2019-04-10 18:00:00	592	33.58	46
2019-04-10 19:00:00	499	24.75	38.92
2019-04-10 20:00:00	333	17.67	26.17
2019-04-10 21:00:00	228	13.58	18.5
2019-04-10 22:00:00	240	13.75	18.92
2019-04-10 23:00:00	99	8.67	9
2019-04-11 00:00:00	36	5.55	3.11
2019-04-11 01:00:00	6	2.92	4.08
2019-04-11 02:00:00	5	1.67	2.33
2019-04-11 03:00:00	2	1.83	0.59
2019-04-11 04:00:00	2	2.75	3.75
2019-04-11 05:00:00	30	4.17	3.09
2019-04-11 06:00:00	268	14.42	17.83
2019-04-11 07:00:00	610	27.5	45.08
2019-04-11 08:00:00	544	25.33	40.58
2019-04-11 09:00:00	573	27.33	43
2019-04-11 10:00:00	566	25.5	42.08
2019-04-11 11:00:00	564	27.34	42.42
2019-04-11 12:00:00	567	27	42.58
2019-04-11 13:00:00	588	28.59	44.17
2019-04-11 14:00:00	572	26.84	43.17
2019-04-11 15:00:00	594	28.08	44.34
2019-04-11 16:00:00	570	29.59	43.42
2019-04-11 17:00:00	581	29.92	44.08
2019-04-11 18:00:00	603	33.75	46.67
2019-04-11 19:00:00	535	26.08	41.25
2019-04-11 20:00:00	391	19.67	30.34
2019-04-11 21:00:00	271	14.17	21
2019-04-11 22:00:00	271	14.5	21.58
2019-04-11 23:00:00	123	7.59	9.75
2019-04-12 00:00:00	35	4.11	2.78
2019-04-12 01:00:00	17	2.42	2.75
2019-04-12 02:00:00	9	2.5	3.33
2019-04-12 03:00:00	2	2	2.58
2019-04-12 04:00:00	6	1.92	3.67
2019-04-12 05:00:00	32	4.67	2.5
2019-04-12 06:00:00	272	14.58	18.59
2019-04-12 07:00:00	581	32.75	44.58
2019-04-12 08:00:00	574	26.83	43.42
2019-04-12 09:00:00	589	27.75	43.75
2019-04-12 10:00:00	578	28.33	43.5
2019-04-12 11:00:00	589	29.17	44.58
2019-04-12 12:00:00	586	31.75	45
2019-04-12 13:00:00	583	30.59	44.33
2019-04-12 14:00:00	513	31.33	41.33
2019-04-12 15:00:00	560	36.25	44.83
2019-04-12 16:00:00	584	32.92	45.08
2019-04-12 17:00:00	636	34.34	48.17
2019-04-12 18:00:00	661	33.59	50
2019-04-12 19:00:00	529	25.92	40.59
2019-04-12 20:00:00	424	22.92	33.67
2019-04-12 21:00:00	321	16.75	25.17
2019-04-12 22:00:00	295	16.92	23.5
2019-04-12 23:00:00	166	10.34	13.67
2019-04-13 00:00:00	93	5.67	7
2019-04-13 01:00:00	50	4.17	4.42
2019-04-13 02:00:00	25	2.33	3.33
2019-04-13 03:00:00	10	1.83	3.59
2019-04-13 04:00:00	8	2.92	5.75
2019-04-13 05:00:00	25	2.42	1.83
2019-04-13 06:00:00	100	5.33	7.33
2019-04-13 07:00:00	293	10.17	20.17
2019-04-13 08:00:00	434	13.84	30.42
2019-04-13 09:00:00	422	14.42	29.75
2019-04-13 10:00:00	438	15.08	31.17
2019-04-13 11:00:00	461	18.84	33.5
2019-04-13 12:00:00	475	20.59	35.25
2019-04-13 13:00:00	387	15.34	28.42
2019-04-13 14:00:00	357	13.75	26.17
2019-04-13 15:00:00	282	13.5	21.59
2019-04-13 16:00:00	288	14.17	21.75
2019-04-13 17:00:00	320	14.83	23.58
2019-04-13 18:00:00	314	15.08	23.92
2019-04-13 19:00:00	368	14.75	26.75
2019-04-13 20:00:00	296	12.5	22.09
2019-04-13 21:00:00	262	11.75	19.25
2019-04-13 22:00:00	219	8.17	16
2019-04-13 23:00:00	171	8.09	12.5
2019-04-14 00:00:00	147	6.45	10.44
2019-04-14 01:00:00	183	10.33	13.67
2019-04-14 02:00:00	125	9.42	10.25
2019-04-14 03:00:00	56	6	5.25
2019-04-14 04:00:00	52	3.25	3.17
2019-04-14 05:00:00	43	4.34	3.09
2019-04-14 06:00:00	137	6.5	8.67
2019-04-14 07:00:00	292	9.59	19.92
2019-04-14 08:00:00	304	10.83	21.67
2019-04-14 09:00:00	360	11.5	24.42
2019-04-14 10:00:00	495	15.92	34.42
2019-04-14 11:00:00	531	16.34	36.84
2019-04-14 12:00:00	565	18.17	39.5
2019-04-14 13:00:00	515	15	35.83
2019-04-14 14:00:00	451	14.25	32
2019-04-14 15:00:00	420	14.5	29.67
2019-04-14 16:00:00	381	14.75	28.08
2019-04-14 17:00:00	401	16.92	29.75
2019-04-14 18:00:00	286	15.17	21.83
2019-04-14 19:00:00	280	13.17	21.5
2019-04-14 20:00:00	257	13.34	19.92
2019-04-14 21:00:00	195	10.58	14.92
2019-04-14 22:00:00	123	7	9.33
2019-04-14 23:00:00	95	6.34	7.5
2019-04-15 00:00:00	28	4.78	2.44
2019-04-15 01:00:00	12	3.25	2.83
2019-04-15 02:00:00	3	1.58	1.83
2019-04-15 03:00:00	2	2.08	2.67
2019-04-15 04:00:00	7	2.92	3.5
2019-04-15 05:00:00	30	3.67	2.17
2019-04-15 06:00:00	277	15.5	19.42
2019-04-15 07:00:00	610	28.75	45.42
2019-04-15 08:00:00	573	24.58	42
2019-04-15 09:00:00	576	26.42	42.67
2019-04-15 10:00:00	577	25.17	42.75
2019-04-15 11:00:00	568	24.08	41.5
2019-04-15 12:00:00	554	25.17	41.09
2019-04-15 13:00:00	584	26.83	43.5
2019-04-15 14:00:00	562	26.92	41.92
2019-04-15 15:00:00	580	26.58	42.92
2019-04-15 16:00:00	593	29.92	44.92
2019-04-15 17:00:00	592	28.25	44.25
2019-04-15 18:00:00	603	30.67	45.83
2019-04-15 19:00:00	521	26.42	39.92
2019-04-15 20:00:00	347	16.92	27.34
2019-04-15 21:00:00	236	13.92	18.92
2019-04-15 22:00:00	243	14.5	19.67
2019-04-15 23:00:00	92	8	8.34
2019-04-16 00:00:00	21	4.45	2.33
2019-04-16 01:00:00	3	2.67	3
2019-04-16 02:00:00	2	1.92	3.58
2019-04-16 03:00:00	0	2.67	4.67
2019-04-16 04:00:00	0	1.83	2.33
2019-04-16 05:00:00	32	4.09	2.33
2019-04-16 06:00:00	263	15.92	18.5
2019-04-16 07:00:00	602	29.5	44.92
2019-04-16 08:00:00	565	24.83	42
2019-04-16 09:00:00	542	26	40.84
2019-04-16 10:00:00	571	27.75	43.25
2019-04-16 11:00:00	547	26.33	40.83
2019-04-16 12:00:00	560	25.59	41.75
2019-04-16 13:00:00	588	28.5	44.25
2019-04-16 14:00:00	563	28.25	42.42
2019-04-16 15:00:00	561	28.84	42.58
2019-04-16 16:00:00	623	30.5	46.17
2019-04-16 17:00:00	618	29	46.08
2019-04-16 18:00:00	612	33.92	47.5
2019-04-16 19:00:00	540	26.33	41.17
2019-04-16 20:00:00	338	18.34	27.17
2019-04-16 21:00:00	258	14.17	20.25
2019-04-16 22:00:00	240	13.58	19.25
2019-04-16 23:00:00	92	8.17	8.58
2019-04-17 00:00:00	20	4.33	2
2019-04-17 01:00:00	7	2.08	0.75
2019-04-17 02:00:00	1	2.42	2.25
2019-04-17 03:00:00	1	1.67	4.25
2019-04-17 04:00:00	3	2	2.25
2019-04-17 05:00:00	35	4.09	2.5
2019-04-17 06:00:00	260	14.33	17.92
2019-04-17 07:00:00	553	32.5	43.17
2019-04-17 08:00:00	517	31.5	41.17
2019-04-17 09:00:00	567	29	42.92
2019-04-17 10:00:00	561	27.58	42.5
2019-04-17 11:00:00	545	28.5	41.75
2019-04-17 12:00:00	571	26.92	42.5
2019-04-17 13:00:00	648	29.17	47.67
2019-04-17 14:00:00	533	27.67	41.33
2019-04-17 15:00:00	561	28.5	42.5
2019-04-17 16:00:00	607	31	45.67
2019-04-17 17:00:00	627	30.67	47
2019-04-17 18:00:00	614	33.09	47
2019-04-17 19:00:00	524	28.09	41.25
2019-04-17 20:00:00	393	19.25	30.25
2019-04-17 21:00:00	267	13.42	21.25
2019-04-17 22:00:00	242	13.5	19.25
2019-04-17 23:00:00	116	9.17	10.08
2019-04-18 00:00:00	43	4.11	3.11
2019-04-18 01:00:00	12	1.83	1.08
2019-04-18 02:00:00	5	2.67	2.17
2019-04-18 03:00:00	3	1.75	2.67
2019-04-18 04:00:00	4	1.75	2.25
2019-04-18 05:00:00	30	4.5	2.5
2019-04-18 06:00:00	188	10.75	12.75
2019-04-18 07:00:00	519	22.25	37.83
2019-04-18 08:00:00	515	22.5	38.08
2019-04-18 09:00:00	526	24	39.17
2019-04-18 10:00:00	536	25.5	40.42
2019-04-18 11:00:00	516	23.84	38.75
2019-04-18 12:00:00	543	24.5	40.09
2019-04-18 13:00:00	524	23.67	39.25
2019-04-18 14:00:00	539	24.33	40.08
2019-04-18 15:00:00	572	26.67	42.75
2019-04-18 16:00:00	546	27.09	41.5
2019-04-18 17:00:00	532	26.17	39.92
2019-04-18 18:00:00	557	28.08	42.25
2019-04-18 19:00:00	520	23.75	39.25
2019-04-18 20:00:00	357	17.84	27.92
2019-04-18 21:00:00	239	11.67	18.42
2019-04-18 22:00:00	231	13.08	17.92
2019-04-18 23:00:00	140	8.33	11.25
2019-04-19 00:00:00	73	4.89	5.44
2019-04-19 01:00:00	23	3.34	2.33
2019-04-19 02:00:00	12	1.92	3.09
2019-04-19 03:00:00	8	1.67	0.92
2019-04-19 04:00:00	12	2.92	1.58
2019-04-19 05:00:00	12	3.09	1.25
2019-04-19 06:00:00	114	9.92	8.34
2019-04-19 07:00:00	335	19.59	26.58
2019-04-19 08:00:00	327	18.17	25.67
2019-04-19 09:00:00	322	18.92	25.67
2019-04-19 10:00:00	338	18.83	26.5
2019-04-19 11:00:00	347	19.42	27.59
2019-04-19 12:00:00	350	21.5	28.08
2019-04-19 13:00:00	341	19.67	27.42
2019-04-19 14:00:00	329	17.42	25.75
2019-04-19 15:00:00	333	20.92	27
2019-04-19 16:00:00	341	19.83	27.5
2019-04-19 17:00:00	366	21.09	29.25
2019-04-19 18:00:00	428	21.25	32
2019-04-19 19:00:00	371	18.33	29.17
2019-04-19 20:00:00	295	16.25	23.5
2019-04-19 21:00:00	217	11.75	17.34
2019-04-19 22:00:00	160	12.25	13.58
2019-04-19 23:00:00	119	7.75	9.75
2019-04-20 00:00:00	69	5.22	5.56
2019-04-20 01:00:00	19	3.09	1.17
2019-04-20 02:00:00	8	2.09	2.17
2019-04-20 03:00:00	2	2.58	3.67
2019-04-20 04:00:00	3	2.33	4.08
2019-04-20 05:00:00	12	2.5	2.67
2019-04-20 06:00:00	71	4.75	4.25
2019-04-20 07:00:00	207	7.42	14.25
2019-04-20 08:00:00	286	9.92	19.92
2019-04-20 09:00:00	319	11.25	22.42
2019-04-20 10:00:00	356	12.42	25.25
2019-04-20 11:00:00	357	14.42	26.08
2019-04-20 12:00:00	343	14.59	25.42
2019-04-20 13:00:00	322	13.33	23.58
2019-04-20 14:00:00	301	11.09	21.59
2019-04-20 15:00:00	253	11.25	18.83
2019-04-20 16:00:00	246	11.25	18.08
2019-04-20 17:00:00	222	11.25	17.09
2019-04-20 18:00:00	247	13.42	18.67
2019-04-20 19:00:00	310	12.08	22.67
2019-04-20 20:00:00	234	9.84	17.08
2019-04-20 21:00:00	209	9.25	15.67
2019-04-20 22:00:00	184	7.67	13.33
2019-04-20 23:00:00	134	8.75	10.5
2019-04-21 00:00:00	105	6	8
2019-04-21 01:00:00	121	7.08	8.67
2019-04-21 02:00:00	97	7.83	8.09
2019-04-21 03:00:00	31	5	2.92
2019-04-21 04:00:00	26	4.17	2
2019-04-21 05:00:00	49	3.42	3.33
2019-04-21 06:00:00	126	6.92	7.83
2019-04-21 07:00:00	279	9	19.5
2019-04-21 08:00:00	299	9.59	20.25
2019-04-21 09:00:00	323	11.84	22.75
2019-04-21 10:00:00	452	13	30.92
2019-04-21 11:00:00	459	15.08	31.83
2019-04-21 12:00:00	510	15.08	35.67
2019-04-21 13:00:00	493	13.75	34.25
2019-04-21 14:00:00	408	13.5	28.92
2019-04-21 15:00:00	432	12.83	29.67
2019-04-21 16:00:00	411	14.17	29.5
2019-04-21 17:00:00	378	16.5	28.5
2019-04-21 18:00:00	263	13	20
2019-04-21 19:00:00	290	12.59	21.25
2019-04-21 20:00:00	239	12.42	18.33
2019-04-21 21:00:00	218	11.75	17.17
2019-04-21 22:00:00	150	8.5	11.25
2019-04-21 23:00:00	99	5.67	7.75
2019-04-22 00:00:00	17	4.11	1.67
2019-04-22 01:00:00	8	2.42	2.34
2019-04-22 02:00:00	6	1.75	0.58
2019-04-22 03:00:00	3	2.58	2.25
2019-04-22 04:00:00	9	1.92	1.75
2019-04-22 05:00:00	40	6.17	3.25
2019-04-22 06:00:00	271	14.5	18.42
2019-04-22 07:00:00	632	28	46.42
2019-04-22 08:00:00	545	28.33	41.58
2019-04-22 09:00:00	564	25.42	41.67
2019-04-22 10:00:00	570	25.67	42.75
2019-04-22 11:00:00	567	24.92	41.5
2019-04-22 12:00:00	551	25.67	41.08
2019-04-22 13:00:00	588	28.17	43.83
2019-04-22 14:00:00	541	26.67	41.09
2019-04-22 15:00:00	566	26.75	42.67
2019-04-22 16:00:00	562	28.58	42.5
2019-04-22 17:00:00	584	28.25	43.83
2019-04-22 18:00:00	566	36.59	45.33
2019-04-22 19:00:00	522	26.5	40.75
2019-04-22 20:00:00	322	17.67	25.42
2019-04-22 21:00:00	243	14.08	19.59
2019-04-22 22:00:00	255	13.5	19.84
2019-04-22 23:00:00	82	9.17	8
2019-04-23 00:00:00	20	3.22	2.11
2019-04-23 01:00:00	6	2	2.67
2019-04-23 02:00:00	3	3.17	4.08
2019-04-23 03:00:00	1	1.67	2.17
2019-04-23 04:00:00	5	2.58	1.34
2019-04-23 05:00:00	27	3.67	4.75
2019-04-23 06:00:00	260	14.92	17.75
2019-04-23 07:00:00	597	31.58	45.25
2019-04-23 08:00:00	565	25.58	42
2019-04-23 09:00:00	583	26.34	43
2019-04-23 10:00:00	566	25.67	42.25
2019-04-23 11:00:00	545	24.92	40.84
2019-04-23 12:00:00	565	24.42	41.25
2019-04-23 13:00:00	606	28.09	44.92
2019-04-23 14:00:00	569	26	42.34
2019-04-23 15:00:00	585	27.5	43.75
2019-04-23 16:00:00	565	30.25	43.17
2019-04-23 17:00:00	626	29.17	46.25
2019-04-23 18:00:00	591	30.42	45.5
2019-04-23 19:00:00	519	25.33	39.75
2019-04-23 20:00:00	374	19.67	29.83
2019-04-23 21:00:00	243	13.67	19.25
2019-04-23 22:00:00	241	14.42	19.17
2019-04-23 23:00:00	94	9.42	9.08
2019-04-24 00:00:00	48	3.78	3.55
2019-04-24 01:00:00	6	2.33	2.5
2019-04-24 02:00:00	0	2.42	3.34
2019-04-24 03:00:00	1	1.58	3
2019-04-24 04:00:00	3	3.33	2.84
2019-04-24 05:00:00	35	3.42	3.08
2019-04-24 06:00:00	270	14.09	18.42
2019-04-24 07:00:00	581	31.75	44.34
2019-04-24 08:00:00	595	28.84	44.5
2019-04-24 09:00:00	567	29.17	43.17
2019-04-24 10:00:00	581	29.33	43.92
2019-04-24 11:00:00	540	26.08	40.84
2019-04-24 12:00:00	559	27.84	42.42
2019-04-24 13:00:00	620	29.83	45.92
2019-04-24 14:00:00	548	25.08	40.92
2019-04-24 15:00:00	582	28.25	43.92
2019-04-24 16:00:00	563	30.92	43.17
2019-04-24 17:00:00	623	32.08	47.25
2019-04-24 18:00:00	595	32.83	46.09
2019-04-24 19:00:00	562	26.83	42.83
2019-04-24 20:00:00	355	18.92	28.25
2019-04-24 21:00:00	267	14.5	21.17
2019-04-24 22:00:00	240	14.92	19.67
2019-04-24 23:00:00	115	9.25	10.25
2019-04-25 00:00:00	29	4.78	2.89
2019-04-25 01:00:00	21	2.83	1.59
2019-04-25 02:00:00	23	7.92	5.42
2019-04-25 03:00:00	26	9.67	9.25
2019-04-25 04:00:00	7	3.25	3.59
2019-04-25 05:00:00	33	3.59	3.67
2019-04-25 06:00:00	252	13.75	16.92
2019-04-25 07:00:00	576	25.59	42.5
2019-04-25 08:00:00	553	24.5	41.08
2019-04-25 09:00:00	580	25.34	42.67
2019-04-25 10:00:00	594	26.83	44.08
2019-04-25 11:00:00	561	25.67	41.67
2019-04-25 12:00:00	560	26.17	42.17
2019-04-25 13:00:00	574	27.33	43
2019-04-25 14:00:00	565	28.34	42.75
2019-04-25 15:00:00	584	30.17	44.25
2019-04-25 16:00:00	565	29.5	43.33
2019-04-25 17:00:00	608	29.42	45.34
2019-04-25 18:00:00	535	35.17	43.67
2019-04-25 19:00:00	523	30	41.67
2019-04-25 20:00:00	388	19.17	29.92
2019-04-25 21:00:00	279	14.59	21.5
2019-04-25 22:00:00	279	13.83	21.5
2019-04-25 23:00:00	138	7.67	11
2019-04-26 00:00:00	64	4.55	4.78
2019-04-26 01:00:00	9	2	2.25
2019-04-26 02:00:00	7	2.58	3
2019-04-26 03:00:00	6	2	2
2019-04-26 04:00:00	2	2.25	2.42
2019-04-26 05:00:00	29	4.42	3
2019-04-26 06:00:00	232	14.17	16.58
2019-04-26 07:00:00	554	25.5	40.58
2019-04-26 08:00:00	500	28.42	39.42
2019-04-26 09:00:00	517	25.67	39.17
2019-04-26 10:00:00	517	24.33	39
2019-04-26 11:00:00	510	25.08	38.42
2019-04-26 12:00:00	517	27.92	39.75
2019-04-26 13:00:00	511	27.67	39.92
2019-04-26 14:00:00	495	25.25	37.84
2019-04-26 15:00:00	525	27.5	40
2019-04-26 16:00:00	530	27.92	40.75
2019-04-26 17:00:00	565	31.08	43.17
2019-04-26 18:00:00	565	31	43.92
2019-04-26 19:00:00	519	23.83	39.42
2019-04-26 20:00:00	368	19.92	29.17
2019-04-26 21:00:00	291	15.58	23
2019-04-26 22:00:00	270	16	21.33
2019-04-26 23:00:00	147	9	11.92
2019-04-27 00:00:00	105	5.89	7.78
2019-04-27 01:00:00	46	3.83	3.75
2019-04-27 02:00:00	19	2.42	3.25
2019-04-27 03:00:00	10	1.83	3.75
2019-04-27 04:00:00	9	2.75	4
2019-04-27 05:00:00	28	3.42	2.33
2019-04-27 06:00:00	99	6.84	6.58
2019-04-27 07:00:00	322	10.59	21.5
2019-04-27 08:00:00	349	12.67	25.25
2019-04-27 09:00:00	424	13.58	29.25
2019-04-27 10:00:00	433	14.25	30.5
2019-04-27 11:00:00	444	16.92	31.83
2019-04-27 12:00:00	424	17	31.08
2019-04-27 13:00:00	336	15.42	25.42
2019-04-27 14:00:00	311	13.58	22.92
2019-04-27 15:00:00	268	14.25	20.75
2019-04-27 16:00:00	303	12.09	22.25
2019-04-27 17:00:00	294	15.5	22.58
2019-04-27 18:00:00	314	14.58	23.58
2019-04-27 19:00:00	325	14.33	24.17
2019-04-27 20:00:00	275	10.67	19.67
2019-04-27 21:00:00	226	9.59	16.5
2019-04-27 22:00:00	178	9.67	13.25
2019-04-27 23:00:00	161	7.67	11.92
2019-04-28 00:00:00	128	5.89	8.89
2019-04-28 01:00:00	167	11.58	13.5
2019-04-28 02:00:00	136	9.25	10.75
2019-04-28 03:00:00	66	6.34	5.67
2019-04-28 04:00:00	41	4.67	4.5
2019-04-28 05:00:00	44	3.42	4.08
2019-04-28 06:00:00	121	6.34	8
2019-04-28 07:00:00	307	11.92	21.84
2019-04-28 08:00:00	303	15.25	23.33
2019-04-28 09:00:00	249	15.25	19.92
2019-04-28 10:00:00	380	16.5	27.75
2019-04-28 11:00:00	460	16.08	32.42
2019-04-28 12:00:00	427	18.17	31.75
2019-04-28 13:00:00	509	16.42	36
2019-04-28 14:00:00	394	14.67	28.42
2019-04-28 15:00:00	419	13	29.25
2019-04-28 16:00:00	458	13.75	31.42
2019-04-28 17:00:00	435	19	32.17
2019-04-28 18:00:00	311	13.75	23.09
2019-04-28 19:00:00	326	13.83	24.33
2019-04-28 20:00:00	254	11.83	19.17
2019-04-28 21:00:00	179	10.83	14.17
2019-04-28 22:00:00	125	6.92	9.5
2019-04-28 23:00:00	100	6.83	7.67
2019-04-29 00:00:00	48	3.89	2.67
2019-04-29 01:00:00	10	3.08	2.17
2019-04-29 02:00:00	3	1.67	3
2019-04-29 03:00:00	1	1.75	3.42
2019-04-29 04:00:00	6	3.17	2.58
2019-04-29 05:00:00	31	4.09	2.92
2019-04-29 06:00:00	278	18	20.25
2019-04-29 07:00:00	621	29.58	45.84
2019-04-29 08:00:00	518	31.84	41.58
2019-04-29 09:00:00	531	30.92	41.67
2019-04-29 10:00:00	571	26.5	42.5
2019-04-29 11:00:00	564	24.58	41.75
2019-04-29 12:00:00	571	24.42	41.92
2019-04-29 13:00:00	602	26.09	44.09
2019-04-29 14:00:00	581	26.17	43.17
2019-04-29 15:00:00	560	27.25	42.17
2019-04-29 16:00:00	573	27	42.84
2019-04-29 17:00:00	600	29.67	44.92
2019-04-29 18:00:00	583	34.42	45.33
2019-04-29 19:00:00	518	26.08	40.58
2019-04-29 20:00:00	327	17.09	26
2019-04-29 21:00:00	250	15.59	20.33
2019-04-29 22:00:00	253	15.84	20.59
2019-04-29 23:00:00	82	8.5	7.92
2019-04-30 00:00:00	24	4.78	2.22
2019-04-30 01:00:00	5	2.58	5.17
2019-04-30 02:00:00	6	2.42	1.42
2019-04-30 03:00:00	2	2.17	2.17
2019-04-30 04:00:00	5	3.17	2.83
2019-04-30 05:00:00	30	3.17	2.17
2019-04-30 06:00:00	273	16.59	19.25
2019-04-30 07:00:00	602	29.5	45.17
2019-04-30 08:00:00	575	25.25	42.42
2019-04-30 09:00:00	571	24.75	42.25
2019-04-30 10:00:00	580	26.67	43.17
2019-04-30 11:00:00	568	26.92	42.67
2019-04-30 12:00:00	566	26	42.25
2019-04-30 13:00:00	611	28.08	44.75
2019-04-30 14:00:00	549	28	42.17
2019-04-30 15:00:00	581	31.09	44.5
2019-04-30 16:00:00	600	31.5	45.59
2019-04-30 17:00:00	613	32	46.5
2019-04-30 18:00:00	621	35.33	48.34
2019-04-30 19:00:00	542	27.42	41.75
2019-04-30 20:00:00	411	20.33	32
2019-04-30 21:00:00	286	14.75	22.33
2019-04-30 22:00:00	265	15.5	21
2019-04-30 23:00:00	132	9	11.09
2019-05-01 00:00:00	67	5.11	5.11

## Sheet: PM 03280 051
Data/Hora	Intensidade(carros/hora)	Ocupacao(%)	Carga(%)
2019-04-01 00:00:00	0	0	0
2019-04-01 01:00:00	0	0	0
2019-04-01 02:00:00	0	0	0
2019-04-01 03:00:00	0	0	0
2019-04-01 04:00:00	0	0	0
2019-04-01 05:00:00	0	0	0
2019-04-01 06:00:00	0	0	0
2019-04-01 07:00:00	0	0	0
2019-04-01 08:00:00	0	0	0
2019-04-01 09:00:00	0	0	0
2019-04-01 10:00:00	0	0	0
2019-04-01 11:00:00	0	0	0
2019-04-01 12:00:00	0	0	0
2019-04-01 13:00:00	0	0	0
2019-04-01 14:00:00	0	0	0
2019-04-01 15:00:00	0	0	0
2019-04-01 16:00:00	0	0	0
2019-04-01 17:00:00	0	0	0
2019-04-01 18:00:00	0	0	0
2019-04-01 19:00:00	0	0	0
2019-04-01 20:00:00	0	0	0
2019-04-01 21:00:00	0	0	0
2019-04-01 22:00:00	0	0	0
2019-04-01 23:00:00	0	0	0
2019-04-02 00:00:00	0	0	0
2019-04-02 01:00:00	0	0	0
2019-04-02 02:00:00	0	0	0
2019-04-02 03:00:00	0	0	0
2019-04-02 04:00:00	0	0	0
2019-04-02 05:00:00	0	0	0
2019-04-02 06:00:00	0	0	0
2019-04-02 07:00:00	0	0	0
2019-04-02 08:00:00	0	0	0
2019-04-02 09:00:00	0	0	0
2019-04-02 10:00:00	0	0	0
2019-04-02 11:00:00	0	0	0
2019-04-02 12:00:00	0	0	0
2019-04-02 13:00:00	0	0	0
2019-04-02 14:00:00	0	0	0
2019-04-02 15:00:00	0	0	0
2019-04-02 16:00:00	0	0	0
2019-04-02 17:00:00	0	0	0
2019-04-02 18:00:00	0	0	0
2019-04-02 19:00:00	0	0	0
2019-04-02 20:00:00	0	0	0
2019-04-02 21:00:00	0	0	0
2019-04-02 22:00:00	0	0	0
2019-04-02 23:00:00	0	0	0
2019-04-03 00:00:00	0	0	0
2019-04-03 01:00:00	0	0	0
2019-04-03 02:00:00	0	0	0
2019-04-03 03:00:00	0	0	0
2019-04-03 04:00:00	0	0	0
2019-04-03 05:00:00	0	0	0
2019-04-03 06:00:00	0	0	0
2019-04-03 07:00:00	0	0	0
2019-04-03 08:00:00	0	0	0
2019-04-03 09:00:00	0	0	0
2019-04-03 10:00:00	0	0	0
2019-04-03 11:00:00	0	0	0
2019-04-03 12:00:00	0	0	0
2019-04-03 13:00:00	0	0	0
2019-04-03 14:00:00	0	0	0
2019-04-03 15:00:00	0	0	0
2019-04-03 16:00:00	0	0	0
2019-04-03 17:00:00	0	0	0
2019-04-03 18:00:00	0	0	0
2019-04-03 19:00:00	0	0	0
2019-04-03 20:00:00	0	0	0
2019-04-03 21:00:00	0	0	0
2019-04-03 22:00:00	0	0	0
2019-04-03 23:00:00	0	0	0
2019-04-04 00:00:00	0	0	0
2019-04-04 01:00:00	0	0	0
2019-04-04 02:00:00	0	0	0
2019-04-04 03:00:00	0	0	0
2019-04-04 04:00:00	0	0	0
2019-04-04 05:00:00	0	0	0
2019-04-04 06:00:00	0	0	0
2019-04-04 07:00:00	0	0	0
2019-04-04 08:00:00	0	0	0
2019-04-04 09:00:00	0	0	0
2019-04-04 10:00:00	0	0	0
2019-04-04 11:00:00	0	0	0
2019-04-04 12:00:00	0	0	0
2019-04-04 13:00:00	0	0	0
2019-04-04 14:00:00	0	0	0
2019-04-04 15:00:00	0	0	0
2019-04-04 16:00:00	0	0	0
2019-04-04 17:00:00	0	0	0
2019-04-04 18:00:00	0	0	0
2019-04-04 19:00:00	0	0	0
2019-04-04 20:00:00	0	0	0
2019-04-04 21:00:00	0	0	0
2019-04-04 22:00:00	0	0	0
2019-04-04 23:00:00	0	0	0
2019-04-05 00:00:00	0	0	0
2019-04-05 01:00:00	0	0	0
2019-04-05 02:00:00	0	0	0
2019-04-05 03:00:00	0	0	0
2019-04-05 04:00:00	0	0	0
2019-04-05 05:00:00	0	0	0
2019-04-05 06:00:00	0	0	0
2019-04-05 07:00:00	0	0	0
2019-04-05 08:00:00	0	0	0
2019-04-05 09:00:00	0	0	0
2019-04-05 10:00:00	0	0	0
2019-04-05 11:00:00	0	0	0
2019-04-05 12:00:00	0	0	0
2019-04-05 13:00:00	0	0	0
2019-04-05 14:00:00	0	0	0
2019-04-05 15:00:00	0	0	0
2019-04-05 16:00:00	0	0	0
2019-04-05 17:00:00	0	0	0
2019-04-05 18:00:00	0	0	0
2019-04-05 19:00:00	0	0	0
2019-04-05 20:00:00	0	0	0
2019-04-05 21:00:00	0	0	0
2019-04-05 22:00:00	0	0	0
2019-04-05 23:00:00	0	0	0
2019-04-06 00:00:00	0	0	0
2019-04-06 01:00:00	0	0	0
2019-04-06 02:00:00	0	0	0
2019-04-06 03:00:00	0	0	0
2019-04-06 04:00:00	0	0	0
2019-04-06 05:00:00	0	0	0
2019-04-06 06:00:00	0	0	0
2019-04-06 07:00:00	0	0	0
2019-04-06 08:00:00	0	0	0
2019-04-06 09:00:00	0	0	0
2019-04-06 10:00:00	0	0	0
2019-04-06 11:00:00	0	0	0
2019-04-06 12:00:00	0	0	0
2019-04-06 13:00:00	0	0	0
2019-04-06 14:00:00	0	0	0
2019-04-06 15:00:00	0	0	0
2019-04-06 16:00:00	0	0	0
2019-04-06 17:00:00	0	0	0
2019-04-06 18:00:00	0	0	0
2019-04-06 19:00:00	0	0	0
2019-04-06 20:00:00	0	0	0
2019-04-06 21:00:00	0	0	0
2019-04-06 22:00:00	0	0	0
2019-04-06 23:00:00	0	0	0
2019-04-07 00:00:00	0	0	0
2019-04-07 01:00:00	0	0	0
2019-04-07 02:00:00	0	0	0
2019-04-07 03:00:00	0	0	0
2019-04-07 04:00:00	0	0	0
2019-04-07 05:00:00	0	0	0
2019-04-07 06:00:00	0	0	0
2019-04-07 07:00:00	0	0	0
2019-04-07 08:00:00	0	0	0
2019-04-07 09:00:00	0	0	0
2019-04-07 10:00:00	0	0	0
2019-04-07 11:00:00	0	0	0
2019-04-07 12:00:00	0	0	0
2019-04-07 13:00:00	0	0	0
2019-04-07 14:00:00	0	0	0
2019-04-07 15:00:00	0	0	0
2019-04-07 16:00:00	0	0	0
2019-04-07 17:00:00	0	0	0
2019-04-07 18:00:00	0	0	0
2019-04-07 19:00:00	0	0	0
2019-04-07 20:00:00	0	0	0
2019-04-07 21:00:00	0	0	0
2019-04-07 22:00:00	0	0	0
2019-04-07 23:00:00	0	0	0
2019-04-08 00:00:00	0	0	0
2019-04-08 01:00:00	0	0	0
2019-04-08 02:00:00	0	0	0
2019-04-08 03:00:00	0	0	0
2019-04-08 04:00:00	0	0	0
2019-04-08 05:00:00	0	0	0
2019-04-08 06:00:00	0	0	0
2019-04-08 07:00:00	0	0	0
2019-04-08 08:00:00	0	0	0
2019-04-08 09:00:00	0	0	0
2019-04-08 10:00:00	0	0	0
2019-04-08 11:00:00	0	0	0
2019-04-08 12:00:00	0	0	0
2019-04-08 13:00:00	0	0	0
2019-04-08 14:00:00	0	0	0
2019-04-08 15:00:00	0	0	0
2019-04-08 16:00:00	0	0	0
2019-04-08 17:00:00	0	0	0
2019-04-08 18:00:00	0	0	0
2019-04-08 19:00:00	0	0	0
2019-04-08 20:00:00	0	0	0
2019-04-08 21:00:00	0	0	0
2019-04-08 22:00:00	0	0	0
2019-04-08 23:00:00	0	0	0
2019-04-09 00:00:00	0	0	0
2019-04-09 01:00:00	0	0	0
2019-04-09 02:00:00	0	0	0
2019-04-09 03:00:00	0	0	0
2019-04-09 04:00:00	0	0	0
2019-04-09 05:00:00	0	0	0
2019-04-09 06:00:00	0	0	0
2019-04-09 07:00:00	0	0	0
2019-04-09 08:00:00	0	0	0
2019-04-09 09:00:00	0	0	0
2019-04-09 10:00:00	0	0	0
2019-04-09 11:00:00	0	0	0
2019-04-09 12:00:00	0	0	0
2019-04-09 13:00:00	0	0	0
2019-04-09 14:00:00	0	0	0
2019-04-09 15:00:00	0	0	0
2019-04-09 16:00:00	0	0	0
2019-04-09 17:00:00	0	0	0
2019-04-09 18:00:00	0	0	0
2019-04-09 19:00:00	0	0	0
2019-04-09 20:00:00	0	0	0
2019-04-09 21:00:00	0	0	0
2019-04-09 22:00:00	0	0	0
2019-04-09 23:00:00	0	0	0
2019-04-10 00:00:00	0	0	0
2019-04-10 01:00:00	0	0	0
2019-04-10 02:00:00	0	0	0
2019-04-10 03:00:00	0	0	0
2019-04-10 04:00:00	0	0	0
2019-04-10 05:00:00	0	0	0
2019-04-10 06:00:00	0	0	0
2019-04-10 07:00:00	0	0	0
2019-04-10 08:00:00	0	0	0
2019-04-10 09:00:00	0	0	0
2019-04-10 10:00:00	0	0	0
2019-04-10 11:00:00	0	0	0
2019-04-10 12:00:00	0	0	0
2019-04-10 13:00:00	0	0	0
2019-04-10 14:00:00	0	0	0
2019-04-10 15:00:00	0	0	0
2019-04-10 16:00:00	0	0	0
2019-04-10 17:00:00	0	0	0
2019-04-10 18:00:00	0	0	0
2019-04-10 19:00:00	0	0	0
2019-04-10 20:00:00	0	0	0
2019-04-10 21:00:00	0	0	0
2019-04-10 22:00:00	0	0	0
2019-04-10 23:00:00	0	0	0
2019-04-11 00:00:00	0	0	0
2019-04-11 01:00:00	0	0	0
2019-04-11 02:00:00	0	0	0
2019-04-11 03:00:00	0	0	0
2019-04-11 04:00:00	0	0	0
2019-04-11 05:00:00	0	0	0
2019-04-11 06:00:00	0	0	0
2019-04-11 07:00:00	0	0	0
2019-04-11 08:00:00	0	0	0
2019-04-11 09:00:00	0	0	0
2019-04-11 10:00:00	0	0	0
2019-04-11 11:00:00	0	0	0
2019-04-11 12:00:00	0	0	0
2019-04-11 13:00:00	0	0	0
2019-04-11 14:00:00	0	0	0
2019-04-11 15:00:00	0	0	0
2019-04-11 16:00:00	0	0	0
2019-04-11 17:00:00	0	0	0
2019-04-11 18:00:00	0	0	0
2019-04-11 19:00:00	0	0	0
2019-04-11 20:00:00	0	0	0
2019-04-11 21:00:00	0	0	0
2019-04-11 22:00:00	0	0	0
2019-04-11 23:00:00	0	0	0
2019-04-12 00:00:00	0	0	0
2019-04-12 01:00:00	0	0	0
2019-04-12 02:00:00	0	0	0
2019-04-12 03:00:00	0	0	0
2019-04-12 04:00:00	0	0	0
2019-04-12 05:00:00	0	0	0
2019-04-12 06:00:00	0	0	0
2019-04-12 07:00:00	0	0	0
2019-04-12 08:00:00	0	0	0
2019-04-12 09:00:00	0	0	0
2019-04-12 10:00:00	0	0	0
2019-04-12 11:00:00	0	0	0
2019-04-12 12:00:00	0	0	0
2019-04-12 13:00:00	0	0	0
2019-04-12 14:00:00	0	0	0
2019-04-12 15:00:00	0	0	0
2019-04-12 16:00:00	0	0	0
2019-04-12 17:00:00	0	0	0
2019-04-12 18:00:00	0	0	0
2019-04-12 19:00:00	0	0	0
2019-04-12 20:00:00	0	0	0
2019-04-12 21:00:00	0	0	0
2019-04-12 22:00:00	0	0	0
2019-04-12 23:00:00	0	0	0
2019-04-13 00:00:00	0	0	0
2019-04-13 01:00:00	0	0	0
2019-04-13 02:00:00	0	0	0
2019-04-13 03:00:00	0	0	0
2019-04-13 04:00:00	0	0	0
2019-04-13 05:00:00	0	0	0
2019-04-13 06:00:00	0	0	0
2019-04-13 07:00:00	0	0	0
2019-04-13 08:00:00	0	0	0
2019-04-13 09:00:00	0	0	0
2019-04-13 10:00:00	0	0	0
2019-04-13 11:00:00	0	0	0
2019-04-13 12:00:00	0	0	0
2019-04-13 13:00:00	0	0	0
2019-04-13 14:00:00	0	0	0
2019-04-13 15:00:00	0	0	0
2019-04-13 16:00:00	0	0	0
2019-04-13 17:00:00	0	0	0
2019-04-13 18:00:00	0	0	0
2019-04-13 19:00:00	0	0	0
2019-04-13 20:00:00	0	0	0
2019-04-13 21:00:00	0	0	0
2019-04-13 22:00:00	0	0	0
2019-04-13 23:00:00	0	0	0
2019-04-14 00:00:00	0	0	0
2019-04-14 01:00:00	0	0	0
2019-04-14 02:00:00	0	0	0
2019-04-14 03:00:00	0	0	0
2019-04-14 04:00:00	0	0	0
2019-04-14 05:00:00	0	0	0
2019-04-14 06:00:00	0	0	0
2019-04-14 07:00:00	0	0	0
2019-04-14 08:00:00	0	0	0
2019-04-14 09:00:00	0	0	0
2019-04-14 10:00:00	0	0	0
2019-04-14 11:00:00	0	0	0
2019-04-14 12:00:00	0	0	0
2019-04-14 13:00:00	0	0	0
2019-04-14 14:00:00	0	0	0
2019-04-14 15:00:00	0	0	0
2019-04-14 16:00:00	0	0	0
2019-04-14 17:00:00	0	0	0
2019-04-14 18:00:00	0	0	0
2019-04-14 19:00:00	0	0	0
2019-04-14 20:00:00	0	0	0
2019-04-14 21:00:00	0	0	0
2019-04-14 22:00:00	0	0	0
2019-04-14 23:00:00	0	0	0
2019-04-15 00:00:00	0	0	0
2019-04-15 01:00:00	0	0	0
2019-04-15 02:00:00	0	0	0
2019-04-15 03:00:00	0	0	0
2019-04-15 04:00:00	0	0	0
2019-04-15 05:00:00	0	0	0
2019-04-15 06:00:00	0	0	0
2019-04-15 07:00:00	0	0	0
2019-04-15 08:00:00	0	0	0
2019-04-15 09:00:00	0	0	0
2019-04-15 10:00:00	0	0	0
2019-04-15 11:00:00	0	0	0
2019-04-15 12:00:00	0	0	0
2019-04-15 13:00:00	0	0	0
2019-04-15 14:00:00	0	0	0
2019-04-15 15:00:00	0	0	0
2019-04-15 16:00:00	0	0	0
2019-04-15 17:00:00	0	0	0
2019-04-15 18:00:00	0	0	0
2019-04-15 19:00:00	0	0	0
2019-04-15 20:00:00	0	0	0
2019-04-15 21:00:00	0	0	0
2019-04-15 22:00:00	0	0	0
2019-04-15 23:00:00	0	0	0
2019-04-16 00:00:00	0	0	0
2019-04-16 01:00:00	0	0	0
2019-04-16 02:00:00	0	0	0
2019-04-16 03:00:00	0	0	0
2019-04-16 04:00:00	0	0	0
2019-04-16 05:00:00	0	0	0
2019-04-16 06:00:00	0	0	0
2019-04-16 07:00:00	0	0	0
2019-04-16 08:00:00	0	0	0
2019-04-16 09:00:00	0	0	0
2019-04-16 10:00:00	0	0	0
2019-04-16 11:00:00	0	0	0
2019-04-16 12:00:00	0	0	0
2019-04-16 13:00:00	0	0	0
2019-04-16 14:00:00	0	0	0
2019-04-16 15:00:00	0	0	0
2019-04-16 16:00:00	0	0	0
2019-04-16 17:00:00	0	0	0
2019-04-16 18:00:00	0	0	0
2019-04-16 19:00:00	0	0	0
2019-04-16 20:00:00	0	0	0
2019-04-16 21:00:00	0	0	0
2019-04-16 22:00:00	0	0	0
2019-04-16 23:00:00	0	0	0
2019-04-17 00:00:00	0	0	0
2019-04-17 01:00:00	0	0	0
2019-04-17 02:00:00	0	0	0
2019-04-17 03:00:00	0	0	0
2019-04-17 04:00:00	0	0	0
2019-04-17 05:00:00	0	0	0
2019-04-17 06:00:00	0	0	0
2019-04-17 07:00:00	0	0	0
2019-04-17 08:00:00	0	0	0
2019-04-17 09:00:00	0	0	0
2019-04-17 10:00:00	0	0	0
2019-04-17 11:00:00	0	0	0
2019-04-17 12:00:00	0	0	0
2019-04-17 13:00:00	0	0	0
2019-04-17 14:00:00	0	0	0
2019-04-17 15:00:00	0	0	0
2019-04-17 16:00:00	0	0	0
2019-04-17 17:00:00	0	0	0
2019-04-17 18:00:00	0	0	0
2019-04-17 19:00:00	0	0	0
2019-04-17 20:00:00	0	0	0
2019-04-17 21:00:00	0	0	0
2019-04-17 22:00:00	0	0	0
2019-04-17 23:00:00	0	0	0
2019-04-18 00:00:00	0	0	0
2019-04-18 01:00:00	0	0	0
2019-04-18 02:00:00	0	0	0
2019-04-18 03:00:00	0	0	0
2019-04-18 04:00:00	0	0	0
2019-04-18 05:00:00	0	0	0
2019-04-18 06:00:00	0	0	0
2019-04-18 07:00:00	0	0	0
2019-04-18 08:00:00	0	0	0
2019-04-18 09:00:00	0	0	0
2019-04-18 10:00:00	0	0	0
2019-04-18 11:00:00	0	0	0
2019-04-18 12:00:00	0	0	0
2019-04-18 13:00:00	0	0	0
2019-04-18 14:00:00	0	0	0
2019-04-18 15:00:00	0	0	0
2019-04-18 16:00:00	0	0	0
2019-04-18 17:00:00	0	0	0
2019-04-18 18:00:00	0	0	0
2019-04-18 19:00:00	0	0	0
2019-04-18 20:00:00	0	0	0
2019-04-18 21:00:00	0	0	0
2019-04-18 22:00:00	0	0	0
2019-04-18 23:00:00	0	0	0
2019-04-19 00:00:00	0	0	0
2019-04-19 01:00:00	0	0	0
2019-04-19 02:00:00	0	0	0
2019-04-19 03:00:00	0	0	0
2019-04-19 04:00:00	0	0	0
2019-04-19 05:00:00	0	0	0
2019-04-19 06:00:00	0	0	0
2019-04-19 07:00:00	0	0	0
2019-04-19 08:00:00	0	0	0
2019-04-19 09:00:00	0	0	0
2019-04-19 10:00:00	0	0	0
2019-04-19 11:00:00	0	0	0
2019-04-19 12:00:00	0	0	0
2019-04-19 13:00:00	0	0	0
2019-04-19 14:00:00	0	0	0
2019-04-19 15:00:00	0	0	0
2019-04-19 16:00:00	0	0	0
2019-04-19 17:00:00	0	0	0
2019-04-19 18:00:00	0	0	0
2019-04-19 19:00:00	0	0	0
2019-04-19 20:00:00	0	0	0
2019-04-19 21:00:00	0	0	0
2019-04-19 22:00:00	0	0	0
2019-04-19 23:00:00	0	0	0
2019-04-20 00:00:00	0	0	0
2019-04-20 01:00:00	0	0	0
2019-04-20 02:00:00	0	0	0
2019-04-20 03:00:00	0	0	0
2019-04-20 04:00:00	0	0	0
2019-04-20 05:00:00	0	0	0
2019-04-20 06:00:00	0	0	0
2019-04-20 07:00:00	0	0	0
2019-04-20 08:00:00	0	0	0
2019-04-20 09:00:00	0	0	0
2019-04-20 10:00:00	0	0	0
2019-04-20 11:00:00	0	0	0
2019-04-20 12:00:00	0	0	0
2019-04-20 13:00:00	0	0	0
2019-04-20 14:00:00	0	0	0
2019-04-20 15:00:00	0	0	0
2019-04-20 16:00:00	0	0	0
2019-04-20 17:00:00	0	0	0
2019-04-20 18:00:00	0	0	0
2019-04-20 19:00:00	0	0	0
2019-04-20 20:00:00	0	0	0
2019-04-20 21:00:00	0	0	0
2019-04-20 22:00:00	0	0	0
2019-04-20 23:00:00	0	0	0
2019-04-21 00:00:00	0	0	0
2019-04-21 01:00:00	0	0	0
2019-04-21 02:00:00	0	0	0
2019-04-21 03:00:00	0	0	0
2019-04-21 04:00:00	0	0	0
2019-04-21 05:00:00	0	0	0
2019-04-21 06:00:00	0	0	0
2019-04-21 07:00:00	0	0	0
2019-04-21 08:00:00	0	0	0
2019-04-21 09:00:00	0	0	0
2019-04-21 10:00:00	0	0	0
2019-04-21 11:00:00	0	0	0
2019-04-21 12:00:00	0	0	0
2019-04-21 13:00:00	0	0	0
2019-04-21 14:00:00	0	0	0
2019-04-21 15:00:00	0	0	0
2019-04-21 16:00:00	0	0	0
2019-04-21 17:00:00	0	0	0
2019-04-21 18:00:00	0	0	0
2019-04-21 19:00:00	0	0	0
2019-04-21 20:00:00	0	0	0
2019-04-21 21:00:00	0	0	0
2019-04-21 22:00:00	0	0	0
2019-04-21 23:00:00	0	0	0
2019-04-22 00:00:00	0	0	0
2019-04-22 01:00:00	0	0	0
2019-04-22 02:00:00	0	0	0
2019-04-22 03:00:00	0	0	0
2019-04-22 04:00:00	0	0	0
2019-04-22 05:00:00	0	0	0
2019-04-22 06:00:00	0	0	0
2019-04-22 07:00:00	0	0	0
2019-04-22 08:00:00	0	0	0
2019-04-22 09:00:00	0	0	0
2019-04-22 10:00:00	0	0	0
2019-04-22 11:00:00	0	0	0
2019-04-22 12:00:00	0	0	0
2019-04-22 13:00:00	0	0	0
2019-04-22 14:00:00	0	0	0
2019-04-22 15:00:00	0	0	0
2019-04-22 16:00:00	0	0	0
2019-04-22 17:00:00	0	0	0
2019-04-22 18:00:00	0	0	0
2019-04-22 19:00:00	0	0	0
2019-04-22 20:00:00	0	0	0
2019-04-22 21:00:00	0	0	0
2019-04-22 22:00:00	0	0	0
2019-04-22 23:00:00	0	0	0
2019-04-23 00:00:00	0	0	0
2019-04-23 01:00:00	0	0	0
2019-04-23 02:00:00	0	0	0
2019-04-23 03:00:00	0	0	0
2019-04-23 04:00:00	0	0	0
2019-04-23 05:00:00	0	0	0
2019-04-23 06:00:00	0	0	0
2019-04-23 07:00:00	0	0	0
2019-04-23 08:00:00	0	0	0
2019-04-23 09:00:00	0	0	0
2019-04-23 10:00:00	0	0	0
2019-04-23 11:00:00	0	0	0
2019-04-23 12:00:00	0	0	0
2019-04-23 13:00:00	0	0	0
2019-04-23 14:00:00	0	0	0
2019-04-23 15:00:00	0	0	0
2019-04-23 16:00:00	0	0	0
2019-04-23 17:00:00	0	0	0
2019-04-23 18:00:00	0	0	0
2019-04-23 19:00:00	0	0	0
2019-04-23 20:00:00	0	0	0
2019-04-23 21:00:00	0	0	0
2019-04-23 22:00:00	0	0	0
2019-04-23 23:00:00	0	0	0
2019-04-24 00:00:00	0	0	0
2019-04-24 01:00:00	0	0	0
2019-04-24 02:00:00	0	0	0
2019-04-24 03:00:00	0	0	0
2019-04-24 04:00:00	0	0	0
2019-04-24 05:00:00	0	0	0
2019-04-24 06:00:00	0	0	0
2019-04-24 07:00:00	0	0	0
2019-04-24 08:00:00	0	0	0
2019-04-24 09:00:00	0	0	0
2019-04-24 10:00:00	0	0	0
2019-04-24 11:00:00	0	0	0
2019-04-24 12:00:00	0	0	0
2019-04-24 13:00:00	0	0	0
2019-04-24 14:00:00	0	0	0
2019-04-24 15:00:00	0	0	0
2019-04-24 16:00:00	0	0	0
2019-04-24 17:00:00	0	0	0
2019-04-24 18:00:00	0	0	0
2019-04-24 19:00:00	0	0	0
2019-04-24 20:00:00	0	0	0
2019-04-24 21:00:00	0	0	0
2019-04-24 22:00:00	0	0	0
2019-04-24 23:00:00	0	0	0
2019-04-25 00:00:00	0	0	0
2019-04-25 01:00:00	0	0	0
2019-04-25 02:00:00	0	0	0
2019-04-25 03:00:00	0	0	0
2019-04-25 04:00:00	0	0	0
2019-04-25 05:00:00	0	0	0
2019-04-25 06:00:00	0	0	0
2019-04-25 07:00:00	0	0	0
2019-04-25 08:00:00	0	0	0
2019-04-25 09:00:00	0	0	0
2019-04-25 10:00:00	0	0	0
2019-04-25 11:00:00	0	0	0
2019-04-25 12:00:00	0	0	0
2019-04-25 13:00:00	0	0	0
2019-04-25 14:00:00	0	0	0
2019-04-25 15:00:00	0	0	0
2019-04-25 16:00:00	0	0	0
2019-04-25 17:00:00	0	0	0
2019-04-25 18:00:00	0	0	0
2019-04-25 19:00:00	0	0	0
2019-04-25 20:00:00	0	0	0
2019-04-25 21:00:00	0	0	0
2019-04-25 22:00:00	0	0	0
2019-04-25 23:00:00	0	0	0
2019-04-26 00:00:00	0	0	0
2019-04-26 01:00:00	0	0	0
2019-04-26 02:00:00	0	0	0
2019-04-26 03:00:00	0	0	0
2019-04-26 04:00:00	0	0	0
2019-04-26 05:00:00	0	0	0
2019-04-26 06:00:00	0	0	0
2019-04-26 07:00:00	0	0	0
2019-04-26 08:00:00	0	0	0
2019-04-26 09:00:00	0	0	0
2019-04-26 10:00:00	0	0	0
2019-04-26 11:00:00	0	0	0
2019-04-26 12:00:00	0	0	0
2019-04-26 13:00:00	0	0	0
2019-04-26 14:00:00	0	0	0
2019-04-26 15:00:00	0	0	0
2019-04-26 16:00:00	0	0	0
2019-04-26 17:00:00	0	0	0
2019-04-26 18:00:00	0	0	0
2019-04-26 19:00:00	0	0	0
2019-04-26 20:00:00	0	0	0
2019-04-26 21:00:00	0	0	0
2019-04-26 22:00:00	0	0	0
2019-04-26 23:00:00	0	0	0
2019-04-27 00:00:00	0	0	0
2019-04-27 01:00:00	0	0	0
2019-04-27 02:00:00	0	0	0
2019-04-27 03:00:00	0	0	0
2019-04-27 04:00:00	0	0	0
2019-04-27 05:00:00	0	0	0
2019-04-27 06:00:00	0	0	0
2019-04-27 07:00:00	0	0	0
2019-04-27 08:00:00	0	0	0
2019-04-27 09:00:00	0	0	0
2019-04-27 10:00:00	0	0	0
2019-04-27 11:00:00	0	0	0
2019-04-27 12:00:00	0	0	0
2019-04-27 13:00:00	0	0	0
2019-04-27 14:00:00	0	0	0
2019-04-27 15:00:00	0	0	0
2019-04-27 16:00:00	0	0	0
2019-04-27 17:00:00	0	0	0
2019-04-27 18:00:00	0	0	0
2019-04-27 19:00:00	0	0	0
2019-04-27 20:00:00	0	0	0
2019-04-27 21:00:00	0	0	0
2019-04-27 22:00:00	0	0	0
2019-04-27 23:00:00	0	0	0
2019-04-28 00:00:00	0	0	0
2019-04-28 01:00:00	0	0	0
2019-04-28 02:00:00	0	0	0
2019-04-28 03:00:00	0	0	0
2019-04-28 04:00:00	0	0	0
2019-04-28 05:00:00	0	0	0
2019-04-28 06:00:00	0	0	0
2019-04-28 07:00:00	0	0	0
2019-04-28 08:00:00	0	0	0
2019-04-28 09:00:00	0	0	0
2019-04-28 10:00:00	0	0	0
2019-04-28 11:00:00	0	0	0
2019-04-28 12:00:00	0	0	0
2019-04-28 13:00:00	0	0	0
2019-04-28 14:00:00	0	0	0
2019-04-28 15:00:00	0	0	0
2019-04-28 16:00:00	0	0	0
2019-04-28 17:00:00	0	0	0
2019-04-28 18:00:00	0	0	0
2019-04-28 19:00:00	0	0	0
2019-04-28 20:00:00	0	0	0
2019-04-28 21:00:00	0	0	0
2019-04-28 22:00:00	0	0	0
2019-04-28 23:00:00	0	0	0
2019-04-29 00:00:00	0	0	0
2019-04-29 01:00:00	0	0	0
2019-04-29 02:00:00	0	0	0
2019-04-29 03:00:00	0	0	0
2019-04-29 04:00:00	0	0	0
2019-04-29 05:00:00	0	0	0
2019-04-29 06:00:00	0	0	0
2019-04-29 07:00:00	0	0	0
2019-04-29 08:00:00	0	0	0
2019-04-29 09:00:00	0	0	0
2019-04-29 10:00:00	0	0	0
2019-04-29 11:00:00	0	0	0
2019-04-29 12:00:00	0	0	0
2019-04-29 13:00:00	0	0	0
2019-04-29 14:00:00	0	0	0
2019-04-29 15:00:00	0	0	0
2019-04-29 16:00:00	0	0	0
2019-04-29 17:00:00	0	0	0
2019-04-29 18:00:00	0	0	0
2019-04-29 19:00:00	0	0	0
2019-04-29 20:00:00	0	0	0
2019-04-29 21:00:00	0	0	0
2019-04-29 22:00:00	0	0	0
2019-04-29 23:00:00	0	0	0
2019-04-30 00:00:00	0	0	0
2019-04-30 01:00:00	0	0	0
2019-04-30 02:00:00	0	0	0
2019-04-30 03:00:00	0	0	0
2019-04-30 04:00:00	0	0	0
2019-04-30 05:00:00	0	0	0
2019-04-30 06:00:00	0	0	0
2019-04-30 07:00:00	0	0	0
2019-04-30 08:00:00	0	0	0
2019-04-30 09:00:00	0	0	0
2019-04-30 10:00:00	0	0	0
2019-04-30 11:00:00	0	0	0
2019-04-30 12:00:00	0	0	0
2019-04-30 13:00:00	0	0	0
2019-04-30 14:00:00	0	0	0
2019-04-30 15:00:00	0	0	0
2019-04-30 16:00:00	0	0	0
2019-04-30 17:00:00	0	0	0
2019-04-30 18:00:00	0	0	0
2019-04-30 19:00:00	0	0	0
2019-04-30 20:00:00	0	0	0
2019-04-30 21:00:00	0	0	0
2019-04-30 22:00:00	0	0	0
2019-04-30 23:00:00	0	0	0
2019-05-01 00:00:00	0	0	0

## Sheet: PM 03280 052
Data/Hora	Intensidade(carros/hora)	Ocupacao(%)	Carga(%)
2019-04-01 00:00:00	0	0	0
2019-04-01 01:00:00	0	0	0
2019-04-01 02:00:00	0	0	0
2019-04-01 03:00:00	0	0	0
2019-04-01 04:00:00	0	0	0
2019-04-01 05:00:00	0	0	0
2019-04-01 06:00:00	0	0	0
2019-04-01 07:00:00	0	0	0
2019-04-01 08:00:00	0	0	0
2019-04-01 09:00:00	0	0	0
2019-04-01 10:00:00	0	0	0
2019-04-01 11:00:00	0	0	0
2019-04-01 12:00:00	0	0	0
2019-04-01 13:00:00	0	0	0
2019-04-01 14:00:00	0	0	0
2019-04-01 15:00:00	0	0	0
2019-04-01 16:00:00	0	0	0
2019-04-01 17:00:00	0	0	0
2019-04-01 18:00:00	0	0	0
2019-04-01 19:00:00	0	0	0
2019-04-01 20:00:00	0	0	0
2019-04-01 21:00:00	0	0	0
2019-04-01 22:00:00	0	0	0
2019-04-01 23:00:00	0	0	0
2019-04-02 00:00:00	0	0	0
2019-04-02 01:00:00	0	0	0
2019-04-02 02:00:00	0	0	0
2019-04-02 03:00:00	0	0	0
2019-04-02 04:00:00	0	0	0
2019-04-02 05:00:00	0	0	0
2019-04-02 06:00:00	0	0	0
2019-04-02 07:00:00	0	0	0
2019-04-02 08:00:00	0	0	0
2019-04-02 09:00:00	0	0	0
2019-04-02 10:00:00	0	0	0
2019-04-02 11:00:00	0	0	0
2019-04-02 12:00:00	0	0	0
2019-04-02 13:00:00	0	0	0
2019-04-02 14:00:00	0	0	0
2019-04-02 15:00:00	0	0	0
2019-04-02 16:00:00	0	0	0
2019-04-02 17:00:00	0	0	0
2019-04-02 18:00:00	0	0	0
2019-04-02 19:00:00	0	0	0
2019-04-02 20:00:00	0	0	0
2019-04-02 21:00:00	0	0	0
2019-04-02 22:00:00	0	0	0
2019-04-02 23:00:00	0	0	0
2019-04-03 00:00:00	0	0	0
2019-04-03 01:00:00	0	0	0
2019-04-03 02:00:00	0	0	0
2019-04-03 03:00:00	0	0	0
2019-04-03 04:00:00	0	0	0
2019-04-03 05:00:00	0	0	0
2019-04-03 06:00:00	0	0	0
2019-04-03 07:00:00	0	0	0
2019-04-03 08:00:00	0	0	0
2019-04-03 09:00:00	0	0	0
2019-04-03 10:00:00	0	0	0
2019-04-03 11:00:00	0	0	0
2019-04-03 12:00:00	0	0	0
2019-04-03 13:00:00	0	0	0
2019-04-03 14:00:00	0	0	0
2019-04-03 15:00:00	0	0	0
2019-04-03 16:00:00	0	0	0
2019-04-03 17:00:00	0	0	0
2019-04-03 18:00:00	0	0	0
2019-04-03 19:00:00	0	0	0
2019-04-03 20:00:00	0	0	0
2019-04-03 21:00:00	0	0	0
2019-04-03 22:00:00	0	0	0
2019-04-03 23:00:00	0	0	0
2019-04-04 00:00:00	0	0	0
2019-04-04 01:00:00	0	0	0
2019-04-04 02:00:00	0	0	0
2019-04-04 03:00:00	0	0	0
2019-04-04 04:00:00	0	0	0
2019-04-04 05:00:00	0	0	0
2019-04-04 06:00:00	0	0	0
2019-04-04 07:00:00	0	0	0
2019-04-04 08:00:00	0	0	0
2019-04-04 09:00:00	0	0	0
2019-04-04 10:00:00	0	0	0
2019-04-04 11:00:00	0	0	0
2019-04-04 12:00:00	0	0	0
2019-04-04 13:00:00	0	0	0
2019-04-04 14:00:00	0	0	0
2019-04-04 15:00:00	0	0	0
2019-04-04 16:00:00	0	0	0
2019-04-04 17:00:00	0	0	0
2019-04-04 18:00:00	0	0	0
2019-04-04 19:00:00	0	0	0
2019-04-04 20:00:00	0	0	0
2019-04-04 21:00:00	0	0	0
2019-04-04 22:00:00	0	0	0
2019-04-04 23:00:00	0	0	0
2019-04-05 00:00:00	0	0	0
2019-04-05 01:00:00	0	0	0
2019-04-05 02:00:00	0	0	0
2019-04-05 03:00:00	0	0	0
2019-04-05 04:00:00	0	0	0
2019-04-05 05:00:00	0	0	0
2019-04-05 06:00:00	0	0	0
2019-04-05 07:00:00	0	0	0
2019-04-05 08:00:00	0	0	0
2019-04-05 09:00:00	0	0	0
2019-04-05 10:00:00	0	0	0
2019-04-05 11:00:00	0	0	0
2019-04-05 12:00:00	0	0	0
2019-04-05 13:00:00	0	0	0
2019-04-05 14:00:00	0	0	0
2019-04-05 15:00:00	0	0	0
2019-04-05 16:00:00	0	0	0
2019-04-05 17:00:00	0	0	0
2019-04-05 18:00:00	0	0	0
2019-04-05 19:00:00	0	0	0
2019-04-05 20:00:00	0	0	0
2019-04-05 21:00:00	0	0	0
2019-04-05 22:00:00	0	0	0
2019-04-05 23:00:00	0	0	0
2019-04-06 00:00:00	0	0	0
2019-04-06 01:00:00	0	0	0
2019-04-06 02:00:00	0	0	0
2019-04-06 03:00:00	0	0	0
2019-04-06 04:00:00	0	0	0
2019-04-06 05:00:00	0	0	0
2019-04-06 06:00:00	0	0	0
2019-04-06 07:00:00	0	0	0
2019-04-06 08:00:00	0	0	0
2019-04-06 09:00:00	0	0	0
2019-04-06 10:00:00	0	0	0
2019-04-06 11:00:00	0	0	0
2019-04-06 12:00:00	0	0	0
2019-04-06 13:00:00	0	0	0
2019-04-06 14:00:00	0	0	0
2019-04-06 15:00:00	0	0	0
2019-04-06 16:00:00	0	0	0
2019-04-06 17:00:00	0	0	0
2019-04-06 18:00:00	0	0	0
2019-04-06 19:00:00	0	0	0
2019-04-06 20:00:00	0	0	0
2019-04-06 21:00:00	0	0	0
2019-04-06 22:00:00	0	0	0
2019-04-06 23:00:00	0	0	0
2019-04-07 00:00:00	0	0	0
2019-04-07 01:00:00	0	0	0
2019-04-07 02:00:00	0	0	0
2019-04-07 03:00:00	0	0	0
2019-04-07 04:00:00	0	0	0
2019-04-07 05:00:00	0	0	0
2019-04-07 06:00:00	0	0	0
2019-04-07 07:00:00	0	0	0
2019-04-07 08:00:00	0	0	0
2019-04-07 09:00:00	0	0	0
2019-04-07 10:00:00	0	0	0
2019-04-07 11:00:00	0	0	0
2019-04-07 12:00:00	0	0	0
2019-04-07 13:00:00	0	0	0
2019-04-07 14:00:00	0	0	0
2019-04-07 15:00:00	0	0	0
2019-04-07 16:00:00	0	0	0
2019-04-07 17:00:00	0	0	0
2019-04-07 18:00:00	0	0	0
2019-04-07 19:00:00	0	0	0
2019-04-07 20:00:00	0	0	0
2019-04-07 21:00:00	0	0	0
2019-04-07 22:00:00	0	0	0
2019-04-07 23:00:00	0	0	0
2019-04-08 00:00:00	0	0	0
2019-04-08 01:00:00	0	0	0
2019-04-08 02:00:00	0	0	0
2019-04-08 03:00:00	0	0	0
2019-04-08 04:00:00	0	0	0
2019-04-08 05:00:00	0	0	0
2019-04-08 06:00:00	0	0	0
2019-04-08 07:00:00	0	0	0
2019-04-08 08:00:00	0	0	0
2019-04-08 09:00:00	0	0	0
2019-04-08 10:00:00	0	0	0
2019-04-08 11:00:00	0	0	0
2019-04-08 12:00:00	0	0	0
2019-04-08 13:00:00	0	0	0
2019-04-08 14:00:00	0	0	0
2019-04-08 15:00:00	0	0	0
2019-04-08 16:00:00	0	0	0
2019-04-08 17:00:00	0	0	0
2019-04-08 18:00:00	0	0	0
2019-04-08 19:00:00	0	0	0
2019-04-08 20:00:00	0	0	0
2019-04-08 21:00:00	0	0	0
2019-04-08 22:00:00	0	0	0
2019-04-08 23:00:00	0	0	0
2019-04-09 00:00:00	0	0	0
2019-04-09 01:00:00	0	0	0
2019-04-09 02:00:00	0	0	0
2019-04-09 03:00:00	0	0	0
2019-04-09 04:00:00	0	0	0
2019-04-09 05:00:00	0	0	0
2019-04-09 06:00:00	0	0	0
2019-04-09 07:00:00	0	0	0
2019-04-09 08:00:00	0	0	0
2019-04-09 09:00:00	0	0	0
2019-04-09 10:00:00	0	0	0
2019-04-09 11:00:00	0	0	0
2019-04-09 12:00:00	0	0	0
2019-04-09 13:00:00	0	0	0
2019-04-09 14:00:00	0	0	0
2019-04-09 15:00:00	0	0	0
2019-04-09 16:00:00	0	0	0
2019-04-09 17:00:00	0	0	0
2019-04-09 18:00:00	0	0	0
2019-04-09 19:00:00	0	0	0
2019-04-09 20:00:00	0	0	0
2019-04-09 21:00:00	0	0	0
2019-04-09 22:00:00	0	0	0
2019-04-09 23:00:00	0	0	0
2019-04-10 00:00:00	0	0	0
2019-04-10 01:00:00	0	0	0
2019-04-10 02:00:00	0	0	0
2019-04-10 03:00:00	0	0	0
2019-04-10 04:00:00	0	0	0
2019-04-10 05:00:00	0	0	0
2019-04-10 06:00:00	0	0	0
2019-04-10 07:00:00	0	0	0
2019-04-10 08:00:00	0	0	0
2019-04-10 09:00:00	0	0	0
2019-04-10 10:00:00	0	0	0
2019-04-10 11:00:00	0	0	0
2019-04-10 12:00:00	0	0	0
2019-04-10 13:00:00	0	0	0
2019-04-10 14:00:00	0	0	0
2019-04-10 15:00:00	0	0	0
2019-04-10 16:00:00	0	0	0
2019-04-10 17:00:00	0	0	0
2019-04-10 18:00:00	0	0	0
2019-04-10 19:00:00	0	0	0
2019-04-10 20:00:00	0	0	0
2019-04-10 21:00:00	0	0	0
2019-04-10 22:00:00	0	0	0
2019-04-10 23:00:00	0	0	0
2019-04-11 00:00:00	0	0	0
2019-04-11 01:00:00	0	0	0
2019-04-11 02:00:00	0	0	0
2019-04-11 03:00:00	0	0	0
2019-04-11 04:00:00	0	0	0
2019-04-11 05:00:00	0	0	0
2019-04-11 06:00:00	0	0	0
2019-04-11 07:00:00	0	0	0
2019-04-11 08:00:00	0	0	0
2019-04-11 09:00:00	0	0	0
2019-04-11 10:00:00	0	0	0
2019-04-11 11:00:00	0	0	0
2019-04-11 12:00:00	0	0	0
2019-04-11 13:00:00	0	0	0
2019-04-11 14:00:00	0	0	0
2019-04-11 15:00:00	0	0	0
2019-04-11 16:00:00	0	0	0
2019-04-11 17:00:00	0	0	0
2019-04-11 18:00:00	0	0	0
2019-04-11 19:00:00	0	0	0
2019-04-11 20:00:00	0	0	0
2019-04-11 21:00:00	0	0	0
2019-04-11 22:00:00	0	0	0
2019-04-11 23:00:00	0	0	0
2019-04-12 00:00:00	0	0	0
2019-04-12 01:00:00	0	0	0
2019-04-12 02:00:00	0	0	0
2019-04-12 03:00:00	0	0	0
2019-04-12 04:00:00	0	0	0
2019-04-12 05:00:00	0	0	0
2019-04-12 06:00:00	0	0	0
2019-04-12 07:00:00	0	0	0
2019-04-12 08:00:00	0	0	0
2019-04-12 09:00:00	0	0	0
2019-04-12 10:00:00	0	0	0
2019-04-12 11:00:00	0	0	0
2019-04-12 12:00:00	0	0	0
2019-04-12 13:00:00	0	0	0
2019-04-12 14:00:00	0	0	0
2019-04-12 15:00:00	0	0	0
2019-04-12 16:00:00	0	0	0
2019-04-12 17:00:00	0	0	0
2019-04-12 18:00:00	0	0	0
2019-04-12 19:00:00	0	0	0
2019-04-12 20:00:00	0	0	0
2019-04-12 21:00:00	0	0	0
2019-04-12 22:00:00	0	0	0
2019-04-12 23:00:00	0	0	0
2019-04-13 00:00:00	0	0	0
2019-04-13 01:00:00	0	0	0
2019-04-13 02:00:00	0	0	0
2019-04-13 03:00:00	0	0	0
2019-04-13 04:00:00	0	0	0
2019-04-13 05:00:00	0	0	0
2019-04-13 06:00:00	0	0	0
2019-04-13 07:00:00	0	0	0
2019-04-13 08:00:00	0	0	0
2019-04-13 09:00:00	0	0	0
2019-04-13 10:00:00	0	0	0
2019-04-13 11:00:00	0	0	0
2019-04-13 12:00:00	0	0	0
2019-04-13 13:00:00	0	0	0
2019-04-13 14:00:00	0	0	0
2019-04-13 15:00:00	0	0	0
2019-04-13 16:00:00	0	0	0
2019-04-13 17:00:00	0	0	0
2019-04-13 18:00:00	0	0	0
2019-04-13 19:00:00	0	0	0
2019-04-13 20:00:00	0	0	0
2019-04-13 21:00:00	0	0	0
2019-04-13 22:00:00	0	0	0
2019-04-13 23:00:00	0	0	0
2019-04-14 00:00:00	0	0	0
2019-04-14 01:00:00	0	0	0
2019-04-14 02:00:00	0	0	0
2019-04-14 03:00:00	0	0	0
2019-04-14 04:00:00	0	0	0
2019-04-14 05:00:00	0	0	0
2019-04-14 06:00:00	0	0	0
2019-04-14 07:00:00	0	0	0
2019-04-14 08:00:00	0	0	0
2019-04-14 09:00:00	0	0	0
2019-04-14 10:00:00	0	0	0
2019-04-14 11:00:00	0	0	0
2019-04-14 12:00:00	0	0	0
2019-04-14 13:00:00	0	0	0
2019-04-14 14:00:00	0	0	0
2019-04-14 15:00:00	0	0	0
2019-04-14 16:00:00	0	0	0
2019-04-14 17:00:00	0	0	0
2019-04-14 18:00:00	0	0	0
2019-04-14 19:00:00	0	0	0
2019-04-14 20:00:00	0	0	0
2019-04-14 21:00:00	0	0	0
2019-04-14 22:00:00	0	0	0
2019-04-14 23:00:00	0	0	0
2019-04-15 00:00:00	0	0	0
2019-04-15 01:00:00	0	0	0
2019-04-15 02:00:00	0	0	0
2019-04-15 03:00:00	0	0	0
2019-04-15 04:00:00	0	0	0
2019-04-15 05:00:00	0	0	0
2019-04-15 06:00:00	0	0	0
2019-04-15 07:00:00	0	0	0
2019-04-15 08:00:00	0	0	0
2019-04-15 09:00:00	0	0	0
2019-04-15 10:00:00	0	0	0
2019-04-15 11:00:00	0	0	0
2019-04-15 12:00:00	0	0	0
2019-04-15 13:00:00	0	0	0
2019-04-15 14:00:00	0	0	0
2019-04-15 15:00:00	0	0	0
2019-04-15 16:00:00	0	0	0
2019-04-15 17:00:00	0	0	0
2019-04-15 18:00:00	0	0	0
2019-04-15 19:00:00	0	0	0
2019-04-15 20:00:00	0	0	0
2019-04-15 21:00:00	0	0	0
2019-04-15 22:00:00	0	0	0
2019-04-15 23:00:00	0	0	0
2019-04-16 00:00:00	0	0	0
2019-04-16 01:00:00	0	0	0
2019-04-16 02:00:00	0	0	0
2019-04-16 03:00:00	0	0	0
2019-04-16 04:00:00	0	0	0
2019-04-16 05:00:00	0	0	0
2019-04-16 06:00:00	0	0	0
2019-04-16 07:00:00	0	0	0
2019-04-16 08:00:00	0	0	0
2019-04-16 09:00:00	0	0	0
2019-04-16 10:00:00	0	0	0
2019-04-16 11:00:00	0	0	0
2019-04-16 12:00:00	0	0	0
2019-04-16 13:00:00	0	0	0
2019-04-16 14:00:00	0	0	0
2019-04-16 15:00:00	0	0	0
2019-04-16 16:00:00	0	0	0
2019-04-16 17:00:00	0	0	0
2019-04-16 18:00:00	0	0	0
2019-04-16 19:00:00	0	0	0
2019-04-16 20:00:00	0	0	0
2019-04-16 21:00:00	0	0	0
2019-04-16 22:00:00	0	0	0
2019-04-16 23:00:00	0	0	0
2019-04-17 00:00:00	0	0	0
2019-04-17 01:00:00	0	0	0
2019-04-17 02:00:00	0	0	0
2019-04-17 03:00:00	0	0	0
2019-04-17 04:00:00	0	0	0
2019-04-17 05:00:00	0	0	0
2019-04-17 06:00:00	0	0	0
2019-04-17 07:00:00	0	0	0
2019-04-17 08:00:00	0	0	0
2019-04-17 09:00:00	0	0	0
2019-04-17 10:00:00	0	0	0
2019-04-17 11:00:00	0	0	0
2019-04-17 12:00:00	0	0	0
2019-04-17 13:00:00	0	0	0
2019-04-17 14:00:00	0	0	0
2019-04-17 15:00:00	0	0	0
2019-04-17 16:00:00	0	0	0
2019-04-17 17:00:00	0	0	0
2019-04-17 18:00:00	0	0	0
2019-04-17 19:00:00	0	0	0
2019-04-17 20:00:00	0	0	0
2019-04-17 21:00:00	0	0	0
2019-04-17 22:00:00	0	0	0
2019-04-17 23:00:00	0	0	0
2019-04-18 00:00:00	0	0	0
2019-04-18 01:00:00	0	0	0
2019-04-18 02:00:00	0	0	0
2019-04-18 03:00:00	0	0	0
2019-04-18 04:00:00	0	0	0
2019-04-18 05:00:00	0	0	0
2019-04-18 06:00:00	0	0	0
2019-04-18 07:00:00	0	0	0
2019-04-18 08:00:00	0	0	0
2019-04-18 09:00:00	0	0	0
2019-04-18 10:00:00	0	0	0
2019-04-18 11:00:00	0	0	0
2019-04-18 12:00:00	0	0	0
2019-04-18 13:00:00	0	0	0
2019-04-18 14:00:00	0	0	0
2019-04-18 15:00:00	0	0	0
2019-04-18 16:00:00	0	0	0
2019-04-18 17:00:00	0	0	0
2019-04-18 18:00:00	0	0	0
2019-04-18 19:00:00	0	0	0
2019-04-18 20:00:00	0	0	0
2019-04-18 21:00:00	0	0	0
2019-04-18 22:00:00	0	0	0
2019-04-18 23:00:00	0	0	0
2019-04-19 00:00:00	0	0	0
2019-04-19 01:00:00	0	0	0
2019-04-19 02:00:00	0	0	0
2019-04-19 03:00:00	0	0	0
2019-04-19 04:00:00	0	0	0
2019-04-19 05:00:00	0	0	0
2019-04-19 06:00:00	0	0	0
2019-04-19 07:00:00	0	0	0
2019-04-19 08:00:00	0	0	0
2019-04-19 09:00:00	0	0	0
2019-04-19 10:00:00	0	0	0
2019-04-19 11:00:00	0	0	0
2019-04-19 12:00:00	0	0	0
2019-04-19 13:00:00	0	0	0
2019-04-19 14:00:00	0	0	0
2019-04-19 15:00:00	0	0	0
2019-04-19 16:00:00	0	0	0
2019-04-19 17:00:00	0	0	0
2019-04-19 18:00:00	0	0	0
2019-04-19 19:00:00	0	0	0
2019-04-19 20:00:00	0	0	0
2019-04-19 21:00:00	0	0	0
2019-04-19 22:00:00	0	0	0
2019-04-19 23:00:00	0	0	0
2019-04-20 00:00:00	0	0	0
2019-04-20 01:00:00	0	0	0
2019-04-20 02:00:00	0	0	0
2019-04-20 03:00:00	0	0	0
2019-04-20 04:00:00	0	0	0
2019-04-20 05:00:00	0	0	0
2019-04-20 06:00:00	0	0	0
2019-04-20 07:00:00	0	0	0
2019-04-20 08:00:00	0	0	0
2019-04-20 09:00:00	0	0	0
2019-04-20 10:00:00	0	0	0
2019-04-20 11:00:00	0	0	0
2019-04-20 12:00:00	0	0	0
2019-04-20 13:00:00	0	0	0
2019-04-20 14:00:00	0	0	0
2019-04-20 15:00:00	0	0	0
2019-04-20 16:00:00	0	0	0
2019-04-20 17:00:00	0	0	0
2019-04-20 18:00:00	0	0	0
2019-04-20 19:00:00	0	0	0
2019-04-20 20:00:00	0	0	0
2019-04-20 21:00:00	0	0	0
2019-04-20 22:00:00	0	0	0
2019-04-20 23:00:00	0	0	0
2019-04-21 00:00:00	0	0	0
2019-04-21 01:00:00	0	0	0
2019-04-21 02:00:00	0	0	0
2019-04-21 03:00:00	0	0	0
2019-04-21 04:00:00	0	0	0
2019-04-21 05:00:00	0	0	0
2019-04-21 06:00:00	0	0	0
2019-04-21 07:00:00	0	0	0
2019-04-21 08:00:00	0	0	0
2019-04-21 09:00:00	0	0	0
2019-04-21 10:00:00	0	0	0
2019-04-21 11:00:00	0	0	0
2019-04-21 12:00:00	0	0	0
2019-04-21 13:00:00	0	0	0
2019-04-21 14:00:00	0	0	0
2019-04-21 15:00:00	0	0	0
2019-04-21 16:00:00	0	0	0
2019-04-21 17:00:00	0	0	0
2019-04-21 18:00:00	0	0	0
2019-04-21 19:00:00	0	0	0
2019-04-21 20:00:00	0	0	0
2019-04-21 21:00:00	0	0	0
2019-04-21 22:00:00	0	0	0
2019-04-21 23:00:00	0	0	0
2019-04-22 00:00:00	0	0	0
2019-04-22 01:00:00	0	0	0
2019-04-22 02:00:00	0	0	0
2019-04-22 03:00:00	0	0	0
2019-04-22 04:00:00	0	0	0
2019-04-22 05:00:00	0	0	0
2019-04-22 06:00:00	0	0	0
2019-04-22 07:00:00	0	0	0
2019-04-22 08:00:00	0	0	0
2019-04-22 09:00:00	0	0	0
2019-04-22 10:00:00	0	0	0
2019-04-22 11:00:00	0	0	0
2019-04-22 12:00:00	0	0	0
2019-04-22 13:00:00	0	0	0
2019-04-22 14:00:00	0	0	0
2019-04-22 15:00:00	0	0	0
2019-04-22 16:00:00	0	0	0
2019-04-22 17:00:00	0	0	0
2019-04-22 18:00:00	0	0	0
2019-04-22 19:00:00	0	0	0
2019-04-22 20:00:00	0	0	0
2019-04-22 21:00:00	0	0	0
2019-04-22 22:00:00	0	0	0
2019-04-22 23:00:00	0	0	0
2019-04-23 00:00:00	0	0	0
2019-04-23 01:00:00	0	0	0
2019-04-23 02:00:00	0	0	0
2019-04-23 03:00:00	0	0	0
2019-04-23 04:00:00	0	0	0
2019-04-23 05:00:00	0	0	0
2019-04-23 06:00:00	0	0	0
2019-04-23 07:00:00	0	0	0
2019-04-23 08:00:00	0	0	0
2019-04-23 09:00:00	0	0	0
2019-04-23 10:00:00	0	0	0
2019-04-23 11:00:00	0	0	0
2019-04-23 12:00:00	0	0	0
2019-04-23 13:00:00	0	0	0
2019-04-23 14:00:00	0	0	0
2019-04-23 15:00:00	0	0	0
2019-04-23 16:00:00	0	0	0
2019-04-23 17:00:00	0	0	0
2019-04-23 18:00:00	0	0	0
2019-04-23 19:00:00	0	0	0
2019-04-23 20:00:00	0	0	0
2019-04-23 21:00:00	0	0	0
2019-04-23 22:00:00	0	0	0
2019-04-23 23:00:00	0	0	0
2019-04-24 00:00:00	0	0	0
2019-04-24 01:00:00	0	0	0
2019-04-24 02:00:00	0	0	0
2019-04-24 03:00:00	0	0	0
2019-04-24 04:00:00	0	0	0
2019-04-24 05:00:00	0	0	0
2019-04-24 06:00:00	0	0	0
2019-04-24 07:00:00	0	0	0
2019-04-24 08:00:00	0	0	0
2019-04-24 09:00:00	0	0	0
2019-04-24 10:00:00	0	0	0
2019-04-24 11:00:00	0	0	0
2019-04-24 12:00:00	0	0	0
2019-04-24 13:00:00	0	0	0
2019-04-24 14:00:00	0	0	0
2019-04-24 15:00:00	0	0	0
2019-04-24 16:00:00	0	0	0
2019-04-24 17:00:00	0	0	0
2019-04-24 18:00:00	0	0	0
2019-04-24 19:00:00	0	0	0
2019-04-24 20:00:00	0	0	0
2019-04-24 21:00:00	0	0	0
2019-04-24 22:00:00	0	0	0
2019-04-24 23:00:00	0	0	0
2019-04-25 00:00:00	0	0	0
2019-04-25 01:00:00	0	0	0
2019-04-25 02:00:00	0	0	0
2019-04-25 03:00:00	0	0	0
2019-04-25 04:00:00	0	0	0
2019-04-25 05:00:00	0	0	0
2019-04-25 06:00:00	0	0	0
2019-04-25 07:00:00	0	0	0
2019-04-25 08:00:00	0	0	0
2019-04-25 09:00:00	0	0	0
2019-04-25 10:00:00	0	0	0
2019-04-25 11:00:00	0	0	0
2019-04-25 12:00:00	0	0	0
2019-04-25 13:00:00	0	0	0
2019-04-25 14:00:00	0	0	0
2019-04-25 15:00:00	0	0	0
2019-04-25 16:00:00	0	0	0
2019-04-25 17:00:00	0	0	0
2019-04-25 18:00:00	0	0	0
2019-04-25 19:00:00	0	0	0
2019-04-25 20:00:00	0	0	0
2019-04-25 21:00:00	0	0	0
2019-04-25 22:00:00	0	0	0
2019-04-25 23:00:00	0	0	0
2019-04-26 00:00:00	0	0	0
2019-04-26 01:00:00	0	0	0
2019-04-26 02:00:00	0	0	0
2019-04-26 03:00:00	0	0	0
2019-04-26 04:00:00	0	0	0
2019-04-26 05:00:00	0	0	0
2019-04-26 06:00:00	0	0	0
2019-04-26 07:00:00	0	0	0
2019-04-26 08:00:00	0	0	0
2019-04-26 09:00:00	0	0	0
2019-04-26 10:00:00	0	0	0
2019-04-26 11:00:00	0	0	0
2019-04-26 12:00:00	0	0	0
2019-04-26 13:00:00	0	0	0
2019-04-26 14:00:00	0	0	0
2019-04-26 15:00:00	0	0	0
2019-04-26 16:00:00	0	0	0
2019-04-26 17:00:00	0	0	0
2019-04-26 18:00:00	0	0	0
2019-04-26 19:00:00	0	0	0
2019-04-26 20:00:00	0	0	0
2019-04-26 21:00:00	0	0	0
2019-04-26 22:00:00	0	0	0
2019-04-26 23:00:00	0	0	0
2019-04-27 00:00:00	0	0	0
2019-04-27 01:00:00	0	0	0
2019-04-27 02:00:00	0	0	0
2019-04-27 03:00:00	0	0	0
2019-04-27 04:00:00	0	0	0
2019-04-27 05:00:00	0	0	0
2019-04-27 06:00:00	0	0	0
2019-04-27 07:00:00	0	0	0
2019-04-27 08:00:00	0	0	0
2019-04-27 09:00:00	0	0	0
2019-04-27 10:00:00	0	0	0
2019-04-27 11:00:00	0	0	0
2019-04-27 12:00:00	0	0	0
2019-04-27 13:00:00	0	0	0
2019-04-27 14:00:00	0	0	0
2019-04-27 15:00:00	0	0	0
2019-04-27 16:00:00	0	0	0
2019-04-27 17:00:00	0	0	0
2019-04-27 18:00:00	0	0	0
2019-04-27 19:00:00	0	0	0
2019-04-27 20:00:00	0	0	0
2019-04-27 21:00:00	0	0	0
2019-04-27 22:00:00	0	0	0
2019-04-27 23:00:00	0	0	0
2019-04-28 00:00:00	0	0	0
2019-04-28 01:00:00	0	0	0
2019-04-28 02:00:00	0	0	0
2019-04-28 03:00:00	0	0	0
2019-04-28 04:00:00	0	0	0
2019-04-28 05:00:00	0	0	0
2019-04-28 06:00:00	0	0	0
2019-04-28 07:00:00	0	0	0
2019-04-28 08:00:00	0	0	0
2019-04-28 09:00:00	0	0	0
2019-04-28 10:00:00	0	0	0
2019-04-28 11:00:00	0	0	0
2019-04-28 12:00:00	0	0	0
2019-04-28 13:00:00	0	0	0
2019-04-28 14:00:00	0	0	0
2019-04-28 15:00:00	0	0	0
2019-04-28 16:00:00	0	0	0
2019-04-28 17:00:00	0	0	0
2019-04-28 18:00:00	0	0	0
2019-04-28 19:00:00	0	0	0
2019-04-28 20:00:00	0	0	0
2019-04-28 21:00:00	0	0	0
2019-04-28 22:00:00	0	0	0
2019-04-28 23:00:00	0	0	0
2019-04-29 00:00:00	0	0	0
2019-04-29 01:00:00	0	0	0
2019-04-29 02:00:00	0	0	0
2019-04-29 03:00:00	0	0	0
2019-04-29 04:00:00	0	0	0
2019-04-29 05:00:00	0	0	0
2019-04-29 06:00:00	0	0	0
2019-04-29 07:00:00	0	0	0
2019-04-29 08:00:00	0	0	0
2019-04-29 09:00:00	0	0	0
2019-04-29 10:00:00	0	0	0
2019-04-29 11:00:00	0	0	0
2019-04-29 12:00:00	0	0	0
2019-04-29 13:00:00	0	0	0
2019-04-29 14:00:00	0	0	0
2019-04-29 15:00:00	0	0	0
2019-04-29 16:00:00	0	0	0
2019-04-29 17:00:00	0	0	0
2019-04-29 18:00:00	0	0	0
2019-04-29 19:00:00	0	0	0
2019-04-29 20:00:00	0	0	0
2019-04-29 21:00:00	0	0	0
2019-04-29 22:00:00	0	0	0
2019-04-29 23:00:00	0	0	0
2019-04-30 00:00:00	0	0	0
2019-04-30 01:00:00	0	0	0
2019-04-30 02:00:00	0	0	0
2019-04-30 03:00:00	0	0	0
2019-04-30 04:00:00	0	0	0
2019-04-30 05:00:00	0	0	0
2019-04-30 06:00:00	0	0	0
2019-04-30 07:00:00	0	0	0
2019-04-30 08:00:00	0	0	0
2019-04-30 09:00:00	0	0	0
2019-04-30 10:00:00	0	0	0
2019-04-30 11:00:00	0	0	0
2019-04-30 12:00:00	0	0	0
2019-04-30 13:00:00	0	0	0
2019-04-30 14:00:00	0	0	0
2019-04-30 15:00:00	0	0	0
2019-04-30 16:00:00	0	0	0
2019-04-30 17:00:00	0	0	0
2019-04-30 18:00:00	0	0	0
2019-04-30 19:00:00	0	0	0
2019-04-30 20:00:00	0	0	0
2019-04-30 21:00:00	0	0	0
2019-04-30 22:00:00	0	0	0
2019-04-30 23:00:00	0	0	0
2019-05-01 00:00:00	0	0	0

## Sheet: PM 03280 06
Data/Hora	Intensidade(carros/hora)	Ocupacao(%)	Carga(%)
2019-04-01 00:00:00	364	0.22	7.33
2019-04-01 01:00:00	158	0	2.67
2019-04-01 02:00:00	114	0	1.67
2019-04-01 03:00:00	118	0	1.75
2019-04-01 04:00:00	132	0	1.92
2019-04-01 05:00:00	348	0.33	6.5
2019-04-01 06:00:00	1299	3.59	27.08
2019-04-01 07:00:00	2062	6.08	48.33
2019-04-01 08:00:00	1955	6.17	46
2019-04-01 09:00:00	1994	6.08	46.34
2019-04-01 10:00:00	2036	5.75	47.09
2019-04-01 11:00:00	1972	5.33	46
2019-04-01 12:00:00	1940	5.08	45.08
2019-04-01 13:00:00	2033	5.42	47.5
2019-04-01 14:00:00	2012	5.58	47.09
2019-04-01 15:00:00	1973	5.83	46.25
2019-04-01 16:00:00	2084	6.84	48.09
2019-04-01 17:00:00	2106	7.08	50.17
2019-04-01 18:00:00	1756	5.5	40.42
2019-04-01 19:00:00	2011	6.67	47.67
2019-04-01 20:00:00	1415	3.58	32.75
2019-04-01 21:00:00	1143	2.75	24.75
2019-04-01 22:00:00	1172	2.75	26.75
2019-04-01 23:00:00	607	0.92	13.17
2019-04-02 00:00:00	308	0	6.33
2019-04-02 01:00:00	150	0	2.67
2019-04-02 02:00:00	113	0	1.67
2019-04-02 03:00:00	86	0	1.08
2019-04-02 04:00:00	108	0	1.42
2019-04-02 05:00:00	301	0.17	5.5
2019-04-02 06:00:00	1249	3.5	25.92
2019-04-02 07:00:00	2037	6.5	48.25
2019-04-02 08:00:00	1926	5.92	44.58
2019-04-02 09:00:00	1977	5.92	46
2019-04-02 10:00:00	1985	5.59	46.17
2019-04-02 11:00:00	1981	5.5	46.08
2019-04-02 12:00:00	1864	4.84	43.33
2019-04-02 13:00:00	2003	6.59	46.92
2019-04-02 14:00:00	1999	5.59	46.34
2019-04-02 15:00:00	2097	6.17	49.25
2019-04-02 16:00:00	2193	6.42	51.17
2019-04-02 17:00:00	2158	6.5	51.25
2019-04-02 18:00:00	1931	5.92	45.08
2019-04-02 19:00:00	1883	5.42	44.08
2019-04-02 20:00:00	1547	4.17	35.92
2019-04-02 21:00:00	1270	3.5	28.42
2019-04-02 22:00:00	1300	3.34	29.58
2019-04-02 23:00:00	694	1.42	15.67
2019-04-03 00:00:00	396	0.33	8.34
2019-04-03 01:00:00	186	0	3.42
2019-04-03 02:00:00	113	0	1.58
2019-04-03 03:00:00	114	0	1.67
2019-04-03 04:00:00	135	0	1.83
2019-04-03 05:00:00	304	0.25	5.75
2019-04-03 06:00:00	1223	3.25	24.92
2019-04-03 07:00:00	2033	6.25	47.75
2019-04-03 08:00:00	2049	6.67	48.25
2019-04-03 09:00:00	2041	6	47.42
2019-04-03 10:00:00	2079	5.67	48.84
2019-04-03 11:00:00	1957	5.17	45.75
2019-04-03 12:00:00	2127	5.92	49.5
2019-04-03 13:00:00	2109	5.67	50
2019-04-03 14:00:00	1946	6.58	45.5
2019-04-03 15:00:00	2146	6.75	49.92
2019-04-03 16:00:00	2182	7.42	51.33
2019-04-03 17:00:00	2009	10.84	49.67
2019-04-03 18:00:00	1732	6.5	40.25
2019-04-03 19:00:00	1940	5.75	45.17
2019-04-03 20:00:00	1472	3.83	34.17
2019-04-03 21:00:00	1186	2.92	26.5
2019-04-03 22:00:00	1190	2.84	26.75
2019-04-03 23:00:00	760	1.42	17
2019-04-04 00:00:00	448	0.44	9.67
2019-04-04 01:00:00	253	0	4.75
2019-04-04 02:00:00	157	0	2.59
2019-04-04 03:00:00	137	0	2
2019-04-04 04:00:00	137	0	1.92
2019-04-04 05:00:00	314	0.17	5.84
2019-04-04 06:00:00	1212	3.17	24.92
2019-04-04 07:00:00	1997	6.17	46.58
2019-04-04 08:00:00	1899	6.08	44.25
2019-04-04 09:00:00	1960	5.92	45.75
2019-04-04 10:00:00	2035	5.67	47.17
2019-04-04 11:00:00	1943	5.08	45.25
2019-04-04 12:00:00	1996	5.33	46.17
2019-04-04 13:00:00	2120	5.92	49.84
2019-04-04 14:00:00	2075	6.08	48.5
2019-04-04 15:00:00	2040	6	48.25
2019-04-04 16:00:00	2075	6.67	47.67
2019-04-04 17:00:00	2102	6.75	49.84
2019-04-04 18:00:00	2026	7.17	47.58
2019-04-04 19:00:00	2059	7	48.75
2019-04-04 20:00:00	1653	4.25	38.59
2019-04-04 21:00:00	1326	3.42	30.09
2019-04-04 22:00:00	1337	3.42	30.75
2019-04-04 23:00:00	661	1.08	14.34
2019-04-05 00:00:00	521	0.66	11.22
2019-04-05 01:00:00	267	0	5.25
2019-04-05 02:00:00	213	0	3.83
2019-04-05 03:00:00	154	0	2.58
2019-04-05 04:00:00	185	0	2.83
2019-04-05 05:00:00	296	0.25	5.75
2019-04-05 06:00:00	1161	3.08	24
2019-04-05 07:00:00	2058	6.25	48.17
2019-04-05 08:00:00	1927	5.84	44.92
2019-04-05 09:00:00	1996	6	46.5
2019-04-05 10:00:00	2080	5.92	48.17
2019-04-05 11:00:00	2060	5.67	48.58
2019-04-05 12:00:00	2070	5.83	48.17
2019-04-05 13:00:00	2078	5.33	48.25
2019-04-05 14:00:00	2079	6	48.75
2019-04-05 15:00:00	2209	6.33	52.08
2019-04-05 16:00:00	2235	6.92	52.75
2019-04-05 17:00:00	2079	7.17	49.42
2019-04-05 18:00:00	1857	5.75	43.17
2019-04-05 19:00:00	1910	5.92	44.92
2019-04-05 20:00:00	1501	3.75	34.42
2019-04-05 21:00:00	1402	3.5	31.58
2019-04-05 22:00:00	1346	3.33	30.58
2019-04-05 23:00:00	930	2	20.75
2019-04-06 00:00:00	831	1.56	18
2019-04-06 01:00:00	603	0.67	13.25
2019-04-06 02:00:00	428	0.33	8.58
2019-04-06 03:00:00	338	0	6.92
2019-04-06 04:00:00	262	0.08	4.75
2019-04-06 05:00:00	363	0.42	7.17
2019-04-06 06:00:00	710	1.25	14.17
2019-04-06 07:00:00	1257	3.08	27.5
2019-04-06 08:00:00	1446	4.5	32.5
2019-04-06 09:00:00	1615	6.59	37.08
2019-04-06 10:00:00	1670	7.5	39.17
2019-04-06 11:00:00	1701	7.92	39.92
2019-04-06 12:00:00	1674	6.75	39
2019-04-06 13:00:00	1616	4.83	37.33
2019-04-06 14:00:00	1455	3.84	33.25
2019-04-06 15:00:00	1387	3.92	31.25
2019-04-06 16:00:00	1458	4	33.17
2019-04-06 17:00:00	1518	4.33	34.59
2019-04-06 18:00:00	1441	4.33	32.75
2019-04-06 19:00:00	1282	3.34	29.5
2019-04-06 20:00:00	1069	2.59	23.5
2019-04-06 21:00:00	1024	2.42	22.67
2019-04-06 22:00:00	978	2.17	21.42
2019-04-06 23:00:00	844	1.84	18.42
2019-04-07 00:00:00	939	2.11	20
2019-04-07 01:00:00	559	0.92	12.67
2019-04-07 02:00:00	253	0	4.75
2019-04-07 03:00:00	207	0	3.75
2019-04-07 04:00:00	142	0	2.25
2019-04-07 05:00:00	213	0.08	3.92
2019-04-07 06:00:00	397	2.25	8.5
2019-04-07 07:00:00	388	1.25	8.67
2019-04-07 08:00:00	702	0.08	14.5
2019-04-07 09:00:00	889	0	18.67
2019-04-07 10:00:00	821	0	17.83
2019-04-07 11:00:00	824	0	17.17
2019-04-07 12:00:00	835	0	18.08
2019-04-07 13:00:00	818	0	17.33
2019-04-07 14:00:00	589	3.84	14.42
2019-04-07 15:00:00	508	0.58	10.67
2019-04-07 16:00:00	672	0.67	14.08
2019-04-07 17:00:00	917	3.25	20.25
2019-04-07 18:00:00	1214	3.08	27.42
2019-04-07 19:00:00	1121	2.75	24.5
2019-04-07 20:00:00	997	2.17	22
2019-04-07 21:00:00	819	1.67	18.17
2019-04-07 22:00:00	631	1.17	13.5
2019-04-07 23:00:00	542	0.84	11.42
2019-04-08 00:00:00	339	0.11	7.33
2019-04-08 01:00:00	189	0	3.42
2019-04-08 02:00:00	102	0	1.42
2019-04-08 03:00:00	123	0	1.83
2019-04-08 04:00:00	133	0	1.84
2019-04-08 05:00:00	382	0.42	7.33
2019-04-08 06:00:00	1323	3.33	27.42
2019-04-08 07:00:00	2099	6.42	49.83
2019-04-08 08:00:00	1861	5.75	43.34
2019-04-08 09:00:00	1944	5.59	45.08
2019-04-08 10:00:00	2010	5.67	46.75
2019-04-08 11:00:00	1975	5.59	46.17
2019-04-08 12:00:00	1978	5.25	45.92
2019-04-08 13:00:00	2076	6.08	48.58
2019-04-08 14:00:00	2061	5.92	48.17
2019-04-08 15:00:00	2113	6.25	49.5
2019-04-08 16:00:00	2229	6.84	52.42
2019-04-08 17:00:00	2210	6.92	52.33
2019-04-08 18:00:00	1940	6.25	45.83
2019-04-08 19:00:00	1904	5.75	45
2019-04-08 20:00:00	1444	4.25	33.17
2019-04-08 21:00:00	1169	3.17	26
2019-04-08 22:00:00	1179	3	26.75
2019-04-08 23:00:00	519	0.83	11.42
2019-04-09 00:00:00	253	0	5.11
2019-04-09 01:00:00	133	0	2.09
2019-04-09 02:00:00	110	0	1.5
2019-04-09 03:00:00	79	0	0.75
2019-04-09 04:00:00	123	0	1.67
2019-04-09 05:00:00	322	0.17	6.17
2019-04-09 06:00:00	1233	3.58	25.25
2019-04-09 07:00:00	2080	6.17	48.84
2019-04-09 08:00:00	1975	6.08	46.25
2019-04-09 09:00:00	2004	5.84	46.67
2019-04-09 10:00:00	2004	5.42	46.33
2019-04-09 11:00:00	1908	5.25	44.92
2019-04-09 12:00:00	2007	5.42	46.42
2019-04-09 13:00:00	2062	5.5	48.25
2019-04-09 14:00:00	2011	5.83	46.84
2019-04-09 15:00:00	2085	9.34	49.83
2019-04-09 16:00:00	2228	6.67	51.75
2019-04-09 17:00:00	2130	6.83	50.83
2019-04-09 18:00:00	2019	6.17	47.34
2019-04-09 19:00:00	1994	6.42	47.17
2019-04-09 20:00:00	1466	3.67	34
2019-04-09 21:00:00	1224	2.92	27.33
2019-04-09 22:00:00	1212	3	27.83
2019-04-09 23:00:00	558	1	12.17
2019-04-10 00:00:00	376	0.33	7.78
2019-04-10 01:00:00	187	0	3.25
2019-04-10 02:00:00	122	0	1.92
2019-04-10 03:00:00	94	0	1.08
2019-04-10 04:00:00	125	0	1.75
2019-04-10 05:00:00	333	0.17	6.33
2019-04-10 06:00:00	1176	3	23.92
2019-04-10 07:00:00	2041	6.09	47.58
2019-04-10 08:00:00	1985	6	45.92
2019-04-10 09:00:00	1989	5.75	47.25
2019-04-10 10:00:00	2032	5.83	47
2019-04-10 11:00:00	2018	5.17	46.92
2019-04-10 12:00:00	2049	5.58	47.58
2019-04-10 13:00:00	2046	5.75	47.83
2019-04-10 14:00:00	2066	5.92	48.42
2019-04-10 15:00:00	2138	6.25	49.75
2019-04-10 16:00:00	2279	7	53.59
2019-04-10 17:00:00	2173	6.83	51.83
2019-04-10 18:00:00	1860	5.84	43.25
2019-04-10 19:00:00	1886	5.75	44.67
2019-04-10 20:00:00	1414	3.67	32.42
2019-04-10 21:00:00	1236	2.92	27.33
2019-04-10 22:00:00	1219	2.92	27.67
2019-04-10 23:00:00	623	1	13.67
2019-04-11 00:00:00	421	0.33	8.78
2019-04-11 01:00:00	213	0	3.83
2019-04-11 02:00:00	174	0	2.83
2019-04-11 03:00:00	151	0	2.08
2019-04-11 04:00:00	143	0	2
2019-04-11 05:00:00	334	0.33	6.33
2019-04-11 06:00:00	1236	3.17	25.17
2019-04-11 07:00:00	2066	6	48.25
2019-04-11 08:00:00	1871	5.75	43.75
2019-04-11 09:00:00	1988	6.17	46.25
2019-04-11 10:00:00	2097	6	48.83
2019-04-11 11:00:00	2097	5.84	49.33
2019-04-11 12:00:00	2052	5.5	47.92
2019-04-11 13:00:00	2149	5.92	50.25
2019-04-11 14:00:00	2078	6.08	48.58
2019-04-11 15:00:00	2150	6.34	50.33
2019-04-11 16:00:00	1853	17.83	46.67
2019-04-11 17:00:00	2184	6.75	51.5
2019-04-11 18:00:00	1924	8.17	45.67
2019-04-11 19:00:00	2000	6.58	46.67
2019-04-11 20:00:00	1684	4.67	39.67
2019-04-11 21:00:00	1347	3.42	30.33
2019-04-11 22:00:00	1305	3.25	30
2019-04-11 23:00:00	710	1.25	15.83
2019-04-12 00:00:00	499	0.89	10.67
2019-04-12 01:00:00	250	0	5
2019-04-12 02:00:00	212	0	3.84
2019-04-12 03:00:00	159	0	2.42
2019-04-12 04:00:00	172	0	2.67
2019-04-12 05:00:00	346	0.25	6.58
2019-04-12 06:00:00	1244	3.08	25.42
2019-04-12 07:00:00	1994	6.08	46.75
2019-04-12 08:00:00	1896	5.75	44.67
2019-04-12 09:00:00	1976	5.84	45.42
2019-04-12 10:00:00	2089	5.75	48.34
2019-04-12 11:00:00	2058	5.5	48.58
2019-04-12 12:00:00	2011	5.25	46.25
2019-04-12 13:00:00	2189	6.75	51.42
2019-04-12 14:00:00	2032	7.67	48
2019-04-12 15:00:00	1754	8.59	41.92
2019-04-12 16:00:00	2011	7.67	47.67
2019-04-12 17:00:00	1899	9.75	45.67
2019-04-12 18:00:00	1766	6.67	41.5
2019-04-12 19:00:00	1839	5.83	43
2019-04-12 20:00:00	1584	4.33	36
2019-04-12 21:00:00	1448	3.67	32.92
2019-04-12 22:00:00	1352	3.42	30.75
2019-04-12 23:00:00	962	2	21.25
2019-04-13 00:00:00	857	1.56	18.45
2019-04-13 01:00:00	555	0.84	12
2019-04-13 02:00:00	396	0.67	8.58
2019-04-13 03:00:00	300	0.08	5.75
2019-04-13 04:00:00	247	0	4.59
2019-04-13 05:00:00	356	0.17	7
2019-04-13 06:00:00	765	1.5	15.58
2019-04-13 07:00:00	1233	3.34	27.34
2019-04-13 08:00:00	1493	4.75	33.42
2019-04-13 09:00:00	1646	6.5	38.08
2019-04-13 10:00:00	1629	6.25	37.83
2019-04-13 11:00:00	1688	9	39.67
2019-04-13 12:00:00	1722	7.5	40.34
2019-04-13 13:00:00	1592	5	36.67
2019-04-13 14:00:00	1433	3.92	32.42
2019-04-13 15:00:00	1349	3.5	30.67
2019-04-13 16:00:00	1353	3.59	30.84
2019-04-13 17:00:00	1461	4.25	33
2019-04-13 18:00:00	1463	4.67	33.33
2019-04-13 19:00:00	1237	3.42	28.33
2019-04-13 20:00:00	1112	2.75	24.5
2019-04-13 21:00:00	1024	2.5	22.75
2019-04-13 22:00:00	1034	2.5	23
2019-04-13 23:00:00	945	2.17	20.67
2019-04-14 00:00:00	1044	2.33	22.89
2019-04-14 01:00:00	504	1.83	11.5
2019-04-14 02:00:00	327	0.42	6.75
2019-04-14 03:00:00	241	0.25	5
2019-04-14 04:00:00	187	1.08	3.83
2019-04-14 05:00:00	205	0.17	3.42
2019-04-14 06:00:00	223	2	5.25
2019-04-14 07:00:00	301	0.25	6.33
2019-04-14 08:00:00	538	0	10.59
2019-04-14 09:00:00	741	0.08	15.25
2019-04-14 10:00:00	687	0	14.67
2019-04-14 11:00:00	712	0.17	15
2019-04-14 12:00:00	714	0.17	15.08
2019-04-14 13:00:00	705	1.42	15.09
2019-04-14 14:00:00	549	1.34	11.83
2019-04-14 15:00:00	509	0.42	10.67
2019-04-14 16:00:00	502	0.5	10.17
2019-04-14 17:00:00	658	2.59	14.17
2019-04-14 18:00:00	1078	2.75	23.25
2019-04-14 19:00:00	1057	2.67	24
2019-04-14 20:00:00	907	2.17	19.92
2019-04-14 21:00:00	799	1.58	17.42
2019-04-14 22:00:00	643	1	13.92
2019-04-14 23:00:00	484	0.58	10.08
2019-04-15 00:00:00	287	0.11	5.78
2019-04-15 01:00:00	192	0	3.42
2019-04-15 02:00:00	112	0	1.59
2019-04-15 03:00:00	117	0	1.67
2019-04-15 04:00:00	135	0	1.92
2019-04-15 05:00:00	354	0.25	6.58
2019-04-15 06:00:00	1272	3.25	26.42
2019-04-15 07:00:00	2025	5.92	47.33
2019-04-15 08:00:00	1940	5.92	45.17
2019-04-15 09:00:00	2028	5.92	47.17
2019-04-15 10:00:00	2030	5.5	47.25
2019-04-15 11:00:00	1964	5.42	45.83
2019-04-15 12:00:00	1950	5	45.17
2019-04-15 13:00:00	1998	5.33	46.83
2019-04-15 14:00:00	1988	5.59	46.08
2019-04-15 15:00:00	2130	6.25	49.67
2019-04-15 16:00:00	2133	6.67	50.5
2019-04-15 17:00:00	1994	6.83	47.25
2019-04-15 18:00:00	1835	7.67	43.17
2019-04-15 19:00:00	1900	6.67	44.67
2019-04-15 20:00:00	1566	4.75	36.58
2019-04-15 21:00:00	1055	2.58	23.34
2019-04-15 22:00:00	936	2.17	21
2019-04-15 23:00:00	454	0.58	9.75
2019-04-16 00:00:00	289	0.11	5.89
2019-04-16 01:00:00	131	0	2
2019-04-16 02:00:00	91	0	1.08
2019-04-16 03:00:00	83	0	0.92
2019-04-16 04:00:00	133	0.08	1.92
2019-04-16 05:00:00	309	0.17	5.92
2019-04-16 06:00:00	1176	3	23.83
2019-04-16 07:00:00	1999	6.17	47
2019-04-16 08:00:00	1852	5.75	43.5
2019-04-16 09:00:00	1826	5.75	42.58
2019-04-16 10:00:00	2025	6.17	46.83
2019-04-16 11:00:00	1946	5.67	45.67
2019-04-16 12:00:00	2026	5.5	46.75
2019-04-16 13:00:00	2072	5.58	48.75
2019-04-16 14:00:00	2061	5.92	48.17
2019-04-16 15:00:00	2069	6.09	48.5
2019-04-16 16:00:00	2217	6.59	51.67
2019-04-16 17:00:00	2116	6.92	50.83
2019-04-16 18:00:00	1880	7	44
2019-04-16 19:00:00	1915	6.42	44.92
2019-04-16 20:00:00	1626	4.5	37.5
2019-04-16 21:00:00	1219	2.92	27.58
2019-04-16 22:00:00	1056	2.67	23.67
2019-04-16 23:00:00	591	1.08	13
2019-04-17 00:00:00	367	0.22	7.56
2019-04-17 01:00:00	206	0	3.75
2019-04-17 02:00:00	128	0	2
2019-04-17 03:00:00	104	0	1.42
2019-04-17 04:00:00	142	0	2.08
2019-04-17 05:00:00	334	0.42	6.5
2019-04-17 06:00:00	1158	3.09	23.58
2019-04-17 07:00:00	1921	9.33	45.83
2019-04-17 08:00:00	1814	10.17	43.5
2019-04-17 09:00:00	1981	8.08	46.25
2019-04-17 10:00:00	2035	5.5	47.75
2019-04-17 11:00:00	1883	5.92	43.83
2019-04-17 12:00:00	2054	5.67	47.67
2019-04-17 13:00:00	2099	5.75	48.75
2019-04-17 14:00:00	1983	5.59	46.5
2019-04-17 15:00:00	2060	6.5	48.17
2019-04-17 16:00:00	2242	7.42	52.67
2019-04-17 17:00:00	2124	7.25	50.5
2019-04-17 18:00:00	1940	9.67	46.25
2019-04-17 19:00:00	1701	5.25	40.5
2019-04-17 20:00:00	1444	3.75	32.42
2019-04-17 21:00:00	1227	3.08	27.17
2019-04-17 22:00:00	1087	2.42	24.67
2019-04-17 23:00:00	767	1.5	16.67
2019-04-18 00:00:00	508	0.67	11
2019-04-18 01:00:00	306	0	6.25
2019-04-18 02:00:00	202	0	3.67
2019-04-18 03:00:00	187	0	3.08
2019-04-18 04:00:00	166	0	2.75
2019-04-18 05:00:00	339	0.34	6.42
2019-04-18 06:00:00	1003	2.33	20.5
2019-04-18 07:00:00	1577	4.67	35.75
2019-04-18 08:00:00	1759	5.25	40.59
2019-04-18 09:00:00	1889	5.42	43.75
2019-04-18 10:00:00	1957	5.42	45.75
2019-04-18 11:00:00	2054	5.84	47.75
2019-04-18 12:00:00	1962	5.33	45.58
2019-04-18 13:00:00	1905	5	44.5
2019-04-18 14:00:00	1977	5.92	45.58
2019-04-18 15:00:00	2108	6.08	49.25
2019-04-18 16:00:00	2151	6.25	50.67
2019-04-18 17:00:00	2091	6.34	48.84
2019-04-18 18:00:00	1870	5.92	44.84
2019-04-18 19:00:00	1523	4.25	34.58
2019-04-18 20:00:00	1293	3.17	29.42
2019-04-18 21:00:00	1075	2.25	23.92
2019-04-18 22:00:00	1018	2.17	21.92
2019-04-18 23:00:00	755	1.5	17.17
2019-04-19 00:00:00	639	1	13.33
2019-04-19 01:00:00	470	0.58	9.84
2019-04-19 02:00:00	311	0.17	6.42
2019-04-19 03:00:00	245	0	4.5
2019-04-19 04:00:00	246	0	4.34
2019-04-19 05:00:00	291	0	5.75
2019-04-19 06:00:00	611	0.92	12.25
2019-04-19 07:00:00	719	1.25	15.59
2019-04-19 08:00:00	742	1.5	15.84
2019-04-19 09:00:00	768	1.5	16.09
2019-04-19 10:00:00	860	1.5	18.58
2019-04-19 11:00:00	879	1.67	19
2019-04-19 12:00:00	889	1.5	19.67
2019-04-19 13:00:00	814	1.25	17.67
2019-04-19 14:00:00	750	1.25	16.25
2019-04-19 15:00:00	709	1.08	15.17
2019-04-19 16:00:00	823	1.5	17.5
2019-04-19 17:00:00	888	1.84	19.33
2019-04-19 18:00:00	957	2.08	20.75
2019-04-19 19:00:00	847	1.83	18.75
2019-04-19 20:00:00	795	1.58	16.83
2019-04-19 21:00:00	681	1	14.83
2019-04-19 22:00:00	617	1	13.17
2019-04-19 23:00:00	539	0.67	11.33
2019-04-20 00:00:00	479	0.44	10
2019-04-20 01:00:00	290	0	5.75
2019-04-20 02:00:00	209	0	3.83
2019-04-20 03:00:00	194	0	3.34
2019-04-20 04:00:00	143	0	2.25
2019-04-20 05:00:00	212	0	3.67
2019-04-20 06:00:00	481	0.58	9.25
2019-04-20 07:00:00	723	1.33	15.67
2019-04-20 08:00:00	821	1.83	17.33
2019-04-20 09:00:00	1069	3.67	23.67
2019-04-20 10:00:00	1137	2.92	25.25
2019-04-20 11:00:00	1214	3.33	27.5
2019-04-20 12:00:00	1213	3.09	26.75
2019-04-20 13:00:00	1125	2.59	25.08
2019-04-20 14:00:00	1106	2.25	24.67
2019-04-20 15:00:00	1059	2.5	23.5
2019-04-20 16:00:00	894	1.83	19.67
2019-04-20 17:00:00	843	1.67	18.34
2019-04-20 18:00:00	909	2	19.42
2019-04-20 19:00:00	1052	2.59	23.42
2019-04-20 20:00:00	755	1.33	16.5
2019-04-20 21:00:00	679	1.33	14.42
2019-04-20 22:00:00	786	1.67	17.25
2019-04-20 23:00:00	688	1.33	14.67
2019-04-21 00:00:00	623	0.89	13.44
2019-04-21 01:00:00	304	0.25	6.33
2019-04-21 02:00:00	175	0	2.92
2019-04-21 03:00:00	142	1.08	2.67
2019-04-21 04:00:00	113	1.08	2.25
2019-04-21 05:00:00	183	0.17	3.17
2019-04-21 06:00:00	308	0.67	5.92
2019-04-21 07:00:00	328	1.83	8.08
2019-04-21 08:00:00	418	0	8.25
2019-04-21 09:00:00	670	0.08	13.67
2019-04-21 10:00:00	711	0.08	14.92
2019-04-21 11:00:00	692	0	14.34
2019-04-21 12:00:00	709	0	14.92
2019-04-21 13:00:00	706	0.25	15.09
2019-04-21 14:00:00	490	0.5	10.42
2019-04-21 15:00:00	551	1.08	11.5
2019-04-21 16:00:00	488	0.33	10.42
2019-04-21 17:00:00	770	1.75	16.08
2019-04-21 18:00:00	1091	2.42	23.84
2019-04-21 19:00:00	1054	2.42	23.83
2019-04-21 20:00:00	931	2.42	20.17
2019-04-21 21:00:00	902	1.92	20
2019-04-21 22:00:00	692	1.59	14.92
2019-04-21 23:00:00	527	0.83	11.09
2019-04-22 00:00:00	423	0.33	9
2019-04-22 01:00:00	230	0	4.34
2019-04-22 02:00:00	165	0	3
2019-04-22 03:00:00	147	0	2.25
2019-04-22 04:00:00	162	0	2.75
2019-04-22 05:00:00	409	0.5	8.08
2019-04-22 06:00:00	1343	3.42	27.75
2019-04-22 07:00:00	2055	6.5	48.5
2019-04-22 08:00:00	1869	5.75	43.58
2019-04-22 09:00:00	1927	5.42	44.75
2019-04-22 10:00:00	1919	6	44.84
2019-04-22 11:00:00	1953	5.34	45.08
2019-04-22 12:00:00	1946	5.17	45.5
2019-04-22 13:00:00	2059	5.42	48
2019-04-22 14:00:00	1926	5.5	44.75
2019-04-22 15:00:00	2088	6.25	48.75
2019-04-22 16:00:00	2213	6.75	51.75
2019-04-22 17:00:00	2109	7.5	50.59
2019-04-22 18:00:00	1563	13.5	38.59
2019-04-22 19:00:00	1969	6.83	46.42
2019-04-22 20:00:00	1570	4.33	36.08
2019-04-22 21:00:00	1154	2.83	26.34
2019-04-22 22:00:00	1236	3	28
2019-04-22 23:00:00	478	0.67	10.42
2019-04-23 00:00:00	289	0	5.78
2019-04-23 01:00:00	164	0	2.83
2019-04-23 02:00:00	102	0	1.59
2019-04-23 03:00:00	73	0	0.75
2019-04-23 04:00:00	118	0	1.5
2019-04-23 05:00:00	326	0.5	6.25
2019-04-23 06:00:00	1208	3.58	24.83
2019-04-23 07:00:00	2074	6.42	48.92
2019-04-23 08:00:00	1928	6	45.25
2019-04-23 09:00:00	1976	6	45.92
2019-04-23 10:00:00	2051	5.67	47.92
2019-04-23 11:00:00	2026	5.67	47.58
2019-04-23 12:00:00	2012	5.5	46.92
2019-04-23 13:00:00	2048	5.75	48
2019-04-23 14:00:00	2021	5.75	47
2019-04-23 15:00:00	2123	6.25	49.5
2019-04-23 16:00:00	2258	6.67	53.17
2019-04-23 17:00:00	2136	6.75	50.59
2019-04-23 18:00:00	2024	6.25	47.33
2019-04-23 19:00:00	1884	5.67	44.67
2019-04-23 20:00:00	1532	3.92	35.08
2019-04-23 21:00:00	1167	2.83	26.09
2019-04-23 22:00:00	1242	3.25	28.25
2019-04-23 23:00:00	569	0.92	12.5
2019-04-24 00:00:00	380	0.33	7.78
2019-04-24 01:00:00	208	0	3.84
2019-04-24 02:00:00	131	0	2
2019-04-24 03:00:00	106	0	1.5
2019-04-24 04:00:00	157	0	2.42
2019-04-24 05:00:00	333	0.25	6.25
2019-04-24 06:00:00	1193	3	24.5
2019-04-24 07:00:00	1985	5.92	46.59
2019-04-24 08:00:00	1901	5.75	44.08
2019-04-24 09:00:00	1968	5.83	45.75
2019-04-24 10:00:00	2023	5.75	47.25
2019-04-24 11:00:00	2015	5.58	46.67
2019-04-24 12:00:00	2055	5.42	48
2019-04-24 13:00:00	2016	6.42	47.17
2019-04-24 14:00:00	1982	5.75	46.25
2019-04-24 15:00:00	2108	6.5	49.67
2019-04-24 16:00:00	2116	6.25	49.25
2019-04-24 17:00:00	1816	7.92	43.5
2019-04-24 18:00:00	1766	7.34	41.34
2019-04-24 19:00:00	1957	6.33	46.08
2019-04-24 20:00:00	1523	4	34.92
2019-04-24 21:00:00	1288	3.34	28.58
2019-04-24 22:00:00	1266	3.17	29.17
2019-04-24 23:00:00	628	0.83	13.92
2019-04-25 00:00:00	340	0.22	7.33
2019-04-25 01:00:00	232	0	4.33
2019-04-25 02:00:00	151	0	2.67
2019-04-25 03:00:00	231	0	4
2019-04-25 04:00:00	185	0	2.92
2019-04-25 05:00:00	315	0.25	6
2019-04-25 06:00:00	1172	2.67	23.84
2019-04-25 07:00:00	2028	6	47.25
2019-04-25 08:00:00	1867	5.67	43.25
2019-04-25 09:00:00	1921	5.58	44.67
2019-04-25 10:00:00	2093	6	48.67
2019-04-25 11:00:00	2092	5.67	49
2019-04-25 12:00:00	2037	5.58	47.75
2019-04-25 13:00:00	2022	5.92	46.92
2019-04-25 14:00:00	2063	6.08	48.08
2019-04-25 15:00:00	2131	7.25	50.17
2019-04-25 16:00:00	2197	7.42	51.58
2019-04-25 17:00:00	2097	7.58	49.84
2019-04-25 18:00:00	1744	6.92	41
2019-04-25 19:00:00	1935	6.08	45.17
2019-04-25 20:00:00	1727	4.67	40.25
2019-04-25 21:00:00	1351	3.42	30.67
2019-04-25 22:00:00	1319	3.17	29.92
2019-04-25 23:00:00	729	1.33	16.42
2019-04-26 00:00:00	524	0.67	11.66
2019-04-26 01:00:00	307	0	6.42
2019-04-26 02:00:00	200	0	3.5
2019-04-26 03:00:00	146	0	2.09
2019-04-26 04:00:00	165	0	2.75
2019-04-26 05:00:00	346	0.5	6.67
2019-04-26 06:00:00	1167	2.84	23.84
2019-04-26 07:00:00	2022	6.42	47.67
2019-04-26 08:00:00	1894	6	44.17
2019-04-26 09:00:00	2001	6.08	46.58
2019-04-26 10:00:00	2084	6.17	48.58
2019-04-26 11:00:00	2119	6.25	49.84
2019-04-26 12:00:00	2044	6.92	48.17
2019-04-26 13:00:00	2160	6	50.5
2019-04-26 14:00:00	2067	6	48.33
2019-04-26 15:00:00	2100	6.33	49.5
2019-04-26 16:00:00	2216	6.58	51.42
2019-04-26 17:00:00	2034	7.84	49.08
2019-04-26 18:00:00	1866	7.08	43.67
2019-04-26 19:00:00	1878	6.25	43.92
2019-04-26 20:00:00	1710	4.83	39.92
2019-04-26 21:00:00	1379	3.25	31.58
2019-04-26 22:00:00	1440	3.75	32.17
2019-04-26 23:00:00	906	1.92	20.42
2019-04-27 00:00:00	812	1.67	17.67
2019-04-27 01:00:00	574	0.67	12.33
2019-04-27 02:00:00	440	0.17	9.25
2019-04-27 03:00:00	303	0.08	6.09
2019-04-27 04:00:00	204	0	3.25
2019-04-27 05:00:00	329	0.08	6.25
2019-04-27 06:00:00	718	1.25	14.59
2019-04-27 07:00:00	1248	3.33	27.09
2019-04-27 08:00:00	1506	5.25	34.67
2019-04-27 09:00:00	1580	5.67	36.08
2019-04-27 10:00:00	1608	6.83	37.75
2019-04-27 11:00:00	1658	6.67	38.17
2019-04-27 12:00:00	1664	7.5	38.42
2019-04-27 13:00:00	1638	5.17	38.42
2019-04-27 14:00:00	1470	3.92	33.58
2019-04-27 15:00:00	1448	4.42	33.25
2019-04-27 16:00:00	1397	3.84	31.5
2019-04-27 17:00:00	1447	3.92	32.67
2019-04-27 18:00:00	1486	4.67	34.09
2019-04-27 19:00:00	1315	3.67	29.92
2019-04-27 20:00:00	1083	2.58	24.42
2019-04-27 21:00:00	958	2	20.92
2019-04-27 22:00:00	981	2.08	21.42
2019-04-27 23:00:00	978	2.34	21.5
2019-04-28 00:00:00	889	1.67	19.22
2019-04-28 01:00:00	384	0.42	8.25
2019-04-28 02:00:00	286	0	5.33
2019-04-28 03:00:00	221	0	4.08
2019-04-28 04:00:00	113	0	1.5
2019-04-28 05:00:00	162	0.08	2.42
2019-04-28 06:00:00	266	0.33	4.92
2019-04-28 07:00:00	322	0.34	6.84
2019-04-28 08:00:00	357	0	7
2019-04-28 09:00:00	538	0	11
2019-04-28 10:00:00	703	0.17	14.5
2019-04-28 11:00:00	659	0.17	13.75
2019-04-28 12:00:00	723	0	15.25
2019-04-28 13:00:00	695	0.58	14.92
2019-04-28 14:00:00	511	1.25	11.42
2019-04-28 15:00:00	492	0.42	10.42
2019-04-28 16:00:00	532	0.59	11.34
2019-04-28 17:00:00	773	1.42	15.67
2019-04-28 18:00:00	1253	8.33	29.84
2019-04-28 19:00:00	1219	3.75	27.75
2019-04-28 20:00:00	1026	2.75	22.67
2019-04-28 21:00:00	920	2.67	20.25
2019-04-28 22:00:00	665	1.25	14.75
2019-04-28 23:00:00	517	0.75	10.75
2019-04-29 00:00:00	391	0.22	8.22
2019-04-29 01:00:00	216	0	3.92
2019-04-29 02:00:00	131	0	2.17
2019-04-29 03:00:00	124	0	1.75
2019-04-29 04:00:00	145	0	2.17
2019-04-29 05:00:00	365	0.59	7
2019-04-29 06:00:00	1235	3.58	25.59
2019-04-29 07:00:00	1952	8.5	46.33
2019-04-29 08:00:00	1759	7.17	41.58
2019-04-29 09:00:00	1853	7.58	42.84
2019-04-29 10:00:00	2103	6.08	49.33
2019-04-29 11:00:00	1898	5.34	43.92
2019-04-29 12:00:00	2057	5.34	47.83
2019-04-29 13:00:00	2038	5.58	47.42
2019-04-29 14:00:00	2031	5.84	47.58
2019-04-29 15:00:00	2091	6.17	48.92
2019-04-29 16:00:00	2178	6.58	51.25
2019-04-29 17:00:00	2048	6.67	48.5
2019-04-29 18:00:00	1978	6.58	46.25
2019-04-29 19:00:00	1887	5.75	44.83
2019-04-29 20:00:00	1397	3.67	31.83
2019-04-29 21:00:00	1112	2.67	24.75
2019-04-29 22:00:00	1164	2.83	26.33
2019-04-29 23:00:00	537	0.92	11.67
2019-04-30 00:00:00	325	0.11	6.56
2019-04-30 01:00:00	181	0	3.17
2019-04-30 02:00:00	108	0	1.5
2019-04-30 03:00:00	75	0	0.75
2019-04-30 04:00:00	110	0	1.42
2019-04-30 05:00:00	283	0.25	5.34
2019-04-30 06:00:00	1183	3	23.83
2019-04-30 07:00:00	1996	6.17	46.75
2019-04-30 08:00:00	1872	5.75	43.75
2019-04-30 09:00:00	1895	5.75	44.42
2019-04-30 10:00:00	2055	5.83	47.75
2019-04-30 11:00:00	2122	5.92	49.83
2019-04-30 12:00:00	2085	5.92	48.83
2019-04-30 13:00:00	2111	5.84	49.42
2019-04-30 14:00:00	2021	5.83	47.25
2019-04-30 15:00:00	2133	6.34	50
2019-04-30 16:00:00	2175	6.5	51.17
2019-04-30 17:00:00	2043	6.25	48.25
2019-04-30 18:00:00	1918	5.92	44.75
2019-04-30 19:00:00	2006	6.33	47.33
2019-04-30 20:00:00	1806	4.83	41.75
2019-04-30 21:00:00	1427	3.42	32.17
2019-04-30 22:00:00	1364	3.42	31.25
2019-04-30 23:00:00	801	1.5	17.67
2019-05-01 00:00:00	700	1.11	14.78

## Sheet: PM 03280 061
Data/Hora	Intensidade(carros/hora)	Ocupacao(%)	Carga(%)
2019-04-01 00:00:00	0	0	0
2019-04-01 01:00:00	0	0	0
2019-04-01 02:00:00	0	0	0
2019-04-01 03:00:00	0	0	0
2019-04-01 04:00:00	0	0	0
2019-04-01 05:00:00	0	0	0
2019-04-01 06:00:00	0	0	0
2019-04-01 07:00:00	0	0	0
2019-04-01 08:00:00	0	0	0
2019-04-01 09:00:00	0	0	0
2019-04-01 10:00:00	0	0	0
2019-04-01 11:00:00	0	0	0
2019-04-01 12:00:00	0	0	0
2019-04-01 13:00:00	0	0	0
2019-04-01 14:00:00	0	0	0
2019-04-01 15:00:00	0	0	0
2019-04-01 16:00:00	0	0	0
2019-04-01 17:00:00	0	0	0
2019-04-01 18:00:00	0	0	0
2019-04-01 19:00:00	0	0	0
2019-04-01 20:00:00	0	0	0
2019-04-01 21:00:00	0	0	0
2019-04-01 22:00:00	0	0	0
2019-04-01 23:00:00	0	0	0
2019-04-02 00:00:00	0	0	0
2019-04-02 01:00:00	0	0	0
2019-04-02 02:00:00	0	0	0
2019-04-02 03:00:00	0	0	0
2019-04-02 04:00:00	0	0	0
2019-04-02 05:00:00	0	0	0
2019-04-02 06:00:00	0	0	0
2019-04-02 07:00:00	0	0	0
2019-04-02 08:00:00	0	0	0
2019-04-02 09:00:00	0	0	0
2019-04-02 10:00:00	0	0	0
2019-04-02 11:00:00	0	0	0
2019-04-02 12:00:00	0	0	0
2019-04-02 13:00:00	0	0	0
2019-04-02 14:00:00	0	0	0
2019-04-02 15:00:00	0	0	0
2019-04-02 16:00:00	0	0	0
2019-04-02 17:00:00	0	0	0
2019-04-02 18:00:00	0	0	0
2019-04-02 19:00:00	0	0	0
2019-04-02 20:00:00	0	0	0
2019-04-02 21:00:00	0	0	0
2019-04-02 22:00:00	0	0	0
2019-04-02 23:00:00	0	0	0
2019-04-03 00:00:00	0	0	0
2019-04-03 01:00:00	0	0	0
2019-04-03 02:00:00	0	0	0
2019-04-03 03:00:00	0	0	0
2019-04-03 04:00:00	0	0	0
2019-04-03 05:00:00	0	0	0
2019-04-03 06:00:00	0	0	0
2019-04-03 07:00:00	0	0	0
2019-04-03 08:00:00	0	0	0
2019-04-03 09:00:00	0	0	0
2019-04-03 10:00:00	0	0	0
2019-04-03 11:00:00	0	0	0
2019-04-03 12:00:00	0	0	0
2019-04-03 13:00:00	0	0	0
2019-04-03 14:00:00	0	0	0
2019-04-03 15:00:00	0	0	0
2019-04-03 16:00:00	0	0	0
2019-04-03 17:00:00	0	0	0
2019-04-03 18:00:00	0	0	0
2019-04-03 19:00:00	0	0	0
2019-04-03 20:00:00	0	0	0
2019-04-03 21:00:00	0	0	0
2019-04-03 22:00:00	0	0	0
2019-04-03 23:00:00	0	0	0
2019-04-04 00:00:00	0	0	0
2019-04-04 01:00:00	0	0	0
2019-04-04 02:00:00	0	0	0
2019-04-04 03:00:00	0	0	0
2019-04-04 04:00:00	0	0	0
2019-04-04 05:00:00	0	0	0
2019-04-04 06:00:00	0	0	0
2019-04-04 07:00:00	0	0	0
2019-04-04 08:00:00	0	0	0
2019-04-04 09:00:00	0	0	0
2019-04-04 10:00:00	0	0	0
2019-04-04 11:00:00	0	0	0
2019-04-04 12:00:00	0	0	0
2019-04-04 13:00:00	0	0	0
2019-04-04 14:00:00	0	0	0
2019-04-04 15:00:00	0	0	0
2019-04-04 16:00:00	0	0	0
2019-04-04 17:00:00	0	0	0
2019-04-04 18:00:00	0	0	0
2019-04-04 19:00:00	0	0	0
2019-04-04 20:00:00	0	0	0
2019-04-04 21:00:00	0	0	0
2019-04-04 22:00:00	0	0	0
2019-04-04 23:00:00	0	0	0
2019-04-05 00:00:00	0	0	0
2019-04-05 01:00:00	0	0	0
2019-04-05 02:00:00	0	0	0
2019-04-05 03:00:00	0	0	0
2019-04-05 04:00:00	0	0	0
2019-04-05 05:00:00	0	0	0
2019-04-05 06:00:00	0	0	0
2019-04-05 07:00:00	0	0	0
2019-04-05 08:00:00	0	0	0
2019-04-05 09:00:00	0	0	0
2019-04-05 10:00:00	0	0	0
2019-04-05 11:00:00	0	0	0
2019-04-05 12:00:00	0	0	0
2019-04-05 13:00:00	0	0	0
2019-04-05 14:00:00	0	0	0
2019-04-05 15:00:00	0	0	0
2019-04-05 16:00:00	0	0	0
2019-04-05 17:00:00	0	0	0
2019-04-05 18:00:00	0	0	0
2019-04-05 19:00:00	0	0	0
2019-04-05 20:00:00	0	0	0
2019-04-05 21:00:00	0	0	0
2019-04-05 22:00:00	0	0	0
2019-04-05 23:00:00	0	0	0
2019-04-06 00:00:00	0	0	0
2019-04-06 01:00:00	0	0	0
2019-04-06 02:00:00	0	0	0
2019-04-06 03:00:00	0	0	0
2019-04-06 04:00:00	0	0	0
2019-04-06 05:00:00	0	0	0
2019-04-06 06:00:00	0	0	0
2019-04-06 07:00:00	0	0	0
2019-04-06 08:00:00	0	0	0
2019-04-06 09:00:00	0	0	0
2019-04-06 10:00:00	0	0	0
2019-04-06 11:00:00	0	0	0
2019-04-06 12:00:00	0	0	0
2019-04-06 13:00:00	0	0	0
2019-04-06 14:00:00	0	0	0
2019-04-06 15:00:00	0	0	0
2019-04-06 16:00:00	0	0	0
2019-04-06 17:00:00	0	0	0
2019-04-06 18:00:00	0	0	0
2019-04-06 19:00:00	0	0	0
2019-04-06 20:00:00	0	0	0
2019-04-06 21:00:00	0	0	0
2019-04-06 22:00:00	0	0	0
2019-04-06 23:00:00	0	0	0
2019-04-07 00:00:00	0	0	0
2019-04-07 01:00:00	0	0	0
2019-04-07 02:00:00	0	0	0
2019-04-07 03:00:00	0	0	0
2019-04-07 04:00:00	0	0	0
2019-04-07 05:00:00	0	0	0
2019-04-07 06:00:00	0	0	0
2019-04-07 07:00:00	0	0	0
2019-04-07 08:00:00	0	0	0
2019-04-07 09:00:00	0	0	0
2019-04-07 10:00:00	0	0	0
2019-04-07 11:00:00	0	0	0
2019-04-07 12:00:00	0	0	0
2019-04-07 13:00:00	0	0	0
2019-04-07 14:00:00	0	0	0
2019-04-07 15:00:00	0	0	0
2019-04-07 16:00:00	0	0	0
2019-04-07 17:00:00	0	0	0
2019-04-07 18:00:00	0	0	0
2019-04-07 19:00:00	0	0	0
2019-04-07 20:00:00	0	0	0
2019-04-07 21:00:00	0	0	0
2019-04-07 22:00:00	0	0	0
2019-04-07 23:00:00	0	0	0
2019-04-08 00:00:00	0	0	0
2019-04-08 01:00:00	0	0	0
2019-04-08 02:00:00	0	0	0
2019-04-08 03:00:00	0	0	0
2019-04-08 04:00:00	0	0	0
2019-04-08 05:00:00	0	0	0
2019-04-08 06:00:00	0	0	0
2019-04-08 07:00:00	0	0	0
2019-04-08 08:00:00	0	0	0
2019-04-08 09:00:00	0	0	0
2019-04-08 10:00:00	0	0	0
2019-04-08 11:00:00	0	0	0
2019-04-08 12:00:00	0	0	0
2019-04-08 13:00:00	0	0	0
2019-04-08 14:00:00	0	0	0
2019-04-08 15:00:00	0	0	0
2019-04-08 16:00:00	0	0	0
2019-04-08 17:00:00	0	0	0
2019-04-08 18:00:00	0	0	0
2019-04-08 19:00:00	0	0	0
2019-04-08 20:00:00	0	0	0
2019-04-08 21:00:00	0	0	0
2019-04-08 22:00:00	0	0	0
2019-04-08 23:00:00	0	0	0
2019-04-09 00:00:00	0	0	0
2019-04-09 01:00:00	0	0	0
2019-04-09 02:00:00	0	0	0
2019-04-09 03:00:00	0	0	0
2019-04-09 04:00:00	0	0	0
2019-04-09 05:00:00	0	0	0
2019-04-09 06:00:00	0	0	0
2019-04-09 07:00:00	0	0	0
2019-04-09 08:00:00	0	0	0
2019-04-09 09:00:00	0	0	0
2019-04-09 10:00:00	0	0	0
2019-04-09 11:00:00	0	0	0
2019-04-09 12:00:00	0	0	0
2019-04-09 13:00:00	0	0	0
2019-04-09 14:00:00	0	0	0
2019-04-09 15:00:00	0	0	0
2019-04-09 16:00:00	0	0	0
2019-04-09 17:00:00	0	0	0
2019-04-09 18:00:00	0	0	0
2019-04-09 19:00:00	0	0	0
2019-04-09 20:00:00	0	0	0
2019-04-09 21:00:00	0	0	0
2019-04-09 22:00:00	0	0	0
2019-04-09 23:00:00	0	0	0
2019-04-10 00:00:00	0	0	0
2019-04-10 01:00:00	0	0	0
2019-04-10 02:00:00	0	0	0
2019-04-10 03:00:00	0	0	0
2019-04-10 04:00:00	0	0	0
2019-04-10 05:00:00	0	0	0
2019-04-10 06:00:00	0	0	0
2019-04-10 07:00:00	0	0	0
2019-04-10 08:00:00	0	0	0
2019-04-10 09:00:00	0	0	0
2019-04-10 10:00:00	0	0	0
2019-04-10 11:00:00	0	0	0
2019-04-10 12:00:00	0	0	0
2019-04-10 13:00:00	0	0	0
2019-04-10 14:00:00	0	0	0
2019-04-10 15:00:00	0	0	0
2019-04-10 16:00:00	0	0	0
2019-04-10 17:00:00	0	0	0
2019-04-10 18:00:00	0	0	0
2019-04-10 19:00:00	0	0	0
2019-04-10 20:00:00	0	0	0
2019-04-10 21:00:00	0	0	0
2019-04-10 22:00:00	0	0	0
2019-04-10 23:00:00	0	0	0
2019-04-11 00:00:00	0	0	0
2019-04-11 01:00:00	0	0	0
2019-04-11 02:00:00	0	0	0
2019-04-11 03:00:00	0	0	0
2019-04-11 04:00:00	0	0	0
2019-04-11 05:00:00	0	0	0
2019-04-11 06:00:00	0	0	0
2019-04-11 07:00:00	0	0	0
2019-04-11 08:00:00	0	0	0
2019-04-11 09:00:00	0	0	0
2019-04-11 10:00:00	0	0	0
2019-04-11 11:00:00	0	0	0
2019-04-11 12:00:00	0	0	0
2019-04-11 13:00:00	0	0	0
2019-04-11 14:00:00	0	0	0
2019-04-11 15:00:00	0	0	0
2019-04-11 16:00:00	0	0	0
2019-04-11 17:00:00	0	0	0
2019-04-11 18:00:00	0	0	0
2019-04-11 19:00:00	0	0	0
2019-04-11 20:00:00	0	0	0
2019-04-11 21:00:00	0	0	0
2019-04-11 22:00:00	0	0	0
2019-04-11 23:00:00	0	0	0
2019-04-12 00:00:00	0	0	0
2019-04-12 01:00:00	0	0	0
2019-04-12 02:00:00	0	0	0
2019-04-12 03:00:00	0	0	0
2019-04-12 04:00:00	0	0	0
2019-04-12 05:00:00	0	0	0
2019-04-12 06:00:00	0	0	0
2019-04-12 07:00:00	0	0	0
2019-04-12 08:00:00	0	0	0
2019-04-12 09:00:00	0	0	0
2019-04-12 10:00:00	0	0	0
2019-04-12 11:00:00	0	0	0
2019-04-12 12:00:00	0	0	0
2019-04-12 13:00:00	0	0	0
2019-04-12 14:00:00	0	0	0
2019-04-12 15:00:00	0	0	0
2019-04-12 16:00:00	0	0	0
2019-04-12 17:00:00	0	0	0
2019-04-12 18:00:00	0	0	0
2019-04-12 19:00:00	0	0	0
2019-04-12 20:00:00	0	0	0
2019-04-12 21:00:00	0	0	0
2019-04-12 22:00:00	0	0	0
2019-04-12 23:00:00	0	0	0
2019-04-13 00:00:00	0	0	0
2019-04-13 01:00:00	0	0	0
2019-04-13 02:00:00	0	0	0
2019-04-13 03:00:00	0	0	0
2019-04-13 04:00:00	0	0	0
2019-04-13 05:00:00	0	0	0
2019-04-13 06:00:00	0	0	0
2019-04-13 07:00:00	0	0	0
2019-04-13 08:00:00	0	0	0
2019-04-13 09:00:00	0	0	0
2019-04-13 10:00:00	0	0	0
2019-04-13 11:00:00	0	0	0
2019-04-13 12:00:00	0	0	0
2019-04-13 13:00:00	0	0	0
2019-04-13 14:00:00	0	0	0
2019-04-13 15:00:00	0	0	0
2019-04-13 16:00:00	0	0	0
2019-04-13 17:00:00	0	0	0
2019-04-13 18:00:00	0	0	0
2019-04-13 19:00:00	0	0	0
2019-04-13 20:00:00	0	0	0
2019-04-13 21:00:00	0	0	0
2019-04-13 22:00:00	0	0	0
2019-04-13 23:00:00	0	0	0
2019-04-14 00:00:00	0	0	0
2019-04-14 01:00:00	0	0	0
2019-04-14 02:00:00	0	0	0
2019-04-14 03:00:00	0	0	0
2019-04-14 04:00:00	0	0	0
2019-04-14 05:00:00	0	0	0
2019-04-14 06:00:00	0	0	0
2019-04-14 07:00:00	0	0	0
2019-04-14 08:00:00	0	0	0
2019-04-14 09:00:00	0	0	0
2019-04-14 10:00:00	0	0	0
2019-04-14 11:00:00	0	0	0
2019-04-14 12:00:00	0	0	0
2019-04-14 13:00:00	0	0	0
2019-04-14 14:00:00	0	0	0
2019-04-14 15:00:00	0	0	0
2019-04-14 16:00:00	0	0	0
2019-04-14 17:00:00	0	0	0
2019-04-14 18:00:00	0	0	0
2019-04-14 19:00:00	0	0	0
2019-04-14 20:00:00	0	0	0
2019-04-14 21:00:00	0	0	0
2019-04-14 22:00:00	0	0	0
2019-04-14 23:00:00	0	0	0
2019-04-15 00:00:00	0	0	0
2019-04-15 01:00:00	0	0	0
2019-04-15 02:00:00	0	0	0
2019-04-15 03:00:00	0	0	0
2019-04-15 04:00:00	0	0	0
2019-04-15 05:00:00	0	0	0
2019-04-15 06:00:00	0	0	0
2019-04-15 07:00:00	0	0	0
2019-04-15 08:00:00	0	0	0
2019-04-15 09:00:00	0	0	0
2019-04-15 10:00:00	0	0	0
2019-04-15 11:00:00	0	0	0
2019-04-15 12:00:00	0	0	0
2019-04-15 13:00:00	0	0	0
2019-04-15 14:00:00	0	0	0
2019-04-15 15:00:00	0	0	0
2019-04-15 16:00:00	0	0	0
2019-04-15 17:00:00	0	0	0
2019-04-15 18:00:00	0	0	0
2019-04-15 19:00:00	0	0	0
2019-04-15 20:00:00	0	0	0
2019-04-15 21:00:00	0	0	0
2019-04-15 22:00:00	0	0	0
2019-04-15 23:00:00	0	0	0
2019-04-16 00:00:00	0	0	0
2019-04-16 01:00:00	0	0	0
2019-04-16 02:00:00	0	0	0
2019-04-16 03:00:00	0	0	0
2019-04-16 04:00:00	0	0	0
2019-04-16 05:00:00	0	0	0
2019-04-16 06:00:00	0	0	0
2019-04-16 07:00:00	0	0	0
2019-04-16 08:00:00	0	0	0
2019-04-16 09:00:00	0	0	0
2019-04-16 10:00:00	0	0	0
2019-04-16 11:00:00	0	0	0
2019-04-16 12:00:00	0	0	0
2019-04-16 13:00:00	0	0	0
2019-04-16 14:00:00	0	0	0
2019-04-16 15:00:00	0	0	0
2019-04-16 16:00:00	0	0	0
2019-04-16 17:00:00	0	0	0
2019-04-16 18:00:00	0	0	0
2019-04-16 19:00:00	0	0	0
2019-04-16 20:00:00	0	0	0
2019-04-16 21:00:00	0	0	0
2019-04-16 22:00:00	0	0	0
2019-04-16 23:00:00	0	0	0
2019-04-17 00:00:00	0	0	0
2019-04-17 01:00:00	0	0	0
2019-04-17 02:00:00	0	0	0
2019-04-17 03:00:00	0	0	0
2019-04-17 04:00:00	0	0	0
2019-04-17 05:00:00	0	0	0
2019-04-17 06:00:00	0	0	0
2019-04-17 07:00:00	0	0	0
2019-04-17 08:00:00	0	0	0
2019-04-17 09:00:00	0	0	0
2019-04-17 10:00:00	0	0	0
2019-04-17 11:00:00	0	0	0
2019-04-17 12:00:00	0	0	0
2019-04-17 13:00:00	0	0	0
2019-04-17 14:00:00	0	0	0
2019-04-17 15:00:00	0	0	0
2019-04-17 16:00:00	0	0	0
2019-04-17 17:00:00	0	0	0
2019-04-17 18:00:00	0	0	0
2019-04-17 19:00:00	0	0	0
2019-04-17 20:00:00	0	0	0
2019-04-17 21:00:00	0	0	0
2019-04-17 22:00:00	0	0	0
2019-04-17 23:00:00	0	0	0
2019-04-18 00:00:00	0	0	0
2019-04-18 01:00:00	0	0	0
2019-04-18 02:00:00	0	0	0
2019-04-18 03:00:00	0	0	0
2019-04-18 04:00:00	0	0	0
2019-04-18 05:00:00	0	0	0
2019-04-18 06:00:00	0	0	0
2019-04-18 07:00:00	0	0	0
2019-04-18 08:00:00	0	0	0
2019-04-18 09:00:00	0	0	0
2019-04-18 10:00:00	0	0	0
2019-04-18 11:00:00	0	0	0
2019-04-18 12:00:00	0	0	0
2019-04-18 13:00:00	0	0	0
2019-04-18 14:00:00	0	0	0
2019-04-18 15:00:00	0	0	0
2019-04-18 16:00:00	0	0	0
2019-04-18 17:00:00	0	0	0
2019-04-18 18:00:00	0	0	0
2019-04-18 19:00:00	0	0	0
2019-04-18 20:00:00	0	0	0
2019-04-18 21:00:00	0	0	0
2019-04-18 22:00:00	0	0	0
2019-04-18 23:00:00	0	0	0
2019-04-19 00:00:00	0	0	0
2019-04-19 01:00:00	0	0	0
2019-04-19 02:00:00	0	0	0
2019-04-19 03:00:00	0	0	0
2019-04-19 04:00:00	0	0	0
2019-04-19 05:00:00	0	0	0
2019-04-19 06:00:00	0	0	0
2019-04-19 07:00:00	0	0	0
2019-04-19 08:00:00	0	0	0
2019-04-19 09:00:00	0	0	0
2019-04-19 10:00:00	0	0	0
2019-04-19 11:00:00	0	0	0
2019-04-19 12:00:00	0	0	0
2019-04-19 13:00:00	0	0	0
2019-04-19 14:00:00	0	0	0
2019-04-19 15:00:00	0	0	0
2019-04-19 16:00:00	0	0	0
2019-04-19 17:00:00	0	0	0
2019-04-19 18:00:00	0	0	0
2019-04-19 19:00:00	0	0	0
2019-04-19 20:00:00	0	0	0
2019-04-19 21:00:00	0	0	0
2019-04-19 22:00:00	0	0	0
2019-04-19 23:00:00	0	0	0
2019-04-20 00:00:00	0	0	0
2019-04-20 01:00:00	0	0	0
2019-04-20 02:00:00	0	0	0
2019-04-20 03:00:00	0	0	0
2019-04-20 04:00:00	0	0	0
2019-04-20 05:00:00	0	0	0
2019-04-20 06:00:00	0	0	0
2019-04-20 07:00:00	0	0	0
2019-04-20 08:00:00	0	0	0
2019-04-20 09:00:00	0	0	0
2019-04-20 10:00:00	0	0	0
2019-04-20 11:00:00	0	0	0
2019-04-20 12:00:00	0	0	0
2019-04-20 13:00:00	0	0	0
2019-04-20 14:00:00	0	0	0
2019-04-20 15:00:00	0	0	0
2019-04-20 16:00:00	0	0	0
2019-04-20 17:00:00	0	0	0
2019-04-20 18:00:00	0	0	0
2019-04-20 19:00:00	0	0	0
2019-04-20 20:00:00	0	0	0
2019-04-20 21:00:00	0	0	0
2019-04-20 22:00:00	0	0	0
2019-04-20 23:00:00	0	0	0
2019-04-21 00:00:00	0	0	0
2019-04-21 01:00:00	0	0	0
2019-04-21 02:00:00	0	0	0
2019-04-21 03:00:00	0	0	0
2019-04-21 04:00:00	0	0	0
2019-04-21 05:00:00	0	0	0
2019-04-21 06:00:00	0	0	0
2019-04-21 07:00:00	0	0	0
2019-04-21 08:00:00	0	0	0
2019-04-21 09:00:00	0	0	0
2019-04-21 10:00:00	0	0	0
2019-04-21 11:00:00	0	0	0
2019-04-21 12:00:00	0	0	0
2019-04-21 13:00:00	0	0	0
2019-04-21 14:00:00	0	0	0
2019-04-21 15:00:00	0	0	0
2019-04-21 16:00:00	0	0	0
2019-04-21 17:00:00	0	0	0
2019-04-21 18:00:00	0	0	0
2019-04-21 19:00:00	0	0	0
2019-04-21 20:00:00	0	0	0
2019-04-21 21:00:00	0	0	0
2019-04-21 22:00:00	0	0	0
2019-04-21 23:00:00	0	0	0
2019-04-22 00:00:00	0	0	0
2019-04-22 01:00:00	0	0	0
2019-04-22 02:00:00	0	0	0
2019-04-22 03:00:00	0	0	0
2019-04-22 04:00:00	0	0	0
2019-04-22 05:00:00	0	0	0
2019-04-22 06:00:00	0	0	0
2019-04-22 07:00:00	0	0	0
2019-04-22 08:00:00	0	0	0
2019-04-22 09:00:00	0	0	0
2019-04-22 10:00:00	0	0	0
2019-04-22 11:00:00	0	0	0
2019-04-22 12:00:00	0	0	0
2019-04-22 13:00:00	0	0	0
2019-04-22 14:00:00	0	0	0
2019-04-22 15:00:00	0	0	0
2019-04-22 16:00:00	0	0	0
2019-04-22 17:00:00	0	0	0
2019-04-22 18:00:00	0	0	0
2019-04-22 19:00:00	0	0	0
2019-04-22 20:00:00	0	0	0
2019-04-22 21:00:00	0	0	0
2019-04-22 22:00:00	0	0	0
2019-04-22 23:00:00	0	0	0
2019-04-23 00:00:00	0	0	0
2019-04-23 01:00:00	0	0	0
2019-04-23 02:00:00	0	0	0
2019-04-23 03:00:00	0	0	0
2019-04-23 04:00:00	0	0	0
2019-04-23 05:00:00	0	0	0
2019-04-23 06:00:00	0	0	0
2019-04-23 07:00:00	0	0	0
2019-04-23 08:00:00	0	0	0
2019-04-23 09:00:00	0	0	0
2019-04-23 10:00:00	0	0	0
2019-04-23 11:00:00	0	0	0
2019-04-23 12:00:00	0	0	0
2019-04-23 13:00:00	0	0	0
2019-04-23 14:00:00	0	0	0
2019-04-23 15:00:00	0	0	0
2019-04-23 16:00:00	0	0	0
2019-04-23 17:00:00	0	0	0
2019-04-23 18:00:00	0	0	0
2019-04-23 19:00:00	0	0	0
2019-04-23 20:00:00	0	0	0
2019-04-23 21:00:00	0	0	0
2019-04-23 22:00:00	0	0	0
2019-04-23 23:00:00	0	0	0
2019-04-24 00:00:00	0	0	0
2019-04-24 01:00:00	0	0	0
2019-04-24 02:00:00	0	0	0
2019-04-24 03:00:00	0	0	0
2019-04-24 04:00:00	0	0	0
2019-04-24 05:00:00	0	0	0
2019-04-24 06:00:00	0	0	0
2019-04-24 07:00:00	0	0	0
2019-04-24 08:00:00	0	0	0
2019-04-24 09:00:00	0	0	0
2019-04-24 10:00:00	0	0	0
2019-04-24 11:00:00	0	0	0
2019-04-24 12:00:00	0	0	0
2019-04-24 13:00:00	0	0	0
2019-04-24 14:00:00	0	0	0
2019-04-24 15:00:00	0	0	0
2019-04-24 16:00:00	0	0	0
2019-04-24 17:00:00	0	0	0
2019-04-24 18:00:00	0	0	0
2019-04-24 19:00:00	0	0	0
2019-04-24 20:00:00	0	0	0
2019-04-24 21:00:00	0	0	0
2019-04-24 22:00:00	0	0	0
2019-04-24 23:00:00	0	0	0
2019-04-25 00:00:00	0	0	0
2019-04-25 01:00:00	0	0	0
2019-04-25 02:00:00	0	0	0
2019-04-25 03:00:00	0	0	0
2019-04-25 04:00:00	0	0	0
2019-04-25 05:00:00	0	0	0
2019-04-25 06:00:00	0	0	0
2019-04-25 07:00:00	0	0	0
2019-04-25 08:00:00	0	0	0
2019-04-25 09:00:00	0	0	0
2019-04-25 10:00:00	0	0	0
2019-04-25 11:00:00	0	0	0
2019-04-25 12:00:00	0	0	0
2019-04-25 13:00:00	0	0	0
2019-04-25 14:00:00	0	0	0
2019-04-25 15:00:00	0	0	0
2019-04-25 16:00:00	0	0	0
2019-04-25 17:00:00	0	0	0
2019-04-25 18:00:00	0	0	0
2019-04-25 19:00:00	0	0	0
2019-04-25 20:00:00	0	0	0
2019-04-25 21:00:00	0	0	0
2019-04-25 22:00:00	0	0	0
2019-04-25 23:00:00	0	0	0
2019-04-26 00:00:00	0	0	0
2019-04-26 01:00:00	0	0	0
2019-04-26 02:00:00	0	0	0
2019-04-26 03:00:00	0	0	0
2019-04-26 04:00:00	0	0	0
2019-04-26 05:00:00	0	0	0
2019-04-26 06:00:00	0	0	0
2019-04-26 07:00:00	0	0	0
2019-04-26 08:00:00	0	0	0
2019-04-26 09:00:00	0	0	0
2019-04-26 10:00:00	0	0	0
2019-04-26 11:00:00	0	0	0
2019-04-26 12:00:00	0	0	0
2019-04-26 13:00:00	0	0	0
2019-04-26 14:00:00	0	0	0
2019-04-26 15:00:00	0	0	0
2019-04-26 16:00:00	0	0	0
2019-04-26 17:00:00	0	0	0
2019-04-26 18:00:00	0	0	0
2019-04-26 19:00:00	0	0	0
2019-04-26 20:00:00	0	0	0
2019-04-26 21:00:00	0	0	0
2019-04-26 22:00:00	0	0	0
2019-04-26 23:00:00	0	0	0
2019-04-27 00:00:00	0	0	0
2019-04-27 01:00:00	0	0	0
2019-04-27 02:00:00	0	0	0
2019-04-27 03:00:00	0	0	0
2019-04-27 04:00:00	0	0	0
2019-04-27 05:00:00	0	0	0
2019-04-27 06:00:00	0	0	0
2019-04-27 07:00:00	0	0	0
2019-04-27 08:00:00	0	0	0
2019-04-27 09:00:00	0	0	0
2019-04-27 10:00:00	0	0	0
2019-04-27 11:00:00	0	0	0
2019-04-27 12:00:00	0	0	0
2019-04-27 13:00:00	0	0	0
2019-04-27 14:00:00	0	0	0
2019-04-27 15:00:00	0	0	0
2019-04-27 16:00:00	0	0	0
2019-04-27 17:00:00	0	0	0
2019-04-27 18:00:00	0	0	0
2019-04-27 19:00:00	0	0	0
2019-04-27 20:00:00	0	0	0
2019-04-27 21:00:00	0	0	0
2019-04-27 22:00:00	0	0	0
2019-04-27 23:00:00	0	0	0
2019-04-28 00:00:00	0	0	0
2019-04-28 01:00:00	0	0	0
2019-04-28 02:00:00	0	0	0
2019-04-28 03:00:00	0	0	0
2019-04-28 04:00:00	0	0	0
2019-04-28 05:00:00	0	0	0
2019-04-28 06:00:00	0	0	0
2019-04-28 07:00:00	0	0	0
2019-04-28 08:00:00	0	0	0
2019-04-28 09:00:00	0	0	0
2019-04-28 10:00:00	0	0	0
2019-04-28 11:00:00	0	0	0
2019-04-28 12:00:00	0	0	0
2019-04-28 13:00:00	0	0	0
2019-04-28 14:00:00	0	0	0
2019-04-28 15:00:00	0	0	0
2019-04-28 16:00:00	0	0	0
2019-04-28 17:00:00	0	0	0
2019-04-28 18:00:00	0	0	0
2019-04-28 19:00:00	0	0	0
2019-04-28 20:00:00	0	0	0
2019-04-28 21:00:00	0	0	0
2019-04-28 22:00:00	0	0	0
2019-04-28 23:00:00	0	0	0
2019-04-29 00:00:00	0	0	0
2019-04-29 01:00:00	0	0	0
2019-04-29 02:00:00	0	0	0
2019-04-29 03:00:00	0	0	0
2019-04-29 04:00:00	0	0	0
2019-04-29 05:00:00	0	0	0
2019-04-29 06:00:00	0	0	0
2019-04-29 07:00:00	0	0	0
2019-04-29 08:00:00	0	0	0
2019-04-29 09:00:00	0	0	0
2019-04-29 10:00:00	0	0	0
2019-04-29 11:00:00	0	0	0
2019-04-29 12:00:00	0	0	0
2019-04-29 13:00:00	0	0	0
2019-04-29 14:00:00	0	0	0
2019-04-29 15:00:00	0	0	0
2019-04-29 16:00:00	0	0	0
2019-04-29 17:00:00	0	0	0
2019-04-29 18:00:00	0	0	0
2019-04-29 19:00:00	0	0	0
2019-04-29 20:00:00	0	0	0
2019-04-29 21:00:00	0	0	0
2019-04-29 22:00:00	0	0	0
2019-04-29 23:00:00	0	0	0
2019-04-30 00:00:00	0	0	0
2019-04-30 01:00:00	0	0	0
2019-04-30 02:00:00	0	0	0
2019-04-30 03:00:00	0	0	0
2019-04-30 04:00:00	0	0	0
2019-04-30 05:00:00	0	0	0
2019-04-30 06:00:00	0	0	0
2019-04-30 07:00:00	0	0	0
2019-04-30 08:00:00	0	0	0
2019-04-30 09:00:00	0	0	0
2019-04-30 10:00:00	0	0	0
2019-04-30 11:00:00	0	0	0
2019-04-30 12:00:00	0	0	0
2019-04-30 13:00:00	0	0	0
2019-04-30 14:00:00	0	0	0
2019-04-30 15:00:00	0	0	0
2019-04-30 16:00:00	0	0	0
2019-04-30 17:00:00	0	0	0
2019-04-30 18:00:00	0	0	0
2019-04-30 19:00:00	0	0	0
2019-04-30 20:00:00	0	0	0
2019-04-30 21:00:00	0	0	0
2019-04-30 22:00:00	0	0	0
2019-04-30 23:00:00	0	0	0
2019-05-01 00:00:00	0	0	0

## Sheet: PM 03290 02
Data/Hora	Intensidade(carros/hora)	Ocupacao(%)	Carga(%)
2019-04-01 00:00:00	128	0	3.11
2019-04-01 01:00:00	57	0.17	1.17
2019-04-01 02:00:00	33	0	0.25
2019-04-01 03:00:00	27	0	0
2019-04-01 04:00:00	46	0	0.5
2019-04-01 05:00:00	120	0.17	2.5
2019-04-01 06:00:00	693	3.67	19
2019-04-01 07:00:00	1351	14	44.17
2019-04-01 08:00:00	1213	8	38.17
2019-04-01 09:00:00	1133	6.92	35.75
2019-04-01 10:00:00	1164	7.17	36
2019-04-01 11:00:00	1098	7	35
2019-04-01 12:00:00	1158	7.5	35.75
2019-04-01 13:00:00	1277	7.75	40.34
2019-04-01 14:00:00	1311	8.5	41.08
2019-04-01 15:00:00	1215	8.75	38.83
2019-04-01 16:00:00	1111	6.5	34.92
2019-04-01 17:00:00	1060	6.17	32.58
2019-04-01 18:00:00	1146	8.17	35.75
2019-04-01 19:00:00	976	5	31
2019-04-01 20:00:00	549	2.17	16.59
2019-04-01 21:00:00	484	1.84	13.83
2019-04-01 22:00:00	559	2.58	16.67
2019-04-01 23:00:00	228	0.59	6.42
2019-04-02 00:00:00	129	0.11	3.34
2019-04-02 01:00:00	57	0	0.75
2019-04-02 02:00:00	40	0	0.33
2019-04-02 03:00:00	22	0	0
2019-04-02 04:00:00	34	0	0.08
2019-04-02 05:00:00	121	0.08	2.5
2019-04-02 06:00:00	698	4.34	19.09
2019-04-02 07:00:00	1471	18.09	48.67
2019-04-02 08:00:00	1287	9.83	41.42
2019-04-02 09:00:00	1215	8.5	38.34
2019-04-02 10:00:00	1215	8.92	38.42
2019-04-02 11:00:00	1155	7.67	36.42
2019-04-02 12:00:00	1099	7.25	34.34
2019-04-02 13:00:00	1266	10.25	40.33
2019-04-02 14:00:00	1320	8.75	41.42
2019-04-02 15:00:00	1270	8.08	39.83
2019-04-02 16:00:00	1167	7.58	36.67
2019-04-02 17:00:00	1231	6.58	38.08
2019-04-02 18:00:00	1251	7.83	39.42
2019-04-02 19:00:00	1026	5.17	32.92
2019-04-02 20:00:00	578	2.25	17.5
2019-04-02 21:00:00	522	1.92	14.83
2019-04-02 22:00:00	579	2.42	17.33
2019-04-02 23:00:00	279	0.75	7.83
2019-04-03 00:00:00	160	0.22	4.22
2019-04-03 01:00:00	64	0	1.25
2019-04-03 02:00:00	43	0	0.33
2019-04-03 03:00:00	36	0	0.25
2019-04-03 04:00:00	43	0	0.33
2019-04-03 05:00:00	122	0.08	2.59
2019-04-03 06:00:00	660	3.75	18.17
2019-04-03 07:00:00	1385	12	44.09
2019-04-03 08:00:00	1197	7.5	37.67
2019-04-03 09:00:00	1217	7.75	38.09
2019-04-03 10:00:00	1178	7.67	37.34
2019-04-03 11:00:00	1207	7.83	37.34
2019-04-03 12:00:00	1129	7.67	35.84
2019-04-03 13:00:00	1231	8.17	38.84
2019-04-03 14:00:00	1241	8	38.83
2019-04-03 15:00:00	1244	8.08	39.33
2019-04-03 16:00:00	1164	8.17	36.92
2019-04-03 17:00:00	1083	11.92	35.17
2019-04-03 18:00:00	1231	13.25	40.33
2019-04-03 19:00:00	974	4.92	31.25
2019-04-03 20:00:00	577	2.33	17.33
2019-04-03 21:00:00	542	2.25	15.75
2019-04-03 22:00:00	574	2.25	17.17
2019-04-03 23:00:00	248	0.58	7.17
2019-04-04 00:00:00	183	0.22	4.67
2019-04-04 01:00:00	86	0	1.67
2019-04-04 02:00:00	49	0	0.5
2019-04-04 03:00:00	29	0	0.08
2019-04-04 04:00:00	44	0	0.33
2019-04-04 05:00:00	108	0.08	2.25
2019-04-04 06:00:00	720	4.75	19.59
2019-04-04 07:00:00	1320	13.08	43.08
2019-04-04 08:00:00	1222	8.75	38.75
2019-04-04 09:00:00	1165	7.33	36.25
2019-04-04 10:00:00	1236	8.25	39.09
2019-04-04 11:00:00	1198	11.08	38.34
2019-04-04 12:00:00	1149	7.84	36.58
2019-04-04 13:00:00	1252	8.33	39.42
2019-04-04 14:00:00	1296	8	40.5
2019-04-04 15:00:00	1285	8.09	40.67
2019-04-04 16:00:00	1223	7.83	38.75
2019-04-04 17:00:00	1130	6.25	35.25
2019-04-04 18:00:00	1206	7	37.5
2019-04-04 19:00:00	986	4.67	31.25
2019-04-04 20:00:00	615	2.58	18.33
2019-04-04 21:00:00	527	1.84	15.25
2019-04-04 22:00:00	579	2.17	17.25
2019-04-04 23:00:00	297	0.67	8.09
2019-04-05 00:00:00	177	0	5
2019-04-05 01:00:00	113	0	2.59
2019-04-05 02:00:00	65	0	1
2019-04-05 03:00:00	47	0	0.58
2019-04-05 04:00:00	46	0	0.42
2019-04-05 05:00:00	123	0	2.58
2019-04-05 06:00:00	692	3.92	18.33
2019-04-05 07:00:00	1368	13.67	44.17
2019-04-05 08:00:00	1208	8.5	38.75
2019-04-05 09:00:00	1204	9.58	37.92
2019-04-05 10:00:00	1237	9.08	39.58
2019-04-05 11:00:00	1219	8.75	38.67
2019-04-05 12:00:00	1160	7.25	36.59
2019-04-05 13:00:00	1257	8	39.25
2019-04-05 14:00:00	1254	6.92	39.5
2019-04-05 15:00:00	1156	7.5	36.08
2019-04-05 16:00:00	1053	5.84	32.83
2019-04-05 17:00:00	1181	6.58	36.5
2019-04-05 18:00:00	1244	8	39.84
2019-04-05 19:00:00	924	4.42	28.58
2019-04-05 20:00:00	689	2.58	20.75
2019-04-05 21:00:00	608	2.42	17.75
2019-04-05 22:00:00	658	2.92	19.75
2019-04-05 23:00:00	370	1	10.67
2019-04-06 00:00:00	281	0.89	7.89
2019-04-06 01:00:00	259	0.25	7.25
2019-04-06 02:00:00	111	0	2.5
2019-04-06 03:00:00	94	0	1.92
2019-04-06 04:00:00	85	0	1.67
2019-04-06 05:00:00	106	0	2.25
2019-04-06 06:00:00	281	0.84	7.09
2019-04-06 07:00:00	561	2.25	16
2019-04-06 08:00:00	753	2.83	21.92
2019-04-06 09:00:00	769	3.08	23.17
2019-04-06 10:00:00	811	3.17	24
2019-04-06 11:00:00	837	3.17	25
2019-04-06 12:00:00	851	3.33	25.5
2019-04-06 13:00:00	760	2.92	23.09
2019-04-06 14:00:00	596	2	17.75
2019-04-06 15:00:00	572	1.84	16.59
2019-04-06 16:00:00	598	2.08	17.17
2019-04-06 17:00:00	587	2	17.25
2019-04-06 18:00:00	592	2.25	17
2019-04-06 19:00:00	565	2.08	16.59
2019-04-06 20:00:00	548	1.92	15.92
2019-04-06 21:00:00	459	1.67	13.25
2019-04-06 22:00:00	511	1.75	15
2019-04-06 23:00:00	403	1.08	11.42
2019-04-07 00:00:00	375	0.89	10.67
2019-04-07 01:00:00	396	1.09	11.17
2019-04-07 02:00:00	341	1	9.92
2019-04-07 03:00:00	252	0.42	6.83
2019-04-07 04:00:00	226	0.59	6.08
2019-04-07 05:00:00	269	0.83	7.25
2019-04-07 06:00:00	487	1.84	13.42
2019-04-07 07:00:00	619	2.84	18.08
2019-04-07 08:00:00	638	3.17	18.83
2019-04-07 09:00:00	793	3.67	23.33
2019-04-07 10:00:00	923	4.5	28.25
2019-04-07 11:00:00	1034	4.92	31.25
2019-04-07 12:00:00	1163	5.83	35.5
2019-04-07 13:00:00	1079	4.92	33
2019-04-07 14:00:00	972	4.5	30.08
2019-04-07 15:00:00	854	3.92	25.92
2019-04-07 16:00:00	835	3.67	24.84
2019-04-07 17:00:00	705	2.75	22
2019-04-07 18:00:00	547	2	15.83
2019-04-07 19:00:00	527	2	15.67
2019-04-07 20:00:00	430	1.33	12.42
2019-04-07 21:00:00	368	1.25	10.58
2019-04-07 22:00:00	308	0.83	8.42
2019-04-07 23:00:00	195	0.25	5.42
2019-04-08 00:00:00	136	0.11	3.33
2019-04-08 01:00:00	64	0	1.08
2019-04-08 02:00:00	65	0	1.08
2019-04-08 03:00:00	28	0	0
2019-04-08 04:00:00	39	0	0.17
2019-04-08 05:00:00	118	0	2.5
2019-04-08 06:00:00	680	3.83	18.33
2019-04-08 07:00:00	1313	9.5	41.5
2019-04-08 08:00:00	1196	8.09	37.75
2019-04-08 09:00:00	1143	7.42	35.83
2019-04-08 10:00:00	1159	7.5	36.34
2019-04-08 11:00:00	1119	7.25	34.75
2019-04-08 12:00:00	1157	7.25	36.34
2019-04-08 13:00:00	1258	9.33	39.58
2019-04-08 14:00:00	1249	9	39.58
2019-04-08 15:00:00	1223	8.67	39
2019-04-08 16:00:00	1193	7.75	37.25
2019-04-08 17:00:00	1163	6.42	36.08
2019-04-08 18:00:00	1275	8.25	39.83
2019-04-08 19:00:00	990	5.83	32
2019-04-08 20:00:00	560	2.25	16.42
2019-04-08 21:00:00	541	2.08	15.34
2019-04-08 22:00:00	588	2.34	18
2019-04-08 23:00:00	198	0.25	5.67
2019-04-09 00:00:00	101	0.11	2.44
2019-04-09 01:00:00	55	0	0.92
2019-04-09 02:00:00	28	0	0.08
2019-04-09 03:00:00	21	0	0
2019-04-09 04:00:00	39	0	0.25
2019-04-09 05:00:00	100	0.17	1.92
2019-04-09 06:00:00	688	4.59	19
2019-04-09 07:00:00	1433	13.59	46.17
2019-04-09 08:00:00	1250	9.42	39.75
2019-04-09 09:00:00	1218	9.09	38.5
2019-04-09 10:00:00	1269	7.67	40.25
2019-04-09 11:00:00	1198	8.17	37.75
2019-04-09 12:00:00	1216	7.33	37.5
2019-04-09 13:00:00	1278	8.58	40.5
2019-04-09 14:00:00	1290	7.42	40.75
2019-04-09 15:00:00	1176	7.34	36.5
2019-04-09 16:00:00	1202	8.25	38.33
2019-04-09 17:00:00	1163	6.08	35.83
2019-04-09 18:00:00	1224	6.59	38.09
2019-04-09 19:00:00	1021	4.92	32.5
2019-04-09 20:00:00	609	2.5	18.33
2019-04-09 21:00:00	542	2.17	15.67
2019-04-09 22:00:00	589	2.5	17.58
2019-04-09 23:00:00	229	0.67	6.67
2019-04-10 00:00:00	168	0.11	4.22
2019-04-10 01:00:00	70	0	1.17
2019-04-10 02:00:00	62	0	1
2019-04-10 03:00:00	28	0	0.17
2019-04-10 04:00:00	48	0	0.5
2019-04-10 05:00:00	146	0.08	3.17
2019-04-10 06:00:00	675	5.09	18.5
2019-04-10 07:00:00	1349	12.25	43.67
2019-04-10 08:00:00	1217	8.92	38.83
2019-04-10 09:00:00	1288	8.84	40
2019-04-10 10:00:00	1264	8.5	40.17
2019-04-10 11:00:00	1227	8	38.67
2019-04-10 12:00:00	1150	7.58	35.84
2019-04-10 13:00:00	1289	9.92	40.75
2019-04-10 14:00:00	1302	8.75	41.92
2019-04-10 15:00:00	1261	8.5	39
2019-04-10 16:00:00	1209	7.75	38.17
2019-04-10 17:00:00	1132	5.92	35.25
2019-04-10 18:00:00	1199	7.25	37.92
2019-04-10 19:00:00	942	4.92	29.42
2019-04-10 20:00:00	537	2	16.33
2019-04-10 21:00:00	548	1.92	15.67
2019-04-10 22:00:00	609	2.34	18
2019-04-10 23:00:00	305	1.09	8.83
2019-04-11 00:00:00	204	0.33	5.67
2019-04-11 01:00:00	66	0	1.17
2019-04-11 02:00:00	42	0.17	0.42
2019-04-11 03:00:00	42	0	0.42
2019-04-11 04:00:00	48	0	0.59
2019-04-11 05:00:00	118	0.08	2.58
2019-04-11 06:00:00	689	4.33	18.34
2019-04-11 07:00:00	1319	11	42.75
2019-04-11 08:00:00	1226	8.34	38.84
2019-04-11 09:00:00	1137	6.42	34.5
2019-04-11 10:00:00	1089	6.83	34.25
2019-04-11 11:00:00	1150	7.08	35.92
2019-04-11 12:00:00	1036	6	32.17
2019-04-11 13:00:00	1228	7.75	37.92
2019-04-11 14:00:00	1262	8.09	40.09
2019-04-11 15:00:00	1296	8.17	40.92
2019-04-11 16:00:00	1070	6.17	33.25
2019-04-11 17:00:00	1133	6.17	35
2019-04-11 18:00:00	1209	7.92	37.92
2019-04-11 19:00:00	947	4.5	29.42
2019-04-11 20:00:00	697	3.09	21.25
2019-04-11 21:00:00	514	1.84	15.42
2019-04-11 22:00:00	601	2.34	17.75
2019-04-11 23:00:00	285	0.59	8.08
2019-04-12 00:00:00	188	0.11	5.33
2019-04-12 01:00:00	93	0	2
2019-04-12 02:00:00	65	0	1.08
2019-04-12 03:00:00	43	0	0.42
2019-04-12 04:00:00	58	0	0.92
2019-04-12 05:00:00	127	0.08	2.84
2019-04-12 06:00:00	680	4.42	18.33
2019-04-12 07:00:00	1339	11.25	43.08
2019-04-12 08:00:00	1240	7.75	38.67
2019-04-12 09:00:00	1240	7.58	38.92
2019-04-12 10:00:00	1207	7.83	38.17
2019-04-12 11:00:00	1295	8.17	40.67
2019-04-12 12:00:00	1201	7.92	37.92
2019-04-12 13:00:00	1299	8.59	40.84
2019-04-12 14:00:00	1200	15.75	40.75
2019-04-12 15:00:00	1297	10.42	40.84
2019-04-12 16:00:00	1211	12.67	39.5
2019-04-12 17:00:00	1163	8.83	37
2019-04-12 18:00:00	1229	7.75	38.08
2019-04-12 19:00:00	1004	4.92	31.42
2019-04-12 20:00:00	801	3.5	24.33
2019-04-12 21:00:00	607	2.25	18.08
2019-04-12 22:00:00	624	2.42	18.92
2019-04-12 23:00:00	389	1.25	11.17
2019-04-13 00:00:00	284	0.78	7.89
2019-04-13 01:00:00	205	0.25	5.58
2019-04-13 02:00:00	138	0	3.25
2019-04-13 03:00:00	88	0	1.84
2019-04-13 04:00:00	96	0	1.92
2019-04-13 05:00:00	90	0.08	1.75
2019-04-13 06:00:00	294	0.83	7.34
2019-04-13 07:00:00	548	2.08	15.67
2019-04-13 08:00:00	786	3	23
2019-04-13 09:00:00	809	3.5	24.5
2019-04-13 10:00:00	821	3.25	24.17
2019-04-13 11:00:00	792	3.08	23.42
2019-04-13 12:00:00	858	3.5	26
2019-04-13 13:00:00	709	2.58	21.08
2019-04-13 14:00:00	591	2.08	17.08
2019-04-13 15:00:00	569	2.17	16.83
2019-04-13 16:00:00	553	1.92	15.92
2019-04-13 17:00:00	562	2.08	16.09
2019-04-13 18:00:00	607	2.09	17.84
2019-04-13 19:00:00	582	2.08	16.92
2019-04-13 20:00:00	604	2.25	17.67
2019-04-13 21:00:00	483	1.5	14.25
2019-04-13 22:00:00	454	1.25	13
2019-04-13 23:00:00	429	1.33	12
2019-04-14 00:00:00	308	0.67	9.55
2019-04-14 01:00:00	399	1.17	11.34
2019-04-14 02:00:00	333	0.67	9.17
2019-04-14 03:00:00	220	0.33	6.08
2019-04-14 04:00:00	225	0.5	5.92
2019-04-14 05:00:00	233	0.67	6.34
2019-04-14 06:00:00	485	1.83	12.92
2019-04-14 07:00:00	573	2.33	17.25
2019-04-14 08:00:00	713	3.17	20.42
2019-04-14 09:00:00	841	3.67	24.92
2019-04-14 10:00:00	961	4.58	28.83
2019-04-14 11:00:00	1047	5.09	31.83
2019-04-14 12:00:00	1056	5.17	32.58
2019-04-14 13:00:00	1076	4.92	32.42
2019-04-14 14:00:00	942	4.25	29
2019-04-14 15:00:00	852	3.67	26.42
2019-04-14 16:00:00	667	3.08	19.75
2019-04-14 17:00:00	560	2.33	17
2019-04-14 18:00:00	462	1.33	12.75
2019-04-14 19:00:00	454	1.58	13.5
2019-04-14 20:00:00	361	0.92	10.17
2019-04-14 21:00:00	337	0.84	9.67
2019-04-14 22:00:00	250	0.59	7
2019-04-14 23:00:00	229	0.42	6.09
2019-04-15 00:00:00	157	0.11	4.11
2019-04-15 01:00:00	74	0	1.34
2019-04-15 02:00:00	45	0	0.5
2019-04-15 03:00:00	21	0	0
2019-04-15 04:00:00	35	0	0.08
2019-04-15 05:00:00	128	0.08	2.67
2019-04-15 06:00:00	671	4.84	18.33
2019-04-15 07:00:00	1381	15.08	45.75
2019-04-15 08:00:00	1201	8.33	37.92
2019-04-15 09:00:00	1193	8.33	37.58
2019-04-15 10:00:00	1155	7.34	36.5
2019-04-15 11:00:00	1081	7.08	33.08
2019-04-15 12:00:00	1128	6.75	34.92
2019-04-15 13:00:00	1283	9.25	40.59
2019-04-15 14:00:00	1311	8.42	41.5
2019-04-15 15:00:00	1285	9.75	40.42
2019-04-15 16:00:00	1124	7.58	36
2019-04-15 17:00:00	1153	6.75	35.67
2019-04-15 18:00:00	1240	8.92	39.42
2019-04-15 19:00:00	904	4.67	28.75
2019-04-15 20:00:00	609	2.5	18.25
2019-04-15 21:00:00	510	1.83	14.5
2019-04-15 22:00:00	493	1.83	14.75
2019-04-15 23:00:00	192	0.42	5.25
2019-04-16 00:00:00	123	0.11	2.78
2019-04-16 01:00:00	39	0	0.33
2019-04-16 02:00:00	35	0	0.08
2019-04-16 03:00:00	21	0	0.08
2019-04-16 04:00:00	33	0	0.08
2019-04-16 05:00:00	105	0.08	1.75
2019-04-16 06:00:00	672	4.5	18.33
2019-04-16 07:00:00	1414	16.67	46.67
2019-04-16 08:00:00	1289	9.75	41
2019-04-16 09:00:00	1157	8	36.5
2019-04-16 10:00:00	1231	8.92	39.08
2019-04-16 11:00:00	1203	9	37.75
2019-04-16 12:00:00	1169	7.75	37
2019-04-16 13:00:00	1350	10.42	42.59
2019-04-16 14:00:00	1323	7.92	41.75
2019-04-16 15:00:00	1293	8.25	41.17
2019-04-16 16:00:00	1149	8.25	36.75
2019-04-16 17:00:00	1205	8	37.34
2019-04-16 18:00:00	1250	11.67	40.75
2019-04-16 19:00:00	1040	5.59	32.83
2019-04-16 20:00:00	641	2.67	19.5
2019-04-16 21:00:00	525	2	14.83
2019-04-16 22:00:00	521	2	15.83
2019-04-16 23:00:00	227	0.5	6.34
2019-04-17 00:00:00	148	0.11	3.55
2019-04-17 01:00:00	62	0	0.92
2019-04-17 02:00:00	33	0	0.25
2019-04-17 03:00:00	15	0	0
2019-04-17 04:00:00	48	0	0.58
2019-04-17 05:00:00	110	0.08	2.17
2019-04-17 06:00:00	656	4	17.58
2019-04-17 07:00:00	1338	14.67	43.67
2019-04-17 08:00:00	1200	12.75	39.08
2019-04-17 09:00:00	1179	8	37.25
2019-04-17 10:00:00	1126	7.17	35.5
2019-04-17 11:00:00	1219	8.67	37.75
2019-04-17 12:00:00	1204	8.33	38.25
2019-04-17 13:00:00	1298	10.25	41.09
2019-04-17 14:00:00	1318	9.33	41.83
2019-04-17 15:00:00	1276	9.17	40.42
2019-04-17 16:00:00	1164	7.25	36.67
2019-04-17 17:00:00	1159	6.25	35.83
2019-04-17 18:00:00	1154	6.42	36.09
2019-04-17 19:00:00	1050	6.34	33.25
2019-04-17 20:00:00	692	3	20.75
2019-04-17 21:00:00	524	1.83	15.5
2019-04-17 22:00:00	498	1.92	14.58
2019-04-17 23:00:00	302	0.67	8.67
2019-04-18 00:00:00	195	0.22	5.22
2019-04-18 01:00:00	104	0	2.34
2019-04-18 02:00:00	62	0	1.17
2019-04-18 03:00:00	59	0	0.75
2019-04-18 04:00:00	49	0	0.58
2019-04-18 05:00:00	106	0.08	2.25
2019-04-18 06:00:00	494	2.17	13.09
2019-04-18 07:00:00	851	5	25.75
2019-04-18 08:00:00	1065	6	32.84
2019-04-18 09:00:00	1028	5.58	31.75
2019-04-18 10:00:00	1068	5.84	32.58
2019-04-18 11:00:00	973	4.83	29.83
2019-04-18 12:00:00	1026	5.84	31.67
2019-04-18 13:00:00	950	4.92	29.5
2019-04-18 14:00:00	1039	5.75	32.08
2019-04-18 15:00:00	1000	5.08	31
2019-04-18 16:00:00	978	5.17	29.92
2019-04-18 17:00:00	903	3.92	27.67
2019-04-18 18:00:00	885	4.34	26.67
2019-04-18 19:00:00	733	3.25	22.5
2019-04-18 20:00:00	479	1.75	14.08
2019-04-18 21:00:00	409	1.5	11.58
2019-04-18 22:00:00	354	1.25	10.42
2019-04-18 23:00:00	307	0.92	8.42
2019-04-19 00:00:00	263	0.44	7.33
2019-04-19 01:00:00	125	0	3.17
2019-04-19 02:00:00	87	0	1.67
2019-04-19 03:00:00	80	0	1.42
2019-04-19 04:00:00	70	0	1.08
2019-04-19 05:00:00	85	0	1.67
2019-04-19 06:00:00	209	0.59	5
2019-04-19 07:00:00	254	0.92	7.58
2019-04-19 08:00:00	210	0.58	5.58
2019-04-19 09:00:00	257	0.84	6.92
2019-04-19 10:00:00	309	1	8.67
2019-04-19 11:00:00	332	1	9.34
2019-04-19 12:00:00	322	1.08	8.92
2019-04-19 13:00:00	337	1.33	9.59
2019-04-19 14:00:00	324	1.08	8.83
2019-04-19 15:00:00	295	1	8.5
2019-04-19 16:00:00	335	1.17	9.17
2019-04-19 17:00:00	333	1	9.58
2019-04-19 18:00:00	378	1.42	10.33
2019-04-19 19:00:00	361	1.17	10.33
2019-04-19 20:00:00	351	1.08	9.83
2019-04-19 21:00:00	280	0.84	8
2019-04-19 22:00:00	231	0.67	6.42
2019-04-19 23:00:00	218	0.67	6
2019-04-20 00:00:00	157	0	4.11
2019-04-20 01:00:00	129	0	3.09
2019-04-20 02:00:00	69	0	1.08
2019-04-20 03:00:00	41	0	0.42
2019-04-20 04:00:00	61	0	0.83
2019-04-20 05:00:00	76	0	1.42
2019-04-20 06:00:00	224	0.58	5.33
2019-04-20 07:00:00	316	1.08	8.92
2019-04-20 08:00:00	360	1.25	10.09
2019-04-20 09:00:00	474	1.67	13.42
2019-04-20 10:00:00	521	1.67	14.84
2019-04-20 11:00:00	543	1.92	16
2019-04-20 12:00:00	516	2	15.08
2019-04-20 13:00:00	461	1.59	13.42
2019-04-20 14:00:00	452	1.33	12.92
2019-04-20 15:00:00	441	1.5	12.58
2019-04-20 16:00:00	399	1.08	11.33
2019-04-20 17:00:00	320	0.67	9.17
2019-04-20 18:00:00	439	1.34	12.17
2019-04-20 19:00:00	486	1.59	13.83
2019-04-20 20:00:00	393	1.25	11.58
2019-04-20 21:00:00	368	0.92	10.42
2019-04-20 22:00:00	319	1	9.17
2019-04-20 23:00:00	287	0.84	8
2019-04-21 00:00:00	176	0.11	4.89
2019-04-21 01:00:00	246	0.42	6.42
2019-04-21 02:00:00	210	0.25	5.58
2019-04-21 03:00:00	150	0	3.67
2019-04-21 04:00:00	142	0.08	3.5
2019-04-21 05:00:00	215	0.58	5.33
2019-04-21 06:00:00	470	1.83	12.58
2019-04-21 07:00:00	496	2.33	15.08
2019-04-21 08:00:00	532	2.08	15.25
2019-04-21 09:00:00	647	2.67	19.09
2019-04-21 10:00:00	722	3.25	22
2019-04-21 11:00:00	867	4	25.42
2019-04-21 12:00:00	859	3.83	26.08
2019-04-21 13:00:00	920	4.33	27.5
2019-04-21 14:00:00	807	3.59	24.5
2019-04-21 15:00:00	720	3.25	21.5
2019-04-21 16:00:00	686	2.67	20.5
2019-04-21 17:00:00	595	2.25	18.08
2019-04-21 18:00:00	485	1.75	13.75
2019-04-21 19:00:00	454	1.42	13.42
2019-04-21 20:00:00	431	1.25	12.34
2019-04-21 21:00:00	361	1.09	10.42
2019-04-21 22:00:00	281	0.75	7.84
2019-04-21 23:00:00	207	0.33	5.67
2019-04-22 00:00:00	125	0	3.11
2019-04-22 01:00:00	61	0	1.09
2019-04-22 02:00:00	50	0	0.67
2019-04-22 03:00:00	29	0	0
2019-04-22 04:00:00	50	0	0.67
2019-04-22 05:00:00	121	0.08	2.58
2019-04-22 06:00:00	683	4.5	18.58
2019-04-22 07:00:00	1310	11.83	42.42
2019-04-22 08:00:00	1209	8	37.92
2019-04-22 09:00:00	1181	8.25	37.17
2019-04-22 10:00:00	1140	6.92	36.09
2019-04-22 11:00:00	1048	6.5	32.17
2019-04-22 12:00:00	1076	6	33.17
2019-04-22 13:00:00	1273	9.17	39.83
2019-04-22 14:00:00	1277	8	40.92
2019-04-22 15:00:00	1232	7.92	38.5
2019-04-22 16:00:00	1145	7.17	36
2019-04-22 17:00:00	1144	6.58	35.25
2019-04-22 18:00:00	1200	12.5	38.92
2019-04-22 19:00:00	977	6.25	31.59
2019-04-22 20:00:00	589	2.33	17.59
2019-04-22 21:00:00	486	1.75	14
2019-04-22 22:00:00	568	2.17	16.92
2019-04-22 23:00:00	226	0.58	6.17
2019-04-23 00:00:00	129	0	3.33
2019-04-23 01:00:00	51	0	0.67
2019-04-23 02:00:00	33	0	0
2019-04-23 03:00:00	46	0	0.5
2019-04-23 04:00:00	45	0	0.5
2019-04-23 05:00:00	120	0.17	2.42
2019-04-23 06:00:00	688	4.33	18.67
2019-04-23 07:00:00	1355	12.17	43.67
2019-04-23 08:00:00	1236	8.09	39.08
2019-04-23 09:00:00	1121	6.67	34.84
2019-04-23 10:00:00	1252	8	39.08
2019-04-23 11:00:00	1150	7.42	36.25
2019-04-23 12:00:00	1091	6.42	34.08
2019-04-23 13:00:00	1293	8.75	40.25
2019-04-23 14:00:00	1278	8.17	40.42
2019-04-23 15:00:00	1205	7.42	38.25
2019-04-23 16:00:00	1140	6.5	35.58
2019-04-23 17:00:00	1141	6.09	35.33
2019-04-23 18:00:00	1178	6.75	36.67
2019-04-23 19:00:00	961	4.58	30.25
2019-04-23 20:00:00	616	3	19
2019-04-23 21:00:00	461	1.59	13.17
2019-04-23 22:00:00	536	2.08	16.25
2019-04-23 23:00:00	257	0.75	7.25
2019-04-24 00:00:00	177	0.22	4.78
2019-04-24 01:00:00	77	0	1.5
2019-04-24 02:00:00	48	0	0.58
2019-04-24 03:00:00	24	0	0
2019-04-24 04:00:00	42	0	0.25
2019-04-24 05:00:00	123	0.17	2.5
2019-04-24 06:00:00	705	5.42	19.17
2019-04-24 07:00:00	1381	11.42	44.42
2019-04-24 08:00:00	1267	10.25	40.83
2019-04-24 09:00:00	1194	7.75	37.17
2019-04-24 10:00:00	1194	8.34	37.75
2019-04-24 11:00:00	1169	7.67	36.75
2019-04-24 12:00:00	1170	6.58	36
2019-04-24 13:00:00	1280	8.17	40.67
2019-04-24 14:00:00	1334	10.33	42.75
2019-04-24 15:00:00	1258	8.17	39.42
2019-04-24 16:00:00	1206	7.33	38.5
2019-04-24 17:00:00	1182	14.34	39.09
2019-04-24 18:00:00	1233	8.84	38.67
2019-04-24 19:00:00	1026	5.59	32.75
2019-04-24 20:00:00	631	2.42	18.92
2019-04-24 21:00:00	607	2.25	16.67
2019-04-24 22:00:00	564	2.17	17.67
2019-04-24 23:00:00	252	0.75	7.09
2019-04-25 00:00:00	164	0.22	4.44
2019-04-25 01:00:00	67	0	1.33
2019-04-25 02:00:00	49	0	0.5
2019-04-25 03:00:00	68	0	1.08
2019-04-25 04:00:00	48	0	0.5
2019-04-25 05:00:00	148	0.17	3.25
2019-04-25 06:00:00	672	4.5	18.25
2019-04-25 07:00:00	1394	12.5	45
2019-04-25 08:00:00	1206	10.25	38.75
2019-04-25 09:00:00	1167	7.58	36.34
2019-04-25 10:00:00	1153	7.5	36.59
2019-04-25 11:00:00	1183	8.17	37.09
2019-04-25 12:00:00	1131	7	35.34
2019-04-25 13:00:00	1268	7.59	39.42
2019-04-25 14:00:00	1287	7.59	40.58
2019-04-25 15:00:00	1257	8.42	39.92
2019-04-25 16:00:00	1140	6.75	35.59
2019-04-25 17:00:00	1179	6.42	36.67
2019-04-25 18:00:00	1118	13	36.92
2019-04-25 19:00:00	1034	6.33	32.67
2019-04-25 20:00:00	738	3.09	22.25
2019-04-25 21:00:00	565	2.08	16.42
2019-04-25 22:00:00	552	2.25	16.25
2019-04-25 23:00:00	307	1	8.84
2019-04-26 00:00:00	197	0.22	5.33
2019-04-26 01:00:00	94	0	2.17
2019-04-26 02:00:00	70	0	1.42
2019-04-26 03:00:00	48	0	0.5
2019-04-26 04:00:00	62	0	0.92
2019-04-26 05:00:00	139	0.08	3.09
2019-04-26 06:00:00	646	3.84	17.5
2019-04-26 07:00:00	1337	11.75	43
2019-04-26 08:00:00	1294	10.5	41.42
2019-04-26 09:00:00	1194	8.08	37.58
2019-04-26 10:00:00	1268	8.34	40.17
2019-04-26 11:00:00	1196	7.92	37.5
2019-04-26 12:00:00	1134	8.58	36.5
2019-04-26 13:00:00	1260	10.09	39.75
2019-04-26 14:00:00	1197	6.83	37.42
2019-04-26 15:00:00	1147	6.92	36.17
2019-04-26 16:00:00	1116	7	34.67
2019-04-26 17:00:00	1115	6.08	34.84
2019-04-26 18:00:00	1256	6.58	38.67
2019-04-26 19:00:00	1014	5.17	32.08
2019-04-26 20:00:00	709	3	21.42
2019-04-26 21:00:00	555	2.25	16.67
2019-04-26 22:00:00	594	2.33	17.34
2019-04-26 23:00:00	387	1.33	11.09
2019-04-27 00:00:00	340	1	9.78
2019-04-27 01:00:00	189	0.17	4.92
2019-04-27 02:00:00	121	0	2.83
2019-04-27 03:00:00	85	0	1.58
2019-04-27 04:00:00	85	0	1.84
2019-04-27 05:00:00	110	0	2.34
2019-04-27 06:00:00	282	0.58	7.17
2019-04-27 07:00:00	667	2.58	18.75
2019-04-27 08:00:00	735	3	22.09
2019-04-27 09:00:00	754	3	22.25
2019-04-27 10:00:00	839	3.25	25
2019-04-27 11:00:00	835	3.5	24.92
2019-04-27 12:00:00	855	3.67	25.67
2019-04-27 13:00:00	735	2.83	22.25
2019-04-27 14:00:00	663	2.42	19.59
2019-04-27 15:00:00	578	2.33	16.92
2019-04-27 16:00:00	548	1.84	16.25
2019-04-27 17:00:00	617	2.17	17.67
2019-04-27 18:00:00	649	2.5	19
2019-04-27 19:00:00	666	2.58	20
2019-04-27 20:00:00	539	1.67	15.58
2019-04-27 21:00:00	469	1.59	13.59
2019-04-27 22:00:00	409	1.25	11.83
2019-04-27 23:00:00	408	1.17	11.67
2019-04-28 00:00:00	296	0.55	8.55
2019-04-28 01:00:00	371	1	10.42
2019-04-28 02:00:00	308	0.67	8.59
2019-04-28 03:00:00	273	0.58	7.67
2019-04-28 04:00:00	225	0.5	6.09
2019-04-28 05:00:00	232	0.42	6.34
2019-04-28 06:00:00	441	1.75	11.92
2019-04-28 07:00:00	628	2.58	18.25
2019-04-28 08:00:00	653	3	19.25
2019-04-28 09:00:00	735	3.33	22.09
2019-04-28 10:00:00	785	3.83	23.33
2019-04-28 11:00:00	953	4.5	28.42
2019-04-28 12:00:00	1082	5.25	32.83
2019-04-28 13:00:00	1013	4.83	31.09
2019-04-28 14:00:00	940	4.34	29
2019-04-28 15:00:00	785	3.5	23.67
2019-04-28 16:00:00	798	3.58	23.42
2019-04-28 17:00:00	652	2.67	20
2019-04-28 18:00:00	546	2.33	15.42
2019-04-28 19:00:00	494	1.75	14.92
2019-04-28 20:00:00	410	1.17	11.83
2019-04-28 21:00:00	332	1	9.67
2019-04-28 22:00:00	274	0.67	7.75
2019-04-28 23:00:00	247	0.67	6.67
2019-04-29 00:00:00	152	0.22	3.89
2019-04-29 01:00:00	74	0	1.42
2019-04-29 02:00:00	54	0	0.67
2019-04-29 03:00:00	27	0	0.08
2019-04-29 04:00:00	46	0	0.42
2019-04-29 05:00:00	121	0.08	2.5
2019-04-29 06:00:00	644	3.92	17.33
2019-04-29 07:00:00	1319	12.5	42.5
2019-04-29 08:00:00	1262	12	40.92
2019-04-29 09:00:00	1192	10.17	38.09
2019-04-29 10:00:00	1142	7.59	36
2019-04-29 11:00:00	1115	7.5	35.42
2019-04-29 12:00:00	1114	6.58	33.92
2019-04-29 13:00:00	1275	9.33	40
2019-04-29 14:00:00	1263	7.59	40.17
2019-04-29 15:00:00	1270	8.83	40.08
2019-04-29 16:00:00	1150	6.92	36.58
2019-04-29 17:00:00	1098	5.92	33.33
2019-04-29 18:00:00	1217	6.83	37.67
2019-04-29 19:00:00	943	5	30.42
2019-04-29 20:00:00	545	2.09	16.34
2019-04-29 21:00:00	506	1.83	14.67
2019-04-29 22:00:00	543	2.17	16.17
2019-04-29 23:00:00	215	0.42	5.92
2019-04-30 00:00:00	155	0.33	4.22
2019-04-30 01:00:00	62	0	0.92
2019-04-30 02:00:00	44	0	0.42
2019-04-30 03:00:00	36	0	0.33
2019-04-30 04:00:00	35	0	0.17
2019-04-30 05:00:00	109	0.17	2.08
2019-04-30 06:00:00	666	4.08	17.75
2019-04-30 07:00:00	1358	14.67	44.75
2019-04-30 08:00:00	1274	10.34	40.75
2019-04-30 09:00:00	1122	7.42	35
2019-04-30 10:00:00	1179	8	37.25
2019-04-30 11:00:00	1168	9.25	36.92
2019-04-30 12:00:00	1204	8.33	37.75
2019-04-30 13:00:00	1296	9.34	40.92
2019-04-30 14:00:00	1355	9	43.08
2019-04-30 15:00:00	1254	8.33	39.5
2019-04-30 16:00:00	1230	8.75	38.92
2019-04-30 17:00:00	1184	7	37
2019-04-30 18:00:00	1242	9.25	39.08
2019-04-30 19:00:00	1095	5.58	34.33
2019-04-30 20:00:00	796	3.5	23.83
2019-04-30 21:00:00	649	2.58	19.17
2019-04-30 22:00:00	664	2.59	19.92
2019-04-30 23:00:00	384	1.17	11
2019-05-01 00:00:00	324	0.67	9.11

[truncated: 30 more sheets: PM 03290 03, PM 03290 08, PM 03330 02, PM 03330 03, PM 03340 03, PM 03340 031, PM 03340 05, PM 03340 06, PM 08010 08, PM 08020 02, PM 08020 03, PM 08020 07, PM 08020 08, PM 08030 07, PM 08030 081, PM 08030 082, PM 08030 083, PM 08040 05, PM 08040 06, PM 08040 07 …]
