# Supplementary material for: Traffic light optimization using non-dominated sorting genetic algorithm (NSGA2)
Source: Sci Rep. 2023 Sep 20;13:15550. doi: 10.1038/s41598-023-38884-2 (PMC10511403; doi:10.1038/s41598-023-38884-2)
Supplement: Supplementary file 1 — Supplementary Information. [file 41598_2023_38884_MOESM1_ESM.zip › dadosBHTrans/dados BHTrans 2019/xls/Raja_Gab+óGÇ¥+ôi+î-üglia.xls]

## Sheet: PM 06300 01
Data/Hora	Intensidade(carros/hora)	Ocupacao(%)	Carga(%)
2019-04-01 00:00:00	188	0.56	6.67
2019-04-01 01:00:00	81	0	2
2019-04-01 02:00:00	52	0.08	1.08
2019-04-01 03:00:00	41	0.08	0.5
2019-04-01 04:00:00	76	0	1.92
2019-04-01 05:00:00	314	2	10.42
2019-04-01 06:00:00	1158	10.83	42.58
2019-04-01 07:00:00	1396	34.5	60.34
2019-04-01 08:00:00	1346	26.42	56.92
2019-04-01 09:00:00	1396	12.58	55.5
2019-04-01 10:00:00	1392	12.5	54.83
2019-04-01 11:00:00	1394	12.92	54.92
2019-04-01 12:00:00	1628	21.42	65
2019-04-01 13:00:00	1483	14.08	59.17
2019-04-01 14:00:00	1567	14	61.33
2019-04-01 15:00:00	1662	13.5	65.25
2019-04-01 16:00:00	1651	15.75	65.08
2019-04-01 17:00:00	1446	33.58	62.5
2019-04-01 18:00:00	1334	41.5	59.42
2019-04-01 19:00:00	1111	39.25	53.25
2019-04-01 20:00:00	1003	7.33	39.59
2019-04-01 21:00:00	833	5.5	31.5
2019-04-01 22:00:00	718	4.67	28.08
2019-04-01 23:00:00	337	1.67	12.83
2019-04-02 00:00:00	161	0.33	5.67
2019-04-02 01:00:00	63	0	1.75
2019-04-02 02:00:00	46	0	1.17
2019-04-02 03:00:00	37	0	0.33
2019-04-02 04:00:00	55	0	1.25
2019-04-02 05:00:00	274	1.83	8.75
2019-04-02 06:00:00	1198	12	44.25
2019-04-02 07:00:00	1506	26.33	62.67
2019-04-02 08:00:00	1482	13.42	58.34
2019-04-02 09:00:00	1366	13.75	54.67
2019-04-02 10:00:00	1391	13.67	55.08
2019-04-02 11:00:00	1474	13.42	57.75
2019-04-02 12:00:00	1591	16.25	63.25
2019-04-02 13:00:00	1575	17.33	63.08
2019-04-02 14:00:00	1537	13.92	60.17
2019-04-02 15:00:00	1657	15.33	65.5
2019-04-02 16:00:00	1612	18.75	64.67
2019-04-02 17:00:00	1553	31.67	64.92
2019-04-02 18:00:00	1344	41.83	59.92
2019-04-02 19:00:00	1374	30.92	59
2019-04-02 20:00:00	1119	8.17	44.33
2019-04-02 21:00:00	1002	6.75	38.75
2019-04-02 22:00:00	767	5.08	30.17
2019-04-02 23:00:00	408	2.17	15.75
2019-04-03 00:00:00	199	0.67	6.89
2019-04-03 01:00:00	79	0	2.33
2019-04-03 02:00:00	35	0	0.42
2019-04-03 03:00:00	35	0	0.25
2019-04-03 04:00:00	71	0	1.92
2019-04-03 05:00:00	300	1.75	9.59
2019-04-03 06:00:00	1196	11.25	43.75
2019-04-03 07:00:00	1570	18.5	63.42
2019-04-03 08:00:00	1507	13.83	59.59
2019-04-03 09:00:00	1364	12.42	54.25
2019-04-03 10:00:00	1409	14.25	55.75
2019-04-03 11:00:00	1501	14.33	59
2019-04-03 12:00:00	1573	15.33	63.08
2019-04-03 13:00:00	1501	21.92	60.67
2019-04-03 14:00:00	1435	21.33	58.84
2019-04-03 15:00:00	1569	13.09	61.5
2019-04-03 16:00:00	1538	15	61
2019-04-03 17:00:00	1480	35.67	62.5
2019-04-03 18:00:00	1372	40.08	60.59
2019-04-03 19:00:00	1361	22.58	56.59
2019-04-03 20:00:00	1034	7.67	41.59
2019-04-03 21:00:00	966	6.92	36.75
2019-04-03 22:00:00	868	6.17	34.17
2019-04-03 23:00:00	403	2.17	15.58
2019-04-04 00:00:00	239	0.67	8.89
2019-04-04 01:00:00	81	0	2.33
2019-04-04 02:00:00	38	0	1
2019-04-04 03:00:00	24	0	0.34
2019-04-04 04:00:00	69	0	1.5
2019-04-04 05:00:00	263	1.67	8.25
2019-04-04 06:00:00	1213	10.42	44.42
2019-04-04 07:00:00	1523	25.75	63.08
2019-04-04 08:00:00	1555	13.92	61.42
2019-04-04 09:00:00	1387	14	55.58
2019-04-04 10:00:00	1334	12.5	52.92
2019-04-04 11:00:00	1518	14.84	59
2019-04-04 12:00:00	1597	18.17	64.42
2019-04-04 13:00:00	1489	18.25	60.33
2019-04-04 14:00:00	1381	18.25	55.92
2019-04-04 15:00:00	1083	48.42	53.84
2019-04-04 16:00:00	1659	17.83	65.25
2019-04-04 17:00:00	1512	31.67	63.58
2019-04-04 18:00:00	1404	39.58	61.5
2019-04-04 19:00:00	1411	27.67	59.58
2019-04-04 20:00:00	1194	9.17	47
2019-04-04 21:00:00	1016	7.17	39.58
2019-04-04 22:00:00	999	6.75	38.92
2019-04-04 23:00:00	572	3.25	21.92
2019-04-05 00:00:00	324	1.55	12.67
2019-04-05 01:00:00	146	0.33	4.67
2019-04-05 02:00:00	81	0.08	2.25
2019-04-05 03:00:00	60	0	1.42
2019-04-05 04:00:00	72	0	1.83
2019-04-05 05:00:00	310	2	9.83
2019-04-05 06:00:00	1216	11.42	45.25
2019-04-05 07:00:00	1547	24.5	63.17
2019-04-05 08:00:00	1522	13.92	60.09
2019-04-05 09:00:00	1409	13.08	56.17
2019-04-05 10:00:00	1409	13.33	55.42
2019-04-05 11:00:00	1577	15.5	62.17
2019-04-05 12:00:00	1630	17.83	65.33
2019-04-05 13:00:00	1604	19.25	63.83
2019-04-05 14:00:00	1454	22.09	59.75
2019-04-05 15:00:00	1561	21.17	62.75
2019-04-05 16:00:00	1708	22	68.75
2019-04-05 17:00:00	1513	32.92	63.75
2019-04-05 18:00:00	1393	39.58	61.42
2019-04-05 19:00:00	1438	29.5	60.42
2019-04-05 20:00:00	1358	11.42	54.25
2019-04-05 21:00:00	1137	8	45
2019-04-05 22:00:00	987	6.75	38.34
2019-04-05 23:00:00	730	4.58	28.25
2019-04-06 00:00:00	493	2.89	18.78
2019-04-06 01:00:00	354	1.58	13.67
2019-04-06 02:00:00	187	0.33	6.17
2019-04-06 03:00:00	145	0.17	4.67
2019-04-06 04:00:00	148	0.25	5
2019-04-06 05:00:00	269	1.33	8.75
2019-04-06 06:00:00	523	3.42	18.84
2019-04-06 07:00:00	913	6.75	33.83
2019-04-06 08:00:00	991	8.34	39
2019-04-06 09:00:00	1111	8.67	42.42
2019-04-06 10:00:00	1276	10.5	49.83
2019-04-06 11:00:00	1435	12.42	56.33
2019-04-06 12:00:00	1444	13.84	57.17
2019-04-06 13:00:00	1456	11.75	57.67
2019-04-06 14:00:00	1315	9.59	51.25
2019-04-06 15:00:00	1345	9.59	52.58
2019-04-06 16:00:00	1267	9.25	49.09
2019-04-06 17:00:00	1266	9	49.25
2019-04-06 18:00:00	1259	9.08	49.33
2019-04-06 19:00:00	1156	8	45.33
2019-04-06 20:00:00	1110	7.59	42.92
2019-04-06 21:00:00	898	5.75	34.83
2019-04-06 22:00:00	955	6.42	36.25
2019-04-06 23:00:00	844	5.17	33.17
2019-04-07 00:00:00	547	3.22	21
2019-04-07 01:00:00	414	2.42	15.84
2019-04-07 02:00:00	285	1.25	10.09
2019-04-07 03:00:00	184	0.33	6.25
2019-04-07 04:00:00	206	0.42	7
2019-04-07 05:00:00	253	0.75	8.5
2019-04-07 06:00:00	459	2.58	16.58
2019-04-07 07:00:00	548	3	19.67
2019-04-07 08:00:00	575	3.33	21.75
2019-04-07 09:00:00	806	5.33	30.08
2019-04-07 10:00:00	891	5.83	33.83
2019-04-07 11:00:00	1140	7.92	42.5
2019-04-07 12:00:00	1393	9.84	55.25
2019-04-07 13:00:00	1217	7.92	47.17
2019-04-07 14:00:00	969	6.08	37.42
2019-04-07 15:00:00	988	6.59	38.17
2019-04-07 16:00:00	918	5.83	34.75
2019-04-07 17:00:00	1003	6.67	38.92
2019-04-07 18:00:00	1212	8.58	46.42
2019-04-07 19:00:00	1092	7.42	42.67
2019-04-07 20:00:00	956	6.67	37.25
2019-04-07 21:00:00	711	4.34	27.25
2019-04-07 22:00:00	546	3.17	20.42
2019-04-07 23:00:00	301	1.33	11.5
2019-04-08 00:00:00	219	0.78	8
2019-04-08 01:00:00	89	0	2.92
2019-04-08 02:00:00	73	0	1.84
2019-04-08 03:00:00	44	0	0.5
2019-04-08 04:00:00	92	0.08	2.42
2019-04-08 05:00:00	313	1.67	10.59
2019-04-08 06:00:00	1266	11.59	46.42
2019-04-08 07:00:00	1473	35.59	63.25
2019-04-08 08:00:00	1458	13.25	57.92
2019-04-08 09:00:00	1474	13.42	58.75
2019-04-08 10:00:00	1181	11	48.58
2019-04-08 11:00:00	920	7.09	34.08
2019-04-08 12:00:00	1210	14.83	47.59
2019-04-08 13:00:00	1493	18.17	60.33
2019-04-08 14:00:00	1484	13.58	57.75
2019-04-08 15:00:00	1596	13.42	63
2019-04-08 16:00:00	1571	23.83	64
2019-04-08 17:00:00	1458	35.59	62.42
2019-04-08 18:00:00	1424	37.5	61.42
2019-04-08 19:00:00	1359	29	58.08
2019-04-08 20:00:00	1026	8.25	40.83
2019-04-08 21:00:00	934	6.5	35.75
2019-04-08 22:00:00	760	5	29.33
2019-04-08 23:00:00	310	1.67	12.59
2019-04-09 00:00:00	161	0.33	5.44
2019-04-09 01:00:00	72	0	1.67
2019-04-09 02:00:00	44	0	1
2019-04-09 03:00:00	36	0	0.42
2019-04-09 04:00:00	56	0	1.09
2019-04-09 05:00:00	297	2	9.58
2019-04-09 06:00:00	1190	11.33	44
2019-04-09 07:00:00	1397	38.75	61.59
2019-04-09 08:00:00	1417	12.92	55.92
2019-04-09 09:00:00	1354	13.92	54.25
2019-04-09 10:00:00	1350	12.92	52.92
2019-04-09 11:00:00	1496	14	58.75
2019-04-09 12:00:00	1595	20.17	64.5
2019-04-09 13:00:00	1559	18.83	62.17
2019-04-09 14:00:00	1552	15.34	61.17
2019-04-09 15:00:00	1630	16.42	64.58
2019-04-09 16:00:00	1589	20.75	64.58
2019-04-09 17:00:00	1504	33.17	63.5
2019-04-09 18:00:00	1373	39.17	60.08
2019-04-09 19:00:00	1372	17.75	56.25
2019-04-09 20:00:00	1087	8.09	42.84
2019-04-09 21:00:00	927	6.5	36
2019-04-09 22:00:00	850	5.75	32.42
2019-04-09 23:00:00	411	2.25	16.09
2019-04-10 00:00:00	221	0.55	8
2019-04-10 01:00:00	93	0	2.67
2019-04-10 02:00:00	48	0	0.84
2019-04-10 03:00:00	41	0	0.75
2019-04-10 04:00:00	54	0	1.17
2019-04-10 05:00:00	268	1.5	8.42
2019-04-10 06:00:00	1222	11.25	45.42
2019-04-10 07:00:00	1423	40.17	62.25
2019-04-10 08:00:00	1488	14.08	59.17
2019-04-10 09:00:00	1413	14.92	56.67
2019-04-10 10:00:00	1418	13.67	55.92
2019-04-10 11:00:00	1576	15.59	61.92
2019-04-10 12:00:00	1605	16.42	64.08
2019-04-10 13:00:00	1545	14.75	60.92
2019-04-10 14:00:00	1435	17.75	58.25
2019-04-10 15:00:00	1603	14.83	62.75
2019-04-10 16:00:00	1522	25	62.09
2019-04-10 17:00:00	1524	31.5	63.67
2019-04-10 18:00:00	1419	37.5	61.25
2019-04-10 19:00:00	1413	20.67	58.58
2019-04-10 20:00:00	1005	7.75	39.83
2019-04-10 21:00:00	898	6.33	34.5
2019-04-10 22:00:00	825	5.75	31.67
2019-04-10 23:00:00	441	2.42	17.08
2019-04-11 00:00:00	252	0.89	9.22
2019-04-11 01:00:00	76	0	2.17
2019-04-11 02:00:00	40	0	0.75
2019-04-11 03:00:00	27	0	0.25
2019-04-11 04:00:00	62	0	1.25
2019-04-11 05:00:00	321	1.92	10.34
2019-04-11 06:00:00	1215	11.5	45.08
2019-04-11 07:00:00	1466	28.92	61.75
2019-04-11 08:00:00	1457	13.5	57.58
2019-04-11 09:00:00	1404	12.58	55.42
2019-04-11 10:00:00	1394	14	55.08
2019-04-11 11:00:00	1454	13.83	57.42
2019-04-11 12:00:00	1586	16.58	63.25
2019-04-11 13:00:00	1601	14.92	63.42
2019-04-11 14:00:00	1519	12.92	59.33
2019-04-11 15:00:00	1587	25.59	65.17
2019-04-11 16:00:00	1664	16	65.92
2019-04-11 17:00:00	1562	28.42	64.42
2019-04-11 18:00:00	1335	38.08	59.5
2019-04-11 19:00:00	1347	35.67	58.92
2019-04-11 20:00:00	1380	10.58	53.67
2019-04-11 21:00:00	1091	7.5	43.67
2019-04-11 22:00:00	988	6.67	38.08
2019-04-11 23:00:00	567	3.42	22.08
2019-04-12 00:00:00	301	1.33	11.33
2019-04-12 01:00:00	126	0.17	4.08
2019-04-12 02:00:00	80	0.17	2.25
2019-04-12 03:00:00	68	0	1.67
2019-04-12 04:00:00	95	0.17	2.67
2019-04-12 05:00:00	325	2.25	10.25
2019-04-12 06:00:00	1209	11.42	45.33
2019-04-12 07:00:00	1396	40.25	61.75
2019-04-12 08:00:00	1428	14	57.58
2019-04-12 09:00:00	1404	14.75	56.33
2019-04-12 10:00:00	1392	13.59	54.5
2019-04-12 11:00:00	1540	15.92	60.42
2019-04-12 12:00:00	1535	20.5	62.83
2019-04-12 13:00:00	1566	21.5	62.92
2019-04-12 14:00:00	1526	15.08	60.08
2019-04-12 15:00:00	1597	20	64.08
2019-04-12 16:00:00	1585	26.33	65.58
2019-04-12 17:00:00	1410	41.17	61.42
2019-04-12 18:00:00	1370	38.5	60.08
2019-04-12 19:00:00	1344	35.84	59.34
2019-04-12 20:00:00	1294	10.67	51.34
2019-04-12 21:00:00	1129	8.08	44
2019-04-12 22:00:00	972	6.92	37.25
2019-04-12 23:00:00	711	4.42	27.42
2019-04-13 00:00:00	556	3.44	20.78
2019-04-13 01:00:00	353	1.5	13.33
2019-04-13 02:00:00	188	0.5	6.58
2019-04-13 03:00:00	150	0.25	5.09
2019-04-13 04:00:00	162	0.42	5.25
2019-04-13 05:00:00	211	0.75	6.92
2019-04-13 06:00:00	560	3.5	19.42
2019-04-13 07:00:00	871	6.09	33
2019-04-13 08:00:00	1023	8.08	39.5
2019-04-13 09:00:00	1206	10.25	46.75
2019-04-13 10:00:00	1223	11.58	48.09
2019-04-13 11:00:00	1378	17.25	55.08
2019-04-13 12:00:00	1551	14.17	60.34
2019-04-13 13:00:00	1490	12.33	59.33
2019-04-13 14:00:00	1294	9.25	51.5
2019-04-13 15:00:00	1339	9.84	51.67
2019-04-13 16:00:00	1350	9.5	52.59
2019-04-13 17:00:00	1453	10.92	57.42
2019-04-13 18:00:00	1411	10.5	54.83
2019-04-13 19:00:00	1275	10.33	50.25
2019-04-13 20:00:00	1061	7.5	42
2019-04-13 21:00:00	914	6.17	35
2019-04-13 22:00:00	876	5.42	33.5
2019-04-13 23:00:00	755	4.5	28.83
2019-04-14 00:00:00	528	3.33	20.22
2019-04-14 01:00:00	328	1.5	12.08
2019-04-14 02:00:00	251	0.92	9
2019-04-14 03:00:00	157	0.08	5.42
2019-04-14 04:00:00	186	0.33	6
2019-04-14 05:00:00	162	0.58	5.33
2019-04-14 06:00:00	369	2	12.67
2019-04-14 07:00:00	508	2.83	18.92
2019-04-14 08:00:00	535	3	19.42
2019-04-14 09:00:00	818	5.25	30.25
2019-04-14 10:00:00	884	5.67	33.67
2019-04-14 11:00:00	1098	7.67	41.58
2019-04-14 12:00:00	1311	9.84	51
2019-04-14 13:00:00	1149	8.25	44.59
2019-04-14 14:00:00	978	6.17	38
2019-04-14 15:00:00	1103	7.42	42
2019-04-14 16:00:00	903	6.25	35.5
2019-04-14 17:00:00	919	6.5	35.25
2019-04-14 18:00:00	1074	7.59	40.58
2019-04-14 19:00:00	1077	7.59	42.33
2019-04-14 20:00:00	940	6.08	36.59
2019-04-14 21:00:00	665	4.09	24.92
2019-04-14 22:00:00	453	2.25	17.33
2019-04-14 23:00:00	357	2.09	12.75
2019-04-15 00:00:00	179	0.33	6.45
2019-04-15 01:00:00	87	0.08	2.17
2019-04-15 02:00:00	55	0	1.59
2019-04-15 03:00:00	41	0	0.5
2019-04-15 04:00:00	72	0	1.83
2019-04-15 05:00:00	334	2.17	11.25
2019-04-15 06:00:00	1206	11.58	44.42
2019-04-15 07:00:00	1476	32.75	63
2019-04-15 08:00:00	1492	13.92	59.25
2019-04-15 09:00:00	1482	14.33	58.67
2019-04-15 10:00:00	1395	13.83	55.5
2019-04-15 11:00:00	1496	13.58	58.25
2019-04-15 12:00:00	1565	16.17	62.33
2019-04-15 13:00:00	1507	14.08	59.92
2019-04-15 14:00:00	1464	14.42	57.25
2019-04-15 15:00:00	1651	15.75	65.17
2019-04-15 16:00:00	1428	29.58	60.67
2019-04-15 17:00:00	1393	38.25	60.58
2019-04-15 18:00:00	1296	42.25	58.59
2019-04-15 19:00:00	1301	33.34	57.33
2019-04-15 20:00:00	1122	9.42	44.42
2019-04-15 21:00:00	906	6.25	34.58
2019-04-15 22:00:00	676	4.5	26.33
2019-04-15 23:00:00	331	1.67	12.34
2019-04-16 00:00:00	148	0.45	5.44
2019-04-16 01:00:00	59	0	1.5
2019-04-16 02:00:00	42	0	0.5
2019-04-16 03:00:00	25	0	0.08
2019-04-16 04:00:00	53	0	1
2019-04-16 05:00:00	315	1.92	10.08
2019-04-16 06:00:00	1136	10.42	42.33
2019-04-16 07:00:00	1389	36.25	60.42
2019-04-16 08:00:00	1411	13.92	55.67
2019-04-16 09:00:00	1325	16.25	53.75
2019-04-16 10:00:00	1328	14.17	53
2019-04-16 11:00:00	1429	16.17	56.83
2019-04-16 12:00:00	1517	14.34	59.42
2019-04-16 13:00:00	1535	16.5	61.17
2019-04-16 14:00:00	1512	12.92	60.09
2019-04-16 15:00:00	1632	14.67	64.34
2019-04-16 16:00:00	1582	23.08	64.5
2019-04-16 17:00:00	1464	37.42	62.75
2019-04-16 18:00:00	1343	38.92	59.34
2019-04-16 19:00:00	1366	33.08	58.92
2019-04-16 20:00:00	1219	9.67	48.75
2019-04-16 21:00:00	1002	7.5	38.83
2019-04-16 22:00:00	754	5.42	29.92
2019-04-16 23:00:00	390	2	14.67
2019-04-17 00:00:00	220	0.67	8.11
2019-04-17 01:00:00	94	0.08	2.92
2019-04-17 02:00:00	40	0.08	0.75
2019-04-17 03:00:00	53	0	0.83
2019-04-17 04:00:00	60	0	1.42
2019-04-17 05:00:00	260	1.59	8.25
2019-04-17 06:00:00	1129	12.59	42.25
2019-04-17 07:00:00	1278	51.08	59.83
2019-04-17 08:00:00	1450	14.33	58.25
2019-04-17 09:00:00	1392	15.42	55.67
2019-04-17 10:00:00	1388	13.67	54.92
2019-04-17 11:00:00	1364	17.67	54.92
2019-04-17 12:00:00	1556	21.08	62.09
2019-04-17 13:00:00	1522	21.92	61.75
2019-04-17 14:00:00	1441	16.83	57.58
2019-04-17 15:00:00	1556	14.25	61.33
2019-04-17 16:00:00	1601	24.33	65.42
2019-04-17 17:00:00	1452	33.67	62.42
2019-04-17 18:00:00	1351	42.08	60.17
2019-04-17 19:00:00	1452	24.25	59.58
2019-04-17 20:00:00	1133	9.34	45.83
2019-04-17 21:00:00	918	6.92	35.5
2019-04-17 22:00:00	782	5.17	30.17
2019-04-17 23:00:00	527	2.75	18.42
2019-04-18 00:00:00	283	1.33	12.22
2019-04-18 01:00:00	125	0.17	4.17
2019-04-18 02:00:00	65	0	1.58
2019-04-18 03:00:00	66	0	1.75
2019-04-18 04:00:00	71	0	1.92
2019-04-18 05:00:00	274	1.75	8.33
2019-04-18 06:00:00	1035	9	38.08
2019-04-18 07:00:00	1492	14.25	59.08
2019-04-18 08:00:00	1454	13.09	57.92
2019-04-18 09:00:00	1403	12.5	55.17
2019-04-18 10:00:00	1380	12.25	54.42
2019-04-18 11:00:00	1447	13.75	57.08
2019-04-18 12:00:00	1425	12.92	56.33
2019-04-18 13:00:00	1462	12.42	57.75
2019-04-18 14:00:00	1512	16.59	60
2019-04-18 15:00:00	1503	19.42	60.42
2019-04-18 16:00:00	1617	21.33	65
2019-04-18 17:00:00	1763	19.42	69.67
2019-04-18 18:00:00	1530	19.67	62.33
2019-04-18 19:00:00	1326	10.67	52.75
2019-04-18 20:00:00	1122	8.08	44
2019-04-18 21:00:00	903	6.33	35.5
2019-04-18 22:00:00	759	5.09	28.33
2019-04-18 23:00:00	684	4.08	26.25
2019-04-19 00:00:00	527	3	19.67
2019-04-19 01:00:00	234	0.59	8.17
2019-04-19 02:00:00	150	0.08	4.84
2019-04-19 03:00:00	149	0.17	4.92
2019-04-19 04:00:00	98	0	2.75
2019-04-19 05:00:00	210	0.67	6.83
2019-04-19 06:00:00	447	2.58	16.17
2019-04-19 07:00:00	483	2.67	17.5
2019-04-19 08:00:00	481	2.83	17.75
2019-04-19 09:00:00	630	4.08	23.25
2019-04-19 10:00:00	707	4.92	26.83
2019-04-19 11:00:00	798	5.5	29.58
2019-04-19 12:00:00	865	5.75	33.17
2019-04-19 13:00:00	705	4.84	26.75
2019-04-19 14:00:00	684	4.67	25.83
2019-04-19 15:00:00	650	4	24.33
2019-04-19 16:00:00	691	4.33	25.67
2019-04-19 17:00:00	719	4.84	27.09
2019-04-19 18:00:00	853	5.83	32.5
2019-04-19 19:00:00	745	4.75	27.83
2019-04-19 20:00:00	559	3.5	21.09
2019-04-19 21:00:00	455	2.42	17.33
2019-04-19 22:00:00	468	2.58	16.84
2019-04-19 23:00:00	327	1.58	12.17
2019-04-20 00:00:00	261	1	9.67
2019-04-20 01:00:00	163	0.5	6.17
2019-04-20 02:00:00	98	0	2.75
2019-04-20 03:00:00	62	0	1.34
2019-04-20 04:00:00	65	0	1.67
2019-04-20 05:00:00	132	0.25	4
2019-04-20 06:00:00	402	2.5	13.92
2019-04-20 07:00:00	519	3.08	19.25
2019-04-20 08:00:00	594	3.67	22.25
2019-04-20 09:00:00	803	5.5	29.42
2019-04-20 10:00:00	1002	7.34	38.67
2019-04-20 11:00:00	1045	8	39.92
2019-04-20 12:00:00	1135	8.34	44.33
2019-04-20 13:00:00	1012	6.84	39.17
2019-04-20 14:00:00	908	5.92	34.67
2019-04-20 15:00:00	939	6.42	36.17
2019-04-20 16:00:00	835	5.5	31.92
2019-04-20 17:00:00	735	4.5	28.09
2019-04-20 18:00:00	897	6	33.5
2019-04-20 19:00:00	896	6	34.83
2019-04-20 20:00:00	752	5	28.67
2019-04-20 21:00:00	610	3.75	23
2019-04-20 22:00:00	601	3.59	22.17
2019-04-20 23:00:00	564	3.42	21.25
2019-04-21 00:00:00	375	1.78	13.78
2019-04-21 01:00:00	219	0.67	8
2019-04-21 02:00:00	146	0.17	4.67
2019-04-21 03:00:00	121	0.08	3.67
2019-04-21 04:00:00	128	0.08	4.25
2019-04-21 05:00:00	169	0.42	5.25
2019-04-21 06:00:00	403	2.33	13.92
2019-04-21 07:00:00	432	2.33	15.75
2019-04-21 08:00:00	516	3	18.75
2019-04-21 09:00:00	648	3.83	23.75
2019-04-21 10:00:00	760	4.58	28.42
2019-04-21 11:00:00	988	6.5	37.34
2019-04-21 12:00:00	1120	7.33	43.25
2019-04-21 13:00:00	954	6.5	37.08
2019-04-21 14:00:00	781	4.83	29.25
2019-04-21 15:00:00	862	5.25	32.42
2019-04-21 16:00:00	896	5.75	34.67
2019-04-21 17:00:00	948	6.25	36
2019-04-21 18:00:00	1041	7.08	39.67
2019-04-21 19:00:00	972	6.33	37.42
2019-04-21 20:00:00	931	5.92	35.67
2019-04-21 21:00:00	709	4.08	27.75
2019-04-21 22:00:00	429	2.25	15.92
2019-04-21 23:00:00	372	1.67	13.58
2019-04-22 00:00:00	208	0.67	7.67
2019-04-22 01:00:00	110	0.17	3.33
2019-04-22 02:00:00	76	0.17	2.25
2019-04-22 03:00:00	51	0	0.83
2019-04-22 04:00:00	76	0	1.75
2019-04-22 05:00:00	344	2.08	11.59
2019-04-22 06:00:00	1216	11.17	44.75
2019-04-22 07:00:00	1459	33.67	62.92
2019-04-22 08:00:00	1417	12.92	56.42
2019-04-22 09:00:00	1317	11.58	51.83
2019-04-22 10:00:00	1288	11.92	50.83
2019-04-22 11:00:00	1421	13	55.67
2019-04-22 12:00:00	1620	18.25	64.25
2019-04-22 13:00:00	1507	15.08	60.33
2019-04-22 14:00:00	1404	17.75	56.08
2019-04-22 15:00:00	1539	15.42	61.59
2019-04-22 16:00:00	1635	15.92	64
2019-04-22 17:00:00	1526	31.5	64.08
2019-04-22 18:00:00	1405	40.33	61.75
2019-04-22 19:00:00	1412	26.42	59
2019-04-22 20:00:00	1142	8.33	45.17
2019-04-22 21:00:00	871	5.83	33.84
2019-04-22 22:00:00	655	4	25.58
2019-04-22 23:00:00	353	1.92	13.5
2019-04-23 00:00:00	119	0.22	4
2019-04-23 01:00:00	71	0	1.83
2019-04-23 02:00:00	39	0	0.58
2019-04-23 03:00:00	37	0	0.58
2019-04-23 04:00:00	47	0	1.17
2019-04-23 05:00:00	316	2.17	10.17
2019-04-23 06:00:00	1196	10.42	44.5
2019-04-23 07:00:00	1341	45.33	60.75
2019-04-23 08:00:00	1380	13.5	54.67
2019-04-23 09:00:00	1424	14.42	57.17
2019-04-23 10:00:00	1424	13.75	56
2019-04-23 11:00:00	1497	14.83	59.83
2019-04-23 12:00:00	1581	19.75	63.42
2019-04-23 13:00:00	1571	14.83	61.75
2019-04-23 14:00:00	1542	14.67	61.17
2019-04-23 15:00:00	1643	14.83	64.92
2019-04-23 16:00:00	1674	19	66.5
2019-04-23 17:00:00	1468	35.58	63.34
2019-04-23 18:00:00	1412	36.67	60.67
2019-04-23 19:00:00	1423	16.83	58
2019-04-23 20:00:00	1083	8.08	43.42
2019-04-23 21:00:00	972	6.42	36.92
2019-04-23 22:00:00	785	5.09	31
2019-04-23 23:00:00	412	2	15.58
2019-04-24 00:00:00	308	1.22	11.22
2019-04-24 01:00:00	94	0.08	3
2019-04-24 02:00:00	38	0	0.75
2019-04-24 03:00:00	42	0	0.58
2019-04-24 04:00:00	58	0	1.25
2019-04-24 05:00:00	285	1.58	8.67
2019-04-24 06:00:00	1113	10.42	41
2019-04-24 07:00:00	1393	34.17	60.34
2019-04-24 08:00:00	1423	12.17	56.92
2019-04-24 09:00:00	1431	13.92	56
2019-04-24 10:00:00	1291	11.42	51
2019-04-24 11:00:00	1443	14.17	56.67
2019-04-24 12:00:00	1581	16.5	62.59
2019-04-24 13:00:00	1543	22.17	62.42
2019-04-24 14:00:00	1525	19	61
2019-04-24 15:00:00	1550	14.09	61.5
2019-04-24 16:00:00	1646	16.34	65.67
2019-04-24 17:00:00	1555	26.92	64
2019-04-24 18:00:00	1424	32.17	60.92
2019-04-24 19:00:00	1410	24.42	59.08
2019-04-24 20:00:00	1136	8.92	44.5
2019-04-24 21:00:00	865	6.33	34.33
2019-04-24 22:00:00	782	5.5	30.08
2019-04-24 23:00:00	418	2.42	16.08
2019-04-25 00:00:00	232	0.89	8.33
2019-04-25 01:00:00	91	0.08	2.83
2019-04-25 02:00:00	44	0	0.75
2019-04-25 03:00:00	71	0	1.67
2019-04-25 04:00:00	51	0	1.25
2019-04-25 05:00:00	280	1.67	9.08
2019-04-25 06:00:00	1184	10.83	43.67
2019-04-25 07:00:00	1436	32.67	61.34
2019-04-25 08:00:00	1420	14.75	56.5
2019-04-25 09:00:00	1462	15.25	58.34
2019-04-25 10:00:00	1355	13.59	53.33
2019-04-25 11:00:00	1498	14.25	59.25
2019-04-25 12:00:00	1625	17.58	64.33
2019-04-25 13:00:00	1594	18.84	64.25
2019-04-25 14:00:00	1558	15.67	61.34
2019-04-25 15:00:00	1594	20	64.08
2019-04-25 16:00:00	1620	15.5	64
2019-04-25 17:00:00	1547	33.58	64.67
2019-04-25 18:00:00	1374	38.83	60.83
2019-04-25 19:00:00	1333	29.83	57.25
2019-04-25 20:00:00	1208	9.17	47.5
2019-04-25 21:00:00	1038	7.09	40.75
2019-04-25 22:00:00	981	6.75	37.83
2019-04-25 23:00:00	570	3.17	21.59
2019-04-26 00:00:00	320	1.56	12.56
2019-04-26 01:00:00	145	0.25	5.17
2019-04-26 02:00:00	62	0.17	1.42
2019-04-26 03:00:00	58	0	1.17
2019-04-26 04:00:00	63	0	1.33
2019-04-26 05:00:00	315	1.92	10.17
2019-04-26 06:00:00	1192	11	44.42
2019-04-26 07:00:00	1538	30.75	64.08
2019-04-26 08:00:00	1432	12.75	56.5
2019-04-26 09:00:00	1397	14	55.92
2019-04-26 10:00:00	1405	14	55.08
2019-04-26 11:00:00	1495	14.92	59.08
2019-04-26 12:00:00	1617	22.25	65.83
2019-04-26 13:00:00	1407	34.17	60.42
2019-04-26 14:00:00	1378	26.42	58
2019-04-26 15:00:00	1545	26.17	62.83
2019-04-26 16:00:00	1561	27.58	63.92
2019-04-26 17:00:00	1477	36.08	63.17
2019-04-26 18:00:00	1428	38.08	62.08
2019-04-26 19:00:00	1445	20.59	59
2019-04-26 20:00:00	1276	9.92	50.42
2019-04-26 21:00:00	1115	8.17	44
2019-04-26 22:00:00	1007	7.08	38.59
2019-04-26 23:00:00	638	3.92	24.58
2019-04-27 00:00:00	552	3.45	21.11
2019-04-27 01:00:00	300	1.25	11.58
2019-04-27 02:00:00	165	0.33	5.42
2019-04-27 03:00:00	197	0.5	6.58
2019-04-27 04:00:00	112	0.08	3.59
2019-04-27 05:00:00	181	0.83	5.83
2019-04-27 06:00:00	591	3.75	20.25
2019-04-27 07:00:00	921	6.42	35.08
2019-04-27 08:00:00	1060	8.08	40.83
2019-04-27 09:00:00	1234	8.92	47.92
2019-04-27 10:00:00	1230	10.67	47.83
2019-04-27 11:00:00	1389	12	53.83
2019-04-27 12:00:00	1378	25.92	58.42
2019-04-27 13:00:00	1388	12.5	54.67
2019-04-27 14:00:00	1255	9.25	49.33
2019-04-27 15:00:00	1192	8.33	46.42
2019-04-27 16:00:00	1246	8.67	48.25
2019-04-27 17:00:00	1210	8.67	47.33
2019-04-27 18:00:00	1339	10.08	52.17
2019-04-27 19:00:00	1185	8.58	46.42
2019-04-27 20:00:00	992	6.67	38.25
2019-04-27 21:00:00	959	6.25	37.42
2019-04-27 22:00:00	773	4.92	29.58
2019-04-27 23:00:00	762	4.67	28.75
2019-04-28 00:00:00	523	3.22	20.56
2019-04-28 01:00:00	408	2	15.25
2019-04-28 02:00:00	309	1.33	11.42
2019-04-28 03:00:00	230	0.83	8
2019-04-28 04:00:00	160	0.25	5.25
2019-04-28 05:00:00	191	0.33	6.25
2019-04-28 06:00:00	407	2.17	13.92
2019-04-28 07:00:00	577	3.25	21.25
2019-04-28 08:00:00	663	3.75	24.92
2019-04-28 09:00:00	862	5.25	32.17
2019-04-28 10:00:00	858	5.58	32.42
2019-04-28 11:00:00	1095	7.42	41.42
2019-04-28 12:00:00	1267	8.92	49.5
2019-04-28 13:00:00	1165	8.17	45.67
2019-04-28 14:00:00	977	6.58	37.58
2019-04-28 15:00:00	1015	6.59	38.83
2019-04-28 16:00:00	972	6.33	37.34
2019-04-28 17:00:00	1064	7.25	40.5
2019-04-28 18:00:00	1122	8.17	43.67
2019-04-28 19:00:00	1071	7.33	41.92
2019-04-28 20:00:00	921	6.25	35.17
2019-04-28 21:00:00	622	3.75	24.25
2019-04-28 22:00:00	467	2.5	17.42
2019-04-28 23:00:00	296	1.25	10.58
2019-04-29 00:00:00	215	0.78	7.78
2019-04-29 01:00:00	96	0.08	3.08
2019-04-29 02:00:00	53	0	1
2019-04-29 03:00:00	41	0	0.42
2019-04-29 04:00:00	77	0	1.75
2019-04-29 05:00:00	337	2.17	11.42
2019-04-29 06:00:00	1229	11.34	45
2019-04-29 07:00:00	1478	30.08	62.58
2019-04-29 08:00:00	1516	13.42	59.92
2019-04-29 09:00:00	1413	14.25	56.17
2019-04-29 10:00:00	1378	12.92	54.67
2019-04-29 11:00:00	1442	13.09	56.08
2019-04-29 12:00:00	1568	16	62.59
2019-04-29 13:00:00	1595	14.75	63.08
2019-04-29 14:00:00	1436	16.58	57.42
2019-04-29 15:00:00	1663	14.34	65.42
2019-04-29 16:00:00	1648	15.08	65.25
2019-04-29 17:00:00	1494	34.17	63.5
2019-04-29 18:00:00	1344	41.75	60
2019-04-29 19:00:00	1355	24.17	56.5
2019-04-29 20:00:00	1127	8.25	45.42
2019-04-29 21:00:00	921	6.33	35
2019-04-29 22:00:00	766	4.83	30
2019-04-29 23:00:00	359	1.67	13.75
2019-04-30 00:00:00	165	0.45	6.11
2019-04-30 01:00:00	73	0	1.92
2019-04-30 02:00:00	43	0	0.67
2019-04-30 03:00:00	32	0	0.33
2019-04-30 04:00:00	59	0	1.08
2019-04-30 05:00:00	244	1.25	7.42
2019-04-30 06:00:00	1150	10.5	42.42
2019-04-30 07:00:00	1431	34.5	61.42
2019-04-30 08:00:00	1493	13.75	58.67
2019-04-30 09:00:00	1428	14.25	57.09
2019-04-30 10:00:00	1328	13.67	53.17
2019-04-30 11:00:00	1505	15.67	59.17
2019-04-30 12:00:00	1644	17.83	64.92
2019-04-30 13:00:00	1516	16.75	61.25
2019-04-30 14:00:00	1505	15.17	59.25
2019-04-30 15:00:00	1700	15	67.09
2019-04-30 16:00:00	1648	21.5	66.42
2019-04-30 17:00:00	1548	31	64.25
2019-04-30 18:00:00	1346	40.67	60.08
2019-04-30 19:00:00	1213	24.75	52.5
2019-04-30 20:00:00	1308	10.17	50.67
2019-04-30 21:00:00	1135	7.83	44.5
2019-04-30 22:00:00	1068	7.59	41.75
2019-04-30 23:00:00	748	4.58	28.59
2019-05-01 00:00:00	579	3.67	22.33

## Sheet: PM 06300 02
Data/Hora	Intensidade(carros/hora)	Ocupacao(%)	Carga(%)
2019-04-01 00:00:00	0	0	0
2019-04-01 01:00:00	0	0	0
2019-04-01 02:00:00	0	0	0
2019-04-01 03:00:00	0	0	0
2019-04-01 04:00:00	0	0	0
2019-04-01 05:00:00	0	0	0
2019-04-01 06:00:00	0	0	0
2019-04-01 07:00:00	0	0	0
2019-04-01 08:00:00	0	0	0
2019-04-01 09:00:00	0	0	0
2019-04-01 10:00:00	0	0	0
2019-04-01 11:00:00	0	0	0
2019-04-01 12:00:00	0	0	0
2019-04-01 13:00:00	0	0	0
2019-04-01 14:00:00	0	0	0
2019-04-01 15:00:00	0	0	0
2019-04-01 16:00:00	0	0	0
2019-04-01 17:00:00	0	0	0
2019-04-01 18:00:00	0	0	0
2019-04-01 19:00:00	0	0	0
2019-04-01 20:00:00	0	0	0
2019-04-01 21:00:00	0	0	0
2019-04-01 22:00:00	0	0	0
2019-04-01 23:00:00	0	0	0
2019-04-02 00:00:00	0	0	0
2019-04-02 01:00:00	0	0	0
2019-04-02 02:00:00	0	0	0
2019-04-02 03:00:00	0	0	0
2019-04-02 04:00:00	0	0	0
2019-04-02 05:00:00	0	0	0
2019-04-02 06:00:00	0	0	0
2019-04-02 07:00:00	0	0	0
2019-04-02 08:00:00	0	0	0
2019-04-02 09:00:00	0	0	0
2019-04-02 10:00:00	0	0	0
2019-04-02 11:00:00	0	0	0
2019-04-02 12:00:00	0	0	0
2019-04-02 13:00:00	0	0	0
2019-04-02 14:00:00	0	0	0
2019-04-02 15:00:00	0	0	0
2019-04-02 16:00:00	0	0	0
2019-04-02 17:00:00	0	0	0
2019-04-02 18:00:00	0	0	0
2019-04-02 19:00:00	0	0	0
2019-04-02 20:00:00	0	0	0
2019-04-02 21:00:00	0	0	0
2019-04-02 22:00:00	0	0	0
2019-04-02 23:00:00	0	0	0
2019-04-03 00:00:00	0	0	0
2019-04-03 01:00:00	0	0	0
2019-04-03 02:00:00	0	0	0
2019-04-03 03:00:00	0	0	0
2019-04-03 04:00:00	0	0	0
2019-04-03 05:00:00	0	0	0
2019-04-03 06:00:00	0	0	0
2019-04-03 07:00:00	0	0	0
2019-04-03 08:00:00	0	0	0
2019-04-03 09:00:00	0	0	0
2019-04-03 10:00:00	0	0	0
2019-04-03 11:00:00	0	0	0
2019-04-03 12:00:00	0	0	0
2019-04-03 13:00:00	0	0	0
2019-04-03 14:00:00	0	0	0
2019-04-03 15:00:00	0	0	0
2019-04-03 16:00:00	0	0	0
2019-04-03 17:00:00	0	0	0
2019-04-03 18:00:00	0	0	0
2019-04-03 19:00:00	0	0	0
2019-04-03 20:00:00	0	0	0
2019-04-03 21:00:00	0	0	0
2019-04-03 22:00:00	0	0	0
2019-04-03 23:00:00	0	0	0
2019-04-04 00:00:00	0	0	0
2019-04-04 01:00:00	0	0	0
2019-04-04 02:00:00	0	0	0
2019-04-04 03:00:00	0	0	0
2019-04-04 04:00:00	0	0	0
2019-04-04 05:00:00	0	0	0
2019-04-04 06:00:00	0	0	0
2019-04-04 07:00:00	0	0	0
2019-04-04 08:00:00	0	0	0
2019-04-04 09:00:00	0	0	0
2019-04-04 10:00:00	0	0	0
2019-04-04 11:00:00	0	0	0
2019-04-04 12:00:00	0	0	0
2019-04-04 13:00:00	0	0	0
2019-04-04 14:00:00	0	0	0
2019-04-04 15:00:00	0	0	0
2019-04-04 16:00:00	0	0	0
2019-04-04 17:00:00	0	0	0
2019-04-04 18:00:00	0	0	0
2019-04-04 19:00:00	0	0	0
2019-04-04 20:00:00	0	0	0
2019-04-04 21:00:00	0	0	0
2019-04-04 22:00:00	0	0	0
2019-04-04 23:00:00	0	0	0
2019-04-05 00:00:00	0	0	0
2019-04-05 01:00:00	0	0	0
2019-04-05 02:00:00	0	0	0
2019-04-05 03:00:00	0	0	0
2019-04-05 04:00:00	0	0	0
2019-04-05 05:00:00	0	0	0
2019-04-05 06:00:00	0	0	0
2019-04-05 07:00:00	0	0	0
2019-04-05 08:00:00	0	0	0
2019-04-05 09:00:00	0	0	0
2019-04-05 10:00:00	0	0	0
2019-04-05 11:00:00	0	0	0
2019-04-05 12:00:00	0	0	0
2019-04-05 13:00:00	0	0	0
2019-04-05 14:00:00	0	0	0
2019-04-05 15:00:00	0	0	0
2019-04-05 16:00:00	0	0	0
2019-04-05 17:00:00	0	0	0
2019-04-05 18:00:00	0	0	0
2019-04-05 19:00:00	0	0	0
2019-04-05 20:00:00	0	0	0
2019-04-05 21:00:00	0	0	0
2019-04-05 22:00:00	0	0	0
2019-04-05 23:00:00	0	0	0
2019-04-06 00:00:00	0	0	0
2019-04-06 01:00:00	0	0	0
2019-04-06 02:00:00	0	0	0
2019-04-06 03:00:00	0	0	0
2019-04-06 04:00:00	0	0	0
2019-04-06 05:00:00	0	0	0
2019-04-06 06:00:00	0	0	0
2019-04-06 07:00:00	0	0	0
2019-04-06 08:00:00	0	0	0
2019-04-06 09:00:00	0	0	0
2019-04-06 10:00:00	0	0	0
2019-04-06 11:00:00	0	0	0
2019-04-06 12:00:00	0	0	0
2019-04-06 13:00:00	0	0	0
2019-04-06 14:00:00	0	0	0
2019-04-06 15:00:00	0	0	0
2019-04-06 16:00:00	0	0	0
2019-04-06 17:00:00	0	0	0
2019-04-06 18:00:00	0	0	0
2019-04-06 19:00:00	0	0	0
2019-04-06 20:00:00	0	0	0
2019-04-06 21:00:00	0	0	0
2019-04-06 22:00:00	0	0	0
2019-04-06 23:00:00	0	0	0
2019-04-07 00:00:00	0	0	0
2019-04-07 01:00:00	0	0	0
2019-04-07 02:00:00	0	0	0
2019-04-07 03:00:00	0	0	0
2019-04-07 04:00:00	0	0	0
2019-04-07 05:00:00	0	0	0
2019-04-07 06:00:00	0	0	0
2019-04-07 07:00:00	0	0	0
2019-04-07 08:00:00	0	0	0
2019-04-07 09:00:00	0	0	0
2019-04-07 10:00:00	0	0	0
2019-04-07 11:00:00	0	0	0
2019-04-07 12:00:00	0	0	0
2019-04-07 13:00:00	0	0	0
2019-04-07 14:00:00	0	0	0
2019-04-07 15:00:00	0	0	0
2019-04-07 16:00:00	0	0	0
2019-04-07 17:00:00	0	0	0
2019-04-07 18:00:00	0	0	0
2019-04-07 19:00:00	0	0	0
2019-04-07 20:00:00	0	0	0
2019-04-07 21:00:00	0	0	0
2019-04-07 22:00:00	0	0	0
2019-04-07 23:00:00	0	0	0
2019-04-08 00:00:00	0	0	0
2019-04-08 01:00:00	0	0	0
2019-04-08 02:00:00	0	0	0
2019-04-08 03:00:00	0	0	0
2019-04-08 04:00:00	0	0	0
2019-04-08 05:00:00	0	0	0
2019-04-08 06:00:00	0	0	0
2019-04-08 07:00:00	0	0	0
2019-04-08 08:00:00	0	0	0
2019-04-08 09:00:00	0	0	0
2019-04-08 10:00:00	0	0	0
2019-04-08 11:00:00	0	0	0
2019-04-08 12:00:00	0	0	0
2019-04-08 13:00:00	0	0	0
2019-04-08 14:00:00	0	0	0
2019-04-08 15:00:00	0	0	0
2019-04-08 16:00:00	0	0	0
2019-04-08 17:00:00	0	0	0
2019-04-08 18:00:00	0	0	0
2019-04-08 19:00:00	0	0	0
2019-04-08 20:00:00	0	0	0
2019-04-08 21:00:00	0	0	0
2019-04-08 22:00:00	0	0	0
2019-04-08 23:00:00	0	0	0
2019-04-09 00:00:00	0	0	0
2019-04-09 01:00:00	0	0	0
2019-04-09 02:00:00	0	0	0
2019-04-09 03:00:00	0	0	0
2019-04-09 04:00:00	0	0	0
2019-04-09 05:00:00	0	0	0
2019-04-09 06:00:00	0	0	0
2019-04-09 07:00:00	0	0	0
2019-04-09 08:00:00	0	0	0
2019-04-09 09:00:00	0	0	0
2019-04-09 10:00:00	0	0	0
2019-04-09 11:00:00	0	0	0
2019-04-09 12:00:00	0	0	0
2019-04-09 13:00:00	0	0	0
2019-04-09 14:00:00	0	0	0
2019-04-09 15:00:00	0	0	0
2019-04-09 16:00:00	0	0	0
2019-04-09 17:00:00	0	0	0
2019-04-09 18:00:00	0	0	0
2019-04-09 19:00:00	0	0	0
2019-04-09 20:00:00	0	0	0
2019-04-09 21:00:00	0	0	0
2019-04-09 22:00:00	0	0	0
2019-04-09 23:00:00	0	0	0
2019-04-10 00:00:00	0	0	0
2019-04-10 01:00:00	0	0	0
2019-04-10 02:00:00	0	0	0
2019-04-10 03:00:00	0	0	0
2019-04-10 04:00:00	0	0	0
2019-04-10 05:00:00	0	0	0
2019-04-10 06:00:00	0	0	0
2019-04-10 07:00:00	0	0	0
2019-04-10 08:00:00	0	0	0
2019-04-10 09:00:00	0	0	0
2019-04-10 10:00:00	0	0	0
2019-04-10 11:00:00	0	0	0
2019-04-10 12:00:00	0	0	0
2019-04-10 13:00:00	0	0	0
2019-04-10 14:00:00	0	0	0
2019-04-10 15:00:00	0	0	0
2019-04-10 16:00:00	0	0	0
2019-04-10 17:00:00	0	0	0
2019-04-10 18:00:00	0	0	0
2019-04-10 19:00:00	0	0	0
2019-04-10 20:00:00	0	0	0
2019-04-10 21:00:00	0	0	0
2019-04-10 22:00:00	0	0	0
2019-04-10 23:00:00	0	0	0
2019-04-11 00:00:00	0	0	0
2019-04-11 01:00:00	0	0	0
2019-04-11 02:00:00	0	0	0
2019-04-11 03:00:00	0	0	0
2019-04-11 04:00:00	0	0	0
2019-04-11 05:00:00	0	0	0
2019-04-11 06:00:00	0	0	0
2019-04-11 07:00:00	0	0	0
2019-04-11 08:00:00	0	0	0
2019-04-11 09:00:00	0	0	0
2019-04-11 10:00:00	0	0	0
2019-04-11 11:00:00	0	0	0
2019-04-11 12:00:00	0	0	0
2019-04-11 13:00:00	0	0	0
2019-04-11 14:00:00	0	0	0
2019-04-11 15:00:00	0	0	0
2019-04-11 16:00:00	0	0	0
2019-04-11 17:00:00	0	0	0
2019-04-11 18:00:00	0	0	0
2019-04-11 19:00:00	0	0	0
2019-04-11 20:00:00	0	0	0
2019-04-11 21:00:00	0	0	0
2019-04-11 22:00:00	0	0	0
2019-04-11 23:00:00	0	0	0
2019-04-12 00:00:00	0	0	0
2019-04-12 01:00:00	0	0	0
2019-04-12 02:00:00	0	0	0
2019-04-12 03:00:00	0	0	0
2019-04-12 04:00:00	0	0	0
2019-04-12 05:00:00	0	0	0
2019-04-12 06:00:00	0	0	0
2019-04-12 07:00:00	0	0	0
2019-04-12 08:00:00	0	0	0
2019-04-12 09:00:00	0	0	0
2019-04-12 10:00:00	0	0	0
2019-04-12 11:00:00	0	0	0
2019-04-12 12:00:00	0	0	0
2019-04-12 13:00:00	0	0	0
2019-04-12 14:00:00	0	0	0
2019-04-12 15:00:00	0	0	0
2019-04-12 16:00:00	0	0	0
2019-04-12 17:00:00	0	0	0
2019-04-12 18:00:00	0	0	0
2019-04-12 19:00:00	0	0	0
2019-04-12 20:00:00	0	0	0
2019-04-12 21:00:00	0	0	0
2019-04-12 22:00:00	0	0	0
2019-04-12 23:00:00	0	0	0
2019-04-13 00:00:00	0	0	0
2019-04-13 01:00:00	0	0	0
2019-04-13 02:00:00	0	0	0
2019-04-13 03:00:00	0	0	0
2019-04-13 04:00:00	0	0	0
2019-04-13 05:00:00	0	0	0
2019-04-13 06:00:00	0	0	0
2019-04-13 07:00:00	0	0	0
2019-04-13 08:00:00	0	0	0
2019-04-13 09:00:00	0	0	0
2019-04-13 10:00:00	0	0	0
2019-04-13 11:00:00	0	0	0
2019-04-13 12:00:00	0	0	0
2019-04-13 13:00:00	0	0	0
2019-04-13 14:00:00	0	0	0
2019-04-13 15:00:00	0	0	0
2019-04-13 16:00:00	0	0	0
2019-04-13 17:00:00	0	0	0
2019-04-13 18:00:00	0	0	0
2019-04-13 19:00:00	0	0	0
2019-04-13 20:00:00	0	0	0
2019-04-13 21:00:00	0	0	0
2019-04-13 22:00:00	0	0	0
2019-04-13 23:00:00	0	0	0
2019-04-14 00:00:00	0	0	0
2019-04-14 01:00:00	0	0	0
2019-04-14 02:00:00	0	0	0
2019-04-14 03:00:00	0	0	0
2019-04-14 04:00:00	0	0	0
2019-04-14 05:00:00	0	0	0
2019-04-14 06:00:00	0	0	0
2019-04-14 07:00:00	0	0	0
2019-04-14 08:00:00	0	0	0
2019-04-14 09:00:00	0	0	0
2019-04-14 10:00:00	0	0	0
2019-04-14 11:00:00	0	0	0
2019-04-14 12:00:00	0	0	0
2019-04-14 13:00:00	0	0	0
2019-04-14 14:00:00	0	0	0
2019-04-14 15:00:00	0	0	0
2019-04-14 16:00:00	0	0	0
2019-04-14 17:00:00	0	0	0
2019-04-14 18:00:00	0	0	0
2019-04-14 19:00:00	0	0	0
2019-04-14 20:00:00	0	0	0
2019-04-14 21:00:00	0	0	0
2019-04-14 22:00:00	0	0	0
2019-04-14 23:00:00	0	0	0
2019-04-15 00:00:00	0	0	0
2019-04-15 01:00:00	0	0	0
2019-04-15 02:00:00	0	0	0
2019-04-15 03:00:00	0	0	0
2019-04-15 04:00:00	0	0	0
2019-04-15 05:00:00	0	0	0
2019-04-15 06:00:00	0	0	0
2019-04-15 07:00:00	0	0	0
2019-04-15 08:00:00	0	0	0
2019-04-15 09:00:00	0	0	0
2019-04-15 10:00:00	0	0	0
2019-04-15 11:00:00	0	0	0
2019-04-15 12:00:00	0	0	0
2019-04-15 13:00:00	0	0	0
2019-04-15 14:00:00	0	0	0
2019-04-15 15:00:00	0	0	0
2019-04-15 16:00:00	0	0	0
2019-04-15 17:00:00	0	0	0
2019-04-15 18:00:00	0	0	0
2019-04-15 19:00:00	0	0	0
2019-04-15 20:00:00	0	0	0
2019-04-15 21:00:00	0	0	0
2019-04-15 22:00:00	0	0	0
2019-04-15 23:00:00	0	0	0
2019-04-16 00:00:00	0	0	0
2019-04-16 01:00:00	0	0	0
2019-04-16 02:00:00	0	0	0
2019-04-16 03:00:00	0	0	0
2019-04-16 04:00:00	0	0	0
2019-04-16 05:00:00	0	0	0
2019-04-16 06:00:00	0	0	0
2019-04-16 07:00:00	0	0	0
2019-04-16 08:00:00	0	0	0
2019-04-16 09:00:00	0	0	0
2019-04-16 10:00:00	0	0	0
2019-04-16 11:00:00	0	0	0
2019-04-16 12:00:00	0	0	0
2019-04-16 13:00:00	0	0	0
2019-04-16 14:00:00	0	0	0
2019-04-16 15:00:00	0	0	0
2019-04-16 16:00:00	0	0	0
2019-04-16 17:00:00	0	0	0
2019-04-16 18:00:00	0	0	0
2019-04-16 19:00:00	0	0	0
2019-04-16 20:00:00	0	0	0
2019-04-16 21:00:00	0	0	0
2019-04-16 22:00:00	0	0	0
2019-04-16 23:00:00	0	0	0
2019-04-17 00:00:00	0	0	0
2019-04-17 01:00:00	0	0	0
2019-04-17 02:00:00	0	0	0
2019-04-17 03:00:00	0	0	0
2019-04-17 04:00:00	0	0	0
2019-04-17 05:00:00	0	0	0
2019-04-17 06:00:00	0	0	0
2019-04-17 07:00:00	0	0	0
2019-04-17 08:00:00	0	0	0
2019-04-17 09:00:00	0	0	0
2019-04-17 10:00:00	0	0	0
2019-04-17 11:00:00	0	0	0
2019-04-17 12:00:00	0	0	0
2019-04-17 13:00:00	0	0	0
2019-04-17 14:00:00	0	0	0
2019-04-17 15:00:00	0	0	0
2019-04-17 16:00:00	0	0	0
2019-04-17 17:00:00	0	0	0
2019-04-17 18:00:00	0	0	0
2019-04-17 19:00:00	0	0	0
2019-04-17 20:00:00	0	0	0
2019-04-17 21:00:00	0	0	0
2019-04-17 22:00:00	0	0	0
2019-04-17 23:00:00	0	0	0
2019-04-18 00:00:00	0	0	0
2019-04-18 01:00:00	0	0	0
2019-04-18 02:00:00	0	0	0
2019-04-18 03:00:00	0	0	0
2019-04-18 04:00:00	0	0	0
2019-04-18 05:00:00	0	0	0
2019-04-18 06:00:00	0	0	0
2019-04-18 07:00:00	0	0	0
2019-04-18 08:00:00	0	0	0
2019-04-18 09:00:00	0	0	0
2019-04-18 10:00:00	0	0	0
2019-04-18 11:00:00	0	0	0
2019-04-18 12:00:00	0	0	0
2019-04-18 13:00:00	0	0	0
2019-04-18 14:00:00	0	0	0
2019-04-18 15:00:00	0	0	0
2019-04-18 16:00:00	0	0	0
2019-04-18 17:00:00	0	0	0
2019-04-18 18:00:00	0	0	0
2019-04-18 19:00:00	0	0	0
2019-04-18 20:00:00	0	0	0
2019-04-18 21:00:00	0	0	0
2019-04-18 22:00:00	0	0	0
2019-04-18 23:00:00	0	0	0
2019-04-19 00:00:00	0	0	0
2019-04-19 01:00:00	0	0	0
2019-04-19 02:00:00	0	0	0
2019-04-19 03:00:00	0	0	0
2019-04-19 04:00:00	0	0	0
2019-04-19 05:00:00	0	0	0
2019-04-19 06:00:00	0	0	0
2019-04-19 07:00:00	0	0	0
2019-04-19 08:00:00	0	0	0
2019-04-19 09:00:00	0	0	0
2019-04-19 10:00:00	0	0	0
2019-04-19 11:00:00	0	0	0
2019-04-19 12:00:00	0	0	0
2019-04-19 13:00:00	0	0	0
2019-04-19 14:00:00	0	0	0
2019-04-19 15:00:00	0	0	0
2019-04-19 16:00:00	0	0	0
2019-04-19 17:00:00	0	0	0
2019-04-19 18:00:00	0	0	0
2019-04-19 19:00:00	0	0	0
2019-04-19 20:00:00	0	0	0
2019-04-19 21:00:00	0	0	0
2019-04-19 22:00:00	0	0	0
2019-04-19 23:00:00	0	0	0
2019-04-20 00:00:00	0	0	0
2019-04-20 01:00:00	0	0	0
2019-04-20 02:00:00	0	0	0
2019-04-20 03:00:00	0	0	0
2019-04-20 04:00:00	0	0	0
2019-04-20 05:00:00	0	0	0
2019-04-20 06:00:00	0	0	0
2019-04-20 07:00:00	0	0	0
2019-04-20 08:00:00	0	0	0
2019-04-20 09:00:00	0	0	0
2019-04-20 10:00:00	0	0	0
2019-04-20 11:00:00	0	0	0
2019-04-20 12:00:00	0	0	0
2019-04-20 13:00:00	0	0	0
2019-04-20 14:00:00	0	0	0
2019-04-20 15:00:00	0	0	0
2019-04-20 16:00:00	0	0	0
2019-04-20 17:00:00	0	0	0
2019-04-20 18:00:00	0	0	0
2019-04-20 19:00:00	0	0	0
2019-04-20 20:00:00	0	0	0
2019-04-20 21:00:00	0	0	0
2019-04-20 22:00:00	0	0	0
2019-04-20 23:00:00	0	0	0
2019-04-21 00:00:00	0	0	0
2019-04-21 01:00:00	0	0	0
2019-04-21 02:00:00	0	0	0
2019-04-21 03:00:00	0	0	0
2019-04-21 04:00:00	0	0	0
2019-04-21 05:00:00	0	0	0
2019-04-21 06:00:00	0	0	0
2019-04-21 07:00:00	0	0	0
2019-04-21 08:00:00	0	0	0
2019-04-21 09:00:00	0	0	0
2019-04-21 10:00:00	0	0	0
2019-04-21 11:00:00	0	0	0
2019-04-21 12:00:00	0	0	0
2019-04-21 13:00:00	0	0	0
2019-04-21 14:00:00	0	0	0
2019-04-21 15:00:00	0	0	0
2019-04-21 16:00:00	0	0	0
2019-04-21 17:00:00	0	0	0
2019-04-21 18:00:00	0	0	0
2019-04-21 19:00:00	0	0	0
2019-04-21 20:00:00	0	0	0
2019-04-21 21:00:00	0	0	0
2019-04-21 22:00:00	0	0	0
2019-04-21 23:00:00	0	0	0
2019-04-22 00:00:00	0	0	0
2019-04-22 01:00:00	0	0	0
2019-04-22 02:00:00	0	0	0
2019-04-22 03:00:00	0	0	0
2019-04-22 04:00:00	0	0	0
2019-04-22 05:00:00	0	0	0
2019-04-22 06:00:00	0	0	0
2019-04-22 07:00:00	0	0	0
2019-04-22 08:00:00	0	0	0
2019-04-22 09:00:00	0	0	0
2019-04-22 10:00:00	0	0	0
2019-04-22 11:00:00	0	0	0
2019-04-22 12:00:00	0	0	0
2019-04-22 13:00:00	0	0	0
2019-04-22 14:00:00	0	0	0
2019-04-22 15:00:00	0	0	0
2019-04-22 16:00:00	0	0	0
2019-04-22 17:00:00	0	0	0
2019-04-22 18:00:00	0	0	0
2019-04-22 19:00:00	0	0	0
2019-04-22 20:00:00	0	0	0
2019-04-22 21:00:00	0	0	0
2019-04-22 22:00:00	0	0	0
2019-04-22 23:00:00	0	0	0
2019-04-23 00:00:00	0	0	0
2019-04-23 01:00:00	0	0	0
2019-04-23 02:00:00	0	0	0
2019-04-23 03:00:00	0	0	0
2019-04-23 04:00:00	0	0	0
2019-04-23 05:00:00	0	0	0
2019-04-23 06:00:00	0	0	0
2019-04-23 07:00:00	0	0	0
2019-04-23 08:00:00	0	0	0
2019-04-23 09:00:00	0	0	0
2019-04-23 10:00:00	0	0	0
2019-04-23 11:00:00	0	0	0
2019-04-23 12:00:00	0	0	0
2019-04-23 13:00:00	0	0	0
2019-04-23 14:00:00	0	0	0
2019-04-23 15:00:00	0	0	0
2019-04-23 16:00:00	0	0	0
2019-04-23 17:00:00	0	0	0
2019-04-23 18:00:00	0	0	0
2019-04-23 19:00:00	0	0	0
2019-04-23 20:00:00	0	0	0
2019-04-23 21:00:00	0	0	0
2019-04-23 22:00:00	0	0	0
2019-04-23 23:00:00	0	0	0
2019-04-24 00:00:00	0	0	0
2019-04-24 01:00:00	0	0	0
2019-04-24 02:00:00	0	0	0
2019-04-24 03:00:00	0	0	0
2019-04-24 04:00:00	0	0	0
2019-04-24 05:00:00	0	0	0
2019-04-24 06:00:00	0	0	0
2019-04-24 07:00:00	0	0	0
2019-04-24 08:00:00	0	0	0
2019-04-24 09:00:00	0	0	0
2019-04-24 10:00:00	0	0	0
2019-04-24 11:00:00	0	0	0
2019-04-24 12:00:00	0	0	0
2019-04-24 13:00:00	0	0	0
2019-04-24 14:00:00	0	0	0
2019-04-24 15:00:00	0	0	0
2019-04-24 16:00:00	0	0	0
2019-04-24 17:00:00	0	0	0
2019-04-24 18:00:00	0	0	0
2019-04-24 19:00:00	0	0	0
2019-04-24 20:00:00	0	0	0
2019-04-24 21:00:00	0	0	0
2019-04-24 22:00:00	0	0	0
2019-04-24 23:00:00	0	0	0
2019-04-25 00:00:00	0	0	0
2019-04-25 01:00:00	0	0	0
2019-04-25 02:00:00	0	0	0
2019-04-25 03:00:00	0	0	0
2019-04-25 04:00:00	0	0	0
2019-04-25 05:00:00	0	0	0
2019-04-25 06:00:00	0	0	0
2019-04-25 07:00:00	0	0	0
2019-04-25 08:00:00	0	0	0
2019-04-25 09:00:00	0	0	0
2019-04-25 10:00:00	0	0	0
2019-04-25 11:00:00	0	0	0
2019-04-25 12:00:00	0	0	0
2019-04-25 13:00:00	0	0	0
2019-04-25 14:00:00	0	0	0
2019-04-25 15:00:00	0	0	0
2019-04-25 16:00:00	0	0	0
2019-04-25 17:00:00	0	0	0
2019-04-25 18:00:00	0	0	0
2019-04-25 19:00:00	0	0	0
2019-04-25 20:00:00	0	0	0
2019-04-25 21:00:00	0	0	0
2019-04-25 22:00:00	0	0	0
2019-04-25 23:00:00	0	0	0
2019-04-26 00:00:00	0	0	0
2019-04-26 01:00:00	0	0	0
2019-04-26 02:00:00	0	0	0
2019-04-26 03:00:00	0	0	0
2019-04-26 04:00:00	0	0	0
2019-04-26 05:00:00	0	0	0
2019-04-26 06:00:00	0	0	0
2019-04-26 07:00:00	0	0	0
2019-04-26 08:00:00	0	0	0
2019-04-26 09:00:00	0	0	0
2019-04-26 10:00:00	0	0	0
2019-04-26 11:00:00	0	0	0
2019-04-26 12:00:00	0	0	0
2019-04-26 13:00:00	0	0	0
2019-04-26 14:00:00	0	0	0
2019-04-26 15:00:00	0	0	0
2019-04-26 16:00:00	0	0	0
2019-04-26 17:00:00	0	0	0
2019-04-26 18:00:00	0	0	0
2019-04-26 19:00:00	0	0	0
2019-04-26 20:00:00	0	0	0
2019-04-26 21:00:00	0	0	0
2019-04-26 22:00:00	0	0	0
2019-04-26 23:00:00	0	0	0
2019-04-27 00:00:00	0	0	0
2019-04-27 01:00:00	0	0	0
2019-04-27 02:00:00	0	0	0
2019-04-27 03:00:00	0	0	0
2019-04-27 04:00:00	0	0	0
2019-04-27 05:00:00	0	0	0
2019-04-27 06:00:00	0	0	0
2019-04-27 07:00:00	0	0	0
2019-04-27 08:00:00	0	0	0
2019-04-27 09:00:00	0	0	0
2019-04-27 10:00:00	0	0	0
2019-04-27 11:00:00	0	0	0
2019-04-27 12:00:00	0	0	0
2019-04-27 13:00:00	0	0	0
2019-04-27 14:00:00	0	0	0
2019-04-27 15:00:00	0	0	0
2019-04-27 16:00:00	0	0	0
2019-04-27 17:00:00	0	0	0
2019-04-27 18:00:00	0	0	0
2019-04-27 19:00:00	0	0	0
2019-04-27 20:00:00	0	0	0
2019-04-27 21:00:00	0	0	0
2019-04-27 22:00:00	0	0	0
2019-04-27 23:00:00	0	0	0
2019-04-28 00:00:00	0	0	0
2019-04-28 01:00:00	0	0	0
2019-04-28 02:00:00	0	0	0
2019-04-28 03:00:00	0	0	0
2019-04-28 04:00:00	0	0	0
2019-04-28 05:00:00	0	0	0
2019-04-28 06:00:00	0	0	0
2019-04-28 07:00:00	0	0	0
2019-04-28 08:00:00	0	0	0
2019-04-28 09:00:00	0	0	0
2019-04-28 10:00:00	0	0	0
2019-04-28 11:00:00	0	0	0
2019-04-28 12:00:00	0	0	0
2019-04-28 13:00:00	0	0	0
2019-04-28 14:00:00	0	0	0
2019-04-28 15:00:00	0	0	0
2019-04-28 16:00:00	0	0	0
2019-04-28 17:00:00	0	0	0
2019-04-28 18:00:00	0	0	0
2019-04-28 19:00:00	0	0	0
2019-04-28 20:00:00	0	0	0
2019-04-28 21:00:00	0	0	0
2019-04-28 22:00:00	0	0	0
2019-04-28 23:00:00	0	0	0
2019-04-29 00:00:00	0	0	0
2019-04-29 01:00:00	0	0	0
2019-04-29 02:00:00	0	0	0
2019-04-29 03:00:00	0	0	0
2019-04-29 04:00:00	0	0	0
2019-04-29 05:00:00	0	0	0
2019-04-29 06:00:00	0	0	0
2019-04-29 07:00:00	0	0	0
2019-04-29 08:00:00	0	0	0
2019-04-29 09:00:00	0	0	0
2019-04-29 10:00:00	0	0	0
2019-04-29 11:00:00	0	0	0
2019-04-29 12:00:00	0	0	0
2019-04-29 13:00:00	0	0	0
2019-04-29 14:00:00	0	0	0
2019-04-29 15:00:00	0	0	0
2019-04-29 16:00:00	0	0	0
2019-04-29 17:00:00	0	0	0
2019-04-29 18:00:00	0	0	0
2019-04-29 19:00:00	0	0	0
2019-04-29 20:00:00	0	0	0
2019-04-29 21:00:00	0	0	0
2019-04-29 22:00:00	0	0	0
2019-04-29 23:00:00	0	0	0
2019-04-30 00:00:00	0	0	0
2019-04-30 01:00:00	0	0	0
2019-04-30 02:00:00	0	0	0
2019-04-30 03:00:00	0	0	0
2019-04-30 04:00:00	0	0	0
2019-04-30 05:00:00	0	0	0
2019-04-30 06:00:00	0	0	0
2019-04-30 07:00:00	0	0	0
2019-04-30 08:00:00	0	0	0
2019-04-30 09:00:00	0	0	0
2019-04-30 10:00:00	0	0	0
2019-04-30 11:00:00	0	0	0
2019-04-30 12:00:00	0	0	0
2019-04-30 13:00:00	0	0	0
2019-04-30 14:00:00	0	0	0
2019-04-30 15:00:00	0	0	0
2019-04-30 16:00:00	0	0	0
2019-04-30 17:00:00	0	0	0
2019-04-30 18:00:00	0	0	0
2019-04-30 19:00:00	0	0	0
2019-04-30 20:00:00	0	0	0
2019-04-30 21:00:00	0	0	0
2019-04-30 22:00:00	0	0	0
2019-04-30 23:00:00	0	0	0
2019-05-01 00:00:00	0	0	0

## Sheet: PM 06300 03
Data/Hora	Intensidade(carros/hora)	Ocupacao(%)	Carga(%)
2019-04-01 00:00:00	19	0	0.78
2019-04-01 01:00:00	8	0	0.5
2019-04-01 02:00:00	4	0	0.25
2019-04-01 03:00:00	5	0	0.34
2019-04-01 04:00:00	12	0	0.75
2019-04-01 05:00:00	32	0	1.42
2019-04-01 06:00:00	440	11.08	29.08
2019-04-01 07:00:00	830	50.92	69.25
2019-04-01 08:00:00	839	45.92	68.67
2019-04-01 09:00:00	808	31.42	65
2019-04-01 10:00:00	515	5.67	39.92
2019-04-01 11:00:00	419	4.58	30.25
2019-04-01 12:00:00	593	8.58	42.84
2019-04-01 13:00:00	762	25.58	60.17
2019-04-01 14:00:00	577	8.33	44.59
2019-04-01 15:00:00	522	7	38.42
2019-04-01 16:00:00	469	4.59	35
2019-04-01 17:00:00	463	8	33.67
2019-04-01 18:00:00	503	23	43.17
2019-04-01 19:00:00	386	4.67	28.75
2019-04-01 20:00:00	287	2	20.58
2019-04-01 21:00:00	150	0.33	11.17
2019-04-01 22:00:00	80	0.08	5.08
2019-04-01 23:00:00	3	0.83	1.75
2019-04-02 00:00:00	0	2.11	4
2019-04-02 01:00:00	0	1.58	3.09
2019-04-02 02:00:00	0	2.5	3.75
2019-04-02 03:00:00	0	1.67	4.67
2019-04-02 04:00:00	0	1.58	3.08
2019-04-02 05:00:00	0	2.25	3.75
2019-04-02 06:00:00	103	3.42	8.5
2019-04-02 07:00:00	622	43.5	54
2019-04-02 08:00:00	574	34.59	50.5
2019-04-02 09:00:00	563	37.09	51.33
2019-04-02 10:00:00	418	13.92	34.83
2019-04-02 11:00:00	263	3.92	20.08
2019-04-02 12:00:00	268	5	19.83
2019-04-02 13:00:00	367	11.92	28
2019-04-02 14:00:00	387	7.17	30.17
2019-04-02 15:00:00	354	4.67	26.67
2019-04-02 16:00:00	267	4.33	20
2019-04-02 17:00:00	297	9	22.58
2019-04-02 18:00:00	364	16.92	31.42
2019-04-02 19:00:00	294	7.75	23.59
2019-04-02 20:00:00	205	1.92	17.83
2019-04-02 21:00:00	114	1.67	10.67
2019-04-02 22:00:00	0	2.5	5.09
2019-04-02 23:00:00	0	1.67	3.25
2019-04-03 00:00:00	0	2.22	4.45
2019-04-03 01:00:00	0	1.67	4.25
2019-04-03 02:00:00	0	1.67	3.17
2019-04-03 03:00:00	0	2.33	4.58
2019-04-03 04:00:00	1	1.58	3.42
2019-04-03 05:00:00	0	2.5	3.84
2019-04-03 06:00:00	109	2.08	9.5
2019-04-03 07:00:00	596	36.67	50.17
2019-04-03 08:00:00	564	28.58	47.92
2019-04-03 09:00:00	607	35.08	52.92
2019-04-03 10:00:00	385	9.5	31.33
2019-04-03 11:00:00	288	4.75	22
2019-04-03 12:00:00	329	5.17	23.83
2019-04-03 13:00:00	510	23.08	41.67
2019-04-03 14:00:00	438	13.42	36.59
2019-04-03 15:00:00	361	10.08	28.92
2019-04-03 16:00:00	349	5.42	26.25
2019-04-03 17:00:00	359	8.75	27.84
2019-04-03 18:00:00	349	19	31.42
2019-04-03 19:00:00	354	9.17	28.09
2019-04-03 20:00:00	205	2.09	17
2019-04-03 21:00:00	89	2.42	10.42
2019-04-03 22:00:00	26	3.08	5.5
2019-04-03 23:00:00	1	1.67	3.42
2019-04-04 00:00:00	0	2.11	4.11
2019-04-04 01:00:00	0	1.5	3
2019-04-04 02:00:00	0	2.5	4.75
2019-04-04 03:00:00	0	1.58	3.42
2019-04-04 04:00:00	1	4.83	4.67
2019-04-04 05:00:00	1	2.42	4.92
2019-04-04 06:00:00	135	3.83	12.42
2019-04-04 07:00:00	673	46	57.92
2019-04-04 08:00:00	707	42.09	60.5
2019-04-04 09:00:00	681	40.5	59.08
2019-04-04 10:00:00	484	21.92	42.5
2019-04-04 11:00:00	291	13.09	25.34
2019-04-04 12:00:00	424	12.17	32.17
2019-04-04 13:00:00	500	23.92	41.83
2019-04-04 14:00:00	398	30.92	38.83
2019-04-04 15:00:00	326	19.75	29.92
2019-04-04 16:00:00	293	6.33	22.67
2019-04-04 17:00:00	298	8.17	22.42
2019-04-04 18:00:00	342	29	33.83
2019-04-04 19:00:00	292	9.42	24.33
2019-04-04 20:00:00	210	7.34	18.5
2019-04-04 21:00:00	123	4.25	13.42
2019-04-04 22:00:00	42	1.5	5.92
2019-04-04 23:00:00	22	2.08	2.83
2019-04-05 00:00:00	8	7.22	4.11
2019-04-05 01:00:00	0	3.17	4.33
2019-04-05 02:00:00	12	9.75	8.09
2019-04-05 03:00:00	0	2.42	5.33
2019-04-05 04:00:00	9	0	0.42
2019-04-05 05:00:00	2	4.25	5.42
2019-04-05 06:00:00	69	4.92	6.92
2019-04-05 07:00:00	569	38.33	48.5
2019-04-05 08:00:00	673	48.08	60.08
2019-04-05 09:00:00	681	49.67	61.42
2019-04-05 10:00:00	468	42.75	47.42
2019-04-05 11:00:00	295	14.67	26.83
2019-04-05 12:00:00	356	14.17	28.25
2019-04-05 13:00:00	548	33.83	48.09
2019-04-05 14:00:00	446	19.5	38.75
2019-04-05 15:00:00	335	16.34	29.17
2019-04-05 16:00:00	310	8.5	24.5
2019-04-05 17:00:00	344	13.42	28.08
2019-04-05 18:00:00	344	24.25	32.42
2019-04-05 19:00:00	354	6.92	27.33
2019-04-05 20:00:00	285	5.83	22.5
2019-04-05 21:00:00	135	7.25	14.75
2019-04-05 22:00:00	107	6.42	13
2019-04-05 23:00:00	9	8.75	6.75
2019-04-06 00:00:00	39	17.22	9.33
2019-04-06 01:00:00	24	18.58	12.42
2019-04-06 02:00:00	0	4	4.17
2019-04-06 03:00:00	0	2.42	4.67
2019-04-06 04:00:00	0	1.58	3.5
2019-04-06 05:00:00	1	1.58	3.42
2019-04-06 06:00:00	32	4.17	7.75
2019-04-06 07:00:00	125	2.67	11.75
2019-04-06 08:00:00	264	3.83	18.33
2019-04-06 09:00:00	289	7.75	22.67
2019-04-06 10:00:00	327	9.09	26.08
2019-04-06 11:00:00	290	10.42	24
2019-04-06 12:00:00	239	6.5	18.34
2019-04-06 13:00:00	234	6.83	18.58
2019-04-06 14:00:00	230	7	18
2019-04-06 15:00:00	179	5.42	13.33
2019-04-06 16:00:00	198	9.67	16.34
2019-04-06 17:00:00	241	8.58	20.58
2019-04-06 18:00:00	292	3	20.5
2019-04-06 19:00:00	296	4.92	22.08
2019-04-06 20:00:00	203	3.25	14.83
2019-04-06 21:00:00	118	1.92	11.67
2019-04-06 22:00:00	60	1.5	6.92
2019-04-06 23:00:00	0	2.42	4.75
2019-04-07 00:00:00	1	2.22	4.33
2019-04-07 01:00:00	0	2.33	4.08
2019-04-07 02:00:00	0	1.67	3.75
2019-04-07 03:00:00	0	1.58	3.09
2019-04-07 04:00:00	0	2.5	5
2019-04-07 05:00:00	2	1.67	3.83
2019-04-07 06:00:00	0	2.5	4.75
2019-04-07 07:00:00	3	1.75	4.17
2019-04-07 08:00:00	38	3.08	5
2019-04-07 09:00:00	119	3.5	9.17
2019-04-07 10:00:00	178	6.5	14.33
2019-04-07 11:00:00	181	3.75	13
2019-04-07 12:00:00	233	2.5	16.83
2019-04-07 13:00:00	175	3.09	14.75
2019-04-07 14:00:00	177	2.67	12.84
2019-04-07 15:00:00	118	2	9.75
2019-04-07 16:00:00	222	1.92	16.17
2019-04-07 17:00:00	237	1.5	17
2019-04-07 18:00:00	319	2.25	22.75
2019-04-07 19:00:00	211	0.92	15.25
2019-04-07 20:00:00	183	0.83	12.58
2019-04-07 21:00:00	119	2.42	10.25
2019-04-07 22:00:00	0	1.58	3.42
2019-04-07 23:00:00	2	1.83	3.25
2019-04-08 00:00:00	8	9.78	4.33
2019-04-08 01:00:00	1	4.08	4.42
2019-04-08 02:00:00	0	2.42	4.5
2019-04-08 03:00:00	0	1.58	3.17
2019-04-08 04:00:00	0	2.5	4.58
2019-04-08 05:00:00	0	1.58	3.58
2019-04-08 06:00:00	134	3.33	11.75
2019-04-08 07:00:00	531	36	47.33
2019-04-08 08:00:00	594	34.67	51.34
2019-04-08 09:00:00	547	35.67	49.84
2019-04-08 10:00:00	380	7.58	29.92
2019-04-08 11:00:00	237	2.5	17.5
2019-04-08 12:00:00	368	7.58	27.5
2019-04-08 13:00:00	529	16.59	41.59
2019-04-08 14:00:00	411	10.25	32.75
2019-04-08 15:00:00	355	4.84	26.75
2019-04-08 16:00:00	323	5	24.09
2019-04-08 17:00:00	323	6.25	24.08
2019-04-08 18:00:00	380	21.58	33.5
2019-04-08 19:00:00	294	4.59	22.33
2019-04-08 20:00:00	204	2.75	16.33
2019-04-08 21:00:00	142	1.58	12.67
2019-04-08 22:00:00	0	2.5	4.09
2019-04-08 23:00:00	0	1.58	4.34
2019-04-09 00:00:00	0	2.22	4
2019-04-09 01:00:00	0	2.42	4.67
2019-04-09 02:00:00	0	1.58	3.5
2019-04-09 03:00:00	0	2.33	3.5
2019-04-09 04:00:00	0	1.67	4.5
2019-04-09 05:00:00	0	1.5	3.17
2019-04-09 06:00:00	51	3.33	8
2019-04-09 07:00:00	508	41.25	46.08
2019-04-09 08:00:00	538	35.33	49.08
2019-04-09 09:00:00	557	37.5	50.42
2019-04-09 10:00:00	415	15.42	35.17
2019-04-09 11:00:00	269	5.25	20.75
2019-04-09 12:00:00	242	6.17	18.92
2019-04-09 13:00:00	339	11	25.75
2019-04-09 14:00:00	351	7.5	28
2019-04-09 15:00:00	324	5.42	24.17
2019-04-09 16:00:00	233	4.67	17.83
2019-04-09 17:00:00	273	6.33	20.08
2019-04-09 18:00:00	349	16.67	30.25
2019-04-09 19:00:00	290	9.42	24.09
2019-04-09 20:00:00	204	2	16.33
2019-04-09 21:00:00	116	2.42	11.67
2019-04-09 22:00:00	0	1.5	3.42
2019-04-09 23:00:00	0	1.67	3.5
2019-04-10 00:00:00	0	4.33	5.56
2019-04-10 01:00:00	0	1.67	3.42
2019-04-10 02:00:00	0	1.58	3.08
2019-04-10 03:00:00	0	2.42	4.83
2019-04-10 04:00:00	0	1.67	3.25
2019-04-10 05:00:00	0	2.5	4.67
2019-04-10 06:00:00	47	2	6.83
2019-04-10 07:00:00	546	33.5	44.92
2019-04-10 08:00:00	540	27.5	47.17
2019-04-10 09:00:00	580	40.92	52.83
2019-04-10 10:00:00	382	12.25	31.58
2019-04-10 11:00:00	296	5.5	22.92
2019-04-10 12:00:00	301	4.17	21.42
2019-04-10 13:00:00	442	21.17	36.83
2019-04-10 14:00:00	444	15.59	37.17
2019-04-10 15:00:00	353	11.08	28.42
2019-04-10 16:00:00	326	5.42	24.42
2019-04-10 17:00:00	331	6.25	24.5
2019-04-10 18:00:00	353	19.34	31.42
2019-04-10 19:00:00	351	10.25	28.67
2019-04-10 20:00:00	199	3.17	16.42
2019-04-10 21:00:00	87	1.67	9.67
2019-04-10 22:00:00	0	1.75	3.25
2019-04-10 23:00:00	0	2.5	5
2019-04-11 00:00:00	0	3.22	4.11
2019-04-11 01:00:00	0	2.42	4.25
2019-04-11 02:00:00	0	1.58	3.5
2019-04-11 03:00:00	0	1.67	3.34
2019-04-11 04:00:00	0	3.58	3.83
2019-04-11 05:00:00	0	1.67	3.33
2019-04-11 06:00:00	74	3.92	8
2019-04-11 07:00:00	626	39.92	52.58
2019-04-11 08:00:00	664	41.33	57.92
2019-04-11 09:00:00	634	41.34	56.59
2019-04-11 10:00:00	502	21.09	43.34
2019-04-11 11:00:00	267	11.09	22.5
2019-04-11 12:00:00	389	10.25	29.34
2019-04-11 13:00:00	473	20.09	39.33
2019-04-11 14:00:00	406	28.33	38.83
2019-04-11 15:00:00	267	14.75	24.42
2019-04-11 16:00:00	296	8.58	23.42
2019-04-11 17:00:00	264	5.75	19.42
2019-04-11 18:00:00	353	27	33.92
2019-04-11 19:00:00	264	12	23.5
2019-04-11 20:00:00	202	3.92	16.92
2019-04-11 21:00:00	114	4.92	10.17
2019-04-11 22:00:00	105	0.5	7.42
2019-04-11 23:00:00	60	0.08	3.59
2019-04-12 00:00:00	39	0	1.55
2019-04-12 01:00:00	13	0	1.25
2019-04-12 02:00:00	6	0	0.42
2019-04-12 03:00:00	8	0	0.25
2019-04-12 04:00:00	16	0	0.67
2019-04-12 05:00:00	32	0	1.33
2019-04-12 06:00:00	434	12.5	28.75
2019-04-12 07:00:00	848	52.92	71.75
2019-04-12 08:00:00	875	59.17	73.92
2019-04-12 09:00:00	802	50.75	68.42
2019-04-12 10:00:00	660	25.08	53.84
2019-04-12 11:00:00	513	7.75	39.67
2019-04-12 12:00:00	609	20.08	47.75
2019-04-12 13:00:00	762	41.92	63.42
2019-04-12 14:00:00	561	8.92	42.25
2019-04-12 15:00:00	501	16.58	41.5
2019-04-12 16:00:00	445	4.67	31.67
2019-04-12 17:00:00	485	9.75	37.25
2019-04-12 18:00:00	541	26.09	45.25
2019-04-12 19:00:00	449	6.42	34.17
2019-04-12 20:00:00	400	3.34	29.67
2019-04-12 21:00:00	273	2	19.84
2019-04-12 22:00:00	122	1	8.75
2019-04-12 23:00:00	79	0.5	5.5
2019-04-13 00:00:00	111	0.22	6.78
2019-04-13 01:00:00	53	0	2.92
2019-04-13 02:00:00	29	0	1
2019-04-13 03:00:00	20	0	0.5
2019-04-13 04:00:00	16	0	0.83
2019-04-13 05:00:00	29	0.75	1.75
2019-04-13 06:00:00	156	1	9.67
2019-04-13 07:00:00	256	1.75	18.25
2019-04-13 08:00:00	367	3.34	25.42
2019-04-13 09:00:00	414	3.75	29.84
2019-04-13 10:00:00	424	4.5	31.25
2019-04-13 11:00:00	429	4	30.92
2019-04-13 12:00:00	476	5.33	35.17
2019-04-13 13:00:00	384	3	27.83
2019-04-13 14:00:00	301	2.08	21.84
2019-04-13 15:00:00	290	1.92	20.09
2019-04-13 16:00:00	326	2.33	23.42
2019-04-13 17:00:00	335	2.67	23.67
2019-04-13 18:00:00	348	2.67	24.67
2019-04-13 19:00:00	344	2.75	25
2019-04-13 20:00:00	327	2.59	23.33
2019-04-13 21:00:00	190	1.17	13.84
2019-04-13 22:00:00	155	0.75	10.67
2019-04-13 23:00:00	126	0.59	9
2019-04-14 00:00:00	113	0.11	6.78
2019-04-14 01:00:00	77	0	4.58
2019-04-14 02:00:00	36	0	1.75
2019-04-14 03:00:00	23	3.58	3.33
2019-04-14 04:00:00	0	1.67	3.17
2019-04-14 05:00:00	12	0.83	2.17
2019-04-14 06:00:00	70	0.08	3.83
2019-04-14 07:00:00	108	0.42	6.75
2019-04-14 08:00:00	193	0.75	12.75
2019-04-14 09:00:00	263	1.75	18.34
2019-04-14 10:00:00	271	1.58	19.25
2019-04-14 11:00:00	275	2.08	18.92
2019-04-14 12:00:00	368	3.09	26.42
2019-04-14 13:00:00	310	2.58	22.75
2019-04-14 14:00:00	258	1.5	18.17
2019-04-14 15:00:00	241	1.42	17.08
2019-04-14 16:00:00	198	1.08	13.59
2019-04-14 17:00:00	199	1	13.83
2019-04-14 18:00:00	332	2.5	23.09
2019-04-14 19:00:00	247	1.5	17.67
2019-04-14 20:00:00	188	0.75	13.67
2019-04-14 21:00:00	117	0.25	7.83
2019-04-14 22:00:00	35	0.58	2.34
2019-04-14 23:00:00	33	0	2.84
2019-04-15 00:00:00	24	0	0.33
2019-04-15 01:00:00	10	0	0.75
2019-04-15 02:00:00	2	0	0.17
2019-04-15 03:00:00	2	0	0.25
2019-04-15 04:00:00	7	0	0.5
2019-04-15 05:00:00	38	0	1.83
2019-04-15 06:00:00	423	9.92	27.08
2019-04-15 07:00:00	830	48.58	69.42
2019-04-15 08:00:00	858	44.75	70.33
2019-04-15 09:00:00	720	22.17	57.67
2019-04-15 10:00:00	441	4.58	33.67
2019-04-15 11:00:00	387	3.75	27.5
2019-04-15 12:00:00	587	10.42	43.09
2019-04-15 13:00:00	792	34.83	63.58
2019-04-15 14:00:00	518	7.34	40.42
2019-04-15 15:00:00	435	4.17	32.08
2019-04-15 16:00:00	436	4.09	31.5
2019-04-15 17:00:00	458	17.58	37.42
2019-04-15 18:00:00	459	20	38.5
2019-04-15 19:00:00	367	3.25	25.92
2019-04-15 20:00:00	250	1.84	19.09
2019-04-15 21:00:00	137	0.34	9.5
2019-04-15 22:00:00	53	0	3.33
2019-04-15 23:00:00	17	0	0.75
2019-04-16 00:00:00	3	0.22	0.33
2019-04-16 01:00:00	3	0	0.59
2019-04-16 02:00:00	2	0	0.08
2019-04-16 03:00:00	2	0	0.25
2019-04-16 04:00:00	9	0	0.5
2019-04-16 05:00:00	34	0	1.83
2019-04-16 06:00:00	446	13.17	29.5
2019-04-16 07:00:00	830	54.58	71
2019-04-16 08:00:00	770	50.92	65.92
2019-04-16 09:00:00	761	61.67	68.17
2019-04-16 10:00:00	586	17.25	47.17
2019-04-16 11:00:00	428	4.58	32.17
2019-04-16 12:00:00	574	10.75	41.5
2019-04-16 13:00:00	776	43.92	65.17
2019-04-16 14:00:00	551	8.92	43.17
2019-04-16 15:00:00	509	7.58	38
2019-04-16 16:00:00	503	7.67	37
2019-04-16 17:00:00	521	20.08	41.84
2019-04-16 18:00:00	482	44.5	48.58
2019-04-16 19:00:00	413	4.67	30.67
2019-04-16 20:00:00	264	1.75	19.42
2019-04-16 21:00:00	177	0.92	12.83
2019-04-16 22:00:00	66	0.17	4.25
2019-04-16 23:00:00	27	0.25	1.59
2019-04-17 00:00:00	9	4.11	2.89
2019-04-17 01:00:00	0	1.92	1.67
2019-04-17 02:00:00	0	3	2.08
2019-04-17 03:00:00	0	1.75	1.75
2019-04-17 04:00:00	0	1.83	0.17
2019-04-17 05:00:00	22	2.33	3.84
2019-04-17 06:00:00	410	9.75	27.09
2019-04-17 07:00:00	764	58.75	67.92
2019-04-17 08:00:00	833	50.83	69.17
2019-04-17 09:00:00	743	37.67	62.84
2019-04-17 10:00:00	511	7.08	39.25
2019-04-17 11:00:00	455	5.5	33.5
2019-04-17 12:00:00	553	10.67	40.5
2019-04-17 13:00:00	761	36.59	62.33
2019-04-17 14:00:00	543	7.5	41.5
2019-04-17 15:00:00	472	6.92	35.33
2019-04-17 16:00:00	465	4.42	34.25
2019-04-17 17:00:00	491	22.25	40.09
2019-04-17 18:00:00	500	27.75	44.58
2019-04-17 19:00:00	402	3.75	29.92
2019-04-17 20:00:00	316	2.34	23.34
2019-04-17 21:00:00	180	0.59	12.33
2019-04-17 22:00:00	116	0.33	8.08
2019-04-17 23:00:00	63	0.17	3.92
2019-04-18 00:00:00	47	0	2.11
2019-04-18 01:00:00	25	0	1
2019-04-18 02:00:00	9	0	0.42
2019-04-18 03:00:00	9	0	0.42
2019-04-18 04:00:00	13	0	0
2019-04-18 05:00:00	32	0	1.25
2019-04-18 06:00:00	207	1.25	13.09
2019-04-18 07:00:00	462	4.67	32.92
2019-04-18 08:00:00	628	13.92	47.17
2019-04-18 09:00:00	574	9.67	44.25
2019-04-18 10:00:00	476	9.84	37.25
2019-04-18 11:00:00	398	4.75	28.58
2019-04-18 12:00:00	378	3.25	27.75
2019-04-18 13:00:00	442	4	31.5
2019-04-18 14:00:00	481	4.67	35.33
2019-04-18 15:00:00	397	4.25	29.33
2019-04-18 16:00:00	411	4.5	29.5
2019-04-18 17:00:00	350	2.92	24.92
2019-04-18 18:00:00	401	8.59	30.83
2019-04-18 19:00:00	361	2.75	26.25
2019-04-18 20:00:00	256	1.83	18.17
2019-04-18 21:00:00	150	1	10.84
2019-04-18 22:00:00	74	0.08	4.59
2019-04-18 23:00:00	49	0.08	2.84
2019-04-19 00:00:00	52	0	2.78
2019-04-19 01:00:00	41	0	2
2019-04-19 02:00:00	14	0	0.58
2019-04-19 03:00:00	4	0	0.25
2019-04-19 04:00:00	13	0	0.58
2019-04-19 05:00:00	19	0	0.83
2019-04-19 06:00:00	66	0.17	3.42
2019-04-19 07:00:00	217	7.84	18.09
2019-04-19 08:00:00	336	18.92	28.75
2019-04-19 09:00:00	240	5	20.42
2019-04-19 10:00:00	225	2.75	16.17
2019-04-19 11:00:00	244	2	16.92
2019-04-19 12:00:00	243	1.42	17.5
2019-04-19 13:00:00	218	2.75	16.42
2019-04-19 14:00:00	155	0.67	11.08
2019-04-19 15:00:00	139	0.83	9.83
2019-04-19 16:00:00	175	0.92	12
2019-04-19 17:00:00	201	1	13.83
2019-04-19 18:00:00	203	1.67	14.34
2019-04-19 19:00:00	202	2.83	15.33
2019-04-19 20:00:00	189	0.92	13.58
2019-04-19 21:00:00	122	0.5	8.92
2019-04-19 22:00:00	83	0.08	5.34
2019-04-19 23:00:00	27	0	1.09
2019-04-20 00:00:00	29	0	1.44
2019-04-20 01:00:00	25	0	0.75
2019-04-20 02:00:00	34	0.17	1.83
2019-04-20 03:00:00	14	0	0.33
2019-04-20 04:00:00	9	0	0.75
2019-04-20 05:00:00	20	0	0.58
2019-04-20 06:00:00	65	0.17	3.75
2019-04-20 07:00:00	122	0.42	7.67
2019-04-20 08:00:00	164	0.67	11.08
2019-04-20 09:00:00	238	1.5	16.59
2019-04-20 10:00:00	273	2.58	19.5
2019-04-20 11:00:00	246	1.75	17.75
2019-04-20 12:00:00	288	2.42	19.75
2019-04-20 13:00:00	288	2	21.08
2019-04-20 14:00:00	226	1.25	15.92
2019-04-20 15:00:00	182	0.83	13
2019-04-20 16:00:00	194	1	13.33
2019-04-20 17:00:00	168	0.75	11.92
2019-04-20 18:00:00	204	1.08	13.75
2019-04-20 19:00:00	241	1.5	16.5
2019-04-20 20:00:00	161	0.58	11.75
2019-04-20 21:00:00	136	0.42	9.08
2019-04-20 22:00:00	111	0.17	6.92
2019-04-20 23:00:00	48	0	2.83
2019-04-21 00:00:00	56	0	3
2019-04-21 01:00:00	39	0	1.83
2019-04-21 02:00:00	15	0	0.08
2019-04-21 03:00:00	14	0	0.59
2019-04-21 04:00:00	9	0	0.17
2019-04-21 05:00:00	16	0	1.17
2019-04-21 06:00:00	57	0.08	2.92
2019-04-21 07:00:00	83	0.25	5.17
2019-04-21 08:00:00	121	0.25	8.17
2019-04-21 09:00:00	171	0.83	11.33
2019-04-21 10:00:00	197	1	13.42
2019-04-21 11:00:00	203	1.17	14
2019-04-21 12:00:00	256	1.75	18
2019-04-21 13:00:00	249	1.67	17.92
2019-04-21 14:00:00	188	0.92	13.25
2019-04-21 15:00:00	178	0.67	11.83
2019-04-21 16:00:00	212	1.42	14.33
2019-04-21 17:00:00	241	1.67	17.17
2019-04-21 18:00:00	277	1.84	18.92
2019-04-21 19:00:00	223	1.34	16.33
2019-04-21 20:00:00	201	0.75	14.17
2019-04-21 21:00:00	145	0.25	9.92
2019-04-21 22:00:00	44	0	3
2019-04-21 23:00:00	26	0	2.17
2019-04-22 00:00:00	15	0	0.89
2019-04-22 01:00:00	6	0	1.25
2019-04-22 02:00:00	1	0	0.17
2019-04-22 03:00:00	2	0	0.5
2019-04-22 04:00:00	7	0	0.42
2019-04-22 05:00:00	33	0	1.33
2019-04-22 06:00:00	438	12.42	28.92
2019-04-22 07:00:00	837	49.92	69.92
2019-04-22 08:00:00	873	49.17	72.75
2019-04-22 09:00:00	854	45.42	70.42
2019-04-22 10:00:00	492	5.75	38.25
2019-04-22 11:00:00	402	4.33	28.5
2019-04-22 12:00:00	586	14	44
2019-04-22 13:00:00	758	35.75	62.42
2019-04-22 14:00:00	506	6.67	39.42
2019-04-22 15:00:00	457	6.33	33.42
2019-04-22 16:00:00	421	3.25	31
2019-04-22 17:00:00	451	7.42	32.75
2019-04-22 18:00:00	457	13.08	36.75
2019-04-22 19:00:00	372	3.33	27.5
2019-04-22 20:00:00	229	1.09	16.58
2019-04-22 21:00:00	149	0.34	10.5
2019-04-22 22:00:00	83	0	5.42
2019-04-22 23:00:00	10	0	0.59
2019-04-23 00:00:00	13	0	0.44
2019-04-23 01:00:00	8	0	0.34
2019-04-23 02:00:00	3	0	0.17
2019-04-23 03:00:00	6	0	0.59
2019-04-23 04:00:00	7	0	0.5
2019-04-23 05:00:00	36	0	1.67
2019-04-23 06:00:00	429	11.5	27.5
2019-04-23 07:00:00	802	70.25	72.75
2019-04-23 08:00:00	878	44.42	70.67
2019-04-23 09:00:00	819	49.25	68.84
2019-04-23 10:00:00	537	9.5	43.17
2019-04-23 11:00:00	453	5.25	32.42
2019-04-23 12:00:00	514	8.25	37.83
2019-04-23 13:00:00	745	27.5	59.33
2019-04-23 14:00:00	538	8.92	41.5
2019-04-23 15:00:00	466	5.42	34.25
2019-04-23 16:00:00	469	5.67	34.92
2019-04-23 17:00:00	509	10.08	38.08
2019-04-23 18:00:00	484	29	43.17
2019-04-23 19:00:00	416	5.17	30.92
2019-04-23 20:00:00	250	1.5	18.67
2019-04-23 21:00:00	140	0.25	9.83
2019-04-23 22:00:00	64	0	4.25
2019-04-23 23:00:00	14	0	0.67
2019-04-24 00:00:00	27	0	1.11
2019-04-24 01:00:00	12	0	0.5
2019-04-24 02:00:00	8	0	0.42
2019-04-24 03:00:00	4	0	0.58
2019-04-24 04:00:00	9	0	0.17
2019-04-24 05:00:00	38	0	2.17
2019-04-24 06:00:00	437	11.83	28.59
2019-04-24 07:00:00	830	52.25	70.5
2019-04-24 08:00:00	835	47.08	69.17
2019-04-24 09:00:00	808	56.17	70.84
2019-04-24 10:00:00	495	6.09	38
2019-04-24 11:00:00	463	6.92	34.08
2019-04-24 12:00:00	585	8.58	43
2019-04-24 13:00:00	712	22.83	55.67
2019-04-24 14:00:00	594	10.59	46.17
2019-04-24 15:00:00	473	4.58	34.5
2019-04-24 16:00:00	419	4.08	31.58
2019-04-24 17:00:00	542	24.59	44
2019-04-24 18:00:00	523	19.67	42.25
2019-04-24 19:00:00	419	7.5	32.75
2019-04-24 20:00:00	286	1.92	21
2019-04-24 21:00:00	157	0.5	11
2019-04-24 22:00:00	77	0.17	5.09
2019-04-24 23:00:00	30	0	1.42
2019-04-25 00:00:00	40	0	1.78
2019-04-25 01:00:00	11	0	0.17
2019-04-25 02:00:00	4	0	0.17
2019-04-25 03:00:00	13	0	0.67
2019-04-25 04:00:00	8	0	0.25
2019-04-25 05:00:00	22	0	0.83
2019-04-25 06:00:00	396	9.5	26.09
2019-04-25 07:00:00	809	70	72.25
2019-04-25 08:00:00	927	59.17	76.75
2019-04-25 09:00:00	865	50.75	72.25
2019-04-25 10:00:00	503	6.33	39.5
2019-04-25 11:00:00	457	4.67	32.08
2019-04-25 12:00:00	620	19.83	48.09
2019-04-25 13:00:00	767	26.17	60.75
2019-04-25 14:00:00	505	8	39.42
2019-04-25 15:00:00	456	5.25	33.92
2019-04-25 16:00:00	459	4.25	33
2019-04-25 17:00:00	525	13.25	39.67
2019-04-25 18:00:00	549	45.75	52.75
2019-04-25 19:00:00	376	4	28.5
2019-04-25 20:00:00	294	2	20.83
2019-04-25 21:00:00	154	0.67	11.42
2019-04-25 22:00:00	118	0.25	7.5
2019-04-25 23:00:00	26	0	1.84
2019-04-26 00:00:00	41	0	2
2019-04-26 01:00:00	18	0	0.67
2019-04-26 02:00:00	8	0	0.25
2019-04-26 03:00:00	5	0	0.34
2019-04-26 04:00:00	12	0	0.42
2019-04-26 05:00:00	36	0	1.67
2019-04-26 06:00:00	421	12.83	28.08
2019-04-26 07:00:00	839	57.5	71.08
2019-04-26 08:00:00	879	50.67	71.75
2019-04-26 09:00:00	793	53.92	68.84
2019-04-26 10:00:00	515	13.34	42.17
2019-04-26 11:00:00	462	7.83	34.42
2019-04-26 12:00:00	624	16	46.5
2019-04-26 13:00:00	657	57.33	62.59
2019-04-26 14:00:00	299	9.08	24.92
2019-04-26 15:00:00	247	9.42	20.17
2019-04-26 16:00:00	243	3.17	17.75
2019-04-26 17:00:00	243	7.09	18.5
2019-04-26 18:00:00	241	9.58	20
2019-04-26 19:00:00	234	8	18.92
2019-04-26 20:00:00	239	3.08	18.33
2019-04-26 21:00:00	147	2.25	12.25
2019-04-26 22:00:00	58	2.5	8.25
2019-04-26 23:00:00	1	1.58	4.25
2019-04-27 00:00:00	0	2.89	1.67
2019-04-27 01:00:00	0	3.33	3.17
2019-04-27 02:00:00	0	1.58	3.83
2019-04-27 03:00:00	0	1.67	3.17
2019-04-27 04:00:00	0	2.33	4.59
2019-04-27 05:00:00	4	1.58	3.67
2019-04-27 06:00:00	113	0.42	6.75
2019-04-27 07:00:00	275	2.17	18.5
2019-04-27 08:00:00	372	3.17	26.33
2019-04-27 09:00:00	449	5.5	32.67
2019-04-27 10:00:00	444	4	33.17
2019-04-27 11:00:00	339	5.42	25.67
2019-04-27 12:00:00	233	3.42	17.42
2019-04-27 13:00:00	241	2.83	17.33
2019-04-27 14:00:00	206	3.42	15.08
2019-04-27 15:00:00	122	2.92	10.59
2019-04-27 16:00:00	147	3.08	11
2019-04-27 17:00:00	147	2.92	11.92
2019-04-27 18:00:00	179	1.58	14.58
2019-04-27 19:00:00	236	2.92	18.25
2019-04-27 20:00:00	204	2	16.58
2019-04-27 21:00:00	120	1.67	11.08
2019-04-27 22:00:00	59	2.42	7.33
2019-04-27 23:00:00	0	1.58	4.17
2019-04-28 00:00:00	1	2.11	3.78
2019-04-28 01:00:00	0	2.42	3.34
2019-04-28 02:00:00	1	2.5	5.33
2019-04-28 03:00:00	0	1.75	2.92
2019-04-28 04:00:00	0	2.42	4.08
2019-04-28 05:00:00	0	1.67	3.83
2019-04-28 06:00:00	1	1.67	3.42
2019-04-28 07:00:00	0	2.42	4.67
2019-04-28 08:00:00	61	1.58	6.75
2019-04-28 09:00:00	121	2.42	11.42
2019-04-28 10:00:00	121	2.5	10.08
2019-04-28 11:00:00	285	2	19.5
2019-04-28 12:00:00	374	3.17	26.83
2019-04-28 13:00:00	308	2.34	22.33
2019-04-28 14:00:00	214	1.17	15.67
2019-04-28 15:00:00	141	4.5	12.25
2019-04-28 16:00:00	119	1.58	11.09
2019-04-28 17:00:00	118	2.5	11.42
2019-04-28 18:00:00	237	2	17.33
2019-04-28 19:00:00	175	2	14.25
2019-04-28 20:00:00	118	2.5	12.08
2019-04-28 21:00:00	114	1.5	10.59
2019-04-28 22:00:00	0	1.67	3.67
2019-04-28 23:00:00	0	2.5	5
2019-04-29 00:00:00	0	2.22	3.44
2019-04-29 01:00:00	0	2.33	3.58
2019-04-29 02:00:00	0	1.58	3.83
2019-04-29 03:00:00	0	1.67	3.17
2019-04-29 04:00:00	0	2.42	4.67
2019-04-29 05:00:00	1	1.67	3.75
2019-04-29 06:00:00	134	3.42	11.92
2019-04-29 07:00:00	704	42	58.84
2019-04-29 08:00:00	713	41.42	60.83
2019-04-29 09:00:00	683	41.17	59.09
2019-04-29 10:00:00	441	13.58	37.08
2019-04-29 11:00:00	294	3.42	22.08
2019-04-29 12:00:00	424	8.58	30.75
2019-04-29 13:00:00	638	31.17	52.5
2019-04-29 14:00:00	499	11.58	40.17
2019-04-29 15:00:00	322	5.75	24.59
2019-04-29 16:00:00	383	4.59	28.58
2019-04-29 17:00:00	351	7.75	26.84
2019-04-29 18:00:00	384	18.58	32.42
2019-04-29 19:00:00	328	4.42	25.58
2019-04-29 20:00:00	177	2.83	15.42
2019-04-29 21:00:00	117	1.58	11.42
2019-04-29 22:00:00	0	1.58	3.42
2019-04-29 23:00:00	0	2.42	4.75
2019-04-30 00:00:00	0	2.22	3.67
2019-04-30 01:00:00	0	2.5	4.33
2019-04-30 02:00:00	0	1.58	3.5
2019-04-30 03:00:00	0	1.58	3.08
2019-04-30 04:00:00	0	2.25	4.42
2019-04-30 05:00:00	0	1.67	3.25
2019-04-30 06:00:00	141	4.08	11.5
2019-04-30 07:00:00	714	52.58	61.58
2019-04-30 08:00:00	712	41.58	61.34
2019-04-30 09:00:00	681	50.42	61
2019-04-30 10:00:00	557	23.17	47.08
2019-04-30 11:00:00	385	5.5	28.92
2019-04-30 12:00:00	365	6.42	27.92
2019-04-30 13:00:00	566	24.5	45.67
2019-04-30 14:00:00	516	13	41.67
2019-04-30 15:00:00	360	5.42	27.17
2019-04-30 16:00:00	381	5.59	28.75
2019-04-30 17:00:00	390	7.83	29.75
2019-04-30 18:00:00	383	34	38.5
2019-04-30 19:00:00	350	6.83	27.09
2019-04-30 20:00:00	206	2.17	18.58
2019-04-30 21:00:00	121	1.67	11.17
2019-04-30 22:00:00	30	2.42	6.92
2019-04-30 23:00:00	0	1.67	3.25
2019-05-01 00:00:00	0	2.44	4.22

## Sheet: PM 06331 01
Data/Hora	Intensidade(carros/hora)	Ocupacao(%)	Carga(%)
2019-04-01 00:00:00	0	1.44	0.11
2019-04-01 01:00:00	0	1.34	0.17
2019-04-01 02:00:00	0	1.17	0
2019-04-01 03:00:00	0	1.5	0.5
2019-04-01 04:00:00	0	2.25	0.5
2019-04-01 05:00:00	0	0.5	0
2019-04-01 06:00:00	0	0.33	0
2019-04-01 07:00:00	0	0.08	0
2019-04-01 08:00:00	0	0	0
2019-04-01 09:00:00	0	0	0
2019-04-01 10:00:00	0	0	0
2019-04-01 11:00:00	0	0	0
2019-04-01 12:00:00	0	0	0
2019-04-01 13:00:00	0	0	0
2019-04-01 14:00:00	0	0.17	0
2019-04-01 15:00:00	0	0.67	0
2019-04-01 16:00:00	0	1.17	0.08
2019-04-01 17:00:00	0	1.34	0
2019-04-01 18:00:00	0	3.09	0.42
2019-04-01 19:00:00	0	3.25	0.5
2019-04-01 20:00:00	0	3.67	0.58
2019-04-01 21:00:00	0	3.58	0.75
2019-04-01 22:00:00	0	3.34	0.67
2019-04-01 23:00:00	0	1.75	0.08
2019-04-02 00:00:00	0	3.22	0.78
2019-04-02 01:00:00	0	0.59	0
2019-04-02 02:00:00	0	1.09	0
2019-04-02 03:00:00	0	0.59	0
2019-04-02 04:00:00	0	2.17	0.17
2019-04-02 05:00:00	0	0.34	0
2019-04-02 06:00:00	0	0.17	0
2019-04-02 07:00:00	0	0	0
2019-04-02 08:00:00	0	0	0
2019-04-02 09:00:00	0	0	0
2019-04-02 10:00:00	0	0	0
2019-04-02 11:00:00	0	0	0
2019-04-02 12:00:00	0	0	0
2019-04-02 13:00:00	0	0	0
2019-04-02 14:00:00	0	0.59	0
2019-04-02 15:00:00	0	0.25	0
2019-04-02 16:00:00	0	0.75	0
2019-04-02 17:00:00	0	0.84	0
2019-04-02 18:00:00	0	1.84	0.25
2019-04-02 19:00:00	0	3.17	0.5
2019-04-02 20:00:00	0	2.84	0.75
2019-04-02 21:00:00	0	2.34	0.33
2019-04-02 22:00:00	0	2.67	0.5
2019-04-02 23:00:00	0	1.84	0.25
2019-04-03 00:00:00	0	4	0.78
2019-04-03 01:00:00	0	2.84	0.58
2019-04-03 02:00:00	0	2.34	0.5
2019-04-03 03:00:00	0	2.25	0.5
2019-04-03 04:00:00	0	2.34	0.67
2019-04-03 05:00:00	0	1.67	0.33
2019-04-03 06:00:00	0	0.34	0
2019-04-03 07:00:00	0	1	0
2019-04-03 08:00:00	0	0.25	0
2019-04-03 09:00:00	0	0.08	0
2019-04-03 10:00:00	0	0.17	0
2019-04-03 11:00:00	0	0	0
2019-04-03 12:00:00	0	0	0
2019-04-03 13:00:00	0	0.42	0
2019-04-03 14:00:00	0	0.84	0
2019-04-03 15:00:00	0	0.84	0
2019-04-03 16:00:00	0	1.67	0
2019-04-03 17:00:00	0	1.25	0
2019-04-03 18:00:00	0	2.17	0.08
2019-04-03 19:00:00	0	3.25	0.83
2019-04-03 20:00:00	0	2.75	0.42
2019-04-03 21:00:00	0	2.67	0.42
2019-04-03 22:00:00	0	2.25	0.17
2019-04-03 23:00:00	0	2.34	0.17
2019-04-04 00:00:00	0	4.78	1.45
2019-04-04 01:00:00	0	1.75	0.17
2019-04-04 02:00:00	0	1.25	0
2019-04-04 03:00:00	0	1.25	0.08
2019-04-04 04:00:00	0	1.75	0.08
2019-04-04 05:00:00	0	0.92	0.17
2019-04-04 06:00:00	0	0	0
2019-04-04 07:00:00	0	0	0
2019-04-04 08:00:00	0	0	0
2019-04-04 09:00:00	0	0	0
2019-04-04 10:00:00	0	0	0
2019-04-04 11:00:00	0	0	0
2019-04-04 12:00:00	0	0	0
2019-04-04 13:00:00	0	0.59	0
2019-04-04 14:00:00	0	0.84	0
2019-04-04 15:00:00	0	1.58	0.25
2019-04-04 16:00:00	0	1.25	0.08
2019-04-04 17:00:00	0	0.84	0
2019-04-04 18:00:00	0	1.59	0.42
2019-04-04 19:00:00	0	1.83	0.42
2019-04-04 20:00:00	0	2.67	0.5
2019-04-04 21:00:00	0	2.75	0.75
2019-04-04 22:00:00	0	2.34	0.67
2019-04-04 23:00:00	0	2.17	0.5
2019-04-05 00:00:00	0	3.33	0.33
2019-04-05 01:00:00	0	2.75	0.5
2019-04-05 02:00:00	0	0.34	0
2019-04-05 03:00:00	0	1.84	0
2019-04-05 04:00:00	0	1.75	0.42
2019-04-05 05:00:00	0	0.33	0
2019-04-05 06:00:00	0	0	0
2019-04-05 07:00:00	0	0	0
2019-04-05 08:00:00	0	0	0
2019-04-05 09:00:00	0	0	0
2019-04-05 10:00:00	0	0	0
2019-04-05 11:00:00	0	0	0
2019-04-05 12:00:00	0	0	0
2019-04-05 13:00:00	0	0.59	0
2019-04-05 14:00:00	0	0.42	0
2019-04-05 15:00:00	0	2.34	0.58
2019-04-05 16:00:00	0	1.34	0.17
2019-04-05 17:00:00	0	1	0.08
2019-04-05 18:00:00	0	2.34	0.67
2019-04-05 19:00:00	0	2.84	0.83
2019-04-05 20:00:00	0	2.75	0.5
2019-04-05 21:00:00	0	2.25	0.42
2019-04-05 22:00:00	0	2.59	0.42
2019-04-05 23:00:00	0	3.25	0.75
2019-04-06 00:00:00	0	3.33	0.67
2019-04-06 01:00:00	0	2.58	0.25
2019-04-06 02:00:00	0	0.84	0.25
2019-04-06 03:00:00	0	2.17	0.42
2019-04-06 04:00:00	0	1.17	0.08
2019-04-06 05:00:00	0	0.33	0
2019-04-06 06:00:00	0	0	0
2019-04-06 07:00:00	0	0	0
2019-04-06 08:00:00	0	0	0
2019-04-06 09:00:00	0	0	0
2019-04-06 10:00:00	0	0	0
2019-04-06 11:00:00	0	0	0
2019-04-06 12:00:00	0	0	0
2019-04-06 13:00:00	0	0	0
2019-04-06 14:00:00	0	0.42	0
2019-04-06 15:00:00	0	1.25	0
2019-04-06 16:00:00	0	1	0
2019-04-06 17:00:00	0	0.84	0
2019-04-06 18:00:00	0	1.25	0
2019-04-06 19:00:00	0	1.75	0
2019-04-06 20:00:00	0	1.17	0
2019-04-06 21:00:00	0	1.25	0
2019-04-06 22:00:00	0	1.75	0
2019-04-06 23:00:00	0	2.17	0.42
2019-04-07 00:00:00	0	0.78	0
2019-04-07 01:00:00	0	1.17	0.08
2019-04-07 02:00:00	0	0.59	0
2019-04-07 03:00:00	0	1.67	0.33
2019-04-07 04:00:00	0	1.58	0.34
2019-04-07 05:00:00	0	0.5	0
2019-04-07 06:00:00	0	0	0
2019-04-07 07:00:00	0	0	0
2019-04-07 08:00:00	0	0	0
2019-04-07 09:00:00	0	0	0
2019-04-07 10:00:00	0	0	0
2019-04-07 11:00:00	0	0	0
2019-04-07 12:00:00	0	0	0
2019-04-07 13:00:00	0	0	0
2019-04-07 14:00:00	0	0.08	0
2019-04-07 15:00:00	0	1.67	0.33
2019-04-07 16:00:00	0	1.67	0.42
2019-04-07 17:00:00	0	0.34	0
2019-04-07 18:00:00	0	2.25	0.34
2019-04-07 19:00:00	0	2.34	0.58
2019-04-07 20:00:00	0	1.75	0.25
2019-04-07 21:00:00	0	2.17	0.42
2019-04-07 22:00:00	0	1.84	0.34
2019-04-07 23:00:00	0	2.17	0.42
2019-04-08 00:00:00	0	0.89	0
2019-04-08 01:00:00	0	0.5	0
2019-04-08 02:00:00	0	0.33	0
2019-04-08 03:00:00	0	0.25	0
2019-04-08 04:00:00	0	1.17	0.08
2019-04-08 05:00:00	0	0.25	0
2019-04-08 06:00:00	0	0	0
2019-04-08 07:00:00	0	0	0
2019-04-08 08:00:00	0	0	0
2019-04-08 09:00:00	0	0	0
2019-04-08 10:00:00	0	0	0
2019-04-08 11:00:00	0	0	0
2019-04-08 12:00:00	0	0	0
2019-04-08 13:00:00	0	0	0
2019-04-08 14:00:00	0	0	0
2019-04-08 15:00:00	0	0.17	0
2019-04-08 16:00:00	0	0.42	0
2019-04-08 17:00:00	0	0.75	0
2019-04-08 18:00:00	0	1.34	0
2019-04-08 19:00:00	0	1.67	0.08
2019-04-08 20:00:00	0	2.17	0.42
2019-04-08 21:00:00	0	1.84	0.25
2019-04-08 22:00:00	0	1.67	0.17
2019-04-08 23:00:00	0	0.5	0
2019-04-09 00:00:00	0	1.33	0.11
2019-04-09 01:00:00	0	0.17	0
2019-04-09 02:00:00	0	0.25	0
2019-04-09 03:00:00	0	0.08	0
2019-04-09 04:00:00	0	1	0.08
2019-04-09 05:00:00	0	0.17	0
2019-04-09 06:00:00	0	0	0
2019-04-09 07:00:00	0	0	0
2019-04-09 08:00:00	0	0	0
2019-04-09 09:00:00	0	0	0
2019-04-09 10:00:00	0	0	0
2019-04-09 11:00:00	0	0	0
2019-04-09 12:00:00	0	0	0
2019-04-09 13:00:00	0	0	0
2019-04-09 14:00:00	0	0	0
2019-04-09 15:00:00	0	0	0
2019-04-09 16:00:00	0	0.08	0
2019-04-09 17:00:00	0	0.08	0
2019-04-09 18:00:00	0	0.67	0
2019-04-09 19:00:00	0	1.75	0.08
2019-04-09 20:00:00	0	0.84	0
2019-04-09 21:00:00	0	0.84	0
2019-04-09 22:00:00	0	1.75	0.08
2019-04-09 23:00:00	0	0.59	0
2019-04-10 00:00:00	0	2.11	0.67
2019-04-10 01:00:00	0	0.84	0
2019-04-10 02:00:00	0	0.84	0
2019-04-10 03:00:00	0	0.75	0
2019-04-10 04:00:00	0	0.84	0
2019-04-10 05:00:00	0	0.5	0
2019-04-10 06:00:00	0	0	0
2019-04-10 07:00:00	0	0.34	0
2019-04-10 08:00:00	0	0	0
2019-04-10 09:00:00	0	0	0
2019-04-10 10:00:00	0	0	0
2019-04-10 11:00:00	0	0	0
2019-04-10 12:00:00	0	0	0
2019-04-10 13:00:00	0	0	0
2019-04-10 14:00:00	0	0.17	0
2019-04-10 15:00:00	0	0	0
2019-04-10 16:00:00	0	0.84	0
2019-04-10 17:00:00	0	0.84	0
2019-04-10 18:00:00	0	0.75	0
2019-04-10 19:00:00	0	1.75	0
2019-04-10 20:00:00	0	1.17	0
2019-04-10 21:00:00	0	1.25	0
2019-04-10 22:00:00	0	1.25	0
2019-04-10 23:00:00	0	0.75	0
2019-04-11 00:00:00	0	2	0.45
2019-04-11 01:00:00	0	1.17	0.08
2019-04-11 02:00:00	0	0.17	0
2019-04-11 03:00:00	0	0.84	0
2019-04-11 04:00:00	0	0.75	0
2019-04-11 05:00:00	0	0.33	0
2019-04-11 06:00:00	0	0	0
2019-04-11 07:00:00	0	0	0
2019-04-11 08:00:00	0	0	0
2019-04-11 09:00:00	0	0	0
2019-04-11 10:00:00	0	0	0
2019-04-11 11:00:00	0	0	0
2019-04-11 12:00:00	0	0	0
2019-04-11 13:00:00	0	0.17	0
2019-04-11 14:00:00	0	0	0
2019-04-11 15:00:00	0	0.75	0
2019-04-11 16:00:00	0	0.59	0
2019-04-11 17:00:00	0	0.08	0
2019-04-11 18:00:00	0	0.75	0
2019-04-11 19:00:00	0	0.59	0
2019-04-11 20:00:00	0	1.75	0.17
2019-04-11 21:00:00	0	0.75	0
2019-04-11 22:00:00	0	0.84	0
2019-04-11 23:00:00	0	0.59	0
2019-04-12 00:00:00	0	2.11	0.33
2019-04-12 01:00:00	0	1.25	0.17
2019-04-12 02:00:00	0	0.08	0
2019-04-12 03:00:00	0	0.5	0
2019-04-12 04:00:00	0	0.5	0
2019-04-12 05:00:00	0	0.17	0
2019-04-12 06:00:00	0	0	0
2019-04-12 07:00:00	0	0	0
2019-04-12 08:00:00	0	0	0
2019-04-12 09:00:00	0	0	0
2019-04-12 10:00:00	0	0	0
2019-04-12 11:00:00	0	0	0
2019-04-12 12:00:00	0	0	0
2019-04-12 13:00:00	0	0	0
2019-04-12 14:00:00	0	0	0
2019-04-12 15:00:00	0	0.59	0
2019-04-12 16:00:00	0	0.33	0
2019-04-12 17:00:00	0	0.25	0
2019-04-12 18:00:00	0	0.84	0
2019-04-12 19:00:00	0	0.84	0
2019-04-12 20:00:00	0	0.75	0
2019-04-12 21:00:00	0	0.84	0
2019-04-12 22:00:00	0	1.75	0.25
2019-04-12 23:00:00	0	1.17	0.08
2019-04-13 00:00:00	0	1.45	0
2019-04-13 01:00:00	0	1.67	0.42
2019-04-13 02:00:00	0	0.33	0
2019-04-13 03:00:00	0	0.67	0
2019-04-13 04:00:00	0	0.67	0
2019-04-13 05:00:00	0	0.17	0
2019-04-13 06:00:00	0	0	0
2019-04-13 07:00:00	0	0	0
2019-04-13 08:00:00	0	0	0
2019-04-13 09:00:00	0	0	0
2019-04-13 10:00:00	0	0	0
2019-04-13 11:00:00	0	0	0
2019-04-13 12:00:00	0	0	0
2019-04-13 13:00:00	0	0	0
2019-04-13 14:00:00	0	0	0
2019-04-13 15:00:00	0	0.34	0
2019-04-13 16:00:00	0	0.34	0
2019-04-13 17:00:00	0	0	0
2019-04-13 18:00:00	0	0.59	0
2019-04-13 19:00:00	0	0.5	0
2019-04-13 20:00:00	0	0.59	0
2019-04-13 21:00:00	0	0.59	0
2019-04-13 22:00:00	0	0.84	0
2019-04-13 23:00:00	0	0.84	0
2019-04-14 00:00:00	0	0.45	0
2019-04-14 01:00:00	0	0.59	0
2019-04-14 02:00:00	0	0.17	0
2019-04-14 03:00:00	0	0.42	0
2019-04-14 04:00:00	0	0.59	0
2019-04-14 05:00:00	0	0.08	0
2019-04-14 06:00:00	0	0	0
2019-04-14 07:00:00	0	0	0
2019-04-14 08:00:00	0	0	0
2019-04-14 09:00:00	0	0	0
2019-04-14 10:00:00	0	0	0
2019-04-14 11:00:00	0	0	0
2019-04-14 12:00:00	0	0	0
2019-04-14 13:00:00	0	0	0
2019-04-14 14:00:00	0	0	0
2019-04-14 15:00:00	0	0.42	0
2019-04-14 16:00:00	0	0.75	0
2019-04-14 17:00:00	0	0	0
2019-04-14 18:00:00	0	0.59	0
2019-04-14 19:00:00	0	0.84	0
2019-04-14 20:00:00	0	0.75	0
2019-04-14 21:00:00	0	0.84	0
2019-04-14 22:00:00	0	0.75	0
2019-04-14 23:00:00	0	0.75	0
2019-04-15 00:00:00	0	0	0
2019-04-15 01:00:00	0	0	0
2019-04-15 02:00:00	0	0	0
2019-04-15 03:00:00	0	0	0
2019-04-15 04:00:00	0	0.34	0
2019-04-15 05:00:00	0	0	0
2019-04-15 06:00:00	0	0	0
2019-04-15 07:00:00	0	0	0
2019-04-15 08:00:00	0	0	0
2019-04-15 09:00:00	0	0	0
2019-04-15 10:00:00	0	0	0
2019-04-15 11:00:00	0	0	0
2019-04-15 12:00:00	0	0	0
2019-04-15 13:00:00	0	0	0
2019-04-15 14:00:00	0	0	0
2019-04-15 15:00:00	0	0	0
2019-04-15 16:00:00	0	0	0
2019-04-15 17:00:00	0	0	0
2019-04-15 18:00:00	0	0.42	0
2019-04-15 19:00:00	0	0.75	0
2019-04-15 20:00:00	0	0.84	0
2019-04-15 21:00:00	0	0.84	0
2019-04-15 22:00:00	0	0.75	0
2019-04-15 23:00:00	0	0.17	0
2019-04-16 00:00:00	0	0.22	0
2019-04-16 01:00:00	0	0	0
2019-04-16 02:00:00	0	0	0
2019-04-16 03:00:00	0	0	0
2019-04-16 04:00:00	0	0.34	0
2019-04-16 05:00:00	0	0	0
2019-04-16 06:00:00	0	0	0
2019-04-16 07:00:00	0	0	0
2019-04-16 08:00:00	0	0	0
2019-04-16 09:00:00	0	0	0
2019-04-16 10:00:00	0	0	0
2019-04-16 11:00:00	0	0	0
2019-04-16 12:00:00	0	0	0
2019-04-16 13:00:00	0	0	0
2019-04-16 14:00:00	0	0	0
2019-04-16 15:00:00	0	0	0
2019-04-16 16:00:00	0	0	0
2019-04-16 17:00:00	0	0	0
2019-04-16 18:00:00	0	0	0
2019-04-16 19:00:00	0	0.5	0
2019-04-16 20:00:00	0	0.33	0
2019-04-16 21:00:00	0	0.08	0
2019-04-16 22:00:00	0	0.59	0
2019-04-16 23:00:00	0	0.17	0
2019-04-17 00:00:00	0	0.33	0
2019-04-17 01:00:00	0	0.5	0
2019-04-17 02:00:00	0	0	0
2019-04-17 03:00:00	0	0.17	0
2019-04-17 04:00:00	0	0.17	0
2019-04-17 05:00:00	0	0.17	0
2019-04-17 06:00:00	0	0	0
2019-04-17 07:00:00	0	0	0
2019-04-17 08:00:00	0	0	0
2019-04-17 09:00:00	0	0	0
2019-04-17 10:00:00	0	0	0
2019-04-17 11:00:00	0	0	0
2019-04-17 12:00:00	0	0	0
2019-04-17 13:00:00	0	0	0
2019-04-17 14:00:00	0	0	0
2019-04-17 15:00:00	0	0	0
2019-04-17 16:00:00	0	0	0
2019-04-17 17:00:00	0	0	0
2019-04-17 18:00:00	0	0	0
2019-04-17 19:00:00	0	0.84	0
2019-04-17 20:00:00	0	0.5	0
2019-04-17 21:00:00	0	0.33	0
2019-04-17 22:00:00	0	0.25	0
2019-04-17 23:00:00	0	0.08	0
2019-04-18 00:00:00	0	0.56	0
2019-04-18 01:00:00	0	0.84	0
2019-04-18 02:00:00	0	0	0
2019-04-18 03:00:00	0	0	0
2019-04-18 04:00:00	0	0	0
2019-04-18 05:00:00	0	0	0
2019-04-18 06:00:00	0	0	0
2019-04-18 07:00:00	0	0	0
2019-04-18 08:00:00	0	0	0
2019-04-18 09:00:00	0	0	0
2019-04-18 10:00:00	0	0	0
2019-04-18 11:00:00	0	0	0
2019-04-18 12:00:00	0	0	0
2019-04-18 13:00:00	0	0	0
2019-04-18 14:00:00	0	0	0
2019-04-18 15:00:00	0	0	0
2019-04-18 16:00:00	0	0	0
2019-04-18 17:00:00	0	0	0
2019-04-18 18:00:00	0	0	0
2019-04-18 19:00:00	0	0	0
2019-04-18 20:00:00	0	0.5	0
2019-04-18 21:00:00	0	0.17	0
2019-04-18 22:00:00	0	0.17	0
2019-04-18 23:00:00	0	0	0
2019-04-19 00:00:00	0	0.45	0
2019-04-19 01:00:00	0	0.34	0
2019-04-19 02:00:00	0	0	0
2019-04-19 03:00:00	0	0.17	0
2019-04-19 04:00:00	0	0.17	0
2019-04-19 05:00:00	0	0	0
2019-04-19 06:00:00	0	0	0
2019-04-19 07:00:00	0	0	0
2019-04-19 08:00:00	0	0	0
2019-04-19 09:00:00	0	0	0
2019-04-19 10:00:00	0	0	0
2019-04-19 11:00:00	0	0	0
2019-04-19 12:00:00	0	0	0
2019-04-19 13:00:00	0	0	0
2019-04-19 14:00:00	0	0	0
2019-04-19 15:00:00	0	0.08	0
2019-04-19 16:00:00	0	0	0
2019-04-19 17:00:00	0	0	0
2019-04-19 18:00:00	0	0.17	0
2019-04-19 19:00:00	0	0.08	0
2019-04-19 20:00:00	0	0.25	0
2019-04-19 21:00:00	0	0.33	0
2019-04-19 22:00:00	0	0.5	0
2019-04-19 23:00:00	0	0.25	0
2019-04-20 00:00:00	0	0.56	0
2019-04-20 01:00:00	0	0.5	0
2019-04-20 02:00:00	0	0	0
2019-04-20 03:00:00	0	0.08	0
2019-04-20 04:00:00	0	0	0
2019-04-20 05:00:00	0	0	0
2019-04-20 06:00:00	0	0	0
2019-04-20 07:00:00	0	0	0
2019-04-20 08:00:00	0	0	0
2019-04-20 09:00:00	0	0	0
2019-04-20 10:00:00	0	0	0
2019-04-20 11:00:00	0	0	0
2019-04-20 12:00:00	0	0	0
2019-04-20 13:00:00	0	0	0
2019-04-20 14:00:00	0	0	0
2019-04-20 15:00:00	0	0	0
2019-04-20 16:00:00	0	0	0
2019-04-20 17:00:00	0	0	0
2019-04-20 18:00:00	0	0	0
2019-04-20 19:00:00	0	0	0
2019-04-20 20:00:00	0	0	0
2019-04-20 21:00:00	0	0	0
2019-04-20 22:00:00	0	0	0
2019-04-20 23:00:00	0	0.08	0
2019-04-21 00:00:00	0	0	0
2019-04-21 01:00:00	0	0	0
2019-04-21 02:00:00	0	0	0
2019-04-21 03:00:00	0	0.17	0
2019-04-21 04:00:00	0	0	0
2019-04-21 05:00:00	0	0	0
2019-04-21 06:00:00	0	0	0
2019-04-21 07:00:00	0	0	0
2019-04-21 08:00:00	0	0	0
2019-04-21 09:00:00	0	0	0
2019-04-21 10:00:00	0	0	0
2019-04-21 11:00:00	0	0	0
2019-04-21 12:00:00	0	0	0
2019-04-21 13:00:00	0	0	0
2019-04-21 14:00:00	0	0	0
2019-04-21 15:00:00	0	0.17	0
2019-04-21 16:00:00	0	0.17	0
2019-04-21 17:00:00	0	0	0
2019-04-21 18:00:00	0	0.17	0
2019-04-21 19:00:00	0	0.17	0
2019-04-21 20:00:00	0	0.17	0
2019-04-21 21:00:00	0	0.17	0
2019-04-21 22:00:00	0	0.17	0
2019-04-21 23:00:00	0	0.17	0
2019-04-22 00:00:00	0	0	0
2019-04-22 01:00:00	0	0	0
2019-04-22 02:00:00	0	0	0
2019-04-22 03:00:00	0	0	0
2019-04-22 04:00:00	0	0	0
2019-04-22 05:00:00	0	0	0
2019-04-22 06:00:00	0	0	0
2019-04-22 07:00:00	0	0	0
2019-04-22 08:00:00	0	0	0
2019-04-22 09:00:00	0	0	0
2019-04-22 10:00:00	0	0	0
2019-04-22 11:00:00	0	0	0
2019-04-22 12:00:00	0	0	0
2019-04-22 13:00:00	0	0	0
2019-04-22 14:00:00	0	0	0
2019-04-22 15:00:00	0	0	0
2019-04-22 16:00:00	0	0	0
2019-04-22 17:00:00	0	0	0
2019-04-22 18:00:00	0	0	0
2019-04-22 19:00:00	0	0	0
2019-04-22 20:00:00	0	0.17	0
2019-04-22 21:00:00	0	0	0
2019-04-22 22:00:00	0	0.17	0
2019-04-22 23:00:00	0	0	0
2019-04-23 00:00:00	0	0	0
2019-04-23 01:00:00	0	0	0
2019-04-23 02:00:00	0	0	0
2019-04-23 03:00:00	0	0	0
2019-04-23 04:00:00	0	0	0
2019-04-23 05:00:00	0	0	0
2019-04-23 06:00:00	0	0	0
2019-04-23 07:00:00	0	0	0
2019-04-23 08:00:00	0	0	0
2019-04-23 09:00:00	0	0	0
2019-04-23 10:00:00	0	0	0
2019-04-23 11:00:00	0	0	0
2019-04-23 12:00:00	0	0	0
2019-04-23 13:00:00	0	0	0
2019-04-23 14:00:00	0	0	0
2019-04-23 15:00:00	0	0	0
2019-04-23 16:00:00	0	0	0
2019-04-23 17:00:00	0	0	0
2019-04-23 18:00:00	0	0	0
2019-04-23 19:00:00	0	0.08	0
2019-04-23 20:00:00	0	0	0
2019-04-23 21:00:00	0	0	0
2019-04-23 22:00:00	0	0.08	0
2019-04-23 23:00:00	0	0	0
2019-04-24 00:00:00	0	0	0
2019-04-24 01:00:00	0	0.17	0
2019-04-24 02:00:00	0	0	0
2019-04-24 03:00:00	0	0	0
2019-04-24 04:00:00	0	0	0
2019-04-24 05:00:00	0	0	0
2019-04-24 06:00:00	0	0	0
2019-04-24 07:00:00	0	0	0
2019-04-24 08:00:00	0	0	0
2019-04-24 09:00:00	0	0	0
2019-04-24 10:00:00	0	0	0
2019-04-24 11:00:00	0	0	0
2019-04-24 12:00:00	0	0	0
2019-04-24 13:00:00	0	0	0
2019-04-24 14:00:00	0	0	0
2019-04-24 15:00:00	0	0	0
2019-04-24 16:00:00	0	0	0
2019-04-24 17:00:00	0	0	0
2019-04-24 18:00:00	0	0	0
2019-04-24 19:00:00	0	0.08	0
2019-04-24 20:00:00	0	0.17	0
2019-04-24 21:00:00	0	0.17	0
2019-04-24 22:00:00	0	0	0
2019-04-24 23:00:00	0	0.17	0
2019-04-25 00:00:00	0	0	0
2019-04-25 01:00:00	0	0.33	0
2019-04-25 02:00:00	0	0	0
2019-04-25 03:00:00	0	0	0
2019-04-25 04:00:00	0	0	0
2019-04-25 05:00:00	0	0	0
2019-04-25 06:00:00	0	0	0
2019-04-25 07:00:00	0	0	0
2019-04-25 08:00:00	0	0	0
2019-04-25 09:00:00	0	0	0
2019-04-25 10:00:00	0	0	0
2019-04-25 11:00:00	0	0	0
2019-04-25 12:00:00	0	0	0
2019-04-25 13:00:00	0	0	0
2019-04-25 14:00:00	0	0	0
2019-04-25 15:00:00	0	0	0
2019-04-25 16:00:00	0	0	0
2019-04-25 17:00:00	0	0	0
2019-04-25 18:00:00	0	0	0
2019-04-25 19:00:00	0	0	0
2019-04-25 20:00:00	0	0	0
2019-04-25 21:00:00	0	0	0
2019-04-25 22:00:00	0	0	0
2019-04-25 23:00:00	0	0	0
2019-04-26 00:00:00	0	0	0
2019-04-26 01:00:00	0	0.17	0
2019-04-26 02:00:00	0	0	0
2019-04-26 03:00:00	0	0	0
2019-04-26 04:00:00	0	0	0
2019-04-26 05:00:00	0	0	0
2019-04-26 06:00:00	0	0	0
2019-04-26 07:00:00	0	0	0
2019-04-26 08:00:00	0	0	0
2019-04-26 09:00:00	0	0	0
2019-04-26 10:00:00	0	0	0
2019-04-26 11:00:00	0	0	0
2019-04-26 12:00:00	0	0	0
2019-04-26 13:00:00	0	0	0
2019-04-26 14:00:00	0	0	0
2019-04-26 15:00:00	0	0	0
2019-04-26 16:00:00	0	0	0
2019-04-26 17:00:00	0	0	0
2019-04-26 18:00:00	0	0	0
2019-04-26 19:00:00	0	0	0
2019-04-26 20:00:00	0	0	0
2019-04-26 21:00:00	0	0	0
2019-04-26 22:00:00	0	0.08	0
2019-04-26 23:00:00	0	0	0
2019-04-27 00:00:00	0	0	0
2019-04-27 01:00:00	0	0.08	0
2019-04-27 02:00:00	0	0	0
2019-04-27 03:00:00	0	0	0
2019-04-27 04:00:00	0	0	0
2019-04-27 05:00:00	0	0	0
2019-04-27 06:00:00	0	0	0
2019-04-27 07:00:00	0	0	0
2019-04-27 08:00:00	0	0	0
2019-04-27 09:00:00	0	0	0
2019-04-27 10:00:00	0	0	0
2019-04-27 11:00:00	0	0	0
2019-04-27 12:00:00	0	0	0
2019-04-27 13:00:00	0	0	0
2019-04-27 14:00:00	0	0	0
2019-04-27 15:00:00	0	0	0
2019-04-27 16:00:00	0	0	0
2019-04-27 17:00:00	0	0	0
2019-04-27 18:00:00	0	0	0
2019-04-27 19:00:00	0	0	0
2019-04-27 20:00:00	0	0	0
2019-04-27 21:00:00	0	0	0
2019-04-27 22:00:00	0	0	0
2019-04-27 23:00:00	0	0	0
2019-04-28 00:00:00	0	0	0
2019-04-28 01:00:00	0	0	0
2019-04-28 02:00:00	0	0	0
2019-04-28 03:00:00	0	0	0
2019-04-28 04:00:00	0	0	0
2019-04-28 05:00:00	0	0	0
2019-04-28 06:00:00	0	0	0
2019-04-28 07:00:00	0	0	0
2019-04-28 08:00:00	0	0	0
2019-04-28 09:00:00	0	0	0
2019-04-28 10:00:00	0	0	0
2019-04-28 11:00:00	0	0	0
2019-04-28 12:00:00	0	0	0
2019-04-28 13:00:00	0	0	0
2019-04-28 14:00:00	0	0	0
2019-04-28 15:00:00	0	0	0
2019-04-28 16:00:00	0	0	0
2019-04-28 17:00:00	0	0	0
2019-04-28 18:00:00	0	0	0
2019-04-28 19:00:00	0	0	0
2019-04-28 20:00:00	0	0	0
2019-04-28 21:00:00	0	0	0
2019-04-28 22:00:00	0	0	0
2019-04-28 23:00:00	0	0	0
2019-04-29 00:00:00	0	0	0
2019-04-29 01:00:00	0	0	0
2019-04-29 02:00:00	0	0	0
2019-04-29 03:00:00	0	0	0
2019-04-29 04:00:00	0	0	0
2019-04-29 05:00:00	0	0	0
2019-04-29 06:00:00	0	0	0
2019-04-29 07:00:00	0	0	0
2019-04-29 08:00:00	0	0	0
2019-04-29 09:00:00	0	0	0
2019-04-29 10:00:00	0	0	0
2019-04-29 11:00:00	0	0	0
2019-04-29 12:00:00	0	0	0
2019-04-29 13:00:00	0	0	0
2019-04-29 14:00:00	0	0	0
2019-04-29 15:00:00	0	0	0
2019-04-29 16:00:00	0	0	0
2019-04-29 17:00:00	0	0	0
2019-04-29 18:00:00	0	0	0
2019-04-29 19:00:00	0	0	0
2019-04-29 20:00:00	0	0	0
2019-04-29 21:00:00	0	0	0
2019-04-29 22:00:00	0	0	0
2019-04-29 23:00:00	0	0	0
2019-04-30 00:00:00	0	0	0
2019-04-30 01:00:00	0	0	0
2019-04-30 02:00:00	0	0	0
2019-04-30 03:00:00	0	0	0
2019-04-30 04:00:00	0	0	0
2019-04-30 05:00:00	0	0	0
2019-04-30 06:00:00	0	0	0
2019-04-30 07:00:00	0	0	0
2019-04-30 08:00:00	0	0	0
2019-04-30 09:00:00	0	0	0
2019-04-30 10:00:00	0	0	0
2019-04-30 11:00:00	0	0	0
2019-04-30 12:00:00	0	0	0
2019-04-30 13:00:00	0	0	0
2019-04-30 14:00:00	0	0	0
2019-04-30 15:00:00	0	0	0
2019-04-30 16:00:00	0	0	0
2019-04-30 17:00:00	0	0	0
2019-04-30 18:00:00	0	0	0
2019-04-30 19:00:00	0	0	0
2019-04-30 20:00:00	0	0	0
2019-04-30 21:00:00	0	0	0
2019-04-30 22:00:00	0	0	0
2019-04-30 23:00:00	0	0	0
2019-05-01 00:00:00	0	0	0

## Sheet: PM 06331 02
Data/Hora	Intensidade(carros/hora)	Ocupacao(%)	Carga(%)
2019-04-01 00:00:00	0	2.22	0
2019-04-01 01:00:00	0	7.92	2.42
2019-04-01 02:00:00	0	4.5	1
2019-04-01 03:00:00	0	1.58	0.25
2019-04-01 04:00:00	0	0	0
2019-04-01 05:00:00	0	0.08	0
2019-04-01 06:00:00	0	0	0
2019-04-01 07:00:00	0	0	0
2019-04-01 08:00:00	0	0	0
2019-04-01 09:00:00	0	0	0
2019-04-01 10:00:00	0	0	0
2019-04-01 11:00:00	0	0	0
2019-04-01 12:00:00	0	0	0
2019-04-01 13:00:00	0	0.17	0
2019-04-01 14:00:00	0	3.25	0.58
2019-04-01 15:00:00	0	5	0.83
2019-04-01 16:00:00	0	5.08	0.83
2019-04-01 17:00:00	0	5	1
2019-04-01 18:00:00	0	4.67	0.5
2019-04-01 19:00:00	0	4.84	0.92
2019-04-01 20:00:00	0	4.84	0.58
2019-04-01 21:00:00	0	4.59	1.25
2019-04-01 22:00:00	0	3.84	0.75
2019-04-01 23:00:00	0	5.59	1.33
2019-04-02 00:00:00	0	6.33	2.11
2019-04-02 01:00:00	0	6	1.42
2019-04-02 02:00:00	0	4.67	0.92
2019-04-02 03:00:00	0	1.08	0
2019-04-02 04:00:00	0	0	0
2019-04-02 05:00:00	0	0	0
2019-04-02 06:00:00	0	0	0
2019-04-02 07:00:00	0	0	0
2019-04-02 08:00:00	0	0	0
2019-04-02 09:00:00	0	0	0
2019-04-02 10:00:00	0	0	0
2019-04-02 11:00:00	0	0	0
2019-04-02 12:00:00	0	0	0
2019-04-02 13:00:00	0	0.25	0
2019-04-02 14:00:00	0	3.17	0.17
2019-04-02 15:00:00	0	5	1
2019-04-02 16:00:00	0	5.25	1
2019-04-02 17:00:00	0	4.92	0.33
2019-04-02 18:00:00	0	4.84	1.09
2019-04-02 19:00:00	0	4.5	1
2019-04-02 20:00:00	0	4	1
2019-04-02 21:00:00	0	3.25	0.59
2019-04-02 22:00:00	0	3.5	0.42
2019-04-02 23:00:00	0	4.59	1
2019-04-03 00:00:00	0	8.33	2.11
2019-04-03 01:00:00	0	5.67	1.58
2019-04-03 02:00:00	0	5.58	1.17
2019-04-03 03:00:00	0	2.09	0.42
2019-04-03 04:00:00	0	0.59	0
2019-04-03 05:00:00	0	0	0
2019-04-03 06:00:00	0	0	0
2019-04-03 07:00:00	0	0	0
2019-04-03 08:00:00	0	0	0
2019-04-03 09:00:00	0	0	0
2019-04-03 10:00:00	0	0	0
2019-04-03 11:00:00	0	0	0
2019-04-03 12:00:00	0	0	0
2019-04-03 13:00:00	0	2.08	0
2019-04-03 14:00:00	0	4.67	0.25
2019-04-03 15:00:00	0	5.42	1.25
2019-04-03 16:00:00	0	6.92	1.67
2019-04-03 17:00:00	0	6	1.58
2019-04-03 18:00:00	0	5.08	1
2019-04-03 19:00:00	0	6.92	2.08
2019-04-03 20:00:00	0	6.5	1.67
2019-04-03 21:00:00	0	4.59	1
2019-04-03 22:00:00	0	4.17	1
2019-04-03 23:00:00	0	5	0.42
2019-04-04 00:00:00	0	8.55	2
2019-04-04 01:00:00	0	5.67	1.5
2019-04-04 02:00:00	0	5.58	1.5
2019-04-04 03:00:00	0	2.67	0.33
2019-04-04 04:00:00	0	0.34	0
2019-04-04 05:00:00	0	0	0
2019-04-04 06:00:00	0	0	0
2019-04-04 07:00:00	0	0	0
2019-04-04 08:00:00	0	0	0
2019-04-04 09:00:00	0	0	0
2019-04-04 10:00:00	0	0	0
2019-04-04 11:00:00	0	0	0
2019-04-04 12:00:00	0	0	0
2019-04-04 13:00:00	0	3.25	0.83
2019-04-04 14:00:00	0	5.42	1
2019-04-04 15:00:00	0	8.33	2.67
2019-04-04 16:00:00	0	8	2.42
2019-04-04 17:00:00	0	6.08	1.5
2019-04-04 18:00:00	0	6	1.25
2019-04-04 19:00:00	0	8.08	2.34
2019-04-04 20:00:00	0	7.92	2.25
2019-04-04 21:00:00	0	4.83	1.33
2019-04-04 22:00:00	0	4.17	0.17
2019-04-04 23:00:00	0	6.08	1.33
2019-04-05 00:00:00	0	10	2.78
2019-04-05 01:00:00	0	6.59	2.25
2019-04-05 02:00:00	0	4.92	0.75
2019-04-05 03:00:00	0	2.17	0.25
2019-04-05 04:00:00	0	0.5	0
2019-04-05 05:00:00	0	0	0
2019-04-05 06:00:00	0	0	0
2019-04-05 07:00:00	0	0	0
2019-04-05 08:00:00	0	0	0
2019-04-05 09:00:00	0	0	0
2019-04-05 10:00:00	0	0	0
2019-04-05 11:00:00	0	0	0
2019-04-05 12:00:00	0	0	0
2019-04-05 13:00:00	0	2.42	0
2019-04-05 14:00:00	0	6.5	1.34
2019-04-05 15:00:00	0	8.5	2.42
2019-04-05 16:00:00	0	7.67	2.09
2019-04-05 17:00:00	0	7	1.5
2019-04-05 18:00:00	0	6.08	1.25
2019-04-05 19:00:00	0	7.58	2.17
2019-04-05 20:00:00	0	7.92	2.17
2019-04-05 21:00:00	0	5.5	1.92
2019-04-05 22:00:00	0	4.17	0.5
2019-04-05 23:00:00	0	4.92	0.25
2019-04-06 00:00:00	0	8.45	2
2019-04-06 01:00:00	0	6.59	2
2019-04-06 02:00:00	0	4.25	0.67
2019-04-06 03:00:00	0	1.92	0
2019-04-06 04:00:00	0	0.33	0
2019-04-06 05:00:00	0	0	0
2019-04-06 06:00:00	0	0	0
2019-04-06 07:00:00	0	0	0
2019-04-06 08:00:00	0	0	0
2019-04-06 09:00:00	0	0	0
2019-04-06 10:00:00	0	0	0
2019-04-06 11:00:00	0	0	0
2019-04-06 12:00:00	0	0	0
2019-04-06 13:00:00	0	2	0
2019-04-06 14:00:00	0	6.17	0.92
2019-04-06 15:00:00	0	6.92	1.83
2019-04-06 16:00:00	0	7.5	2.08
2019-04-06 17:00:00	0	5.67	1
2019-04-06 18:00:00	0	6	1.33
2019-04-06 19:00:00	0	7	1.75
2019-04-06 20:00:00	0	5.92	1.33
2019-04-06 21:00:00	0	5.17	0.75
2019-04-06 22:00:00	0	4.75	0.75
2019-04-06 23:00:00	0	3.92	0.83
2019-04-07 00:00:00	0	3.11	0.22
2019-04-07 01:00:00	0	8.42	2.42
2019-04-07 02:00:00	0	4.75	1.33
2019-04-07 03:00:00	0	1.75	0.17
2019-04-07 04:00:00	0	0.08	0
2019-04-07 05:00:00	0	0	0
2019-04-07 06:00:00	0	0	0
2019-04-07 07:00:00	0	0	0
2019-04-07 08:00:00	0	0	0
2019-04-07 09:00:00	0	0	0
2019-04-07 10:00:00	0	0	0
2019-04-07 11:00:00	0	0	0
2019-04-07 12:00:00	0	0	0
2019-04-07 13:00:00	0	0	0
2019-04-07 14:00:00	0	3.75	0.92
2019-04-07 15:00:00	0	4.83	1
2019-04-07 16:00:00	0	5.17	1
2019-04-07 17:00:00	0	4.83	1
2019-04-07 18:00:00	0	4.58	0.5
2019-04-07 19:00:00	0	4.67	0
2019-04-07 20:00:00	0	4.75	0.75
2019-04-07 21:00:00	0	4	0.83
2019-04-07 22:00:00	0	3.09	0
2019-04-07 23:00:00	0	1.17	0
2019-04-08 00:00:00	0	0.56	0
2019-04-08 01:00:00	0	6.59	1.92
2019-04-08 02:00:00	0	4.42	1
2019-04-08 03:00:00	0	1.17	0.17
2019-04-08 04:00:00	0	0	0
2019-04-08 05:00:00	0	0	0
2019-04-08 06:00:00	0	0	0
2019-04-08 07:00:00	0	0	0
2019-04-08 08:00:00	0	0	0
2019-04-08 09:00:00	0	0	0
2019-04-08 10:00:00	0	0	0
2019-04-08 11:00:00	0	0	0
2019-04-08 12:00:00	0	0	0
2019-04-08 13:00:00	0	0	0
2019-04-08 14:00:00	0	1.67	0
2019-04-08 15:00:00	0	4.34	0.75
2019-04-08 16:00:00	0	4.75	0.67
2019-04-08 17:00:00	0	4.67	0.83
2019-04-08 18:00:00	0	4.58	0
2019-04-08 19:00:00	0	3.75	0
2019-04-08 20:00:00	0	3.59	1
2019-04-08 21:00:00	0	3.67	0.67
2019-04-08 22:00:00	0	2.08	0.08
2019-04-08 23:00:00	0	3.67	0
2019-04-09 00:00:00	0	5.89	1.33
2019-04-09 01:00:00	0	4.59	0.75
2019-04-09 02:00:00	0	3.67	0.25
2019-04-09 03:00:00	0	0.75	0.17
2019-04-09 04:00:00	0	0	0
2019-04-09 05:00:00	0	0	0
2019-04-09 06:00:00	0	0	0
2019-04-09 07:00:00	0	0	0
2019-04-09 08:00:00	0	0	0
2019-04-09 09:00:00	0	0	0
2019-04-09 10:00:00	0	0	0
2019-04-09 11:00:00	0	0	0
2019-04-09 12:00:00	0	0	0
2019-04-09 13:00:00	0	0	0
2019-04-09 14:00:00	0	1.17	0
2019-04-09 15:00:00	0	3.67	0
2019-04-09 16:00:00	0	4.67	0.5
2019-04-09 17:00:00	0	4.17	0.75
2019-04-09 18:00:00	0	3.25	0.58
2019-04-09 19:00:00	0	3.5	0
2019-04-09 20:00:00	0	3.25	0.92
2019-04-09 21:00:00	0	2.17	0.08
2019-04-09 22:00:00	0	2.25	0.25
2019-04-09 23:00:00	0	3.34	0.58
2019-04-10 00:00:00	0	6.56	1.22
2019-04-10 01:00:00	0	4.92	1.25
2019-04-10 02:00:00	0	4.5	1
2019-04-10 03:00:00	0	1.83	0
2019-04-10 04:00:00	0	0.08	0
2019-04-10 05:00:00	0	0	0
2019-04-10 06:00:00	0	0	0
2019-04-10 07:00:00	0	0	0
2019-04-10 08:00:00	0	0	0
2019-04-10 09:00:00	0	0	0
2019-04-10 10:00:00	0	0	0
2019-04-10 11:00:00	0	0	0
2019-04-10 12:00:00	0	0	0
2019-04-10 13:00:00	0	0.42	0
2019-04-10 14:00:00	0	4.67	0
2019-04-10 15:00:00	0	4.58	0
2019-04-10 16:00:00	0	5.67	0.84
2019-04-10 17:00:00	0	5.58	0.84
2019-04-10 18:00:00	0	4.58	1
2019-04-10 19:00:00	0	6.17	1.5
2019-04-10 20:00:00	0	5.5	1
2019-04-10 21:00:00	0	4.17	0.75
2019-04-10 22:00:00	0	3.25	0
2019-04-10 23:00:00	0	3.67	0
2019-04-11 00:00:00	0	6.44	0.89
2019-04-11 01:00:00	0	5.5	1.58
2019-04-11 02:00:00	0	5	0.92
2019-04-11 03:00:00	0	1.67	0.17
2019-04-11 04:00:00	0	0	0
2019-04-11 05:00:00	0	0	0
2019-04-11 06:00:00	0	0	0
2019-04-11 07:00:00	0	0	0
2019-04-11 08:00:00	0	0	0
2019-04-11 09:00:00	0	0	0
2019-04-11 10:00:00	0	0	0
2019-04-11 11:00:00	0	0	0
2019-04-11 12:00:00	0	0	0
2019-04-11 13:00:00	0	1.5	0
2019-04-11 14:00:00	0	4.17	0.25
2019-04-11 15:00:00	0	7.08	1.92
2019-04-11 16:00:00	0	6.42	1.67
2019-04-11 17:00:00	0	5.42	0.75
2019-04-11 18:00:00	0	5.42	0.92
2019-04-11 19:00:00	0	6.42	1.58
2019-04-11 20:00:00	0	6.58	1.5
2019-04-11 21:00:00	0	4.67	1
2019-04-11 22:00:00	0	2.25	0.17
2019-04-11 23:00:00	0	4.42	1
2019-04-12 00:00:00	0	8.22	2
2019-04-12 01:00:00	0	6.33	1.92
2019-04-12 02:00:00	0	4.58	1
2019-04-12 03:00:00	0	1.25	0.17
2019-04-12 04:00:00	0	0.17	0
2019-04-12 05:00:00	0	0	0
2019-04-12 06:00:00	0	0	0
2019-04-12 07:00:00	0	0	0
2019-04-12 08:00:00	0	0	0
2019-04-12 09:00:00	0	0	0
2019-04-12 10:00:00	0	0	0
2019-04-12 11:00:00	0	0	0
2019-04-12 12:00:00	0	0	0
2019-04-12 13:00:00	0	1.42	0.33
2019-04-12 14:00:00	0	5.17	1.17
2019-04-12 15:00:00	0	6.58	1.5
2019-04-12 16:00:00	0	6.08	1.25
2019-04-12 17:00:00	0	5.5	1
2019-04-12 18:00:00	0	5.25	1
2019-04-12 19:00:00	0	6.42	1.5
2019-04-12 20:00:00	0	6	1.25
2019-04-12 21:00:00	0	5.5	1.33
2019-04-12 22:00:00	0	3.08	0.58
2019-04-12 23:00:00	0	3.58	0
2019-04-13 00:00:00	0	6.55	1
2019-04-13 01:00:00	0	6.5	2.34
2019-04-13 02:00:00	0	3.67	0.75
2019-04-13 03:00:00	0	1.42	0
2019-04-13 04:00:00	0	0.17	0
2019-04-13 05:00:00	0	0	0
2019-04-13 06:00:00	0	0	0
2019-04-13 07:00:00	0	0	0
2019-04-13 08:00:00	0	0	0
2019-04-13 09:00:00	0	0	0
2019-04-13 10:00:00	0	0	0
2019-04-13 11:00:00	0	0	0
2019-04-13 12:00:00	0	0	0
2019-04-13 13:00:00	0	0.42	0
2019-04-13 14:00:00	0	4.33	0.84
2019-04-13 15:00:00	0	6.08	1.25
2019-04-13 16:00:00	0	5.92	1.25
2019-04-13 17:00:00	0	4.84	0.75
2019-04-13 18:00:00	0	5.17	1.17
2019-04-13 19:00:00	0	5.5	0.84
2019-04-13 20:00:00	0	5.42	1
2019-04-13 21:00:00	0	4.58	0.5
2019-04-13 22:00:00	0	3.25	0.75
2019-04-13 23:00:00	0	3.17	0
2019-04-14 00:00:00	0	1.56	0
2019-04-14 01:00:00	0	7.58	2.09
2019-04-14 02:00:00	0	4.75	1
2019-04-14 03:00:00	0	1.17	0
2019-04-14 04:00:00	0	0	0
2019-04-14 05:00:00	0	0	0
2019-04-14 06:00:00	0	0	0
2019-04-14 07:00:00	0	0	0
2019-04-14 08:00:00	0	0	0
2019-04-14 09:00:00	0	0	0
2019-04-14 10:00:00	0	0	0
2019-04-14 11:00:00	0	0	0
2019-04-14 12:00:00	0	0	0
2019-04-14 13:00:00	0	0	0
2019-04-14 14:00:00	0	2.09	0
2019-04-14 15:00:00	0	3.67	0.83
2019-04-14 16:00:00	0	4.84	0.67
2019-04-14 17:00:00	0	4	0
2019-04-14 18:00:00	0	3.67	0
2019-04-14 19:00:00	0	3.67	0
2019-04-14 20:00:00	0	3.17	0.75
2019-04-14 21:00:00	0	3.17	0.25
2019-04-14 22:00:00	0	1.25	0.17
2019-04-14 23:00:00	0	1	0
2019-04-15 00:00:00	0	0	0
2019-04-15 01:00:00	0	5.17	0.75
2019-04-15 02:00:00	0	3.67	0.5
2019-04-15 03:00:00	0	0.75	0.08
2019-04-15 04:00:00	0	0	0
2019-04-15 05:00:00	0	0	0
2019-04-15 06:00:00	0	0	0
2019-04-15 07:00:00	0	0	0
2019-04-15 08:00:00	0	0	0
2019-04-15 09:00:00	0	0	0
2019-04-15 10:00:00	0	0	0
2019-04-15 11:00:00	0	0	0
2019-04-15 12:00:00	0	0	0
2019-04-15 13:00:00	0	0	0
2019-04-15 14:00:00	0	0.42	0
2019-04-15 15:00:00	0	3.25	0.33
2019-04-15 16:00:00	0	4.25	1.08
2019-04-15 17:00:00	0	3.58	0.59
2019-04-15 18:00:00	0	3.25	0.67
2019-04-15 19:00:00	0	1.67	0
2019-04-15 20:00:00	0	2.5	0.33
2019-04-15 21:00:00	0	1.25	0
2019-04-15 22:00:00	0	1.25	0
2019-04-15 23:00:00	0	2.25	0.42
2019-04-16 00:00:00	0	4.89	1.11
2019-04-16 01:00:00	0	3.09	0
2019-04-16 02:00:00	0	2.25	0
2019-04-16 03:00:00	0	0.34	0
2019-04-16 04:00:00	0	0	0
2019-04-16 05:00:00	0	0	0
2019-04-16 06:00:00	0	0	0
2019-04-16 07:00:00	0	0	0
2019-04-16 08:00:00	0	0	0
2019-04-16 09:00:00	0	0	0
2019-04-16 10:00:00	0	0	0
2019-04-16 11:00:00	0	0	0
2019-04-16 12:00:00	0	0	0
2019-04-16 13:00:00	0	0	0
2019-04-16 14:00:00	0	0.17	0
2019-04-16 15:00:00	0	1.84	0.25
2019-04-16 16:00:00	0	4.58	0.5
2019-04-16 17:00:00	0	3.17	0.75
2019-04-16 18:00:00	0	1.67	0.08
2019-04-16 19:00:00	0	2.08	0.42
2019-04-16 20:00:00	0	1.75	0.34
2019-04-16 21:00:00	0	0.75	0
2019-04-16 22:00:00	0	0.84	0
2019-04-16 23:00:00	0	1.34	0
2019-04-17 00:00:00	0	4.45	0.33
2019-04-17 01:00:00	0	4.17	0.92
2019-04-17 02:00:00	0	4.09	1.09
2019-04-17 03:00:00	0	1.5	0
2019-04-17 04:00:00	0	0	0
2019-04-17 05:00:00	0	0	0
2019-04-17 06:00:00	0	0	0
2019-04-17 07:00:00	0	0	0
2019-04-17 08:00:00	0	0	0
2019-04-17 09:00:00	0	0	0
2019-04-17 10:00:00	0	0	0
2019-04-17 11:00:00	0	0	0
2019-04-17 12:00:00	0	0	0
2019-04-17 13:00:00	0	0.17	0
2019-04-17 14:00:00	0	2.59	0
2019-04-17 15:00:00	0	4.67	0
2019-04-17 16:00:00	0	4.83	0.58
2019-04-17 17:00:00	0	4.75	1.09
2019-04-17 18:00:00	0	3.92	1
2019-04-17 19:00:00	0	5.08	1
2019-04-17 20:00:00	0	4.58	1
2019-04-17 21:00:00	0	3.5	0.75
2019-04-17 22:00:00	0	0.84	0
2019-04-17 23:00:00	0	2.17	0.17
2019-04-18 00:00:00	0	5.22	1.44
2019-04-18 01:00:00	0	5	1.75
2019-04-18 02:00:00	0	4.42	1
2019-04-18 03:00:00	0	1	0.17
2019-04-18 04:00:00	0	0	0
2019-04-18 05:00:00	0	0	0
2019-04-18 06:00:00	0	0	0
2019-04-18 07:00:00	0	0	0
2019-04-18 08:00:00	0	0	0
2019-04-18 09:00:00	0	0	0
2019-04-18 10:00:00	0	0	0
2019-04-18 11:00:00	0	0	0
2019-04-18 12:00:00	0	0	0
2019-04-18 13:00:00	0	0.42	0
2019-04-18 14:00:00	0	3.84	0.75
2019-04-18 15:00:00	0	5.33	0.75
2019-04-18 16:00:00	0	5.58	0.84
2019-04-18 17:00:00	0	4.75	0.83
2019-04-18 18:00:00	0	4.75	1
2019-04-18 19:00:00	0	5.58	0.84
2019-04-18 20:00:00	0	5.25	0.92
2019-04-18 21:00:00	0	4.34	0.67
2019-04-18 22:00:00	0	1.08	0
2019-04-18 23:00:00	0	2.67	0
2019-04-19 00:00:00	0	6.55	1
2019-04-19 01:00:00	0	5.67	1.58
2019-04-19 02:00:00	0	3.67	0.5
2019-04-19 03:00:00	0	0.84	0.17
2019-04-19 04:00:00	0	0	0
2019-04-19 05:00:00	0	0	0
2019-04-19 06:00:00	0	0	0
2019-04-19 07:00:00	0	0	0
2019-04-19 08:00:00	0	0	0
2019-04-19 09:00:00	0	0	0
2019-04-19 10:00:00	0	0	0
2019-04-19 11:00:00	0	0	0
2019-04-19 12:00:00	0	0	0
2019-04-19 13:00:00	0	0.17	0
2019-04-19 14:00:00	0	4.25	0
2019-04-19 15:00:00	0	5.25	0.75
2019-04-19 16:00:00	0	5.08	0.92
2019-04-19 17:00:00	0	4.75	1
2019-04-19 18:00:00	0	4.92	0.75
2019-04-19 19:00:00	0	5.25	1.08
2019-04-19 20:00:00	0	5.25	1
2019-04-19 21:00:00	0	5.08	1
2019-04-19 22:00:00	0	2.5	0.5
2019-04-19 23:00:00	0	1.75	0.17
2019-04-20 00:00:00	0	3.78	1.11
2019-04-20 01:00:00	0	6.5	2.17
2019-04-20 02:00:00	0	2.58	0.67
2019-04-20 03:00:00	0	0.5	0
2019-04-20 04:00:00	0	0	0
2019-04-20 05:00:00	0	0	0
2019-04-20 06:00:00	0	0	0
2019-04-20 07:00:00	0	0	0
2019-04-20 08:00:00	0	0	0
2019-04-20 09:00:00	0	0	0
2019-04-20 10:00:00	0	0	0
2019-04-20 11:00:00	0	0	0
2019-04-20 12:00:00	0	0	0
2019-04-20 13:00:00	0	0	0
2019-04-20 14:00:00	0	2.34	0.33
2019-04-20 15:00:00	0	5.08	1.17
2019-04-20 16:00:00	0	5.25	0.83
2019-04-20 17:00:00	0	4.75	0.5
2019-04-20 18:00:00	0	4.5	1.08
2019-04-20 19:00:00	0	4.83	0.92
2019-04-20 20:00:00	0	4.67	1
2019-04-20 21:00:00	0	4	0.83
2019-04-20 22:00:00	0	1.75	0
2019-04-20 23:00:00	0	1.09	0
2019-04-21 00:00:00	0	0.33	0
2019-04-21 01:00:00	0	6.09	1.42
2019-04-21 02:00:00	0	4.17	0.5
2019-04-21 03:00:00	0	0.75	0.25
2019-04-21 04:00:00	0	0	0
2019-04-21 05:00:00	0	0	0
2019-04-21 06:00:00	0	0	0
2019-04-21 07:00:00	0	0	0
2019-04-21 08:00:00	0	0	0
2019-04-21 09:00:00	0	0	0
2019-04-21 10:00:00	0	0	0
2019-04-21 11:00:00	0	0	0
2019-04-21 12:00:00	0	0	0
2019-04-21 13:00:00	0	0	0
2019-04-21 14:00:00	0	0.42	0
2019-04-21 15:00:00	0	2.67	0
2019-04-21 16:00:00	0	4	0
2019-04-21 17:00:00	0	4.08	0
2019-04-21 18:00:00	0	1.75	0
2019-04-21 19:00:00	0	1.08	0
2019-04-21 20:00:00	0	1.58	0
2019-04-21 21:00:00	0	1.34	0.25
2019-04-21 22:00:00	0	0.5	0
2019-04-21 23:00:00	0	0.33	0
2019-04-22 00:00:00	0	0	0
2019-04-22 01:00:00	0	3.75	0.92
2019-04-22 02:00:00	0	2.17	0.42
2019-04-22 03:00:00	0	0.75	0
2019-04-22 04:00:00	0	0	0
2019-04-22 05:00:00	0	0	0
2019-04-22 06:00:00	0	0	0
2019-04-22 07:00:00	0	0	0
2019-04-22 08:00:00	0	0	0
2019-04-22 09:00:00	0	0	0
2019-04-22 10:00:00	0	0	0
2019-04-22 11:00:00	0	0	0
2019-04-22 12:00:00	0	0	0
2019-04-22 13:00:00	0	0	0
2019-04-22 14:00:00	0	0	0
2019-04-22 15:00:00	0	1.34	0
2019-04-22 16:00:00	0	3.17	0
2019-04-22 17:00:00	0	1.75	0.17
2019-04-22 18:00:00	0	2.17	0
2019-04-22 19:00:00	0	0.84	0
2019-04-22 20:00:00	0	1.34	0
2019-04-22 21:00:00	0	0.5	0
2019-04-22 22:00:00	0	0.33	0
2019-04-22 23:00:00	0	0.5	0
2019-04-23 00:00:00	0	3.33	0
2019-04-23 01:00:00	0	2.09	0.33
2019-04-23 02:00:00	0	1.17	0.17
2019-04-23 03:00:00	0	0.17	0
2019-04-23 04:00:00	0	0	0
2019-04-23 05:00:00	0	0	0
2019-04-23 06:00:00	0	0	0
2019-04-23 07:00:00	0	0	0
2019-04-23 08:00:00	0	0	0
2019-04-23 09:00:00	0	0	0
2019-04-23 10:00:00	0	0	0
2019-04-23 11:00:00	0	0	0
2019-04-23 12:00:00	0	0	0
2019-04-23 13:00:00	0	0	0
2019-04-23 14:00:00	0	0	0
2019-04-23 15:00:00	0	0.67	0
2019-04-23 16:00:00	0	3.17	0
2019-04-23 17:00:00	0	2.34	0
2019-04-23 18:00:00	0	0.75	0
2019-04-23 19:00:00	0	0.84	0
2019-04-23 20:00:00	0	0.84	0
2019-04-23 21:00:00	0	0.08	0
2019-04-23 22:00:00	0	0.08	0
2019-04-23 23:00:00	0	0.34	0
2019-04-24 00:00:00	0	2.22	0
2019-04-24 01:00:00	0	3.67	0.58
2019-04-24 02:00:00	0	4	1.08
2019-04-24 03:00:00	0	0.59	0
2019-04-24 04:00:00	0	0	0
2019-04-24 05:00:00	0	0	0
2019-04-24 06:00:00	0	0	0
2019-04-24 07:00:00	0	0	0
2019-04-24 08:00:00	0	0	0
2019-04-24 09:00:00	0	0	0
2019-04-24 10:00:00	0	0	0
2019-04-24 11:00:00	0	0	0
2019-04-24 12:00:00	0	0	0
2019-04-24 13:00:00	0	0	0
2019-04-24 14:00:00	0	1	0
2019-04-24 15:00:00	0	2.75	0
2019-04-24 16:00:00	0	4.5	0
2019-04-24 17:00:00	0	4.67	0
2019-04-24 18:00:00	0	3.17	0.92
2019-04-24 19:00:00	0	4.17	0
2019-04-24 20:00:00	0	4.67	0
2019-04-24 21:00:00	0	2.58	0.59
2019-04-24 22:00:00	0	0.33	0
2019-04-24 23:00:00	0	0.75	0
2019-04-25 00:00:00	0	3.22	0
2019-04-25 01:00:00	0	5	1
2019-04-25 02:00:00	0	3.17	0.75
2019-04-25 03:00:00	0	0.75	0
2019-04-25 04:00:00	0	0	0
2019-04-25 05:00:00	0	0	0
2019-04-25 06:00:00	0	0	0
2019-04-25 07:00:00	0	0	0
2019-04-25 08:00:00	0	0	0
2019-04-25 09:00:00	0	0	0
2019-04-25 10:00:00	0	0	0
2019-04-25 11:00:00	0	0	0
2019-04-25 12:00:00	0	0	0
2019-04-25 13:00:00	0	0	0
2019-04-25 14:00:00	0	1.75	0.08
2019-04-25 15:00:00	0	4.83	1
2019-04-25 16:00:00	0	4.75	0.58
2019-04-25 17:00:00	0	4.5	1.34
2019-04-25 18:00:00	0	4.17	1
2019-04-25 19:00:00	0	4.5	1
2019-04-25 20:00:00	0	4.67	1
2019-04-25 21:00:00	0	3.67	0.5
2019-04-25 22:00:00	0	0.33	0
2019-04-25 23:00:00	0	1.34	0
2019-04-26 00:00:00	0	4.45	0.89
2019-04-26 01:00:00	0	5.42	1.25
2019-04-26 02:00:00	0	2.09	0.08
2019-04-26 03:00:00	0	0.33	0
2019-04-26 04:00:00	0	0	0
2019-04-26 05:00:00	0	0	0
2019-04-26 06:00:00	0	0	0
2019-04-26 07:00:00	0	0	0
2019-04-26 08:00:00	0	0	0
2019-04-26 09:00:00	0	0	0
2019-04-26 10:00:00	0	0	0
2019-04-26 11:00:00	0	0	0
2019-04-26 12:00:00	0	0	0
2019-04-26 13:00:00	0	0	0
2019-04-26 14:00:00	0	2.34	0
2019-04-26 15:00:00	0	4.75	1.25
2019-04-26 16:00:00	0	4.92	1
2019-04-26 17:00:00	0	4.5	1
2019-04-26 18:00:00	0	4.08	0.33
2019-04-26 19:00:00	0	3.75	0
2019-04-26 20:00:00	0	4.75	0.42
2019-04-26 21:00:00	0	4.17	0.25
2019-04-26 22:00:00	0	1.67	0.42
2019-04-26 23:00:00	0	0.5	0
2019-04-27 00:00:00	0	1.78	0
2019-04-27 01:00:00	0	6.5	2.34
2019-04-27 02:00:00	0	2.25	0.67
2019-04-27 03:00:00	0	0.25	0
2019-04-27 04:00:00	0	0	0
2019-04-27 05:00:00	0	0	0
2019-04-27 06:00:00	0	0	0
2019-04-27 07:00:00	0	0	0
2019-04-27 08:00:00	0	0	0
2019-04-27 09:00:00	0	0	0
2019-04-27 10:00:00	0	0	0
2019-04-27 11:00:00	0	0	0
2019-04-27 12:00:00	0	0	0
2019-04-27 13:00:00	0	0	0
2019-04-27 14:00:00	0	0.84	0
2019-04-27 15:00:00	0	4.67	0
2019-04-27 16:00:00	0	4.75	0.42
2019-04-27 17:00:00	0	3.17	0.33
2019-04-27 18:00:00	0	4.17	0.67
2019-04-27 19:00:00	0	4.67	0.5
2019-04-27 20:00:00	0	4.17	1.08
2019-04-27 21:00:00	0	3.09	0
2019-04-27 22:00:00	0	0.5	0
2019-04-27 23:00:00	0	0.59	0
2019-04-28 00:00:00	0	0	0
2019-04-28 01:00:00	0	5.08	1.08
2019-04-28 02:00:00	0	3.08	0.5
2019-04-28 03:00:00	0	0.33	0
2019-04-28 04:00:00	0	0	0
2019-04-28 05:00:00	0	0	0
2019-04-28 06:00:00	0	0	0
2019-04-28 07:00:00	0	0	0
2019-04-28 08:00:00	0	0	0
2019-04-28 09:00:00	0	0	0
2019-04-28 10:00:00	0	0	0
2019-04-28 11:00:00	0	0	0
2019-04-28 12:00:00	0	0	0
2019-04-28 13:00:00	0	0	0
2019-04-28 14:00:00	0	0	0
2019-04-28 15:00:00	0	1.25	0
2019-04-28 16:00:00	0	2.34	0
2019-04-28 17:00:00	0	2.75	0.33
2019-04-28 18:00:00	0	0.75	0
2019-04-28 19:00:00	0	0.59	0
2019-04-28 20:00:00	0	0.42	0
2019-04-28 21:00:00	0	0.5	0
2019-04-28 22:00:00	0	0	0
2019-04-28 23:00:00	0	0	0
2019-04-29 00:00:00	0	0	0
2019-04-29 01:00:00	0	2.42	0
2019-04-29 02:00:00	0	1.5	0.42
2019-04-29 03:00:00	0	0.34	0
2019-04-29 04:00:00	0	0	0
2019-04-29 05:00:00	0	0	0
2019-04-29 06:00:00	0	0	0
2019-04-29 07:00:00	0	0	0
2019-04-29 08:00:00	0	0	0
2019-04-29 09:00:00	0	0	0
2019-04-29 10:00:00	0	0	0
2019-04-29 11:00:00	0	0	0
2019-04-29 12:00:00	0	0	0
2019-04-29 13:00:00	0	0	0
2019-04-29 14:00:00	0	0	0
2019-04-29 15:00:00	0	0.17	0
2019-04-29 16:00:00	0	1.25	0.17
2019-04-29 17:00:00	0	0.5	0
2019-04-29 18:00:00	0	0.67	0
2019-04-29 19:00:00	0	0	0
2019-04-29 20:00:00	0	0.33	0
2019-04-29 21:00:00	0	0	0
2019-04-29 22:00:00	0	0	0
2019-04-29 23:00:00	0	0	0
2019-04-30 00:00:00	0	1.67	0
2019-04-30 01:00:00	0	0.42	0
2019-04-30 02:00:00	0	0.75	0
2019-04-30 03:00:00	0	0	0
2019-04-30 04:00:00	0	0	0
2019-04-30 05:00:00	0	0	0
2019-04-30 06:00:00	0	0	0
2019-04-30 07:00:00	0	0	0
2019-04-30 08:00:00	0	0	0
2019-04-30 09:00:00	0	0	0
2019-04-30 10:00:00	0	0	0
2019-04-30 11:00:00	0	0	0
2019-04-30 12:00:00	0	0	0
2019-04-30 13:00:00	0	0	0
2019-04-30 14:00:00	0	0	0
2019-04-30 15:00:00	0	0	0
2019-04-30 16:00:00	0	1.25	0
2019-04-30 17:00:00	0	0.75	0
2019-04-30 18:00:00	0	0.17	0
2019-04-30 19:00:00	0	0.17	0
2019-04-30 20:00:00	0	0.17	0
2019-04-30 21:00:00	0	0	0
2019-04-30 22:00:00	0	0	0
2019-04-30 23:00:00	0	0	0
2019-05-01 00:00:00	0	0.56	0

## Sheet: PM 06331 04
Data/Hora	Intensidade(carros/hora)	Ocupacao(%)	Carga(%)
2019-04-01 00:00:00	0	1	0
2019-04-01 01:00:00	0	10.67	3.33
2019-04-01 02:00:00	0	6.67	2.17
2019-04-01 03:00:00	0	4.17	0.67
2019-04-01 04:00:00	0	1.34	0
2019-04-01 05:00:00	0	0.08	0
2019-04-01 06:00:00	0	0	0
2019-04-01 07:00:00	0	0	0
2019-04-01 08:00:00	0	0	0
2019-04-01 09:00:00	0	0	0
2019-04-01 10:00:00	0	0	0
2019-04-01 11:00:00	0	0	0
2019-04-01 12:00:00	0	0	0
2019-04-01 13:00:00	0	0.59	0
2019-04-01 14:00:00	0	1.25	0.08
2019-04-01 15:00:00	0	1.34	0
2019-04-01 16:00:00	0	0.75	0
2019-04-01 17:00:00	0	0.59	0
2019-04-01 18:00:00	0	2.75	0.42
2019-04-01 19:00:00	0	4.84	0.67
2019-04-01 20:00:00	0	5.33	1.17
2019-04-01 21:00:00	0	4.75	0.83
2019-04-01 22:00:00	0	4.84	0.67
2019-04-01 23:00:00	0	4.5	0.92
2019-04-02 00:00:00	0	5	1.11
2019-04-02 01:00:00	0	8.58	2.25
2019-04-02 02:00:00	0	5.92	1.42
2019-04-02 03:00:00	0	3.17	0.42
2019-04-02 04:00:00	0	0.33	0
2019-04-02 05:00:00	0	0.34	0
2019-04-02 06:00:00	0	0	0
2019-04-02 07:00:00	0	0	0
2019-04-02 08:00:00	0	0	0
2019-04-02 09:00:00	0	0	0
2019-04-02 10:00:00	0	0	0
2019-04-02 11:00:00	0	0	0
2019-04-02 12:00:00	0	0	0
2019-04-02 13:00:00	0	0.34	0
2019-04-02 14:00:00	0	2.67	0.92
2019-04-02 15:00:00	0	0.84	0
2019-04-02 16:00:00	0	0.75	0
2019-04-02 17:00:00	0	0.5	0
2019-04-02 18:00:00	0	1.59	0.25
2019-04-02 19:00:00	0	4.75	0.58
2019-04-02 20:00:00	0	5.33	1.33
2019-04-02 21:00:00	0	4.25	0.59
2019-04-02 22:00:00	0	3.58	0.59
2019-04-02 23:00:00	0	4.59	0.92
2019-04-03 00:00:00	0	10	2.78
2019-04-03 01:00:00	0	7.58	2.75
2019-04-03 02:00:00	0	8	2.59
2019-04-03 03:00:00	0	4.25	1.42
2019-04-03 04:00:00	0	2.34	0.25
2019-04-03 05:00:00	0	0.17	0
2019-04-03 06:00:00	0	0.08	0
2019-04-03 07:00:00	0	0	0
2019-04-03 08:00:00	0	0	0
2019-04-03 09:00:00	0	0	0
2019-04-03 10:00:00	0	0	0
2019-04-03 11:00:00	0	0	0
2019-04-03 12:00:00	0	0.42	0
2019-04-03 13:00:00	0	2.67	0.5
2019-04-03 14:00:00	0	1.75	0.33
2019-04-03 15:00:00	0	1.75	0.08
2019-04-03 16:00:00	0	0.5	0
2019-04-03 17:00:00	0	1	0
2019-04-03 18:00:00	0	4.17	0.84
2019-04-03 19:00:00	0	5	1
2019-04-03 20:00:00	0	6.08	1.42
2019-04-03 21:00:00	0	5.75	1.17
2019-04-03 22:00:00	0	4.84	0.67
2019-04-03 23:00:00	0	5.59	1.42
2019-04-04 00:00:00	0	11.44	3.45
2019-04-04 01:00:00	0	9	3.17
2019-04-04 02:00:00	0	6.92	1.75
2019-04-04 03:00:00	0	4.59	1.33
2019-04-04 04:00:00	0	1.75	0.25
2019-04-04 05:00:00	0	0.08	0
2019-04-04 06:00:00	0	0	0
2019-04-04 07:00:00	0	0	0
2019-04-04 08:00:00	0	0	0
2019-04-04 09:00:00	0	0	0
2019-04-04 10:00:00	0	0	0
2019-04-04 11:00:00	0	0	0
2019-04-04 12:00:00	0	0	0
2019-04-04 13:00:00	0	2.17	0.17
2019-04-04 14:00:00	0	2.75	0.67
2019-04-04 15:00:00	0	1.58	0.25
2019-04-04 16:00:00	0	1.17	0.08
2019-04-04 17:00:00	0	0.92	0
2019-04-04 18:00:00	0	3.67	0.92
2019-04-04 19:00:00	0	6	0.75
2019-04-04 20:00:00	0	8.33	2.75
2019-04-04 21:00:00	0	7	1.67
2019-04-04 22:00:00	0	4.84	0.58
2019-04-04 23:00:00	0	7	1.92
2019-04-05 00:00:00	0	13.56	4.56
2019-04-05 01:00:00	0	9.67	3.5
2019-04-05 02:00:00	0	7.42	2.08
2019-04-05 03:00:00	0	4.25	0.58
2019-04-05 04:00:00	0	2.17	0.58
2019-04-05 05:00:00	0	0.33	0
2019-04-05 06:00:00	0	0	0
2019-04-05 07:00:00	0	0	0
2019-04-05 08:00:00	0	0	0
2019-04-05 09:00:00	0	0	0
2019-04-05 10:00:00	0	0	0
2019-04-05 11:00:00	0	0	0
2019-04-05 12:00:00	0	0	0
2019-04-05 13:00:00	0	2.34	0.67
2019-04-05 14:00:00	0	3.58	0.58
2019-04-05 15:00:00	0	2.34	0.58
2019-04-05 16:00:00	0	1.09	0.17
2019-04-05 17:00:00	0	0.25	0
2019-04-05 18:00:00	0	4.34	1
2019-04-05 19:00:00	0	5.75	1.17
2019-04-05 20:00:00	0	8.33	2.5
2019-04-05 21:00:00	0	7.58	2.17
2019-04-05 22:00:00	0	5	1
2019-04-05 23:00:00	0	8.17	2.09
2019-04-06 00:00:00	0	11.44	3.33
2019-04-06 01:00:00	0	11.25	4
2019-04-06 02:00:00	0	7.58	2.59
2019-04-06 03:00:00	0	4.17	0.83
2019-04-06 04:00:00	0	1.17	0.08
2019-04-06 05:00:00	0	0	0
2019-04-06 06:00:00	0	0	0
2019-04-06 07:00:00	0	0	0
2019-04-06 08:00:00	0	0	0
2019-04-06 09:00:00	0	0	0
2019-04-06 10:00:00	0	0	0
2019-04-06 11:00:00	0	0	0
2019-04-06 12:00:00	0	0	0
2019-04-06 13:00:00	0	2.09	0.75
2019-04-06 14:00:00	0	3.17	0.5
2019-04-06 15:00:00	0	1.25	0
2019-04-06 16:00:00	0	1	0
2019-04-06 17:00:00	0	0.42	0
2019-04-06 18:00:00	0	3.25	0.5
2019-04-06 19:00:00	0	5.84	0.92
2019-04-06 20:00:00	0	6.42	1.42
2019-04-06 21:00:00	0	6	1.17
2019-04-06 22:00:00	0	4.84	0.58
2019-04-06 23:00:00	0	4.09	1.25
2019-04-07 00:00:00	0	2.56	0.22
2019-04-07 01:00:00	0	11.17	3.34
2019-04-07 02:00:00	0	6.34	2.08
2019-04-07 03:00:00	0	3.75	0.58
2019-04-07 04:00:00	0	1.17	0.17
2019-04-07 05:00:00	0	0.17	0
2019-04-07 06:00:00	0	0	0
2019-04-07 07:00:00	0	0	0
2019-04-07 08:00:00	0	0	0
2019-04-07 09:00:00	0	0	0
2019-04-07 10:00:00	0	0	0
2019-04-07 11:00:00	0	0	0
2019-04-07 12:00:00	0	0	0
2019-04-07 13:00:00	0	0.84	0
2019-04-07 14:00:00	0	2.84	0.75
2019-04-07 15:00:00	0	2.34	0.33
2019-04-07 16:00:00	0	1.67	0.42
2019-04-07 17:00:00	0	0.08	0
2019-04-07 18:00:00	0	2.17	0.58
2019-04-07 19:00:00	0	4.34	0.75
2019-04-07 20:00:00	0	5.17	1.17
2019-04-07 21:00:00	0	4.75	0.92
2019-04-07 22:00:00	0	4.84	0.67
2019-04-07 23:00:00	0	4.17	1.17
2019-04-08 00:00:00	0	0.55	0
2019-04-08 01:00:00	0	10	2.75
2019-04-08 02:00:00	0	6.58	2.17
2019-04-08 03:00:00	0	3.25	0.67
2019-04-08 04:00:00	0	0.75	0.08
2019-04-08 05:00:00	0	0.17	0
2019-04-08 06:00:00	0	0	0
2019-04-08 07:00:00	0	0	0
2019-04-08 08:00:00	0	0	0
2019-04-08 09:00:00	0	0	0
2019-04-08 10:00:00	0	0	0
2019-04-08 11:00:00	0	0	0
2019-04-08 12:00:00	0	0	0
2019-04-08 13:00:00	0	0	0
2019-04-08 14:00:00	0	0.75	0
2019-04-08 15:00:00	0	0.59	0
2019-04-08 16:00:00	0	0.17	0
2019-04-08 17:00:00	0	0	0
2019-04-08 18:00:00	0	0.59	0
2019-04-08 19:00:00	0	4.34	0.83
2019-04-08 20:00:00	0	4.92	0.92
2019-04-08 21:00:00	0	4.17	0.67
2019-04-08 22:00:00	0	3.67	0.75
2019-04-08 23:00:00	0	3.34	0.58
2019-04-09 00:00:00	0	4.89	0.67
2019-04-09 01:00:00	0	6.33	1.5
2019-04-09 02:00:00	0	5.42	1.25
2019-04-09 03:00:00	0	2.17	0.08
2019-04-09 04:00:00	0	0.33	0
2019-04-09 05:00:00	0	0	0
2019-04-09 06:00:00	0	0	0
2019-04-09 07:00:00	0	0	0
2019-04-09 08:00:00	0	0	0
2019-04-09 09:00:00	0	0	0
2019-04-09 10:00:00	0	0	0
2019-04-09 11:00:00	0	0	0
2019-04-09 12:00:00	0	0	0
2019-04-09 13:00:00	0	0	0
2019-04-09 14:00:00	0	1.25	0
2019-04-09 15:00:00	0	0.08	0
2019-04-09 16:00:00	0	0.08	0
2019-04-09 17:00:00	0	0.08	0
2019-04-09 18:00:00	0	0.42	0
2019-04-09 19:00:00	0	3.17	0.75
2019-04-09 20:00:00	0	4.5	1.09
2019-04-09 21:00:00	0	3.58	0.5
2019-04-09 22:00:00	0	2.25	0.59
2019-04-09 23:00:00	0	3.34	0.58
2019-04-10 00:00:00	0	7.89	1.67
2019-04-10 01:00:00	0	6.58	2.42
2019-04-10 02:00:00	0	7.08	2.09
2019-04-10 03:00:00	0	3.17	0.67
2019-04-10 04:00:00	0	1.17	0
2019-04-10 05:00:00	0	0	0
2019-04-10 06:00:00	0	0	0
2019-04-10 07:00:00	0	0	0
2019-04-10 08:00:00	0	0	0
2019-04-10 09:00:00	0	0	0
2019-04-10 10:00:00	0	0	0
2019-04-10 11:00:00	0	0	0
2019-04-10 12:00:00	0	0	0
2019-04-10 13:00:00	0	0.75	0
2019-04-10 14:00:00	0	1.25	0
2019-04-10 15:00:00	0	0.75	0
2019-04-10 16:00:00	0	0.17	0
2019-04-10 17:00:00	0	0.42	0
2019-04-10 18:00:00	0	2.25	0.5
2019-04-10 19:00:00	0	4.84	0.83
2019-04-10 20:00:00	0	5.08	1
2019-04-10 21:00:00	0	5.33	0.67
2019-04-10 22:00:00	0	3.67	0.75
2019-04-10 23:00:00	0	3.75	0.5
2019-04-11 00:00:00	0	8.22	2
2019-04-11 01:00:00	0	7.33	2.5
2019-04-11 02:00:00	0	6.08	1.33
2019-04-11 03:00:00	0	4.33	0.5
2019-04-11 04:00:00	0	0.67	0
2019-04-11 05:00:00	0	0	0
2019-04-11 06:00:00	0	0	0
2019-04-11 07:00:00	0	0	0
2019-04-11 08:00:00	0	0	0
2019-04-11 09:00:00	0	0	0
2019-04-11 10:00:00	0	0	0
2019-04-11 11:00:00	0	0	0
2019-04-11 12:00:00	0	0	0
2019-04-11 13:00:00	0	0.59	0
2019-04-11 14:00:00	0	2.25	0.67
2019-04-11 15:00:00	0	0.75	0
2019-04-11 16:00:00	0	0.33	0
2019-04-11 17:00:00	0	0.17	0
2019-04-11 18:00:00	0	1.75	0.25
2019-04-11 19:00:00	0	4.42	0.84
2019-04-11 20:00:00	0	7.58	1.84
2019-04-11 21:00:00	0	5.5	1
2019-04-11 22:00:00	0	4.25	0.5
2019-04-11 23:00:00	0	6.25	1.34
2019-04-12 00:00:00	0	12.11	3.89
2019-04-12 01:00:00	0	9.75	3.92
2019-04-12 02:00:00	0	5.92	1.58
2019-04-12 03:00:00	0	3.75	0.5
2019-04-12 04:00:00	0	1.42	0.42
2019-04-12 05:00:00	0	0	0
2019-04-12 06:00:00	0	0	0
2019-04-12 07:00:00	0	0	0
2019-04-12 08:00:00	0	0	0
2019-04-12 09:00:00	0	0	0
2019-04-12 10:00:00	0	0	0
2019-04-12 11:00:00	0	0	0
2019-04-12 12:00:00	0	0	0
2019-04-12 13:00:00	0	0.59	0
2019-04-12 14:00:00	0	2.34	0.67
2019-04-12 15:00:00	0	0.75	0
2019-04-12 16:00:00	0	0.33	0
2019-04-12 17:00:00	0	0	0
2019-04-12 18:00:00	0	2.34	0.58
2019-04-12 19:00:00	0	5.09	0.84
2019-04-12 20:00:00	0	6.5	1.34
2019-04-12 21:00:00	0	6.08	1.33
2019-04-12 22:00:00	0	5	0.5
2019-04-12 23:00:00	0	6.33	1.67
2019-04-13 00:00:00	0	9.89	2.89
2019-04-13 01:00:00	0	11.25	4.34
2019-04-13 02:00:00	0	7	2.08
2019-04-13 03:00:00	0	4.17	0.58
2019-04-13 04:00:00	0	0.5	0
2019-04-13 05:00:00	0	0	0
2019-04-13 06:00:00	0	0	0
2019-04-13 07:00:00	0	0	0
2019-04-13 08:00:00	0	0	0
2019-04-13 09:00:00	0	0	0
2019-04-13 10:00:00	0	0	0
2019-04-13 11:00:00	0	0	0
2019-04-13 12:00:00	0	0	0
2019-04-13 13:00:00	0	0.84	0
2019-04-13 14:00:00	0	1.25	0
2019-04-13 15:00:00	0	0.59	0
2019-04-13 16:00:00	0	0.34	0
2019-04-13 17:00:00	0	0	0
2019-04-13 18:00:00	0	1.59	0
2019-04-13 19:00:00	0	4.42	0.84
2019-04-13 20:00:00	0	5.42	0.84
2019-04-13 21:00:00	0	5.33	0.67
2019-04-13 22:00:00	0	4.84	0.67
2019-04-13 23:00:00	0	3.67	1.09
2019-04-14 00:00:00	0	0.55	0
2019-04-14 01:00:00	0	10.17	2.84
2019-04-14 02:00:00	0	5.58	1.58
2019-04-14 03:00:00	0	2.25	0.33
2019-04-14 04:00:00	0	0.5	0
2019-04-14 05:00:00	0	0	0
2019-04-14 06:00:00	0	0	0
2019-04-14 07:00:00	0	0	0
2019-04-14 08:00:00	0	0	0
2019-04-14 09:00:00	0	0	0
2019-04-14 10:00:00	0	0	0
2019-04-14 11:00:00	0	0	0
2019-04-14 12:00:00	0	0	0
2019-04-14 13:00:00	0	0.17	0
2019-04-14 14:00:00	0	0.84	0
2019-04-14 15:00:00	0	0.75	0
2019-04-14 16:00:00	0	0.75	0
2019-04-14 17:00:00	0	0	0
2019-04-14 18:00:00	0	0.83	0.17
2019-04-14 19:00:00	0	2.92	0.33
2019-04-14 20:00:00	0	4.75	0.67
2019-04-14 21:00:00	0	3.67	1.25
2019-04-14 22:00:00	0	3.17	0.5
2019-04-14 23:00:00	0	3.59	0.5
2019-04-15 00:00:00	0	0.22	0
2019-04-15 01:00:00	0	8.5	2.17
2019-04-15 02:00:00	0	6.67	1.92
2019-04-15 03:00:00	0	2.25	0.5
2019-04-15 04:00:00	0	0.34	0
2019-04-15 05:00:00	0	0	0
2019-04-15 06:00:00	0	0	0
2019-04-15 07:00:00	0	0	0
2019-04-15 08:00:00	0	0	0
2019-04-15 09:00:00	0	0	0
2019-04-15 10:00:00	0	0	0
2019-04-15 11:00:00	0	0	0
2019-04-15 12:00:00	0	0	0
2019-04-15 13:00:00	0	0	0
2019-04-15 14:00:00	0	0	0
2019-04-15 15:00:00	0	0	0
2019-04-15 16:00:00	0	0	0
2019-04-15 17:00:00	0	0	0
2019-04-15 18:00:00	0	0	0
2019-04-15 19:00:00	0	2.17	0.58
2019-04-15 20:00:00	0	4.75	0.67
2019-04-15 21:00:00	0	2.75	0.67
2019-04-15 22:00:00	0	1.67	0.25
2019-04-15 23:00:00	0	1.75	0.17
2019-04-16 00:00:00	0	4	0.78
2019-04-16 01:00:00	0	4.17	0.92
2019-04-16 02:00:00	0	4.92	0.67
2019-04-16 03:00:00	0	1.17	0.08
2019-04-16 04:00:00	0	0.17	0
2019-04-16 05:00:00	0	0	0
2019-04-16 06:00:00	0	0	0
2019-04-16 07:00:00	0	0	0
2019-04-16 08:00:00	0	0	0
2019-04-16 09:00:00	0	0	0
2019-04-16 10:00:00	0	0	0
2019-04-16 11:00:00	0	0	0
2019-04-16 12:00:00	0	0	0
2019-04-16 13:00:00	0	0	0
2019-04-16 14:00:00	0	0.34	0
2019-04-16 15:00:00	0	0	0
2019-04-16 16:00:00	0	0	0
2019-04-16 17:00:00	0	0	0
2019-04-16 18:00:00	0	0	0
2019-04-16 19:00:00	0	1.17	0.08
2019-04-16 20:00:00	0	3.34	0.67
2019-04-16 21:00:00	0	3.17	0.42
2019-04-16 22:00:00	0	0.84	0
2019-04-16 23:00:00	0	1.34	0
2019-04-17 00:00:00	0	6.11	1.67
2019-04-17 01:00:00	0	5.25	1.42
2019-04-17 02:00:00	0	5.92	1.42
2019-04-17 03:00:00	0	3.34	0.33
2019-04-17 04:00:00	0	0.34	0
2019-04-17 05:00:00	0	0	0
2019-04-17 06:00:00	0	0	0
2019-04-17 07:00:00	0	0	0
2019-04-17 08:00:00	0	0	0
2019-04-17 09:00:00	0	0	0
2019-04-17 10:00:00	0	0	0
2019-04-17 11:00:00	0	0	0
2019-04-17 12:00:00	0	0	0
2019-04-17 13:00:00	0	0.17	0
2019-04-17 14:00:00	0	0.33	0
2019-04-17 15:00:00	0	0	0
2019-04-17 16:00:00	0	0	0
2019-04-17 17:00:00	0	0	0
2019-04-17 18:00:00	0	0.59	0
2019-04-17 19:00:00	0	3.25	0.83
2019-04-17 20:00:00	0	4.75	0.83
2019-04-17 21:00:00	0	4.75	0.75
2019-04-17 22:00:00	0	1.75	0
2019-04-17 23:00:00	0	2.17	0.17
2019-04-18 00:00:00	0	6.78	2
2019-04-18 01:00:00	0	7	2.5
2019-04-18 02:00:00	0	5.08	0.83
2019-04-18 03:00:00	0	4.25	1
2019-04-18 04:00:00	0	0.08	0
2019-04-18 05:00:00	0	0	0
2019-04-18 06:00:00	0	0	0
2019-04-18 07:00:00	0	0	0
2019-04-18 08:00:00	0	0	0
2019-04-18 09:00:00	0	0	0
2019-04-18 10:00:00	0	0	0
2019-04-18 11:00:00	0	0	0
2019-04-18 12:00:00	0	0	0
2019-04-18 13:00:00	0	0	0
2019-04-18 14:00:00	0	0.75	0
2019-04-18 15:00:00	0	0	0
2019-04-18 16:00:00	0	0	0
2019-04-18 17:00:00	0	0	0
2019-04-18 18:00:00	0	0.59	0
2019-04-18 19:00:00	0	3.34	0.75
2019-04-18 20:00:00	0	5.5	0.75
2019-04-18 21:00:00	0	5.17	0.42
2019-04-18 22:00:00	0	3.67	1.09
2019-04-18 23:00:00	0	3.5	0.5
2019-04-19 00:00:00	0	8.55	2
2019-04-19 01:00:00	0	9.67	3.5
2019-04-19 02:00:00	0	5.42	1.33
2019-04-19 03:00:00	0	3.17	0.25
2019-04-19 04:00:00	0	0.5	0
2019-04-19 05:00:00	0	0	0
2019-04-19 06:00:00	0	0	0
2019-04-19 07:00:00	0	0	0
2019-04-19 08:00:00	0	0	0
2019-04-19 09:00:00	0	0	0
2019-04-19 10:00:00	0	0	0
2019-04-19 11:00:00	0	0	0
2019-04-19 12:00:00	0	0	0
2019-04-19 13:00:00	0	0.08	0
2019-04-19 14:00:00	0	0.67	0
2019-04-19 15:00:00	0	0.17	0
2019-04-19 16:00:00	0	0	0
2019-04-19 17:00:00	0	0	0
2019-04-19 18:00:00	0	0.59	0
2019-04-19 19:00:00	0	3.42	0.67
2019-04-19 20:00:00	0	5.25	0.92
2019-04-19 21:00:00	0	5.34	0.84
2019-04-19 22:00:00	0	4.17	0.67
2019-04-19 23:00:00	0	5	0.5
2019-04-20 00:00:00	0	8.33	2
2019-04-20 01:00:00	0	11.34	4.17
2019-04-20 02:00:00	0	6	1.92
2019-04-20 03:00:00	0	3.58	0.5
2019-04-20 04:00:00	0	0.17	0
2019-04-20 05:00:00	0	0	0
2019-04-20 06:00:00	0	0	0
2019-04-20 07:00:00	0	0	0
2019-04-20 08:00:00	0	0	0
2019-04-20 09:00:00	0	0	0
2019-04-20 10:00:00	0	0	0
2019-04-20 11:00:00	0	0	0
2019-04-20 12:00:00	0	0	0
2019-04-20 13:00:00	0	0.17	0
2019-04-20 14:00:00	0	0.75	0
2019-04-20 15:00:00	0	0	0
2019-04-20 16:00:00	0	0	0
2019-04-20 17:00:00	0	0	0
2019-04-20 18:00:00	0	0.42	0
2019-04-20 19:00:00	0	2.75	0.33
2019-04-20 20:00:00	0	5	1.17
2019-04-20 21:00:00	0	4.75	0.92
2019-04-20 22:00:00	0	4.17	0.67
2019-04-20 23:00:00	0	2.08	0.5
2019-04-21 00:00:00	0	0.11	0
2019-04-21 01:00:00	0	9.34	2.59
2019-04-21 02:00:00	0	5.42	1.42
2019-04-21 03:00:00	0	1.17	0.17
2019-04-21 04:00:00	0	0	0
2019-04-21 05:00:00	0	0	0
2019-04-21 06:00:00	0	0	0
2019-04-21 07:00:00	0	0	0
2019-04-21 08:00:00	0	0	0
2019-04-21 09:00:00	0	0	0
2019-04-21 10:00:00	0	0	0
2019-04-21 11:00:00	0	0	0
2019-04-21 12:00:00	0	0	0
2019-04-21 13:00:00	0	0	0
2019-04-21 14:00:00	0	0.17	0
2019-04-21 15:00:00	0	0.34	0
2019-04-21 16:00:00	0	0.17	0
2019-04-21 17:00:00	0	0	0
2019-04-21 18:00:00	0	0.25	0
2019-04-21 19:00:00	0	0.75	0
2019-04-21 20:00:00	0	4.08	0.42
2019-04-21 21:00:00	0	1.75	0.25
2019-04-21 22:00:00	0	1.67	0.17
2019-04-21 23:00:00	0	1.75	0.17
2019-04-22 00:00:00	0	0.11	0
2019-04-22 01:00:00	0	6.83	1.84
2019-04-22 02:00:00	0	6.17	1.75
2019-04-22 03:00:00	0	1.17	0.17
2019-04-22 04:00:00	0	0.17	0
2019-04-22 05:00:00	0	0	0
2019-04-22 06:00:00	0	0	0
2019-04-22 07:00:00	0	0	0
2019-04-22 08:00:00	0	0	0
2019-04-22 09:00:00	0	0	0
2019-04-22 10:00:00	0	0	0
2019-04-22 11:00:00	0	0	0
2019-04-22 12:00:00	0	0	0
2019-04-22 13:00:00	0	0	0
2019-04-22 14:00:00	0	0	0
2019-04-22 15:00:00	0	0	0
2019-04-22 16:00:00	0	0	0
2019-04-22 17:00:00	0	0	0
2019-04-22 18:00:00	0	0	0
2019-04-22 19:00:00	0	0.83	0.17
2019-04-22 20:00:00	0	3.25	0.33
2019-04-22 21:00:00	0	2.17	0.42
2019-04-22 22:00:00	0	0.84	0
2019-04-22 23:00:00	0	0.5	0
2019-04-23 00:00:00	0	2.11	0
2019-04-23 01:00:00	0	2.84	0.67
2019-04-23 02:00:00	0	4.67	0.83
2019-04-23 03:00:00	0	0.75	0
2019-04-23 04:00:00	0	0	0
2019-04-23 05:00:00	0	0	0
2019-04-23 06:00:00	0	0	0
2019-04-23 07:00:00	0	0	0
2019-04-23 08:00:00	0	0	0
2019-04-23 09:00:00	0	0	0
2019-04-23 10:00:00	0	0	0
2019-04-23 11:00:00	0	0	0
2019-04-23 12:00:00	0	0	0
2019-04-23 13:00:00	0	0	0
2019-04-23 14:00:00	0	0	0
2019-04-23 15:00:00	0	0	0
2019-04-23 16:00:00	0	0	0
2019-04-23 17:00:00	0	0	0
2019-04-23 18:00:00	0	0	0
2019-04-23 19:00:00	0	0.17	0
2019-04-23 20:00:00	0	1.34	0
2019-04-23 21:00:00	0	2.17	0.59
2019-04-23 22:00:00	0	0.33	0
2019-04-23 23:00:00	0	0.34	0
2019-04-24 00:00:00	0	3.89	0.89
2019-04-24 01:00:00	0	5	1.17
2019-04-24 02:00:00	0	5.08	0.67
2019-04-24 03:00:00	0	3.17	0.5
2019-04-24 04:00:00	0	0	0
2019-04-24 05:00:00	0	0	0
2019-04-24 06:00:00	0	0	0
2019-04-24 07:00:00	0	0	0
2019-04-24 08:00:00	0	0	0
2019-04-24 09:00:00	0	0	0
2019-04-24 10:00:00	0	0	0
2019-04-24 11:00:00	0	0	0
2019-04-24 12:00:00	0	0	0
2019-04-24 13:00:00	0	0	0
2019-04-24 14:00:00	0	0.08	0
2019-04-24 15:00:00	0	0	0
2019-04-24 16:00:00	0	0	0
2019-04-24 17:00:00	0	0	0
2019-04-24 18:00:00	0	0.08	0
2019-04-24 19:00:00	0	1.59	0.08
2019-04-24 20:00:00	0	3.84	0.67
2019-04-24 21:00:00	0	4.67	1.17
2019-04-24 22:00:00	0	1.25	0.17
2019-04-24 23:00:00	0	0.84	0
2019-04-25 00:00:00	0	3.78	1
2019-04-25 01:00:00	0	6.75	1.92
2019-04-25 02:00:00	0	4.84	0.5
2019-04-25 03:00:00	0	3.67	1.34
2019-04-25 04:00:00	0	0.17	0
2019-04-25 05:00:00	0	0	0
2019-04-25 06:00:00	0	0	0
2019-04-25 07:00:00	0	0	0
2019-04-25 08:00:00	0	0	0
2019-04-25 09:00:00	0	0	0
2019-04-25 10:00:00	0	0	0
2019-04-25 11:00:00	0	0	0
2019-04-25 12:00:00	0	0	0
2019-04-25 13:00:00	0	0	0
2019-04-25 14:00:00	0	0.17	0
2019-04-25 15:00:00	0	0	0
2019-04-25 16:00:00	0	0	0
2019-04-25 17:00:00	0	0	0
2019-04-25 18:00:00	0	0.17	0
2019-04-25 19:00:00	0	1.59	0.17
2019-04-25 20:00:00	0	5	1.25
2019-04-25 21:00:00	0	4.75	0.83
2019-04-25 22:00:00	0	2.25	0.67
2019-04-25 23:00:00	0	2.34	0.33
2019-04-26 00:00:00	0	6.67	1.33
2019-04-26 01:00:00	0	9.84	2.92
2019-04-26 02:00:00	0	4.75	1
2019-04-26 03:00:00	0	2.25	0.33
2019-04-26 04:00:00	0	0.17	0
2019-04-26 05:00:00	0	0	0
2019-04-26 06:00:00	0	0	0
2019-04-26 07:00:00	0	0	0
2019-04-26 08:00:00	0	0	0
2019-04-26 09:00:00	0	0	0
2019-04-26 10:00:00	0	0	0
2019-04-26 11:00:00	0	0	0
2019-04-26 12:00:00	0	0	0
2019-04-26 13:00:00	0	0	0
2019-04-26 14:00:00	0	0.08	0
2019-04-26 15:00:00	0	0	0
2019-04-26 16:00:00	0	0	0
2019-04-26 17:00:00	0	0	0
2019-04-26 18:00:00	0	0.08	0
2019-04-26 19:00:00	0	1.67	0.33
2019-04-26 20:00:00	0	4.84	0.59
2019-04-26 21:00:00	0	4.92	0.59
2019-04-26 22:00:00	0	3.58	0.84
2019-04-26 23:00:00	0	3.84	0.92
2019-04-27 00:00:00	0	6.55	1.44
2019-04-27 01:00:00	0	10.34	3.09
2019-04-27 02:00:00	0	5.59	2.08
2019-04-27 03:00:00	0	3.17	0.58
2019-04-27 04:00:00	0	0.08	0
2019-04-27 05:00:00	0	0	0
2019-04-27 06:00:00	0	0	0
2019-04-27 07:00:00	0	0	0
2019-04-27 08:00:00	0	0	0
2019-04-27 09:00:00	0	0	0
2019-04-27 10:00:00	0	0	0
2019-04-27 11:00:00	0	0	0
2019-04-27 12:00:00	0	0	0
2019-04-27 13:00:00	0	0	0
2019-04-27 14:00:00	0	0	0
2019-04-27 15:00:00	0	0	0
2019-04-27 16:00:00	0	0	0
2019-04-27 17:00:00	0	0	0
2019-04-27 18:00:00	0	0	0
2019-04-27 19:00:00	0	1.25	0
2019-04-27 20:00:00	0	4.25	1.33
2019-04-27 21:00:00	0	4.25	0.84
2019-04-27 22:00:00	0	2.67	0.5
2019-04-27 23:00:00	0	1.17	0.25
2019-04-28 00:00:00	0	0	0
2019-04-28 01:00:00	0	7.33	2.25
2019-04-28 02:00:00	0	5.42	1.42
2019-04-28 03:00:00	0	0.75	0.17
2019-04-28 04:00:00	0	0	0
2019-04-28 05:00:00	0	0	0
2019-04-28 06:00:00	0	0	0
2019-04-28 07:00:00	0	0	0
2019-04-28 08:00:00	0	0	0
2019-04-28 09:00:00	0	0	0
2019-04-28 10:00:00	0	0	0
2019-04-28 11:00:00	0	0	0
2019-04-28 12:00:00	0	0	0
2019-04-28 13:00:00	0	0	0
2019-04-28 14:00:00	0	0	0
2019-04-28 15:00:00	0	0	0
2019-04-28 16:00:00	0	0	0
2019-04-28 17:00:00	0	0	0
2019-04-28 18:00:00	0	0	0
2019-04-28 19:00:00	0	0.08	0
2019-04-28 20:00:00	0	2.17	0.17
2019-04-28 21:00:00	0	1	0.25
2019-04-28 22:00:00	0	0.75	0
2019-04-28 23:00:00	0	0.5	0
2019-04-29 00:00:00	0	0	0
2019-04-29 01:00:00	0	5	0.75
2019-04-29 02:00:00	0	5.75	1.33
2019-04-29 03:00:00	0	0.84	0.17
2019-04-29 04:00:00	0	0	0
2019-04-29 05:00:00	0	0	0
2019-04-29 06:00:00	0	0	0
2019-04-29 07:00:00	0	0	0
2019-04-29 08:00:00	0	0	0
2019-04-29 09:00:00	0	0	0
2019-04-29 10:00:00	0	0	0
2019-04-29 11:00:00	0	0	0
2019-04-29 12:00:00	0	0	0
2019-04-29 13:00:00	0	0	0
2019-04-29 14:00:00	0	0	0
2019-04-29 15:00:00	0	0	0
2019-04-29 16:00:00	0	0	0
2019-04-29 17:00:00	0	0	0
2019-04-29 18:00:00	0	0	0
2019-04-29 19:00:00	0	0.25	0
2019-04-29 20:00:00	0	1.25	0.17
2019-04-29 21:00:00	0	1.17	0
2019-04-29 22:00:00	0	0	0
2019-04-29 23:00:00	0	0	0
2019-04-30 00:00:00	0	0.56	0
2019-04-30 01:00:00	0	1.34	0.08
2019-04-30 02:00:00	0	4.25	1.33
2019-04-30 03:00:00	0	0.84	0.17
2019-04-30 04:00:00	0	0	0
2019-04-30 05:00:00	0	0	0
2019-04-30 06:00:00	0	0	0
2019-04-30 07:00:00	0	0	0
2019-04-30 08:00:00	0	0	0
2019-04-30 09:00:00	0	0	0
2019-04-30 10:00:00	0	0	0
2019-04-30 11:00:00	0	0	0
2019-04-30 12:00:00	0	0	0
2019-04-30 13:00:00	0	0	0
2019-04-30 14:00:00	0	0	0
2019-04-30 15:00:00	0	0	0
2019-04-30 16:00:00	0	0	0
2019-04-30 17:00:00	0	0	0
2019-04-30 18:00:00	0	0	0
2019-04-30 19:00:00	0	0	0
2019-04-30 20:00:00	0	0.42	0
2019-04-30 21:00:00	0	1.67	0.25
2019-04-30 22:00:00	0	0	0
2019-04-30 23:00:00	0	0	0
2019-05-01 00:00:00	0	1.89	0.44

## Sheet: PM 06332 01
Data/Hora	Intensidade(carros/hora)	Ocupacao(%)	Carga(%)
2019-04-01 00:00:00	133	0.22	5
2019-04-01 00:00:00	133	0.22	5
2019-04-01 01:00:00	62	0	1.59
2019-04-01 01:00:00	62	0	1.59
2019-04-01 02:00:00	40	0	0.83
2019-04-01 02:00:00	40	0	0.83
2019-04-01 03:00:00	30	0	0.17
2019-04-01 03:00:00	30	0	0.17
2019-04-01 04:00:00	54	0	1.42
2019-04-01 04:00:00	54	0	1.42
2019-04-01 05:00:00	217	1.5	7.92
2019-04-01 05:00:00	217	1.5	7.92
2019-04-01 06:00:00	1000	9.58	39.33
2019-04-01 06:00:00	1000	9.58	39.33
2019-04-01 07:00:00	1372	44.59	66.75
2019-04-01 07:00:00	1372	44.59	66.75
2019-04-01 08:00:00	1219	28.67	57.08
2019-04-01 08:00:00	1219	28.67	57.08
2019-04-01 09:00:00	1192	9.25	51.84
2019-04-01 09:00:00	1192	9.25	51.84
2019-04-01 10:00:00	1193	8.58	51.5
2019-04-01 10:00:00	1193	8.58	51.5
2019-04-01 11:00:00	1217	9.09	52
2019-04-01 11:00:00	1217	9.09	52
2019-04-01 12:00:00	1538	20.42	66.67
2019-04-01 12:00:00	1538	20.42	66.67
2019-04-01 13:00:00	1375	14.5	61.34
2019-04-01 13:00:00	1375	14.5	61.34
2019-04-01 14:00:00	1364	14.25	59.25
2019-04-01 14:00:00	1364	14.25	59.25
2019-04-01 15:00:00	1421	15.67	62.17
2019-04-01 15:00:00	1421	15.67	62.17
2019-04-01 16:00:00	1477	19.75	65
2019-04-01 16:00:00	1477	19.75	65
2019-04-01 17:00:00	1411	38.09	66.33
2019-04-01 17:00:00	1411	38.09	66.33
2019-04-01 18:00:00	1382	50.5	67.58
2019-04-01 18:00:00	1382	50.5	67.58
2019-04-01 19:00:00	1100	37.33	56.5
2019-04-01 19:00:00	1100	37.33	56.5
2019-04-01 20:00:00	850	6.25	37.09
2019-04-01 20:00:00	850	6.25	37.09
2019-04-01 21:00:00	669	3.92	27.75
2019-04-01 21:00:00	669	3.92	27.75
2019-04-01 22:00:00	554	2.92	23.34
2019-04-01 22:00:00	554	2.92	23.34
2019-04-01 23:00:00	249	0.58	10.25
2019-04-01 23:00:00	249	0.58	10.25
2019-04-02 00:00:00	120	0	4.67
2019-04-02 00:00:00	120	0	4.67
2019-04-02 01:00:00	42	0	1
2019-04-02 01:00:00	42	0	1
2019-04-02 02:00:00	30	0	0.42
2019-04-02 02:00:00	30	0	0.42
2019-04-02 03:00:00	23	0	0.42
2019-04-02 03:00:00	23	0	0.42
2019-04-02 04:00:00	33	0.75	1
2019-04-02 04:00:00	33	0.75	1
2019-04-02 05:00:00	187	1.17	6.58
2019-04-02 05:00:00	187	1.17	6.58
2019-04-02 06:00:00	992	11.34	39.67
2019-04-02 06:00:00	992	11.34	39.67
2019-04-02 07:00:00	1447	38.5	68.09
2019-04-02 07:00:00	1447	38.5	68.09
2019-04-02 08:00:00	1250	11	54.08
2019-04-02 08:00:00	1250	11	54.08
2019-04-02 09:00:00	1205	10.08	52.67
2019-04-02 09:00:00	1205	10.08	52.67
2019-04-02 10:00:00	1203	10.09	52.25
2019-04-02 10:00:00	1203	10.09	52.25
2019-04-02 11:00:00	1311	10.25	55.75
2019-04-02 11:00:00	1311	10.25	55.75
2019-04-02 12:00:00	1472	15	64
2019-04-02 12:00:00	1472	15	64
2019-04-02 13:00:00	1474	22.75	66.75
2019-04-02 13:00:00	1474	22.75	66.75
2019-04-02 14:00:00	1366	16.09	59.25
2019-04-02 14:00:00	1366	16.09	59.25
2019-04-02 15:00:00	1449	20.59	64.58
2019-04-02 15:00:00	1449	20.59	64.58
2019-04-02 16:00:00	1440	23.09	64.25
2019-04-02 16:00:00	1440	23.09	64.25
2019-04-02 17:00:00	1523	43.33	70.83
2019-04-02 17:00:00	1523	43.33	70.83
2019-04-02 18:00:00	1386	46.5	67.17
2019-04-02 18:00:00	1386	46.5	67.17
2019-04-02 19:00:00	1369	38.92	65.75
2019-04-02 19:00:00	1369	38.92	65.75
2019-04-02 20:00:00	942	6.84	41.42
2019-04-02 20:00:00	942	6.84	41.42
2019-04-02 21:00:00	820	4.83	34.58
2019-04-02 21:00:00	820	4.83	34.58
2019-04-02 22:00:00	590	3	25.09
2019-04-02 22:00:00	590	3	25.09
2019-04-02 23:00:00	305	1.08	12.75
2019-04-02 23:00:00	305	1.08	12.75
2019-04-03 00:00:00	136	0.22	5.22
2019-04-03 00:00:00	136	0.22	5.22
2019-04-03 01:00:00	60	0	1.83
2019-04-03 01:00:00	60	0	1.83
2019-04-03 02:00:00	17	0	0
2019-04-03 02:00:00	17	0	0
2019-04-03 03:00:00	18	0	0
2019-04-03 03:00:00	18	0	0
2019-04-03 04:00:00	41	0.08	1.17
2019-04-03 04:00:00	41	0.08	1.17
2019-04-03 05:00:00	166	0.92	5.42
2019-04-03 05:00:00	166	0.92	5.42
2019-04-03 06:00:00	989	8.34	38.84
2019-04-03 06:00:00	989	8.34	38.84
2019-04-03 07:00:00	1455	24.67	65.83
2019-04-03 07:00:00	1455	24.67	65.83
2019-04-03 08:00:00	1292	14.25	57
2019-04-03 08:00:00	1292	14.25	57
2019-04-03 09:00:00	1193	10.92	52.25
2019-04-03 09:00:00	1193	10.92	52.25
2019-04-03 10:00:00	1225	9.25	52.5
2019-04-03 10:00:00	1225	9.25	52.5
2019-04-03 11:00:00	1361	10.67	57.92
2019-04-03 11:00:00	1361	10.67	57.92
2019-04-03 12:00:00	1462	13.92	64.08
2019-04-03 12:00:00	1462	13.92	64.08
2019-04-03 13:00:00	1448	28	66
2019-04-03 13:00:00	1448	28	66
2019-04-03 14:00:00	1297	20.25	58.42
2019-04-03 14:00:00	1297	20.25	58.42
2019-04-03 15:00:00	1385	14.67	60.33
2019-04-03 15:00:00	1385	14.67	60.33
2019-04-03 16:00:00	1349	19.58	60.09
2019-04-03 16:00:00	1349	19.58	60.09
2019-04-03 17:00:00	1479	44.42	68.67
2019-04-03 17:00:00	1479	44.42	68.67
2019-04-03 18:00:00	1415	49.83	68.92
2019-04-03 18:00:00	1415	49.83	68.92
2019-04-03 19:00:00	1292	27.5	60.59
2019-04-03 19:00:00	1292	27.5	60.59
2019-04-03 20:00:00	883	6.67	38.92
2019-04-03 20:00:00	883	6.67	38.92
2019-04-03 21:00:00	782	4.67	32.25
2019-04-03 21:00:00	782	4.67	32.25
2019-04-03 22:00:00	693	3.75	29.5
2019-04-03 22:00:00	693	3.75	29.5
2019-04-03 23:00:00	317	1.33	13.33
2019-04-03 23:00:00	317	1.33	13.33
2019-04-04 00:00:00	173	0.22	7.11
2019-04-04 00:00:00	173	0.22	7.11
2019-04-04 01:00:00	58	0	1.59
2019-04-04 01:00:00	58	0	1.59
2019-04-04 02:00:00	26	0	0.25
2019-04-04 02:00:00	26	0	0.25
2019-04-04 03:00:00	20	0	0
2019-04-04 03:00:00	20	0	0
2019-04-04 04:00:00	46	0.83	2.42
2019-04-04 04:00:00	46	0.83	2.42
2019-04-04 05:00:00	180	0.67	5.92
2019-04-04 05:00:00	180	0.67	5.92
2019-04-04 06:00:00	1014	7.75	40.25
2019-04-04 06:00:00	1014	7.75	40.25
2019-04-04 07:00:00	1454	38.59	68.34
2019-04-04 07:00:00	1454	38.59	68.34
2019-04-04 08:00:00	1296	13.09	56.42
2019-04-04 08:00:00	1296	13.09	56.42
2019-04-04 09:00:00	1208	13.42	53.75
2019-04-04 09:00:00	1208	13.42	53.75
2019-04-04 10:00:00	1160	8.59	49.83
2019-04-04 10:00:00	1160	8.59	49.83
2019-04-04 11:00:00	1321	13	56.42
2019-04-04 11:00:00	1321	13	56.42
2019-04-04 12:00:00	1505	22.17	66.67
2019-04-04 12:00:00	1505	22.17	66.67
2019-04-04 13:00:00	1415	23.08	64.33
2019-04-04 13:00:00	1415	23.08	64.33
2019-04-04 14:00:00	1258	19.84	56.5
2019-04-04 14:00:00	1258	19.84	56.5
2019-04-04 15:00:00	1144	49.75	59.5
2019-04-04 15:00:00	1144	49.75	59.5
2019-04-04 16:00:00	1476	22.42	64.75
2019-04-04 16:00:00	1476	22.42	64.75
2019-04-04 17:00:00	1505	47.75	71.58
2019-04-04 17:00:00	1505	47.75	71.58
2019-04-04 18:00:00	1447	50.17	70
2019-04-04 18:00:00	1447	50.17	70
2019-04-04 19:00:00	1367	36.58	65.17
2019-04-04 19:00:00	1367	36.58	65.17
2019-04-04 20:00:00	968	7	42.17
2019-04-04 20:00:00	968	7	42.17
2019-04-04 21:00:00	817	5	34.67
2019-04-04 21:00:00	817	5	34.67
2019-04-04 22:00:00	783	4.42	33.09
2019-04-04 22:00:00	783	4.42	33.09
2019-04-04 23:00:00	423	1.58	17.67
2019-04-04 23:00:00	423	1.58	17.67
2019-04-05 00:00:00	236	0.78	9.89
2019-04-05 00:00:00	236	0.78	9.89
2019-04-05 01:00:00	104	0.08	3.59
2019-04-05 01:00:00	104	0.08	3.59
2019-04-05 02:00:00	60	0	1.58
2019-04-05 02:00:00	60	0	1.58
2019-04-05 03:00:00	43	0	0.83
2019-04-05 03:00:00	43	0	0.83
2019-04-05 04:00:00	45	0.83	1.92
2019-04-05 04:00:00	45	0.83	1.92
2019-04-05 05:00:00	222	1.75	8.59
2019-04-05 05:00:00	222	1.75	8.59
2019-04-05 06:00:00	995	8.5	39.92
2019-04-05 06:00:00	995	8.5	39.92
2019-04-05 07:00:00	1490	34.42	68.34
2019-04-05 07:00:00	1490	34.42	68.34
2019-04-05 08:00:00	1252	10.75	54.92
2019-04-05 08:00:00	1252	10.75	54.92
2019-04-05 09:00:00	1234	10.58	54.08
2019-04-05 09:00:00	1234	10.58	54.08
2019-04-05 10:00:00	1253	9.25	53.34
2019-04-05 10:00:00	1253	9.25	53.34
2019-04-05 11:00:00	1429	13.08	61.33
2019-04-05 11:00:00	1429	13.08	61.33
2019-04-05 12:00:00	1542	19.92	68.75
2019-04-05 12:00:00	1542	19.92	68.75
2019-04-05 13:00:00	1485	27.58	66.83
2019-04-05 13:00:00	1485	27.58	66.83
2019-04-05 14:00:00	1382	27.92	63.25
2019-04-05 14:00:00	1382	27.92	63.25
2019-04-05 15:00:00	1377	24.75	62.34
2019-04-05 15:00:00	1377	24.75	62.34
2019-04-05 16:00:00	1555	27.33	69.42
2019-04-05 16:00:00	1555	27.33	69.42
2019-04-05 17:00:00	1510	42.83	70.75
2019-04-05 17:00:00	1510	42.83	70.75
2019-04-05 18:00:00	1416	48	68.59
2019-04-05 18:00:00	1416	48	68.59
2019-04-05 19:00:00	1423	41	67.5
2019-04-05 19:00:00	1423	41	67.5
2019-04-05 20:00:00	1154	14.25	52.08
2019-04-05 20:00:00	1154	14.25	52.08
2019-04-05 21:00:00	904	5.5	39.08
2019-04-05 21:00:00	904	5.5	39.08
2019-04-05 22:00:00	793	5.09	33.42
2019-04-05 22:00:00	793	5.09	33.42
2019-04-05 23:00:00	558	2.75	23.34
2019-04-05 23:00:00	558	2.75	23.34
2019-04-06 00:00:00	388	2.11	15.55
2019-04-06 00:00:00	388	2.11	15.55
2019-04-06 01:00:00	268	1.08	11.5
2019-04-06 01:00:00	268	1.08	11.5
2019-04-06 02:00:00	144	0.08	4.92
2019-04-06 02:00:00	144	0.08	4.92
2019-04-06 03:00:00	102	0	3.33
2019-04-06 03:00:00	102	0	3.33
2019-04-06 04:00:00	109	0.67	4.84
2019-04-06 04:00:00	109	0.67	4.84
2019-04-06 05:00:00	170	1.25	6.42
2019-04-06 05:00:00	170	1.25	6.42
2019-04-06 06:00:00	375	1.92	14.25
2019-04-06 06:00:00	375	1.92	14.25
2019-04-06 07:00:00	663	4.42	26.83
2019-04-06 07:00:00	663	4.42	26.83
2019-04-06 08:00:00	834	5.83	35.08
2019-04-06 08:00:00	834	5.83	35.08
2019-04-06 09:00:00	915	7	38.75
2019-04-06 09:00:00	915	7	38.75
2019-04-06 10:00:00	1120	8.58	48
2019-04-06 10:00:00	1120	8.58	48
2019-04-06 11:00:00	1219	9.17	52.17
2019-04-06 11:00:00	1219	9.17	52.17
2019-04-06 12:00:00	1302	12.83	56.67
2019-04-06 12:00:00	1302	12.83	56.67
2019-04-06 13:00:00	1244	18	56
2019-04-06 13:00:00	1244	18	56
2019-04-06 14:00:00	1117	9.5	48.5
2019-04-06 14:00:00	1117	9.5	48.5
2019-04-06 15:00:00	1121	8.08	48.42
2019-04-06 15:00:00	1121	8.08	48.42
2019-04-06 16:00:00	1060	6.67	45
2019-04-06 16:00:00	1060	6.67	45
2019-04-06 17:00:00	1078	7.42	46.17
2019-04-06 17:00:00	1078	7.42	46.17
2019-04-06 18:00:00	1059	7.42	45.42
2019-04-06 18:00:00	1059	7.42	45.42
2019-04-06 19:00:00	951	6.59	41.34
2019-04-06 19:00:00	951	6.59	41.34
2019-04-06 20:00:00	885	5.33	37.25
2019-04-06 20:00:00	885	5.33	37.25
2019-04-06 21:00:00	714	4	30.25
2019-04-06 21:00:00	714	4	30.25
2019-04-06 22:00:00	754	4.08	31.17
2019-04-06 22:00:00	754	4.08	31.17
2019-04-06 23:00:00	661	3.5	28.25
2019-04-06 23:00:00	661	3.5	28.25
2019-04-07 00:00:00	424	2	18
2019-04-07 00:00:00	424	2	18
2019-04-07 01:00:00	360	1.5	14.84
2019-04-07 01:00:00	360	1.5	14.84
2019-04-07 02:00:00	213	0.67	8.25
2019-04-07 02:00:00	213	0.67	8.25
2019-04-07 03:00:00	147	0	5.17
2019-04-07 03:00:00	147	0	5.17
2019-04-07 04:00:00	160	0.75	6
2019-04-07 04:00:00	160	0.75	6
2019-04-07 05:00:00	177	0.33	6.25
2019-04-07 05:00:00	177	0.33	6.25
2019-04-07 06:00:00	325	1.33	12.67
2019-04-07 06:00:00	325	1.33	12.67
2019-04-07 07:00:00	383	1.58	15
2019-04-07 07:00:00	383	1.58	15
2019-04-07 08:00:00	456	2.17	18.5
2019-04-07 08:00:00	456	2.17	18.5
2019-04-07 09:00:00	684	4.75	27.75
2019-04-07 09:00:00	684	4.75	27.75
2019-04-07 10:00:00	726	4.42	30.33
2019-04-07 10:00:00	726	4.42	30.33
2019-04-07 11:00:00	959	6.84	38.92
2019-04-07 11:00:00	959	6.84	38.92
2019-04-07 12:00:00	1168	8.25	51.17
2019-04-07 12:00:00	1168	8.25	51.17
2019-04-07 13:00:00	999	5.83	42.5
2019-04-07 13:00:00	999	5.83	42.5
2019-04-07 14:00:00	769	4.75	32.59
2019-04-07 14:00:00	769	4.75	32.59
2019-04-07 15:00:00	800	4.58	33.58
2019-04-07 15:00:00	800	4.58	33.58
2019-04-07 16:00:00	713	4	29.42
2019-04-07 16:00:00	713	4	29.42
2019-04-07 17:00:00	849	5	35.92
2019-04-07 17:00:00	849	5	35.92
2019-04-07 18:00:00	987	7.75	41.5
2019-04-07 18:00:00	987	7.75	41.5
2019-04-07 19:00:00	864	5.75	37.08
2019-04-07 19:00:00	864	5.75	37.08
2019-04-07 20:00:00	743	4.42	31.5
2019-04-07 20:00:00	743	4.42	31.5
2019-04-07 21:00:00	554	2.83	23.09
2019-04-07 21:00:00	554	2.83	23.09
2019-04-07 22:00:00	422	1.75	17.25
2019-04-07 22:00:00	422	1.75	17.25
2019-04-07 23:00:00	209	0.33	8.5
2019-04-07 23:00:00	209	0.33	8.5
2019-04-08 00:00:00	156	0.11	5.89
2019-04-08 00:00:00	156	0.11	5.89
2019-04-08 01:00:00	63	0	1.75
2019-04-08 01:00:00	63	0	1.75
2019-04-08 02:00:00	50	0	1.08
2019-04-08 02:00:00	50	0	1.08
2019-04-08 03:00:00	29	0	0.42
2019-04-08 03:00:00	29	0	0.42
2019-04-08 04:00:00	60	0	1.42
2019-04-08 04:00:00	60	0	1.42
2019-04-08 05:00:00	213	0.84	8
2019-04-08 05:00:00	213	0.84	8
2019-04-08 06:00:00	1037	8.75	41
2019-04-08 06:00:00	1037	8.75	41
2019-04-08 07:00:00	1470	42.17	69.5
2019-04-08 07:00:00	1470	42.17	69.5
2019-04-08 08:00:00	1263	14.34	55.75
2019-04-08 08:00:00	1263	14.34	55.75
2019-04-08 09:00:00	1257	9.67	54.83
2019-04-08 09:00:00	1257	9.67	54.83
2019-04-08 10:00:00	1048	8.17	46.58
2019-04-08 10:00:00	1048	8.17	46.58
2019-04-08 11:00:00	769	6.34	30.84
2019-04-08 11:00:00	769	6.34	30.84
2019-04-08 12:00:00	1189	16.58	51.75
2019-04-08 12:00:00	1189	16.58	51.75
2019-04-08 13:00:00	1396	20.59	63.17
2019-04-08 13:00:00	1396	20.59	63.17
2019-04-08 14:00:00	1271	16.75	55.59
2019-04-08 14:00:00	1271	16.75	55.59
2019-04-08 15:00:00	1383	14.67	60.5
2019-04-08 15:00:00	1383	14.67	60.5
2019-04-08 16:00:00	1456	25.83	64.75
2019-04-08 16:00:00	1456	25.83	64.75
2019-04-08 17:00:00	1484	46	70.83
2019-04-08 17:00:00	1484	46	70.83
2019-04-08 18:00:00	1426	49	68.83
2019-04-08 18:00:00	1426	49	68.83
2019-04-08 19:00:00	1318	34	62.58
2019-04-08 19:00:00	1318	34	62.58
2019-04-08 20:00:00	858	7.42	38.84
2019-04-08 20:00:00	858	7.42	38.84
2019-04-08 21:00:00	728	4.5	30.08
2019-04-08 21:00:00	728	4.5	30.08
2019-04-08 22:00:00	576	2.83	24
2019-04-08 22:00:00	576	2.83	24
2019-04-08 23:00:00	226	0.5	9.84
2019-04-08 23:00:00	226	0.5	9.84
2019-04-09 00:00:00	116	0.11	4
2019-04-09 00:00:00	116	0.11	4
2019-04-09 01:00:00	51	0	1.08
2019-04-09 01:00:00	51	0	1.08
2019-04-09 02:00:00	28	0	0.5
2019-04-09 02:00:00	28	0	0.5
2019-04-09 03:00:00	26	0	0
2019-04-09 03:00:00	26	0	0
2019-04-09 04:00:00	39	0	0.67
2019-04-09 04:00:00	39	0	0.67
2019-04-09 05:00:00	197	1.17	6.67
2019-04-09 05:00:00	197	1.17	6.67
2019-04-09 06:00:00	986	8.5	39.42
2019-04-09 06:00:00	986	8.5	39.42
2019-04-09 07:00:00	1469	46.92	69.5
2019-04-09 07:00:00	1469	46.92	69.5
2019-04-09 08:00:00	1224	10.58	53.92
2019-04-09 08:00:00	1224	10.58	53.92
2019-04-09 09:00:00	1170	10.42	51.59
2019-04-09 09:00:00	1170	10.42	51.59
2019-04-09 10:00:00	1194	8.75	50.84
2019-04-09 10:00:00	1194	8.75	50.84
2019-04-09 11:00:00	1334	10.25	57
2019-04-09 11:00:00	1334	10.25	57
2019-04-09 12:00:00	1494	26.42	67
2019-04-09 12:00:00	1494	26.42	67
2019-04-09 13:00:00	1477	21.67	65.75
2019-04-09 13:00:00	1477	21.67	65.75
2019-04-09 14:00:00	1381	15.84	60.42
2019-04-09 14:00:00	1381	15.84	60.42
2019-04-09 15:00:00	1412	21.33	62.92
2019-04-09 15:00:00	1412	21.33	62.92
2019-04-09 16:00:00	1454	24	65.42
2019-04-09 16:00:00	1454	24	65.42
2019-04-09 17:00:00	1498	45.59	70.42
2019-04-09 17:00:00	1498	45.59	70.42
2019-04-09 18:00:00	1411	51.75	69
2019-04-09 18:00:00	1411	51.75	69
2019-04-09 19:00:00	1272	25.34	59.83
2019-04-09 19:00:00	1272	25.34	59.83
2019-04-09 20:00:00	896	7.09	39.25
2019-04-09 20:00:00	896	7.09	39.25
2019-04-09 21:00:00	748	4.33	31.75
2019-04-09 21:00:00	748	4.33	31.75
2019-04-09 22:00:00	653	3.33	27
2019-04-09 22:00:00	653	3.33	27
2019-04-09 23:00:00	321	1.42	13.75
2019-04-09 23:00:00	321	1.42	13.75
2019-04-10 00:00:00	161	0.22	6.11
2019-04-10 00:00:00	161	0.22	6.11
2019-04-10 01:00:00	61	0	1.83
2019-04-10 01:00:00	61	0	1.83
2019-04-10 02:00:00	29	0	0.17
2019-04-10 02:00:00	29	0	0.17
2019-04-10 03:00:00	27	0	0.33
2019-04-10 03:00:00	27	0	0.33
2019-04-10 04:00:00	36	0.92	1.92
2019-04-10 04:00:00	36	0.92	1.92
2019-04-10 05:00:00	178	1.42	6.42
2019-04-10 05:00:00	178	1.42	6.42
2019-04-10 06:00:00	1005	8.17	40
2019-04-10 06:00:00	1005	8.17	40
2019-04-10 07:00:00	1466	40.25	68.58
2019-04-10 07:00:00	1466	40.25	68.58
2019-04-10 08:00:00	1244	13.42	55.25
2019-04-10 08:00:00	1244	13.42	55.25
2019-04-10 09:00:00	1275	12.25	55.5
2019-04-10 09:00:00	1275	12.25	55.5
2019-04-10 10:00:00	1269	9.25	54.42
2019-04-10 10:00:00	1269	9.25	54.42
2019-04-10 11:00:00	1410	14.17	61.42
2019-04-10 11:00:00	1410	14.17	61.42
2019-04-10 12:00:00	1504	17.83	66.08
2019-04-10 12:00:00	1504	17.83	66.08
2019-04-10 13:00:00	1396	19.17	62.08
2019-04-10 13:00:00	1396	19.17	62.08
2019-04-10 14:00:00	1325	18.67	59.5
2019-04-10 14:00:00	1325	18.67	59.5
2019-04-10 15:00:00	1397	17.83	61.25
2019-04-10 15:00:00	1397	17.83	61.25
2019-04-10 16:00:00	1435	25	63.75
2019-04-10 16:00:00	1435	25	63.75
2019-04-10 17:00:00	1499	42.25	70.08
2019-04-10 17:00:00	1499	42.25	70.08
2019-04-10 18:00:00	1441	49.58	69.67
2019-04-10 18:00:00	1441	49.58	69.67
2019-04-10 19:00:00	1330	28.83	62.42
2019-04-10 19:00:00	1330	28.83	62.42
2019-04-10 20:00:00	880	6.83	39.17
2019-04-10 20:00:00	880	6.83	39.17
2019-04-10 21:00:00	744	4.34	30.92
2019-04-10 21:00:00	744	4.34	30.92
2019-04-10 22:00:00	675	3.67	27.75
2019-04-10 22:00:00	675	3.67	27.75
2019-04-10 23:00:00	336	1.33	14.42
2019-04-10 23:00:00	336	1.33	14.42
2019-04-11 00:00:00	189	0.56	7.45
2019-04-11 00:00:00	189	0.56	7.45
2019-04-11 01:00:00	60	0	1.59
2019-04-11 01:00:00	60	0	1.59
2019-04-11 02:00:00	31	0	0.25
2019-04-11 02:00:00	31	0	0.25
2019-04-11 03:00:00	19	0	0.34
2019-04-11 03:00:00	19	0	0.34
2019-04-11 04:00:00	29	0	0.08
2019-04-11 04:00:00	29	0	0.08
2019-04-11 05:00:00	175	0.58	5.5
2019-04-11 05:00:00	175	0.58	5.5
2019-04-11 06:00:00	998	9.42	39.92
2019-04-11 06:00:00	998	9.42	39.92
2019-04-11 07:00:00	1439	39.42	68.17
2019-04-11 07:00:00	1439	39.42	68.17
2019-04-11 08:00:00	1259	11.83	54.67
2019-04-11 08:00:00	1259	11.83	54.67
2019-04-11 09:00:00	1228	10.75	53.34
2019-04-11 09:00:00	1228	10.75	53.34
2019-04-11 10:00:00	1245	9.67	53.25
2019-04-11 10:00:00	1245	9.67	53.25
2019-04-11 11:00:00	1315	10.5	56.58
2019-04-11 11:00:00	1315	10.5	56.58
2019-04-11 12:00:00	1505	15	65.25
2019-04-11 12:00:00	1505	15	65.25
2019-04-11 13:00:00	1449	16.67	64.25
2019-04-11 13:00:00	1449	16.67	64.25
2019-04-11 14:00:00	1301	14.42	56.67
2019-04-11 14:00:00	1301	14.42	56.67
2019-04-11 15:00:00	1489	25.75	67.17
2019-04-11 15:00:00	1489	25.75	67.17
2019-04-11 16:00:00	1462	21.08	64.58
2019-04-11 16:00:00	1462	21.08	64.58
2019-04-11 17:00:00	1531	44.08	71.59
2019-04-11 17:00:00	1531	44.08	71.59
2019-04-11 18:00:00	1398	51.5	68.75
2019-04-11 18:00:00	1398	51.5	68.75
2019-04-11 19:00:00	1390	49.83	68.75
2019-04-11 19:00:00	1390	49.83	68.75
2019-04-11 20:00:00	1179	10.92	50.25
2019-04-11 20:00:00	1179	10.92	50.25
2019-04-11 21:00:00	868	5.5	38.84
2019-04-11 21:00:00	868	5.5	38.84
2019-04-11 22:00:00	766	4.08	32
2019-04-11 22:00:00	766	4.08	32
2019-04-11 23:00:00	442	1.92	19.25
2019-04-11 23:00:00	442	1.92	19.25
2019-04-12 00:00:00	233	0.67	9.33
2019-04-12 00:00:00	233	0.67	9.33
2019-04-12 01:00:00	85	0	2.92
2019-04-12 01:00:00	85	0	2.92
2019-04-12 02:00:00	55	0	1.42
2019-04-12 02:00:00	55	0	1.42
2019-04-12 03:00:00	50	0	1.17
2019-04-12 03:00:00	50	0	1.17
2019-04-12 04:00:00	66	0	1.75
2019-04-12 04:00:00	66	0	1.75
2019-04-12 05:00:00	141	0.17	4.25
2019-04-12 05:00:00	141	0.17	4.25
2019-04-12 06:00:00	936	7.5	36.92
2019-04-12 06:00:00	936	7.5	36.92
2019-04-12 07:00:00	1458	46	68.75
2019-04-12 07:00:00	1458	46	68.75
2019-04-12 08:00:00	1229	14.75	56.5
2019-04-12 08:00:00	1229	14.75	56.5
2019-04-12 09:00:00	1224	14.42	54.17
2019-04-12 09:00:00	1224	14.42	54.17
2019-04-12 10:00:00	1213	9.84	52.59
2019-04-12 10:00:00	1213	9.84	52.59
2019-04-12 11:00:00	1393	13.09	59.33
2019-04-12 11:00:00	1393	13.09	59.33
2019-04-12 12:00:00	1518	23.25	67.92
2019-04-12 12:00:00	1518	23.25	67.92
2019-04-12 13:00:00	1501	27.5	68.17
2019-04-12 13:00:00	1501	27.5	68.17
2019-04-12 14:00:00	1386	16.67	60
2019-04-12 14:00:00	1386	16.67	60
2019-04-12 15:00:00	1450	23.83	65.25
2019-04-12 15:00:00	1450	23.83	65.25
2019-04-12 16:00:00	1495	28	68.5
2019-04-12 16:00:00	1495	28	68.5
2019-04-12 17:00:00	1464	47.67	69.17
2019-04-12 17:00:00	1464	47.67	69.17
2019-04-12 18:00:00	1419	46.58	68
2019-04-12 18:00:00	1419	46.58	68
2019-04-12 19:00:00	1366	43.42	67.08
2019-04-12 19:00:00	1366	43.42	67.08
2019-04-12 20:00:00	1102	10.25	48.67
2019-04-12 20:00:00	1102	10.25	48.67
2019-04-12 21:00:00	903	5.58	38.67
2019-04-12 21:00:00	903	5.58	38.67
2019-04-12 22:00:00	782	4.5	32.09
2019-04-12 22:00:00	782	4.5	32.09
2019-04-12 23:00:00	550	2.83	23.33
2019-04-12 23:00:00	550	2.83	23.33
2019-04-13 00:00:00	463	2.55	18.89
2019-04-13 00:00:00	463	2.55	18.89
2019-04-13 01:00:00	272	1.08	11.34
2019-04-13 01:00:00	272	1.08	11.34
2019-04-13 02:00:00	142	0.25	5.08
2019-04-13 02:00:00	142	0.25	5.08
2019-04-13 03:00:00	88	0	2.92
2019-04-13 03:00:00	88	0	2.92
2019-04-13 04:00:00	85	0	2.75
2019-04-13 04:00:00	85	0	2.75
2019-04-13 05:00:00	143	0.75	5.5
2019-04-13 05:00:00	143	0.75	5.5
2019-04-13 06:00:00	381	1.92	14.25
2019-04-13 06:00:00	381	1.92	14.25
2019-04-13 07:00:00	664	4.25	27.17
2019-04-13 07:00:00	664	4.25	27.17
2019-04-13 08:00:00	829	5.42	34.67
2019-04-13 08:00:00	829	5.42	34.67
2019-04-13 09:00:00	1009	12.25	43.59
2019-04-13 09:00:00	1009	12.25	43.59
2019-04-13 10:00:00	1075	10.84	47.17
2019-04-13 10:00:00	1075	10.84	47.17
2019-04-13 11:00:00	1261	11.34	53.92
2019-04-13 11:00:00	1261	11.34	53.92
2019-04-13 12:00:00	1347	14.75	58.42
2019-04-13 12:00:00	1347	14.75	58.42
2019-04-13 13:00:00	1309	14.33	58.08
2019-04-13 13:00:00	1309	14.33	58.08
2019-04-13 14:00:00	1069	8.5	47.67
2019-04-13 14:00:00	1069	8.5	47.67
2019-04-13 15:00:00	1128	10.75	47.67
2019-04-13 15:00:00	1128	10.75	47.67
2019-04-13 16:00:00	1112	8.5	48.75
2019-04-13 16:00:00	1112	8.5	48.75
2019-04-13 17:00:00	1226	9.17	53
2019-04-13 17:00:00	1226	9.17	53
2019-04-13 18:00:00	1165	9.42	49.84
2019-04-13 18:00:00	1165	9.42	49.84
2019-04-13 19:00:00	1103	9	48.09
2019-04-13 19:00:00	1103	9	48.09
2019-04-13 20:00:00	851	5.09	36.83
2019-04-13 20:00:00	851	5.09	36.83
2019-04-13 21:00:00	735	4.25	30.5
2019-04-13 21:00:00	735	4.25	30.5
2019-04-13 22:00:00	689	4	28.42
2019-04-13 22:00:00	689	4	28.42
2019-04-13 23:00:00	587	2.92	24.33
2019-04-13 23:00:00	587	2.92	24.33
2019-04-14 00:00:00	440	2.22	18.22
2019-04-14 00:00:00	440	2.22	18.22
2019-04-14 01:00:00	240	0.83	9.75
2019-04-14 01:00:00	240	0.83	9.75
2019-04-14 02:00:00	197	0.42	7.75
2019-04-14 02:00:00	197	0.42	7.75
2019-04-14 03:00:00	117	0.08	4.17
2019-04-14 03:00:00	117	0.08	4.17
2019-04-14 04:00:00	143	0.17	5.08
2019-04-14 04:00:00	143	0.17	5.08
2019-04-14 05:00:00	114	0.25	3.92
2019-04-14 05:00:00	114	0.25	3.92
2019-04-14 06:00:00	267	1.25	10
2019-04-14 06:00:00	267	1.25	10
2019-04-14 07:00:00	374	1.59	14.75
2019-04-14 07:00:00	374	1.59	14.75
2019-04-14 08:00:00	441	2.33	17.67
2019-04-14 08:00:00	441	2.33	17.67
2019-04-14 09:00:00	709	4.92	29.09
2019-04-14 09:00:00	709	4.92	29.09
2019-04-14 10:00:00	728	4.58	30.67
2019-04-14 10:00:00	728	4.58	30.67
2019-04-14 11:00:00	895	5.67	36.83
2019-04-14 11:00:00	895	5.67	36.83
2019-04-14 12:00:00	1112	8	47.5
2019-04-14 12:00:00	1112	8	47.5
2019-04-14 13:00:00	973	6.25	41.67
2019-04-14 13:00:00	973	6.25	41.67
2019-04-14 14:00:00	771	6.75	33.59
2019-04-14 14:00:00	771	6.75	33.59
2019-04-14 15:00:00	936	5.83	38.84
2019-04-14 15:00:00	936	5.83	38.84
2019-04-14 16:00:00	757	4.58	32.5
2019-04-14 16:00:00	757	4.58	32.5
2019-04-14 17:00:00	747	4.75	31.5
2019-04-14 17:00:00	747	4.75	31.5
2019-04-14 18:00:00	908	6.33	37.59
2019-04-14 18:00:00	908	6.33	37.59
2019-04-14 19:00:00	906	6.25	39.08
2019-04-14 19:00:00	906	6.25	39.08
2019-04-14 20:00:00	742	4.33	31.92
2019-04-14 20:00:00	742	4.33	31.92
2019-04-14 21:00:00	504	2.25	20.67
2019-04-14 21:00:00	504	2.25	20.67
2019-04-14 22:00:00	329	1	13.58
2019-04-14 22:00:00	329	1	13.58
2019-04-14 23:00:00	284	0.75	11.33
2019-04-14 23:00:00	284	0.75	11.33
2019-04-15 00:00:00	135	0	5.11
2019-04-15 00:00:00	135	0	5.11
2019-04-15 01:00:00	61	0	1.5
2019-04-15 01:00:00	61	0	1.5
2019-04-15 02:00:00	41	0	0.84
2019-04-15 02:00:00	41	0	0.84
2019-04-15 03:00:00	26	0	0.17
2019-04-15 03:00:00	26	0	0.17
2019-04-15 04:00:00	50	0	1.09
2019-04-15 04:00:00	50	0	1.09
2019-04-15 05:00:00	232	1.75	8.42
2019-04-15 05:00:00	232	1.75	8.42
2019-04-15 06:00:00	1005	8.17	39.67
2019-04-15 06:00:00	1005	8.17	39.67
2019-04-15 07:00:00	1461	41.84	68.83
2019-04-15 07:00:00	1461	41.84	68.83
2019-04-15 08:00:00	1323	12.75	58.17
2019-04-15 08:00:00	1323	12.75	58.17
2019-04-15 09:00:00	1298	10.75	56.75
2019-04-15 09:00:00	1298	10.75	56.75
2019-04-15 10:00:00	1236	9.92	53.42
2019-04-15 10:00:00	1236	9.92	53.42
2019-04-15 11:00:00	1301	9.83	55.25
2019-04-15 11:00:00	1301	9.83	55.25
2019-04-15 12:00:00	1466	17.17	64.5
2019-04-15 12:00:00	1466	17.17	64.5
2019-04-15 13:00:00	1348	14.34	59.75
2019-04-15 13:00:00	1348	14.34	59.75
2019-04-15 14:00:00	1287	17.92	56.25
2019-04-15 14:00:00	1287	17.92	56.25
2019-04-15 15:00:00	1442	17.25	63.42
2019-04-15 15:00:00	1442	17.25	63.42
2019-04-15 16:00:00	1394	32.58	64.17
2019-04-15 16:00:00	1394	32.58	64.17
2019-04-15 17:00:00	1402	46.25	67.34
2019-04-15 17:00:00	1402	46.25	67.34
2019-04-15 18:00:00	1362	42.42	65.33
2019-04-15 18:00:00	1362	42.42	65.33
2019-04-15 19:00:00	1311	39.5	64.25
2019-04-15 19:00:00	1311	39.5	64.25
2019-04-15 20:00:00	971	11.67	43.5
2019-04-15 20:00:00	971	11.67	43.5
2019-04-15 21:00:00	707	4	29.59
2019-04-15 21:00:00	707	4	29.59
2019-04-15 22:00:00	512	2.58	21.59
2019-04-15 22:00:00	512	2.58	21.59
2019-04-15 23:00:00	235	0.42	9.42
2019-04-15 23:00:00	235	0.42	9.42
2019-04-16 00:00:00	107	0.22	4.11
2019-04-16 00:00:00	107	0.22	4.11
2019-04-16 01:00:00	43	0	0.92
2019-04-16 01:00:00	43	0	0.92
2019-04-16 02:00:00	27	0	0.08
2019-04-16 02:00:00	27	0	0.08
2019-04-16 03:00:00	18	0	0.08
2019-04-16 03:00:00	18	0	0.08
2019-04-16 04:00:00	40	0.83	2.42
2019-04-16 04:00:00	40	0.83	2.42
2019-04-16 05:00:00	209	1.08	7
2019-04-16 05:00:00	209	1.08	7
2019-04-16 06:00:00	939	8.25	37.75
2019-04-16 06:00:00	939	8.25	37.75
2019-04-16 07:00:00	1479	47.67	69.5
2019-04-16 07:00:00	1479	47.67	69.5
2019-04-16 08:00:00	1218	13.25	54.5
2019-04-16 08:00:00	1218	13.25	54.5
2019-04-16 09:00:00	1202	17.25	54.08
2019-04-16 09:00:00	1202	17.25	54.08
2019-04-16 10:00:00	1188	10.84	51.58
2019-04-16 10:00:00	1188	10.84	51.58
2019-04-16 11:00:00	1308	16.5	56.75
2019-04-16 11:00:00	1308	16.5	56.75
2019-04-16 12:00:00	1385	12.08	60
2019-04-16 12:00:00	1385	12.08	60
2019-04-16 13:00:00	1447	20.42	64.58
2019-04-16 13:00:00	1447	20.42	64.58
2019-04-16 14:00:00	1338	14.67	59.08
2019-04-16 14:00:00	1338	14.67	59.08
2019-04-16 15:00:00	1436	15.17	62.33
2019-04-16 15:00:00	1436	15.17	62.33
2019-04-16 16:00:00	1468	25.42	65.5
2019-04-16 16:00:00	1468	25.42	65.5
2019-04-16 17:00:00	1500	48.59	71.42
2019-04-16 17:00:00	1500	48.59	71.42
2019-04-16 18:00:00	1397	48.92	68
2019-04-16 18:00:00	1397	48.92	68
2019-04-16 19:00:00	1372	38.83	65.33
2019-04-16 19:00:00	1372	38.83	65.33
2019-04-16 20:00:00	1020	8.67	45.42
2019-04-16 20:00:00	1020	8.67	45.42
2019-04-16 21:00:00	805	4.92	34
2019-04-16 21:00:00	805	4.92	34
2019-04-16 22:00:00	571	3.09	24.33
2019-04-16 22:00:00	571	3.09	24.33
2019-04-16 23:00:00	297	1.08	12.25
2019-04-16 23:00:00	297	1.08	12.25
2019-04-17 00:00:00	148	3.55	8.11
2019-04-17 00:00:00	148	3.55	8.11
2019-04-17 01:00:00	68	0	2.09
2019-04-17 01:00:00	68	0	2.09
2019-04-17 02:00:00	24	0	0.33
2019-04-17 02:00:00	24	0	0.33
2019-04-17 03:00:00	38	0	0.67
2019-04-17 03:00:00	38	0	0.67
2019-04-17 04:00:00	44	0	1
2019-04-17 04:00:00	44	0	1
2019-04-17 05:00:00	180	1.5	6.75
2019-04-17 05:00:00	180	1.5	6.75
2019-04-17 06:00:00	973	9.09	38.59
2019-04-17 06:00:00	973	9.09	38.59
2019-04-17 07:00:00	1420	52.58	69.17
2019-04-17 07:00:00	1420	52.58	69.17
2019-04-17 08:00:00	1256	15.33	56.84
2019-04-17 08:00:00	1256	15.33	56.84
2019-04-17 09:00:00	1270	17.09	56.33
2019-04-17 09:00:00	1270	17.09	56.33
2019-04-17 10:00:00	1221	9.42	52.67
2019-04-17 10:00:00	1221	9.42	52.67
2019-04-17 11:00:00	1243	12.34	54.09
2019-04-17 11:00:00	1243	12.34	54.09
2019-04-17 12:00:00	1434	21.75	62.92
2019-04-17 12:00:00	1434	21.75	62.92
2019-04-17 13:00:00	1495	34.17	68.92
2019-04-17 13:00:00	1495	34.17	68.92
2019-04-17 14:00:00	1327	16.33	58.83
2019-04-17 14:00:00	1327	16.33	58.83
2019-04-17 15:00:00	1335	15.84	58.17
2019-04-17 15:00:00	1335	15.84	58.17
2019-04-17 16:00:00	1519	27.67	68.17
2019-04-17 16:00:00	1519	27.67	68.17
2019-04-17 17:00:00	1458	39.84	68.67
2019-04-17 17:00:00	1458	39.84	68.67
2019-04-17 18:00:00	1400	49.67	68.09
2019-04-17 18:00:00	1400	49.67	68.09
2019-04-17 19:00:00	1375	32.42	64.5
2019-04-17 19:00:00	1375	32.42	64.5
2019-04-17 20:00:00	1010	8.25	44.92
2019-04-17 20:00:00	1010	8.25	44.92
2019-04-17 21:00:00	786	4.5	32.92
2019-04-17 21:00:00	786	4.5	32.92
2019-04-17 22:00:00	607	3.17	25.67
2019-04-17 22:00:00	607	3.17	25.67
2019-04-17 23:00:00	347	1.34	14.83
2019-04-17 23:00:00	347	1.34	14.83
2019-04-18 00:00:00	220	0.67	8.56
2019-04-18 00:00:00	220	0.67	8.56
2019-04-18 01:00:00	101	0	3.33
2019-04-18 01:00:00	101	0	3.33
2019-04-18 02:00:00	47	0	1.09
2019-04-18 02:00:00	47	0	1.09
2019-04-18 03:00:00	50	0	1.17
2019-04-18 03:00:00	50	0	1.17
2019-04-18 04:00:00	49	0	1.17
2019-04-18 04:00:00	49	0	1.17
2019-04-18 05:00:00	189	1.75	6.75
2019-04-18 05:00:00	189	1.75	6.75
2019-04-18 06:00:00	826	6.09	32.42
2019-04-18 06:00:00	826	6.09	32.42
2019-04-18 07:00:00	1259	13.84	54.92
2019-04-18 07:00:00	1259	13.84	54.92
2019-04-18 08:00:00	1242	11	53.83
2019-04-18 08:00:00	1242	11	53.83
2019-04-18 09:00:00	1220	9.67	52.67
2019-04-18 09:00:00	1220	9.67	52.67
2019-04-18 10:00:00	1205	8.92	51.59
2019-04-18 10:00:00	1205	8.92	51.59
2019-04-18 11:00:00	1290	10.17	55.25
2019-04-18 11:00:00	1290	10.17	55.25
2019-04-18 12:00:00	1235	10.25	53.75
2019-04-18 12:00:00	1235	10.25	53.75
2019-04-18 13:00:00	1260	9.33	54.58
2019-04-18 13:00:00	1260	9.33	54.58
2019-04-18 14:00:00	1328	14	58.09
2019-04-18 14:00:00	1328	14	58.09
2019-04-18 15:00:00	1374	21.92	61.25
2019-04-18 15:00:00	1374	21.92	61.25
2019-04-18 16:00:00	1455	24	64.92
2019-04-18 16:00:00	1455	24	64.92
2019-04-18 17:00:00	1511	25.92	67.34
2019-04-18 17:00:00	1511	25.92	67.34
2019-04-18 18:00:00	1371	30.83	64.25
2019-04-18 18:00:00	1371	30.83	64.25
2019-04-18 19:00:00	1122	10.84	49.83
2019-04-18 19:00:00	1122	10.84	49.83
2019-04-18 20:00:00	907	6	39.25
2019-04-18 20:00:00	907	6	39.25
2019-04-18 21:00:00	719	4.08	30.42
2019-04-18 21:00:00	719	4.08	30.42
2019-04-18 22:00:00	584	3.17	23.83
2019-04-18 22:00:00	584	3.17	23.83
2019-04-18 23:00:00	508	2.25	21.33
2019-04-18 23:00:00	508	2.25	21.33
2019-04-19 00:00:00	407	2.22	16.56
2019-04-19 00:00:00	407	2.22	16.56
2019-04-19 01:00:00	172	0.25	6.58
2019-04-19 01:00:00	172	0.25	6.58
2019-04-19 02:00:00	113	0	3.83
2019-04-19 02:00:00	113	0	3.83
2019-04-19 03:00:00	102	0	3.5
2019-04-19 03:00:00	102	0	3.5
2019-04-19 04:00:00	74	0	2.17
2019-04-19 04:00:00	74	0	2.17
2019-04-19 05:00:00	148	0.17	4.92
2019-04-19 05:00:00	148	0.17	4.92
2019-04-19 06:00:00	304	1.67	12.17
2019-04-19 06:00:00	304	1.67	12.17
2019-04-19 07:00:00	324	1.25	12.83
2019-04-19 07:00:00	324	1.25	12.83
2019-04-19 08:00:00	381	2.08	15.42
2019-04-19 08:00:00	381	2.08	15.42
2019-04-19 09:00:00	504	3	20.67
2019-04-19 09:00:00	504	3	20.67
2019-04-19 10:00:00	589	4.34	24.67
2019-04-19 10:00:00	589	4.34	24.67
2019-04-19 11:00:00	654	4.25	26.58
2019-04-19 11:00:00	654	4.25	26.58
2019-04-19 12:00:00	699	4.5	29.17
2019-04-19 12:00:00	699	4.5	29.17
2019-04-19 13:00:00	599	3.83	24.67
2019-04-19 13:00:00	599	3.83	24.67
2019-04-19 14:00:00	538	3.25	22.5
2019-04-19 14:00:00	538	3.25	22.5
2019-04-19 15:00:00	507	3	20.83
2019-04-19 15:00:00	507	3	20.83
2019-04-19 16:00:00	526	3.67	21.67
2019-04-19 16:00:00	526	3.67	21.67
2019-04-19 17:00:00	608	4	25.17
2019-04-19 17:00:00	608	4	25.17
2019-04-19 18:00:00	648	4.33	27.34
2019-04-19 18:00:00	648	4.33	27.34
2019-04-19 19:00:00	545	3.08	22.17
2019-04-19 19:00:00	545	3.08	22.17
2019-04-19 20:00:00	414	2.25	17.08
2019-04-19 20:00:00	414	2.25	17.08
2019-04-19 21:00:00	325	1.17	13.58
2019-04-19 21:00:00	325	1.17	13.58
2019-04-19 22:00:00	327	1.08	12.5
2019-04-19 22:00:00	327	1.08	12.5
2019-04-19 23:00:00	248	0.75	10.08
2019-04-19 23:00:00	248	0.75	10.08
2019-04-20 00:00:00	191	0.56	7.45
2019-04-20 00:00:00	191	0.56	7.45
2019-04-20 01:00:00	124	0.08	4.92
2019-04-20 01:00:00	124	0.08	4.92
2019-04-20 02:00:00	78	0	2.25
2019-04-20 02:00:00	78	0	2.25
2019-04-20 03:00:00	43	0	0.75
2019-04-20 03:00:00	43	0	0.75
2019-04-20 04:00:00	46	0	0.83
2019-04-20 04:00:00	46	0	0.83
2019-04-20 05:00:00	84	0	2.5
2019-04-20 05:00:00	84	0	2.5
2019-04-20 06:00:00	277	1.33	10.09
2019-04-20 06:00:00	277	1.33	10.09
2019-04-20 07:00:00	353	1.67	13.92
2019-04-20 07:00:00	353	1.67	13.92
2019-04-20 08:00:00	449	4.5	18.5
2019-04-20 08:00:00	449	4.5	18.5
2019-04-20 09:00:00	623	4	25.17
2019-04-20 09:00:00	623	4	25.17
2019-04-20 10:00:00	808	5.33	33.58
2019-04-20 10:00:00	808	5.33	33.58
2019-04-20 11:00:00	876	6	36.67
2019-04-20 11:00:00	876	6	36.67
2019-04-20 12:00:00	938	8.42	40.42
2019-04-20 12:00:00	938	8.42	40.42
2019-04-20 13:00:00	810	6.5	35.08
2019-04-20 13:00:00	810	6.5	35.08
2019-04-20 14:00:00	739	4.42	30.67
2019-04-20 14:00:00	739	4.42	30.67
2019-04-20 15:00:00	747	4.84	31.75
2019-04-20 15:00:00	747	4.84	31.75
2019-04-20 16:00:00	651	3.33	26.75
2019-04-20 16:00:00	651	3.33	26.75
2019-04-20 17:00:00	613	4.25	25.92
2019-04-20 17:00:00	613	4.25	25.92
2019-04-20 18:00:00	705	4.17	28.58
2019-04-20 18:00:00	705	4.17	28.58
2019-04-20 19:00:00	710	4.17	30.08
2019-04-20 19:00:00	710	4.17	30.08
2019-04-20 20:00:00	574	3	24
2019-04-20 20:00:00	574	3	24
2019-04-20 21:00:00	477	2.5	19.5
2019-04-20 21:00:00	477	2.5	19.5
2019-04-20 22:00:00	456	2.09	18.67
2019-04-20 22:00:00	456	2.09	18.67
2019-04-20 23:00:00	420	1.75	17.08
2019-04-20 23:00:00	420	1.75	17.08
2019-04-21 00:00:00	276	1.22	11.45
2019-04-21 00:00:00	276	1.22	11.45
2019-04-21 01:00:00	166	0.25	6.5
2019-04-21 01:00:00	166	0.25	6.5
2019-04-21 02:00:00	104	0	3.42
2019-04-21 02:00:00	104	0	3.42
2019-04-21 03:00:00	90	0	2.84
2019-04-21 03:00:00	90	0	2.84
2019-04-21 04:00:00	99	0	3.33
2019-04-21 04:00:00	99	0	3.33
2019-04-21 05:00:00	123	0.08	3.83
2019-04-21 05:00:00	123	0.08	3.83
2019-04-21 06:00:00	277	1.09	10.25
2019-04-21 06:00:00	277	1.09	10.25
2019-04-21 07:00:00	299	1.17	11.92
2019-04-21 07:00:00	299	1.17	11.92
2019-04-21 08:00:00	385	1.75	15.59
2019-04-21 08:00:00	385	1.75	15.59
2019-04-21 09:00:00	499	3.08	20
2019-04-21 09:00:00	499	3.08	20
2019-04-21 10:00:00	594	3.25	24.08
2019-04-21 10:00:00	594	3.25	24.08
2019-04-21 11:00:00	775	4.25	31.75
2019-04-21 11:00:00	775	4.25	31.75
2019-04-21 12:00:00	894	5.25	37.58
2019-04-21 12:00:00	894	5.25	37.58
2019-04-21 13:00:00	798	4.42	33.92
2019-04-21 13:00:00	798	4.42	33.92
2019-04-21 14:00:00	614	3.08	25.09
2019-04-21 14:00:00	614	3.08	25.09
2019-04-21 15:00:00	682	3.67	28.25
2019-04-21 15:00:00	682	3.67	28.25
2019-04-21 16:00:00	741	4.25	30.84
2019-04-21 16:00:00	741	4.25	30.84
2019-04-21 17:00:00	796	4.84	33.17
2019-04-21 17:00:00	796	4.84	33.17
2019-04-21 18:00:00	823	5.25	34.25
2019-04-21 18:00:00	823	5.25	34.25
2019-04-21 19:00:00	767	4.84	32.42
2019-04-21 19:00:00	767	4.84	32.42
2019-04-21 20:00:00	717	4.67	30.17
2019-04-21 20:00:00	717	4.67	30.17
2019-04-21 21:00:00	536	2.84	22.92
2019-04-21 21:00:00	536	2.84	22.92
2019-04-21 22:00:00	324	0.92	13.34
2019-04-21 22:00:00	324	0.92	13.34
2019-04-21 23:00:00	277	0.75	10.92
2019-04-21 23:00:00	277	0.75	10.92
2019-04-22 00:00:00	147	0.11	5.67
2019-04-22 00:00:00	147	0.11	5.67
2019-04-22 01:00:00	79	0	2.25
2019-04-22 01:00:00	79	0	2.25
2019-04-22 02:00:00	51	0	1.42
2019-04-22 02:00:00	51	0	1.42
2019-04-22 03:00:00	39	0	0.59
2019-04-22 03:00:00	39	0	0.59
2019-04-22 04:00:00	51	0.83	2.5
2019-04-22 04:00:00	51	0.83	2.5
2019-04-22 05:00:00	234	1.42	8.34
2019-04-22 05:00:00	234	1.42	8.34
2019-04-22 06:00:00	1024	9.17	40.75
2019-04-22 06:00:00	1024	9.17	40.75
2019-04-22 07:00:00	1456	45.92	69.5
2019-04-22 07:00:00	1456	45.92	69.5
2019-04-22 08:00:00	1206	13.42	53.92
2019-04-22 08:00:00	1206	13.42	53.92
2019-04-22 09:00:00	1124	8.92	48.5
2019-04-22 09:00:00	1124	8.92	48.5
2019-04-22 10:00:00	1090	8	47
2019-04-22 10:00:00	1090	8	47
2019-04-22 11:00:00	1246	9.08	53
2019-04-22 11:00:00	1246	9.08	53
2019-04-22 12:00:00	1480	19.25	64.5
2019-04-22 12:00:00	1480	19.25	64.5
2019-04-22 13:00:00	1415	20.67	63.67
2019-04-22 13:00:00	1415	20.67	63.67
2019-04-22 14:00:00	1287	15.58	56.75
2019-04-22 14:00:00	1287	15.58	56.75
2019-04-22 15:00:00	1351	16.08	59.67
2019-04-22 15:00:00	1351	16.08	59.67
2019-04-22 16:00:00	1402	23.17	62.5
2019-04-22 16:00:00	1402	23.17	62.5
2019-04-22 17:00:00	1483	44.42	69.92
2019-04-22 17:00:00	1483	44.42	69.92
2019-04-22 18:00:00	1427	47.17	68.75
2019-04-22 18:00:00	1427	47.17	68.75
2019-04-22 19:00:00	1357	33.33	64.09
2019-04-22 19:00:00	1357	33.33	64.09
2019-04-22 20:00:00	909	6.83	39.83
2019-04-22 20:00:00	909	6.83	39.83
2019-04-22 21:00:00	688	3.83	29
2019-04-22 21:00:00	688	3.83	29
2019-04-22 22:00:00	497	2.34	21.25
2019-04-22 22:00:00	497	2.34	21.25
2019-04-22 23:00:00	247	0.58	10.08
2019-04-22 23:00:00	247	0.58	10.08
2019-04-23 00:00:00	85	0	3
2019-04-23 00:00:00	85	0	3
2019-04-23 01:00:00	54	0	1.33
2019-04-23 01:00:00	54	0	1.33
2019-04-23 02:00:00	28	0	0.33
2019-04-23 02:00:00	28	0	0.33
2019-04-23 03:00:00	28	0	0.25
2019-04-23 03:00:00	28	0	0.25
2019-04-23 04:00:00	37	0	0.67
2019-04-23 04:00:00	37	0	0.67
2019-04-23 05:00:00	301	2.83	12.83
2019-04-23 05:00:00	301	2.83	12.83
2019-04-23 06:00:00	945	7.58	37.92
2019-04-23 06:00:00	945	7.58	37.92
2019-04-23 07:00:00	1461	53.17	69.84
2019-04-23 07:00:00	1461	53.17	69.84
2019-04-23 08:00:00	1200	13.25	53.67
2019-04-23 08:00:00	1200	13.25	53.67
2019-04-23 09:00:00	1288	12.25	56.42
2019-04-23 09:00:00	1288	12.25	56.42
2019-04-23 10:00:00	1237	9.5	53.25
2019-04-23 10:00:00	1237	9.5	53.25
2019-04-23 11:00:00	1350	13.75	58.83
2019-04-23 11:00:00	1350	13.75	58.83
2019-04-23 12:00:00	1484	23.67	66.42
2019-04-23 12:00:00	1484	23.67	66.42
2019-04-23 13:00:00	1433	15.17	63
2019-04-23 13:00:00	1433	15.17	63
2019-04-23 14:00:00	1339	17.75	59
2019-04-23 14:00:00	1339	17.75	59
2019-04-23 15:00:00	1414	19.67	63.08
2019-04-23 15:00:00	1414	19.67	63.08
2019-04-23 16:00:00	1482	19.67	64.84
2019-04-23 16:00:00	1482	19.67	64.84
2019-04-23 17:00:00	1470	44.75	69.83
2019-04-23 17:00:00	1470	44.75	69.83
2019-04-23 18:00:00	1440	47.25	69
2019-04-23 18:00:00	1440	47.25	69
2019-04-23 19:00:00	1278	22.34	59.08
2019-04-23 19:00:00	1278	22.34	59.08
2019-04-23 20:00:00	876	5.67	38.42
2019-04-23 20:00:00	876	5.67	38.42
2019-04-23 21:00:00	752	4.33	31.09
2019-04-23 21:00:00	752	4.33	31.09
2019-04-23 22:00:00	584	3	24.84
2019-04-23 22:00:00	584	3	24.84
2019-04-23 23:00:00	305	1.17	12.58
2019-04-23 23:00:00	305	1.17	12.58
2019-04-24 00:00:00	231	0.67	9.33
2019-04-24 00:00:00	231	0.67	9.33
2019-04-24 01:00:00	53	0	1.5
2019-04-24 01:00:00	53	0	1.5
2019-04-24 02:00:00	19	0	0.08
2019-04-24 02:00:00	19	0	0.08
2019-04-24 03:00:00	29	0	0.17
2019-04-24 03:00:00	29	0	0.17
2019-04-24 04:00:00	30	0	0.25
2019-04-24 04:00:00	30	0	0.25
2019-04-24 05:00:00	196	1.33	6.92
2019-04-24 05:00:00	196	1.33	6.92
2019-04-24 06:00:00	952	7.75	37.17
2019-04-24 06:00:00	952	7.75	37.17
2019-04-24 07:00:00	1387	44.34	67.33
2019-04-24 07:00:00	1387	44.34	67.33
2019-04-24 08:00:00	1168	10.5	51.75
2019-04-24 08:00:00	1168	10.5	51.75
2019-04-24 09:00:00	1262	12	54.25
2019-04-24 09:00:00	1262	12	54.25
2019-04-24 10:00:00	1104	8	47.92
2019-04-24 10:00:00	1104	8	47.92
2019-04-24 11:00:00	1303	10	55.25
2019-04-24 11:00:00	1303	10	55.25
2019-04-24 12:00:00	1472	17.25	64.5
2019-04-24 12:00:00	1472	17.25	64.5
2019-04-24 13:00:00	1435	26.42	64.92
2019-04-24 13:00:00	1435	26.42	64.92
2019-04-24 14:00:00	1377	25.75	62
2019-04-24 14:00:00	1377	25.75	62
2019-04-24 15:00:00	1334	18.5	59.83
2019-04-24 15:00:00	1334	18.5	59.83
2019-04-24 16:00:00	1457	19.58	64.67
2019-04-24 16:00:00	1457	19.58	64.67
2019-04-24 17:00:00	1493	38.75	68.17
2019-04-24 17:00:00	1493	38.75	68.17
2019-04-24 18:00:00	1425	46	68.83
2019-04-24 18:00:00	1425	46	68.83
2019-04-24 19:00:00	1332	33.17	63.75
2019-04-24 19:00:00	1332	33.17	63.75
2019-04-24 20:00:00	989	7	42.42
2019-04-24 20:00:00	989	7	42.42
2019-04-24 21:00:00	718	4	31
2019-04-24 21:00:00	718	4	31
2019-04-24 22:00:00	641	3.34	26.92
2019-04-24 22:00:00	641	3.34	26.92
2019-04-24 23:00:00	318	1.25	13.42
2019-04-24 23:00:00	318	1.25	13.42
2019-04-25 00:00:00	181	0.55	7.11
2019-04-25 00:00:00	181	0.55	7.11
2019-04-25 01:00:00	76	0.08	2.34
2019-04-25 01:00:00	76	0.08	2.34
2019-04-25 02:00:00	21	0	0.42
2019-04-25 02:00:00	21	0	0.42
2019-04-25 03:00:00	31	0	0.25
2019-04-25 03:00:00	31	0	0.25
2019-04-25 04:00:00	29	0.42	1.17
2019-04-25 04:00:00	29	0.42	1.17
2019-04-25 05:00:00	191	0.84	6.59
2019-04-25 05:00:00	191	0.84	6.59
2019-04-25 06:00:00	978	7.92	38.92
2019-04-25 06:00:00	978	7.92	38.92
2019-04-25 07:00:00	1455	46.58	69.58
2019-04-25 07:00:00	1455	46.58	69.58
2019-04-25 08:00:00	1249	15.92	55.83
2019-04-25 08:00:00	1249	15.92	55.83
2019-04-25 09:00:00	1304	16.58	57.59
2019-04-25 09:00:00	1304	16.58	57.59
2019-04-25 10:00:00	1168	10.25	50.84
2019-04-25 10:00:00	1168	10.25	50.84
2019-04-25 11:00:00	1382	10.75	59.08
2019-04-25 11:00:00	1382	10.75	59.08
2019-04-25 12:00:00	1516	17	66.08
2019-04-25 12:00:00	1516	17	66.08
2019-04-25 13:00:00	1501	21.75	67.25
2019-04-25 13:00:00	1501	21.75	67.25
2019-04-25 14:00:00	1351	16.92	59.17
2019-04-25 14:00:00	1351	16.92	59.17
2019-04-25 15:00:00	1452	24.58	65.08
2019-04-25 15:00:00	1452	24.58	65.08
2019-04-25 16:00:00	1428	20.25	63.75
2019-04-25 16:00:00	1428	20.25	63.75
2019-04-25 17:00:00	1507	44.5	70.42
2019-04-25 17:00:00	1507	44.5	70.42
2019-04-25 18:00:00	1427	51.83	69.75
2019-04-25 18:00:00	1427	51.83	69.75
2019-04-25 19:00:00	1286	34.08	62.17
2019-04-25 19:00:00	1286	34.08	62.17
2019-04-25 20:00:00	1015	7.58	44.17
2019-04-25 20:00:00	1015	7.58	44.17
2019-04-25 21:00:00	810	4.75	34.59
2019-04-25 21:00:00	810	4.75	34.59
2019-04-25 22:00:00	773	4.34	32.25
2019-04-25 22:00:00	773	4.34	32.25
2019-04-25 23:00:00	420	1.75	17.58
2019-04-25 23:00:00	420	1.75	17.58
2019-04-26 00:00:00	240	0.66	9.89
2019-04-26 00:00:00	240	0.66	9.89
2019-04-26 01:00:00	103	0	3.75
2019-04-26 01:00:00	103	0	3.75
2019-04-26 02:00:00	47	0	0.83
2019-04-26 02:00:00	47	0	0.83
2019-04-26 03:00:00	43	0	0.92
2019-04-26 03:00:00	43	0	0.92
2019-04-26 04:00:00	54	0	1.25
2019-04-26 04:00:00	54	0	1.25
2019-04-26 05:00:00	210	2.58	7.75
2019-04-26 05:00:00	210	2.58	7.75
2019-04-26 06:00:00	967	8.83	38.5
2019-04-26 06:00:00	967	8.83	38.5
2019-04-26 07:00:00	1471	41.17	68.58
2019-04-26 07:00:00	1471	41.17	68.58
2019-04-26 08:00:00	1224	12.42	54.5
2019-04-26 08:00:00	1224	12.42	54.5
2019-04-26 09:00:00	1233	11.58	54.17
2019-04-26 09:00:00	1233	11.58	54.17
2019-04-26 10:00:00	1249	9.67	53.25
2019-04-26 10:00:00	1249	9.67	53.25
2019-04-26 11:00:00	1360	13.67	59
2019-04-26 11:00:00	1360	13.67	59
2019-04-26 12:00:00	1539	26.75	68.83
2019-04-26 12:00:00	1539	26.75	68.83
2019-04-26 13:00:00	1482	43.58	70.25
2019-04-26 13:00:00	1482	43.58	70.25
2019-04-26 14:00:00	1331	25.42	60.5
2019-04-26 14:00:00	1331	25.42	60.5
2019-04-26 15:00:00	1413	25.25	63.17
2019-04-26 15:00:00	1413	25.25	63.17
2019-04-26 16:00:00	1509	30.59	68.5
2019-04-26 16:00:00	1509	30.59	68.5
2019-04-26 17:00:00	1482	47.5	70.5
2019-04-26 17:00:00	1482	47.5	70.5
2019-04-26 18:00:00	1485	49.92	71.34
2019-04-26 18:00:00	1485	49.92	71.34
2019-04-26 19:00:00	1320	28.83	61.92
2019-04-26 19:00:00	1320	28.83	61.92
2019-04-26 20:00:00	1064	8.75	46.5
2019-04-26 20:00:00	1064	8.75	46.5
2019-04-26 21:00:00	898	6.42	39
2019-04-26 21:00:00	898	6.42	39
2019-04-26 22:00:00	807	4.84	33.83
2019-04-26 22:00:00	807	4.84	33.83
2019-04-26 23:00:00	492	2.42	20.92
2019-04-26 23:00:00	492	2.42	20.92
2019-04-27 00:00:00	439	2.45	18
2019-04-27 00:00:00	439	2.45	18
2019-04-27 01:00:00	224	0.59	9.58
2019-04-27 01:00:00	224	0.59	9.58
2019-04-27 02:00:00	128	0.08	4.75
2019-04-27 02:00:00	128	0.08	4.75
2019-04-27 03:00:00	144	0.08	5.17
2019-04-27 03:00:00	144	0.08	5.17
2019-04-27 04:00:00	88	0	2.92
2019-04-27 04:00:00	88	0	2.92
2019-04-27 05:00:00	120	0.17	4.08
2019-04-27 05:00:00	120	0.17	4.08
2019-04-27 06:00:00	387	2.08	14.33
2019-04-27 06:00:00	387	2.08	14.33
2019-04-27 07:00:00	688	4.5	28.42
2019-04-27 07:00:00	688	4.5	28.42
2019-04-27 08:00:00	847	6.58	35.59
2019-04-27 08:00:00	847	6.58	35.59
2019-04-27 09:00:00	1031	7.75	44
2019-04-27 09:00:00	1031	7.75	44
2019-04-27 10:00:00	1104	9.83	47.33
2019-04-27 10:00:00	1104	9.83	47.33
2019-04-27 11:00:00	1200	8.58	51
2019-04-27 11:00:00	1200	8.58	51
2019-04-27 12:00:00	1295	26	59.25
2019-04-27 12:00:00	1295	26	59.25
2019-04-27 13:00:00	1203	12.25	52.83
2019-04-27 13:00:00	1203	12.25	52.83
2019-04-27 14:00:00	1047	8.17	45.75
2019-04-27 14:00:00	1047	8.17	45.75
2019-04-27 15:00:00	990	6.59	42.17
2019-04-27 15:00:00	990	6.59	42.17
2019-04-27 16:00:00	1033	6.5	43.83
2019-04-27 16:00:00	1033	6.5	43.83
2019-04-27 17:00:00	1038	7.42	44.58
2019-04-27 17:00:00	1038	7.42	44.58
2019-04-27 18:00:00	1093	7.34	46.92
2019-04-27 18:00:00	1093	7.34	46.92
2019-04-27 19:00:00	974	6.67	42
2019-04-27 19:00:00	974	6.67	42
2019-04-27 20:00:00	804	5.58	34.08
2019-04-27 20:00:00	804	5.58	34.08
2019-04-27 21:00:00	743	4.08	31.42
2019-04-27 21:00:00	743	4.08	31.42
2019-04-27 22:00:00	587	3.25	24.34
2019-04-27 22:00:00	587	3.25	24.34
2019-04-27 23:00:00	571	2.75	23.42
2019-04-27 23:00:00	571	2.75	23.42
2019-04-28 00:00:00	435	2.55	18.22
2019-04-28 00:00:00	435	2.55	18.22
2019-04-28 01:00:00	312	1.42	12.83
2019-04-28 01:00:00	312	1.42	12.83
2019-04-28 02:00:00	237	0.75	9.09
2019-04-28 02:00:00	237	0.75	9.09
2019-04-28 03:00:00	178	0.33	6.75
2019-04-28 03:00:00	178	0.33	6.75
2019-04-28 04:00:00	112	0	4.08
2019-04-28 04:00:00	112	0	4.08
2019-04-28 05:00:00	128	0.17	4.25
2019-04-28 05:00:00	128	0.17	4.25
2019-04-28 06:00:00	276	3.5	10.75
2019-04-28 06:00:00	276	3.5	10.75
2019-04-28 07:00:00	412	2.09	16.5
2019-04-28 07:00:00	412	2.09	16.5
2019-04-28 08:00:00	488	2.58	19.75
2019-04-28 08:00:00	488	2.58	19.75
2019-04-28 09:00:00	698	7	29.42
2019-04-28 09:00:00	698	7	29.42
2019-04-28 10:00:00	679	3.59	28
2019-04-28 10:00:00	679	3.59	28
2019-04-28 11:00:00	880	5.25	36.17
2019-04-28 11:00:00	880	5.25	36.17
2019-04-28 12:00:00	1095	7.17	46.58
2019-04-28 12:00:00	1095	7.17	46.58
2019-04-28 13:00:00	978	6.33	42.58
2019-04-28 13:00:00	978	6.33	42.58
2019-04-28 14:00:00	798	4.75	33.42
2019-04-28 14:00:00	798	4.75	33.42
2019-04-28 15:00:00	819	4.75	34.33
2019-04-28 15:00:00	819	4.75	34.33
2019-04-28 16:00:00	794	4.67	33.58
2019-04-28 16:00:00	794	4.67	33.58
2019-04-28 17:00:00	866	5.75	36
2019-04-28 17:00:00	866	5.75	36
2019-04-28 18:00:00	958	6.75	40.58
2019-04-28 18:00:00	958	6.75	40.58
2019-04-28 19:00:00	876	6.09	37.92
2019-04-28 19:00:00	876	6.09	37.92
2019-04-28 20:00:00	741	4.58	31
2019-04-28 20:00:00	741	4.58	31
2019-04-28 21:00:00	491	2.58	21
2019-04-28 21:00:00	491	2.58	21
2019-04-28 22:00:00	336	1.17	13.5
2019-04-28 22:00:00	336	1.17	13.5
2019-04-28 23:00:00	209	0.33	8.09
2019-04-28 23:00:00	209	0.33	8.09
2019-04-29 00:00:00	161	0.33	6
2019-04-29 00:00:00	161	0.33	6
2019-04-29 01:00:00	71	0.08	2.17
2019-04-29 01:00:00	71	0.08	2.17
2019-04-29 02:00:00	39	0	0.67
2019-04-29 02:00:00	39	0	0.67
2019-04-29 03:00:00	34	0	0.5
2019-04-29 03:00:00	34	0	0.5
2019-04-29 04:00:00	53	0.92	1.25
2019-04-29 04:00:00	53	0.92	1.25
2019-04-29 05:00:00	214	0.83	7.5
2019-04-29 05:00:00	214	0.83	7.5
2019-04-29 06:00:00	1006	8.25	40.09
2019-04-29 06:00:00	1006	8.25	40.09
2019-04-29 07:00:00	1429	39.67	67.75
2019-04-29 07:00:00	1429	39.67	67.75
2019-04-29 08:00:00	1272	11	55.33
2019-04-29 08:00:00	1272	11	55.33
2019-04-29 09:00:00	1264	10.75	55.08
2019-04-29 09:00:00	1264	10.75	55.08
2019-04-29 10:00:00	1200	8.92	51.58
2019-04-29 10:00:00	1200	8.92	51.58
2019-04-29 11:00:00	1253	9.09	53.5
2019-04-29 11:00:00	1253	9.09	53.5
2019-04-29 12:00:00	1469	14.25	63.92
2019-04-29 12:00:00	1469	14.25	63.92
2019-04-29 13:00:00	1383	16.17	61.5
2019-04-29 13:00:00	1383	16.17	61.5
2019-04-29 14:00:00	1318	17.67	58.17
2019-04-29 14:00:00	1318	17.67	58.17
2019-04-29 15:00:00	1428	15.59	62.33
2019-04-29 15:00:00	1428	15.59	62.33
2019-04-29 16:00:00	1436	19.67	63.42
2019-04-29 16:00:00	1436	19.67	63.42
2019-04-29 17:00:00	1464	44.09	69.09
2019-04-29 17:00:00	1464	44.09	69.09
2019-04-29 18:00:00	1411	50.42	68.67
2019-04-29 18:00:00	1411	50.42	68.67
2019-04-29 19:00:00	1275	29.34	60.09
2019-04-29 19:00:00	1275	29.34	60.09
2019-04-29 20:00:00	928	7.5	41.17
2019-04-29 20:00:00	928	7.5	41.17
2019-04-29 21:00:00	731	4.17	30.5
2019-04-29 21:00:00	731	4.17	30.5
2019-04-29 22:00:00	573	2.92	24.17
2019-04-29 22:00:00	573	2.92	24.17
2019-04-29 23:00:00	261	0.59	10.92
2019-04-29 23:00:00	261	0.59	10.92
2019-04-30 00:00:00	124	0.22	4.45
2019-04-30 00:00:00	124	0.22	4.45
2019-04-30 01:00:00	53	0	1.33
2019-04-30 01:00:00	53	0	1.33
2019-04-30 02:00:00	32	0	0.33
2019-04-30 02:00:00	32	0	0.33
2019-04-30 03:00:00	23	0	0
2019-04-30 03:00:00	23	0	0
2019-04-30 04:00:00	45	0.5	1.75
2019-04-30 04:00:00	45	0.5	1.75
2019-04-30 05:00:00	186	1.34	6.25
2019-04-30 05:00:00	186	1.34	6.25
2019-04-30 06:00:00	964	7.92	38.25
2019-04-30 06:00:00	964	7.92	38.25
2019-04-30 07:00:00	1467	51.42	70.25
2019-04-30 07:00:00	1467	51.42	70.25
2019-04-30 08:00:00	1262	15.33	56.42
2019-04-30 08:00:00	1262	15.33	56.42
2019-04-30 09:00:00	1246	11.75	54.42
2019-04-30 09:00:00	1246	11.75	54.42
2019-04-30 10:00:00	1193	10.08	51.67
2019-04-30 10:00:00	1193	10.08	51.67
2019-04-30 11:00:00	1389	11.5	59.34
2019-04-30 11:00:00	1389	11.5	59.34
2019-04-30 12:00:00	1524	16.75	66.84
2019-04-30 12:00:00	1524	16.75	66.84
2019-04-30 13:00:00	1444	19.42	64.09
2019-04-30 13:00:00	1444	19.42	64.09
2019-04-30 14:00:00	1366	19.5	60.5
2019-04-30 14:00:00	1366	19.5	60.5
2019-04-30 15:00:00	1445	18.67	63.58
2019-04-30 15:00:00	1445	18.67	63.58
2019-04-30 16:00:00	1518	25.25	68.08
2019-04-30 16:00:00	1518	25.25	68.08
2019-04-30 17:00:00	1487	41.42	69.58
2019-04-30 17:00:00	1487	41.42	69.58
2019-04-30 18:00:00	1402	48.92	68.59
2019-04-30 18:00:00	1402	48.92	68.59
2019-04-30 19:00:00	1149	41.09	58.58
2019-04-30 19:00:00	1149	41.09	58.58
2019-04-30 20:00:00	1120	10.33	48.75
2019-04-30 20:00:00	1120	10.33	48.75
2019-04-30 21:00:00	933	5.92	40
2019-04-30 21:00:00	933	5.92	40
2019-04-30 22:00:00	849	5.25	36
2019-04-30 22:00:00	849	5.25	36
2019-04-30 23:00:00	568	2.67	23.59
2019-04-30 23:00:00	568	2.67	23.59
2019-05-01 00:00:00	457	2.44	19.22
2019-05-01 00:00:00	457	2.44	19.22

## Sheet: PM 06332 02
Data/Hora	Intensidade(carros/hora)	Ocupacao(%)	Carga(%)
2019-04-01 00:00:00	0	5	1
2019-04-01 01:00:00	0	8.58	2.5
2019-04-01 02:00:00	0	8.33	2.67
2019-04-01 03:00:00	0	5.5	1.25
2019-04-01 04:00:00	0	3.17	0.59
2019-04-01 05:00:00	0	0.75	0
2019-04-01 06:00:00	0	0.33	0
2019-04-01 07:00:00	0	0.17	0
2019-04-01 08:00:00	0	0	0
2019-04-01 09:00:00	0	0	0
2019-04-01 10:00:00	0	0	0
2019-04-01 11:00:00	0	0	0
2019-04-01 12:00:00	0	0	0
2019-04-01 13:00:00	0	0.75	0
2019-04-01 14:00:00	0	2.75	0.58
2019-04-01 15:00:00	0	3.67	0.5
2019-04-01 16:00:00	0	3.67	0.5
2019-04-01 17:00:00	0	4.25	0.67
2019-04-01 18:00:00	0	4.75	1.17
2019-04-01 19:00:00	0	5	0.5
2019-04-01 20:00:00	0	5	0.5
2019-04-01 21:00:00	0	4.17	1.25
2019-04-01 22:00:00	0	4.84	0.75
2019-04-01 23:00:00	0	5.09	1.08
2019-04-02 00:00:00	0	6.67	1.67
2019-04-02 01:00:00	0	8.08	2.09
2019-04-02 02:00:00	0	5.92	1.42
2019-04-02 03:00:00	0	4.59	0.75
2019-04-02 04:00:00	0	2.75	0.34
2019-04-02 05:00:00	0	0.75	0
2019-04-02 06:00:00	0	0.34	0
2019-04-02 07:00:00	0	0	0
2019-04-02 08:00:00	0	0	0
2019-04-02 09:00:00	0	0	0
2019-04-02 10:00:00	0	0	0
2019-04-02 11:00:00	0	0	0
2019-04-02 12:00:00	0	0	0
2019-04-02 13:00:00	0	0.59	0
2019-04-02 14:00:00	0	3.67	1
2019-04-02 15:00:00	0	3.25	0.75
2019-04-02 16:00:00	0	3.17	0.67
2019-04-02 17:00:00	0	3.75	0.67
2019-04-02 18:00:00	0	4.84	1.25
2019-04-02 19:00:00	0	4.75	0.92
2019-04-02 20:00:00	0	4.84	0.75
2019-04-02 21:00:00	0	4.25	1.17
2019-04-02 22:00:00	0	4.75	0.59
2019-04-02 23:00:00	0	5.09	1.25
2019-04-03 00:00:00	0	10	2.78
2019-04-03 01:00:00	0	7.08	2.5
2019-04-03 02:00:00	0	8	2.59
2019-04-03 03:00:00	0	5	1.42
2019-04-03 04:00:00	0	2.75	0.25
2019-04-03 05:00:00	0	1.67	0.33
2019-04-03 06:00:00	0	1.34	0.17
2019-04-03 07:00:00	0	1	0.25
2019-04-03 08:00:00	0	1.17	0
2019-04-03 09:00:00	0	0.25	0
2019-04-03 10:00:00	0	0.17	0
2019-04-03 11:00:00	0	0.59	0
2019-04-03 12:00:00	0	1.34	0
2019-04-03 13:00:00	0	2.67	0.5
2019-04-03 14:00:00	0	2.25	0.42
2019-04-03 15:00:00	0	3.75	0.58
2019-04-03 16:00:00	0	4.17	0.75
2019-04-03 17:00:00	0	3.84	0.58
2019-04-03 18:00:00	0	5.08	0.42
2019-04-03 19:00:00	0	5.67	0.84
2019-04-03 20:00:00	0	5	0.84
2019-04-03 21:00:00	0	4.75	0.83
2019-04-03 22:00:00	0	5	1.08
2019-04-03 23:00:00	0	7.17	1.67
2019-04-04 00:00:00	0	10.78	3.22
2019-04-04 01:00:00	0	8.5	2.42
2019-04-04 02:00:00	0	6.42	1.59
2019-04-04 03:00:00	0	5.17	1.33
2019-04-04 04:00:00	0	3.67	0.59
2019-04-04 05:00:00	0	0.92	0.17
2019-04-04 06:00:00	0	0.17	0
2019-04-04 07:00:00	0	0.5	0
2019-04-04 08:00:00	0	0.08	0
2019-04-04 09:00:00	0	0.17	0
2019-04-04 10:00:00	0	0	0
2019-04-04 11:00:00	0	0	0
2019-04-04 12:00:00	0	1.25	0.08
2019-04-04 13:00:00	0	3.08	0.5
2019-04-04 14:00:00	0	3.25	0.5
2019-04-04 15:00:00	0	3.58	0.5
2019-04-04 16:00:00	0	3.75	0.75
2019-04-04 17:00:00	0	4.34	0.75
2019-04-04 18:00:00	0	4.92	0.83
2019-04-04 19:00:00	0	6.59	1.59
2019-04-04 20:00:00	0	5.25	1
2019-04-04 21:00:00	0	4.84	0.92
2019-04-04 22:00:00	0	4.84	0.58
2019-04-04 23:00:00	0	7.5	1.67
2019-04-05 00:00:00	0	10.67	3.11
2019-04-05 01:00:00	0	9	2.92
2019-04-05 02:00:00	0	7.08	1.75
2019-04-05 03:00:00	0	5.08	1.17
2019-04-05 04:00:00	0	2.59	0.25
2019-04-05 05:00:00	0	2.25	0.42
2019-04-05 06:00:00	0	0	0
2019-04-05 07:00:00	0	0.17	0
2019-04-05 08:00:00	0	0	0
2019-04-05 09:00:00	0	0	0
2019-04-05 10:00:00	0	0	0
2019-04-05 11:00:00	0	0	0
2019-04-05 12:00:00	0	0.17	0
2019-04-05 13:00:00	0	2.34	0.67
2019-04-05 14:00:00	0	3.58	0.67
2019-04-05 15:00:00	0	3.67	0.67
2019-04-05 16:00:00	0	2.34	0.5
2019-04-05 17:00:00	0	4.67	0.59
2019-04-05 18:00:00	0	4.34	0.67
2019-04-05 19:00:00	0	7.08	1.59
2019-04-05 20:00:00	0	5.42	0.92
2019-04-05 21:00:00	0	4.84	0.83
2019-04-05 22:00:00	0	4.92	1
2019-04-05 23:00:00	0	8.67	2.25
2019-04-06 00:00:00	0	10.78	3.11
2019-04-06 01:00:00	0	8.92	2.75
2019-04-06 02:00:00	0	7.58	2.5
2019-04-06 03:00:00	0	4.25	0.83
2019-04-06 04:00:00	0	2.25	0.25
2019-04-06 05:00:00	0	1.67	0.25
2019-04-06 06:00:00	0	0	0
2019-04-06 07:00:00	0	0	0
2019-04-06 08:00:00	0	0	0
2019-04-06 09:00:00	0	0	0
2019-04-06 10:00:00	0	0	0
2019-04-06 11:00:00	0	0	0
2019-04-06 12:00:00	0	0.17	0
2019-04-06 13:00:00	0	2.09	0.75
2019-04-06 14:00:00	0	3.67	0.75
2019-04-06 15:00:00	0	2.17	0.42
2019-04-06 16:00:00	0	2.67	0.67
2019-04-06 17:00:00	0	4.25	0.75
2019-04-06 18:00:00	0	4.25	0.83
2019-04-06 19:00:00	0	5.75	1.17
2019-04-06 20:00:00	0	5.92	1.33
2019-04-06 21:00:00	0	4.84	0.75
2019-04-06 22:00:00	0	4.84	1.17
2019-04-06 23:00:00	0	4.84	0.92
2019-04-07 00:00:00	0	4.45	0.89
2019-04-07 01:00:00	0	9.67	3.34
2019-04-07 02:00:00	0	7.08	1.84
2019-04-07 03:00:00	0	5.09	1.17
2019-04-07 04:00:00	0	1.67	0.17
2019-04-07 05:00:00	0	1.75	0.42
2019-04-07 06:00:00	0	0.08	0
2019-04-07 07:00:00	0	0.17	0
2019-04-07 08:00:00	0	0	0
2019-04-07 09:00:00	0	0	0
2019-04-07 10:00:00	0	0	0
2019-04-07 11:00:00	0	0	0
2019-04-07 12:00:00	0	0	0
2019-04-07 13:00:00	0	0.17	0
2019-04-07 14:00:00	0	2.34	0.58
2019-04-07 15:00:00	0	2.34	0.5
2019-04-07 16:00:00	0	3.17	0.5
2019-04-07 17:00:00	0	3.75	0.67
2019-04-07 18:00:00	0	4.17	0.84
2019-04-07 19:00:00	0	4.92	1
2019-04-07 20:00:00	0	4.84	0.58
2019-04-07 21:00:00	0	3.58	1
2019-04-07 22:00:00	0	3.75	0.92
2019-04-07 23:00:00	0	4.67	0.92
2019-04-08 00:00:00	0	4.22	1
2019-04-08 01:00:00	0	8	2.42
2019-04-08 02:00:00	0	6.92	1.75
2019-04-08 03:00:00	0	5.09	1.25
2019-04-08 04:00:00	0	2.17	0.42
2019-04-08 05:00:00	0	0.25	0
2019-04-08 06:00:00	0	0	0
2019-04-08 07:00:00	0	0	0
2019-04-08 08:00:00	0	0	0
2019-04-08 09:00:00	0	0	0
2019-04-08 10:00:00	0	0	0
2019-04-08 11:00:00	0	0	0
2019-04-08 12:00:00	0	0	0
2019-04-08 13:00:00	0	0	0
2019-04-08 14:00:00	0	1.09	0
2019-04-08 15:00:00	0	1.25	0.08
2019-04-08 16:00:00	0	2.25	0.33
2019-04-08 17:00:00	0	1.75	0.08
2019-04-08 18:00:00	0	3.67	0.67
2019-04-08 19:00:00	0	4.34	0.83
2019-04-08 20:00:00	0	4.75	0.92
2019-04-08 21:00:00	0	3.25	0.67
2019-04-08 22:00:00	0	3.67	0.75
2019-04-08 23:00:00	0	4.25	0.58
2019-04-09 00:00:00	0	5.22	0.78
2019-04-09 01:00:00	0	6.25	1
2019-04-09 02:00:00	0	5.42	1.25
2019-04-09 03:00:00	0	4.17	0.67
2019-04-09 04:00:00	0	1.25	0.08
2019-04-09 05:00:00	0	0.17	0
2019-04-09 06:00:00	0	0	0
2019-04-09 07:00:00	0	0	0
2019-04-09 08:00:00	0	0	0
2019-04-09 09:00:00	0	0	0
2019-04-09 10:00:00	0	0	0
2019-04-09 11:00:00	0	0	0
2019-04-09 12:00:00	0	0	0
2019-04-09 13:00:00	0	0	0
2019-04-09 14:00:00	0	1.75	0.08
2019-04-09 15:00:00	0	0.84	0
2019-04-09 16:00:00	0	2.17	0.42
2019-04-09 17:00:00	0	1.75	0.25
2019-04-09 18:00:00	0	3.25	0.58
2019-04-09 19:00:00	0	3.59	1
2019-04-09 20:00:00	0	4.17	0.92
2019-04-09 21:00:00	0	3.17	0.75
2019-04-09 22:00:00	0	3.25	0.67
2019-04-09 23:00:00	0	4.34	0.58
2019-04-10 00:00:00	0	8	1.67
2019-04-10 01:00:00	0	6.58	2.17
2019-04-10 02:00:00	0	7.08	1.84
2019-04-10 03:00:00	0	4.75	0.83
2019-04-10 04:00:00	0	2.34	0.34
2019-04-10 05:00:00	0	0.5	0
2019-04-10 06:00:00	0	0.17	0
2019-04-10 07:00:00	0	0.34	0
2019-04-10 08:00:00	0	0.34	0
2019-04-10 09:00:00	0	0	0
2019-04-10 10:00:00	0	0	0
2019-04-10 11:00:00	0	0.08	0
2019-04-10 12:00:00	0	0.67	0
2019-04-10 13:00:00	0	0.75	0
2019-04-10 14:00:00	0	1.25	0
2019-04-10 15:00:00	0	1.67	0
2019-04-10 16:00:00	0	2.25	0.17
2019-04-10 17:00:00	0	2.25	0.17
2019-04-10 18:00:00	0	3.75	0.75
2019-04-10 19:00:00	0	5	1.09
2019-04-10 20:00:00	0	4.75	0.58
2019-04-10 21:00:00	0	4.75	1.33
2019-04-10 22:00:00	0	4.34	0.92
2019-04-10 23:00:00	0	5.67	1.17
2019-04-11 00:00:00	0	8.78	2.33
2019-04-11 01:00:00	0	7.33	2.34
2019-04-11 02:00:00	0	5.67	1.33
2019-04-11 03:00:00	0	4.92	0.5
2019-04-11 04:00:00	0	2.67	0.75
2019-04-11 05:00:00	0	0.33	0
2019-04-11 06:00:00	0	0	0
2019-04-11 07:00:00	0	0	0
2019-04-11 08:00:00	0	0	0
2019-04-11 09:00:00	0	0	0
2019-04-11 10:00:00	0	0	0
2019-04-11 11:00:00	0	0	0
2019-04-11 12:00:00	0	0.42	0
2019-04-11 13:00:00	0	1.75	0.42
2019-04-11 14:00:00	0	2.25	0.33
2019-04-11 15:00:00	0	2.75	0.59
2019-04-11 16:00:00	0	2.25	0.42
2019-04-11 17:00:00	0	2.25	0.5
2019-04-11 18:00:00	0	4.25	0.58
2019-04-11 19:00:00	0	5.33	1.34
2019-04-11 20:00:00	0	4.92	0.83
2019-04-11 21:00:00	0	4.25	0.58
2019-04-11 22:00:00	0	4.84	1.33
2019-04-11 23:00:00	0	6	1.09
2019-04-12 00:00:00	0	9.22	2.45
2019-04-12 01:00:00	0	9.17	2.84
2019-04-12 02:00:00	0	5.5	1.58
2019-04-12 03:00:00	0	4.59	0.67
2019-04-12 04:00:00	0	1.75	0.25
2019-04-12 05:00:00	0	0.67	0
2019-04-12 06:00:00	0	0	0
2019-04-12 07:00:00	0	0	0
2019-04-12 08:00:00	0	0	0
2019-04-12 09:00:00	0	0	0
2019-04-12 10:00:00	0	0	0
2019-04-12 11:00:00	0	0	0
2019-04-12 12:00:00	0	0	0
2019-04-12 13:00:00	0	0.59	0
2019-04-12 14:00:00	0	2.34	0.67
2019-04-12 15:00:00	0	2.25	0.5
2019-04-12 16:00:00	0	1.25	0.17
2019-04-12 17:00:00	0	3.17	0.75
2019-04-12 18:00:00	0	2.84	0.58
2019-04-12 19:00:00	0	5.5	0.84
2019-04-12 20:00:00	0	4.84	0.5
2019-04-12 21:00:00	0	4.84	1.33
2019-04-12 22:00:00	0	4.84	0.92
2019-04-12 23:00:00	0	6.92	1.67
2019-04-13 00:00:00	0	9.78	2.78
2019-04-13 01:00:00	0	8.5	2.34
2019-04-13 02:00:00	0	7.08	1.67
2019-04-13 03:00:00	0	4.33	0.58
2019-04-13 04:00:00	0	0.75	0
2019-04-13 05:00:00	0	0.75	0
2019-04-13 06:00:00	0	0	0
2019-04-13 07:00:00	0	0	0
2019-04-13 08:00:00	0	0	0
2019-04-13 09:00:00	0	0	0
2019-04-13 10:00:00	0	0	0
2019-04-13 11:00:00	0	0	0
2019-04-13 12:00:00	0	0	0
2019-04-13 13:00:00	0	0.84	0
2019-04-13 14:00:00	0	1.25	0
2019-04-13 15:00:00	0	1.25	0
2019-04-13 16:00:00	0	1.17	0
2019-04-13 17:00:00	0	2.25	0.17
2019-04-13 18:00:00	0	2.84	0.5
2019-04-13 19:00:00	0	4.92	0.59
2019-04-13 20:00:00	0	5.42	0.84
2019-04-13 21:00:00	0	4.09	0.5
2019-04-13 22:00:00	0	3.84	0.67
2019-04-13 23:00:00	0	4.75	1.17
2019-04-14 00:00:00	0	3.45	0.33
2019-04-14 01:00:00	0	9.34	2.75
2019-04-14 02:00:00	0	5.5	1.58
2019-04-14 03:00:00	0	4.42	0.5
2019-04-14 04:00:00	0	1.09	0.17
2019-04-14 05:00:00	0	0.5	0
2019-04-14 06:00:00	0	0	0
2019-04-14 07:00:00	0	0	0
2019-04-14 08:00:00	0	0	0
2019-04-14 09:00:00	0	0	0
2019-04-14 10:00:00	0	0	0
2019-04-14 11:00:00	0	0	0
2019-04-14 12:00:00	0	0	0
2019-04-14 13:00:00	0	0	0
2019-04-14 14:00:00	0	0.67	0
2019-04-14 15:00:00	0	0.75	0
2019-04-14 16:00:00	0	1.75	0.17
2019-04-14 17:00:00	0	2.25	0.42
2019-04-14 18:00:00	0	2.84	0.5
2019-04-14 19:00:00	0	4.34	0.58
2019-04-14 20:00:00	0	4.17	1.25
2019-04-14 21:00:00	0	2.75	0.25
2019-04-14 22:00:00	0	2.25	0.5
2019-04-14 23:00:00	0	3.59	0.5
2019-04-15 00:00:00	0	2.22	0.11
2019-04-15 01:00:00	0	6.42	1.5
2019-04-15 02:00:00	0	5.67	0.92
2019-04-15 03:00:00	0	4.33	0.42
2019-04-15 04:00:00	0	1.17	0.17
2019-04-15 05:00:00	0	0.17	0
2019-04-15 06:00:00	0	0	0
2019-04-15 07:00:00	0	0	0
2019-04-15 08:00:00	0	0	0
2019-04-15 09:00:00	0	0	0
2019-04-15 10:00:00	0	0	0
2019-04-15 11:00:00	0	0	0
2019-04-15 12:00:00	0	0	0
2019-04-15 13:00:00	0	0	0
2019-04-15 14:00:00	0	0.34	0
2019-04-15 15:00:00	0	0.84	0
2019-04-15 16:00:00	0	0.84	0
2019-04-15 17:00:00	0	0.75	0
2019-04-15 18:00:00	0	1.75	0.42
2019-04-15 19:00:00	0	2.75	0.75
2019-04-15 20:00:00	0	3.67	0.75
2019-04-15 21:00:00	0	1.75	0.25
2019-04-15 22:00:00	0	1.25	0.17
2019-04-15 23:00:00	0	3.17	0.5
2019-04-16 00:00:00	0	4.89	1.22
2019-04-16 01:00:00	0	5.17	0.92
2019-04-16 02:00:00	0	5	0.67
2019-04-16 03:00:00	0	4.17	1.17
2019-04-16 04:00:00	0	0.59	0
2019-04-16 05:00:00	0	0	0
2019-04-16 06:00:00	0	0	0
2019-04-16 07:00:00	0	0	0
2019-04-16 08:00:00	0	0	0
2019-04-16 09:00:00	0	0	0
2019-04-16 10:00:00	0	0	0
2019-04-16 11:00:00	0	0	0
2019-04-16 12:00:00	0	0	0
2019-04-16 13:00:00	0	0	0
2019-04-16 14:00:00	0	0.59	0
2019-04-16 15:00:00	0	0.33	0
2019-04-16 16:00:00	0	0.75	0
2019-04-16 17:00:00	0	0.84	0
2019-04-16 18:00:00	0	1.25	0.08
2019-04-16 19:00:00	0	2.17	0.42
2019-04-16 20:00:00	0	2.25	0.59
2019-04-16 21:00:00	0	2.17	0.42
2019-04-16 22:00:00	0	1.34	0.17
2019-04-16 23:00:00	0	3.34	0.58
2019-04-17 00:00:00	0	6.11	1.67
2019-04-17 01:00:00	0	5.84	1.92
2019-04-17 02:00:00	0	5.5	0.84
2019-04-17 03:00:00	0	4.92	0.67
2019-04-17 04:00:00	0	1.25	0.17
2019-04-17 05:00:00	0	0.17	0
2019-04-17 06:00:00	0	0	0
2019-04-17 07:00:00	0	0	0
2019-04-17 08:00:00	0	0	0
2019-04-17 09:00:00	0	0	0
2019-04-17 10:00:00	0	0	0
2019-04-17 11:00:00	0	0	0
2019-04-17 12:00:00	0	0	0
2019-04-17 13:00:00	0	0.17	0
2019-04-17 14:00:00	0	0.33	0
2019-04-17 15:00:00	0	0.84	0
2019-04-17 16:00:00	0	1.17	0.08
2019-04-17 17:00:00	0	0.84	0
2019-04-17 18:00:00	0	2.67	0.58
2019-04-17 19:00:00	0	4.84	0.75
2019-04-17 20:00:00	0	4.17	1
2019-04-17 21:00:00	0	3.67	0.67
2019-04-17 22:00:00	0	3.25	0.75
2019-04-17 23:00:00	0	4.92	1
2019-04-18 00:00:00	0	7.78	1.89
2019-04-18 01:00:00	0	7	2.5
2019-04-18 02:00:00	0	4.84	0.83
2019-04-18 03:00:00	0	4.34	1
2019-04-18 04:00:00	0	1.17	0.17
2019-04-18 05:00:00	0	0.17	0
2019-04-18 06:00:00	0	0	0
2019-04-18 07:00:00	0	0	0
2019-04-18 08:00:00	0	0	0
2019-04-18 09:00:00	0	0	0
2019-04-18 10:00:00	0	0	0
2019-04-18 11:00:00	0	0	0
2019-04-18 12:00:00	0	0	0
2019-04-18 13:00:00	0	0.42	0
2019-04-18 14:00:00	0	0.84	0
2019-04-18 15:00:00	0	0.75	0
2019-04-18 16:00:00	0	0.84	0
2019-04-18 17:00:00	0	0.75	0
2019-04-18 18:00:00	0	2.34	0.58
2019-04-18 19:00:00	0	4.84	0.84
2019-04-18 20:00:00	0	4.17	0.83
2019-04-18 21:00:00	0	2.75	0.25
2019-04-18 22:00:00	0	3.67	0.5
2019-04-18 23:00:00	0	5.25	1.42
2019-04-19 00:00:00	0	7.55	1.78
2019-04-19 01:00:00	0	8.42	2.34
2019-04-19 02:00:00	0	5	1.33
2019-04-19 03:00:00	0	4.17	0.59
2019-04-19 04:00:00	0	0.5	0
2019-04-19 05:00:00	0	0	0
2019-04-19 06:00:00	0	0	0
2019-04-19 07:00:00	0	0	0
2019-04-19 08:00:00	0	0	0
2019-04-19 09:00:00	0	0	0
2019-04-19 10:00:00	0	0	0
2019-04-19 11:00:00	0	0	0
2019-04-19 12:00:00	0	0	0
2019-04-19 13:00:00	0	0.08	0
2019-04-19 14:00:00	0	0.67	0
2019-04-19 15:00:00	0	0.75	0
2019-04-19 16:00:00	0	0.33	0
2019-04-19 17:00:00	0	1.75	0.34
2019-04-19 18:00:00	0	0.84	0
2019-04-19 19:00:00	0	4.42	0.75
2019-04-19 20:00:00	0	4.75	0.59
2019-04-19 21:00:00	0	3.67	0.67
2019-04-19 22:00:00	0	3.17	0.75
2019-04-19 23:00:00	0	5.67	1.09
2019-04-20 00:00:00	0	8.33	2.34
2019-04-20 01:00:00	0	7.92	2.67
2019-04-20 02:00:00	0	5.58	1.25
2019-04-20 03:00:00	0	4.17	0.67
2019-04-20 04:00:00	0	0.17	0
2019-04-20 05:00:00	0	0	0
2019-04-20 06:00:00	0	0	0
2019-04-20 07:00:00	0	0	0
2019-04-20 08:00:00	0	0	0
2019-04-20 09:00:00	0	0	0
2019-04-20 10:00:00	0	0	0
2019-04-20 11:00:00	0	0	0
2019-04-20 12:00:00	0	0	0
2019-04-20 13:00:00	0	0.17	0
2019-04-20 14:00:00	0	0.84	0
2019-04-20 15:00:00	0	0.34	0
2019-04-20 16:00:00	0	0.5	0
2019-04-20 17:00:00	0	1.09	0.25
2019-04-20 18:00:00	0	0.84	0
2019-04-20 19:00:00	0	3.75	0.58
2019-04-20 20:00:00	0	4.84	0.92
2019-04-20 21:00:00	0	2.59	0.67
2019-04-20 22:00:00	0	2.25	0
2019-04-20 23:00:00	0	3.08	0.67
2019-04-21 00:00:00	0	1.56	0
2019-04-21 01:00:00	0	8.09	2.42
2019-04-21 02:00:00	0	5	1.42
2019-04-21 03:00:00	0	3.67	0.5
2019-04-21 04:00:00	0	0.34	0
2019-04-21 05:00:00	0	0.17	0
2019-04-21 06:00:00	0	0	0
2019-04-21 07:00:00	0	0	0
2019-04-21 08:00:00	0	0	0
2019-04-21 09:00:00	0	0	0
2019-04-21 10:00:00	0	0	0
2019-04-21 11:00:00	0	0	0
2019-04-21 12:00:00	0	0	0
2019-04-21 13:00:00	0	0	0
2019-04-21 14:00:00	0	0.17	0
2019-04-21 15:00:00	0	0.42	0
2019-04-21 16:00:00	0	0.5	0
2019-04-21 17:00:00	0	0.84	0
2019-04-21 18:00:00	0	0.84	0
2019-04-21 19:00:00	0	2.75	0.83
2019-04-21 20:00:00	0	3.08	0.5
2019-04-21 21:00:00	0	1.34	0
2019-04-21 22:00:00	0	0.75	0
2019-04-21 23:00:00	0	1.75	0.17
2019-04-22 00:00:00	0	0.78	0
2019-04-22 01:00:00	0	5.33	0.92
2019-04-22 02:00:00	0	5	0.5
2019-04-22 03:00:00	0	4.09	1.25
2019-04-22 04:00:00	0	0.5	0
2019-04-22 05:00:00	0	0	0
2019-04-22 06:00:00	0	0	0
2019-04-22 07:00:00	0	0	0
2019-04-22 08:00:00	0	0	0
2019-04-22 09:00:00	0	0	0
2019-04-22 10:00:00	0	0	0
2019-04-22 11:00:00	0	0	0
2019-04-22 12:00:00	0	0	0
2019-04-22 13:00:00	0	0	0
2019-04-22 14:00:00	0	0	0
2019-04-22 15:00:00	0	0	0
2019-04-22 16:00:00	0	0	0
2019-04-22 17:00:00	0	0.17	0
2019-04-22 18:00:00	0	0.59	0
2019-04-22 19:00:00	0	1.09	0.17
2019-04-22 20:00:00	0	2.25	0.42
2019-04-22 21:00:00	0	0.92	0.17
2019-04-22 22:00:00	0	0.59	0
2019-04-22 23:00:00	0	1.17	0
2019-04-23 00:00:00	0	2.89	0.44
2019-04-23 01:00:00	0	5	0.84
2019-04-23 02:00:00	0	4.75	0.83
2019-04-23 03:00:00	0	3.59	0.59
2019-04-23 04:00:00	0	0.08	0
2019-04-23 05:00:00	0	0	0
2019-04-23 06:00:00	0	0	0
2019-04-23 07:00:00	0	0	0
2019-04-23 08:00:00	0	0	0
2019-04-23 09:00:00	0	0	0
2019-04-23 10:00:00	0	0	0
2019-04-23 11:00:00	0	0	0
2019-04-23 12:00:00	0	0	0
2019-04-23 13:00:00	0	0	0
2019-04-23 14:00:00	0	0	0
2019-04-23 15:00:00	0	0	0
2019-04-23 16:00:00	0	0	0
2019-04-23 17:00:00	0	0	0
2019-04-23 18:00:00	0	0.34	0
2019-04-23 19:00:00	0	0.84	0
2019-04-23 20:00:00	0	1.25	0.08
2019-04-23 21:00:00	0	0.75	0
2019-04-23 22:00:00	0	0.58	0
2019-04-23 23:00:00	0	0.75	0
2019-04-24 00:00:00	0	3.89	0.89
2019-04-24 01:00:00	0	5.67	1.5
2019-04-24 02:00:00	0	4.84	0.59
2019-04-24 03:00:00	0	4.17	1.25
2019-04-24 04:00:00	0	0.92	0.08
2019-04-24 05:00:00	0	0	0
2019-04-24 06:00:00	0	0	0
2019-04-24 07:00:00	0	0	0
2019-04-24 08:00:00	0	0	0
2019-04-24 09:00:00	0	0	0
2019-04-24 10:00:00	0	0	0
2019-04-24 11:00:00	0	0	0
2019-04-24 12:00:00	0	0	0
2019-04-24 13:00:00	0	0	0
2019-04-24 14:00:00	0	0.08	0
2019-04-24 15:00:00	0	0.08	0
2019-04-24 16:00:00	0	0.17	0
2019-04-24 17:00:00	0	0.17	0
2019-04-24 18:00:00	0	0.84	0
2019-04-24 19:00:00	0	3.75	0.75
2019-04-24 20:00:00	0	3.59	0.58
2019-04-24 21:00:00	0	1.75	0.42
2019-04-24 22:00:00	0	1.75	0.34
2019-04-24 23:00:00	0	4.34	0.58
2019-04-25 00:00:00	0	5.33	1.33
2019-04-25 01:00:00	0	6.33	1.92
2019-04-25 02:00:00	0	4.75	0.5
2019-04-25 03:00:00	0	3.67	1.34
2019-04-25 04:00:00	0	0.59	0
2019-04-25 05:00:00	0	0	0
2019-04-25 06:00:00	0	0	0
2019-04-25 07:00:00	0	0	0
2019-04-25 08:00:00	0	0	0
2019-04-25 09:00:00	0	0	0
2019-04-25 10:00:00	0	0	0
2019-04-25 11:00:00	0	0	0
2019-04-25 12:00:00	0	0	0
2019-04-25 13:00:00	0	0.17	0
2019-04-25 14:00:00	0	0.17	0
2019-04-25 15:00:00	0	0.08	0
2019-04-25 16:00:00	0	0	0
2019-04-25 17:00:00	0	0.08	0
2019-04-25 18:00:00	0	0.67	0
2019-04-25 19:00:00	0	3.75	0.83
2019-04-25 20:00:00	0	3.67	0.67
2019-04-25 21:00:00	0	1.25	0
2019-04-25 22:00:00	0	1.25	0
2019-04-25 23:00:00	0	4.34	0.75
2019-04-26 00:00:00	0	5.33	0.56
2019-04-26 01:00:00	0	7.58	1.92
2019-04-26 02:00:00	0	4.84	0.5
2019-04-26 03:00:00	0	4.17	1.25
2019-04-26 04:00:00	0	0.17	0
2019-04-26 05:00:00	0	0	0
2019-04-26 06:00:00	0	0	0
2019-04-26 07:00:00	0	0	0
2019-04-26 08:00:00	0	0	0
2019-04-26 09:00:00	0	0	0
2019-04-26 10:00:00	0	0	0
2019-04-26 11:00:00	0	0	0
2019-04-26 12:00:00	0	0	0
2019-04-26 13:00:00	0	0	0
2019-04-26 14:00:00	0	0.08	0
2019-04-26 15:00:00	0	0.17	0
2019-04-26 16:00:00	0	0.08	0
2019-04-26 17:00:00	0	0.34	0
2019-04-26 18:00:00	0	0.5	0
2019-04-26 19:00:00	0	2.84	0.67
2019-04-26 20:00:00	0	4.08	0.83
2019-04-26 21:00:00	0	2.34	0.34
2019-04-26 22:00:00	0	2.17	0.42
2019-04-26 23:00:00	0	3.92	0.92
2019-04-27 00:00:00	0	6.55	1.44
2019-04-27 01:00:00	0	7.83	2.34
2019-04-27 02:00:00	0	4.92	0.75
2019-04-27 03:00:00	0	3.58	0.67
2019-04-27 04:00:00	0	0.08	0
2019-04-27 05:00:00	0	0	0
2019-04-27 06:00:00	0	0	0
2019-04-27 07:00:00	0	0	0
2019-04-27 08:00:00	0	0	0
2019-04-27 09:00:00	0	0	0
2019-04-27 10:00:00	0	0	0
2019-04-27 11:00:00	0	0	0
2019-04-27 12:00:00	0	0	0
2019-04-27 13:00:00	0	0	0
2019-04-27 14:00:00	0	0	0
2019-04-27 15:00:00	0	0	0
2019-04-27 16:00:00	0	0.08	0
2019-04-27 17:00:00	0	0.17	0
2019-04-27 18:00:00	0	0.17	0
2019-04-27 19:00:00	0	1.67	0
2019-04-27 20:00:00	0	4.25	1.33
2019-04-27 21:00:00	0	2.25	0.17
2019-04-27 22:00:00	0	0.59	0
2019-04-27 23:00:00	0	2.17	0.42
2019-04-28 00:00:00	0	0.89	0
2019-04-28 01:00:00	0	6.75	1.92
2019-04-28 02:00:00	0	4.84	1.42
2019-04-28 03:00:00	0	3.25	0.25
2019-04-28 04:00:00	0	0.08	0
2019-04-28 05:00:00	0	0	0
2019-04-28 06:00:00	0	0	0
2019-04-28 07:00:00	0	0	0
2019-04-28 08:00:00	0	0	0
2019-04-28 09:00:00	0	0	0
2019-04-28 10:00:00	0	0	0
2019-04-28 11:00:00	0	0	0
2019-04-28 12:00:00	0	0	0
2019-04-28 13:00:00	0	0	0
2019-04-28 14:00:00	0	0	0
2019-04-28 15:00:00	0	0	0
2019-04-28 16:00:00	0	0	0
2019-04-28 17:00:00	0	0.17	0
2019-04-28 18:00:00	0	0.17	0
2019-04-28 19:00:00	0	1.09	0
2019-04-28 20:00:00	0	1.75	0.42
2019-04-28 21:00:00	0	0.59	0
2019-04-28 22:00:00	0	0.17	0
2019-04-28 23:00:00	0	0.5	0
2019-04-29 00:00:00	0	0.22	0
2019-04-29 01:00:00	0	4.25	0.75
2019-04-29 02:00:00	0	4.84	0.92
2019-04-29 03:00:00	0	3.17	0.58
2019-04-29 04:00:00	0	0.08	0
2019-04-29 05:00:00	0	0	0
2019-04-29 06:00:00	0	0	0
2019-04-29 07:00:00	0	0	0
2019-04-29 08:00:00	0	0	0
2019-04-29 09:00:00	0	0	0
2019-04-29 10:00:00	0	0	0
2019-04-29 11:00:00	0	0	0
2019-04-29 12:00:00	0	0	0
2019-04-29 13:00:00	0	0	0
2019-04-29 14:00:00	0	0	0
2019-04-29 15:00:00	0	0	0
2019-04-29 16:00:00	0	0	0
2019-04-29 17:00:00	0	0	0
2019-04-29 18:00:00	0	0	0
2019-04-29 19:00:00	0	0.25	0
2019-04-29 20:00:00	0	0.75	0
2019-04-29 21:00:00	0	0.33	0
2019-04-29 22:00:00	0	0	0
2019-04-29 23:00:00	0	0.34	0
2019-04-30 00:00:00	0	1.11	0
2019-04-30 01:00:00	0	3.75	0.58
2019-04-30 02:00:00	0	4.25	1.33
2019-04-30 03:00:00	0	2.17	0.17
2019-04-30 04:00:00	0	0.08	0
2019-04-30 05:00:00	0	0	0
2019-04-30 06:00:00	0	0	0
2019-04-30 07:00:00	0	0	0
2019-04-30 08:00:00	0	0	0
2019-04-30 09:00:00	0	0	0
2019-04-30 10:00:00	0	0	0
2019-04-30 11:00:00	0	0	0
2019-04-30 12:00:00	0	0	0
2019-04-30 13:00:00	0	0	0
2019-04-30 14:00:00	0	0	0
2019-04-30 15:00:00	0	0	0
2019-04-30 16:00:00	0	0	0
2019-04-30 17:00:00	0	0	0
2019-04-30 18:00:00	0	0	0
2019-04-30 19:00:00	0	0.17	0
2019-04-30 20:00:00	0	0.33	0
2019-04-30 21:00:00	0	0.17	0
2019-04-30 22:00:00	0	0	0
2019-04-30 23:00:00	0	0.34	0
2019-05-01 00:00:00	0	1.89	0.44
