# Supplementary material for: Traffic light optimization using non-dominated sorting genetic algorithm (NSGA2)
Source: Sci Rep. 2023 Sep 20;13:15550. doi: 10.1038/s41598-023-38884-2 (PMC10511403; doi:10.1038/s41598-023-38884-2)
Supplement: Supplementary file 1 — Supplementary Information. [file 41598_2023_38884_MOESM1_ESM.zip › dadosBHTrans/dados BHTrans 2019/xls/Raul_Soares.xls]

## Sheet: PM 02060 04
Data/Hora	Intensidade(carros/hora)	Ocupacao(%)	Carga(%)
2019-04-01 00:00:00	0	0	0
2019-04-01 01:00:00	0	0	0
2019-04-01 02:00:00	0	0	0
2019-04-01 03:00:00	0	0	0
2019-04-01 04:00:00	0	0	0
2019-04-01 05:00:00	0	0	0
2019-04-01 06:00:00	0	0	0
2019-04-01 07:00:00	0	0	0
2019-04-01 08:00:00	0	0	0
2019-04-01 09:00:00	0	0	0
2019-04-01 10:00:00	0	0	0
2019-04-01 11:00:00	0	0	0
2019-04-01 12:00:00	0	0	0
2019-04-01 13:00:00	0	0	0
2019-04-01 14:00:00	0	0	0
2019-04-01 15:00:00	0	0	0
2019-04-01 16:00:00	0	0	0
2019-04-01 17:00:00	0	0	0
2019-04-01 18:00:00	0	0	0
2019-04-01 19:00:00	0	0	0
2019-04-01 20:00:00	0	0	0
2019-04-01 21:00:00	0	0	0
2019-04-01 22:00:00	0	0	0
2019-04-01 23:00:00	0	0	0
2019-04-02 00:00:00	0	0	0
2019-04-02 01:00:00	0	0	0
2019-04-02 02:00:00	0	0	0
2019-04-02 03:00:00	0	0	0
2019-04-02 04:00:00	0	0	0
2019-04-02 05:00:00	0	0	0
2019-04-02 06:00:00	0	0	0
2019-04-02 07:00:00	0	0	0
2019-04-02 08:00:00	0	0	0
2019-04-02 09:00:00	0	0	0
2019-04-02 10:00:00	0	0	0
2019-04-02 11:00:00	0	0	0
2019-04-02 12:00:00	0	0	0
2019-04-02 13:00:00	0	0	0
2019-04-02 14:00:00	0	0	0
2019-04-02 15:00:00	0	0	0
2019-04-02 16:00:00	0	0	0
2019-04-02 17:00:00	0	0	0
2019-04-02 18:00:00	0	0	0
2019-04-02 19:00:00	0	0	0
2019-04-02 20:00:00	0	0	0
2019-04-02 21:00:00	0	0	0
2019-04-02 22:00:00	0	0	0
2019-04-02 23:00:00	0	0	0
2019-04-03 00:00:00	0	0	0
2019-04-03 01:00:00	0	0	0
2019-04-03 02:00:00	0	0	0
2019-04-03 03:00:00	0	0	0
2019-04-03 04:00:00	0	0	0
2019-04-03 05:00:00	0	0	0
2019-04-03 06:00:00	0	0	0
2019-04-03 07:00:00	0	0	0
2019-04-03 08:00:00	0	0	0
2019-04-03 09:00:00	0	0	0
2019-04-03 10:00:00	0	0	0
2019-04-03 11:00:00	0	0	0
2019-04-03 12:00:00	0	0	0
2019-04-03 13:00:00	0	0	0
2019-04-03 14:00:00	0	0	0
2019-04-03 15:00:00	0	0	0
2019-04-03 16:00:00	0	0	0
2019-04-03 17:00:00	0	0	0
2019-04-03 18:00:00	0	0	0
2019-04-03 19:00:00	0	0	0
2019-04-03 20:00:00	0	0	0
2019-04-03 21:00:00	0	0	0
2019-04-03 22:00:00	0	0	0
2019-04-03 23:00:00	0	0	0
2019-04-04 00:00:00	0	0	0
2019-04-04 01:00:00	0	0	0
2019-04-04 02:00:00	0	0	0
2019-04-04 03:00:00	0	0	0
2019-04-04 04:00:00	0	0	0
2019-04-04 05:00:00	0	0	0
2019-04-04 06:00:00	0	0	0
2019-04-04 07:00:00	0	0	0
2019-04-04 08:00:00	0	0	0
2019-04-04 09:00:00	0	0	0
2019-04-04 10:00:00	0	0	0
2019-04-04 11:00:00	0	0	0
2019-04-04 12:00:00	0	0	0
2019-04-04 13:00:00	0	0	0
2019-04-04 14:00:00	0	0	0
2019-04-04 15:00:00	0	0	0
2019-04-04 16:00:00	0	0	0
2019-04-04 17:00:00	0	0	0
2019-04-04 18:00:00	0	0	0
2019-04-04 19:00:00	0	0	0
2019-04-04 20:00:00	0	0	0
2019-04-04 21:00:00	0	0	0
2019-04-04 22:00:00	0	0	0
2019-04-04 23:00:00	0	0	0
2019-04-05 00:00:00	0	0	0
2019-04-05 01:00:00	0	0	0
2019-04-05 02:00:00	0	0	0
2019-04-05 03:00:00	0	0	0
2019-04-05 04:00:00	0	0	0
2019-04-05 05:00:00	0	0	0
2019-04-05 06:00:00	0	0	0
2019-04-05 07:00:00	0	0	0
2019-04-05 08:00:00	0	0	0
2019-04-05 09:00:00	0	0	0
2019-04-05 10:00:00	0	0	0
2019-04-05 11:00:00	0	0	0
2019-04-05 12:00:00	0	0	0
2019-04-05 13:00:00	0	0	0
2019-04-05 14:00:00	0	0	0
2019-04-05 15:00:00	0	0	0
2019-04-05 16:00:00	0	0	0
2019-04-05 17:00:00	0	0	0
2019-04-05 18:00:00	0	0	0
2019-04-05 19:00:00	0	0	0
2019-04-05 20:00:00	0	0	0
2019-04-05 21:00:00	0	0	0
2019-04-05 22:00:00	0	0	0
2019-04-05 23:00:00	0	0	0
2019-04-06 00:00:00	0	0	0
2019-04-06 01:00:00	0	0	0
2019-04-06 02:00:00	0	0	0
2019-04-06 03:00:00	0	0	0
2019-04-06 04:00:00	0	0	0
2019-04-06 05:00:00	0	0	0
2019-04-06 06:00:00	0	0	0
2019-04-06 07:00:00	0	0	0
2019-04-06 08:00:00	0	0	0
2019-04-06 09:00:00	0	0	0
2019-04-06 10:00:00	0	0	0
2019-04-06 11:00:00	0	0	0
2019-04-06 12:00:00	0	0	0
2019-04-06 13:00:00	0	0	0
2019-04-06 14:00:00	0	0	0
2019-04-06 15:00:00	0	0	0
2019-04-06 16:00:00	0	0	0
2019-04-06 17:00:00	0	0	0
2019-04-06 18:00:00	0	0	0
2019-04-06 19:00:00	0	0	0
2019-04-06 20:00:00	0	0	0
2019-04-06 21:00:00	0	0	0
2019-04-06 22:00:00	0	0	0
2019-04-06 23:00:00	0	0	0
2019-04-07 00:00:00	0	0	0
2019-04-07 01:00:00	0	0	0
2019-04-07 02:00:00	0	0	0
2019-04-07 03:00:00	0	0	0
2019-04-07 04:00:00	0	0	0
2019-04-07 05:00:00	0	0	0
2019-04-07 06:00:00	0	0	0
2019-04-07 07:00:00	0	0	0
2019-04-07 08:00:00	0	0	0
2019-04-07 09:00:00	0	0	0
2019-04-07 10:00:00	0	0	0
2019-04-07 11:00:00	0	0	0
2019-04-07 12:00:00	0	0	0
2019-04-07 13:00:00	0	0	0
2019-04-07 14:00:00	0	0	0
2019-04-07 15:00:00	0	0	0
2019-04-07 16:00:00	0	0	0
2019-04-07 17:00:00	0	0	0
2019-04-07 18:00:00	0	0	0
2019-04-07 19:00:00	0	0	0
2019-04-07 20:00:00	0	0	0
2019-04-07 21:00:00	0	0	0
2019-04-07 22:00:00	0	0	0
2019-04-07 23:00:00	0	0	0
2019-04-08 00:00:00	0	0	0
2019-04-08 01:00:00	0	0	0
2019-04-08 02:00:00	0	0	0
2019-04-08 03:00:00	0	0	0
2019-04-08 04:00:00	0	0	0
2019-04-08 05:00:00	0	0	0
2019-04-08 06:00:00	0	0	0
2019-04-08 07:00:00	0	0	0
2019-04-08 08:00:00	0	0	0
2019-04-08 09:00:00	0	0	0
2019-04-08 10:00:00	0	0	0
2019-04-08 11:00:00	0	0	0
2019-04-08 12:00:00	0	0	0
2019-04-08 13:00:00	0	0	0
2019-04-08 14:00:00	0	0	0
2019-04-08 15:00:00	0	0	0
2019-04-08 16:00:00	0	0	0
2019-04-08 17:00:00	0	0	0
2019-04-08 18:00:00	0	0	0
2019-04-08 19:00:00	0	0	0
2019-04-08 20:00:00	0	0	0
2019-04-08 21:00:00	0	0	0
2019-04-08 22:00:00	0	0	0
2019-04-08 23:00:00	0	0	0
2019-04-09 00:00:00	0	0	0
2019-04-09 01:00:00	0	0	0
2019-04-09 02:00:00	0	0	0
2019-04-09 03:00:00	0	0	0
2019-04-09 04:00:00	0	0	0
2019-04-09 05:00:00	0	0	0
2019-04-09 06:00:00	0	0	0
2019-04-09 07:00:00	0	0	0
2019-04-09 08:00:00	0	0	0
2019-04-09 09:00:00	0	0	0
2019-04-09 10:00:00	0	0	0
2019-04-09 11:00:00	0	0	0
2019-04-09 12:00:00	0	0	0
2019-04-09 13:00:00	0	0	0
2019-04-09 14:00:00	0	0	0
2019-04-09 15:00:00	0	0	0
2019-04-09 16:00:00	0	0	0
2019-04-09 17:00:00	0	0	0
2019-04-09 18:00:00	0	0	0
2019-04-09 19:00:00	0	0	0
2019-04-09 20:00:00	0	0	0
2019-04-09 21:00:00	0	0	0
2019-04-09 22:00:00	0	0	0
2019-04-09 23:00:00	0	0	0
2019-04-10 00:00:00	0	0	0
2019-04-10 01:00:00	0	0	0
2019-04-10 02:00:00	0	0	0
2019-04-10 03:00:00	0	0	0
2019-04-10 04:00:00	0	0	0
2019-04-10 05:00:00	0	0	0
2019-04-10 06:00:00	0	0	0
2019-04-10 07:00:00	0	0	0
2019-04-10 08:00:00	0	0	0
2019-04-10 09:00:00	0	0	0
2019-04-10 10:00:00	0	0	0
2019-04-10 11:00:00	0	0	0
2019-04-10 12:00:00	0	0	0
2019-04-10 13:00:00	0	0	0
2019-04-10 14:00:00	0	0	0
2019-04-10 15:00:00	0	0	0
2019-04-10 16:00:00	0	0	0
2019-04-10 17:00:00	0	0	0
2019-04-10 18:00:00	0	0	0
2019-04-10 19:00:00	0	0	0
2019-04-10 20:00:00	0	0	0
2019-04-10 21:00:00	0	0	0
2019-04-10 22:00:00	0	0	0
2019-04-10 23:00:00	0	0	0
2019-04-11 00:00:00	0	0	0
2019-04-11 01:00:00	0	0	0
2019-04-11 02:00:00	0	0	0
2019-04-11 03:00:00	0	0	0
2019-04-11 04:00:00	0	0	0
2019-04-11 05:00:00	0	0	0
2019-04-11 06:00:00	0	0	0
2019-04-11 07:00:00	0	0	0
2019-04-11 08:00:00	0	0	0
2019-04-11 09:00:00	0	0	0
2019-04-11 10:00:00	0	0	0
2019-04-11 11:00:00	0	0	0
2019-04-11 12:00:00	0	0	0
2019-04-11 13:00:00	0	0	0
2019-04-11 14:00:00	0	0	0
2019-04-11 15:00:00	0	0	0
2019-04-11 16:00:00	0	0	0
2019-04-11 17:00:00	0	0	0
2019-04-11 18:00:00	0	0	0
2019-04-11 19:00:00	0	0	0
2019-04-11 20:00:00	0	0	0
2019-04-11 21:00:00	0	0	0
2019-04-11 22:00:00	0	0	0
2019-04-11 23:00:00	0	0	0
2019-04-12 00:00:00	0	0	0
2019-04-12 01:00:00	0	0	0
2019-04-12 02:00:00	0	0	0
2019-04-12 03:00:00	0	0	0
2019-04-12 04:00:00	0	0	0
2019-04-12 05:00:00	0	0	0
2019-04-12 06:00:00	0	0	0
2019-04-12 07:00:00	0	0	0
2019-04-12 08:00:00	0	0	0
2019-04-12 09:00:00	0	0	0
2019-04-12 10:00:00	0	0	0
2019-04-12 11:00:00	0	0	0
2019-04-12 12:00:00	0	0	0
2019-04-12 13:00:00	0	0	0
2019-04-12 14:00:00	0	0	0
2019-04-12 15:00:00	0	0	0
2019-04-12 16:00:00	0	0	0
2019-04-12 17:00:00	0	0	0
2019-04-12 18:00:00	0	0	0
2019-04-12 19:00:00	0	0	0
2019-04-12 20:00:00	0	0	0
2019-04-12 21:00:00	0	0	0
2019-04-12 22:00:00	0	0	0
2019-04-12 23:00:00	0	0	0
2019-04-13 00:00:00	0	0	0
2019-04-13 01:00:00	0	0	0
2019-04-13 02:00:00	0	0	0
2019-04-13 03:00:00	0	0	0
2019-04-13 04:00:00	0	0	0
2019-04-13 05:00:00	0	0	0
2019-04-13 06:00:00	0	0	0
2019-04-13 07:00:00	0	0	0
2019-04-13 08:00:00	0	0	0
2019-04-13 09:00:00	0	0	0
2019-04-13 10:00:00	0	0	0
2019-04-13 11:00:00	0	0	0
2019-04-13 12:00:00	0	0	0
2019-04-13 13:00:00	0	0	0
2019-04-13 14:00:00	0	0	0
2019-04-13 15:00:00	0	0	0
2019-04-13 16:00:00	0	0	0
2019-04-13 17:00:00	0	0	0
2019-04-13 18:00:00	0	0	0
2019-04-13 19:00:00	0	0	0
2019-04-13 20:00:00	0	0	0
2019-04-13 21:00:00	0	0	0
2019-04-13 22:00:00	0	0	0
2019-04-13 23:00:00	0	0	0
2019-04-14 00:00:00	0	0	0
2019-04-14 01:00:00	0	0	0
2019-04-14 02:00:00	0	0	0
2019-04-14 03:00:00	0	0	0
2019-04-14 04:00:00	0	0	0
2019-04-14 05:00:00	0	0	0
2019-04-14 06:00:00	0	0	0
2019-04-14 07:00:00	0	0	0
2019-04-14 08:00:00	0	0	0
2019-04-14 09:00:00	0	0	0
2019-04-14 10:00:00	0	0	0
2019-04-14 11:00:00	0	0	0
2019-04-14 12:00:00	0	0	0
2019-04-14 13:00:00	0	0	0
2019-04-14 14:00:00	0	0	0
2019-04-14 15:00:00	0	0	0
2019-04-14 16:00:00	0	0	0
2019-04-14 17:00:00	0	0	0
2019-04-14 18:00:00	0	0	0
2019-04-14 19:00:00	0	0	0
2019-04-14 20:00:00	0	0	0
2019-04-14 21:00:00	0	0	0
2019-04-14 22:00:00	0	0	0
2019-04-14 23:00:00	0	0	0
2019-04-15 00:00:00	0	0	0
2019-04-15 01:00:00	0	0	0
2019-04-15 02:00:00	0	0	0
2019-04-15 03:00:00	0	0	0
2019-04-15 04:00:00	0	0	0
2019-04-15 05:00:00	0	0	0
2019-04-15 06:00:00	0	0	0
2019-04-15 07:00:00	0	0	0
2019-04-15 08:00:00	0	0	0
2019-04-15 09:00:00	0	0	0
2019-04-15 10:00:00	0	0	0
2019-04-15 11:00:00	0	0	0
2019-04-15 12:00:00	0	0	0
2019-04-15 13:00:00	0	0	0
2019-04-15 14:00:00	0	0	0
2019-04-15 15:00:00	0	0	0
2019-04-15 16:00:00	0	0	0
2019-04-15 17:00:00	0	0	0
2019-04-15 18:00:00	0	0	0
2019-04-15 19:00:00	0	0	0
2019-04-15 20:00:00	0	0	0
2019-04-15 21:00:00	0	0	0
2019-04-15 22:00:00	0	0	0
2019-04-15 23:00:00	0	0	0
2019-04-16 00:00:00	0	0	0
2019-04-16 01:00:00	0	0	0
2019-04-16 02:00:00	0	0	0
2019-04-16 03:00:00	0	0	0
2019-04-16 04:00:00	0	0	0
2019-04-16 05:00:00	0	0	0
2019-04-16 06:00:00	0	0	0
2019-04-16 07:00:00	0	0	0
2019-04-16 08:00:00	0	0	0
2019-04-16 09:00:00	0	0	0
2019-04-16 10:00:00	0	0	0
2019-04-16 11:00:00	0	0	0
2019-04-16 12:00:00	0	0	0
2019-04-16 13:00:00	0	0	0
2019-04-16 14:00:00	0	0	0
2019-04-16 15:00:00	0	0	0
2019-04-16 16:00:00	0	0	0
2019-04-16 17:00:00	0	0	0
2019-04-16 18:00:00	0	0	0
2019-04-16 19:00:00	0	0	0
2019-04-16 20:00:00	0	0	0
2019-04-16 21:00:00	0	0	0
2019-04-16 22:00:00	0	0	0
2019-04-16 23:00:00	0	0	0
2019-04-17 00:00:00	0	0	0
2019-04-17 01:00:00	0	0	0
2019-04-17 02:00:00	0	0	0
2019-04-17 03:00:00	0	0	0
2019-04-17 04:00:00	0	0	0
2019-04-17 05:00:00	0	0	0
2019-04-17 06:00:00	0	0	0
2019-04-17 07:00:00	0	0	0
2019-04-17 08:00:00	0	0	0
2019-04-17 09:00:00	0	0	0
2019-04-17 10:00:00	0	0	0
2019-04-17 11:00:00	0	0	0
2019-04-17 12:00:00	0	0	0
2019-04-17 13:00:00	0	0	0
2019-04-17 14:00:00	0	0	0
2019-04-17 15:00:00	0	0	0
2019-04-17 16:00:00	0	0	0
2019-04-17 17:00:00	0	0	0
2019-04-17 18:00:00	0	0	0
2019-04-17 19:00:00	0	0	0
2019-04-17 20:00:00	0	0	0
2019-04-17 21:00:00	0	0	0
2019-04-17 22:00:00	0	0	0
2019-04-17 23:00:00	0	0	0
2019-04-18 00:00:00	0	0	0
2019-04-18 01:00:00	0	0	0
2019-04-18 02:00:00	0	0	0
2019-04-18 03:00:00	0	0	0
2019-04-18 04:00:00	0	0	0
2019-04-18 05:00:00	0	0	0
2019-04-18 06:00:00	0	0	0
2019-04-18 07:00:00	0	0	0
2019-04-18 08:00:00	0	0	0
2019-04-18 09:00:00	0	0	0
2019-04-18 10:00:00	0	0	0
2019-04-18 11:00:00	0	0	0
2019-04-18 12:00:00	0	0	0
2019-04-18 13:00:00	0	0	0
2019-04-18 14:00:00	0	0	0
2019-04-18 15:00:00	0	0	0
2019-04-18 16:00:00	0	0	0
2019-04-18 17:00:00	0	0	0
2019-04-18 18:00:00	0	0	0
2019-04-18 19:00:00	0	0	0
2019-04-18 20:00:00	0	0	0
2019-04-18 21:00:00	0	0	0
2019-04-18 22:00:00	0	0	0
2019-04-18 23:00:00	0	0	0
2019-04-19 00:00:00	0	0	0
2019-04-19 01:00:00	0	0	0
2019-04-19 02:00:00	0	0	0
2019-04-19 03:00:00	0	0	0
2019-04-19 04:00:00	0	0	0
2019-04-19 05:00:00	0	0	0
2019-04-19 06:00:00	0	0	0
2019-04-19 07:00:00	0	0	0
2019-04-19 08:00:00	0	0	0
2019-04-19 09:00:00	0	0	0
2019-04-19 10:00:00	0	0	0
2019-04-19 11:00:00	0	0	0
2019-04-19 12:00:00	0	0	0
2019-04-19 13:00:00	0	0	0
2019-04-19 14:00:00	0	0	0
2019-04-19 15:00:00	0	0	0
2019-04-19 16:00:00	0	0	0
2019-04-19 17:00:00	0	0	0
2019-04-19 18:00:00	0	0	0
2019-04-19 19:00:00	0	0	0
2019-04-19 20:00:00	0	0	0
2019-04-19 21:00:00	0	0	0
2019-04-19 22:00:00	0	0	0
2019-04-19 23:00:00	0	0	0
2019-04-20 00:00:00	0	0	0
2019-04-20 01:00:00	0	0	0
2019-04-20 02:00:00	0	0	0
2019-04-20 03:00:00	0	0	0
2019-04-20 04:00:00	0	0	0
2019-04-20 05:00:00	0	0	0
2019-04-20 06:00:00	0	0	0
2019-04-20 07:00:00	0	0	0
2019-04-20 08:00:00	0	0	0
2019-04-20 09:00:00	0	0	0
2019-04-20 10:00:00	0	0	0
2019-04-20 11:00:00	0	0	0
2019-04-20 12:00:00	0	0	0
2019-04-20 13:00:00	0	0	0
2019-04-20 14:00:00	0	0	0
2019-04-20 15:00:00	0	0	0
2019-04-20 16:00:00	0	0	0
2019-04-20 17:00:00	0	0	0
2019-04-20 18:00:00	0	0	0
2019-04-20 19:00:00	0	0	0
2019-04-20 20:00:00	0	0	0
2019-04-20 21:00:00	0	0	0
2019-04-20 22:00:00	0	0	0
2019-04-20 23:00:00	0	0	0
2019-04-21 00:00:00	0	0	0
2019-04-21 01:00:00	0	0	0
2019-04-21 02:00:00	0	0	0
2019-04-21 03:00:00	0	0	0
2019-04-21 04:00:00	0	0	0
2019-04-21 05:00:00	0	0	0
2019-04-21 06:00:00	0	0	0
2019-04-21 07:00:00	0	0	0
2019-04-21 08:00:00	0	0	0
2019-04-21 09:00:00	0	0	0
2019-04-21 10:00:00	0	0	0
2019-04-21 11:00:00	0	0	0
2019-04-21 12:00:00	0	0	0
2019-04-21 13:00:00	0	0	0
2019-04-21 14:00:00	0	0	0
2019-04-21 15:00:00	0	0	0
2019-04-21 16:00:00	0	0	0
2019-04-21 17:00:00	0	0	0
2019-04-21 18:00:00	0	0	0
2019-04-21 19:00:00	0	0	0
2019-04-21 20:00:00	0	0	0
2019-04-21 21:00:00	0	0	0
2019-04-21 22:00:00	0	0	0
2019-04-21 23:00:00	0	0	0
2019-04-22 00:00:00	0	0	0
2019-04-22 01:00:00	0	0	0
2019-04-22 02:00:00	0	0	0
2019-04-22 03:00:00	0	0	0
2019-04-22 04:00:00	0	0	0
2019-04-22 05:00:00	0	0	0
2019-04-22 06:00:00	0	0	0
2019-04-22 07:00:00	0	0	0
2019-04-22 08:00:00	0	0	0
2019-04-22 09:00:00	0	0	0
2019-04-22 10:00:00	0	0	0
2019-04-22 11:00:00	0	0	0
2019-04-22 12:00:00	0	0	0
2019-04-22 13:00:00	0	0	0
2019-04-22 14:00:00	0	0	0
2019-04-22 15:00:00	0	0	0
2019-04-22 16:00:00	0	0	0
2019-04-22 17:00:00	0	0	0
2019-04-22 18:00:00	0	0	0
2019-04-22 19:00:00	0	0	0
2019-04-22 20:00:00	0	0	0
2019-04-22 21:00:00	0	0	0
2019-04-22 22:00:00	0	0	0
2019-04-22 23:00:00	0	0	0
2019-04-23 00:00:00	0	0	0
2019-04-23 01:00:00	0	0	0
2019-04-23 02:00:00	0	0	0
2019-04-23 03:00:00	0	0	0
2019-04-23 04:00:00	0	0	0
2019-04-23 05:00:00	0	0	0
2019-04-23 06:00:00	0	0	0
2019-04-23 07:00:00	0	0	0
2019-04-23 08:00:00	0	0	0
2019-04-23 09:00:00	0	0	0
2019-04-23 10:00:00	0	0	0
2019-04-23 11:00:00	0	0	0
2019-04-23 12:00:00	0	0	0
2019-04-23 13:00:00	0	0	0
2019-04-23 14:00:00	0	0	0
2019-04-23 15:00:00	0	0	0
2019-04-23 16:00:00	0	0	0
2019-04-23 17:00:00	0	0	0
2019-04-23 18:00:00	0	0	0
2019-04-23 19:00:00	0	0	0
2019-04-23 20:00:00	0	0	0
2019-04-23 21:00:00	0	0	0
2019-04-23 22:00:00	0	0	0
2019-04-23 23:00:00	0	0	0
2019-04-24 00:00:00	0	0	0
2019-04-24 01:00:00	0	0	0
2019-04-24 02:00:00	0	0	0
2019-04-24 03:00:00	0	0	0
2019-04-24 04:00:00	0	0	0
2019-04-24 05:00:00	0	0	0
2019-04-24 06:00:00	0	0	0
2019-04-24 07:00:00	0	0	0
2019-04-24 08:00:00	0	0	0
2019-04-24 09:00:00	0	0	0
2019-04-24 10:00:00	0	0	0
2019-04-24 11:00:00	0	0	0
2019-04-24 12:00:00	0	0	0
2019-04-24 13:00:00	0	0	0
2019-04-24 14:00:00	0	0	0
2019-04-24 15:00:00	0	0	0
2019-04-24 16:00:00	0	0	0
2019-04-24 17:00:00	0	0	0
2019-04-24 18:00:00	0	0	0
2019-04-24 19:00:00	0	0	0
2019-04-24 20:00:00	0	0	0
2019-04-24 21:00:00	0	0	0
2019-04-24 22:00:00	0	0	0
2019-04-24 23:00:00	0	0	0
2019-04-25 00:00:00	0	0	0
2019-04-25 01:00:00	0	0	0
2019-04-25 02:00:00	0	0	0
2019-04-25 03:00:00	0	0	0
2019-04-25 04:00:00	0	0	0
2019-04-25 05:00:00	0	0	0
2019-04-25 06:00:00	0	0	0
2019-04-25 07:00:00	0	0	0
2019-04-25 08:00:00	0	0	0
2019-04-25 09:00:00	0	0	0
2019-04-25 10:00:00	0	0	0
2019-04-25 11:00:00	0	0	0
2019-04-25 12:00:00	0	0	0
2019-04-25 13:00:00	0	0	0
2019-04-25 14:00:00	0	0	0
2019-04-25 15:00:00	0	0	0
2019-04-25 16:00:00	0	0	0
2019-04-25 17:00:00	0	0	0
2019-04-25 18:00:00	0	0	0
2019-04-25 19:00:00	0	0	0
2019-04-25 20:00:00	0	0	0
2019-04-25 21:00:00	0	0	0
2019-04-25 22:00:00	0	0	0
2019-04-25 23:00:00	0	0	0
2019-04-26 00:00:00	0	0	0
2019-04-26 01:00:00	0	0	0
2019-04-26 02:00:00	0	0	0
2019-04-26 03:00:00	0	0	0
2019-04-26 04:00:00	0	0	0
2019-04-26 05:00:00	0	0	0
2019-04-26 06:00:00	0	0	0
2019-04-26 07:00:00	0	0	0
2019-04-26 08:00:00	0	0	0
2019-04-26 09:00:00	0	0	0
2019-04-26 10:00:00	0	0	0
2019-04-26 11:00:00	0	0	0
2019-04-26 12:00:00	0	0	0
2019-04-26 13:00:00	0	0	0
2019-04-26 14:00:00	0	0	0
2019-04-26 15:00:00	0	0	0
2019-04-26 16:00:00	0	0	0
2019-04-26 17:00:00	0	0	0
2019-04-26 18:00:00	0	0	0
2019-04-26 19:00:00	0	0	0
2019-04-26 20:00:00	0	0	0
2019-04-26 21:00:00	0	0	0
2019-04-26 22:00:00	0	0	0
2019-04-26 23:00:00	0	0	0
2019-04-27 00:00:00	0	0	0
2019-04-27 01:00:00	0	0	0
2019-04-27 02:00:00	0	0	0
2019-04-27 03:00:00	0	0	0
2019-04-27 04:00:00	0	0	0
2019-04-27 05:00:00	0	0	0
2019-04-27 06:00:00	0	0	0
2019-04-27 07:00:00	0	0	0
2019-04-27 08:00:00	0	0	0
2019-04-27 09:00:00	0	0	0
2019-04-27 10:00:00	0	0	0
2019-04-27 11:00:00	0	0	0
2019-04-27 12:00:00	0	0	0
2019-04-27 13:00:00	0	0	0
2019-04-27 14:00:00	0	0	0
2019-04-27 15:00:00	0	0	0
2019-04-27 16:00:00	0	0	0
2019-04-27 17:00:00	0	0	0
2019-04-27 18:00:00	0	0	0
2019-04-27 19:00:00	0	0	0
2019-04-27 20:00:00	0	0	0
2019-04-27 21:00:00	0	0	0
2019-04-27 22:00:00	0	0	0
2019-04-27 23:00:00	0	0	0
2019-04-28 00:00:00	0	0	0
2019-04-28 01:00:00	0	0	0
2019-04-28 02:00:00	0	0	0
2019-04-28 03:00:00	0	0	0
2019-04-28 04:00:00	0	0	0
2019-04-28 05:00:00	0	0	0
2019-04-28 06:00:00	0	0	0
2019-04-28 07:00:00	0	0	0
2019-04-28 08:00:00	0	0	0
2019-04-28 09:00:00	0	0	0
2019-04-28 10:00:00	0	0	0
2019-04-28 11:00:00	0	0	0
2019-04-28 12:00:00	0	0	0
2019-04-28 13:00:00	0	0	0
2019-04-28 14:00:00	0	0	0
2019-04-28 15:00:00	0	0	0
2019-04-28 16:00:00	0	0	0
2019-04-28 17:00:00	0	0	0
2019-04-28 18:00:00	0	0	0
2019-04-28 19:00:00	0	0	0
2019-04-28 20:00:00	0	0	0
2019-04-28 21:00:00	0	0	0
2019-04-28 22:00:00	0	0	0
2019-04-28 23:00:00	0	0	0
2019-04-29 00:00:00	0	0	0
2019-04-29 01:00:00	0	0	0
2019-04-29 02:00:00	0	0	0
2019-04-29 03:00:00	0	0	0
2019-04-29 04:00:00	0	0	0
2019-04-29 05:00:00	0	0	0
2019-04-29 06:00:00	0	0	0
2019-04-29 07:00:00	0	0	0
2019-04-29 08:00:00	0	0	0
2019-04-29 09:00:00	0	0	0
2019-04-29 10:00:00	0	0	0
2019-04-29 11:00:00	0	0	0
2019-04-29 12:00:00	0	0	0
2019-04-29 13:00:00	0	0	0
2019-04-29 14:00:00	0	0	0
2019-04-29 15:00:00	0	0	0
2019-04-29 16:00:00	0	0	0
2019-04-29 17:00:00	0	0	0
2019-04-29 18:00:00	0	0	0
2019-04-29 19:00:00	0	0	0
2019-04-29 20:00:00	0	0	0
2019-04-29 21:00:00	0	0	0
2019-04-29 22:00:00	0	0	0
2019-04-29 23:00:00	0	0	0
2019-04-30 00:00:00	0	0	0
2019-04-30 01:00:00	0	0	0
2019-04-30 02:00:00	0	0	0
2019-04-30 03:00:00	0	0	0
2019-04-30 04:00:00	0	0	0
2019-04-30 05:00:00	0	0	0
2019-04-30 06:00:00	0	0	0
2019-04-30 07:00:00	0	0	0
2019-04-30 08:00:00	0	0	0
2019-04-30 09:00:00	0	0	0
2019-04-30 10:00:00	0	0	0
2019-04-30 11:00:00	0	0	0
2019-04-30 12:00:00	0	0	0
2019-04-30 13:00:00	0	0	0
2019-04-30 14:00:00	0	0	0
2019-04-30 15:00:00	0	0	0
2019-04-30 16:00:00	0	0	0
2019-04-30 17:00:00	0	0	0
2019-04-30 18:00:00	0	0	0
2019-04-30 19:00:00	0	0	0
2019-04-30 20:00:00	0	0	0
2019-04-30 21:00:00	0	0	0
2019-04-30 22:00:00	0	0	0
2019-04-30 23:00:00	0	0	0
2019-05-01 00:00:00	0	0	0

## Sheet: PM 02060 05
Data/Hora	Intensidade(carros/hora)	Ocupacao(%)	Carga(%)
2019-04-01 00:00:00	0	0	0
2019-04-01 01:00:00	0	0	0
2019-04-01 02:00:00	0	0	0
2019-04-01 03:00:00	0	0	0
2019-04-01 04:00:00	0	0	0
2019-04-01 05:00:00	0	0	0
2019-04-01 06:00:00	0	0	0
2019-04-01 07:00:00	0	0	0
2019-04-01 08:00:00	0	0	0
2019-04-01 09:00:00	0	0	0
2019-04-01 10:00:00	0	0	0
2019-04-01 11:00:00	0	0	0
2019-04-01 12:00:00	0	0	0
2019-04-01 13:00:00	0	0	0
2019-04-01 14:00:00	0	0	0
2019-04-01 15:00:00	0	0	0
2019-04-01 16:00:00	0	0	0
2019-04-01 17:00:00	0	0	0
2019-04-01 18:00:00	0	0	0
2019-04-01 19:00:00	0	0	0
2019-04-01 20:00:00	0	0	0
2019-04-01 21:00:00	0	0	0
2019-04-01 22:00:00	0	0	0
2019-04-01 23:00:00	0	0	0
2019-04-02 00:00:00	0	0	0
2019-04-02 01:00:00	0	0	0
2019-04-02 02:00:00	0	0	0
2019-04-02 03:00:00	0	0	0
2019-04-02 04:00:00	0	0	0
2019-04-02 05:00:00	0	0	0
2019-04-02 06:00:00	0	0	0
2019-04-02 07:00:00	0	0	0
2019-04-02 08:00:00	0	0	0
2019-04-02 09:00:00	0	0	0
2019-04-02 10:00:00	0	0	0
2019-04-02 11:00:00	0	0	0
2019-04-02 12:00:00	0	0	0
2019-04-02 13:00:00	0	0	0
2019-04-02 14:00:00	0	0	0
2019-04-02 15:00:00	0	0	0
2019-04-02 16:00:00	0	0	0
2019-04-02 17:00:00	0	0	0
2019-04-02 18:00:00	0	0	0
2019-04-02 19:00:00	0	0	0
2019-04-02 20:00:00	0	0	0
2019-04-02 21:00:00	0	0	0
2019-04-02 22:00:00	0	0	0
2019-04-02 23:00:00	0	0	0
2019-04-03 00:00:00	0	0	0
2019-04-03 01:00:00	0	0	0
2019-04-03 02:00:00	0	0	0
2019-04-03 03:00:00	0	0	0
2019-04-03 04:00:00	0	0	0
2019-04-03 05:00:00	0	0	0
2019-04-03 06:00:00	0	0	0
2019-04-03 07:00:00	0	0	0
2019-04-03 08:00:00	0	0	0
2019-04-03 09:00:00	0	0	0
2019-04-03 10:00:00	0	0	0
2019-04-03 11:00:00	0	0	0
2019-04-03 12:00:00	0	0	0
2019-04-03 13:00:00	0	0	0
2019-04-03 14:00:00	0	0	0
2019-04-03 15:00:00	0	0	0
2019-04-03 16:00:00	0	0	0
2019-04-03 17:00:00	0	0	0
2019-04-03 18:00:00	0	0	0
2019-04-03 19:00:00	0	0	0
2019-04-03 20:00:00	0	0	0
2019-04-03 21:00:00	0	0	0
2019-04-03 22:00:00	0	0	0
2019-04-03 23:00:00	0	0	0
2019-04-04 00:00:00	0	0	0
2019-04-04 01:00:00	0	0	0
2019-04-04 02:00:00	0	0	0
2019-04-04 03:00:00	0	0	0
2019-04-04 04:00:00	0	0	0
2019-04-04 05:00:00	0	0	0
2019-04-04 06:00:00	0	0	0
2019-04-04 07:00:00	0	0	0
2019-04-04 08:00:00	0	0	0
2019-04-04 09:00:00	0	0	0
2019-04-04 10:00:00	0	0	0
2019-04-04 11:00:00	0	0	0
2019-04-04 12:00:00	0	0	0
2019-04-04 13:00:00	0	0	0
2019-04-04 14:00:00	0	0	0
2019-04-04 15:00:00	0	0	0
2019-04-04 16:00:00	0	0	0
2019-04-04 17:00:00	0	0	0
2019-04-04 18:00:00	0	0	0
2019-04-04 19:00:00	0	0	0
2019-04-04 20:00:00	0	0	0
2019-04-04 21:00:00	0	0	0
2019-04-04 22:00:00	0	0	0
2019-04-04 23:00:00	0	0	0
2019-04-05 00:00:00	0	0	0
2019-04-05 01:00:00	0	0	0
2019-04-05 02:00:00	0	0	0
2019-04-05 03:00:00	0	0	0
2019-04-05 04:00:00	0	0	0
2019-04-05 05:00:00	0	0	0
2019-04-05 06:00:00	0	0	0
2019-04-05 07:00:00	0	0	0
2019-04-05 08:00:00	0	0	0
2019-04-05 09:00:00	0	0	0
2019-04-05 10:00:00	0	0	0
2019-04-05 11:00:00	0	0	0
2019-04-05 12:00:00	0	0	0
2019-04-05 13:00:00	0	0	0
2019-04-05 14:00:00	0	0	0
2019-04-05 15:00:00	0	0	0
2019-04-05 16:00:00	0	0	0
2019-04-05 17:00:00	0	0	0
2019-04-05 18:00:00	0	0	0
2019-04-05 19:00:00	0	0	0
2019-04-05 20:00:00	0	0	0
2019-04-05 21:00:00	0	0	0
2019-04-05 22:00:00	0	0	0
2019-04-05 23:00:00	0	0	0
2019-04-06 00:00:00	0	0	0
2019-04-06 01:00:00	0	0	0
2019-04-06 02:00:00	0	0	0
2019-04-06 03:00:00	0	0	0
2019-04-06 04:00:00	0	0	0
2019-04-06 05:00:00	0	0	0
2019-04-06 06:00:00	0	0	0
2019-04-06 07:00:00	0	0	0
2019-04-06 08:00:00	0	0	0
2019-04-06 09:00:00	0	0	0
2019-04-06 10:00:00	0	0	0
2019-04-06 11:00:00	0	0	0
2019-04-06 12:00:00	0	0	0
2019-04-06 13:00:00	0	0	0
2019-04-06 14:00:00	0	0	0
2019-04-06 15:00:00	0	0	0
2019-04-06 16:00:00	0	0	0
2019-04-06 17:00:00	0	0	0
2019-04-06 18:00:00	0	0	0
2019-04-06 19:00:00	0	0	0
2019-04-06 20:00:00	0	0	0
2019-04-06 21:00:00	0	0	0
2019-04-06 22:00:00	0	0	0
2019-04-06 23:00:00	0	0	0
2019-04-07 00:00:00	0	0	0
2019-04-07 01:00:00	0	0	0
2019-04-07 02:00:00	0	0	0
2019-04-07 03:00:00	0	0	0
2019-04-07 04:00:00	0	0	0
2019-04-07 05:00:00	0	0	0
2019-04-07 06:00:00	0	0	0
2019-04-07 07:00:00	0	0	0
2019-04-07 08:00:00	0	0	0
2019-04-07 09:00:00	0	0	0
2019-04-07 10:00:00	0	0	0
2019-04-07 11:00:00	0	0	0
2019-04-07 12:00:00	0	0	0
2019-04-07 13:00:00	0	0	0
2019-04-07 14:00:00	0	0	0
2019-04-07 15:00:00	0	0	0
2019-04-07 16:00:00	0	0	0
2019-04-07 17:00:00	0	0	0
2019-04-07 18:00:00	0	0	0
2019-04-07 19:00:00	0	0	0
2019-04-07 20:00:00	0	0	0
2019-04-07 21:00:00	0	0	0
2019-04-07 22:00:00	0	0	0
2019-04-07 23:00:00	0	0	0
2019-04-08 00:00:00	0	0	0
2019-04-08 01:00:00	0	0	0
2019-04-08 02:00:00	0	0	0
2019-04-08 03:00:00	0	0	0
2019-04-08 04:00:00	0	0	0
2019-04-08 05:00:00	0	0	0
2019-04-08 06:00:00	0	0	0
2019-04-08 07:00:00	0	0	0
2019-04-08 08:00:00	0	0	0
2019-04-08 09:00:00	0	0	0
2019-04-08 10:00:00	0	0	0
2019-04-08 11:00:00	0	0	0
2019-04-08 12:00:00	0	0	0
2019-04-08 13:00:00	0	0	0
2019-04-08 14:00:00	0	0	0
2019-04-08 15:00:00	0	0	0
2019-04-08 16:00:00	0	0	0
2019-04-08 17:00:00	0	0	0
2019-04-08 18:00:00	0	0	0
2019-04-08 19:00:00	0	0	0
2019-04-08 20:00:00	0	0	0
2019-04-08 21:00:00	0	0	0
2019-04-08 22:00:00	0	0	0
2019-04-08 23:00:00	0	0	0
2019-04-09 00:00:00	0	0	0
2019-04-09 01:00:00	0	0	0
2019-04-09 02:00:00	0	0	0
2019-04-09 03:00:00	0	0	0
2019-04-09 04:00:00	0	0	0
2019-04-09 05:00:00	0	0	0
2019-04-09 06:00:00	0	0	0
2019-04-09 07:00:00	0	0	0
2019-04-09 08:00:00	0	0	0
2019-04-09 09:00:00	0	0	0
2019-04-09 10:00:00	0	0	0
2019-04-09 11:00:00	0	0	0
2019-04-09 12:00:00	0	0	0
2019-04-09 13:00:00	0	0	0
2019-04-09 14:00:00	0	0	0
2019-04-09 15:00:00	0	0	0
2019-04-09 16:00:00	0	0	0
2019-04-09 17:00:00	0	0	0
2019-04-09 18:00:00	0	0	0
2019-04-09 19:00:00	0	0	0
2019-04-09 20:00:00	0	0	0
2019-04-09 21:00:00	0	0	0
2019-04-09 22:00:00	0	0	0
2019-04-09 23:00:00	0	0	0
2019-04-10 00:00:00	0	0	0
2019-04-10 01:00:00	0	0	0
2019-04-10 02:00:00	0	0	0
2019-04-10 03:00:00	0	0	0
2019-04-10 04:00:00	0	0	0
2019-04-10 05:00:00	0	0	0
2019-04-10 06:00:00	0	0	0
2019-04-10 07:00:00	0	0	0
2019-04-10 08:00:00	0	0	0
2019-04-10 09:00:00	0	0	0
2019-04-10 10:00:00	0	0	0
2019-04-10 11:00:00	0	0	0
2019-04-10 12:00:00	0	0	0
2019-04-10 13:00:00	0	0	0
2019-04-10 14:00:00	0	0	0
2019-04-10 15:00:00	0	0	0
2019-04-10 16:00:00	0	0	0
2019-04-10 17:00:00	0	0	0
2019-04-10 18:00:00	0	0	0
2019-04-10 19:00:00	0	0	0
2019-04-10 20:00:00	0	0	0
2019-04-10 21:00:00	0	0	0
2019-04-10 22:00:00	0	0	0
2019-04-10 23:00:00	0	0	0
2019-04-11 00:00:00	0	0	0
2019-04-11 01:00:00	0	0	0
2019-04-11 02:00:00	0	0	0
2019-04-11 03:00:00	0	0	0
2019-04-11 04:00:00	0	0	0
2019-04-11 05:00:00	0	0	0
2019-04-11 06:00:00	0	0	0
2019-04-11 07:00:00	0	0	0
2019-04-11 08:00:00	0	0	0
2019-04-11 09:00:00	0	0	0
2019-04-11 10:00:00	0	0	0
2019-04-11 11:00:00	0	0	0
2019-04-11 12:00:00	0	0	0
2019-04-11 13:00:00	0	0	0
2019-04-11 14:00:00	0	0	0
2019-04-11 15:00:00	0	0	0
2019-04-11 16:00:00	0	0	0
2019-04-11 17:00:00	0	0	0
2019-04-11 18:00:00	0	0	0
2019-04-11 19:00:00	0	0	0
2019-04-11 20:00:00	0	0	0
2019-04-11 21:00:00	0	0	0
2019-04-11 22:00:00	0	0	0
2019-04-11 23:00:00	0	0	0
2019-04-12 00:00:00	0	0	0
2019-04-12 01:00:00	0	0	0
2019-04-12 02:00:00	0	0	0
2019-04-12 03:00:00	0	0	0
2019-04-12 04:00:00	0	0	0
2019-04-12 05:00:00	0	0	0
2019-04-12 06:00:00	0	0	0
2019-04-12 07:00:00	0	0	0
2019-04-12 08:00:00	0	0	0
2019-04-12 09:00:00	0	0	0
2019-04-12 10:00:00	0	0	0
2019-04-12 11:00:00	0	0	0
2019-04-12 12:00:00	0	0	0
2019-04-12 13:00:00	0	0	0
2019-04-12 14:00:00	0	0	0
2019-04-12 15:00:00	0	0	0
2019-04-12 16:00:00	0	0	0
2019-04-12 17:00:00	0	0	0
2019-04-12 18:00:00	0	0	0
2019-04-12 19:00:00	0	0	0
2019-04-12 20:00:00	0	0	0
2019-04-12 21:00:00	0	0	0
2019-04-12 22:00:00	0	0	0
2019-04-12 23:00:00	0	0	0
2019-04-13 00:00:00	0	0	0
2019-04-13 01:00:00	0	0	0
2019-04-13 02:00:00	0	0	0
2019-04-13 03:00:00	0	0	0
2019-04-13 04:00:00	0	0	0
2019-04-13 05:00:00	0	0	0
2019-04-13 06:00:00	0	0	0
2019-04-13 07:00:00	0	0	0
2019-04-13 08:00:00	0	0	0
2019-04-13 09:00:00	0	0	0
2019-04-13 10:00:00	0	0	0
2019-04-13 11:00:00	0	0	0
2019-04-13 12:00:00	0	0	0
2019-04-13 13:00:00	0	0	0
2019-04-13 14:00:00	0	0	0
2019-04-13 15:00:00	0	0	0
2019-04-13 16:00:00	0	0	0
2019-04-13 17:00:00	0	0	0
2019-04-13 18:00:00	0	0	0
2019-04-13 19:00:00	0	0	0
2019-04-13 20:00:00	0	0	0
2019-04-13 21:00:00	0	0	0
2019-04-13 22:00:00	0	0	0
2019-04-13 23:00:00	0	0	0
2019-04-14 00:00:00	0	0	0
2019-04-14 01:00:00	0	0	0
2019-04-14 02:00:00	0	0	0
2019-04-14 03:00:00	0	0	0
2019-04-14 04:00:00	0	0	0
2019-04-14 05:00:00	0	0	0
2019-04-14 06:00:00	0	0	0
2019-04-14 07:00:00	0	0	0
2019-04-14 08:00:00	0	0	0
2019-04-14 09:00:00	0	0	0
2019-04-14 10:00:00	0	0	0
2019-04-14 11:00:00	0	0	0
2019-04-14 12:00:00	0	0	0
2019-04-14 13:00:00	0	0	0
2019-04-14 14:00:00	0	0	0
2019-04-14 15:00:00	0	0	0
2019-04-14 16:00:00	0	0	0
2019-04-14 17:00:00	0	0	0
2019-04-14 18:00:00	0	0	0
2019-04-14 19:00:00	0	0	0
2019-04-14 20:00:00	0	0	0
2019-04-14 21:00:00	0	0	0
2019-04-14 22:00:00	0	0	0
2019-04-14 23:00:00	0	0	0
2019-04-15 00:00:00	0	0	0
2019-04-15 01:00:00	0	0	0
2019-04-15 02:00:00	0	0	0
2019-04-15 03:00:00	0	0	0
2019-04-15 04:00:00	0	0	0
2019-04-15 05:00:00	0	0	0
2019-04-15 06:00:00	0	0	0
2019-04-15 07:00:00	0	0	0
2019-04-15 08:00:00	0	0	0
2019-04-15 09:00:00	0	0	0
2019-04-15 10:00:00	0	0	0
2019-04-15 11:00:00	0	0	0
2019-04-15 12:00:00	0	0	0
2019-04-15 13:00:00	0	0	0
2019-04-15 14:00:00	0	0	0
2019-04-15 15:00:00	0	0	0
2019-04-15 16:00:00	0	0	0
2019-04-15 17:00:00	0	0	0
2019-04-15 18:00:00	0	0	0
2019-04-15 19:00:00	0	0	0
2019-04-15 20:00:00	0	0	0
2019-04-15 21:00:00	0	0	0
2019-04-15 22:00:00	0	0	0
2019-04-15 23:00:00	0	0	0
2019-04-16 00:00:00	0	0	0
2019-04-16 01:00:00	0	0	0
2019-04-16 02:00:00	0	0	0
2019-04-16 03:00:00	0	0	0
2019-04-16 04:00:00	0	0	0
2019-04-16 05:00:00	0	0	0
2019-04-16 06:00:00	0	0	0
2019-04-16 07:00:00	0	0	0
2019-04-16 08:00:00	0	0	0
2019-04-16 09:00:00	0	0	0
2019-04-16 10:00:00	0	0	0
2019-04-16 11:00:00	0	0	0
2019-04-16 12:00:00	0	0	0
2019-04-16 13:00:00	0	0	0
2019-04-16 14:00:00	0	0	0
2019-04-16 15:00:00	0	0	0
2019-04-16 16:00:00	0	0	0
2019-04-16 17:00:00	0	0	0
2019-04-16 18:00:00	0	0	0
2019-04-16 19:00:00	0	0	0
2019-04-16 20:00:00	0	0	0
2019-04-16 21:00:00	0	0	0
2019-04-16 22:00:00	0	0	0
2019-04-16 23:00:00	0	0	0
2019-04-17 00:00:00	0	0	0
2019-04-17 01:00:00	0	0	0
2019-04-17 02:00:00	0	0	0
2019-04-17 03:00:00	0	0	0
2019-04-17 04:00:00	0	0	0
2019-04-17 05:00:00	0	0	0
2019-04-17 06:00:00	0	0	0
2019-04-17 07:00:00	0	0	0
2019-04-17 08:00:00	0	0	0
2019-04-17 09:00:00	0	0	0
2019-04-17 10:00:00	0	0	0
2019-04-17 11:00:00	0	0	0
2019-04-17 12:00:00	0	0	0
2019-04-17 13:00:00	0	0	0
2019-04-17 14:00:00	0	0	0
2019-04-17 15:00:00	0	0	0
2019-04-17 16:00:00	0	0	0
2019-04-17 17:00:00	0	0	0
2019-04-17 18:00:00	0	0	0
2019-04-17 19:00:00	0	0	0
2019-04-17 20:00:00	0	0	0
2019-04-17 21:00:00	0	0	0
2019-04-17 22:00:00	0	0	0
2019-04-17 23:00:00	0	0	0
2019-04-18 00:00:00	0	0	0
2019-04-18 01:00:00	0	0	0
2019-04-18 02:00:00	0	0	0
2019-04-18 03:00:00	0	0	0
2019-04-18 04:00:00	0	0	0
2019-04-18 05:00:00	0	0	0
2019-04-18 06:00:00	0	0	0
2019-04-18 07:00:00	0	0	0
2019-04-18 08:00:00	0	0	0
2019-04-18 09:00:00	0	0	0
2019-04-18 10:00:00	0	0	0
2019-04-18 11:00:00	0	0	0
2019-04-18 12:00:00	0	0	0
2019-04-18 13:00:00	0	0	0
2019-04-18 14:00:00	0	0	0
2019-04-18 15:00:00	0	0	0
2019-04-18 16:00:00	0	0	0
2019-04-18 17:00:00	0	0	0
2019-04-18 18:00:00	0	0	0
2019-04-18 19:00:00	0	0	0
2019-04-18 20:00:00	0	0	0
2019-04-18 21:00:00	0	0	0
2019-04-18 22:00:00	0	0	0
2019-04-18 23:00:00	0	0	0
2019-04-19 00:00:00	0	0	0
2019-04-19 01:00:00	0	0	0
2019-04-19 02:00:00	0	0	0
2019-04-19 03:00:00	0	0	0
2019-04-19 04:00:00	0	0	0
2019-04-19 05:00:00	0	0	0
2019-04-19 06:00:00	0	0	0
2019-04-19 07:00:00	0	0	0
2019-04-19 08:00:00	0	0	0
2019-04-19 09:00:00	0	0	0
2019-04-19 10:00:00	0	0	0
2019-04-19 11:00:00	0	0	0
2019-04-19 12:00:00	0	0	0
2019-04-19 13:00:00	0	0	0
2019-04-19 14:00:00	0	0	0
2019-04-19 15:00:00	0	0	0
2019-04-19 16:00:00	0	0	0
2019-04-19 17:00:00	0	0	0
2019-04-19 18:00:00	0	0	0
2019-04-19 19:00:00	0	0	0
2019-04-19 20:00:00	0	0	0
2019-04-19 21:00:00	0	0	0
2019-04-19 22:00:00	0	0	0
2019-04-19 23:00:00	0	0	0
2019-04-20 00:00:00	0	0	0
2019-04-20 01:00:00	0	0	0
2019-04-20 02:00:00	0	0	0
2019-04-20 03:00:00	0	0	0
2019-04-20 04:00:00	0	0	0
2019-04-20 05:00:00	0	0	0
2019-04-20 06:00:00	0	0	0
2019-04-20 07:00:00	0	0	0
2019-04-20 08:00:00	0	0	0
2019-04-20 09:00:00	0	0	0
2019-04-20 10:00:00	0	0	0
2019-04-20 11:00:00	0	0	0
2019-04-20 12:00:00	0	0	0
2019-04-20 13:00:00	0	0	0
2019-04-20 14:00:00	0	0	0
2019-04-20 15:00:00	0	0	0
2019-04-20 16:00:00	0	0	0
2019-04-20 17:00:00	0	0	0
2019-04-20 18:00:00	0	0	0
2019-04-20 19:00:00	0	0	0
2019-04-20 20:00:00	0	0	0
2019-04-20 21:00:00	0	0	0
2019-04-20 22:00:00	0	0	0
2019-04-20 23:00:00	0	0	0
2019-04-21 00:00:00	0	0	0
2019-04-21 01:00:00	0	0	0
2019-04-21 02:00:00	0	0	0
2019-04-21 03:00:00	0	0	0
2019-04-21 04:00:00	0	0	0
2019-04-21 05:00:00	0	0	0
2019-04-21 06:00:00	0	0	0
2019-04-21 07:00:00	0	0	0
2019-04-21 08:00:00	0	0	0
2019-04-21 09:00:00	0	0	0
2019-04-21 10:00:00	0	0	0
2019-04-21 11:00:00	0	0	0
2019-04-21 12:00:00	0	0	0
2019-04-21 13:00:00	0	0	0
2019-04-21 14:00:00	0	0	0
2019-04-21 15:00:00	0	0	0
2019-04-21 16:00:00	0	0	0
2019-04-21 17:00:00	0	0	0
2019-04-21 18:00:00	0	0	0
2019-04-21 19:00:00	0	0	0
2019-04-21 20:00:00	0	0	0
2019-04-21 21:00:00	0	0	0
2019-04-21 22:00:00	0	0	0
2019-04-21 23:00:00	0	0	0
2019-04-22 00:00:00	0	0	0
2019-04-22 01:00:00	0	0	0
2019-04-22 02:00:00	0	0	0
2019-04-22 03:00:00	0	0	0
2019-04-22 04:00:00	0	0	0
2019-04-22 05:00:00	0	0	0
2019-04-22 06:00:00	0	0	0
2019-04-22 07:00:00	0	0	0
2019-04-22 08:00:00	0	0	0
2019-04-22 09:00:00	0	0	0
2019-04-22 10:00:00	0	0	0
2019-04-22 11:00:00	0	0	0
2019-04-22 12:00:00	0	0	0
2019-04-22 13:00:00	0	0	0
2019-04-22 14:00:00	0	0	0
2019-04-22 15:00:00	0	0	0
2019-04-22 16:00:00	0	0	0
2019-04-22 17:00:00	0	0	0
2019-04-22 18:00:00	0	0	0
2019-04-22 19:00:00	0	0	0
2019-04-22 20:00:00	0	0	0
2019-04-22 21:00:00	0	0	0
2019-04-22 22:00:00	0	0	0
2019-04-22 23:00:00	0	0	0
2019-04-23 00:00:00	0	0	0
2019-04-23 01:00:00	0	0	0
2019-04-23 02:00:00	0	0	0
2019-04-23 03:00:00	0	0	0
2019-04-23 04:00:00	0	0	0
2019-04-23 05:00:00	0	0	0
2019-04-23 06:00:00	0	0	0
2019-04-23 07:00:00	0	0	0
2019-04-23 08:00:00	0	0	0
2019-04-23 09:00:00	0	0	0
2019-04-23 10:00:00	0	0	0
2019-04-23 11:00:00	0	0	0
2019-04-23 12:00:00	0	0	0
2019-04-23 13:00:00	0	0	0
2019-04-23 14:00:00	0	0	0
2019-04-23 15:00:00	0	0	0
2019-04-23 16:00:00	0	0	0
2019-04-23 17:00:00	0	0	0
2019-04-23 18:00:00	0	0	0
2019-04-23 19:00:00	0	0	0
2019-04-23 20:00:00	0	0	0
2019-04-23 21:00:00	0	0	0
2019-04-23 22:00:00	0	0	0
2019-04-23 23:00:00	0	0	0
2019-04-24 00:00:00	0	0	0
2019-04-24 01:00:00	0	0	0
2019-04-24 02:00:00	0	0	0
2019-04-24 03:00:00	0	0	0
2019-04-24 04:00:00	0	0	0
2019-04-24 05:00:00	0	0	0
2019-04-24 06:00:00	0	0	0
2019-04-24 07:00:00	0	0	0
2019-04-24 08:00:00	0	0	0
2019-04-24 09:00:00	0	0	0
2019-04-24 10:00:00	0	0	0
2019-04-24 11:00:00	0	0	0
2019-04-24 12:00:00	0	0	0
2019-04-24 13:00:00	0	0	0
2019-04-24 14:00:00	0	0	0
2019-04-24 15:00:00	0	0	0
2019-04-24 16:00:00	0	0	0
2019-04-24 17:00:00	0	0	0
2019-04-24 18:00:00	0	0	0
2019-04-24 19:00:00	0	0	0
2019-04-24 20:00:00	0	0	0
2019-04-24 21:00:00	0	0	0
2019-04-24 22:00:00	0	0	0
2019-04-24 23:00:00	0	0	0
2019-04-25 00:00:00	0	0	0
2019-04-25 01:00:00	0	0	0
2019-04-25 02:00:00	0	0	0
2019-04-25 03:00:00	0	0	0
2019-04-25 04:00:00	0	0	0
2019-04-25 05:00:00	0	0	0
2019-04-25 06:00:00	0	0	0
2019-04-25 07:00:00	0	0	0
2019-04-25 08:00:00	0	0	0
2019-04-25 09:00:00	0	0	0
2019-04-25 10:00:00	0	0	0
2019-04-25 11:00:00	0	0	0
2019-04-25 12:00:00	0	0	0
2019-04-25 13:00:00	0	0	0
2019-04-25 14:00:00	0	0	0
2019-04-25 15:00:00	0	0	0
2019-04-25 16:00:00	0	0	0
2019-04-25 17:00:00	0	0	0
2019-04-25 18:00:00	0	0	0
2019-04-25 19:00:00	0	0	0
2019-04-25 20:00:00	0	0	0
2019-04-25 21:00:00	0	0	0
2019-04-25 22:00:00	0	0	0
2019-04-25 23:00:00	0	0	0
2019-04-26 00:00:00	0	0	0
2019-04-26 01:00:00	0	0	0
2019-04-26 02:00:00	0	0	0
2019-04-26 03:00:00	0	0	0
2019-04-26 04:00:00	0	0	0
2019-04-26 05:00:00	0	0	0
2019-04-26 06:00:00	0	0	0
2019-04-26 07:00:00	0	0	0
2019-04-26 08:00:00	0	0	0
2019-04-26 09:00:00	0	0	0
2019-04-26 10:00:00	0	0	0
2019-04-26 11:00:00	0	0	0
2019-04-26 12:00:00	0	0	0
2019-04-26 13:00:00	0	0	0
2019-04-26 14:00:00	0	0	0
2019-04-26 15:00:00	0	0	0
2019-04-26 16:00:00	0	0	0
2019-04-26 17:00:00	0	0	0
2019-04-26 18:00:00	0	0	0
2019-04-26 19:00:00	0	0	0
2019-04-26 20:00:00	0	0	0
2019-04-26 21:00:00	0	0	0
2019-04-26 22:00:00	0	0	0
2019-04-26 23:00:00	0	0	0
2019-04-27 00:00:00	0	0	0
2019-04-27 01:00:00	0	0	0
2019-04-27 02:00:00	0	0	0
2019-04-27 03:00:00	0	0	0
2019-04-27 04:00:00	0	0	0
2019-04-27 05:00:00	0	0	0
2019-04-27 06:00:00	0	0	0
2019-04-27 07:00:00	0	0	0
2019-04-27 08:00:00	0	0	0
2019-04-27 09:00:00	0	0	0
2019-04-27 10:00:00	0	0	0
2019-04-27 11:00:00	0	0	0
2019-04-27 12:00:00	0	0	0
2019-04-27 13:00:00	0	0	0
2019-04-27 14:00:00	0	0	0
2019-04-27 15:00:00	0	0	0
2019-04-27 16:00:00	0	0	0
2019-04-27 17:00:00	0	0	0
2019-04-27 18:00:00	0	0	0
2019-04-27 19:00:00	0	0	0
2019-04-27 20:00:00	0	0	0
2019-04-27 21:00:00	0	0	0
2019-04-27 22:00:00	0	0	0
2019-04-27 23:00:00	0	0	0
2019-04-28 00:00:00	0	0	0
2019-04-28 01:00:00	0	0	0
2019-04-28 02:00:00	0	0	0
2019-04-28 03:00:00	0	0	0
2019-04-28 04:00:00	0	0	0
2019-04-28 05:00:00	0	0	0
2019-04-28 06:00:00	0	0	0
2019-04-28 07:00:00	0	0	0
2019-04-28 08:00:00	0	0	0
2019-04-28 09:00:00	0	0	0
2019-04-28 10:00:00	0	0	0
2019-04-28 11:00:00	0	0	0
2019-04-28 12:00:00	0	0	0
2019-04-28 13:00:00	0	0	0
2019-04-28 14:00:00	0	0	0
2019-04-28 15:00:00	0	0	0
2019-04-28 16:00:00	0	0	0
2019-04-28 17:00:00	0	0	0
2019-04-28 18:00:00	0	0	0
2019-04-28 19:00:00	0	0	0
2019-04-28 20:00:00	0	0	0
2019-04-28 21:00:00	0	0	0
2019-04-28 22:00:00	0	0	0
2019-04-28 23:00:00	0	0	0
2019-04-29 00:00:00	0	0	0
2019-04-29 01:00:00	0	0	0
2019-04-29 02:00:00	0	0	0
2019-04-29 03:00:00	0	0	0
2019-04-29 04:00:00	0	0	0
2019-04-29 05:00:00	0	0	0
2019-04-29 06:00:00	0	0	0
2019-04-29 07:00:00	0	0	0
2019-04-29 08:00:00	0	0	0
2019-04-29 09:00:00	0	0	0
2019-04-29 10:00:00	0	0	0
2019-04-29 11:00:00	0	0	0
2019-04-29 12:00:00	0	0	0
2019-04-29 13:00:00	0	0	0
2019-04-29 14:00:00	0	0	0
2019-04-29 15:00:00	0	0	0
2019-04-29 16:00:00	0	0	0
2019-04-29 17:00:00	0	0	0
2019-04-29 18:00:00	0	0	0
2019-04-29 19:00:00	0	0	0
2019-04-29 20:00:00	0	0	0
2019-04-29 21:00:00	0	0	0
2019-04-29 22:00:00	0	0	0
2019-04-29 23:00:00	0	0	0
2019-04-30 00:00:00	0	0	0
2019-04-30 01:00:00	0	0	0
2019-04-30 02:00:00	0	0	0
2019-04-30 03:00:00	0	0	0
2019-04-30 04:00:00	0	0	0
2019-04-30 05:00:00	0	0	0
2019-04-30 06:00:00	0	0	0
2019-04-30 07:00:00	0	0	0
2019-04-30 08:00:00	0	0	0
2019-04-30 09:00:00	0	0	0
2019-04-30 10:00:00	0	0	0
2019-04-30 11:00:00	0	0	0
2019-04-30 12:00:00	0	0	0
2019-04-30 13:00:00	0	0	0
2019-04-30 14:00:00	0	0	0
2019-04-30 15:00:00	0	0	0
2019-04-30 16:00:00	0	0	0
2019-04-30 17:00:00	0	0	0
2019-04-30 18:00:00	0	0	0
2019-04-30 19:00:00	0	0	0
2019-04-30 20:00:00	0	0	0
2019-04-30 21:00:00	0	0	0
2019-04-30 22:00:00	0	0	0
2019-04-30 23:00:00	0	0	0
2019-05-01 00:00:00	0	0	0

## Sheet: PM 02060 06
Data/Hora	Intensidade(carros/hora)	Ocupacao(%)	Carga(%)
2019-04-01 00:00:00	280	0.78	6.67
2019-04-01 01:00:00	163	0	3
2019-04-01 02:00:00	110	0	1.84
2019-04-01 03:00:00	102	0	1.58
2019-04-01 04:00:00	162	0	3
2019-04-01 05:00:00	242	0.67	5.17
2019-04-01 06:00:00	797	4.33	18.42
2019-04-01 07:00:00	1774	9.33	45.33
2019-04-01 08:00:00	1726	9.5	45.67
2019-04-01 09:00:00	1757	11.09	46.42
2019-04-01 10:00:00	1966	11.42	51.17
2019-04-01 11:00:00	2059	12.67	54.67
2019-04-01 12:00:00	2143	13.08	56.67
2019-04-01 13:00:00	2063	12.75	54.75
2019-04-01 14:00:00	2200	12.42	57.92
2019-04-01 15:00:00	2254	12.34	60
2019-04-01 16:00:00	2309	14.42	61.17
2019-04-01 17:00:00	2564	15.83	69.08
2019-04-01 18:00:00	2399	29.42	66.75
2019-04-01 19:00:00	2449	21.17	67
2019-04-01 20:00:00	1595	12.92	44.33
2019-04-01 21:00:00	1614	11.59	42.58
2019-04-01 22:00:00	1445	10.25	38.75
2019-04-01 23:00:00	598	1.75	14.83
2019-04-02 00:00:00	353	0.89	8.78
2019-04-02 01:00:00	146	0.17	2.92
2019-04-02 02:00:00	80	0	1.17
2019-04-02 03:00:00	66	0	0.83
2019-04-02 04:00:00	98	0.08	1.42
2019-04-02 05:00:00	235	0.84	5.42
2019-04-02 06:00:00	807	3.5	18.17
2019-04-02 07:00:00	1715	10.08	43.83
2019-04-02 08:00:00	1693	9.17	44.33
2019-04-02 09:00:00	1788	10.08	47.08
2019-04-02 10:00:00	1923	12.42	50.25
2019-04-02 11:00:00	2103	13.08	56.42
2019-04-02 12:00:00	2161	14.42	57.58
2019-04-02 13:00:00	1983	11.83	52.75
2019-04-02 14:00:00	2167	13.25	56.84
2019-04-02 15:00:00	2372	14.25	63.67
2019-04-02 16:00:00	2414	13.59	63.42
2019-04-02 17:00:00	2675	22.83	72.67
2019-04-02 18:00:00	2485	23.33	68.75
2019-04-02 19:00:00	2429	14.42	64.75
2019-04-02 20:00:00	1702	12.75	46.5
2019-04-02 21:00:00	1589	11.67	42.17
2019-04-02 22:00:00	1539	12.42	41.84
2019-04-02 23:00:00	718	3	18.17
2019-04-03 00:00:00	380	0.89	9.44
2019-04-03 01:00:00	164	0	3.58
2019-04-03 02:00:00	87	0	1.25
2019-04-03 03:00:00	62	0	0.5
2019-04-03 04:00:00	119	0.08	1.92
2019-04-03 05:00:00	228	0.83	4.92
2019-04-03 06:00:00	820	3.5	18.42
2019-04-03 07:00:00	1710	8.75	43.67
2019-04-03 08:00:00	1733	7.75	44.67
2019-04-03 09:00:00	1774	9.67	46.75
2019-04-03 10:00:00	1959	11.5	51.25
2019-04-03 11:00:00	2157	12.92	57.25
2019-04-03 12:00:00	2038	10.75	54.42
2019-04-03 13:00:00	2050	13.42	54.34
2019-04-03 14:00:00	2134	12.17	55.92
2019-04-03 15:00:00	2307	14	61.67
2019-04-03 16:00:00	2429	21.58	65.58
2019-04-03 17:00:00	2740	23.17	73.67
2019-04-03 18:00:00	2352	30.67	67
2019-04-03 19:00:00	2335	15.08	62.92
2019-04-03 20:00:00	1712	10.92	46.33
2019-04-03 21:00:00	1473	9	38.75
2019-04-03 22:00:00	1555	12.92	42.08
2019-04-03 23:00:00	666	2.84	17.08
2019-04-04 00:00:00	457	0.89	11.22
2019-04-04 01:00:00	192	0.08	4.25
2019-04-04 02:00:00	99	0	1.75
2019-04-04 03:00:00	87	0	1.09
2019-04-04 04:00:00	141	0.08	2.58
2019-04-04 05:00:00	262	0.83	5.75
2019-04-04 06:00:00	853	3.5	19.42
2019-04-04 07:00:00	1713	8.42	43.83
2019-04-04 08:00:00	1685	9	43.75
2019-04-04 09:00:00	1830	11.33	48.17
2019-04-04 10:00:00	1852	11.92	48.59
2019-04-04 11:00:00	2157	14.42	57.25
2019-04-04 12:00:00	2155	13.34	57.42
2019-04-04 13:00:00	2144	13.17	56.67
2019-04-04 14:00:00	2231	13	58.75
2019-04-04 15:00:00	2352	13.5	62.42
2019-04-04 16:00:00	2476	14.25	65.75
2019-04-04 17:00:00	2695	18.83	72.75
2019-04-04 18:00:00	2685	18.59	72.92
2019-04-04 19:00:00	2513	14.5	67.42
2019-04-04 20:00:00	1804	15.25	49.67
2019-04-04 21:00:00	1572	10.59	41.67
2019-04-04 22:00:00	1725	13.83	46.67
2019-04-04 23:00:00	810	3.92	21.09
2019-04-05 00:00:00	584	1.78	14.11
2019-04-05 01:00:00	258	0.25	6
2019-04-05 02:00:00	165	0.08	3.17
2019-04-05 03:00:00	149	0	2.83
2019-04-05 04:00:00	167	0.17	3.33
2019-04-05 05:00:00	232	0.92	4.92
2019-04-05 06:00:00	760	3.92	17.59
2019-04-05 07:00:00	1717	9.67	44.17
2019-04-05 08:00:00	1808	9.25	47
2019-04-05 09:00:00	1834	9.42	48.58
2019-04-05 10:00:00	1980	12.67	52.25
2019-04-05 11:00:00	2032	12.83	54.08
2019-04-05 12:00:00	2222	13.17	59.09
2019-04-05 13:00:00	2102	14.83	56.5
2019-04-05 14:00:00	2318	12.58	60.09
2019-04-05 15:00:00	2443	22.42	66.92
2019-04-05 16:00:00	2287	32.25	64.42
2019-04-05 17:00:00	2594	23.5	70.67
2019-04-05 18:00:00	2607	19	70.17
2019-04-05 19:00:00	2406	14.17	64.83
2019-04-05 20:00:00	2049	19.25	56.5
2019-04-05 21:00:00	1699	12.83	45.58
2019-04-05 22:00:00	1765	12.58	47.17
2019-04-05 23:00:00	1153	5.34	29.75
2019-04-06 00:00:00	1188	4.11	28.33
2019-04-06 01:00:00	864	2.58	23.34
2019-04-06 02:00:00	484	1.09	11.75
2019-04-06 03:00:00	363	0.5	8.17
2019-04-06 04:00:00	321	0.5	7.17
2019-04-06 05:00:00	333	1.17	8.08
2019-04-06 06:00:00	606	2.5	14
2019-04-06 07:00:00	1076	5.25	26.58
2019-04-06 08:00:00	1352	6.83	34.34
2019-04-06 09:00:00	1808	9.58	46.25
2019-04-06 10:00:00	2039	10.58	53.5
2019-04-06 11:00:00	2081	12.75	54.83
2019-04-06 12:00:00	2343	15.42	62.42
2019-04-06 13:00:00	2102	12.59	56.92
2019-04-06 14:00:00	1775	10	46.75
2019-04-06 15:00:00	1735	13.17	46.17
2019-04-06 16:00:00	1965	18.25	53.09
2019-04-06 17:00:00	1976	17.58	54.08
2019-04-06 18:00:00	1666	14.92	45.17
2019-04-06 19:00:00	1566	9.75	41.17
2019-04-06 20:00:00	1487	7.67	37.92
2019-04-06 21:00:00	1225	6	32.17
2019-04-06 22:00:00	1291	5.84	33.17
2019-04-06 23:00:00	1080	5.09	27.5
2019-04-07 00:00:00	1088	4	26.11
2019-04-07 01:00:00	823	2.25	20.42
2019-04-07 02:00:00	598	1.5	14.17
2019-04-07 03:00:00	408	0.84	9.75
2019-04-07 04:00:00	385	0.67	8.92
2019-04-07 05:00:00	337	0.92	7.67
2019-04-07 06:00:00	489	2.34	10.92
2019-04-07 07:00:00	794	3.17	19.42
2019-04-07 08:00:00	830	3.75	20.17
2019-04-07 09:00:00	1270	6.5	32.09
2019-04-07 10:00:00	1297	6.5	32.58
2019-04-07 11:00:00	1626	9.59	41.59
2019-04-07 12:00:00	1883	13.83	51.34
2019-04-07 13:00:00	1743	11.17	46.25
2019-04-07 14:00:00	1564	9.09	40.92
2019-04-07 15:00:00	1342	6.33	35.08
2019-04-07 16:00:00	1261	5.58	31.84
2019-04-07 17:00:00	1486	8.92	38.67
2019-04-07 18:00:00	1311	7.08	34
2019-04-07 19:00:00	1231	7.42	31.92
2019-04-07 20:00:00	1162	4.92	29.17
2019-04-07 21:00:00	895	3.25	22.33
2019-04-07 22:00:00	678	2.25	16.67
2019-04-07 23:00:00	427	1.67	10.75
2019-04-08 00:00:00	320	0.56	7.55
2019-04-08 01:00:00	170	0	3.59
2019-04-08 02:00:00	89	0	1.17
2019-04-08 03:00:00	103	0	1.5
2019-04-08 04:00:00	118	0	2.08
2019-04-08 05:00:00	284	0.92	5.92
2019-04-08 06:00:00	897	4.33	20.42
2019-04-08 07:00:00	1712	8.83	44.08
2019-04-08 08:00:00	1699	8.67	44.42
2019-04-08 09:00:00	1785	10.33	47
2019-04-08 10:00:00	1869	11.25	48.83
2019-04-08 11:00:00	2058	12	54.25
2019-04-08 12:00:00	2115	11	56.25
2019-04-08 13:00:00	2085	12.5	54.83
2019-04-08 14:00:00	2133	11.17	56.17
2019-04-08 15:00:00	2379	13.67	63.17
2019-04-08 16:00:00	2574	14.58	68.34
2019-04-08 17:00:00	2665	18.17	71.33
2019-04-08 18:00:00	2517	22.42	69.42
2019-04-08 19:00:00	2383	15.33	64.17
2019-04-08 20:00:00	1660	13.34	45.83
2019-04-08 21:00:00	1658	12.59	44.08
2019-04-08 22:00:00	1553	11.92	42
2019-04-08 23:00:00	464	1.58	12
2019-04-09 00:00:00	331	0.78	7.56
2019-04-09 01:00:00	127	0	2.33
2019-04-09 02:00:00	75	0.08	1.08
2019-04-09 03:00:00	60	0	0.5
2019-04-09 04:00:00	122	0	2
2019-04-09 05:00:00	232	0.58	4.75
2019-04-09 06:00:00	790	5.17	18.83
2019-04-09 07:00:00	1698	9.92	43.75
2019-04-09 08:00:00	1751	8	45.17
2019-04-09 09:00:00	1744	8.75	45.59
2019-04-09 10:00:00	1940	11.08	50.92
2019-04-09 11:00:00	2079	13.67	55.25
2019-04-09 12:00:00	2029	12.09	54.09
2019-04-09 13:00:00	2012	12.75	53
2019-04-09 14:00:00	2156	12.17	57.08
2019-04-09 15:00:00	2286	16.08	60.67
2019-04-09 16:00:00	2597	15.83	69.33
2019-04-09 17:00:00	2691	19.59	72.17
2019-04-09 18:00:00	2502	19.17	68.75
2019-04-09 19:00:00	2479	14.33	65.92
2019-04-09 20:00:00	1727	13.08	47.67
2019-04-09 21:00:00	1571	11.25	41.33
2019-04-09 22:00:00	1676	13.42	45.75
2019-04-09 23:00:00	680	3	17.67
2019-04-10 00:00:00	460	1.11	10.56
2019-04-10 01:00:00	174	0	3.58
2019-04-10 02:00:00	90	0.25	1.75
2019-04-10 03:00:00	81	0	1.17
2019-04-10 04:00:00	143	0	2.42
2019-04-10 05:00:00	241	0.92	5.17
2019-04-10 06:00:00	779	3.83	17.67
2019-04-10 07:00:00	1705	9.08	43.5
2019-04-10 08:00:00	1691	9.34	44
2019-04-10 09:00:00	1780	10.25	46.75
2019-04-10 10:00:00	1897	13.67	50.17
2019-04-10 11:00:00	2050	11.92	54
2019-04-10 12:00:00	2073	14.08	55.83
2019-04-10 13:00:00	1967	12.33	52.17
2019-04-10 14:00:00	2139	11.34	55.92
2019-04-10 15:00:00	2312	14.75	61.34
2019-04-10 16:00:00	2591	17	69.42
2019-04-10 17:00:00	2763	20.5	74.25
2019-04-10 18:00:00	2523	22.42	69.25
2019-04-10 19:00:00	2298	13.92	62
2019-04-10 20:00:00	1684	12.67	46.08
2019-04-10 21:00:00	1604	12.17	42.59
2019-04-10 22:00:00	1630	12.58	43.92
2019-04-10 23:00:00	706	3.08	18.42
2019-04-11 00:00:00	515	1.33	12.44
2019-04-11 01:00:00	194	0.08	4
2019-04-11 02:00:00	111	0	2
2019-04-11 03:00:00	91	0	1.33
2019-04-11 04:00:00	135	0	2.25
2019-04-11 05:00:00	237	0.67	5.25
2019-04-11 06:00:00	784	3.59	17.83
2019-04-11 07:00:00	1702	9.5	44.17
2019-04-11 08:00:00	1718	8.75	44.67
2019-04-11 09:00:00	1758	8.92	45.42
2019-04-11 10:00:00	1789	10	46.92
2019-04-11 11:00:00	2071	13.83	55.5
2019-04-11 12:00:00	1910	10	50.08
2019-04-11 13:00:00	2001	11.25	52.58
2019-04-11 14:00:00	2160	12.08	56.84
2019-04-11 15:00:00	2395	13.25	63
2019-04-11 16:00:00	2350	24.33	65.92
2019-04-11 17:00:00	2248	27.25	61.92
2019-04-11 18:00:00	2502	23.58	68.75
2019-04-11 19:00:00	2650	16.59	70.67
2019-04-11 20:00:00	2032	18.75	57.09
2019-04-11 21:00:00	1737	14.25	46.67
2019-04-11 22:00:00	1751	14.92	47.92
2019-04-11 23:00:00	841	4.25	21.5
2019-04-12 00:00:00	659	2.11	16.33
2019-04-12 01:00:00	295	0.25	6.67
2019-04-12 02:00:00	175	0	3.5
2019-04-12 03:00:00	145	0	3
2019-04-12 04:00:00	208	0.08	4.17
2019-04-12 05:00:00	273	0.84	5.92
2019-04-12 06:00:00	841	4.5	19.25
2019-04-12 07:00:00	1716	9.08	43.84
2019-04-12 08:00:00	1708	9.25	44.17
2019-04-12 09:00:00	1734	9	45.5
2019-04-12 10:00:00	1930	11.67	50.67
2019-04-12 11:00:00	2046	13.84	54.5
2019-04-12 12:00:00	2149	14.42	57.67
2019-04-12 13:00:00	2100	14.17	55.83
2019-04-12 14:00:00	1872	12.75	52.58
2019-04-12 15:00:00	2032	13.08	50.75
2019-04-12 16:00:00	2539	15.58	67.83
2019-04-12 17:00:00	2555	19.33	69.42
2019-04-12 18:00:00	2484	29.08	68.5
2019-04-12 19:00:00	2463	16	66.42
2019-04-12 20:00:00	2054	20.75	57
2019-04-12 21:00:00	1685	11.17	44.58
2019-04-12 22:00:00	1715	12.84	45.92
2019-04-12 23:00:00	1104	5.08	29.08
2019-04-13 00:00:00	1155	3.78	27
2019-04-13 01:00:00	864	2.75	23
2019-04-13 02:00:00	475	1.5	11.5
2019-04-13 03:00:00	385	0.67	9
2019-04-13 04:00:00	381	0.83	8.42
2019-04-13 05:00:00	364	1.09	8.84
2019-04-13 06:00:00	637	3.08	14.75
2019-04-13 07:00:00	1123	4.83	27.42
2019-04-13 08:00:00	1505	7.42	38
2019-04-13 09:00:00	1882	11.25	49.17
2019-04-13 10:00:00	2047	11.25	54.09
2019-04-13 11:00:00	2156	14.42	56.92
2019-04-13 12:00:00	2233	13.67	59.58
2019-04-13 13:00:00	2109	11.42	56.5
2019-04-13 14:00:00	1680	9.92	44.33
2019-04-13 15:00:00	1570	9	40.5
2019-04-13 16:00:00	1732	14.17	46.58
2019-04-13 17:00:00	1768	12	46.67
2019-04-13 18:00:00	1837	15	49.83
2019-04-13 19:00:00	1611	10.59	42.75
2019-04-13 20:00:00	1433	7.83	37.08
2019-04-13 21:00:00	1227	6.25	31.08
2019-04-13 22:00:00	1366	6.67	35
2019-04-13 23:00:00	1213	6.09	31.34
2019-04-14 00:00:00	1253	4.45	30.89
2019-04-14 01:00:00	842	2.34	20.58
2019-04-14 02:00:00	562	1.17	13.34
2019-04-14 03:00:00	491	1	11.92
2019-04-14 04:00:00	431	1	9.92
2019-04-14 05:00:00	435	1.25	10.25
2019-04-14 06:00:00	464	2.09	10.75
2019-04-14 07:00:00	674	3.34	16.25
2019-04-14 08:00:00	840	3.67	19.92
2019-04-14 09:00:00	1248	5.5	31.25
2019-04-14 10:00:00	1257	7.58	32.33
2019-04-14 11:00:00	1587	10.25	40.58
2019-04-14 12:00:00	1974	16.58	53.5
2019-04-14 13:00:00	1767	12.75	47.75
2019-04-14 14:00:00	1505	8.92	40
2019-04-14 15:00:00	1240	6.42	31.83
2019-04-14 16:00:00	1141	5.83	29.25
2019-04-14 17:00:00	1188	5.33	30.25
2019-04-14 18:00:00	1200	5.42	29.75
2019-04-14 19:00:00	1162	6	30.09
2019-04-14 20:00:00	1040	4.25	25.67
2019-04-14 21:00:00	837	3.92	21.59
2019-04-14 22:00:00	604	2.17	14.75
2019-04-14 23:00:00	494	1.25	11.67
2019-04-15 00:00:00	296	0.44	7.11
2019-04-15 01:00:00	163	0	3.17
2019-04-15 02:00:00	110	0	1.83
2019-04-15 03:00:00	117	0	2
2019-04-15 04:00:00	144	0	2.25
2019-04-15 05:00:00	243	0.92	5.42
2019-04-15 06:00:00	832	4.25	18.92
2019-04-15 07:00:00	1740	10.25	45.09
2019-04-15 08:00:00	1733	8.84	45.08
2019-04-15 09:00:00	1807	9.83	47.67
2019-04-15 10:00:00	1950	12.83	51.25
2019-04-15 11:00:00	2021	11.33	54.09
2019-04-15 12:00:00	2018	14.92	53.92
2019-04-15 13:00:00	1962	12.42	52
2019-04-15 14:00:00	2049	11	54.17
2019-04-15 15:00:00	2374	13	62.08
2019-04-15 16:00:00	2406	15.75	65.09
2019-04-15 17:00:00	2144	33.83	61.92
2019-04-15 18:00:00	2174	32.59	61.83
2019-04-15 19:00:00	2380	17.58	64.25
2019-04-15 20:00:00	1722	14.67	48.17
2019-04-15 21:00:00	1600	11.75	42.67
2019-04-15 22:00:00	1258	7.92	32.84
2019-04-15 23:00:00	517	1.92	13.09
2019-04-16 00:00:00	296	0.67	7.33
2019-04-16 01:00:00	114	0	1.83
2019-04-16 02:00:00	75	0	0.83
2019-04-16 03:00:00	72	0	0.67
2019-04-16 04:00:00	111	0	1.83
2019-04-16 05:00:00	241	0.92	5.25
2019-04-16 06:00:00	827	4.58	19.34
2019-04-16 07:00:00	1714	8.75	43.84
2019-04-16 08:00:00	1698	9.67	44.42
2019-04-16 09:00:00	1626	10	42.75
2019-04-16 10:00:00	1774	10.33	45.92
2019-04-16 11:00:00	1917	14.08	50.92
2019-04-16 12:00:00	2144	13.25	57.34
2019-04-16 13:00:00	2109	13.92	55.75
2019-04-16 14:00:00	2159	13.5	57.58
2019-04-16 15:00:00	2376	13.33	62.92
2019-04-16 16:00:00	2543	14.67	67.67
2019-04-16 17:00:00	2582	19.58	70
2019-04-16 18:00:00	2581	23.09	70.58
2019-04-16 19:00:00	2539	16.17	67.92
2019-04-16 20:00:00	1994	18.5	55.59
2019-04-16 21:00:00	1587	11.5	42.67
2019-04-16 22:00:00	1487	9.58	39.92
2019-04-16 23:00:00	686	2.67	17.5
2019-04-17 00:00:00	411	1.78	10.11
2019-04-17 01:00:00	232	0.25	5.33
2019-04-17 02:00:00	120	0.17	2.25
2019-04-17 03:00:00	108	0	1.83
2019-04-17 04:00:00	134	0.08	2.25
2019-04-17 05:00:00	253	0.75	5.67
2019-04-17 06:00:00	723	3.58	16.34
2019-04-17 07:00:00	1718	9.33	44.08
2019-04-17 08:00:00	1732	10.08	45.42
2019-04-17 09:00:00	1861	9.83	48.75
2019-04-17 10:00:00	1954	11.59	51.75
2019-04-17 11:00:00	1951	11.83	51.17
2019-04-17 12:00:00	2117	13.67	56.33
2019-04-17 13:00:00	2185	13.25	57.75
2019-04-17 14:00:00	2210	13.5	58.92
2019-04-17 15:00:00	2340	13.92	62.17
2019-04-17 16:00:00	2639	15.33	70.17
2019-04-17 17:00:00	2561	16.42	68.67
2019-04-17 18:00:00	2429	25	66.83
2019-04-17 19:00:00	2629	16.17	71.09
2019-04-17 20:00:00	2025	17.09	55.59
2019-04-17 21:00:00	1753	13.5	47.25
2019-04-17 22:00:00	1522	10.59	40.92
2019-04-17 23:00:00	755	2.67	19.67
2019-04-18 00:00:00	524	2	13
2019-04-18 01:00:00	272	0.17	5.92
2019-04-18 02:00:00	183	0.17	3.84
2019-04-18 03:00:00	156	0	3
2019-04-18 04:00:00	186	0	3.5
2019-04-18 05:00:00	288	0.75	6.09
2019-04-18 06:00:00	608	3.33	14.08
2019-04-18 07:00:00	1357	8.67	33.75
2019-04-18 08:00:00	1726	8.84	45
2019-04-18 09:00:00	1837	10.83	48.08
2019-04-18 10:00:00	1803	10.08	47.75
2019-04-18 11:00:00	1738	9.25	45
2019-04-18 12:00:00	1975	10.08	51.59
2019-04-18 13:00:00	2104	13.42	56.33
2019-04-18 14:00:00	2289	15.84	61.17
2019-04-18 15:00:00	2455	13.83	64.75
2019-04-18 16:00:00	2534	13.17	67.42
2019-04-18 17:00:00	2596	18.58	69.83
2019-04-18 18:00:00	2414	32.17	67.92
2019-04-18 19:00:00	2310	12.84	62.67
2019-04-18 20:00:00	1719	11.5	46.42
2019-04-18 21:00:00	1437	9.25	37.75
2019-04-18 22:00:00	1227	6.17	31.42
2019-04-18 23:00:00	907	3.67	22.75
2019-04-19 00:00:00	841	3.33	20.22
2019-04-19 01:00:00	465	1	10.83
2019-04-19 02:00:00	337	0.33	7.83
2019-04-19 03:00:00	299	0.33	6.58
2019-04-19 04:00:00	313	0.34	6.58
2019-04-19 05:00:00	307	0.42	7
2019-04-19 06:00:00	404	1.08	9.33
2019-04-19 07:00:00	569	2.75	14
2019-04-19 08:00:00	647	1.92	15.25
2019-04-19 09:00:00	719	3.33	17.34
2019-04-19 10:00:00	893	3.25	22.09
2019-04-19 11:00:00	1099	3.83	26.83
2019-04-19 12:00:00	1051	3.5	26.42
2019-04-19 13:00:00	1004	3.33	25.25
2019-04-19 14:00:00	757	2.58	18.42
2019-04-19 15:00:00	743	2.75	18.17
2019-04-19 16:00:00	753	2.58	18.5
2019-04-19 17:00:00	788	3.42	19.09
2019-04-19 18:00:00	866	3.59	21.5
2019-04-19 19:00:00	878	3.42	21.42
2019-04-19 20:00:00	744	2.83	18.67
2019-04-19 21:00:00	730	2.83	17.92
2019-04-19 22:00:00	611	2.17	14.92
2019-04-19 23:00:00	596	1.67	14.34
2019-04-20 00:00:00	617	1.56	13.44
2019-04-20 01:00:00	633	1.83	17
2019-04-20 02:00:00	260	0.08	5.67
2019-04-20 03:00:00	230	0.08	4.92
2019-04-20 04:00:00	266	0.17	5.75
2019-04-20 05:00:00	236	0.5	5
2019-04-20 06:00:00	321	0.84	6.92
2019-04-20 07:00:00	602	3.33	14
2019-04-20 08:00:00	884	4.17	21.59
2019-04-20 09:00:00	1213	6.75	30.5
2019-04-20 10:00:00	1532	8.25	39.17
2019-04-20 11:00:00	1618	8.92	42
2019-04-20 12:00:00	1682	8.92	44.25
2019-04-20 13:00:00	1478	7.42	38.33
2019-04-20 14:00:00	1328	6.42	34.08
2019-04-20 15:00:00	1244	6.58	32
2019-04-20 16:00:00	1124	5.42	28.84
2019-04-20 17:00:00	948	4.25	23.58
2019-04-20 18:00:00	956	5.33	23.75
2019-04-20 19:00:00	1041	5.09	26.5
2019-04-20 20:00:00	958	4.5	23.5
2019-04-20 21:00:00	870	3.33	21.75
2019-04-20 22:00:00	846	3.09	20.75
2019-04-20 23:00:00	743	3	18.34
2019-04-21 00:00:00	648	2.22	15.11
2019-04-21 01:00:00	505	1.08	11.92
2019-04-21 02:00:00	361	0.33	8.33
2019-04-21 03:00:00	245	0.08	5.5
2019-04-21 04:00:00	377	0.59	8.59
2019-04-21 05:00:00	309	0.75	7.09
2019-04-21 06:00:00	440	1.75	9.92
2019-04-21 07:00:00	561	1.92	13.33
2019-04-21 08:00:00	806	3.92	19.5
2019-04-21 09:00:00	1006	4.08	24.75
2019-04-21 10:00:00	1121	4.92	28.58
2019-04-21 11:00:00	1468	8.33	37.25
2019-04-21 12:00:00	1506	7.5	38.83
2019-04-21 13:00:00	1328	8.5	35.09
2019-04-21 14:00:00	1125	4.42	28.09
2019-04-21 15:00:00	1156	4.84	29
2019-04-21 16:00:00	1136	5.33	28.67
2019-04-21 17:00:00	1154	5	29.33
2019-04-21 18:00:00	1102	5.25	27.67
2019-04-21 19:00:00	1201	6.92	30.17
2019-04-21 20:00:00	1127	5.08	28.75
2019-04-21 21:00:00	993	3.83	25.33
2019-04-21 22:00:00	706	2.42	17.33
2019-04-21 23:00:00	513	1.83	12.59
2019-04-22 00:00:00	395	0.89	9.22
2019-04-22 01:00:00	265	0.25	5.92
2019-04-22 02:00:00	92	0	1.33
2019-04-22 03:00:00	186	0.17	3.75
2019-04-22 04:00:00	230	0.33	4.92
2019-04-22 05:00:00	371	1.17	8.17
2019-04-22 06:00:00	888	4.5	20.84
2019-04-22 07:00:00	1842	8.58	46.83
2019-04-22 08:00:00	1737	10.33	46.58
2019-04-22 09:00:00	1889	10.92	48.75
2019-04-22 10:00:00	1887	12	50
2019-04-22 11:00:00	2116	14.5	56.33
2019-04-22 12:00:00	2109	11.42	56
2019-04-22 13:00:00	1923	12.17	51.09
2019-04-22 14:00:00	2119	11.5	55.42
2019-04-22 15:00:00	2228	12.25	59.08
2019-04-22 16:00:00	2425	14.75	64.5
2019-04-22 17:00:00	2545	17.92	67.92
2019-04-22 18:00:00	2660	18.34	72.34
2019-04-22 19:00:00	2583	14.92	68.83
2019-04-22 20:00:00	1649	12.33	45.75
2019-04-22 21:00:00	1628	11.75	43.84
2019-04-22 22:00:00	1433	10.67	38.42
2019-04-22 23:00:00	513	1.83	13.25
2019-04-23 00:00:00	292	0.89	6.89
2019-04-23 01:00:00	112	0	1.84
2019-04-23 02:00:00	73	0	0.83
2019-04-23 03:00:00	65	0	0.67
2019-04-23 04:00:00	100	0.08	1.5
2019-04-23 05:00:00	250	0.58	5.17
2019-04-23 06:00:00	890	5.08	20.42
2019-04-23 07:00:00	1737	9.17	44.67
2019-04-23 08:00:00	1690	9.67	44.34
2019-04-23 09:00:00	1775	10	46.92
2019-04-23 10:00:00	1892	12.08	49
2019-04-23 11:00:00	2049	13.42	54.92
2019-04-23 12:00:00	1985	11.25	52.17
2019-04-23 13:00:00	1922	10.75	51.25
2019-04-23 14:00:00	2196	12.59	56.92
2019-04-23 15:00:00	2210	13.58	59.33
2019-04-23 16:00:00	2463	18.5	66.09
2019-04-23 17:00:00	2674	17.67	71.67
2019-04-23 18:00:00	2484	20	67.09
2019-04-23 19:00:00	2529	14.59	68.34
2019-04-23 20:00:00	1735	13.92	47.75
2019-04-23 21:00:00	1529	10.42	40.5
2019-04-23 22:00:00	1499	10.17	40.42
2019-04-23 23:00:00	654	2.34	16.67
2019-04-24 00:00:00	433	1.78	10.55
2019-04-24 01:00:00	181	0.08	3.67
2019-04-24 02:00:00	88	0	1.33
2019-04-24 03:00:00	77	0	1
2019-04-24 04:00:00	136	0.08	2.42
2019-04-24 05:00:00	252	0.5	4.92
2019-04-24 06:00:00	853	3.83	19.42
2019-04-24 07:00:00	1706	8.59	44.42
2019-04-24 08:00:00	1668	8.59	43.34
2019-04-24 09:00:00	1695	10	44.67
2019-04-24 10:00:00	1870	9.17	47.84
2019-04-24 11:00:00	2057	12.58	54.59
2019-04-24 12:00:00	2002	12.75	53.92
2019-04-24 13:00:00	1947	12.17	51
2019-04-24 14:00:00	2190	12.58	57.17
2019-04-24 15:00:00	2257	13.67	60.08
2019-04-24 16:00:00	2536	16.25	67.42
2019-04-24 17:00:00	2590	19.67	69.67
2019-04-24 18:00:00	2677	21.75	73.25
2019-04-24 19:00:00	2495	15.59	66.92
2019-04-24 20:00:00	1804	13.42	49.83
2019-04-24 21:00:00	1617	12	43.17
2019-04-24 22:00:00	1596	11.34	43
2019-04-24 23:00:00	655	2.67	16.84
2019-04-25 00:00:00	461	1.44	11.44
2019-04-25 01:00:00	185	0.17	3.67
2019-04-25 02:00:00	124	0	2.33
2019-04-25 03:00:00	275	0.33	6
2019-04-25 04:00:00	146	0	2.59
2019-04-25 05:00:00	269	0.75	5.5
2019-04-25 06:00:00	764	4.25	17.58
2019-04-25 07:00:00	1644	9.92	41.92
2019-04-25 08:00:00	1710	9.17	44.83
2019-04-25 09:00:00	1734	8.92	45
2019-04-25 10:00:00	2044	11.75	53.84
2019-04-25 11:00:00	2022	11.83	53.25
2019-04-25 12:00:00	1960	12.75	52.67
2019-04-25 13:00:00	2039	10.5	53.58
2019-04-25 14:00:00	2201	12.08	58.17
2019-04-25 15:00:00	2429	15.75	64.92
2019-04-25 16:00:00	2523	17.42	67.58
2019-04-25 17:00:00	2650	18.59	71.5
2019-04-25 18:00:00	2550	20.17	69.59
2019-04-25 19:00:00	2535	15.34	67.67
2019-04-25 20:00:00	1954	17.84	53.67
2019-04-25 21:00:00	1726	12.92	47.17
2019-04-25 22:00:00	1728	14.25	46.59
2019-04-25 23:00:00	896	4	23.17
2019-04-26 00:00:00	693	1.89	17
2019-04-26 01:00:00	323	0.42	7.42
2019-04-26 02:00:00	184	0.08	4.08
2019-04-26 03:00:00	158	0	3
2019-04-26 04:00:00	181	0.08	3.67
2019-04-26 05:00:00	270	0.67	5.58
2019-04-26 06:00:00	829	4.5	19.09
2019-04-26 07:00:00	1671	9.08	42.25
2019-04-26 08:00:00	1633	9.67	43.42
2019-04-26 09:00:00	1800	10.92	47.17
2019-04-26 10:00:00	1861	10.92	48.75
2019-04-26 11:00:00	2151	12.17	56.17
2019-04-26 12:00:00	2113	13.17	56.09
2019-04-26 13:00:00	2050	14.33	55.17
2019-04-26 14:00:00	2196	13.5	57.75
2019-04-26 15:00:00	2251	13.25	59.92
2019-04-26 16:00:00	2499	15.75	66.67
2019-04-26 17:00:00	2616	21.75	70.42
2019-04-26 18:00:00	2460	24.92	67.92
2019-04-26 19:00:00	2563	16.75	69.17
2019-04-26 20:00:00	2046	18.67	56.92
2019-04-26 21:00:00	1658	12.67	44.67
2019-04-26 22:00:00	1769	13.58	47
2019-04-26 23:00:00	1121	5.34	29.33
2019-04-27 00:00:00	1863	7.33	45.78
2019-04-27 01:00:00	750	2.17	19.25
2019-04-27 02:00:00	479	0.92	11.17
2019-04-27 03:00:00	364	0.59	8.25
2019-04-27 04:00:00	325	0.59	7.5
2019-04-27 05:00:00	345	1	7.67
2019-04-27 06:00:00	607	3.25	14.17
2019-04-27 07:00:00	1103	5	27.08
2019-04-27 08:00:00	1363	6.67	33.92
2019-04-27 09:00:00	1782	9.92	46.67
2019-04-27 10:00:00	1895	10.83	49.75
2019-04-27 11:00:00	2088	12.83	55
2019-04-27 12:00:00	2197	12.25	58.09
2019-04-27 13:00:00	1986	10.17	52.59
2019-04-27 14:00:00	1694	8.09	44.25
2019-04-27 15:00:00	1566	9.5	41.08
2019-04-27 16:00:00	1825	16.33	49.09
2019-04-27 17:00:00	1876	13.67	50
2019-04-27 18:00:00	1856	15.59	50.08
2019-04-27 19:00:00	1641	10.59	43.58
2019-04-27 20:00:00	1602	11	42.42
2019-04-27 21:00:00	1288	5.67	32.83
2019-04-27 22:00:00	1168	6.17	30.33
2019-04-27 23:00:00	1148	5.17	28.83
2019-04-28 00:00:00	1229	4.45	30.89
2019-04-28 01:00:00	736	1.92	18.25
2019-04-28 02:00:00	600	1.33	14
2019-04-28 03:00:00	496	1	11.75
2019-04-28 04:00:00	370	0.75	8.75
2019-04-28 05:00:00	369	0.83	8.34
2019-04-28 06:00:00	451	1.67	10.5
2019-04-28 07:00:00	714	2.25	16.59
2019-04-28 08:00:00	854	3.5	20.17
2019-04-28 09:00:00	1146	6.34	29.42
2019-04-28 10:00:00	1186	5.25	29.58
2019-04-28 11:00:00	1577	10.34	40.42
2019-04-28 12:00:00	1743	10.67	46
2019-04-28 13:00:00	1652	9.17	43.92
2019-04-28 14:00:00	1343	5.92	34.5
2019-04-28 15:00:00	1262	5.83	32.5
2019-04-28 16:00:00	1361	7.25	35
2019-04-28 17:00:00	1401	8.67	36.75
2019-04-28 18:00:00	1418	7.92	36.84
2019-04-28 19:00:00	1202	7.08	31
2019-04-28 20:00:00	1130	5.17	28.67
2019-04-28 21:00:00	861	3.25	21.42
2019-04-28 22:00:00	633	2.08	15.67
2019-04-28 23:00:00	521	1.67	12.08
2019-04-29 00:00:00	405	0.56	10.33
2019-04-29 01:00:00	159	0	3.25
2019-04-29 02:00:00	118	0	1.75
2019-04-29 03:00:00	85	0	1.25
2019-04-29 04:00:00	139	0	2.5
2019-04-29 05:00:00	279	0.5	5.67
2019-04-29 06:00:00	922	5.58	21.5
2019-04-29 07:00:00	1730	9.67	45.08
2019-04-29 08:00:00	1678	8.75	43.42
2019-04-29 09:00:00	1805	10.17	47.42
2019-04-29 10:00:00	1941	12	51.5
2019-04-29 11:00:00	2089	13.08	54.75
2019-04-29 12:00:00	2030	11.5	54.42
2019-04-29 13:00:00	2001	12.58	53.33
2019-04-29 14:00:00	2118	13	55.84
2019-04-29 15:00:00	2284	12.67	60.25
2019-04-29 16:00:00	2443	13.09	64.5
2019-04-29 17:00:00	2603	18.25	70.42
2019-04-29 18:00:00	2430	17.67	66.25
2019-04-29 19:00:00	2330	14	62.34
2019-04-29 20:00:00	1661	12.75	45.42
2019-04-29 21:00:00	1602	11.17	42.5
2019-04-29 22:00:00	1500	11.17	40.58
2019-04-29 23:00:00	506	1.5	12.75
2019-04-30 00:00:00	381	1.22	9
2019-04-30 01:00:00	147	0	2.75
2019-04-30 02:00:00	80	0.08	1.5
2019-04-30 03:00:00	63	0	0.67
2019-04-30 04:00:00	85	0.08	1.17
2019-04-30 05:00:00	267	0.58	5.5
2019-04-30 06:00:00	781	3.58	18.17
2019-04-30 07:00:00	1734	9.42	44.5
2019-04-30 08:00:00	1669	9.33	44
2019-04-30 09:00:00	1763	10.92	46.17
2019-04-30 10:00:00	1939	12	50.67
2019-04-30 11:00:00	2037	15.25	54.59
2019-04-30 12:00:00	2086	12	55.83
2019-04-30 13:00:00	2092	12.5	55
2019-04-30 14:00:00	2184	13	57.5
2019-04-30 15:00:00	2386	13.25	63.34
2019-04-30 16:00:00	2578	17.25	68.59
2019-04-30 17:00:00	2621	19.09	70.75
2019-04-30 18:00:00	2449	18.25	66.67
2019-04-30 19:00:00	2507	14.58	66.58
2019-04-30 20:00:00	2070	20.5	57.92
2019-04-30 21:00:00	1741	13.17	46.42
2019-04-30 22:00:00	1721	14.67	47.25
2019-04-30 23:00:00	1036	5.17	27
2019-05-01 00:00:00	983	3.22	24.22

## Sheet: PM 02110 01
Data/Hora	Intensidade(carros/hora)	Ocupacao(%)	Carga(%)
2019-04-01 00:00:00	0	0	0
2019-04-01 01:00:00	0	0	0
2019-04-01 02:00:00	0	0	0
2019-04-01 03:00:00	0	0	0
2019-04-01 04:00:00	0	0	0
2019-04-01 05:00:00	0	0	0
2019-04-01 06:00:00	0	0	0
2019-04-01 07:00:00	0	0	0
2019-04-01 08:00:00	0	0	0
2019-04-01 09:00:00	0	0	0
2019-04-01 10:00:00	0	0	0
2019-04-01 11:00:00	0	0	0
2019-04-01 12:00:00	0	0	0
2019-04-01 13:00:00	0	0	0
2019-04-01 14:00:00	0	0	0
2019-04-01 15:00:00	0	0	0
2019-04-01 16:00:00	0	0	0
2019-04-01 17:00:00	0	0	0
2019-04-01 18:00:00	0	0	0
2019-04-01 19:00:00	0	0	0
2019-04-01 20:00:00	0	0	0
2019-04-01 21:00:00	0	0	0
2019-04-01 22:00:00	0	0	0
2019-04-01 23:00:00	0	0	0
2019-04-02 00:00:00	0	0	0
2019-04-02 01:00:00	0	0	0
2019-04-02 02:00:00	0	0	0
2019-04-02 03:00:00	0	0	0
2019-04-02 04:00:00	0	0	0
2019-04-02 05:00:00	0	0	0
2019-04-02 06:00:00	0	0	0
2019-04-02 07:00:00	0	0	0
2019-04-02 08:00:00	0	0	0
2019-04-02 09:00:00	0	0	0
2019-04-02 10:00:00	0	0	0
2019-04-02 11:00:00	0	0	0
2019-04-02 12:00:00	0	0	0
2019-04-02 13:00:00	0	0	0
2019-04-02 14:00:00	0	0	0
2019-04-02 15:00:00	0	0	0
2019-04-02 16:00:00	0	0	0
2019-04-02 17:00:00	0	0	0
2019-04-02 18:00:00	0	0	0
2019-04-02 19:00:00	0	0	0
2019-04-02 20:00:00	0	0	0
2019-04-02 21:00:00	0	0	0
2019-04-02 22:00:00	0	0	0
2019-04-02 23:00:00	0	0	0
2019-04-03 00:00:00	0	0	0
2019-04-03 01:00:00	0	0	0
2019-04-03 02:00:00	0	0	0
2019-04-03 03:00:00	0	0	0
2019-04-03 04:00:00	0	0	0
2019-04-03 05:00:00	0	0	0
2019-04-03 06:00:00	0	0	0
2019-04-03 07:00:00	0	0	0
2019-04-03 08:00:00	0	0	0
2019-04-03 09:00:00	0	0	0
2019-04-03 10:00:00	0	0	0
2019-04-03 11:00:00	0	0	0
2019-04-03 12:00:00	0	0	0
2019-04-03 13:00:00	0	0	0
2019-04-03 14:00:00	0	0	0
2019-04-03 15:00:00	0	0	0
2019-04-03 16:00:00	0	0	0
2019-04-03 17:00:00	0	0	0
2019-04-03 18:00:00	0	0	0
2019-04-03 19:00:00	0	0	0
2019-04-03 20:00:00	0	0	0
2019-04-03 21:00:00	0	0	0
2019-04-03 22:00:00	0	0	0
2019-04-03 23:00:00	0	0	0
2019-04-04 00:00:00	0	0	0
2019-04-04 01:00:00	0	0	0
2019-04-04 02:00:00	0	0	0
2019-04-04 03:00:00	0	0	0
2019-04-04 04:00:00	0	0	0
2019-04-04 05:00:00	0	0	0
2019-04-04 06:00:00	0	0	0
2019-04-04 07:00:00	0	0	0
2019-04-04 08:00:00	0	0	0
2019-04-04 09:00:00	0	0	0
2019-04-04 10:00:00	0	0	0
2019-04-04 11:00:00	0	0	0
2019-04-04 12:00:00	0	0	0
2019-04-04 13:00:00	0	0	0
2019-04-04 14:00:00	0	0	0
2019-04-04 15:00:00	0	0	0
2019-04-04 16:00:00	0	0	0
2019-04-04 17:00:00	0	0	0
2019-04-04 18:00:00	0	0	0
2019-04-04 19:00:00	0	0	0
2019-04-04 20:00:00	0	0	0
2019-04-04 21:00:00	0	0	0
2019-04-04 22:00:00	0	0	0
2019-04-04 23:00:00	0	0	0
2019-04-05 00:00:00	0	0	0
2019-04-05 01:00:00	0	0	0
2019-04-05 02:00:00	0	0	0
2019-04-05 03:00:00	0	0	0
2019-04-05 04:00:00	0	0	0
2019-04-05 05:00:00	0	0	0
2019-04-05 06:00:00	0	0	0
2019-04-05 07:00:00	0	0	0
2019-04-05 08:00:00	0	0	0
2019-04-05 09:00:00	0	0	0
2019-04-05 10:00:00	0	0	0
2019-04-05 11:00:00	0	0	0
2019-04-05 12:00:00	0	0	0
2019-04-05 13:00:00	0	0	0
2019-04-05 14:00:00	0	0	0
2019-04-05 15:00:00	0	0	0
2019-04-05 16:00:00	0	0	0
2019-04-05 17:00:00	0	0	0
2019-04-05 18:00:00	0	0	0
2019-04-05 19:00:00	0	0	0
2019-04-05 20:00:00	0	0	0
2019-04-05 21:00:00	0	0	0
2019-04-05 22:00:00	0	0	0
2019-04-05 23:00:00	0	0	0
2019-04-06 00:00:00	0	0	0
2019-04-06 01:00:00	0	0	0
2019-04-06 02:00:00	0	0	0
2019-04-06 03:00:00	0	0	0
2019-04-06 04:00:00	0	0	0
2019-04-06 05:00:00	0	0	0
2019-04-06 06:00:00	0	0	0
2019-04-06 07:00:00	0	0	0
2019-04-06 08:00:00	0	0	0
2019-04-06 09:00:00	0	0	0
2019-04-06 10:00:00	0	0	0
2019-04-06 11:00:00	0	0	0
2019-04-06 12:00:00	0	0	0
2019-04-06 13:00:00	0	0	0
2019-04-06 14:00:00	0	0	0
2019-04-06 15:00:00	0	0	0
2019-04-06 16:00:00	0	0	0
2019-04-06 17:00:00	0	0	0
2019-04-06 18:00:00	0	0	0
2019-04-06 19:00:00	0	0	0
2019-04-06 20:00:00	0	0	0
2019-04-06 21:00:00	0	0	0
2019-04-06 22:00:00	0	0	0
2019-04-06 23:00:00	0	0	0
2019-04-07 00:00:00	0	0	0
2019-04-07 01:00:00	0	0	0
2019-04-07 02:00:00	0	0	0
2019-04-07 03:00:00	0	0	0
2019-04-07 04:00:00	0	0	0
2019-04-07 05:00:00	0	0	0
2019-04-07 06:00:00	0	0	0
2019-04-07 07:00:00	0	0	0
2019-04-07 08:00:00	0	0	0
2019-04-07 09:00:00	0	0	0
2019-04-07 10:00:00	0	0	0
2019-04-07 11:00:00	0	0	0
2019-04-07 12:00:00	0	0	0
2019-04-07 13:00:00	0	0	0
2019-04-07 14:00:00	0	0	0
2019-04-07 15:00:00	0	0	0
2019-04-07 16:00:00	0	0	0
2019-04-07 17:00:00	0	0	0
2019-04-07 18:00:00	0	0	0
2019-04-07 19:00:00	0	0	0
2019-04-07 20:00:00	0	0	0
2019-04-07 21:00:00	0	0	0
2019-04-07 22:00:00	0	0	0
2019-04-07 23:00:00	0	0	0
2019-04-08 00:00:00	0	0	0
2019-04-08 01:00:00	0	0	0
2019-04-08 02:00:00	0	0	0
2019-04-08 03:00:00	0	0	0
2019-04-08 04:00:00	0	0	0
2019-04-08 05:00:00	0	0	0
2019-04-08 06:00:00	0	0	0
2019-04-08 07:00:00	0	0	0
2019-04-08 08:00:00	0	0	0
2019-04-08 09:00:00	0	0	0
2019-04-08 10:00:00	0	0	0
2019-04-08 11:00:00	0	0	0
2019-04-08 12:00:00	0	0	0
2019-04-08 13:00:00	0	0	0
2019-04-08 14:00:00	0	0	0
2019-04-08 15:00:00	0	0	0
2019-04-08 16:00:00	0	0	0
2019-04-08 17:00:00	0	0	0
2019-04-08 18:00:00	0	0	0
2019-04-08 19:00:00	0	0	0
2019-04-08 20:00:00	0	0	0
2019-04-08 21:00:00	0	0	0
2019-04-08 22:00:00	0	0	0
2019-04-08 23:00:00	0	0	0
2019-04-09 00:00:00	0	0	0
2019-04-09 01:00:00	0	0	0
2019-04-09 02:00:00	0	0	0
2019-04-09 03:00:00	0	0	0
2019-04-09 04:00:00	0	0	0
2019-04-09 05:00:00	0	0	0
2019-04-09 06:00:00	0	0	0
2019-04-09 07:00:00	0	0	0
2019-04-09 08:00:00	0	0	0
2019-04-09 09:00:00	0	0	0
2019-04-09 10:00:00	0	0	0
2019-04-09 11:00:00	0	0	0
2019-04-09 12:00:00	0	0	0
2019-04-09 13:00:00	0	0	0
2019-04-09 14:00:00	0	0	0
2019-04-09 15:00:00	0	0	0
2019-04-09 16:00:00	0	0	0
2019-04-09 17:00:00	0	0	0
2019-04-09 18:00:00	0	0	0
2019-04-09 19:00:00	0	0	0
2019-04-09 20:00:00	0	0	0
2019-04-09 21:00:00	0	0	0
2019-04-09 22:00:00	0	0	0
2019-04-09 23:00:00	0	0	0
2019-04-10 00:00:00	0	0	0
2019-04-10 01:00:00	0	0	0
2019-04-10 02:00:00	0	0	0
2019-04-10 03:00:00	0	0	0
2019-04-10 04:00:00	0	0	0
2019-04-10 05:00:00	0	0	0
2019-04-10 06:00:00	0	0	0
2019-04-10 07:00:00	0	0	0
2019-04-10 08:00:00	0	0	0
2019-04-10 09:00:00	0	0	0
2019-04-10 10:00:00	0	0	0
2019-04-10 11:00:00	0	0	0
2019-04-10 12:00:00	0	0	0
2019-04-10 13:00:00	0	0	0
2019-04-10 14:00:00	0	0	0
2019-04-10 15:00:00	0	0	0
2019-04-10 16:00:00	0	0	0
2019-04-10 17:00:00	0	0	0
2019-04-10 18:00:00	0	0	0
2019-04-10 19:00:00	0	0	0
2019-04-10 20:00:00	0	0	0
2019-04-10 21:00:00	0	0	0
2019-04-10 22:00:00	0	0	0
2019-04-10 23:00:00	0	0	0
2019-04-11 00:00:00	0	0	0
2019-04-11 01:00:00	0	0	0
2019-04-11 02:00:00	0	0	0
2019-04-11 03:00:00	0	0	0
2019-04-11 04:00:00	0	0	0
2019-04-11 05:00:00	0	0	0
2019-04-11 06:00:00	0	0	0
2019-04-11 07:00:00	0	0	0
2019-04-11 08:00:00	0	0	0
2019-04-11 09:00:00	0	0	0
2019-04-11 10:00:00	0	0	0
2019-04-11 11:00:00	0	0	0
2019-04-11 12:00:00	0	0	0
2019-04-11 13:00:00	0	0	0
2019-04-11 14:00:00	0	0	0
2019-04-11 15:00:00	0	0	0
2019-04-11 16:00:00	0	0	0
2019-04-11 17:00:00	0	0	0
2019-04-11 18:00:00	0	0	0
2019-04-11 19:00:00	0	0	0
2019-04-11 20:00:00	0	0	0
2019-04-11 21:00:00	0	0	0
2019-04-11 22:00:00	0	0	0
2019-04-11 23:00:00	0	0	0
2019-04-12 00:00:00	0	0	0
2019-04-12 01:00:00	0	0	0
2019-04-12 02:00:00	0	0	0
2019-04-12 03:00:00	0	0	0
2019-04-12 04:00:00	0	0	0
2019-04-12 05:00:00	0	0	0
2019-04-12 06:00:00	0	0	0
2019-04-12 07:00:00	0	0	0
2019-04-12 08:00:00	0	0	0
2019-04-12 09:00:00	0	0	0
2019-04-12 10:00:00	0	0	0
2019-04-12 11:00:00	0	0	0
2019-04-12 12:00:00	0	0	0
2019-04-12 13:00:00	0	0	0
2019-04-12 14:00:00	0	0	0
2019-04-12 15:00:00	0	0	0
2019-04-12 16:00:00	0	0	0
2019-04-12 17:00:00	0	0	0
2019-04-12 18:00:00	0	0	0
2019-04-12 19:00:00	0	0	0
2019-04-12 20:00:00	0	0	0
2019-04-12 21:00:00	0	0	0
2019-04-12 22:00:00	0	0	0
2019-04-12 23:00:00	0	0	0
2019-04-13 00:00:00	0	0	0
2019-04-13 01:00:00	0	0	0
2019-04-13 02:00:00	0	0	0
2019-04-13 03:00:00	0	0	0
2019-04-13 04:00:00	0	0	0
2019-04-13 05:00:00	0	0	0
2019-04-13 06:00:00	0	0	0
2019-04-13 07:00:00	0	0	0
2019-04-13 08:00:00	0	0	0
2019-04-13 09:00:00	0	0	0
2019-04-13 10:00:00	0	0	0
2019-04-13 11:00:00	0	0	0
2019-04-13 12:00:00	0	0	0
2019-04-13 13:00:00	0	0	0
2019-04-13 14:00:00	0	0	0
2019-04-13 15:00:00	0	0	0
2019-04-13 16:00:00	0	0	0
2019-04-13 17:00:00	0	0	0
2019-04-13 18:00:00	0	0	0
2019-04-13 19:00:00	0	0	0
2019-04-13 20:00:00	0	0	0
2019-04-13 21:00:00	0	0	0
2019-04-13 22:00:00	0	0	0
2019-04-13 23:00:00	0	0	0
2019-04-14 00:00:00	0	0	0
2019-04-14 01:00:00	0	0	0
2019-04-14 02:00:00	0	0	0
2019-04-14 03:00:00	0	0	0
2019-04-14 04:00:00	0	0	0
2019-04-14 05:00:00	0	0	0
2019-04-14 06:00:00	0	0	0
2019-04-14 07:00:00	0	0	0
2019-04-14 08:00:00	0	0	0
2019-04-14 09:00:00	0	0	0
2019-04-14 10:00:00	0	0	0
2019-04-14 11:00:00	0	0	0
2019-04-14 12:00:00	0	0	0
2019-04-14 13:00:00	0	0	0
2019-04-14 14:00:00	0	0	0
2019-04-14 15:00:00	0	0	0
2019-04-14 16:00:00	0	0	0
2019-04-14 17:00:00	0	0	0
2019-04-14 18:00:00	0	0	0
2019-04-14 19:00:00	0	0	0
2019-04-14 20:00:00	0	0	0
2019-04-14 21:00:00	0	0	0
2019-04-14 22:00:00	0	0	0
2019-04-14 23:00:00	0	0	0
2019-04-15 00:00:00	0	0	0
2019-04-15 01:00:00	0	0	0
2019-04-15 02:00:00	0	0	0
2019-04-15 03:00:00	0	0	0
2019-04-15 04:00:00	0	0	0
2019-04-15 05:00:00	0	0	0
2019-04-15 06:00:00	0	0	0
2019-04-15 07:00:00	0	0	0
2019-04-15 08:00:00	0	0	0
2019-04-15 09:00:00	0	0	0
2019-04-15 10:00:00	0	0	0
2019-04-15 11:00:00	0	0	0
2019-04-15 12:00:00	0	0	0
2019-04-15 13:00:00	0	0	0
2019-04-15 14:00:00	0	0	0
2019-04-15 15:00:00	0	0	0
2019-04-15 16:00:00	0	0	0
2019-04-15 17:00:00	0	0	0
2019-04-15 18:00:00	0	0	0
2019-04-15 19:00:00	0	0	0
2019-04-15 20:00:00	0	0	0
2019-04-15 21:00:00	0	0	0
2019-04-15 22:00:00	0	0	0
2019-04-15 23:00:00	0	0	0
2019-04-16 00:00:00	0	0	0
2019-04-16 01:00:00	0	0	0
2019-04-16 02:00:00	0	0	0
2019-04-16 03:00:00	0	0	0
2019-04-16 04:00:00	0	0	0
2019-04-16 05:00:00	0	0	0
2019-04-16 06:00:00	0	0	0
2019-04-16 07:00:00	0	0	0
2019-04-16 08:00:00	0	0	0
2019-04-16 09:00:00	0	0	0
2019-04-16 10:00:00	0	0	0
2019-04-16 11:00:00	0	0	0
2019-04-16 12:00:00	0	0	0
2019-04-16 13:00:00	0	0	0
2019-04-16 14:00:00	0	0	0
2019-04-16 15:00:00	0	0	0
2019-04-16 16:00:00	0	0	0
2019-04-16 17:00:00	0	0	0
2019-04-16 18:00:00	0	0	0
2019-04-16 19:00:00	0	0	0
2019-04-16 20:00:00	0	0	0
2019-04-16 21:00:00	0	0	0
2019-04-16 22:00:00	0	0	0
2019-04-16 23:00:00	0	0	0
2019-04-17 00:00:00	0	0	0
2019-04-17 01:00:00	0	0	0
2019-04-17 02:00:00	0	0	0
2019-04-17 03:00:00	0	0	0
2019-04-17 04:00:00	0	0	0
2019-04-17 05:00:00	0	0	0
2019-04-17 06:00:00	0	0	0
2019-04-17 07:00:00	0	0	0
2019-04-17 08:00:00	0	0	0
2019-04-17 09:00:00	0	0	0
2019-04-17 10:00:00	0	0	0
2019-04-17 11:00:00	0	0	0
2019-04-17 12:00:00	0	0	0
2019-04-17 13:00:00	0	0	0
2019-04-17 14:00:00	0	0	0
2019-04-17 15:00:00	0	0	0
2019-04-17 16:00:00	0	0	0
2019-04-17 17:00:00	0	0	0
2019-04-17 18:00:00	0	0	0
2019-04-17 19:00:00	0	0	0
2019-04-17 20:00:00	0	0	0
2019-04-17 21:00:00	0	0	0
2019-04-17 22:00:00	0	0	0
2019-04-17 23:00:00	0	0	0
2019-04-18 00:00:00	0	0	0
2019-04-18 01:00:00	0	0	0
2019-04-18 02:00:00	0	0	0
2019-04-18 03:00:00	0	0	0
2019-04-18 04:00:00	0	0	0
2019-04-18 05:00:00	0	0	0
2019-04-18 06:00:00	0	0	0
2019-04-18 07:00:00	0	0	0
2019-04-18 08:00:00	0	0	0
2019-04-18 09:00:00	0	0	0
2019-04-18 10:00:00	0	0	0
2019-04-18 11:00:00	0	0	0
2019-04-18 12:00:00	0	0	0
2019-04-18 13:00:00	0	0	0
2019-04-18 14:00:00	0	0	0
2019-04-18 15:00:00	0	0	0
2019-04-18 16:00:00	0	0	0
2019-04-18 17:00:00	0	0	0
2019-04-18 18:00:00	0	0	0
2019-04-18 19:00:00	0	0	0
2019-04-18 20:00:00	0	0	0
2019-04-18 21:00:00	0	0	0
2019-04-18 22:00:00	0	0	0
2019-04-18 23:00:00	0	0	0
2019-04-19 00:00:00	0	0	0
2019-04-19 01:00:00	0	0	0
2019-04-19 02:00:00	0	0	0
2019-04-19 03:00:00	0	0	0
2019-04-19 04:00:00	0	0	0
2019-04-19 05:00:00	0	0	0
2019-04-19 06:00:00	0	0	0
2019-04-19 07:00:00	0	0	0
2019-04-19 08:00:00	0	0	0
2019-04-19 09:00:00	0	0	0
2019-04-19 10:00:00	0	0	0
2019-04-19 11:00:00	0	0	0
2019-04-19 12:00:00	0	0	0
2019-04-19 13:00:00	0	0	0
2019-04-19 14:00:00	0	0	0
2019-04-19 15:00:00	0	0	0
2019-04-19 16:00:00	0	0	0
2019-04-19 17:00:00	0	0	0
2019-04-19 18:00:00	0	0	0
2019-04-19 19:00:00	0	0	0
2019-04-19 20:00:00	0	0	0
2019-04-19 21:00:00	0	0	0
2019-04-19 22:00:00	0	0	0
2019-04-19 23:00:00	0	0	0
2019-04-20 00:00:00	0	0	0
2019-04-20 01:00:00	0	0	0
2019-04-20 02:00:00	0	0	0
2019-04-20 03:00:00	0	0	0
2019-04-20 04:00:00	0	0	0
2019-04-20 05:00:00	0	0	0
2019-04-20 06:00:00	0	0	0
2019-04-20 07:00:00	0	0	0
2019-04-20 08:00:00	0	0	0
2019-04-20 09:00:00	0	0	0
2019-04-20 10:00:00	0	0	0
2019-04-20 11:00:00	0	0	0
2019-04-20 12:00:00	0	0	0
2019-04-20 13:00:00	0	0	0
2019-04-20 14:00:00	0	0	0
2019-04-20 15:00:00	0	0	0
2019-04-20 16:00:00	0	0	0
2019-04-20 17:00:00	0	0	0
2019-04-20 18:00:00	0	0	0
2019-04-20 19:00:00	0	0	0
2019-04-20 20:00:00	0	0	0
2019-04-20 21:00:00	0	0	0
2019-04-20 22:00:00	0	0	0
2019-04-20 23:00:00	0	0	0
2019-04-21 00:00:00	0	0	0
2019-04-21 01:00:00	0	0	0
2019-04-21 02:00:00	0	0	0
2019-04-21 03:00:00	0	0	0
2019-04-21 04:00:00	0	0	0
2019-04-21 05:00:00	0	0	0
2019-04-21 06:00:00	0	0	0
2019-04-21 07:00:00	0	0	0
2019-04-21 08:00:00	0	0	0
2019-04-21 09:00:00	0	0	0
2019-04-21 10:00:00	0	0	0
2019-04-21 11:00:00	0	0	0
2019-04-21 12:00:00	0	0	0
2019-04-21 13:00:00	0	0	0
2019-04-21 14:00:00	0	0	0
2019-04-21 15:00:00	0	0	0
2019-04-21 16:00:00	0	0	0
2019-04-21 17:00:00	0	0	0
2019-04-21 18:00:00	0	0	0
2019-04-21 19:00:00	0	0	0
2019-04-21 20:00:00	0	0	0
2019-04-21 21:00:00	0	0	0
2019-04-21 22:00:00	0	0	0
2019-04-21 23:00:00	0	0	0
2019-04-22 00:00:00	0	0	0
2019-04-22 01:00:00	0	0	0
2019-04-22 02:00:00	0	0	0
2019-04-22 03:00:00	0	0	0
2019-04-22 04:00:00	0	0	0
2019-04-22 05:00:00	0	0	0
2019-04-22 06:00:00	0	0	0
2019-04-22 07:00:00	0	0	0
2019-04-22 08:00:00	0	0	0
2019-04-22 09:00:00	0	0	0
2019-04-22 10:00:00	0	0	0
2019-04-22 11:00:00	0	0	0
2019-04-22 12:00:00	0	0	0
2019-04-22 13:00:00	0	0	0
2019-04-22 14:00:00	0	0	0
2019-04-22 15:00:00	0	0	0
2019-04-22 16:00:00	0	0	0
2019-04-22 17:00:00	0	0	0
2019-04-22 18:00:00	0	0	0
2019-04-22 19:00:00	0	0	0
2019-04-22 20:00:00	0	0	0
2019-04-22 21:00:00	0	0	0
2019-04-22 22:00:00	0	0	0
2019-04-22 23:00:00	0	0	0
2019-04-23 00:00:00	0	0	0
2019-04-23 01:00:00	0	0	0
2019-04-23 02:00:00	0	0	0
2019-04-23 03:00:00	0	0	0
2019-04-23 04:00:00	0	0	0
2019-04-23 05:00:00	0	0	0
2019-04-23 06:00:00	0	0	0
2019-04-23 07:00:00	0	0	0
2019-04-23 08:00:00	0	0	0
2019-04-23 09:00:00	0	0	0
2019-04-23 10:00:00	0	0	0
2019-04-23 11:00:00	0	0	0
2019-04-23 12:00:00	0	0	0
2019-04-23 13:00:00	0	0	0
2019-04-23 14:00:00	0	0	0
2019-04-23 15:00:00	0	0	0
2019-04-23 16:00:00	0	0	0
2019-04-23 17:00:00	0	0	0
2019-04-23 18:00:00	0	0	0
2019-04-23 19:00:00	0	0	0
2019-04-23 20:00:00	0	0	0
2019-04-23 21:00:00	0	0	0
2019-04-23 22:00:00	0	0	0
2019-04-23 23:00:00	0	0	0
2019-04-24 00:00:00	0	0	0
2019-04-24 01:00:00	0	0	0
2019-04-24 02:00:00	0	0	0
2019-04-24 03:00:00	0	0	0
2019-04-24 04:00:00	0	0	0
2019-04-24 05:00:00	0	0	0
2019-04-24 06:00:00	0	0	0
2019-04-24 07:00:00	0	0	0
2019-04-24 08:00:00	0	0	0
2019-04-24 09:00:00	0	0	0
2019-04-24 10:00:00	0	0	0
2019-04-24 11:00:00	0	0	0
2019-04-24 12:00:00	0	0	0
2019-04-24 13:00:00	0	0	0
2019-04-24 14:00:00	0	0	0
2019-04-24 15:00:00	0	0	0
2019-04-24 16:00:00	0	0	0
2019-04-24 17:00:00	0	0	0
2019-04-24 18:00:00	0	0	0
2019-04-24 19:00:00	0	0	0
2019-04-24 20:00:00	0	0	0
2019-04-24 21:00:00	0	0	0
2019-04-24 22:00:00	0	0	0
2019-04-24 23:00:00	0	0	0
2019-04-25 00:00:00	0	0	0
2019-04-25 01:00:00	0	0	0
2019-04-25 02:00:00	0	0	0
2019-04-25 03:00:00	0	0	0
2019-04-25 04:00:00	0	0	0
2019-04-25 05:00:00	0	0	0
2019-04-25 06:00:00	0	0	0
2019-04-25 07:00:00	0	0	0
2019-04-25 08:00:00	0	0	0
2019-04-25 09:00:00	0	0	0
2019-04-25 10:00:00	0	0	0
2019-04-25 11:00:00	0	0	0
2019-04-25 12:00:00	0	0	0
2019-04-25 13:00:00	0	0	0
2019-04-25 14:00:00	0	0	0
2019-04-25 15:00:00	0	0	0
2019-04-25 16:00:00	0	0	0
2019-04-25 17:00:00	0	0	0
2019-04-25 18:00:00	0	0	0
2019-04-25 19:00:00	0	0	0
2019-04-25 20:00:00	0	0	0
2019-04-25 21:00:00	0	0	0
2019-04-25 22:00:00	0	0	0
2019-04-25 23:00:00	0	0	0
2019-04-26 00:00:00	0	0	0
2019-04-26 01:00:00	0	0	0
2019-04-26 02:00:00	0	0	0
2019-04-26 03:00:00	0	0	0
2019-04-26 04:00:00	0	0	0
2019-04-26 05:00:00	0	0	0
2019-04-26 06:00:00	0	0	0
2019-04-26 07:00:00	0	0	0
2019-04-26 08:00:00	0	0	0
2019-04-26 09:00:00	0	0	0
2019-04-26 10:00:00	0	0	0
2019-04-26 11:00:00	0	0	0
2019-04-26 12:00:00	0	0	0
2019-04-26 13:00:00	0	0	0
2019-04-26 14:00:00	0	0	0
2019-04-26 15:00:00	0	0	0
2019-04-26 16:00:00	0	0	0
2019-04-26 17:00:00	0	0	0
2019-04-26 18:00:00	0	0	0
2019-04-26 19:00:00	0	0	0
2019-04-26 20:00:00	0	0	0
2019-04-26 21:00:00	0	0	0
2019-04-26 22:00:00	0	0	0
2019-04-26 23:00:00	0	0	0
2019-04-27 00:00:00	0	0	0
2019-04-27 01:00:00	0	0	0
2019-04-27 02:00:00	0	0	0
2019-04-27 03:00:00	0	0	0
2019-04-27 04:00:00	0	0	0
2019-04-27 05:00:00	0	0	0
2019-04-27 06:00:00	0	0	0
2019-04-27 07:00:00	0	0	0
2019-04-27 08:00:00	0	0	0
2019-04-27 09:00:00	0	0	0
2019-04-27 10:00:00	0	0	0
2019-04-27 11:00:00	0	0	0
2019-04-27 12:00:00	0	0	0
2019-04-27 13:00:00	0	0	0
2019-04-27 14:00:00	0	0	0
2019-04-27 15:00:00	0	0	0
2019-04-27 16:00:00	0	0	0
2019-04-27 17:00:00	0	0	0
2019-04-27 18:00:00	0	0	0
2019-04-27 19:00:00	0	0	0
2019-04-27 20:00:00	0	0	0
2019-04-27 21:00:00	0	0	0
2019-04-27 22:00:00	0	0	0
2019-04-27 23:00:00	0	0	0
2019-04-28 00:00:00	0	0	0
2019-04-28 01:00:00	0	0	0
2019-04-28 02:00:00	0	0	0
2019-04-28 03:00:00	0	0	0
2019-04-28 04:00:00	0	0	0
2019-04-28 05:00:00	0	0	0
2019-04-28 06:00:00	0	0	0
2019-04-28 07:00:00	0	0	0
2019-04-28 08:00:00	0	0	0
2019-04-28 09:00:00	0	0	0
2019-04-28 10:00:00	0	0	0
2019-04-28 11:00:00	0	0	0
2019-04-28 12:00:00	0	0	0
2019-04-28 13:00:00	0	0	0
2019-04-28 14:00:00	0	0	0
2019-04-28 15:00:00	0	0	0
2019-04-28 16:00:00	0	0	0
2019-04-28 17:00:00	0	0	0
2019-04-28 18:00:00	0	0	0
2019-04-28 19:00:00	0	0	0
2019-04-28 20:00:00	0	0	0
2019-04-28 21:00:00	0	0	0
2019-04-28 22:00:00	0	0	0
2019-04-28 23:00:00	0	0	0
2019-04-29 00:00:00	0	0	0
2019-04-29 01:00:00	0	0	0
2019-04-29 02:00:00	0	0	0
2019-04-29 03:00:00	0	0	0
2019-04-29 04:00:00	0	0	0
2019-04-29 05:00:00	0	0	0
2019-04-29 06:00:00	0	0	0
2019-04-29 07:00:00	0	0	0
2019-04-29 08:00:00	0	0	0
2019-04-29 09:00:00	0	0	0
2019-04-29 10:00:00	0	0	0
2019-04-29 11:00:00	0	0	0
2019-04-29 12:00:00	0	0	0
2019-04-29 13:00:00	0	0	0
2019-04-29 14:00:00	0	0	0
2019-04-29 15:00:00	0	0	0
2019-04-29 16:00:00	0	0	0
2019-04-29 17:00:00	0	0	0
2019-04-29 18:00:00	0	0	0
2019-04-29 19:00:00	0	0	0
2019-04-29 20:00:00	0	0	0
2019-04-29 21:00:00	0	0	0
2019-04-29 22:00:00	0	0	0
2019-04-29 23:00:00	0	0	0
2019-04-30 00:00:00	0	0	0
2019-04-30 01:00:00	0	0	0
2019-04-30 02:00:00	0	0	0
2019-04-30 03:00:00	0	0	0
2019-04-30 04:00:00	0	0	0
2019-04-30 05:00:00	0	0	0
2019-04-30 06:00:00	0	0	0
2019-04-30 07:00:00	0	0	0
2019-04-30 08:00:00	0	0	0
2019-04-30 09:00:00	0	0	0
2019-04-30 10:00:00	0	0	0
2019-04-30 11:00:00	0	0	0
2019-04-30 12:00:00	0	0	0
2019-04-30 13:00:00	0	0	0
2019-04-30 14:00:00	0	0	0
2019-04-30 15:00:00	0	0	0
2019-04-30 16:00:00	0	0	0
2019-04-30 17:00:00	0	0	0
2019-04-30 18:00:00	0	0	0
2019-04-30 19:00:00	0	0	0
2019-04-30 20:00:00	0	0	0
2019-04-30 21:00:00	0	0	0
2019-04-30 22:00:00	0	0	0
2019-04-30 23:00:00	0	0	0
2019-05-01 00:00:00	0	0	0

## Sheet: PM 02110 02
Data/Hora	Intensidade(carros/hora)	Ocupacao(%)	Carga(%)
2019-04-01 00:00:00	47	0	2.33
2019-04-01 01:00:00	32	0	1.25
2019-04-01 02:00:00	28	0	0.67
2019-04-01 03:00:00	13	0	0.42
2019-04-01 04:00:00	23	0	0.67
2019-04-01 05:00:00	65	0.17	3.17
2019-04-01 06:00:00	109	0.58	5.92
2019-04-01 07:00:00	224	1.42	14.09
2019-04-01 08:00:00	303	2.5	19.33
2019-04-01 09:00:00	314	3.5	20.42
2019-04-01 10:00:00	308	2.09	19.25
2019-04-01 11:00:00	296	2.58	19.5
2019-04-01 12:00:00	276	2.08	17.25
2019-04-01 13:00:00	266	2.75	17.34
2019-04-01 14:00:00	272	2.08	17.42
2019-04-01 15:00:00	277	3.42	18.25
2019-04-01 16:00:00	247	5.09	17.17
2019-04-01 17:00:00	209	2	13.67
2019-04-01 18:00:00	168	0.67	10.25
2019-04-01 19:00:00	151	0.92	9.83
2019-04-01 20:00:00	120	0.08	7.09
2019-04-01 21:00:00	109	1.58	7.34
2019-04-01 22:00:00	58	0.17	2.83
2019-04-01 23:00:00	34	0.17	1.92
2019-04-02 00:00:00	37	0	1.45
2019-04-02 01:00:00	22	0	0.42
2019-04-02 02:00:00	21	0.08	0.42
2019-04-02 03:00:00	19	0	0.58
2019-04-02 04:00:00	25	0	0.92
2019-04-02 05:00:00	52	0.08	2.33
2019-04-02 06:00:00	97	0.42	5.25
2019-04-02 07:00:00	183	1.25	10.92
2019-04-02 08:00:00	234	1.83	15
2019-04-02 09:00:00	267	1.92	16.67
2019-04-02 10:00:00	346	2.84	21.92
2019-04-02 11:00:00	298	3.33	19.42
2019-04-02 12:00:00	272	2	17.59
2019-04-02 13:00:00	280	4.67	18.33
2019-04-02 14:00:00	313	2.5	20.5
2019-04-02 15:00:00	313	5	20.75
2019-04-02 16:00:00	259	2.08	16.83
2019-04-02 17:00:00	231	1.92	14.75
2019-04-02 18:00:00	190	1.17	12
2019-04-02 19:00:00	152	0.92	9.5
2019-04-02 20:00:00	110	0.42	6.67
2019-04-02 21:00:00	78	0.08	4.59
2019-04-02 22:00:00	75	3.67	6.5
2019-04-02 23:00:00	47	0	2.25
2019-04-03 00:00:00	28	0	1.11
2019-04-03 01:00:00	21	0	0.75
2019-04-03 02:00:00	17	0	1
2019-04-03 03:00:00	18	0	0.83
2019-04-03 04:00:00	10	0	0.42
2019-04-03 05:00:00	55	0.17	2.33
2019-04-03 06:00:00	96	0.5	5.42
2019-04-03 07:00:00	186	1.33	11.42
2019-04-03 08:00:00	245	1.58	15.17
2019-04-03 09:00:00	310	2.75	19.5
2019-04-03 10:00:00	354	2.84	22.83
2019-04-03 11:00:00	306	2.67	20.25
2019-04-03 12:00:00	269	2.58	18.25
2019-04-03 13:00:00	339	2.58	21.08
2019-04-03 14:00:00	305	2.67	19.58
2019-04-03 15:00:00	346	3.17	22.08
2019-04-03 16:00:00	292	2.5	19.09
2019-04-03 17:00:00	223	1.42	14.5
2019-04-03 18:00:00	165	1.17	10.33
2019-04-03 19:00:00	148	0.67	8.92
2019-04-03 20:00:00	73	0.17	4.34
2019-04-03 21:00:00	67	0.08	3.83
2019-04-03 22:00:00	55	0	2.75
2019-04-03 23:00:00	41	1.25	2.67
2019-04-04 00:00:00	35	0	1.56
2019-04-04 01:00:00	20	0	0.58
2019-04-04 02:00:00	25	0	0.75
2019-04-04 03:00:00	20	0	0.58
2019-04-04 04:00:00	32	0	1.17
2019-04-04 05:00:00	62	0.17	3.25
2019-04-04 06:00:00	102	1.33	6.34
2019-04-04 07:00:00	175	1.17	10.92
2019-04-04 08:00:00	264	1.92	16.42
2019-04-04 09:00:00	288	2	18
2019-04-04 10:00:00	299	2.25	19.59
2019-04-04 11:00:00	324	2.42	20.33
2019-04-04 12:00:00	277	2.17	18.17
2019-04-04 13:00:00	278	2.08	17.84
2019-04-04 14:00:00	332	3	21.34
2019-04-04 15:00:00	303	3.08	19.92
2019-04-04 16:00:00	282	2.25	18.09
2019-04-04 17:00:00	233	1.92	14.92
2019-04-04 18:00:00	189	1.25	12.09
2019-04-04 19:00:00	140	0.92	8.92
2019-04-04 20:00:00	117	0.17	6.92
2019-04-04 21:00:00	82	1.42	6.09
2019-04-04 22:00:00	52	0	3.42
2019-04-04 23:00:00	51	0.17	2.83
2019-04-05 00:00:00	51	2	3.11
2019-04-05 01:00:00	27	0	0.92
2019-04-05 02:00:00	18	0	0.08
2019-04-05 03:00:00	25	0	0.5
2019-04-05 04:00:00	27	0	0.67
2019-04-05 05:00:00	63	0.08	3
2019-04-05 06:00:00	99	0.58	5.58
2019-04-05 07:00:00	207	1.5	12.25
2019-04-05 08:00:00	236	1.67	15.08
2019-04-05 09:00:00	314	3.09	19.75
2019-04-05 10:00:00	336	2.5	21.59
2019-04-05 11:00:00	322	2.33	20.67
2019-04-05 12:00:00	274	2.08	17.5
2019-04-05 13:00:00	289	1.92	17.92
2019-04-05 14:00:00	320	3.5	20.75
2019-04-05 15:00:00	322	2.84	20.75
2019-04-05 16:00:00	301	2.34	19.42
2019-04-05 17:00:00	259	1.67	16.59
2019-04-05 18:00:00	198	1.25	12.92
2019-04-05 19:00:00	195	1.92	12.25
2019-04-05 20:00:00	132	0.5	7.92
2019-04-05 21:00:00	152	0.67	9.33
2019-04-05 22:00:00	109	0.5	6.83
2019-04-05 23:00:00	60	0.08	2.92
2019-04-06 00:00:00	63	0	3.11
2019-04-06 01:00:00	67	0	3.92
2019-04-06 02:00:00	51	0	2.25
2019-04-06 03:00:00	41	0	1.92
2019-04-06 04:00:00	34	0	1.25
2019-04-06 05:00:00	61	0	2.92
2019-04-06 06:00:00	99	0.42	5.17
2019-04-06 07:00:00	175	1.08	10.92
2019-04-06 08:00:00	196	1.33	12.09
2019-04-06 09:00:00	320	3.17	20.25
2019-04-06 10:00:00	384	3.5	24.83
2019-04-06 11:00:00	376	3.33	24.5
2019-04-06 12:00:00	275	2.75	18.25
2019-04-06 13:00:00	236	2.25	15.42
2019-04-06 14:00:00	207	1.5	12.58
2019-04-06 15:00:00	184	1.67	11.83
2019-04-06 16:00:00	165	0.84	10.33
2019-04-06 17:00:00	144	0.67	8.92
2019-04-06 18:00:00	130	0.5	7.58
2019-04-06 19:00:00	123	0.25	7.42
2019-04-06 20:00:00	126	0.42	7.25
2019-04-06 21:00:00	95	0.33	5.58
2019-04-06 22:00:00	99	0.17	5.84
2019-04-06 23:00:00	55	0.17	2.83
2019-04-07 00:00:00	48	0	2.11
2019-04-07 01:00:00	53	0.25	3
2019-04-07 02:00:00	53	0	2.5
2019-04-07 03:00:00	47	0	2.17
2019-04-07 04:00:00	42	0	1.83
2019-04-07 05:00:00	42	0.08	1.42
2019-04-07 06:00:00	76	0.08	4
2019-04-07 07:00:00	63	0.08	3.09
2019-04-07 08:00:00	113	0.17	6.59
2019-04-07 09:00:00	110	0.34	6.59
2019-04-07 10:00:00	145	0.5	8.25
2019-04-07 11:00:00	135	0.25	8
2019-04-07 12:00:00	124	0.75	7.17
2019-04-07 13:00:00	99	1.84	6.67
2019-04-07 14:00:00	96	1.33	6.42
2019-04-07 15:00:00	98	0.17	5.5
2019-04-07 16:00:00	97	0.08	5.17
2019-04-07 17:00:00	120	1.25	6.92
2019-04-07 18:00:00	117	0.25	7
2019-04-07 19:00:00	125	0.42	6.92
2019-04-07 20:00:00	91	0	5.59
2019-04-07 21:00:00	68	0.58	3.67
2019-04-07 22:00:00	82	0	4.34
2019-04-07 23:00:00	44	0.08	2.25
2019-04-08 00:00:00	35	2.67	3.78
2019-04-08 01:00:00	26	0	0.59
2019-04-08 02:00:00	22	0	0.42
2019-04-08 03:00:00	14	0	0.33
2019-04-08 04:00:00	22	0	0.75
2019-04-08 05:00:00	60	0.17	3.25
2019-04-08 06:00:00	113	0.5	6.67
2019-04-08 07:00:00	200	1.33	12.25
2019-04-08 08:00:00	298	2.42	18.67
2019-04-08 09:00:00	313	2.75	20.42
2019-04-08 10:00:00	320	2.5	20.67
2019-04-08 11:00:00	312	2.25	19.84
2019-04-08 12:00:00	274	1.92	17.75
2019-04-08 13:00:00	304	2.33	19.5
2019-04-08 14:00:00	311	2.59	19.5
2019-04-08 15:00:00	317	3.17	20.17
2019-04-08 16:00:00	272	2.59	18.17
2019-04-08 17:00:00	236	2	15
2019-04-08 18:00:00	178	1.33	11.84
2019-04-08 19:00:00	150	0.84	9.33
2019-04-08 20:00:00	102	1.33	6.92
2019-04-08 21:00:00	104	0.42	6.34
2019-04-08 22:00:00	57	0	2.75
2019-04-08 23:00:00	50	2	3.25
2019-04-09 00:00:00	45	0	1.56
2019-04-09 01:00:00	23	0	1
2019-04-09 02:00:00	22	0	0.75
2019-04-09 03:00:00	13	0	0.25
2019-04-09 04:00:00	20	0	0.58
2019-04-09 05:00:00	67	0.25	3.34
2019-04-09 06:00:00	104	0.42	6
2019-04-09 07:00:00	190	1.42	11.67
2019-04-09 08:00:00	232	1.75	14.25
2019-04-09 09:00:00	290	2.25	17.83
2019-04-09 10:00:00	313	2.58	20.5
2019-04-09 11:00:00	311	2.42	20.09
2019-04-09 12:00:00	281	2.25	17.75
2019-04-09 13:00:00	284	3.25	18.67
2019-04-09 14:00:00	323	2.84	20.42
2019-04-09 15:00:00	348	3.42	22.58
2019-04-09 16:00:00	267	2.09	17.33
2019-04-09 17:00:00	225	1.75	14.5
2019-04-09 18:00:00	177	2	11.33
2019-04-09 19:00:00	141	0.75	9.17
2019-04-09 20:00:00	93	0.17	5.67
2019-04-09 21:00:00	72	0.33	3.92
2019-04-09 22:00:00	57	0.17	2.75
2019-04-09 23:00:00	47	0.42	3.75
2019-04-10 00:00:00	33	0	1.45
2019-04-10 01:00:00	19	0	0.67
2019-04-10 02:00:00	21	0	0.25
2019-04-10 03:00:00	15	0	0.5
2019-04-10 04:00:00	20	0	0.67
2019-04-10 05:00:00	44	0.34	2
2019-04-10 06:00:00	98	0.75	5.75
2019-04-10 07:00:00	170	1.17	10.5
2019-04-10 08:00:00	248	1.75	15.5
2019-04-10 09:00:00	306	2.25	19.5
2019-04-10 10:00:00	321	2.92	20.42
2019-04-10 11:00:00	286	1.83	18.5
2019-04-10 12:00:00	263	1.83	16.67
2019-04-10 13:00:00	291	2.25	18.67
2019-04-10 14:00:00	335	5.25	21.67
2019-04-10 15:00:00	323	4.09	21.84
2019-04-10 16:00:00	255	2.08	16
2019-04-10 17:00:00	220	1.67	14.58
2019-04-10 18:00:00	144	0.92	9.08
2019-04-10 19:00:00	122	0.5	7.5
2019-04-10 20:00:00	96	0.5	5.58
2019-04-10 21:00:00	65	0.75	3.83
2019-04-10 22:00:00	77	0.25	4
2019-04-10 23:00:00	56	0.83	4.17
2019-04-11 00:00:00	44	0	2
2019-04-11 01:00:00	20	0	0.83
2019-04-11 02:00:00	16	0	0.75
2019-04-11 03:00:00	17	0	0.17
2019-04-11 04:00:00	22	0	0.5
2019-04-11 05:00:00	57	0.17	2.67
2019-04-11 06:00:00	100	0.42	5.5
2019-04-11 07:00:00	180	1.34	10.58
2019-04-11 08:00:00	223	1.42	13.84
2019-04-11 09:00:00	297	2.42	19
2019-04-11 10:00:00	329	2.58	21
2019-04-11 11:00:00	316	2.58	20.42
2019-04-11 12:00:00	251	2.33	16.42
2019-04-11 13:00:00	294	2.08	18.67
2019-04-11 14:00:00	304	2.75	19.17
2019-04-11 15:00:00	339	5.33	22.34
2019-04-11 16:00:00	283	5.42	19.75
2019-04-11 17:00:00	205	1.17	12.67
2019-04-11 18:00:00	176	1.08	11.25
2019-04-11 19:00:00	174	1.5	11.17
2019-04-11 20:00:00	120	0.33	7.84
2019-04-11 21:00:00	70	0.25	3.83
2019-04-11 22:00:00	66	2.25	4.42
2019-04-11 23:00:00	39	0.17	1.59
2019-04-12 00:00:00	44	0	2
2019-04-12 01:00:00	33	0.17	1.59
2019-04-12 02:00:00	21	0	0.92
2019-04-12 03:00:00	20	0	0.25
2019-04-12 04:00:00	26	0	0.67
2019-04-12 05:00:00	52	0.08	2.59
2019-04-12 06:00:00	101	0.5	5.75
2019-04-12 07:00:00	182	1	10.42
2019-04-12 08:00:00	265	2.5	16.75
2019-04-12 09:00:00	313	2.84	20.17
2019-04-12 10:00:00	344	3	22.42
2019-04-12 11:00:00	310	2.09	20
2019-04-12 12:00:00	284	2.5	18.58
2019-04-12 13:00:00	255	1.83	16.25
2019-04-12 14:00:00	293	3.5	20
2019-04-12 15:00:00	288	4.42	17.92
2019-04-12 16:00:00	303	6.67	21.67
2019-04-12 17:00:00	250	2.08	16.92
2019-04-12 18:00:00	219	2.09	13.58
2019-04-12 19:00:00	170	1.09	11.25
2019-04-12 20:00:00	158	1.34	10
2019-04-12 21:00:00	138	1.25	8.5
2019-04-12 22:00:00	134	2	8.75
2019-04-12 23:00:00	75	0.25	4.5
2019-04-13 00:00:00	84	0.33	4.45
2019-04-13 01:00:00	72	0	3.75
2019-04-13 02:00:00	61	0.08	3.42
2019-04-13 03:00:00	69	0.25	3.83
2019-04-13 04:00:00	56	2.25	4.67
2019-04-13 05:00:00	74	0.08	3.83
2019-04-13 06:00:00	99	0.25	5.34
2019-04-13 07:00:00	170	0.92	10.58
2019-04-13 08:00:00	241	1.75	14.67
2019-04-13 09:00:00	325	2.5	20.42
2019-04-13 10:00:00	353	4.08	23.08
2019-04-13 11:00:00	375	3.92	24.42
2019-04-13 12:00:00	266	2.67	18.09
2019-04-13 13:00:00	203	1.5	13
2019-04-13 14:00:00	167	1	10.42
2019-04-13 15:00:00	165	0.92	10.25
2019-04-13 16:00:00	165	1	10.75
2019-04-13 17:00:00	130	0.42	7.75
2019-04-13 18:00:00	145	0.5	8.67
2019-04-13 19:00:00	123	0.25	7.25
2019-04-13 20:00:00	105	0.17	6.08
2019-04-13 21:00:00	97	0.33	5.67
2019-04-13 22:00:00	100	0.25	5.84
2019-04-13 23:00:00	103	0.34	5.92
2019-04-14 00:00:00	88	1.44	6.22
2019-04-14 01:00:00	70	0	3.75
2019-04-14 02:00:00	75	0	3.75
2019-04-14 03:00:00	81	0	4.42
2019-04-14 04:00:00	90	0.58	5.08
2019-04-14 05:00:00	105	0.25	6.17
2019-04-14 06:00:00	62	0	3.34
2019-04-14 07:00:00	73	0.08	4
2019-04-14 08:00:00	89	0.08	4.92
2019-04-14 09:00:00	132	0.59	7.59
2019-04-14 10:00:00	141	0.42	8.42
2019-04-14 11:00:00	132	0.42	7.92
2019-04-14 12:00:00	116	0.25	6.59
2019-04-14 13:00:00	103	0.25	6.33
2019-04-14 14:00:00	81	0.33	4.75
2019-04-14 15:00:00	70	0.08	3.67
2019-04-14 16:00:00	84	0.25	4.67
2019-04-14 17:00:00	120	0.25	7
2019-04-14 18:00:00	109	0.33	6.17
2019-04-14 19:00:00	106	0.08	6.33
2019-04-14 20:00:00	79	0.17	4.42
2019-04-14 21:00:00	48	0	2.5
2019-04-14 22:00:00	51	0.58	2.5
2019-04-14 23:00:00	41	0	1.83
2019-04-15 00:00:00	29	0	0.89
2019-04-15 01:00:00	24	0	0.83
2019-04-15 02:00:00	23	0	0.5
2019-04-15 03:00:00	17	0	0.92
2019-04-15 04:00:00	32	0.08	1.17
2019-04-15 05:00:00	59	0.17	2.58
2019-04-15 06:00:00	117	0.83	6.75
2019-04-15 07:00:00	207	1.25	12.83
2019-04-15 08:00:00	286	2.25	17.75
2019-04-15 09:00:00	305	2.17	19.33
2019-04-15 10:00:00	353	2.75	22.75
2019-04-15 11:00:00	331	4.42	22
2019-04-15 12:00:00	273	2.17	17.67
2019-04-15 13:00:00	301	2.67	18.83
2019-04-15 14:00:00	304	2.75	19.5
2019-04-15 15:00:00	290	2.75	18.42
2019-04-15 16:00:00	272	2.92	18.84
2019-04-15 17:00:00	204	2.34	13.42
2019-04-15 18:00:00	187	3.25	13
2019-04-15 19:00:00	165	1.17	10.5
2019-04-15 20:00:00	115	0.33	6.92
2019-04-15 21:00:00	61	0.17	3.34
2019-04-15 22:00:00	36	0	1.67
2019-04-15 23:00:00	17	1.25	1.42
2019-04-16 00:00:00	25	0.22	1.11
2019-04-16 01:00:00	15	0	0.08
2019-04-16 02:00:00	18	0	0.59
2019-04-16 03:00:00	15	0	0.42
2019-04-16 04:00:00	16	0	0.17
2019-04-16 05:00:00	45	0.08	1.75
2019-04-16 06:00:00	100	0.5	5.58
2019-04-16 07:00:00	172	1.08	10.5
2019-04-16 08:00:00	225	1.34	13.75
2019-04-16 09:00:00	250	2.17	16.42
2019-04-16 10:00:00	344	3.33	22
2019-04-16 11:00:00	324	3	20.59
2019-04-16 12:00:00	283	3.08	18.84
2019-04-16 13:00:00	306	2.84	19.5
2019-04-16 14:00:00	345	5.92	23.58
2019-04-16 15:00:00	375	4.92	24.58
2019-04-16 16:00:00	276	3.5	18.5
2019-04-16 17:00:00	246	2.58	15.92
2019-04-16 18:00:00	186	1.09	11.5
2019-04-16 19:00:00	166	1.09	10.5
2019-04-16 20:00:00	121	0.5	7.75
2019-04-16 21:00:00	73	0.83	4.92
2019-04-16 22:00:00	55	0.08	2.83
2019-04-16 23:00:00	28	0.25	1.59
2019-04-17 00:00:00	23	0	0.44
2019-04-17 01:00:00	32	0	1.17
2019-04-17 02:00:00	24	0	0.42
2019-04-17 03:00:00	15	0	0.17
2019-04-17 04:00:00	17	0	0.42
2019-04-17 05:00:00	50	0	2.17
2019-04-17 06:00:00	101	0.75	5.84
2019-04-17 07:00:00	184	1.33	10.83
2019-04-17 08:00:00	284	2.42	17.92
2019-04-17 09:00:00	307	2.25	19.58
2019-04-17 10:00:00	356	4.5	23.67
2019-04-17 11:00:00	279	2	17.58
2019-04-17 12:00:00	268	1.67	17.25
2019-04-17 13:00:00	316	2.33	19.84
2019-04-17 14:00:00	353	6.59	23.83
2019-04-17 15:00:00	319	2.34	21
2019-04-17 16:00:00	280	2.08	17.92
2019-04-17 17:00:00	263	2	16.83
2019-04-17 18:00:00	221	1.75	13.75
2019-04-17 19:00:00	202	1.42	13.25
2019-04-17 20:00:00	128	0.59	7.67
2019-04-17 21:00:00	104	0.59	6.17
2019-04-17 22:00:00	62	1.67	5.5
2019-04-17 23:00:00	58	0.25	2.83
2019-04-18 00:00:00	44	0	2.11
2019-04-18 01:00:00	35	0.08	1.59
2019-04-18 02:00:00	18	0	1
2019-04-18 03:00:00	19	0	0.92
2019-04-18 04:00:00	30	0	0.75
2019-04-18 05:00:00	75	0.25	3.92
2019-04-18 06:00:00	132	0.75	7.59
2019-04-18 07:00:00	235	1.75	14.42
2019-04-18 08:00:00	344	2.75	21.92
2019-04-18 09:00:00	327	3.58	21.67
2019-04-18 10:00:00	329	2.83	21.25
2019-04-18 11:00:00	295	2.33	19.09
2019-04-18 12:00:00	301	2.92	18.92
2019-04-18 13:00:00	336	3.59	22.33
2019-04-18 14:00:00	315	2.58	20
2019-04-18 15:00:00	322	2.92	21.17
2019-04-18 16:00:00	318	3.09	20.33
2019-04-18 17:00:00	308	2.83	19.83
2019-04-18 18:00:00	215	1.75	14
2019-04-18 19:00:00	233	1.58	14.75
2019-04-18 20:00:00	155	0.75	9.92
2019-04-18 21:00:00	112	0.17	6.92
2019-04-18 22:00:00	93	0.5	5.33
2019-04-18 23:00:00	48	0.25	2.17
2019-04-19 00:00:00	53	0	2.67
2019-04-19 01:00:00	36	0	1.34
2019-04-19 02:00:00	41	0	1.67
2019-04-19 03:00:00	29	0	1.08
2019-04-19 04:00:00	29	0	0.75
2019-04-19 05:00:00	46	0	2
2019-04-19 06:00:00	73	1.67	3.83
2019-04-19 07:00:00	134	0.34	8
2019-04-19 08:00:00	148	0.58	9.08
2019-04-19 09:00:00	144	0.59	8.59
2019-04-19 10:00:00	141	0.17	8.59
2019-04-19 11:00:00	147	0.42	8.83
2019-04-19 12:00:00	102	0.08	6.17
2019-04-19 13:00:00	163	0.08	9.67
2019-04-19 14:00:00	142	0.5	8.59
2019-04-19 15:00:00	110	0.34	6.75
2019-04-19 16:00:00	153	1.08	9.42
2019-04-19 17:00:00	115	0.58	6.67
2019-04-19 18:00:00	100	0.33	5.75
2019-04-19 19:00:00	93	0.08	5.42
2019-04-19 20:00:00	93	0.08	5.25
2019-04-19 21:00:00	94	0.25	5.84
2019-04-19 22:00:00	67	0.59	4.25
2019-04-19 23:00:00	52	0.08	2.67
2019-04-20 00:00:00	49	0	2.55
2019-04-20 01:00:00	46	0	2.42
2019-04-20 02:00:00	34	0	1.09
2019-04-20 03:00:00	47	0	2
2019-04-20 04:00:00	44	0.58	3.33
2019-04-20 05:00:00	53	0	2.34
2019-04-20 06:00:00	62	0.17	3.17
2019-04-20 07:00:00	110	0.42	6.5
2019-04-20 08:00:00	188	1.08	11.08
2019-04-20 09:00:00	264	1.75	16.59
2019-04-20 10:00:00	331	2.92	21
2019-04-20 11:00:00	341	3.34	22.08
2019-04-20 12:00:00	270	1.92	18.08
2019-04-20 13:00:00	186	1.33	12
2019-04-20 14:00:00	166	0.92	10.25
2019-04-20 15:00:00	133	2.25	8.92
2019-04-20 16:00:00	123	0.25	7.25
2019-04-20 17:00:00	119	0.33	7.08
2019-04-20 18:00:00	105	0.17	6
2019-04-20 19:00:00	97	0.17	5.83
2019-04-20 20:00:00	113	0.25	6.58
2019-04-20 21:00:00	74	0	4.25
2019-04-20 22:00:00	79	1	4.25
2019-04-20 23:00:00	60	1	4.83
2019-04-21 00:00:00	56	0	2.67
2019-04-21 01:00:00	51	0.25	2.42
2019-04-21 02:00:00	41	0	1.67
2019-04-21 03:00:00	47	0	1.83
2019-04-21 04:00:00	51	0	2.67
2019-04-21 05:00:00	43	0	1.75
2019-04-21 06:00:00	95	0.17	5.09
2019-04-21 07:00:00	83	0.17	4.75
2019-04-21 08:00:00	75	0	3.83
2019-04-21 09:00:00	108	0.17	6.33
2019-04-21 10:00:00	121	0.25	7.08
2019-04-21 11:00:00	134	0.42	7.92
2019-04-21 12:00:00	107	0.17	6
2019-04-21 13:00:00	73	0	4.25
2019-04-21 14:00:00	70	1	5
2019-04-21 15:00:00	102	0.5	5.75
2019-04-21 16:00:00	99	0.33	5.59
2019-04-21 17:00:00	154	0.75	9.5
2019-04-21 18:00:00	113	0.25	6.92
2019-04-21 19:00:00	94	0.08	5.08
2019-04-21 20:00:00	112	0.33	6.59
2019-04-21 21:00:00	67	2.17	4.92
2019-04-21 22:00:00	96	0.25	5.59
2019-04-21 23:00:00	76	0.83	5
2019-04-22 00:00:00	96	0.11	5.56
2019-04-22 01:00:00	42	0	2.09
2019-04-22 02:00:00	48	0	2
2019-04-22 03:00:00	27	0	0.75
2019-04-22 04:00:00	26	0	0.67
2019-04-22 05:00:00	86	0.34	4.75
2019-04-22 06:00:00	166	1.25	9.42
2019-04-22 07:00:00	303	2.08	19.17
2019-04-22 08:00:00	478	4	30.83
2019-04-22 09:00:00	425	3.5	27.75
2019-04-22 10:00:00	442	4.42	29.25
2019-04-22 11:00:00	357	2.67	23.34
2019-04-22 12:00:00	267	3.83	18.17
2019-04-22 13:00:00	282	2.17	18
2019-04-22 14:00:00	313	2.25	19.75
2019-04-22 15:00:00	294	2.67	18.58
2019-04-22 16:00:00	281	2.75	18.58
2019-04-22 17:00:00	193	1.17	11.92
2019-04-22 18:00:00	194	1.17	11.92
2019-04-22 19:00:00	163	1	10.58
2019-04-22 20:00:00	118	0.25	7
2019-04-22 21:00:00	104	3.33	9.5
2019-04-22 22:00:00	56	0.17	2.92
2019-04-22 23:00:00	21	0.08	1.25
2019-04-23 00:00:00	23	0	0.78
2019-04-23 01:00:00	23	0	0.58
2019-04-23 02:00:00	9	0	0.25
2019-04-23 03:00:00	12	0	0.42
2019-04-23 04:00:00	21	0	0.42
2019-04-23 05:00:00	69	0.17	3.42
2019-04-23 06:00:00	95	0.42	5.33
2019-04-23 07:00:00	202	1.33	12.33
2019-04-23 08:00:00	273	2.17	17.08
2019-04-23 09:00:00	320	2.67	20
2019-04-23 10:00:00	330	2.42	22
2019-04-23 11:00:00	299	2.08	18.92
2019-04-23 12:00:00	249	2	16.25
2019-04-23 13:00:00	299	3.17	19.75
2019-04-23 14:00:00	271	2.58	17.25
2019-04-23 15:00:00	300	3.08	19.17
2019-04-23 16:00:00	274	2.33	17.34
2019-04-23 17:00:00	199	1.34	12.75
2019-04-23 18:00:00	170	1	10.67
2019-04-23 19:00:00	149	0.5	9.09
2019-04-23 20:00:00	110	1.33	8
2019-04-23 21:00:00	67	0.58	4.67
2019-04-23 22:00:00	63	0	3.17
2019-04-23 23:00:00	50	1.25	3.33
2019-04-24 00:00:00	47	0	2.33
2019-04-24 01:00:00	27	0	0.75
2019-04-24 02:00:00	17	0	0.25
2019-04-24 03:00:00	16	0	0.33
2019-04-24 04:00:00	18	0	0.42
2019-04-24 05:00:00	48	0.17	2.42
2019-04-24 06:00:00	99	0.58	5.59
2019-04-24 07:00:00	171	1.17	10.25
2019-04-24 08:00:00	269	2.17	17
2019-04-24 09:00:00	279	2.09	17.92
2019-04-24 10:00:00	328	2.92	20.83
2019-04-24 11:00:00	299	2.58	19.5
2019-04-24 12:00:00	252	2.5	16.42
2019-04-24 13:00:00	282	3	18.5
2019-04-24 14:00:00	326	2.75	20.75
2019-04-24 15:00:00	274	2	17.92
2019-04-24 16:00:00	276	2.33	17.67
2019-04-24 17:00:00	215	2.33	13.67
2019-04-24 18:00:00	193	1.17	12.08
2019-04-24 19:00:00	154	0.92	9.75
2019-04-24 20:00:00	102	0.42	6.58
2019-04-24 21:00:00	89	0.17	4.92
2019-04-24 22:00:00	47	0.08	2.33
2019-04-24 23:00:00	40	0	1.75
2019-04-25 00:00:00	41	0	1.78
2019-04-25 01:00:00	33	0	1.25
2019-04-25 02:00:00	14	0	0
2019-04-25 03:00:00	22	0.25	1.25
2019-04-25 04:00:00	23	0	0.58
2019-04-25 05:00:00	49	0.17	2.17
2019-04-25 06:00:00	106	0.83	5.75
2019-04-25 07:00:00	195	1.25	11.67
2019-04-25 08:00:00	246	1.83	15.84
2019-04-25 09:00:00	289	2.08	18.25
2019-04-25 10:00:00	337	2.83	21.67
2019-04-25 11:00:00	284	1.92	18.59
2019-04-25 12:00:00	252	1.58	16
2019-04-25 13:00:00	270	2	17.25
2019-04-25 14:00:00	301	2.42	18.67
2019-04-25 15:00:00	287	2.17	18.67
2019-04-25 16:00:00	287	2.33	18.5
2019-04-25 17:00:00	230	3.25	15.75
2019-04-25 18:00:00	182	1.25	11.5
2019-04-25 19:00:00	166	0.92	9.92
2019-04-25 20:00:00	133	0.17	8.42
2019-04-25 21:00:00	98	1.83	6.58
2019-04-25 22:00:00	74	0.25	3.58
2019-04-25 23:00:00	59	0.33	3
2019-04-26 00:00:00	40	0	1.67
2019-04-26 01:00:00	32	0.08	1.17
2019-04-26 02:00:00	25	0	0.5
2019-04-26 03:00:00	30	0	0.92
2019-04-26 04:00:00	21	0	0.42
2019-04-26 05:00:00	64	0.25	3.17
2019-04-26 06:00:00	113	0.67	6.33
2019-04-26 07:00:00	181	2.42	11.59
2019-04-26 08:00:00	272	2.33	16.84
2019-04-26 09:00:00	300	3.5	19.25
2019-04-26 10:00:00	308	3.08	19.75
2019-04-26 11:00:00	318	2.84	20.92
2019-04-26 12:00:00	256	3.17	16.92
2019-04-26 13:00:00	268	1.92	16.92
2019-04-26 14:00:00	300	2.75	19.42
2019-04-26 15:00:00	316	2.75	20.08
2019-04-26 16:00:00	291	2.59	19.42
2019-04-26 17:00:00	229	2	14.84
2019-04-26 18:00:00	207	1.25	12.92
2019-04-26 19:00:00	187	0.92	11.83
2019-04-26 20:00:00	152	0.75	9.58
2019-04-26 21:00:00	140	1.67	8.83
2019-04-26 22:00:00	80	2.67	5.58
2019-04-26 23:00:00	74	0.25	3.92
2019-04-27 00:00:00	69	0	3.33
2019-04-27 01:00:00	44	0	2
2019-04-27 02:00:00	47	0	2.08
2019-04-27 03:00:00	40	0	1.67
2019-04-27 04:00:00	41	0.08	1.58
2019-04-27 05:00:00	62	0.08	3.08
2019-04-27 06:00:00	94	0.08	5.25
2019-04-27 07:00:00	157	0.75	9.25
2019-04-27 08:00:00	215	1.17	13.17
2019-04-27 09:00:00	289	2.33	18
2019-04-27 10:00:00	307	2.42	19.67
2019-04-27 11:00:00	311	3.42	20.42
2019-04-27 12:00:00	261	2.17	16.84
2019-04-27 13:00:00	211	1.42	13.59
2019-04-27 14:00:00	189	1.75	12.67
2019-04-27 15:00:00	157	0.75	9.92
2019-04-27 16:00:00	152	1.42	9.17
2019-04-27 17:00:00	136	0.92	8.25
2019-04-27 18:00:00	141	0.5	8.83
2019-04-27 19:00:00	100	0.58	6.08
2019-04-27 20:00:00	84	0.5	4.84
2019-04-27 21:00:00	96	0.33	5.67
2019-04-27 22:00:00	40	0	1.67
2019-04-27 23:00:00	62	0.17	3.17
2019-04-28 00:00:00	40	0	1.56
2019-04-28 01:00:00	48	0	2.09
2019-04-28 02:00:00	48	0.08	2
2019-04-28 03:00:00	56	0	2.83
2019-04-28 04:00:00	57	0	2.75
2019-04-28 05:00:00	44	0	2
2019-04-28 06:00:00	65	0	3.25
2019-04-28 07:00:00	72	0	4
2019-04-28 08:00:00	96	0.25	5.25
2019-04-28 09:00:00	117	0.42	7
2019-04-28 10:00:00	133	0.5	7.75
2019-04-28 11:00:00	143	0.5	8.5
2019-04-28 12:00:00	107	0.25	6.58
2019-04-28 13:00:00	93	0.25	5.5
2019-04-28 14:00:00	85	0.34	4.83
2019-04-28 15:00:00	84	0.17	4.75
2019-04-28 16:00:00	84	0.17	4.75
2019-04-28 17:00:00	110	0.25	6
2019-04-28 18:00:00	99	0.75	6.83
2019-04-28 19:00:00	54	0	2.58
2019-04-28 20:00:00	53	0	2.5
2019-04-28 21:00:00	68	1.67	5.5
2019-04-28 22:00:00	56	0.08	2.84
2019-04-28 23:00:00	41	0.08	1.67
2019-04-29 00:00:00	41	0.11	1.89
2019-04-29 01:00:00	28	0	1
2019-04-29 02:00:00	22	0	0.67
2019-04-29 03:00:00	30	0	0.75
2019-04-29 04:00:00	28	0	0.83
2019-04-29 05:00:00	58	0	2.92
2019-04-29 06:00:00	120	0.67	6.5
2019-04-29 07:00:00	195	1.17	12.25
2019-04-29 08:00:00	285	2	18
2019-04-29 09:00:00	313	3.83	20.5
2019-04-29 10:00:00	303	2.09	19.25
2019-04-29 11:00:00	294	3.08	19
2019-04-29 12:00:00	257	1.92	16.59
2019-04-29 13:00:00	276	2.42	17.25
2019-04-29 14:00:00	353	5.67	23
2019-04-29 15:00:00	308	2.25	20.25
2019-04-29 16:00:00	254	1.92	16.25
2019-04-29 17:00:00	203	2.67	13.67
2019-04-29 18:00:00	155	0.75	9.83
2019-04-29 19:00:00	154	0.83	9.42
2019-04-29 20:00:00	102	0.17	6.33
2019-04-29 21:00:00	52	0.92	2.92
2019-04-29 22:00:00	53	0.08	2.75
2019-04-29 23:00:00	53	0.17	2.75
2019-04-30 00:00:00	32	0	1.33
2019-04-30 01:00:00	16	0	0.42
2019-04-30 02:00:00	20	0	1
2019-04-30 03:00:00	16	0	0.25
2019-04-30 04:00:00	16	0	0.42
2019-04-30 05:00:00	51	0.08	2.33
2019-04-30 06:00:00	114	0.75	6.58
2019-04-30 07:00:00	178	1.5	10.92
2019-04-30 08:00:00	248	1.92	15.42
2019-04-30 09:00:00	298	2	18.75
2019-04-30 10:00:00	355	3.58	23.25
2019-04-30 11:00:00	294	2.25	19
2019-04-30 12:00:00	270	1.92	16.84
2019-04-30 13:00:00	268	2	17.25
2019-04-30 14:00:00	274	2.34	16.92
2019-04-30 15:00:00	316	2.5	20.09
2019-04-30 16:00:00	253	2.25	16.5
2019-04-30 17:00:00	218	1.83	14.33
2019-04-30 18:00:00	188	1.17	11.75
2019-04-30 19:00:00	159	0.84	9.75
2019-04-30 20:00:00	123	0.58	7.67
2019-04-30 21:00:00	95	1.58	6.84
2019-04-30 22:00:00	92	0.33	4.92
2019-04-30 23:00:00	86	0.17	4.92
2019-05-01 00:00:00	41	0	2

## Sheet: PM 02110 04
Data/Hora	Intensidade(carros/hora)	Ocupacao(%)	Carga(%)
2019-04-01 00:00:00	0	30.11	14.33
2019-04-01 01:00:00	0	38.09	17.59
2019-04-01 02:00:00	0	38.58	17.92
2019-04-01 03:00:00	0	38.17	18.42
2019-04-01 04:00:00	0	37.67	17.92
2019-04-01 05:00:00	0	38.58	18.08
2019-04-01 06:00:00	0	37.67	17.92
2019-04-01 07:00:00	0	39.08	18
2019-04-01 08:00:00	0	38	18.25
2019-04-01 09:00:00	0	37.59	17.75
2019-04-01 10:00:00	0	37.5	18
2019-04-01 11:00:00	0	38.5	18.08
2019-04-01 12:00:00	0	37.75	18.08
2019-04-01 13:00:00	0	38.5	18
2019-04-01 14:00:00	0	37.59	18.25
2019-04-01 15:00:00	0	37.17	17.67
2019-04-01 16:00:00	0	38.5	18.08
2019-04-01 17:00:00	0	39.17	18.42
2019-04-01 18:00:00	0	37.83	17.83
2019-04-01 19:00:00	0	36.92	17.5
2019-04-01 20:00:00	0	36.92	17.67
2019-04-01 21:00:00	0	37.83	17.75
2019-04-01 22:00:00	0	36.92	17.67
2019-04-01 23:00:00	0	36.25	17.33
2019-04-02 00:00:00	0	36.11	17.11
2019-04-02 01:00:00	0	36.58	17.17
2019-04-02 02:00:00	0	36.75	17
2019-04-02 03:00:00	0	37.67	18.17
2019-04-02 04:00:00	0	37	17.75
2019-04-02 05:00:00	0	36.67	16.67
2019-04-02 06:00:00	0	37.67	18.09
2019-04-02 07:00:00	0	37.42	17.83
2019-04-02 08:00:00	0	38.25	18.17
2019-04-02 09:00:00	0	36.08	17.08
2019-04-02 10:00:00	0	37.92	17.58
2019-04-02 11:00:00	0	37.42	17.83
2019-04-02 12:00:00	0	37.5	17.92
2019-04-02 13:00:00	0	37.59	17.92
2019-04-02 14:00:00	0	38.58	18.08
2019-04-02 15:00:00	0	36.92	17.67
2019-04-02 16:00:00	0	38.58	17.67
2019-04-02 17:00:00	0	37.5	17.92
2019-04-02 18:00:00	0	35.75	16.67
2019-04-02 19:00:00	0	36.67	16.67
2019-04-02 20:00:00	0	36.83	17.58
2019-04-02 21:00:00	0	37	17.5
2019-04-02 22:00:00	0	38.42	18
2019-04-02 23:00:00	0	37.25	17.42
2019-04-03 00:00:00	0	39.89	19
2019-04-03 01:00:00	0	35.58	17.17
2019-04-03 02:00:00	0	36.92	17.5
2019-04-03 03:00:00	0	37.42	17.25
2019-04-03 04:00:00	0	36.5	17.08
2019-04-03 05:00:00	0	35.42	16.33
2019-04-03 06:00:00	0	36.92	17.33
2019-04-03 07:00:00	0	36.34	16.92
2019-04-03 08:00:00	0	37.67	17.08
2019-04-03 09:00:00	0	36.75	17.17
2019-04-03 10:00:00	0	35.42	16.33
2019-04-03 11:00:00	0	35.75	16.5
2019-04-03 12:00:00	0	35.67	16.83
2019-04-03 13:00:00	0	36.59	17.58
2019-04-03 14:00:00	0	38.5	18.33
2019-04-03 15:00:00	0	36.42	17.42
2019-04-03 16:00:00	0	37.34	17.58
2019-04-03 17:00:00	0	37.59	18.17
2019-04-03 18:00:00	0	36.25	17.33
2019-04-03 19:00:00	0	37.59	17.83
2019-04-03 20:00:00	0	37.5	18
2019-04-03 21:00:00	0	38.42	18.25
2019-04-03 22:00:00	0	37.59	18.08
2019-04-03 23:00:00	0	38.83	18.5
2019-04-04 00:00:00	0	43	20.56
2019-04-04 01:00:00	0	36.59	17.5
2019-04-04 02:00:00	0	38.42	18
2019-04-04 03:00:00	0	37.59	18
2019-04-04 04:00:00	0	37.58	18
2019-04-04 05:00:00	0	38.5	18.17
2019-04-04 06:00:00	0	37.92	18.42
2019-04-04 07:00:00	0	38.58	18.08
2019-04-04 08:00:00	0	37.5	18.17
2019-04-04 09:00:00	0	37.67	17.75
2019-04-04 10:00:00	0	38.58	17.75
2019-04-04 11:00:00	0	36.5	17.25
2019-04-04 12:00:00	0	37	17.25
2019-04-04 13:00:00	0	39	18.67
2019-04-04 14:00:00	0	38.17	17.92
2019-04-04 15:00:00	0	39.08	18
2019-04-04 16:00:00	0	37.5	18.08
2019-04-04 17:00:00	0	38.34	18.25
2019-04-04 18:00:00	0	38.83	18.33
2019-04-04 19:00:00	0	38.25	18.17
2019-04-04 20:00:00	0	40.42	19.25
2019-04-04 21:00:00	0	38.84	18.92
2019-04-04 22:00:00	0	40.34	19.5
2019-04-04 23:00:00	0	40.42	19.33
2019-04-05 00:00:00	0	41.89	19.67
2019-04-05 01:00:00	0	39	18.08
2019-04-05 02:00:00	0	38.75	18.58
2019-04-05 03:00:00	0	38.17	17.83
2019-04-05 04:00:00	0	38.58	18
2019-04-05 05:00:00	0	38	18.08
2019-04-05 06:00:00	0	39.75	18.17
2019-04-05 07:00:00	0	38.17	18.42
2019-04-05 08:00:00	0	38.25	18.08
2019-04-05 09:00:00	0	38.67	17.75
2019-04-05 10:00:00	0	38	18.25
2019-04-05 11:00:00	0	37.67	17.92
2019-04-05 12:00:00	0	38.58	18
2019-04-05 13:00:00	0	39.17	18.33
2019-04-05 14:00:00	0	39.17	18.33
2019-04-05 15:00:00	0	38	18.33
2019-04-05 16:00:00	0	38.92	18.42
2019-04-05 17:00:00	0	40.42	19.08
2019-04-05 18:00:00	0	39.25	18.42
2019-04-05 19:00:00	0	40.92	19.17
2019-04-05 20:00:00	0	43.25	20.5
2019-04-05 21:00:00	0	41.5	20.17
2019-04-05 22:00:00	0	41.67	19.67
2019-04-05 23:00:00	0	41.17	19.25
2019-04-06 00:00:00	0	42.45	20.33
2019-04-06 01:00:00	0	41.92	19.92
2019-04-06 02:00:00	0	40.59	18.83
2019-04-06 03:00:00	0	40.25	18.83
2019-04-06 04:00:00	0	38.5	18
2019-04-06 05:00:00	0	39.84	18.5
2019-04-06 06:00:00	0	39.92	18.92
2019-04-06 07:00:00	0	40.42	19.08
2019-04-06 08:00:00	0	41.17	19.25
2019-04-06 09:00:00	0	39.25	18.67
2019-04-06 10:00:00	0	39.67	18.42
2019-04-06 11:00:00	0	37.92	18
2019-04-06 12:00:00	0	37.92	17.92
2019-04-06 13:00:00	0	39.59	18.33
2019-04-06 14:00:00	0	39.75	19.17
2019-04-06 15:00:00	0	40.34	18.92
2019-04-06 16:00:00	0	38.92	18.58
2019-04-06 17:00:00	0	39.84	19.17
2019-04-06 18:00:00	0	40.09	18.84
2019-04-06 19:00:00	0	40.08	19.33
2019-04-06 20:00:00	0	41.84	19.5
2019-04-06 21:00:00	0	40.84	19.75
2019-04-06 22:00:00	0	38.92	18.83
2019-04-06 23:00:00	0	39.34	18.75
2019-04-07 00:00:00	0	33.56	15.78
2019-04-07 01:00:00	0	41.92	19.83
2019-04-07 02:00:00	0	39	18.83
2019-04-07 03:00:00	0	40.34	19.67
2019-04-07 04:00:00	0	39.34	18.83
2019-04-07 05:00:00	0	39.67	19
2019-04-07 06:00:00	0	40.5	19.17
2019-04-07 07:00:00	0	40.75	19.59
2019-04-07 08:00:00	0	39	18.67
2019-04-07 09:00:00	0	39.42	18.83
2019-04-07 10:00:00	0	38.17	18.42
2019-04-07 11:00:00	0	38.75	18.5
2019-04-07 12:00:00	0	39.17	18.33
2019-04-07 13:00:00	0	39.17	18.25
2019-04-07 14:00:00	0	38.67	18.67
2019-04-07 15:00:00	0	38.75	18.17
2019-04-07 16:00:00	0	39.5	18.84
2019-04-07 17:00:00	0	39.84	19.25
2019-04-07 18:00:00	0	39.08	18.17
2019-04-07 19:00:00	0	38	18
2019-04-07 20:00:00	0	38.17	17.67
2019-04-07 21:00:00	0	38.58	17.92
2019-04-07 22:00:00	0	38.25	17.75
2019-04-07 23:00:00	0	39	18
2019-04-08 00:00:00	0	31.11	15.22
2019-04-08 01:00:00	0	38.92	17.92
2019-04-08 02:00:00	0	38.58	18.08
2019-04-08 03:00:00	0	38.59	18.25
2019-04-08 04:00:00	0	38.75	18
2019-04-08 05:00:00	0	37.75	18.17
2019-04-08 06:00:00	0	37.75	18.08
2019-04-08 07:00:00	0	39.25	18.33
2019-04-08 08:00:00	0	38.5	18.17
2019-04-08 09:00:00	0	38.42	17.92
2019-04-08 10:00:00	0	37.67	18.08
2019-04-08 11:00:00	0	37.58	18
2019-04-08 12:00:00	0	38.75	18.42
2019-04-08 13:00:00	0	37.67	18.09
2019-04-08 14:00:00	0	39	18.17
2019-04-08 15:00:00	0	37.59	18.08
2019-04-08 16:00:00	0	37.5	17.92
2019-04-08 17:00:00	0	40.84	19.34
2019-04-08 18:00:00	0	37.25	17.67
2019-04-08 19:00:00	0	36.67	17.25
2019-04-08 20:00:00	0	38.42	17.92
2019-04-08 21:00:00	0	37.25	17.67
2019-04-08 22:00:00	0	36.84	17.5
2019-04-08 23:00:00	0	38.42	17.92
2019-04-09 00:00:00	0	37.56	17.66
2019-04-09 01:00:00	0	36.92	17
2019-04-09 02:00:00	0	36.92	17.75
2019-04-09 03:00:00	0	38.08	17.83
2019-04-09 04:00:00	0	37.67	18.33
2019-04-09 05:00:00	0	35.58	16.83
2019-04-09 06:00:00	0	38.5	18.08
2019-04-09 07:00:00	0	37.67	18.08
2019-04-09 08:00:00	0	38.58	18.17
2019-04-09 09:00:00	0	36.17	17.33
2019-04-09 10:00:00	0	37.67	17.58
2019-04-09 11:00:00	0	38.33	17.92
2019-04-09 12:00:00	0	37.67	17.92
2019-04-09 13:00:00	0	38	17.83
2019-04-09 14:00:00	0	38.58	18.08
2019-04-09 15:00:00	0	38.17	17.67
2019-04-09 16:00:00	0	38.08	17.67
2019-04-09 17:00:00	0	38	17.67
2019-04-09 18:00:00	0	36.25	17.17
2019-04-09 19:00:00	0	37.17	17.08
2019-04-09 20:00:00	0	37.33	17.67
2019-04-09 21:00:00	0	39.08	18.08
2019-04-09 22:00:00	0	37.5	17.92
2019-04-09 23:00:00	0	37.5	17.58
2019-04-10 00:00:00	0	40.56	18.78
2019-04-10 01:00:00	0	36.58	17
2019-04-10 02:00:00	0	37.59	17.92
2019-04-10 03:00:00	0	37.83	17.33
2019-04-10 04:00:00	0	36.58	17
2019-04-10 05:00:00	0	37.67	17.42
2019-04-10 06:00:00	0	37.17	17.58
2019-04-10 07:00:00	0	37.17	17.67
2019-04-10 08:00:00	0	38.58	18.08
2019-04-10 09:00:00	0	37.33	17.83
2019-04-10 10:00:00	0	37.67	17.33
2019-04-10 11:00:00	0	35.5	16.92
2019-04-10 12:00:00	0	36.08	16.58
2019-04-10 13:00:00	0	38.33	17.75
2019-04-10 14:00:00	0	37.58	17.83
2019-04-10 15:00:00	0	38.33	18
2019-04-10 16:00:00	0	37.5	18.17
2019-04-10 17:00:00	0	37.25	17.67
2019-04-10 18:00:00	0	38.5	18.34
2019-04-10 19:00:00	0	36.42	17.08
2019-04-10 20:00:00	0	38.67	18.42
2019-04-10 21:00:00	0	37.42	17.83
2019-04-10 22:00:00	0	37.42	17.92
2019-04-10 23:00:00	0	40	18.84
2019-04-11 00:00:00	0	43.45	20.56
2019-04-11 01:00:00	0	39.33	18.58
2019-04-11 02:00:00	0	37.67	18.17
2019-04-11 03:00:00	0	37.67	18.25
2019-04-11 04:00:00	0	38.75	18.33
2019-04-11 05:00:00	0	37.75	18.17
2019-04-11 06:00:00	0	39	18.75
2019-04-11 07:00:00	0	37.92	18.42
2019-04-11 08:00:00	0	37.5	18
2019-04-11 09:00:00	0	38.67	18.33
2019-04-11 10:00:00	0	37.5	17.83
2019-04-11 11:00:00	0	38.42	18.08
2019-04-11 12:00:00	0	37.5	18.08
2019-04-11 13:00:00	0	38	18
2019-04-11 14:00:00	0	40.17	19
2019-04-11 15:00:00	0	38	18.17
2019-04-11 16:00:00	0	39.42	18.5
2019-04-11 17:00:00	0	38.84	18.42
2019-04-11 18:00:00	0	37.83	18.25
2019-04-11 19:00:00	0	38.75	18.33
2019-04-11 20:00:00	0	40.42	18.92
2019-04-11 21:00:00	0	40.42	18.83
2019-04-11 22:00:00	0	40.34	18.92
2019-04-11 23:00:00	0	39.5	18.67
2019-04-12 00:00:00	0	41.89	20
2019-04-12 01:00:00	0	39.67	18.83
2019-04-12 02:00:00	0	40.33	18.5
2019-04-12 03:00:00	0	38.84	18.75
2019-04-12 04:00:00	0	37.58	17.67
2019-04-12 05:00:00	0	39.17	18.5
2019-04-12 06:00:00	0	38.92	18.59
2019-04-12 07:00:00	0	40.25	18.5
2019-04-12 08:00:00	0	38.17	18.42
2019-04-12 09:00:00	0	37.75	18.17
2019-04-12 10:00:00	0	39.17	18.5
2019-04-12 11:00:00	0	38.17	18.17
2019-04-12 12:00:00	0	38.83	18.42
2019-04-12 13:00:00	0	38.75	18.92
2019-04-12 14:00:00	0	39.75	18.92
2019-04-12 15:00:00	0	39.25	18.5
2019-04-12 16:00:00	0	39.17	18.33
2019-04-12 17:00:00	0	39.92	19.25
2019-04-12 18:00:00	0	39.92	19.09
2019-04-12 19:00:00	0	41.17	19.08
2019-04-12 20:00:00	0	43.33	20.59
2019-04-12 21:00:00	0	42.09	20.33
2019-04-12 22:00:00	0	40.75	19.5
2019-04-12 23:00:00	0	42.58	20.42
2019-04-13 00:00:00	0	43.11	20.67
2019-04-13 01:00:00	0	42.42	20.17
2019-04-13 02:00:00	0	40.5	19
2019-04-13 03:00:00	0	40.42	19.42
2019-04-13 04:00:00	0	40.42	19.17
2019-04-13 05:00:00	0	40.42	19.17
2019-04-13 06:00:00	0	40.5	19
2019-04-13 07:00:00	0	41.34	20.09
2019-04-13 08:00:00	0	39.75	19.09
2019-04-13 09:00:00	0	40.42	19.25
2019-04-13 10:00:00	0	39	18.75
2019-04-13 11:00:00	0	39.75	18.42
2019-04-13 12:00:00	0	39.17	18.5
2019-04-13 13:00:00	0	39.33	18.67
2019-04-13 14:00:00	0	41.17	19.34
2019-04-13 15:00:00	0	39	18.84
2019-04-13 16:00:00	0	40.25	19
2019-04-13 17:00:00	0	41	19.67
2019-04-13 18:00:00	0	39.17	18.92
2019-04-13 19:00:00	0	41.67	19.67
2019-04-13 20:00:00	0	40.75	19.5
2019-04-13 21:00:00	0	42.08	20.09
2019-04-13 22:00:00	0	40.84	19.67
2019-04-13 23:00:00	0	38.25	18.42
2019-04-14 00:00:00	0	33.56	15.89
2019-04-14 01:00:00	0	41.5	19.67
2019-04-14 02:00:00	0	39.5	18.84
2019-04-14 03:00:00	0	41.25	19.83
2019-04-14 04:00:00	0	38.5	18.59
2019-04-14 05:00:00	0	41	19.5
2019-04-14 06:00:00	0	39.5	18.92
2019-04-14 07:00:00	0	41.84	19.84
2019-04-14 08:00:00	0	39.34	18.92
2019-04-14 09:00:00	0	38.75	18.67
2019-04-14 10:00:00	0	39.42	18.67
2019-04-14 11:00:00	0	38.42	18.5
2019-04-14 12:00:00	0	39.67	18.67
2019-04-14 13:00:00	0	39.34	19
2019-04-14 14:00:00	0	38.92	18.42
2019-04-14 15:00:00	0	39.92	18.75
2019-04-14 16:00:00	0	39	18.83
2019-04-14 17:00:00	0	42.34	19.92
2019-04-14 18:00:00	0	37.92	18
2019-04-14 19:00:00	0	38.34	17.83
2019-04-14 20:00:00	0	39.59	18.42
2019-04-14 21:00:00	0	37.92	18
2019-04-14 22:00:00	0	39.59	18.34
2019-04-14 23:00:00	0	38.5	18.17
2019-04-15 00:00:00	0	34.56	16.44
2019-04-15 01:00:00	0	40	18.17
2019-04-15 02:00:00	0	37.75	18.33
2019-04-15 03:00:00	0	38.75	18.34
2019-04-15 04:00:00	0	39	18
2019-04-15 05:00:00	0	37.75	18
2019-04-15 06:00:00	0	39.25	18.67
2019-04-15 07:00:00	0	39.5	18.59
2019-04-15 08:00:00	0	38.67	18.33
2019-04-15 09:00:00	0	38.75	18.08
2019-04-15 10:00:00	0	37.75	18.25
2019-04-15 11:00:00	0	37.75	18.17
2019-04-15 12:00:00	0	39.17	18.42
2019-04-15 13:00:00	0	37.92	18.42
2019-04-15 14:00:00	0	39.25	18.5
2019-04-15 15:00:00	0	37.5	18.08
2019-04-15 16:00:00	0	38	18.25
2019-04-15 17:00:00	0	41.34	19.33
2019-04-15 18:00:00	0	37.67	17.92
2019-04-15 19:00:00	0	38.42	17.75
2019-04-15 20:00:00	0	37.5	18.08
2019-04-15 21:00:00	0	37.5	17.67
2019-04-15 22:00:00	0	38.75	18.17
2019-04-15 23:00:00	0	37	17.58
2019-04-16 00:00:00	0	38.22	18
2019-04-16 01:00:00	0	36.75	16.92
2019-04-16 02:00:00	0	37	17.5
2019-04-16 03:00:00	0	38.58	17.58
2019-04-16 04:00:00	0	37.5	17.83
2019-04-16 05:00:00	0	36.83	17.17
2019-04-16 06:00:00	0	38.58	17.92
2019-04-16 07:00:00	0	37.5	17.84
2019-04-16 08:00:00	0	39	18.42
2019-04-16 09:00:00	0	37	17.83
2019-04-16 10:00:00	0	37.5	17.5
2019-04-16 11:00:00	0	38.58	18
2019-04-16 12:00:00	0	37.5	17.83
2019-04-16 13:00:00	0	38.17	17.83
2019-04-16 14:00:00	0	39.33	18.59
2019-04-16 15:00:00	0	38.17	17.67
2019-04-16 16:00:00	0	38.67	18.08
2019-04-16 17:00:00	0	38.5	18.25
2019-04-16 18:00:00	0	36.42	16.67
2019-04-16 19:00:00	0	37.17	16.92
2019-04-16 20:00:00	0	37.67	17.34
2019-04-16 21:00:00	0	39.08	18
2019-04-16 22:00:00	0	38	18.08
2019-04-16 23:00:00	0	38	17.92
2019-04-17 00:00:00	0	40.67	18.89
2019-04-17 01:00:00	0	36.83	17.25
2019-04-17 02:00:00	0	38.75	17.92
2019-04-17 03:00:00	0	36.83	17.58
2019-04-17 04:00:00	0	37	17.33
2019-04-17 05:00:00	0	37.92	17.5
2019-04-17 06:00:00	0	37.5	17.75
2019-04-17 07:00:00	0	37.67	17.67
2019-04-17 08:00:00	0	38.58	18.08
2019-04-17 09:00:00	0	37.67	17.84
2019-04-17 10:00:00	0	37.92	17.5
2019-04-17 11:00:00	0	36.25	17.33
2019-04-17 12:00:00	0	37.25	17.17
2019-04-17 13:00:00	0	37.67	17.25
2019-04-17 14:00:00	0	37.67	17.92
2019-04-17 15:00:00	0	37.58	18.08
2019-04-17 16:00:00	0	38.75	18.25
2019-04-17 17:00:00	0	37.67	17.75
2019-04-17 18:00:00	0	39	18
2019-04-17 19:00:00	0	36.59	17
2019-04-17 20:00:00	0	38.17	18
2019-04-17 21:00:00	0	38.5	18.25
2019-04-17 22:00:00	0	38.09	17.75
2019-04-17 23:00:00	0	39.33	18.17
2019-04-18 00:00:00	0	41.67	20.33
2019-04-18 01:00:00	0	39.17	19
2019-04-18 02:00:00	0	38.75	18.42
2019-04-18 03:00:00	0	38.09	18.25
2019-04-18 04:00:00	0	37.92	18.25
2019-04-18 05:00:00	0	39	18.75
2019-04-18 06:00:00	0	38	18.5
2019-04-18 07:00:00	0	39.42	18.83
2019-04-18 08:00:00	0	37.92	18.42
2019-04-18 09:00:00	0	37.83	18.25
2019-04-18 10:00:00	0	38.75	18.42
2019-04-18 11:00:00	0	37.75	18.17
2019-04-18 12:00:00	0	38.75	18.33
2019-04-18 13:00:00	0	38.42	18.42
2019-04-18 14:00:00	0	38.83	18.5
2019-04-18 15:00:00	0	40.25	18.75
2019-04-18 16:00:00	0	39.25	18.75
2019-04-18 17:00:00	0	40.17	18.84
2019-04-18 18:00:00	0	38.09	18.34
2019-04-18 19:00:00	0	37.83	18.25
2019-04-18 20:00:00	0	42.34	20.17
2019-04-18 21:00:00	0	39.92	19.17
2019-04-18 22:00:00	0	40.5	19.5
2019-04-18 23:00:00	0	41.42	19.59
2019-04-19 00:00:00	0	42.89	20.45
2019-04-19 01:00:00	0	41.42	19.67
2019-04-19 02:00:00	0	39.67	18.75
2019-04-19 03:00:00	0	38.92	18.84
2019-04-19 04:00:00	0	38.75	18.42
2019-04-19 05:00:00	0	38.75	18.67
2019-04-19 06:00:00	0	40	18.75
2019-04-19 07:00:00	0	39.42	19.17
2019-04-19 08:00:00	0	37.83	18.25
2019-04-19 09:00:00	0	39.75	18.67
2019-04-19 10:00:00	0	38.75	18.58
2019-04-19 11:00:00	0	37.92	18.25
2019-04-19 12:00:00	0	38.58	18
2019-04-19 13:00:00	0	38.42	18.5
2019-04-19 14:00:00	0	40.25	19
2019-04-19 15:00:00	0	40.08	18.5
2019-04-19 16:00:00	0	38.75	18.17
2019-04-19 17:00:00	0	41.25	19.09
2019-04-19 18:00:00	0	39.42	19.09
2019-04-19 19:00:00	0	42	19.92
2019-04-19 20:00:00	0	43.59	20.67
2019-04-19 21:00:00	0	42.34	20.42
2019-04-19 22:00:00	0	42.17	19.5
2019-04-19 23:00:00	0	42.17	20.58
2019-04-20 00:00:00	0	43.45	20.67
2019-04-20 01:00:00	0	43.09	20.67
2019-04-20 02:00:00	0	40.42	19.09
2019-04-20 03:00:00	0	41.84	19.59
2019-04-20 04:00:00	0	39.84	19.17
2019-04-20 05:00:00	0	40.92	19.34
2019-04-20 06:00:00	0	41.5	19.67
2019-04-20 07:00:00	0	41.67	20.17
2019-04-20 08:00:00	0	40.84	19.59
2019-04-20 09:00:00	0	40.5	19.25
2019-04-20 10:00:00	0	39.42	19.09
2019-04-20 11:00:00	0	39.92	18.75
2019-04-20 12:00:00	0	38.92	18.67
2019-04-20 13:00:00	0	40.92	19
2019-04-20 14:00:00	0	40.92	19.75
2019-04-20 15:00:00	0	39.92	19.09
2019-04-20 16:00:00	0	40.92	19.25
2019-04-20 17:00:00	0	41.09	20.09
2019-04-20 18:00:00	0	41.84	19.67
2019-04-20 19:00:00	0	40.42	18.92
2019-04-20 20:00:00	0	41.09	19.67
2019-04-20 21:00:00	0	43.17	20.59
2019-04-20 22:00:00	0	40.92	20.08
2019-04-20 23:00:00	0	41.92	19.84
2019-04-21 00:00:00	0	33.67	16.11
2019-04-21 01:00:00	0	41.84	19.83
2019-04-21 02:00:00	0	40.5	19.42
2019-04-21 03:00:00	0	40.92	19.75
2019-04-21 04:00:00	0	39.92	19
2019-04-21 05:00:00	0	40	18.92
2019-04-21 06:00:00	0	41.92	19.83
2019-04-21 07:00:00	0	41.42	20.25
2019-04-21 08:00:00	0	39.92	19.17
2019-04-21 09:00:00	0	40.34	19
2019-04-21 10:00:00	0	38.25	18.17
2019-04-21 11:00:00	0	40.42	18.92
2019-04-21 12:00:00	0	39	19
2019-04-21 13:00:00	0	39.84	19.42
2019-04-21 14:00:00	0	40.92	19.17
2019-04-21 15:00:00	0	38.92	18.75
2019-04-21 16:00:00	0	41.42	19.33
2019-04-21 17:00:00	0	40.5	19.5
2019-04-21 18:00:00	0	39.17	18.83
2019-04-21 19:00:00	0	40.34	18.92
2019-04-21 20:00:00	0	39.67	18.75
2019-04-21 21:00:00	0	39.09	18.34
2019-04-21 22:00:00	0	39.67	18.42
2019-04-21 23:00:00	0	39.09	18.34
2019-04-22 00:00:00	0	35.45	16.89
2019-04-22 01:00:00	0	37.75	17.75
2019-04-22 02:00:00	0	39.34	18.42
2019-04-22 03:00:00	0	40.42	18.75
2019-04-22 04:00:00	0	37.92	18.08
2019-04-22 05:00:00	0	38.42	17.92
2019-04-22 06:00:00	0	39.17	18.67
2019-04-22 07:00:00	0	39.08	18.58
2019-04-22 08:00:00	0	40.75	19.34
2019-04-22 09:00:00	0	38	17.92
2019-04-22 10:00:00	0	38.84	18.33
2019-04-22 11:00:00	0	39.59	18.75
2019-04-22 12:00:00	0	38.17	18.17
2019-04-22 13:00:00	0	40.59	18.92
2019-04-22 14:00:00	0	38.67	18.42
2019-04-22 15:00:00	0	37.92	18.17
2019-04-22 16:00:00	0	39.59	18.34
2019-04-22 17:00:00	0	40.75	19.42
2019-04-22 18:00:00	0	38.92	18.25
2019-04-22 19:00:00	0	37.59	18
2019-04-22 20:00:00	0	37.5	17.92
2019-04-22 21:00:00	0	38.67	18.33
2019-04-22 22:00:00	0	38	17.92
2019-04-22 23:00:00	0	38.92	18
2019-04-23 00:00:00	0	36.56	17.78
2019-04-23 01:00:00	0	35.5	16.58
2019-04-23 02:00:00	0	39.17	18.42
2019-04-23 03:00:00	0	37	17.42
2019-04-23 04:00:00	0	38.92	18
2019-04-23 05:00:00	0	37.09	17.84
2019-04-23 06:00:00	0	37.5	18
2019-04-23 07:00:00	0	39.17	18.42
2019-04-23 08:00:00	0	38.42	18
2019-04-23 09:00:00	0	37.42	17.92
2019-04-23 10:00:00	0	39.08	18.42
2019-04-23 11:00:00	0	37.42	17.75
2019-04-23 12:00:00	0	37.84	17.83
2019-04-23 13:00:00	0	39.59	18.34
2019-04-23 14:00:00	0	38.92	18.75
2019-04-23 15:00:00	0	38.92	18.67
2019-04-23 16:00:00	0	38.58	18
2019-04-23 17:00:00	0	38.92	18.59
2019-04-23 18:00:00	0	38	17.67
2019-04-23 19:00:00	0	36.33	16.92
2019-04-23 20:00:00	0	37.67	17.5
2019-04-23 21:00:00	0	39.33	18.25
2019-04-23 22:00:00	0	37.92	17.83
2019-04-23 23:00:00	0	39.25	18.08
2019-04-24 00:00:00	0	40.56	20
2019-04-24 01:00:00	0	38.25	18.5
2019-04-24 02:00:00	0	39.09	18.34
2019-04-24 03:00:00	0	37.33	17.67
2019-04-24 04:00:00	0	38.5	17.83
2019-04-24 05:00:00	0	37.25	17.83
2019-04-24 06:00:00	0	37.5	17.67
2019-04-24 07:00:00	0	39.83	18.67
2019-04-24 08:00:00	0	39	18.58
2019-04-24 09:00:00	0	37.67	17.92
2019-04-24 10:00:00	0	38.42	17.92
2019-04-24 11:00:00	0	37	17.75
2019-04-24 12:00:00	0	37.5	17.34
2019-04-24 13:00:00	0	37.83	17.5
2019-04-24 14:00:00	0	37.75	17.84
2019-04-24 15:00:00	0	37.75	17.92
2019-04-24 16:00:00	0	38.75	18.34
2019-04-24 17:00:00	0	37.67	17.75
2019-04-24 18:00:00	0	39.25	18.09
2019-04-24 19:00:00	0	37	17.58
2019-04-24 20:00:00	0	38.67	18.5
2019-04-24 21:00:00	0	38.75	18.25
2019-04-24 22:00:00	0	38.34	18.67
2019-04-24 23:00:00	0	38.83	18.58
2019-04-25 00:00:00	0	42.11	20
2019-04-25 01:00:00	0	39.84	19.25
2019-04-25 02:00:00	0	38	18.5
2019-04-25 03:00:00	0	39.17	18.58
2019-04-25 04:00:00	0	38.34	18.33
2019-04-25 05:00:00	0	38.25	18.25
2019-04-25 06:00:00	0	39.5	18.67
2019-04-25 07:00:00	0	38.42	18.58
2019-04-25 08:00:00	0	38.5	18.42
2019-04-25 09:00:00	0	39	18.67
2019-04-25 10:00:00	0	38	18.5
2019-04-25 11:00:00	0	38.67	18.25
2019-04-25 12:00:00	0	37.67	18.34
2019-04-25 13:00:00	0	38	18.5
2019-04-25 14:00:00	0	40.34	18.83
2019-04-25 15:00:00	0	39.42	19.08
2019-04-25 16:00:00	0	40.34	19
2019-04-25 17:00:00	0	40	19
2019-04-25 18:00:00	0	38.92	19
2019-04-25 19:00:00	0	39.84	18.83
2019-04-25 20:00:00	0	41.08	19.67
2019-04-25 21:00:00	0	40.34	19
2019-04-25 22:00:00	0	41.08	19.83
2019-04-25 23:00:00	0	40.92	20
2019-04-26 00:00:00	0	42.33	19.78
2019-04-26 01:00:00	0	41	19.92
2019-04-26 02:00:00	0	40.42	19
2019-04-26 03:00:00	0	39.75	19.25
2019-04-26 04:00:00	0	38.33	18.42
2019-04-26 05:00:00	0	40	19
2019-04-26 06:00:00	0	39	18.75
2019-04-26 07:00:00	0	40.5	18.84
2019-04-26 08:00:00	0	38.67	18.09
2019-04-26 09:00:00	0	38.83	18.67
2019-04-26 10:00:00	0	39.83	18.84
2019-04-26 11:00:00	0	38.5	18.59
2019-04-26 12:00:00	0	38.58	18.08
2019-04-26 13:00:00	0	38.42	18.84
2019-04-26 14:00:00	0	41.92	19.84
2019-04-26 15:00:00	0	40.25	18.67
2019-04-26 16:00:00	0	39.17	18.34
2019-04-26 17:00:00	0	41.42	19.25
2019-04-26 18:00:00	0	39.84	19.17
2019-04-26 19:00:00	0	42.34	19.92
2019-04-26 20:00:00	0	43.34	20.75
2019-04-26 21:00:00	0	42.34	20.5
2019-04-26 22:00:00	0	42.84	20.17
2019-04-26 23:00:00	0	42.34	20.5
2019-04-27 00:00:00	0	43.11	20.56
2019-04-27 01:00:00	0	43.33	20.59
2019-04-27 02:00:00	0	41	19.25
2019-04-27 03:00:00	0	41.17	20
2019-04-27 04:00:00	0	41.34	19.59
2019-04-27 05:00:00	0	40.59	19.09
2019-04-27 06:00:00	0	41.42	19.34
2019-04-27 07:00:00	0	42.34	20.5
2019-04-27 08:00:00	0	41.59	20.17
2019-04-27 09:00:00	0	40.92	19.33
2019-04-27 10:00:00	0	40.34	19.25
2019-04-27 11:00:00	0	39.42	18.92
2019-04-27 12:00:00	0	40.34	19.25
2019-04-27 13:00:00	0	40.34	19.25
2019-04-27 14:00:00	0	41.58	19.42
2019-04-27 15:00:00	0	40.25	19.34
2019-04-27 16:00:00	0	40.42	19
2019-04-27 17:00:00	0	43.17	20.58
2019-04-27 18:00:00	0	40.58	19.42
2019-04-27 19:00:00	0	41.58	19.75
2019-04-27 20:00:00	0	41.25	19.83
2019-04-27 21:00:00	0	42.34	20.5
2019-04-27 22:00:00	0	43.08	20.67
2019-04-27 23:00:00	0	42.17	20.17
2019-04-28 00:00:00	0	37.33	17.56
2019-04-28 01:00:00	0	42.25	20.08
2019-04-28 02:00:00	0	41.34	19.84
2019-04-28 03:00:00	0	42.09	19.67
2019-04-28 04:00:00	0	40.42	18.84
2019-04-28 05:00:00	0	40	19.17
2019-04-28 06:00:00	0	41.34	19.67
2019-04-28 07:00:00	0	42.59	20.25
2019-04-28 08:00:00	0	41.59	19.83
2019-04-28 09:00:00	0	39.42	18.92
2019-04-28 10:00:00	1	39.17	18.75
2019-04-28 11:00:00	0	39.92	19
2019-04-28 12:00:00	0	39.5	18.59
2019-04-28 13:00:00	0	41	19.5
2019-04-28 14:00:00	0	39.5	18.75
2019-04-28 15:00:00	0	40.42	19.17
2019-04-28 16:00:00	0	40.17	19.34
2019-04-28 17:00:00	0	42.5	20.33
2019-04-28 18:00:00	0	40.17	19.5
2019-04-28 19:00:00	0	39.42	19.08
2019-04-28 20:00:00	0	40.67	19.25
2019-04-28 21:00:00	0	39.84	19.33
2019-04-28 22:00:00	0	39	19
2019-04-28 23:00:00	0	41.92	19.92
2019-04-29 00:00:00	0	37.11	17.45
2019-04-29 01:00:00	0	39.17	17.92
2019-04-29 02:00:00	0	40.84	19.67
2019-04-29 03:00:00	0	38.75	18.67
2019-04-29 04:00:00	0	40.84	19.25
2019-04-29 05:00:00	0	37.42	17.92
2019-04-29 06:00:00	0	40.17	19.25
2019-04-29 07:00:00	0	40.92	19.08
2019-04-29 08:00:00	0	39.92	19
2019-04-29 09:00:00	0	38.17	18.25
2019-04-29 10:00:00	0	40.25	18.5
2019-04-29 11:00:00	0	39.17	18.67
2019-04-29 12:00:00	0	38.92	18.42
2019-04-29 13:00:00	0	40.84	18.83
2019-04-29 14:00:00	0	39.34	18.5
2019-04-29 15:00:00	0	39.92	18.67
2019-04-29 16:00:00	0	38.67	18.5
2019-04-29 17:00:00	0	40.92	19.09
2019-04-29 18:00:00	0	39.67	18.84
2019-04-29 19:00:00	0	37.5	17.83
2019-04-29 20:00:00	0	39	18.58
2019-04-29 21:00:00	0	37.5	17.83
2019-04-29 22:00:00	0	38.34	18.25
2019-04-29 23:00:00	0	38.83	18.25
2019-04-30 00:00:00	0	38.67	18.45
2019-04-30 01:00:00	0	37.33	17.17
2019-04-30 02:00:00	0	38.17	18.17
2019-04-30 03:00:00	0	37.42	17.83
2019-04-30 04:00:00	0	39.84	18.67
2019-04-30 05:00:00	0	37.5	18
2019-04-30 06:00:00	0	39.09	18.17
2019-04-30 07:00:00	0	38.59	18.25
2019-04-30 08:00:00	0	38.42	18.5
2019-04-30 09:00:00	0	39.67	18.5
2019-04-30 10:00:00	0	37.75	18.17
2019-04-30 11:00:00	0	37.84	17.92
2019-04-30 12:00:00	0	39.59	18.84
2019-04-30 13:00:00	0	38.75	18.59
2019-04-30 14:00:00	0	40.42	18.84
2019-04-30 15:00:00	0	39.34	19
2019-04-30 16:00:00	0	37.58	18
2019-04-30 17:00:00	0	40.42	19.17
2019-04-30 18:00:00	0	38	18.08
2019-04-30 19:00:00	0	37.75	17.58
2019-04-30 20:00:00	0	38.09	18.09
2019-04-30 21:00:00	0	38.75	18.67
2019-04-30 22:00:00	0	40.17	18.92
2019-04-30 23:00:00	0	38	18
2019-05-01 00:00:00	0	41.89	20.11

## Sheet: PM 02141 011
Data/Hora	Intensidade(carros/hora)	Ocupacao(%)	Carga(%)
2019-04-01 00:00:00	0	0	0
2019-04-01 01:00:00	0	0	0
2019-04-01 02:00:00	0	0	0
2019-04-01 03:00:00	0	0	0
2019-04-01 04:00:00	0	0	0
2019-04-01 05:00:00	0	0	0
2019-04-01 06:00:00	0	0	0
2019-04-01 07:00:00	0	0	0
2019-04-01 08:00:00	0	0	0
2019-04-01 09:00:00	0	0	0
2019-04-01 10:00:00	0	0	0
2019-04-01 11:00:00	0	0	0
2019-04-01 12:00:00	0	0	0
2019-04-01 13:00:00	0	0	0
2019-04-01 14:00:00	0	0	0
2019-04-01 15:00:00	0	0	0
2019-04-01 16:00:00	0	0	0
2019-04-01 17:00:00	0	0	0
2019-04-01 18:00:00	0	0	0
2019-04-01 19:00:00	0	0	0
2019-04-01 20:00:00	0	0	0
2019-04-01 21:00:00	0	0	0
2019-04-01 22:00:00	0	0	0
2019-04-01 23:00:00	0	0	0
2019-04-02 00:00:00	0	0	0
2019-04-02 01:00:00	0	0	0
2019-04-02 02:00:00	0	0	0
2019-04-02 03:00:00	0	0	0
2019-04-02 04:00:00	0	0	0
2019-04-02 05:00:00	0	0	0
2019-04-02 06:00:00	0	0	0
2019-04-02 07:00:00	0	0	0
2019-04-02 08:00:00	0	0	0
2019-04-02 09:00:00	0	0	0
2019-04-02 10:00:00	0	0	0
2019-04-02 11:00:00	0	0	0
2019-04-02 12:00:00	0	0	0
2019-04-02 13:00:00	0	0	0
2019-04-02 14:00:00	0	0	0
2019-04-02 15:00:00	0	0	0
2019-04-02 16:00:00	0	0	0
2019-04-02 17:00:00	0	0	0
2019-04-02 18:00:00	0	0	0
2019-04-02 19:00:00	0	0	0
2019-04-02 20:00:00	0	0	0
2019-04-02 21:00:00	0	0	0
2019-04-02 22:00:00	0	0	0
2019-04-02 23:00:00	0	0	0
2019-04-03 00:00:00	0	0	0
2019-04-03 01:00:00	0	0	0
2019-04-03 02:00:00	0	0	0
2019-04-03 03:00:00	0	0	0
2019-04-03 04:00:00	0	0	0
2019-04-03 05:00:00	0	0	0
2019-04-03 06:00:00	0	0	0
2019-04-03 07:00:00	0	0	0
2019-04-03 08:00:00	0	0	0
2019-04-03 09:00:00	0	0	0
2019-04-03 10:00:00	0	0	0
2019-04-03 11:00:00	0	0	0
2019-04-03 12:00:00	0	0	0
2019-04-03 13:00:00	0	0	0
2019-04-03 14:00:00	0	0	0
2019-04-03 15:00:00	0	0	0
2019-04-03 16:00:00	0	0	0
2019-04-03 17:00:00	0	0	0
2019-04-03 18:00:00	0	0	0
2019-04-03 19:00:00	0	0	0
2019-04-03 20:00:00	0	0	0
2019-04-03 21:00:00	0	0	0
2019-04-03 22:00:00	0	0	0
2019-04-03 23:00:00	0	0	0
2019-04-04 00:00:00	0	0	0
2019-04-04 01:00:00	0	0	0
2019-04-04 02:00:00	0	0	0
2019-04-04 03:00:00	0	0	0
2019-04-04 04:00:00	0	0	0
2019-04-04 05:00:00	0	0	0
2019-04-04 06:00:00	0	0	0
2019-04-04 07:00:00	0	0	0
2019-04-04 08:00:00	0	0	0
2019-04-04 09:00:00	0	0	0
2019-04-04 10:00:00	0	0	0
2019-04-04 11:00:00	0	0	0
2019-04-04 12:00:00	0	0	0
2019-04-04 13:00:00	0	0	0
2019-04-04 14:00:00	0	0	0
2019-04-04 15:00:00	0	0	0
2019-04-04 16:00:00	0	0	0
2019-04-04 17:00:00	0	0	0
2019-04-04 18:00:00	0	0	0
2019-04-04 19:00:00	0	0	0
2019-04-04 20:00:00	0	0	0
2019-04-04 21:00:00	0	0	0
2019-04-04 22:00:00	0	0	0
2019-04-04 23:00:00	0	0	0
2019-04-05 00:00:00	0	0	0
2019-04-05 01:00:00	0	0	0
2019-04-05 02:00:00	0	0	0
2019-04-05 03:00:00	0	0	0
2019-04-05 04:00:00	0	0	0
2019-04-05 05:00:00	0	0	0
2019-04-05 06:00:00	0	0	0
2019-04-05 07:00:00	0	0	0
2019-04-05 08:00:00	0	0	0
2019-04-05 09:00:00	0	0	0
2019-04-05 10:00:00	0	0	0
2019-04-05 11:00:00	0	0	0
2019-04-05 12:00:00	0	0	0
2019-04-05 13:00:00	0	0	0
2019-04-05 14:00:00	0	0	0
2019-04-05 15:00:00	0	0	0
2019-04-05 16:00:00	0	0	0
2019-04-05 17:00:00	0	0	0
2019-04-05 18:00:00	0	0	0
2019-04-05 19:00:00	0	0	0
2019-04-05 20:00:00	0	0	0
2019-04-05 21:00:00	0	0	0
2019-04-05 22:00:00	0	0	0
2019-04-05 23:00:00	0	0	0
2019-04-06 00:00:00	0	0	0
2019-04-06 01:00:00	0	0	0
2019-04-06 02:00:00	0	0	0
2019-04-06 03:00:00	0	0	0
2019-04-06 04:00:00	0	0	0
2019-04-06 05:00:00	0	0	0
2019-04-06 06:00:00	0	0	0
2019-04-06 07:00:00	0	0	0
2019-04-06 08:00:00	0	0	0
2019-04-06 09:00:00	0	0	0
2019-04-06 10:00:00	0	0	0
2019-04-06 11:00:00	0	0	0
2019-04-06 12:00:00	0	0	0
2019-04-06 13:00:00	0	0	0
2019-04-06 14:00:00	0	0	0
2019-04-06 15:00:00	0	0	0
2019-04-06 16:00:00	0	0	0
2019-04-06 17:00:00	0	0	0
2019-04-06 18:00:00	0	0	0
2019-04-06 19:00:00	0	0	0
2019-04-06 20:00:00	0	0	0
2019-04-06 21:00:00	0	0	0
2019-04-06 22:00:00	0	0	0
2019-04-06 23:00:00	0	0	0
2019-04-07 00:00:00	0	0	0
2019-04-07 01:00:00	0	0	0
2019-04-07 02:00:00	0	0	0
2019-04-07 03:00:00	0	0	0
2019-04-07 04:00:00	0	0	0
2019-04-07 05:00:00	0	0	0
2019-04-07 06:00:00	0	0	0
2019-04-07 07:00:00	0	0	0
2019-04-07 08:00:00	0	0	0
2019-04-07 09:00:00	0	0	0
2019-04-07 10:00:00	0	0	0
2019-04-07 11:00:00	0	0	0
2019-04-07 12:00:00	0	0	0
2019-04-07 13:00:00	0	0	0
2019-04-07 14:00:00	0	0	0
2019-04-07 15:00:00	0	0	0
2019-04-07 16:00:00	0	0	0
2019-04-07 17:00:00	0	0	0
2019-04-07 18:00:00	0	0	0
2019-04-07 19:00:00	0	0	0
2019-04-07 20:00:00	0	0	0
2019-04-07 21:00:00	0	0	0
2019-04-07 22:00:00	0	0	0
2019-04-07 23:00:00	0	0	0
2019-04-08 00:00:00	0	0	0
2019-04-08 01:00:00	0	0	0
2019-04-08 02:00:00	0	0	0
2019-04-08 03:00:00	0	0	0
2019-04-08 04:00:00	0	0	0
2019-04-08 05:00:00	0	0	0
2019-04-08 06:00:00	0	0	0
2019-04-08 07:00:00	0	0	0
2019-04-08 08:00:00	0	0	0
2019-04-08 09:00:00	0	0	0
2019-04-08 10:00:00	0	0	0
2019-04-08 11:00:00	0	0	0
2019-04-08 12:00:00	0	0	0
2019-04-08 13:00:00	0	0	0
2019-04-08 14:00:00	0	0	0
2019-04-08 15:00:00	0	0	0
2019-04-08 16:00:00	0	0	0
2019-04-08 17:00:00	0	0	0
2019-04-08 18:00:00	0	0	0
2019-04-08 19:00:00	0	0	0
2019-04-08 20:00:00	0	0	0
2019-04-08 21:00:00	0	0	0
2019-04-08 22:00:00	0	0	0
2019-04-08 23:00:00	0	0	0
2019-04-09 00:00:00	0	0	0
2019-04-09 01:00:00	0	0	0
2019-04-09 02:00:00	0	0	0
2019-04-09 03:00:00	0	0	0
2019-04-09 04:00:00	0	0	0
2019-04-09 05:00:00	0	0	0
2019-04-09 06:00:00	0	0	0
2019-04-09 07:00:00	0	0	0
2019-04-09 08:00:00	0	0	0
2019-04-09 09:00:00	0	0	0
2019-04-09 10:00:00	0	0	0
2019-04-09 11:00:00	0	0	0
2019-04-09 12:00:00	0	0	0
2019-04-09 13:00:00	0	0	0
2019-04-09 14:00:00	0	0	0
2019-04-09 15:00:00	0	0	0
2019-04-09 16:00:00	0	0	0
2019-04-09 17:00:00	0	0	0
2019-04-09 18:00:00	0	0	0
2019-04-09 19:00:00	0	0	0
2019-04-09 20:00:00	0	0	0
2019-04-09 21:00:00	0	0	0
2019-04-09 22:00:00	0	0	0
2019-04-09 23:00:00	0	0	0
2019-04-10 00:00:00	0	0	0
2019-04-10 01:00:00	0	0	0
2019-04-10 02:00:00	0	0	0
2019-04-10 03:00:00	0	0	0
2019-04-10 04:00:00	0	0	0
2019-04-10 05:00:00	0	0	0
2019-04-10 06:00:00	0	0	0
2019-04-10 07:00:00	0	0	0
2019-04-10 08:00:00	0	0	0
2019-04-10 09:00:00	0	0	0
2019-04-10 10:00:00	0	0	0
2019-04-10 11:00:00	0	0	0
2019-04-10 12:00:00	0	0	0
2019-04-10 13:00:00	0	0	0
2019-04-10 14:00:00	0	0	0
2019-04-10 15:00:00	0	0	0
2019-04-10 16:00:00	0	0	0
2019-04-10 17:00:00	0	0	0
2019-04-10 18:00:00	0	0	0
2019-04-10 19:00:00	0	0	0
2019-04-10 20:00:00	0	0	0
2019-04-10 21:00:00	0	0	0
2019-04-10 22:00:00	0	0	0
2019-04-10 23:00:00	0	0	0
2019-04-11 00:00:00	0	0	0
2019-04-11 01:00:00	0	0	0
2019-04-11 02:00:00	0	0	0
2019-04-11 03:00:00	0	0	0
2019-04-11 04:00:00	0	0	0
2019-04-11 05:00:00	0	0	0
2019-04-11 06:00:00	0	0	0
2019-04-11 07:00:00	0	0	0
2019-04-11 08:00:00	0	0	0
2019-04-11 09:00:00	0	0	0
2019-04-11 10:00:00	0	0	0
2019-04-11 11:00:00	0	0	0
2019-04-11 12:00:00	0	0	0
2019-04-11 13:00:00	0	0	0
2019-04-11 14:00:00	0	0	0
2019-04-11 15:00:00	0	0	0
2019-04-11 16:00:00	0	0	0
2019-04-11 17:00:00	0	0	0
2019-04-11 18:00:00	0	0	0
2019-04-11 19:00:00	0	0	0
2019-04-11 20:00:00	0	0	0
2019-04-11 21:00:00	0	0	0
2019-04-11 22:00:00	0	0	0
2019-04-11 23:00:00	0	0	0
2019-04-12 00:00:00	0	0	0
2019-04-12 01:00:00	0	0	0
2019-04-12 02:00:00	0	0	0
2019-04-12 03:00:00	0	0	0
2019-04-12 04:00:00	0	0	0
2019-04-12 05:00:00	0	0	0
2019-04-12 06:00:00	0	0	0
2019-04-12 07:00:00	0	0	0
2019-04-12 08:00:00	0	0	0
2019-04-12 09:00:00	0	0	0
2019-04-12 10:00:00	0	0	0
2019-04-12 11:00:00	0	0	0
2019-04-12 12:00:00	0	0	0
2019-04-12 13:00:00	0	0	0
2019-04-12 14:00:00	0	0	0
2019-04-12 15:00:00	0	0	0
2019-04-12 16:00:00	0	0	0
2019-04-12 17:00:00	0	0	0
2019-04-12 18:00:00	0	0	0
2019-04-12 19:00:00	0	0	0
2019-04-12 20:00:00	0	0	0
2019-04-12 21:00:00	0	0	0
2019-04-12 22:00:00	0	0	0
2019-04-12 23:00:00	0	0	0
2019-04-13 00:00:00	0	0	0
2019-04-13 01:00:00	0	0	0
2019-04-13 02:00:00	0	0	0
2019-04-13 03:00:00	0	0	0
2019-04-13 04:00:00	0	0	0
2019-04-13 05:00:00	0	0	0
2019-04-13 06:00:00	0	0	0
2019-04-13 07:00:00	0	0	0
2019-04-13 08:00:00	0	0	0
2019-04-13 09:00:00	0	0	0
2019-04-13 10:00:00	0	0	0
2019-04-13 11:00:00	0	0	0
2019-04-13 12:00:00	0	0	0
2019-04-13 13:00:00	0	0	0
2019-04-13 14:00:00	0	0	0
2019-04-13 15:00:00	0	0	0
2019-04-13 16:00:00	0	0	0
2019-04-13 17:00:00	0	0	0
2019-04-13 18:00:00	0	0	0
2019-04-13 19:00:00	0	0	0
2019-04-13 20:00:00	0	0	0
2019-04-13 21:00:00	0	0	0
2019-04-13 22:00:00	0	0	0
2019-04-13 23:00:00	0	0	0
2019-04-14 00:00:00	0	0	0
2019-04-14 01:00:00	0	0	0
2019-04-14 02:00:00	0	0	0
2019-04-14 03:00:00	0	0	0
2019-04-14 04:00:00	0	0	0
2019-04-14 05:00:00	0	0	0
2019-04-14 06:00:00	0	0	0
2019-04-14 07:00:00	0	0	0
2019-04-14 08:00:00	0	0	0
2019-04-14 09:00:00	0	0	0
2019-04-14 10:00:00	0	0	0
2019-04-14 11:00:00	0	0	0
2019-04-14 12:00:00	0	0	0
2019-04-14 13:00:00	0	0	0
2019-04-14 14:00:00	0	0	0
2019-04-14 15:00:00	0	0	0
2019-04-14 16:00:00	0	0	0
2019-04-14 17:00:00	0	0	0
2019-04-14 18:00:00	0	0	0
2019-04-14 19:00:00	0	0	0
2019-04-14 20:00:00	0	0	0
2019-04-14 21:00:00	0	0	0
2019-04-14 22:00:00	0	0	0
2019-04-14 23:00:00	0	0	0
2019-04-15 00:00:00	0	0	0
2019-04-15 01:00:00	0	0	0
2019-04-15 02:00:00	0	0	0
2019-04-15 03:00:00	0	0	0
2019-04-15 04:00:00	0	0	0
2019-04-15 05:00:00	0	0	0
2019-04-15 06:00:00	0	0	0
2019-04-15 07:00:00	0	0	0
2019-04-15 08:00:00	0	0	0
2019-04-15 09:00:00	0	0	0
2019-04-15 10:00:00	0	0	0
2019-04-15 11:00:00	0	0	0
2019-04-15 12:00:00	0	0	0
2019-04-15 13:00:00	0	0	0
2019-04-15 14:00:00	0	0	0
2019-04-15 15:00:00	0	0	0
2019-04-15 16:00:00	0	0	0
2019-04-15 17:00:00	0	0	0
2019-04-15 18:00:00	0	0	0
2019-04-15 19:00:00	0	0	0
2019-04-15 20:00:00	0	0	0
2019-04-15 21:00:00	0	0	0
2019-04-15 22:00:00	0	0	0
2019-04-15 23:00:00	0	0	0
2019-04-16 00:00:00	0	0	0
2019-04-16 01:00:00	0	0	0
2019-04-16 02:00:00	0	0	0
2019-04-16 03:00:00	0	0	0
2019-04-16 04:00:00	0	0	0
2019-04-16 05:00:00	0	0	0
2019-04-16 06:00:00	0	0	0
2019-04-16 07:00:00	0	0	0
2019-04-16 08:00:00	0	0	0
2019-04-16 09:00:00	0	0	0
2019-04-16 10:00:00	0	0	0
2019-04-16 11:00:00	0	0	0
2019-04-16 12:00:00	0	0	0
2019-04-16 13:00:00	0	0	0
2019-04-16 14:00:00	0	0	0
2019-04-16 15:00:00	0	0	0
2019-04-16 16:00:00	0	0	0
2019-04-16 17:00:00	0	0	0
2019-04-16 18:00:00	0	0	0
2019-04-16 19:00:00	0	0	0
2019-04-16 20:00:00	0	0	0
2019-04-16 21:00:00	0	0	0
2019-04-16 22:00:00	0	0	0
2019-04-16 23:00:00	0	0	0
2019-04-17 00:00:00	0	0	0
2019-04-17 01:00:00	0	0	0
2019-04-17 02:00:00	0	0	0
2019-04-17 03:00:00	0	0	0
2019-04-17 04:00:00	0	0	0
2019-04-17 05:00:00	0	0	0
2019-04-17 06:00:00	0	0	0
2019-04-17 07:00:00	0	0	0
2019-04-17 08:00:00	0	0	0
2019-04-17 09:00:00	0	0	0
2019-04-17 10:00:00	0	0	0
2019-04-17 11:00:00	0	0	0
2019-04-17 12:00:00	0	0	0
2019-04-17 13:00:00	0	0	0
2019-04-17 14:00:00	0	0	0
2019-04-17 15:00:00	0	0	0
2019-04-17 16:00:00	0	0	0
2019-04-17 17:00:00	0	0	0
2019-04-17 18:00:00	0	0	0
2019-04-17 19:00:00	0	0	0
2019-04-17 20:00:00	0	0	0
2019-04-17 21:00:00	0	0	0
2019-04-17 22:00:00	0	0	0
2019-04-17 23:00:00	0	0	0
2019-04-18 00:00:00	0	0	0
2019-04-18 01:00:00	0	0	0
2019-04-18 02:00:00	0	0	0
2019-04-18 03:00:00	0	0	0
2019-04-18 04:00:00	0	0	0
2019-04-18 05:00:00	0	0	0
2019-04-18 06:00:00	0	0	0
2019-04-18 07:00:00	0	0	0
2019-04-18 08:00:00	0	0	0
2019-04-18 09:00:00	0	0	0
2019-04-18 10:00:00	0	0	0
2019-04-18 11:00:00	0	0	0
2019-04-18 12:00:00	0	0	0
2019-04-18 13:00:00	0	0	0
2019-04-18 14:00:00	0	0	0
2019-04-18 15:00:00	0	0	0
2019-04-18 16:00:00	0	0	0
2019-04-18 17:00:00	0	0	0
2019-04-18 18:00:00	0	0	0
2019-04-18 19:00:00	0	0	0
2019-04-18 20:00:00	0	0	0
2019-04-18 21:00:00	0	0	0
2019-04-18 22:00:00	0	0	0
2019-04-18 23:00:00	0	0	0
2019-04-19 00:00:00	0	0	0
2019-04-19 01:00:00	0	0	0
2019-04-19 02:00:00	0	0	0
2019-04-19 03:00:00	0	0	0
2019-04-19 04:00:00	0	0	0
2019-04-19 05:00:00	0	0	0
2019-04-19 06:00:00	0	0	0
2019-04-19 07:00:00	0	0	0
2019-04-19 08:00:00	0	0	0
2019-04-19 09:00:00	0	0	0
2019-04-19 10:00:00	0	0	0
2019-04-19 11:00:00	0	0	0
2019-04-19 12:00:00	0	0	0
2019-04-19 13:00:00	0	0	0
2019-04-19 14:00:00	0	0	0
2019-04-19 15:00:00	0	0	0
2019-04-19 16:00:00	0	0	0
2019-04-19 17:00:00	0	0	0
2019-04-19 18:00:00	0	0	0
2019-04-19 19:00:00	0	0	0
2019-04-19 20:00:00	0	0	0
2019-04-19 21:00:00	0	0	0
2019-04-19 22:00:00	0	0	0
2019-04-19 23:00:00	0	0	0
2019-04-20 00:00:00	0	0	0
2019-04-20 01:00:00	0	0	0
2019-04-20 02:00:00	0	0	0
2019-04-20 03:00:00	0	0	0
2019-04-20 04:00:00	0	0	0
2019-04-20 05:00:00	0	0	0
2019-04-20 06:00:00	0	0	0
2019-04-20 07:00:00	0	0	0
2019-04-20 08:00:00	0	0	0
2019-04-20 09:00:00	0	0	0
2019-04-20 10:00:00	0	0	0
2019-04-20 11:00:00	0	0	0
2019-04-20 12:00:00	0	0	0
2019-04-20 13:00:00	0	0	0
2019-04-20 14:00:00	0	0	0
2019-04-20 15:00:00	0	0	0
2019-04-20 16:00:00	0	0	0
2019-04-20 17:00:00	0	0	0
2019-04-20 18:00:00	0	0	0
2019-04-20 19:00:00	0	0	0
2019-04-20 20:00:00	0	0	0
2019-04-20 21:00:00	0	0	0
2019-04-20 22:00:00	0	0	0
2019-04-20 23:00:00	0	0	0
2019-04-21 00:00:00	0	0	0
2019-04-21 01:00:00	0	0	0
2019-04-21 02:00:00	0	0	0
2019-04-21 03:00:00	0	0	0
2019-04-21 04:00:00	0	0	0
2019-04-21 05:00:00	0	0	0
2019-04-21 06:00:00	0	0	0
2019-04-21 07:00:00	0	0	0
2019-04-21 08:00:00	0	0	0
2019-04-21 09:00:00	0	0	0
2019-04-21 10:00:00	0	0	0
2019-04-21 11:00:00	0	0	0
2019-04-21 12:00:00	0	0	0
2019-04-21 13:00:00	0	0	0
2019-04-21 14:00:00	0	0	0
2019-04-21 15:00:00	0	0	0
2019-04-21 16:00:00	0	0	0
2019-04-21 17:00:00	0	0	0
2019-04-21 18:00:00	0	0	0
2019-04-21 19:00:00	0	0	0
2019-04-21 20:00:00	0	0	0
2019-04-21 21:00:00	0	0	0
2019-04-21 22:00:00	0	0	0
2019-04-21 23:00:00	0	0	0
2019-04-22 00:00:00	0	0	0
2019-04-22 01:00:00	0	0	0
2019-04-22 02:00:00	0	0	0
2019-04-22 03:00:00	0	0	0
2019-04-22 04:00:00	0	0	0
2019-04-22 05:00:00	0	0	0
2019-04-22 06:00:00	0	0	0
2019-04-22 07:00:00	0	0	0
2019-04-22 08:00:00	0	0	0
2019-04-22 09:00:00	0	0	0
2019-04-22 10:00:00	0	0	0
2019-04-22 11:00:00	0	0	0
2019-04-22 12:00:00	0	0	0
2019-04-22 13:00:00	0	0	0
2019-04-22 14:00:00	0	0	0
2019-04-22 15:00:00	0	0	0
2019-04-22 16:00:00	0	0	0
2019-04-22 17:00:00	0	0	0
2019-04-22 18:00:00	0	0	0
2019-04-22 19:00:00	0	0	0
2019-04-22 20:00:00	0	0	0
2019-04-22 21:00:00	0	0	0
2019-04-22 22:00:00	0	0	0
2019-04-22 23:00:00	0	0	0
2019-04-23 00:00:00	0	0	0
2019-04-23 01:00:00	0	0	0
2019-04-23 02:00:00	0	0	0
2019-04-23 03:00:00	0	0	0
2019-04-23 04:00:00	0	0	0
2019-04-23 05:00:00	0	0	0
2019-04-23 06:00:00	0	0	0
2019-04-23 07:00:00	0	0	0
2019-04-23 08:00:00	0	0	0
2019-04-23 09:00:00	0	0	0
2019-04-23 10:00:00	0	0	0
2019-04-23 11:00:00	0	0	0
2019-04-23 12:00:00	0	0	0
2019-04-23 13:00:00	0	0	0
2019-04-23 14:00:00	0	0	0
2019-04-23 15:00:00	0	0	0
2019-04-23 16:00:00	0	0	0
2019-04-23 17:00:00	0	0	0
2019-04-23 18:00:00	0	0	0
2019-04-23 19:00:00	0	0	0
2019-04-23 20:00:00	0	0	0
2019-04-23 21:00:00	0	0	0
2019-04-23 22:00:00	0	0	0
2019-04-23 23:00:00	0	0	0
2019-04-24 00:00:00	0	0	0
2019-04-24 01:00:00	0	0	0
2019-04-24 02:00:00	0	0	0
2019-04-24 03:00:00	0	0	0
2019-04-24 04:00:00	0	0	0
2019-04-24 05:00:00	0	0	0
2019-04-24 06:00:00	0	0	0
2019-04-24 07:00:00	0	0	0
2019-04-24 08:00:00	0	0	0
2019-04-24 09:00:00	0	0	0
2019-04-24 10:00:00	0	0	0
2019-04-24 11:00:00	0	0	0
2019-04-24 12:00:00	0	0	0
2019-04-24 13:00:00	0	0	0
2019-04-24 14:00:00	0	0	0
2019-04-24 15:00:00	0	0	0
2019-04-24 16:00:00	0	0	0
2019-04-24 17:00:00	0	0	0
2019-04-24 18:00:00	0	0	0
2019-04-24 19:00:00	0	0	0
2019-04-24 20:00:00	0	0	0
2019-04-24 21:00:00	0	0	0
2019-04-24 22:00:00	0	0	0
2019-04-24 23:00:00	0	0	0
2019-04-25 00:00:00	0	0	0
2019-04-25 01:00:00	0	0	0
2019-04-25 02:00:00	0	0	0
2019-04-25 03:00:00	0	0	0
2019-04-25 04:00:00	0	0	0
2019-04-25 05:00:00	0	0	0
2019-04-25 06:00:00	0	0	0
2019-04-25 07:00:00	0	0	0
2019-04-25 08:00:00	0	0	0
2019-04-25 09:00:00	0	0	0
2019-04-25 10:00:00	0	0	0
2019-04-25 11:00:00	0	0	0
2019-04-25 12:00:00	0	0	0
2019-04-25 13:00:00	0	0	0
2019-04-25 14:00:00	0	0	0
2019-04-25 15:00:00	0	0	0
2019-04-25 16:00:00	0	0	0
2019-04-25 17:00:00	0	0	0
2019-04-25 18:00:00	0	0	0
2019-04-25 19:00:00	0	0	0
2019-04-25 20:00:00	0	0	0
2019-04-25 21:00:00	0	0	0
2019-04-25 22:00:00	0	0	0
2019-04-25 23:00:00	0	0	0
2019-04-26 00:00:00	0	0	0
2019-04-26 01:00:00	0	0	0
2019-04-26 02:00:00	0	0	0
2019-04-26 03:00:00	0	0	0
2019-04-26 04:00:00	0	0	0
2019-04-26 05:00:00	0	0	0
2019-04-26 06:00:00	0	0	0
2019-04-26 07:00:00	0	0	0
2019-04-26 08:00:00	0	0	0
2019-04-26 09:00:00	0	0	0
2019-04-26 10:00:00	0	0	0
2019-04-26 11:00:00	0	0	0
2019-04-26 12:00:00	0	0	0
2019-04-26 13:00:00	0	0	0
2019-04-26 14:00:00	0	0	0
2019-04-26 15:00:00	0	0	0
2019-04-26 16:00:00	0	0	0
2019-04-26 17:00:00	0	0	0
2019-04-26 18:00:00	0	0	0
2019-04-26 19:00:00	0	0	0
2019-04-26 20:00:00	0	0	0
2019-04-26 21:00:00	0	0	0
2019-04-26 22:00:00	0	0	0
2019-04-26 23:00:00	0	0	0
2019-04-27 00:00:00	0	0	0
2019-04-27 01:00:00	0	0	0
2019-04-27 02:00:00	0	0	0
2019-04-27 03:00:00	0	0	0
2019-04-27 04:00:00	0	0	0
2019-04-27 05:00:00	0	0	0
2019-04-27 06:00:00	0	0	0
2019-04-27 07:00:00	0	0	0
2019-04-27 08:00:00	0	0	0
2019-04-27 09:00:00	0	0	0
2019-04-27 10:00:00	0	0	0
2019-04-27 11:00:00	0	0	0
2019-04-27 12:00:00	0	0	0
2019-04-27 13:00:00	0	0	0
2019-04-27 14:00:00	0	0	0
2019-04-27 15:00:00	0	0	0
2019-04-27 16:00:00	0	0	0
2019-04-27 17:00:00	0	0	0
2019-04-27 18:00:00	0	0	0
2019-04-27 19:00:00	0	0	0
2019-04-27 20:00:00	0	0	0
2019-04-27 21:00:00	0	0	0
2019-04-27 22:00:00	0	0	0
2019-04-27 23:00:00	0	0	0
2019-04-28 00:00:00	0	0	0
2019-04-28 01:00:00	0	0	0
2019-04-28 02:00:00	0	0	0
2019-04-28 03:00:00	0	0	0
2019-04-28 04:00:00	0	0	0
2019-04-28 05:00:00	0	0	0
2019-04-28 06:00:00	0	0	0
2019-04-28 07:00:00	0	0	0
2019-04-28 08:00:00	0	0	0
2019-04-28 09:00:00	0	0	0
2019-04-28 10:00:00	0	0	0
2019-04-28 11:00:00	0	0	0
2019-04-28 12:00:00	0	0	0
2019-04-28 13:00:00	0	0	0
2019-04-28 14:00:00	0	0	0
2019-04-28 15:00:00	0	0	0
2019-04-28 16:00:00	0	0	0
2019-04-28 17:00:00	0	0	0
2019-04-28 18:00:00	0	0	0
2019-04-28 19:00:00	0	0	0
2019-04-28 20:00:00	0	0	0
2019-04-28 21:00:00	0	0	0
2019-04-28 22:00:00	0	0	0
2019-04-28 23:00:00	0	0	0
2019-04-29 00:00:00	0	0	0
2019-04-29 01:00:00	0	0	0
2019-04-29 02:00:00	0	0	0
2019-04-29 03:00:00	0	0	0
2019-04-29 04:00:00	0	0	0
2019-04-29 05:00:00	0	0	0
2019-04-29 06:00:00	0	0	0
2019-04-29 07:00:00	0	0	0
2019-04-29 08:00:00	0	0	0
2019-04-29 09:00:00	0	0	0
2019-04-29 10:00:00	0	0	0
2019-04-29 11:00:00	0	0	0
2019-04-29 12:00:00	0	0	0
2019-04-29 13:00:00	0	0	0
2019-04-29 14:00:00	0	0	0
2019-04-29 15:00:00	0	0	0
2019-04-29 16:00:00	0	0	0
2019-04-29 17:00:00	0	0	0
2019-04-29 18:00:00	0	0	0
2019-04-29 19:00:00	0	0	0
2019-04-29 20:00:00	0	0	0
2019-04-29 21:00:00	0	0	0
2019-04-29 22:00:00	0	0	0
2019-04-29 23:00:00	0	0	0
2019-04-30 00:00:00	0	0	0
2019-04-30 01:00:00	0	0	0
2019-04-30 02:00:00	0	0	0
2019-04-30 03:00:00	0	0	0
2019-04-30 04:00:00	0	0	0
2019-04-30 05:00:00	0	0	0
2019-04-30 06:00:00	0	0	0
2019-04-30 07:00:00	0	0	0
2019-04-30 08:00:00	0	0	0
2019-04-30 09:00:00	0	0	0
2019-04-30 10:00:00	0	0	0
2019-04-30 11:00:00	0	0	0
2019-04-30 12:00:00	0	0	0
2019-04-30 13:00:00	0	0	0
2019-04-30 14:00:00	0	0	0
2019-04-30 15:00:00	0	0	0
2019-04-30 16:00:00	0	0	0
2019-04-30 17:00:00	0	0	0
2019-04-30 18:00:00	0	0	0
2019-04-30 19:00:00	0	0	0
2019-04-30 20:00:00	0	0	0
2019-04-30 21:00:00	0	0	0
2019-04-30 22:00:00	0	0	0
2019-04-30 23:00:00	0	0	0
2019-05-01 00:00:00	0	0	0

## Sheet: PM 02141 012
Data/Hora	Intensidade(carros/hora)	Ocupacao(%)	Carga(%)
2019-04-01 00:00:00	0	0	0
2019-04-01 01:00:00	0	0	0
2019-04-01 02:00:00	0	0	0
2019-04-01 03:00:00	0	0	0
2019-04-01 04:00:00	0	0	0
2019-04-01 05:00:00	0	0	0
2019-04-01 06:00:00	0	0	0
2019-04-01 07:00:00	0	0	0
2019-04-01 08:00:00	0	0	0
2019-04-01 09:00:00	0	0	0
2019-04-01 10:00:00	0	0	0
2019-04-01 11:00:00	0	0	0
2019-04-01 12:00:00	0	0	0
2019-04-01 13:00:00	0	0	0
2019-04-01 14:00:00	0	0	0
2019-04-01 15:00:00	0	0	0
2019-04-01 16:00:00	0	0	0
2019-04-01 17:00:00	0	0	0
2019-04-01 18:00:00	0	0	0
2019-04-01 19:00:00	0	0	0
2019-04-01 20:00:00	0	0	0
2019-04-01 21:00:00	0	0	0
2019-04-01 22:00:00	0	0	0
2019-04-01 23:00:00	0	0	0
2019-04-02 00:00:00	0	0	0
2019-04-02 01:00:00	0	0	0
2019-04-02 02:00:00	0	0	0
2019-04-02 03:00:00	0	0	0
2019-04-02 04:00:00	0	0	0
2019-04-02 05:00:00	0	0	0
2019-04-02 06:00:00	0	0	0
2019-04-02 07:00:00	0	0	0
2019-04-02 08:00:00	0	0	0
2019-04-02 09:00:00	0	0	0
2019-04-02 10:00:00	0	0	0
2019-04-02 11:00:00	0	0	0
2019-04-02 12:00:00	0	0	0
2019-04-02 13:00:00	0	0	0
2019-04-02 14:00:00	0	0	0
2019-04-02 15:00:00	0	0	0
2019-04-02 16:00:00	0	0	0
2019-04-02 17:00:00	0	0	0
2019-04-02 18:00:00	0	0	0
2019-04-02 19:00:00	0	0	0
2019-04-02 20:00:00	0	0	0
2019-04-02 21:00:00	0	0	0
2019-04-02 22:00:00	0	0	0
2019-04-02 23:00:00	0	0	0
2019-04-03 00:00:00	0	0	0
2019-04-03 01:00:00	0	0	0
2019-04-03 02:00:00	0	0	0
2019-04-03 03:00:00	0	0	0
2019-04-03 04:00:00	0	0	0
2019-04-03 05:00:00	0	0	0
2019-04-03 06:00:00	0	0	0
2019-04-03 07:00:00	0	0	0
2019-04-03 08:00:00	0	0	0
2019-04-03 09:00:00	0	0	0
2019-04-03 10:00:00	0	0	0
2019-04-03 11:00:00	0	0	0
2019-04-03 12:00:00	0	0	0
2019-04-03 13:00:00	0	0	0
2019-04-03 14:00:00	0	0	0
2019-04-03 15:00:00	0	0	0
2019-04-03 16:00:00	0	0	0
2019-04-03 17:00:00	0	0	0
2019-04-03 18:00:00	0	0	0
2019-04-03 19:00:00	0	0	0
2019-04-03 20:00:00	0	0	0
2019-04-03 21:00:00	0	0	0
2019-04-03 22:00:00	0	0	0
2019-04-03 23:00:00	0	0	0
2019-04-04 00:00:00	0	0	0
2019-04-04 01:00:00	0	0	0
2019-04-04 02:00:00	0	0	0
2019-04-04 03:00:00	0	0	0
2019-04-04 04:00:00	0	0	0
2019-04-04 05:00:00	0	0	0
2019-04-04 06:00:00	0	0	0
2019-04-04 07:00:00	0	0	0
2019-04-04 08:00:00	0	0	0
2019-04-04 09:00:00	0	0	0
2019-04-04 10:00:00	0	0	0
2019-04-04 11:00:00	0	0	0
2019-04-04 12:00:00	0	0	0
2019-04-04 13:00:00	0	0	0
2019-04-04 14:00:00	0	0	0
2019-04-04 15:00:00	0	0	0
2019-04-04 16:00:00	0	0	0
2019-04-04 17:00:00	0	0	0
2019-04-04 18:00:00	0	0	0
2019-04-04 19:00:00	0	0	0
2019-04-04 20:00:00	0	0	0
2019-04-04 21:00:00	0	0	0
2019-04-04 22:00:00	0	0	0
2019-04-04 23:00:00	0	0	0
2019-04-05 00:00:00	0	0	0
2019-04-05 01:00:00	0	0	0
2019-04-05 02:00:00	0	0	0
2019-04-05 03:00:00	0	0	0
2019-04-05 04:00:00	0	0	0
2019-04-05 05:00:00	0	0	0
2019-04-05 06:00:00	0	0	0
2019-04-05 07:00:00	0	0	0
2019-04-05 08:00:00	0	0	0
2019-04-05 09:00:00	0	0	0
2019-04-05 10:00:00	0	0	0
2019-04-05 11:00:00	0	0	0
2019-04-05 12:00:00	0	0	0
2019-04-05 13:00:00	0	0	0
2019-04-05 14:00:00	0	0	0
2019-04-05 15:00:00	0	0	0
2019-04-05 16:00:00	0	0	0
2019-04-05 17:00:00	0	0	0
2019-04-05 18:00:00	0	0	0
2019-04-05 19:00:00	0	0	0
2019-04-05 20:00:00	0	0	0
2019-04-05 21:00:00	0	0	0
2019-04-05 22:00:00	0	0	0
2019-04-05 23:00:00	0	0	0
2019-04-06 00:00:00	0	0	0
2019-04-06 01:00:00	0	0	0
2019-04-06 02:00:00	0	0	0
2019-04-06 03:00:00	0	0	0
2019-04-06 04:00:00	0	0	0
2019-04-06 05:00:00	0	0	0
2019-04-06 06:00:00	0	0	0
2019-04-06 07:00:00	0	0	0
2019-04-06 08:00:00	0	0	0
2019-04-06 09:00:00	0	0	0
2019-04-06 10:00:00	0	0	0
2019-04-06 11:00:00	0	0	0
2019-04-06 12:00:00	0	0	0
2019-04-06 13:00:00	0	0	0
2019-04-06 14:00:00	0	0	0
2019-04-06 15:00:00	0	0	0
2019-04-06 16:00:00	0	0	0
2019-04-06 17:00:00	0	0	0
2019-04-06 18:00:00	0	0	0
2019-04-06 19:00:00	0	0	0
2019-04-06 20:00:00	0	0	0
2019-04-06 21:00:00	0	0	0
2019-04-06 22:00:00	0	0	0
2019-04-06 23:00:00	0	0	0
2019-04-07 00:00:00	0	0	0
2019-04-07 01:00:00	0	0	0
2019-04-07 02:00:00	0	0	0
2019-04-07 03:00:00	0	0	0
2019-04-07 04:00:00	0	0	0
2019-04-07 05:00:00	0	0	0
2019-04-07 06:00:00	0	0	0
2019-04-07 07:00:00	0	0	0
2019-04-07 08:00:00	0	0	0
2019-04-07 09:00:00	0	0	0
2019-04-07 10:00:00	0	0	0
2019-04-07 11:00:00	0	0	0
2019-04-07 12:00:00	0	0	0
2019-04-07 13:00:00	0	0	0
2019-04-07 14:00:00	0	0	0
2019-04-07 15:00:00	0	0	0
2019-04-07 16:00:00	0	0	0
2019-04-07 17:00:00	0	0	0
2019-04-07 18:00:00	0	0	0
2019-04-07 19:00:00	0	0	0
2019-04-07 20:00:00	0	0	0
2019-04-07 21:00:00	0	0	0
2019-04-07 22:00:00	0	0	0
2019-04-07 23:00:00	0	0	0
2019-04-08 00:00:00	0	0	0
2019-04-08 01:00:00	0	0	0
2019-04-08 02:00:00	0	0	0
2019-04-08 03:00:00	0	0	0
2019-04-08 04:00:00	0	0	0
2019-04-08 05:00:00	0	0	0
2019-04-08 06:00:00	0	0	0
2019-04-08 07:00:00	0	0	0
2019-04-08 08:00:00	0	0	0
2019-04-08 09:00:00	0	0	0
2019-04-08 10:00:00	0	0	0
2019-04-08 11:00:00	0	0	0
2019-04-08 12:00:00	0	0	0
2019-04-08 13:00:00	0	0	0
2019-04-08 14:00:00	0	0	0
2019-04-08 15:00:00	0	0	0
2019-04-08 16:00:00	0	0	0
2019-04-08 17:00:00	0	0	0
2019-04-08 18:00:00	0	0	0
2019-04-08 19:00:00	0	0	0
2019-04-08 20:00:00	0	0	0
2019-04-08 21:00:00	0	0	0
2019-04-08 22:00:00	0	0	0
2019-04-08 23:00:00	0	0	0
2019-04-09 00:00:00	0	0	0
2019-04-09 01:00:00	0	0	0
2019-04-09 02:00:00	0	0	0
2019-04-09 03:00:00	0	0	0
2019-04-09 04:00:00	0	0	0
2019-04-09 05:00:00	0	0	0
2019-04-09 06:00:00	0	0	0
2019-04-09 07:00:00	0	0	0
2019-04-09 08:00:00	0	0	0
2019-04-09 09:00:00	0	0	0
2019-04-09 10:00:00	0	0	0
2019-04-09 11:00:00	0	0	0
2019-04-09 12:00:00	0	0	0
2019-04-09 13:00:00	0	0	0
2019-04-09 14:00:00	0	0	0
2019-04-09 15:00:00	0	0	0
2019-04-09 16:00:00	0	0	0
2019-04-09 17:00:00	0	0	0
2019-04-09 18:00:00	0	0	0
2019-04-09 19:00:00	0	0	0
2019-04-09 20:00:00	0	0	0
2019-04-09 21:00:00	0	0	0
2019-04-09 22:00:00	0	0	0
2019-04-09 23:00:00	0	0	0
2019-04-10 00:00:00	0	0	0
2019-04-10 01:00:00	0	0	0
2019-04-10 02:00:00	0	0	0
2019-04-10 03:00:00	0	0	0
2019-04-10 04:00:00	0	0	0
2019-04-10 05:00:00	0	0	0
2019-04-10 06:00:00	0	0	0
2019-04-10 07:00:00	0	0	0
2019-04-10 08:00:00	0	0	0
2019-04-10 09:00:00	0	0	0
2019-04-10 10:00:00	0	0	0
2019-04-10 11:00:00	0	0	0
2019-04-10 12:00:00	0	0	0
2019-04-10 13:00:00	0	0	0
2019-04-10 14:00:00	0	0	0
2019-04-10 15:00:00	0	0	0
2019-04-10 16:00:00	0	0	0
2019-04-10 17:00:00	0	0	0
2019-04-10 18:00:00	0	0	0
2019-04-10 19:00:00	0	0	0
2019-04-10 20:00:00	0	0	0
2019-04-10 21:00:00	0	0	0
2019-04-10 22:00:00	0	0	0
2019-04-10 23:00:00	0	0	0
2019-04-11 00:00:00	0	0	0
2019-04-11 01:00:00	0	0	0
2019-04-11 02:00:00	0	0	0
2019-04-11 03:00:00	0	0	0
2019-04-11 04:00:00	0	0	0
2019-04-11 05:00:00	0	0	0
2019-04-11 06:00:00	0	0	0
2019-04-11 07:00:00	0	0	0
2019-04-11 08:00:00	0	0	0
2019-04-11 09:00:00	0	0	0
2019-04-11 10:00:00	0	0	0
2019-04-11 11:00:00	0	0	0
2019-04-11 12:00:00	0	0	0
2019-04-11 13:00:00	0	0	0
2019-04-11 14:00:00	0	0	0
2019-04-11 15:00:00	0	0	0
2019-04-11 16:00:00	0	0	0
2019-04-11 17:00:00	0	0	0
2019-04-11 18:00:00	0	0	0
2019-04-11 19:00:00	0	0	0
2019-04-11 20:00:00	0	0	0
2019-04-11 21:00:00	0	0	0
2019-04-11 22:00:00	0	0	0
2019-04-11 23:00:00	0	0	0
2019-04-12 00:00:00	0	0	0
2019-04-12 01:00:00	0	0	0
2019-04-12 02:00:00	0	0	0
2019-04-12 03:00:00	0	0	0
2019-04-12 04:00:00	0	0	0
2019-04-12 05:00:00	0	0	0
2019-04-12 06:00:00	0	0	0
2019-04-12 07:00:00	0	0	0
2019-04-12 08:00:00	0	0	0
2019-04-12 09:00:00	0	0	0
2019-04-12 10:00:00	0	0	0
2019-04-12 11:00:00	0	0	0
2019-04-12 12:00:00	0	0	0
2019-04-12 13:00:00	0	0	0
2019-04-12 14:00:00	0	0	0
2019-04-12 15:00:00	0	0	0
2019-04-12 16:00:00	0	0	0
2019-04-12 17:00:00	0	0	0
2019-04-12 18:00:00	0	0	0
2019-04-12 19:00:00	0	0	0
2019-04-12 20:00:00	0	0	0
2019-04-12 21:00:00	0	0	0
2019-04-12 22:00:00	0	0	0
2019-04-12 23:00:00	0	0	0
2019-04-13 00:00:00	0	0	0
2019-04-13 01:00:00	0	0	0
2019-04-13 02:00:00	0	0	0
2019-04-13 03:00:00	0	0	0
2019-04-13 04:00:00	0	0	0
2019-04-13 05:00:00	0	0	0
2019-04-13 06:00:00	0	0	0
2019-04-13 07:00:00	0	0	0
2019-04-13 08:00:00	0	0	0
2019-04-13 09:00:00	0	0	0
2019-04-13 10:00:00	0	0	0
2019-04-13 11:00:00	0	0	0
2019-04-13 12:00:00	0	0	0
2019-04-13 13:00:00	0	0	0
2019-04-13 14:00:00	0	0	0
2019-04-13 15:00:00	0	0	0
2019-04-13 16:00:00	0	0	0
2019-04-13 17:00:00	0	0	0
2019-04-13 18:00:00	0	0	0
2019-04-13 19:00:00	0	0	0
2019-04-13 20:00:00	0	0	0
2019-04-13 21:00:00	0	0	0
2019-04-13 22:00:00	0	0	0
2019-04-13 23:00:00	0	0	0
2019-04-14 00:00:00	0	0	0
2019-04-14 01:00:00	0	0	0
2019-04-14 02:00:00	0	0	0
2019-04-14 03:00:00	0	0	0
2019-04-14 04:00:00	0	0	0
2019-04-14 05:00:00	0	0	0
2019-04-14 06:00:00	0	0	0
2019-04-14 07:00:00	0	0	0
2019-04-14 08:00:00	0	0	0
2019-04-14 09:00:00	0	0	0
2019-04-14 10:00:00	0	0	0
2019-04-14 11:00:00	0	0	0
2019-04-14 12:00:00	0	0	0
2019-04-14 13:00:00	0	0	0
2019-04-14 14:00:00	0	0	0
2019-04-14 15:00:00	0	0	0
2019-04-14 16:00:00	0	0	0
2019-04-14 17:00:00	0	0	0
2019-04-14 18:00:00	0	0	0
2019-04-14 19:00:00	0	0	0
2019-04-14 20:00:00	0	0	0
2019-04-14 21:00:00	0	0	0
2019-04-14 22:00:00	0	0	0
2019-04-14 23:00:00	0	0	0
2019-04-15 00:00:00	0	0	0
2019-04-15 01:00:00	0	0	0
2019-04-15 02:00:00	0	0	0
2019-04-15 03:00:00	0	0	0
2019-04-15 04:00:00	0	0	0
2019-04-15 05:00:00	0	0	0
2019-04-15 06:00:00	0	0	0
2019-04-15 07:00:00	0	0	0
2019-04-15 08:00:00	0	0	0
2019-04-15 09:00:00	0	0	0
2019-04-15 10:00:00	0	0	0
2019-04-15 11:00:00	0	0	0
2019-04-15 12:00:00	0	0	0
2019-04-15 13:00:00	0	0	0
2019-04-15 14:00:00	0	0	0
2019-04-15 15:00:00	0	0	0
2019-04-15 16:00:00	0	0	0
2019-04-15 17:00:00	0	0	0
2019-04-15 18:00:00	0	0	0
2019-04-15 19:00:00	0	0	0
2019-04-15 20:00:00	0	0	0
2019-04-15 21:00:00	0	0	0
2019-04-15 22:00:00	0	0	0
2019-04-15 23:00:00	0	0	0
2019-04-16 00:00:00	0	0	0
2019-04-16 01:00:00	0	0	0
2019-04-16 02:00:00	0	0	0
2019-04-16 03:00:00	0	0	0
2019-04-16 04:00:00	0	0	0
2019-04-16 05:00:00	0	0	0
2019-04-16 06:00:00	0	0	0
2019-04-16 07:00:00	0	0	0
2019-04-16 08:00:00	0	0	0
2019-04-16 09:00:00	0	0	0
2019-04-16 10:00:00	0	0	0
2019-04-16 11:00:00	0	0	0
2019-04-16 12:00:00	0	0	0
2019-04-16 13:00:00	0	0	0
2019-04-16 14:00:00	0	0	0
2019-04-16 15:00:00	0	0	0
2019-04-16 16:00:00	0	0	0
2019-04-16 17:00:00	0	0	0
2019-04-16 18:00:00	0	0	0
2019-04-16 19:00:00	0	0	0
2019-04-16 20:00:00	0	0	0
2019-04-16 21:00:00	0	0	0
2019-04-16 22:00:00	0	0	0
2019-04-16 23:00:00	0	0	0
2019-04-17 00:00:00	0	0	0
2019-04-17 01:00:00	0	0	0
2019-04-17 02:00:00	0	0	0
2019-04-17 03:00:00	0	0	0
2019-04-17 04:00:00	0	0	0
2019-04-17 05:00:00	0	0	0
2019-04-17 06:00:00	0	0	0
2019-04-17 07:00:00	0	0	0
2019-04-17 08:00:00	0	0	0
2019-04-17 09:00:00	0	0	0
2019-04-17 10:00:00	0	0	0
2019-04-17 11:00:00	0	0	0
2019-04-17 12:00:00	0	0	0
2019-04-17 13:00:00	0	0	0
2019-04-17 14:00:00	0	0	0
2019-04-17 15:00:00	0	0	0
2019-04-17 16:00:00	0	0	0
2019-04-17 17:00:00	0	0	0
2019-04-17 18:00:00	0	0	0
2019-04-17 19:00:00	0	0	0
2019-04-17 20:00:00	0	0	0
2019-04-17 21:00:00	0	0	0
2019-04-17 22:00:00	0	0	0
2019-04-17 23:00:00	0	0	0
2019-04-18 00:00:00	0	0	0
2019-04-18 01:00:00	0	0	0
2019-04-18 02:00:00	0	0	0
2019-04-18 03:00:00	0	0	0
2019-04-18 04:00:00	0	0	0
2019-04-18 05:00:00	0	0	0
2019-04-18 06:00:00	0	0	0
2019-04-18 07:00:00	0	0	0
2019-04-18 08:00:00	0	0	0
2019-04-18 09:00:00	0	0	0
2019-04-18 10:00:00	0	0	0
2019-04-18 11:00:00	0	0	0
2019-04-18 12:00:00	0	0	0
2019-04-18 13:00:00	0	0	0
2019-04-18 14:00:00	0	0	0
2019-04-18 15:00:00	0	0	0
2019-04-18 16:00:00	0	0	0
2019-04-18 17:00:00	0	0	0
2019-04-18 18:00:00	0	0	0
2019-04-18 19:00:00	0	0	0
2019-04-18 20:00:00	0	0	0
2019-04-18 21:00:00	0	0	0
2019-04-18 22:00:00	0	0	0
2019-04-18 23:00:00	0	0	0
2019-04-19 00:00:00	0	0	0
2019-04-19 01:00:00	0	0	0
2019-04-19 02:00:00	0	0	0
2019-04-19 03:00:00	0	0	0
2019-04-19 04:00:00	0	0	0
2019-04-19 05:00:00	0	0	0
2019-04-19 06:00:00	0	0	0
2019-04-19 07:00:00	0	0	0
2019-04-19 08:00:00	0	0	0
2019-04-19 09:00:00	0	0	0
2019-04-19 10:00:00	0	0	0
2019-04-19 11:00:00	0	0	0
2019-04-19 12:00:00	0	0	0
2019-04-19 13:00:00	0	0	0
2019-04-19 14:00:00	0	0	0
2019-04-19 15:00:00	0	0	0
2019-04-19 16:00:00	0	0	0
2019-04-19 17:00:00	0	0	0
2019-04-19 18:00:00	0	0	0
2019-04-19 19:00:00	0	0	0
2019-04-19 20:00:00	0	0	0
2019-04-19 21:00:00	0	0	0
2019-04-19 22:00:00	0	0	0
2019-04-19 23:00:00	0	0	0
2019-04-20 00:00:00	0	0	0
2019-04-20 01:00:00	0	0	0
2019-04-20 02:00:00	0	0	0
2019-04-20 03:00:00	0	0	0
2019-04-20 04:00:00	0	0	0
2019-04-20 05:00:00	0	0	0
2019-04-20 06:00:00	0	0	0
2019-04-20 07:00:00	0	0	0
2019-04-20 08:00:00	0	0	0
2019-04-20 09:00:00	0	0	0
2019-04-20 10:00:00	0	0	0
2019-04-20 11:00:00	0	0	0
2019-04-20 12:00:00	0	0	0
2019-04-20 13:00:00	0	0	0
2019-04-20 14:00:00	0	0	0
2019-04-20 15:00:00	0	0	0
2019-04-20 16:00:00	0	0	0
2019-04-20 17:00:00	0	0	0
2019-04-20 18:00:00	0	0	0
2019-04-20 19:00:00	0	0	0
2019-04-20 20:00:00	0	0	0
2019-04-20 21:00:00	0	0	0
2019-04-20 22:00:00	0	0	0
2019-04-20 23:00:00	0	0	0
2019-04-21 00:00:00	0	0	0
2019-04-21 01:00:00	0	0	0
2019-04-21 02:00:00	0	0	0
2019-04-21 03:00:00	0	0	0
2019-04-21 04:00:00	0	0	0
2019-04-21 05:00:00	0	0	0
2019-04-21 06:00:00	0	0	0
2019-04-21 07:00:00	0	0	0
2019-04-21 08:00:00	0	0	0
2019-04-21 09:00:00	0	0	0
2019-04-21 10:00:00	0	0	0
2019-04-21 11:00:00	0	0	0
2019-04-21 12:00:00	0	0	0
2019-04-21 13:00:00	0	0	0
2019-04-21 14:00:00	0	0	0
2019-04-21 15:00:00	0	0	0
2019-04-21 16:00:00	0	0	0
2019-04-21 17:00:00	0	0	0
2019-04-21 18:00:00	0	0	0
2019-04-21 19:00:00	0	0	0
2019-04-21 20:00:00	0	0	0
2019-04-21 21:00:00	0	0	0
2019-04-21 22:00:00	0	0	0
2019-04-21 23:00:00	0	0	0
2019-04-22 00:00:00	0	0	0
2019-04-22 01:00:00	0	0	0
2019-04-22 02:00:00	0	0	0
2019-04-22 03:00:00	0	0	0
2019-04-22 04:00:00	0	0	0
2019-04-22 05:00:00	0	0	0
2019-04-22 06:00:00	0	0	0
2019-04-22 07:00:00	0	0	0
2019-04-22 08:00:00	0	0	0
2019-04-22 09:00:00	0	0	0
2019-04-22 10:00:00	0	0	0
2019-04-22 11:00:00	0	0	0
2019-04-22 12:00:00	0	0	0
2019-04-22 13:00:00	0	0	0
2019-04-22 14:00:00	0	0	0
2019-04-22 15:00:00	0	0	0
2019-04-22 16:00:00	0	0	0
2019-04-22 17:00:00	0	0	0
2019-04-22 18:00:00	0	0	0
2019-04-22 19:00:00	0	0	0
2019-04-22 20:00:00	0	0	0
2019-04-22 21:00:00	0	0	0
2019-04-22 22:00:00	0	0	0
2019-04-22 23:00:00	0	0	0
2019-04-23 00:00:00	0	0	0
2019-04-23 01:00:00	0	0	0
2019-04-23 02:00:00	0	0	0
2019-04-23 03:00:00	0	0	0
2019-04-23 04:00:00	0	0	0
2019-04-23 05:00:00	0	0	0
2019-04-23 06:00:00	0	0	0
2019-04-23 07:00:00	0	0	0
2019-04-23 08:00:00	0	0	0
2019-04-23 09:00:00	0	0	0
2019-04-23 10:00:00	0	0	0
2019-04-23 11:00:00	0	0	0
2019-04-23 12:00:00	0	0	0
2019-04-23 13:00:00	0	0	0
2019-04-23 14:00:00	0	0	0
2019-04-23 15:00:00	0	0	0
2019-04-23 16:00:00	0	0	0
2019-04-23 17:00:00	0	0	0
2019-04-23 18:00:00	0	0	0
2019-04-23 19:00:00	0	0	0
2019-04-23 20:00:00	0	0	0
2019-04-23 21:00:00	0	0	0
2019-04-23 22:00:00	0	0	0
2019-04-23 23:00:00	0	0	0
2019-04-24 00:00:00	0	0	0
2019-04-24 01:00:00	0	0	0
2019-04-24 02:00:00	0	0	0
2019-04-24 03:00:00	0	0	0
2019-04-24 04:00:00	0	0	0
2019-04-24 05:00:00	0	0	0
2019-04-24 06:00:00	0	0	0
2019-04-24 07:00:00	0	0	0
2019-04-24 08:00:00	0	0	0
2019-04-24 09:00:00	0	0	0
2019-04-24 10:00:00	0	0	0
2019-04-24 11:00:00	0	0	0
2019-04-24 12:00:00	0	0	0
2019-04-24 13:00:00	0	0	0
2019-04-24 14:00:00	0	0	0
2019-04-24 15:00:00	0	0	0
2019-04-24 16:00:00	0	0	0
2019-04-24 17:00:00	0	0	0
2019-04-24 18:00:00	0	0	0
2019-04-24 19:00:00	0	0	0
2019-04-24 20:00:00	0	0	0
2019-04-24 21:00:00	0	0	0
2019-04-24 22:00:00	0	0	0
2019-04-24 23:00:00	0	0	0
2019-04-25 00:00:00	0	0	0
2019-04-25 01:00:00	0	0	0
2019-04-25 02:00:00	0	0	0
2019-04-25 03:00:00	0	0	0
2019-04-25 04:00:00	0	0	0
2019-04-25 05:00:00	0	0	0
2019-04-25 06:00:00	0	0	0
2019-04-25 07:00:00	0	0	0
2019-04-25 08:00:00	0	0	0
2019-04-25 09:00:00	0	0	0
2019-04-25 10:00:00	0	0	0
2019-04-25 11:00:00	0	0	0
2019-04-25 12:00:00	0	0	0
2019-04-25 13:00:00	0	0	0
2019-04-25 14:00:00	0	0	0
2019-04-25 15:00:00	0	0	0
2019-04-25 16:00:00	0	0	0
2019-04-25 17:00:00	0	0	0
2019-04-25 18:00:00	0	0	0
2019-04-25 19:00:00	0	0	0
2019-04-25 20:00:00	0	0	0
2019-04-25 21:00:00	0	0	0
2019-04-25 22:00:00	0	0	0
2019-04-25 23:00:00	0	0	0
2019-04-26 00:00:00	0	0	0
2019-04-26 01:00:00	0	0	0
2019-04-26 02:00:00	0	0	0
2019-04-26 03:00:00	0	0	0
2019-04-26 04:00:00	0	0	0
2019-04-26 05:00:00	0	0	0
2019-04-26 06:00:00	0	0	0
2019-04-26 07:00:00	0	0	0
2019-04-26 08:00:00	0	0	0
2019-04-26 09:00:00	0	0	0
2019-04-26 10:00:00	0	0	0
2019-04-26 11:00:00	0	0	0
2019-04-26 12:00:00	0	0	0
2019-04-26 13:00:00	0	0	0
2019-04-26 14:00:00	0	0	0
2019-04-26 15:00:00	0	0	0
2019-04-26 16:00:00	0	0	0
2019-04-26 17:00:00	0	0	0
2019-04-26 18:00:00	0	0	0
2019-04-26 19:00:00	0	0	0
2019-04-26 20:00:00	0	0	0
2019-04-26 21:00:00	0	0	0
2019-04-26 22:00:00	0	0	0
2019-04-26 23:00:00	0	0	0
2019-04-27 00:00:00	0	0	0
2019-04-27 01:00:00	0	0	0
2019-04-27 02:00:00	0	0	0
2019-04-27 03:00:00	0	0	0
2019-04-27 04:00:00	0	0	0
2019-04-27 05:00:00	0	0	0
2019-04-27 06:00:00	0	0	0
2019-04-27 07:00:00	0	0	0
2019-04-27 08:00:00	0	0	0
2019-04-27 09:00:00	0	0	0
2019-04-27 10:00:00	0	0	0
2019-04-27 11:00:00	0	0	0
2019-04-27 12:00:00	0	0	0
2019-04-27 13:00:00	0	0	0
2019-04-27 14:00:00	0	0	0
2019-04-27 15:00:00	0	0	0
2019-04-27 16:00:00	0	0	0
2019-04-27 17:00:00	0	0	0
2019-04-27 18:00:00	0	0	0
2019-04-27 19:00:00	0	0	0
2019-04-27 20:00:00	0	0	0
2019-04-27 21:00:00	0	0	0
2019-04-27 22:00:00	0	0	0
2019-04-27 23:00:00	0	0	0
2019-04-28 00:00:00	0	0	0
2019-04-28 01:00:00	0	0	0
2019-04-28 02:00:00	0	0	0
2019-04-28 03:00:00	0	0	0
2019-04-28 04:00:00	0	0	0
2019-04-28 05:00:00	0	0	0
2019-04-28 06:00:00	0	0	0
2019-04-28 07:00:00	0	0	0
2019-04-28 08:00:00	0	0	0
2019-04-28 09:00:00	0	0	0
2019-04-28 10:00:00	0	0	0
2019-04-28 11:00:00	0	0	0
2019-04-28 12:00:00	0	0	0
2019-04-28 13:00:00	0	0	0
2019-04-28 14:00:00	0	0	0
2019-04-28 15:00:00	0	0	0
2019-04-28 16:00:00	0	0	0
2019-04-28 17:00:00	0	0	0
2019-04-28 18:00:00	0	0	0
2019-04-28 19:00:00	0	0	0
2019-04-28 20:00:00	0	0	0
2019-04-28 21:00:00	0	0	0
2019-04-28 22:00:00	0	0	0
2019-04-28 23:00:00	0	0	0
2019-04-29 00:00:00	0	0	0
2019-04-29 01:00:00	0	0	0
2019-04-29 02:00:00	0	0	0
2019-04-29 03:00:00	0	0	0
2019-04-29 04:00:00	0	0	0
2019-04-29 05:00:00	0	0	0
2019-04-29 06:00:00	0	0	0
2019-04-29 07:00:00	0	0	0
2019-04-29 08:00:00	0	0	0
2019-04-29 09:00:00	0	0	0
2019-04-29 10:00:00	0	0	0
2019-04-29 11:00:00	0	0	0
2019-04-29 12:00:00	0	0	0
2019-04-29 13:00:00	0	0	0
2019-04-29 14:00:00	0	0	0
2019-04-29 15:00:00	0	0	0
2019-04-29 16:00:00	0	0	0
2019-04-29 17:00:00	0	0	0
2019-04-29 18:00:00	0	0	0
2019-04-29 19:00:00	0	0	0
2019-04-29 20:00:00	0	0	0
2019-04-29 21:00:00	0	0	0
2019-04-29 22:00:00	0	0	0
2019-04-29 23:00:00	0	0	0
2019-04-30 00:00:00	0	0	0
2019-04-30 01:00:00	0	0	0
2019-04-30 02:00:00	0	0	0
2019-04-30 03:00:00	0	0	0
2019-04-30 04:00:00	0	0	0
2019-04-30 05:00:00	0	0	0
2019-04-30 06:00:00	0	0	0
2019-04-30 07:00:00	0	0	0
2019-04-30 08:00:00	0	0	0
2019-04-30 09:00:00	0	0	0
2019-04-30 10:00:00	0	0	0
2019-04-30 11:00:00	0	0	0
2019-04-30 12:00:00	0	0	0
2019-04-30 13:00:00	0	0	0
2019-04-30 14:00:00	0	0	0
2019-04-30 15:00:00	0	0	0
2019-04-30 16:00:00	0	0	0
2019-04-30 17:00:00	0	0	0
2019-04-30 18:00:00	0	0	0
2019-04-30 19:00:00	0	0	0
2019-04-30 20:00:00	0	0	0
2019-04-30 21:00:00	0	0	0
2019-04-30 22:00:00	0	0	0
2019-04-30 23:00:00	0	0	0
2019-05-01 00:00:00	0	0	0

## Sheet: PM 02141 02
Data/Hora	Intensidade(carros/hora)	Ocupacao(%)	Carga(%)
2019-04-01 00:00:00	0	0	0
2019-04-01 01:00:00	0	0	0
2019-04-01 02:00:00	0	0	0
2019-04-01 03:00:00	0	0	0
2019-04-01 04:00:00	0	0	0
2019-04-01 05:00:00	0	0	0
2019-04-01 06:00:00	0	0	0
2019-04-01 07:00:00	0	0	0
2019-04-01 08:00:00	0	0	0
2019-04-01 09:00:00	0	0	0
2019-04-01 10:00:00	0	0	0
2019-04-01 11:00:00	0	0	0
2019-04-01 12:00:00	0	0	0
2019-04-01 13:00:00	0	0	0
2019-04-01 14:00:00	0	0	0
2019-04-01 15:00:00	0	0	0
2019-04-01 16:00:00	0	0	0
2019-04-01 17:00:00	0	0	0
2019-04-01 18:00:00	0	0	0
2019-04-01 19:00:00	0	0	0
2019-04-01 20:00:00	0	0	0
2019-04-01 21:00:00	0	0	0
2019-04-01 22:00:00	0	0	0
2019-04-01 23:00:00	0	0	0
2019-04-02 00:00:00	0	0	0
2019-04-02 01:00:00	0	0	0
2019-04-02 02:00:00	0	0	0
2019-04-02 03:00:00	0	0	0
2019-04-02 04:00:00	0	0	0
2019-04-02 05:00:00	0	0	0
2019-04-02 06:00:00	0	0	0
2019-04-02 07:00:00	0	0	0
2019-04-02 08:00:00	0	0	0
2019-04-02 09:00:00	0	0	0
2019-04-02 10:00:00	0	0	0
2019-04-02 11:00:00	0	0	0
2019-04-02 12:00:00	0	0	0
2019-04-02 13:00:00	0	0	0
2019-04-02 14:00:00	0	0	0
2019-04-02 15:00:00	0	0	0
2019-04-02 16:00:00	0	0	0
2019-04-02 17:00:00	0	0	0
2019-04-02 18:00:00	0	0	0
2019-04-02 19:00:00	0	0	0
2019-04-02 20:00:00	0	0	0
2019-04-02 21:00:00	0	0	0
2019-04-02 22:00:00	0	0	0
2019-04-02 23:00:00	0	0	0
2019-04-03 00:00:00	0	0	0
2019-04-03 01:00:00	0	0	0
2019-04-03 02:00:00	0	0	0
2019-04-03 03:00:00	0	0	0
2019-04-03 04:00:00	0	0	0
2019-04-03 05:00:00	0	0	0
2019-04-03 06:00:00	0	0	0
2019-04-03 07:00:00	0	0	0
2019-04-03 08:00:00	0	0	0
2019-04-03 09:00:00	0	0	0
2019-04-03 10:00:00	0	0	0
2019-04-03 11:00:00	0	0	0
2019-04-03 12:00:00	0	0	0
2019-04-03 13:00:00	0	0	0
2019-04-03 14:00:00	0	0	0
2019-04-03 15:00:00	0	0	0
2019-04-03 16:00:00	0	0	0
2019-04-03 17:00:00	0	0	0
2019-04-03 18:00:00	0	0	0
2019-04-03 19:00:00	0	0	0
2019-04-03 20:00:00	0	0	0
2019-04-03 21:00:00	0	0	0
2019-04-03 22:00:00	0	0	0
2019-04-03 23:00:00	0	0	0
2019-04-04 00:00:00	0	0	0
2019-04-04 01:00:00	0	0	0
2019-04-04 02:00:00	0	0	0
2019-04-04 03:00:00	0	0	0
2019-04-04 04:00:00	0	0	0
2019-04-04 05:00:00	0	0	0
2019-04-04 06:00:00	0	0	0
2019-04-04 07:00:00	0	0	0
2019-04-04 08:00:00	0	0	0
2019-04-04 09:00:00	0	0	0
2019-04-04 10:00:00	0	0	0
2019-04-04 11:00:00	0	0	0
2019-04-04 12:00:00	0	0	0
2019-04-04 13:00:00	0	0	0
2019-04-04 14:00:00	0	0	0
2019-04-04 15:00:00	0	0	0
2019-04-04 16:00:00	0	0	0
2019-04-04 17:00:00	0	0	0
2019-04-04 18:00:00	0	0	0
2019-04-04 19:00:00	0	0	0
2019-04-04 20:00:00	0	0	0
2019-04-04 21:00:00	0	0	0
2019-04-04 22:00:00	0	0	0
2019-04-04 23:00:00	0	0	0
2019-04-05 00:00:00	0	0	0
2019-04-05 01:00:00	0	0	0
2019-04-05 02:00:00	0	0	0
2019-04-05 03:00:00	0	0	0
2019-04-05 04:00:00	0	0	0
2019-04-05 05:00:00	0	0	0
2019-04-05 06:00:00	0	0	0
2019-04-05 07:00:00	0	0	0
2019-04-05 08:00:00	0	0	0
2019-04-05 09:00:00	0	0	0
2019-04-05 10:00:00	0	0	0
2019-04-05 11:00:00	0	0	0
2019-04-05 12:00:00	0	0	0
2019-04-05 13:00:00	0	0	0
2019-04-05 14:00:00	0	0	0
2019-04-05 15:00:00	0	0	0
2019-04-05 16:00:00	0	0	0
2019-04-05 17:00:00	0	0	0
2019-04-05 18:00:00	0	0	0
2019-04-05 19:00:00	0	0	0
2019-04-05 20:00:00	0	0	0
2019-04-05 21:00:00	0	0	0
2019-04-05 22:00:00	0	0	0
2019-04-05 23:00:00	0	0	0
2019-04-06 00:00:00	0	0	0
2019-04-06 01:00:00	0	0	0
2019-04-06 02:00:00	0	0	0
2019-04-06 03:00:00	0	0	0
2019-04-06 04:00:00	0	0	0
2019-04-06 05:00:00	0	0	0
2019-04-06 06:00:00	0	0	0
2019-04-06 07:00:00	0	0	0
2019-04-06 08:00:00	0	0	0
2019-04-06 09:00:00	0	0	0
2019-04-06 10:00:00	0	0	0
2019-04-06 11:00:00	0	0	0
2019-04-06 12:00:00	0	0	0
2019-04-06 13:00:00	0	0	0
2019-04-06 14:00:00	0	0	0
2019-04-06 15:00:00	0	0	0
2019-04-06 16:00:00	0	0	0
2019-04-06 17:00:00	0	0	0
2019-04-06 18:00:00	0	0	0
2019-04-06 19:00:00	0	0	0
2019-04-06 20:00:00	0	0	0
2019-04-06 21:00:00	0	0	0
2019-04-06 22:00:00	0	0	0
2019-04-06 23:00:00	0	0	0
2019-04-07 00:00:00	0	0	0
2019-04-07 01:00:00	0	0	0
2019-04-07 02:00:00	0	0	0
2019-04-07 03:00:00	0	0	0
2019-04-07 04:00:00	0	0	0
2019-04-07 05:00:00	0	0	0
2019-04-07 06:00:00	0	0	0
2019-04-07 07:00:00	0	0	0
2019-04-07 08:00:00	0	0	0
2019-04-07 09:00:00	0	0	0
2019-04-07 10:00:00	0	0	0
2019-04-07 11:00:00	0	0	0
2019-04-07 12:00:00	0	0	0
2019-04-07 13:00:00	0	0	0
2019-04-07 14:00:00	0	0	0
2019-04-07 15:00:00	0	0	0
2019-04-07 16:00:00	0	0	0
2019-04-07 17:00:00	0	0	0
2019-04-07 18:00:00	0	0	0
2019-04-07 19:00:00	0	0	0
2019-04-07 20:00:00	0	0	0
2019-04-07 21:00:00	0	0	0
2019-04-07 22:00:00	0	0	0
2019-04-07 23:00:00	0	0	0
2019-04-08 00:00:00	0	0	0
2019-04-08 01:00:00	0	0	0
2019-04-08 02:00:00	0	0	0
2019-04-08 03:00:00	0	0	0
2019-04-08 04:00:00	0	0	0
2019-04-08 05:00:00	0	0	0
2019-04-08 06:00:00	0	0	0
2019-04-08 07:00:00	0	0	0
2019-04-08 08:00:00	0	0	0
2019-04-08 09:00:00	0	0	0
2019-04-08 10:00:00	0	0	0
2019-04-08 11:00:00	0	0	0
2019-04-08 12:00:00	0	0	0
2019-04-08 13:00:00	0	0	0
2019-04-08 14:00:00	0	0	0
2019-04-08 15:00:00	0	0	0
2019-04-08 16:00:00	0	0	0
2019-04-08 17:00:00	0	0	0
2019-04-08 18:00:00	0	0	0
2019-04-08 19:00:00	0	0	0
2019-04-08 20:00:00	0	0	0
2019-04-08 21:00:00	0	0	0
2019-04-08 22:00:00	0	0	0
2019-04-08 23:00:00	0	0	0
2019-04-09 00:00:00	0	0	0
2019-04-09 01:00:00	0	0	0
2019-04-09 02:00:00	0	0	0
2019-04-09 03:00:00	0	0	0
2019-04-09 04:00:00	0	0	0
2019-04-09 05:00:00	0	0	0
2019-04-09 06:00:00	0	0	0
2019-04-09 07:00:00	0	0	0
2019-04-09 08:00:00	0	0	0
2019-04-09 09:00:00	0	0	0
2019-04-09 10:00:00	0	0	0
2019-04-09 11:00:00	0	0	0
2019-04-09 12:00:00	0	0	0
2019-04-09 13:00:00	0	0	0
2019-04-09 14:00:00	0	0	0
2019-04-09 15:00:00	0	0	0
2019-04-09 16:00:00	0	0	0
2019-04-09 17:00:00	0	0	0
2019-04-09 18:00:00	0	0	0
2019-04-09 19:00:00	0	0	0
2019-04-09 20:00:00	0	0	0
2019-04-09 21:00:00	0	0	0
2019-04-09 22:00:00	0	0	0
2019-04-09 23:00:00	0	0	0
2019-04-10 00:00:00	0	0	0
2019-04-10 01:00:00	0	0	0
2019-04-10 02:00:00	0	0	0
2019-04-10 03:00:00	0	0	0
2019-04-10 04:00:00	0	0	0
2019-04-10 05:00:00	0	0	0
2019-04-10 06:00:00	0	0	0
2019-04-10 07:00:00	0	0	0
2019-04-10 08:00:00	0	0	0
2019-04-10 09:00:00	0	0	0
2019-04-10 10:00:00	0	0	0
2019-04-10 11:00:00	0	0	0
2019-04-10 12:00:00	0	0	0
2019-04-10 13:00:00	0	0	0
2019-04-10 14:00:00	0	0	0
2019-04-10 15:00:00	0	0	0
2019-04-10 16:00:00	0	0	0
2019-04-10 17:00:00	0	0	0
2019-04-10 18:00:00	0	0	0
2019-04-10 19:00:00	0	0	0
2019-04-10 20:00:00	0	0	0
2019-04-10 21:00:00	0	0	0
2019-04-10 22:00:00	0	0	0
2019-04-10 23:00:00	0	0	0
2019-04-11 00:00:00	0	0	0
2019-04-11 01:00:00	0	0	0
2019-04-11 02:00:00	0	0	0
2019-04-11 03:00:00	0	0	0
2019-04-11 04:00:00	0	0	0
2019-04-11 05:00:00	0	0	0
2019-04-11 06:00:00	0	0	0
2019-04-11 07:00:00	0	0	0
2019-04-11 08:00:00	0	0	0
2019-04-11 09:00:00	0	0	0
2019-04-11 10:00:00	0	0	0
2019-04-11 11:00:00	0	0	0
2019-04-11 12:00:00	0	0	0
2019-04-11 13:00:00	0	0	0
2019-04-11 14:00:00	0	0	0
2019-04-11 15:00:00	0	0	0
2019-04-11 16:00:00	0	0	0
2019-04-11 17:00:00	0	0	0
2019-04-11 18:00:00	0	0	0
2019-04-11 19:00:00	0	0	0
2019-04-11 20:00:00	0	0	0
2019-04-11 21:00:00	0	0	0
2019-04-11 22:00:00	0	0	0
2019-04-11 23:00:00	0	0	0
2019-04-12 00:00:00	0	0	0
2019-04-12 01:00:00	0	0	0
2019-04-12 02:00:00	0	0	0
2019-04-12 03:00:00	0	0	0
2019-04-12 04:00:00	0	0	0
2019-04-12 05:00:00	0	0	0
2019-04-12 06:00:00	0	0	0
2019-04-12 07:00:00	0	0	0
2019-04-12 08:00:00	0	0	0
2019-04-12 09:00:00	0	0	0
2019-04-12 10:00:00	0	0	0
2019-04-12 11:00:00	0	0	0
2019-04-12 12:00:00	0	0	0
2019-04-12 13:00:00	0	0	0
2019-04-12 14:00:00	0	0	0
2019-04-12 15:00:00	0	0	0
2019-04-12 16:00:00	0	0	0
2019-04-12 17:00:00	0	0	0
2019-04-12 18:00:00	0	0	0
2019-04-12 19:00:00	0	0	0
2019-04-12 20:00:00	0	0	0
2019-04-12 21:00:00	0	0	0
2019-04-12 22:00:00	0	0	0
2019-04-12 23:00:00	0	0	0
2019-04-13 00:00:00	0	0	0
2019-04-13 01:00:00	0	0	0
2019-04-13 02:00:00	0	0	0
2019-04-13 03:00:00	0	0	0
2019-04-13 04:00:00	0	0	0
2019-04-13 05:00:00	0	0	0
2019-04-13 06:00:00	0	0	0
2019-04-13 07:00:00	0	0	0
2019-04-13 08:00:00	0	0	0
2019-04-13 09:00:00	0	0	0
2019-04-13 10:00:00	0	0	0
2019-04-13 11:00:00	0	0	0
2019-04-13 12:00:00	0	0	0
2019-04-13 13:00:00	0	0	0
2019-04-13 14:00:00	0	0	0
2019-04-13 15:00:00	0	0	0
2019-04-13 16:00:00	0	0	0
2019-04-13 17:00:00	0	0	0
2019-04-13 18:00:00	0	0	0
2019-04-13 19:00:00	0	0	0
2019-04-13 20:00:00	0	0	0
2019-04-13 21:00:00	0	0	0
2019-04-13 22:00:00	0	0	0
2019-04-13 23:00:00	0	0	0
2019-04-14 00:00:00	0	0	0
2019-04-14 01:00:00	0	0	0
2019-04-14 02:00:00	0	0	0
2019-04-14 03:00:00	0	0	0
2019-04-14 04:00:00	0	0	0
2019-04-14 05:00:00	0	0	0
2019-04-14 06:00:00	0	0	0
2019-04-14 07:00:00	0	0	0
2019-04-14 08:00:00	0	0	0
2019-04-14 09:00:00	0	0	0
2019-04-14 10:00:00	0	0	0
2019-04-14 11:00:00	0	0	0
2019-04-14 12:00:00	0	0	0
2019-04-14 13:00:00	0	0	0
2019-04-14 14:00:00	0	0	0
2019-04-14 15:00:00	0	0	0
2019-04-14 16:00:00	0	0	0
2019-04-14 17:00:00	0	0	0
2019-04-14 18:00:00	0	0	0
2019-04-14 19:00:00	0	0	0
2019-04-14 20:00:00	0	0	0
2019-04-14 21:00:00	0	0	0
2019-04-14 22:00:00	0	0	0
2019-04-14 23:00:00	0	0	0
2019-04-15 00:00:00	0	0	0
2019-04-15 01:00:00	0	0	0
2019-04-15 02:00:00	0	0	0
2019-04-15 03:00:00	0	0	0
2019-04-15 04:00:00	0	0	0
2019-04-15 05:00:00	0	0	0
2019-04-15 06:00:00	0	0	0
2019-04-15 07:00:00	0	0	0
2019-04-15 08:00:00	0	0	0
2019-04-15 09:00:00	0	0	0
2019-04-15 10:00:00	0	0	0
2019-04-15 11:00:00	0	0	0
2019-04-15 12:00:00	0	0	0
2019-04-15 13:00:00	0	0	0
2019-04-15 14:00:00	0	0	0
2019-04-15 15:00:00	0	0	0
2019-04-15 16:00:00	0	0	0
2019-04-15 17:00:00	0	0	0
2019-04-15 18:00:00	0	0	0
2019-04-15 19:00:00	0	0	0
2019-04-15 20:00:00	0	0	0
2019-04-15 21:00:00	0	0	0
2019-04-15 22:00:00	0	0	0
2019-04-15 23:00:00	0	0	0
2019-04-16 00:00:00	0	0	0
2019-04-16 01:00:00	0	0	0
2019-04-16 02:00:00	0	0	0
2019-04-16 03:00:00	0	0	0
2019-04-16 04:00:00	0	0	0
2019-04-16 05:00:00	0	0	0
2019-04-16 06:00:00	0	0	0
2019-04-16 07:00:00	0	0	0
2019-04-16 08:00:00	0	0	0
2019-04-16 09:00:00	0	0	0
2019-04-16 10:00:00	0	0	0
2019-04-16 11:00:00	0	0	0
2019-04-16 12:00:00	0	0	0
2019-04-16 13:00:00	0	0	0
2019-04-16 14:00:00	0	0	0
2019-04-16 15:00:00	0	0	0
2019-04-16 16:00:00	0	0	0
2019-04-16 17:00:00	0	0	0
2019-04-16 18:00:00	0	0	0
2019-04-16 19:00:00	0	0	0
2019-04-16 20:00:00	0	0	0
2019-04-16 21:00:00	0	0	0
2019-04-16 22:00:00	0	0	0
2019-04-16 23:00:00	0	0	0
2019-04-17 00:00:00	0	0	0
2019-04-17 01:00:00	0	0	0
2019-04-17 02:00:00	0	0	0
2019-04-17 03:00:00	0	0	0
2019-04-17 04:00:00	0	0	0
2019-04-17 05:00:00	0	0	0
2019-04-17 06:00:00	0	0	0
2019-04-17 07:00:00	0	0	0
2019-04-17 08:00:00	0	0	0
2019-04-17 09:00:00	0	0	0
2019-04-17 10:00:00	0	0	0
2019-04-17 11:00:00	0	0	0
2019-04-17 12:00:00	0	0	0
2019-04-17 13:00:00	0	0	0
2019-04-17 14:00:00	0	0	0
2019-04-17 15:00:00	0	0	0
2019-04-17 16:00:00	0	0	0
2019-04-17 17:00:00	0	0	0
2019-04-17 18:00:00	0	0	0
2019-04-17 19:00:00	0	0	0
2019-04-17 20:00:00	0	0	0
2019-04-17 21:00:00	0	0	0
2019-04-17 22:00:00	0	0	0
2019-04-17 23:00:00	0	0	0
2019-04-18 00:00:00	0	0	0
2019-04-18 01:00:00	0	0	0
2019-04-18 02:00:00	0	0	0
2019-04-18 03:00:00	0	0	0
2019-04-18 04:00:00	0	0	0
2019-04-18 05:00:00	0	0	0
2019-04-18 06:00:00	0	0	0
2019-04-18 07:00:00	0	0	0
2019-04-18 08:00:00	0	0	0
2019-04-18 09:00:00	0	0	0
2019-04-18 10:00:00	0	0	0
2019-04-18 11:00:00	0	0	0
2019-04-18 12:00:00	0	0	0
2019-04-18 13:00:00	0	0	0
2019-04-18 14:00:00	0	0	0
2019-04-18 15:00:00	0	0	0
2019-04-18 16:00:00	0	0	0
2019-04-18 17:00:00	0	0	0
2019-04-18 18:00:00	0	0	0
2019-04-18 19:00:00	0	0	0
2019-04-18 20:00:00	0	0	0
2019-04-18 21:00:00	0	0	0
2019-04-18 22:00:00	0	0	0
2019-04-18 23:00:00	0	0	0
2019-04-19 00:00:00	0	0	0
2019-04-19 01:00:00	0	0	0
2019-04-19 02:00:00	0	0	0
2019-04-19 03:00:00	0	0	0
2019-04-19 04:00:00	0	0	0
2019-04-19 05:00:00	0	0	0
2019-04-19 06:00:00	0	0	0
2019-04-19 07:00:00	0	0	0
2019-04-19 08:00:00	0	0	0
2019-04-19 09:00:00	0	0	0
2019-04-19 10:00:00	0	0	0
2019-04-19 11:00:00	0	0	0
2019-04-19 12:00:00	0	0	0
2019-04-19 13:00:00	0	0	0
2019-04-19 14:00:00	0	0	0
2019-04-19 15:00:00	0	0	0
2019-04-19 16:00:00	0	0	0
2019-04-19 17:00:00	0	0	0
2019-04-19 18:00:00	0	0	0
2019-04-19 19:00:00	0	0	0
2019-04-19 20:00:00	0	0	0
2019-04-19 21:00:00	0	0	0
2019-04-19 22:00:00	0	0	0
2019-04-19 23:00:00	0	0	0
2019-04-20 00:00:00	0	0	0
2019-04-20 01:00:00	0	0	0
2019-04-20 02:00:00	0	0	0
2019-04-20 03:00:00	0	0	0
2019-04-20 04:00:00	0	0	0
2019-04-20 05:00:00	0	0	0
2019-04-20 06:00:00	0	0	0
2019-04-20 07:00:00	0	0	0
2019-04-20 08:00:00	0	0	0
2019-04-20 09:00:00	0	0	0
2019-04-20 10:00:00	0	0	0
2019-04-20 11:00:00	0	0	0
2019-04-20 12:00:00	0	0	0
2019-04-20 13:00:00	0	0	0
2019-04-20 14:00:00	0	0	0
2019-04-20 15:00:00	0	0	0
2019-04-20 16:00:00	0	0	0
2019-04-20 17:00:00	0	0	0
2019-04-20 18:00:00	0	0	0
2019-04-20 19:00:00	0	0	0
2019-04-20 20:00:00	0	0	0
2019-04-20 21:00:00	0	0	0
2019-04-20 22:00:00	0	0	0
2019-04-20 23:00:00	0	0	0
2019-04-21 00:00:00	0	0	0
2019-04-21 01:00:00	0	0	0
2019-04-21 02:00:00	0	0	0
2019-04-21 03:00:00	0	0	0
2019-04-21 04:00:00	0	0	0
2019-04-21 05:00:00	0	0	0
2019-04-21 06:00:00	0	0	0
2019-04-21 07:00:00	0	0	0
2019-04-21 08:00:00	0	0	0
2019-04-21 09:00:00	0	0	0
2019-04-21 10:00:00	0	0	0
2019-04-21 11:00:00	0	0	0
2019-04-21 12:00:00	0	0	0
2019-04-21 13:00:00	0	0	0
2019-04-21 14:00:00	0	0	0
2019-04-21 15:00:00	0	0	0
2019-04-21 16:00:00	0	0	0
2019-04-21 17:00:00	0	0	0
2019-04-21 18:00:00	0	0	0
2019-04-21 19:00:00	0	0	0
2019-04-21 20:00:00	0	0	0
2019-04-21 21:00:00	0	0	0
2019-04-21 22:00:00	0	0	0
2019-04-21 23:00:00	0	0	0
2019-04-22 00:00:00	0	0	0
2019-04-22 01:00:00	0	0	0
2019-04-22 02:00:00	0	0	0
2019-04-22 03:00:00	0	0	0
2019-04-22 04:00:00	0	0	0
2019-04-22 05:00:00	0	0	0
2019-04-22 06:00:00	0	0	0
2019-04-22 07:00:00	0	0	0
2019-04-22 08:00:00	0	0	0
2019-04-22 09:00:00	0	0	0
2019-04-22 10:00:00	0	0	0
2019-04-22 11:00:00	0	0	0
2019-04-22 12:00:00	0	0	0
2019-04-22 13:00:00	0	0	0
2019-04-22 14:00:00	0	0	0
2019-04-22 15:00:00	0	0	0
2019-04-22 16:00:00	0	0	0
2019-04-22 17:00:00	0	0	0
2019-04-22 18:00:00	0	0	0
2019-04-22 19:00:00	0	0	0
2019-04-22 20:00:00	0	0	0
2019-04-22 21:00:00	0	0	0
2019-04-22 22:00:00	0	0	0
2019-04-22 23:00:00	0	0	0
2019-04-23 00:00:00	0	0	0
2019-04-23 01:00:00	0	0	0
2019-04-23 02:00:00	0	0	0
2019-04-23 03:00:00	0	0	0
2019-04-23 04:00:00	0	0	0
2019-04-23 05:00:00	0	0	0
2019-04-23 06:00:00	0	0	0
2019-04-23 07:00:00	0	0	0
2019-04-23 08:00:00	0	0	0
2019-04-23 09:00:00	0	0	0
2019-04-23 10:00:00	0	0	0
2019-04-23 11:00:00	0	0	0
2019-04-23 12:00:00	0	0	0
2019-04-23 13:00:00	0	0	0
2019-04-23 14:00:00	0	0	0
2019-04-23 15:00:00	0	0	0
2019-04-23 16:00:00	0	0	0
2019-04-23 17:00:00	0	0	0
2019-04-23 18:00:00	0	0	0
2019-04-23 19:00:00	0	0	0
2019-04-23 20:00:00	0	0	0
2019-04-23 21:00:00	0	0	0
2019-04-23 22:00:00	0	0	0
2019-04-23 23:00:00	0	0	0
2019-04-24 00:00:00	0	0	0
2019-04-24 01:00:00	0	0	0
2019-04-24 02:00:00	0	0	0
2019-04-24 03:00:00	0	0	0
2019-04-24 04:00:00	0	0	0
2019-04-24 05:00:00	0	0	0
2019-04-24 06:00:00	0	0	0
2019-04-24 07:00:00	0	0	0
2019-04-24 08:00:00	0	0	0
2019-04-24 09:00:00	0	0	0
2019-04-24 10:00:00	0	0	0
2019-04-24 11:00:00	0	0	0
2019-04-24 12:00:00	0	0	0
2019-04-24 13:00:00	0	0	0
2019-04-24 14:00:00	0	0	0
2019-04-24 15:00:00	0	0	0
2019-04-24 16:00:00	0	0	0
2019-04-24 17:00:00	0	0	0
2019-04-24 18:00:00	0	0	0
2019-04-24 19:00:00	0	0	0
2019-04-24 20:00:00	0	0	0
2019-04-24 21:00:00	0	0	0
2019-04-24 22:00:00	0	0	0
2019-04-24 23:00:00	0	0	0
2019-04-25 00:00:00	0	0	0
2019-04-25 01:00:00	0	0	0
2019-04-25 02:00:00	0	0	0
2019-04-25 03:00:00	0	0	0
2019-04-25 04:00:00	0	0	0
2019-04-25 05:00:00	0	0	0
2019-04-25 06:00:00	0	0	0
2019-04-25 07:00:00	0	0	0
2019-04-25 08:00:00	0	0	0
2019-04-25 09:00:00	0	0	0
2019-04-25 10:00:00	0	0	0
2019-04-25 11:00:00	0	0	0
2019-04-25 12:00:00	0	0	0
2019-04-25 13:00:00	0	0	0
2019-04-25 14:00:00	0	0	0
2019-04-25 15:00:00	0	0	0
2019-04-25 16:00:00	0	0	0
2019-04-25 17:00:00	0	0	0
2019-04-25 18:00:00	0	0	0
2019-04-25 19:00:00	0	0	0
2019-04-25 20:00:00	0	0	0
2019-04-25 21:00:00	0	0	0
2019-04-25 22:00:00	0	0	0
2019-04-25 23:00:00	0	0	0
2019-04-26 00:00:00	0	0	0
2019-04-26 01:00:00	0	0	0
2019-04-26 02:00:00	0	0	0
2019-04-26 03:00:00	0	0	0
2019-04-26 04:00:00	0	0	0
2019-04-26 05:00:00	0	0	0
2019-04-26 06:00:00	0	0	0
2019-04-26 07:00:00	0	0	0
2019-04-26 08:00:00	0	0	0
2019-04-26 09:00:00	0	0	0
2019-04-26 10:00:00	0	0	0
2019-04-26 11:00:00	0	0	0
2019-04-26 12:00:00	0	0	0
2019-04-26 13:00:00	0	0	0
2019-04-26 14:00:00	0	0	0
2019-04-26 15:00:00	0	0	0
2019-04-26 16:00:00	0	0	0
2019-04-26 17:00:00	0	0	0
2019-04-26 18:00:00	0	0	0
2019-04-26 19:00:00	0	0	0
2019-04-26 20:00:00	0	0	0
2019-04-26 21:00:00	0	0	0
2019-04-26 22:00:00	0	0	0
2019-04-26 23:00:00	0	0	0
2019-04-27 00:00:00	0	0	0
2019-04-27 01:00:00	0	0	0
2019-04-27 02:00:00	0	0	0
2019-04-27 03:00:00	0	0	0
2019-04-27 04:00:00	0	0	0
2019-04-27 05:00:00	0	0	0
2019-04-27 06:00:00	0	0	0
2019-04-27 07:00:00	0	0	0
2019-04-27 08:00:00	0	0	0
2019-04-27 09:00:00	0	0	0
2019-04-27 10:00:00	0	0	0
2019-04-27 11:00:00	0	0	0
2019-04-27 12:00:00	0	0	0
2019-04-27 13:00:00	0	0	0
2019-04-27 14:00:00	0	0	0
2019-04-27 15:00:00	0	0	0
2019-04-27 16:00:00	0	0	0
2019-04-27 17:00:00	0	0	0
2019-04-27 18:00:00	0	0	0
2019-04-27 19:00:00	0	0	0
2019-04-27 20:00:00	0	0	0
2019-04-27 21:00:00	0	0	0
2019-04-27 22:00:00	0	0	0
2019-04-27 23:00:00	0	0	0
2019-04-28 00:00:00	0	0	0
2019-04-28 01:00:00	0	0	0
2019-04-28 02:00:00	0	0	0
2019-04-28 03:00:00	0	0	0
2019-04-28 04:00:00	0	0	0
2019-04-28 05:00:00	0	0	0
2019-04-28 06:00:00	0	0	0
2019-04-28 07:00:00	0	0	0
2019-04-28 08:00:00	0	0	0
2019-04-28 09:00:00	0	0	0
2019-04-28 10:00:00	0	0	0
2019-04-28 11:00:00	0	0	0
2019-04-28 12:00:00	0	0	0
2019-04-28 13:00:00	0	0	0
2019-04-28 14:00:00	0	0	0
2019-04-28 15:00:00	0	0	0
2019-04-28 16:00:00	0	0	0
2019-04-28 17:00:00	0	0	0
2019-04-28 18:00:00	0	0	0
2019-04-28 19:00:00	0	0	0
2019-04-28 20:00:00	0	0	0
2019-04-28 21:00:00	0	0	0
2019-04-28 22:00:00	0	0	0
2019-04-28 23:00:00	0	0	0
2019-04-29 00:00:00	0	0	0
2019-04-29 01:00:00	0	0	0
2019-04-29 02:00:00	0	0	0
2019-04-29 03:00:00	0	0	0
2019-04-29 04:00:00	0	0	0
2019-04-29 05:00:00	0	0	0
2019-04-29 06:00:00	0	0	0
2019-04-29 07:00:00	0	0	0
2019-04-29 08:00:00	0	0	0
2019-04-29 09:00:00	0	0	0
2019-04-29 10:00:00	0	0	0
2019-04-29 11:00:00	0	0	0
2019-04-29 12:00:00	0	0	0
2019-04-29 13:00:00	0	0	0
2019-04-29 14:00:00	0	0	0
2019-04-29 15:00:00	0	0	0
2019-04-29 16:00:00	0	0	0
2019-04-29 17:00:00	0	0	0
2019-04-29 18:00:00	0	0	0
2019-04-29 19:00:00	0	0	0
2019-04-29 20:00:00	0	0	0
2019-04-29 21:00:00	0	0	0
2019-04-29 22:00:00	0	0	0
2019-04-29 23:00:00	0	0	0
2019-04-30 00:00:00	0	0	0
2019-04-30 01:00:00	0	0	0
2019-04-30 02:00:00	0	0	0
2019-04-30 03:00:00	0	0	0
2019-04-30 04:00:00	0	0	0
2019-04-30 05:00:00	0	0	0
2019-04-30 06:00:00	0	0	0
2019-04-30 07:00:00	0	0	0
2019-04-30 08:00:00	0	0	0
2019-04-30 09:00:00	0	0	0
2019-04-30 10:00:00	0	0	0
2019-04-30 11:00:00	0	0	0
2019-04-30 12:00:00	0	0	0
2019-04-30 13:00:00	0	0	0
2019-04-30 14:00:00	0	0	0
2019-04-30 15:00:00	0	0	0
2019-04-30 16:00:00	0	0	0
2019-04-30 17:00:00	0	0	0
2019-04-30 18:00:00	0	0	0
2019-04-30 19:00:00	0	0	0
2019-04-30 20:00:00	0	0	0
2019-04-30 21:00:00	0	0	0
2019-04-30 22:00:00	0	0	0
2019-04-30 23:00:00	0	0	0
2019-05-01 00:00:00	0	0	0

## Sheet: PM 02141 04
Data/Hora	Intensidade(carros/hora)	Ocupacao(%)	Carga(%)
2019-04-01 00:00:00	0	0	0
2019-04-01 01:00:00	0	0	0
2019-04-01 02:00:00	0	0	0
2019-04-01 03:00:00	0	0	0
2019-04-01 04:00:00	0	0	0
2019-04-01 05:00:00	0	0	0
2019-04-01 06:00:00	0	0	0
2019-04-01 07:00:00	0	0	0
2019-04-01 08:00:00	0	0	0
2019-04-01 09:00:00	0	0	0
2019-04-01 10:00:00	0	0	0
2019-04-01 11:00:00	0	0	0
2019-04-01 12:00:00	0	0	0
2019-04-01 13:00:00	0	0	0
2019-04-01 14:00:00	0	0	0
2019-04-01 15:00:00	0	0	0
2019-04-01 16:00:00	0	0	0
2019-04-01 17:00:00	0	0	0
2019-04-01 18:00:00	0	0	0
2019-04-01 19:00:00	0	0	0
2019-04-01 20:00:00	0	0	0
2019-04-01 21:00:00	0	0	0
2019-04-01 22:00:00	0	0	0
2019-04-01 23:00:00	0	0	0
2019-04-02 00:00:00	0	0	0
2019-04-02 01:00:00	0	0	0
2019-04-02 02:00:00	0	0	0
2019-04-02 03:00:00	0	0	0
2019-04-02 04:00:00	0	0	0
2019-04-02 05:00:00	0	0	0
2019-04-02 06:00:00	0	0	0
2019-04-02 07:00:00	0	0	0
2019-04-02 08:00:00	0	0	0
2019-04-02 09:00:00	0	0	0
2019-04-02 10:00:00	0	0	0
2019-04-02 11:00:00	0	0	0
2019-04-02 12:00:00	0	0	0
2019-04-02 13:00:00	0	0	0
2019-04-02 14:00:00	0	0	0
2019-04-02 15:00:00	0	0	0
2019-04-02 16:00:00	0	0	0
2019-04-02 17:00:00	0	0	0
2019-04-02 18:00:00	0	0	0
2019-04-02 19:00:00	0	0	0
2019-04-02 20:00:00	0	0	0
2019-04-02 21:00:00	0	0	0
2019-04-02 22:00:00	0	0	0
2019-04-02 23:00:00	0	0	0
2019-04-03 00:00:00	0	0	0
2019-04-03 01:00:00	0	0	0
2019-04-03 02:00:00	0	0	0
2019-04-03 03:00:00	0	0	0
2019-04-03 04:00:00	0	0	0
2019-04-03 05:00:00	0	0	0
2019-04-03 06:00:00	0	0	0
2019-04-03 07:00:00	0	0	0
2019-04-03 08:00:00	0	0	0
2019-04-03 09:00:00	0	0	0
2019-04-03 10:00:00	0	0	0
2019-04-03 11:00:00	0	0	0
2019-04-03 12:00:00	0	0	0
2019-04-03 13:00:00	0	0	0
2019-04-03 14:00:00	0	0	0
2019-04-03 15:00:00	0	0	0
2019-04-03 16:00:00	0	0	0
2019-04-03 17:00:00	0	0	0
2019-04-03 18:00:00	0	0	0
2019-04-03 19:00:00	0	0	0
2019-04-03 20:00:00	0	0	0
2019-04-03 21:00:00	0	0	0
2019-04-03 22:00:00	0	0	0
2019-04-03 23:00:00	0	0	0
2019-04-04 00:00:00	0	0	0
2019-04-04 01:00:00	0	0	0
2019-04-04 02:00:00	0	0	0
2019-04-04 03:00:00	0	0	0
2019-04-04 04:00:00	0	0	0
2019-04-04 05:00:00	0	0	0
2019-04-04 06:00:00	0	0	0
2019-04-04 07:00:00	0	0	0
2019-04-04 08:00:00	0	0	0
2019-04-04 09:00:00	0	0	0
2019-04-04 10:00:00	0	0	0
2019-04-04 11:00:00	0	0	0
2019-04-04 12:00:00	0	0	0
2019-04-04 13:00:00	0	0	0
2019-04-04 14:00:00	0	0	0
2019-04-04 15:00:00	0	0	0
2019-04-04 16:00:00	0	0	0
2019-04-04 17:00:00	0	0	0
2019-04-04 18:00:00	0	0	0
2019-04-04 19:00:00	0	0	0
2019-04-04 20:00:00	0	0	0
2019-04-04 21:00:00	0	0	0
2019-04-04 22:00:00	0	0	0
2019-04-04 23:00:00	0	0	0
2019-04-05 00:00:00	0	0	0
2019-04-05 01:00:00	0	0	0
2019-04-05 02:00:00	0	0	0
2019-04-05 03:00:00	0	0	0
2019-04-05 04:00:00	0	0	0
2019-04-05 05:00:00	0	0	0
2019-04-05 06:00:00	0	0	0
2019-04-05 07:00:00	0	0	0
2019-04-05 08:00:00	0	0	0
2019-04-05 09:00:00	0	0	0
2019-04-05 10:00:00	0	0	0
2019-04-05 11:00:00	0	0	0
2019-04-05 12:00:00	0	0	0
2019-04-05 13:00:00	0	0	0
2019-04-05 14:00:00	0	0	0
2019-04-05 15:00:00	0	0	0
2019-04-05 16:00:00	0	0	0
2019-04-05 17:00:00	0	0	0
2019-04-05 18:00:00	0	0	0
2019-04-05 19:00:00	0	0	0
2019-04-05 20:00:00	0	0	0
2019-04-05 21:00:00	0	0	0
2019-04-05 22:00:00	0	0	0
2019-04-05 23:00:00	0	0	0
2019-04-06 00:00:00	0	0	0
2019-04-06 01:00:00	0	0	0
2019-04-06 02:00:00	0	0	0
2019-04-06 03:00:00	0	0	0
2019-04-06 04:00:00	0	0	0
2019-04-06 05:00:00	0	0	0
2019-04-06 06:00:00	0	0	0
2019-04-06 07:00:00	0	0	0
2019-04-06 08:00:00	0	0	0
2019-04-06 09:00:00	0	0	0
2019-04-06 10:00:00	0	0	0
2019-04-06 11:00:00	0	0	0
2019-04-06 12:00:00	0	0	0
2019-04-06 13:00:00	0	0	0
2019-04-06 14:00:00	0	0	0
2019-04-06 15:00:00	0	0	0
2019-04-06 16:00:00	0	0	0
2019-04-06 17:00:00	0	0	0
2019-04-06 18:00:00	0	0	0
2019-04-06 19:00:00	0	0	0
2019-04-06 20:00:00	0	0	0
2019-04-06 21:00:00	0	0	0
2019-04-06 22:00:00	0	0	0
2019-04-06 23:00:00	0	0	0
2019-04-07 00:00:00	0	0	0
2019-04-07 01:00:00	0	0	0
2019-04-07 02:00:00	0	0	0
2019-04-07 03:00:00	0	0	0
2019-04-07 04:00:00	0	0	0
2019-04-07 05:00:00	0	0	0
2019-04-07 06:00:00	0	0	0
2019-04-07 07:00:00	0	0	0
2019-04-07 08:00:00	0	0	0
2019-04-07 09:00:00	0	0	0
2019-04-07 10:00:00	0	0	0
2019-04-07 11:00:00	0	0	0
2019-04-07 12:00:00	0	0	0
2019-04-07 13:00:00	0	0	0
2019-04-07 14:00:00	0	0	0
2019-04-07 15:00:00	0	0	0
2019-04-07 16:00:00	0	0	0
2019-04-07 17:00:00	0	0	0
2019-04-07 18:00:00	0	0	0
2019-04-07 19:00:00	0	0	0
2019-04-07 20:00:00	0	0	0
2019-04-07 21:00:00	0	0	0
2019-04-07 22:00:00	0	0	0
2019-04-07 23:00:00	0	0	0
2019-04-08 00:00:00	0	0	0
2019-04-08 01:00:00	0	0	0
2019-04-08 02:00:00	0	0	0
2019-04-08 03:00:00	0	0	0
2019-04-08 04:00:00	0	0	0
2019-04-08 05:00:00	0	0	0
2019-04-08 06:00:00	0	0	0
2019-04-08 07:00:00	0	0	0
2019-04-08 08:00:00	0	0	0
2019-04-08 09:00:00	0	0	0
2019-04-08 10:00:00	0	0	0
2019-04-08 11:00:00	0	0	0
2019-04-08 12:00:00	0	0	0
2019-04-08 13:00:00	0	0	0
2019-04-08 14:00:00	0	0	0
2019-04-08 15:00:00	0	0	0
2019-04-08 16:00:00	0	0	0
2019-04-08 17:00:00	0	0	0
2019-04-08 18:00:00	0	0	0
2019-04-08 19:00:00	0	0	0
2019-04-08 20:00:00	0	0	0
2019-04-08 21:00:00	0	0	0
2019-04-08 22:00:00	0	0	0
2019-04-08 23:00:00	0	0	0
2019-04-09 00:00:00	0	0	0
2019-04-09 01:00:00	0	0	0
2019-04-09 02:00:00	0	0	0
2019-04-09 03:00:00	0	0	0
2019-04-09 04:00:00	0	0	0
2019-04-09 05:00:00	0	0	0
2019-04-09 06:00:00	0	0	0
2019-04-09 07:00:00	0	0	0
2019-04-09 08:00:00	0	0	0
2019-04-09 09:00:00	0	0	0
2019-04-09 10:00:00	0	0	0
2019-04-09 11:00:00	0	0	0
2019-04-09 12:00:00	0	0	0
2019-04-09 13:00:00	0	0	0
2019-04-09 14:00:00	0	0	0
2019-04-09 15:00:00	0	0	0
2019-04-09 16:00:00	0	0	0
2019-04-09 17:00:00	0	0	0
2019-04-09 18:00:00	0	0	0
2019-04-09 19:00:00	0	0	0
2019-04-09 20:00:00	0	0	0
2019-04-09 21:00:00	0	0	0
2019-04-09 22:00:00	0	0	0
2019-04-09 23:00:00	0	0	0
2019-04-10 00:00:00	0	0	0
2019-04-10 01:00:00	0	0	0
2019-04-10 02:00:00	0	0	0
2019-04-10 03:00:00	0	0	0
2019-04-10 04:00:00	0	0	0
2019-04-10 05:00:00	0	0	0
2019-04-10 06:00:00	0	0	0
2019-04-10 07:00:00	0	0	0
2019-04-10 08:00:00	0	0	0
2019-04-10 09:00:00	0	0	0
2019-04-10 10:00:00	0	0	0
2019-04-10 11:00:00	0	0	0
2019-04-10 12:00:00	0	0	0
2019-04-10 13:00:00	0	0	0
2019-04-10 14:00:00	0	0	0
2019-04-10 15:00:00	0	0	0
2019-04-10 16:00:00	0	0	0
2019-04-10 17:00:00	0	0	0
2019-04-10 18:00:00	0	0	0
2019-04-10 19:00:00	0	0	0
2019-04-10 20:00:00	0	0	0
2019-04-10 21:00:00	0	0	0
2019-04-10 22:00:00	0	0	0
2019-04-10 23:00:00	0	0	0
2019-04-11 00:00:00	0	0	0
2019-04-11 01:00:00	0	0	0
2019-04-11 02:00:00	0	0	0
2019-04-11 03:00:00	0	0	0
2019-04-11 04:00:00	0	0	0
2019-04-11 05:00:00	0	0	0
2019-04-11 06:00:00	0	0	0
2019-04-11 07:00:00	0	0	0
2019-04-11 08:00:00	0	0	0
2019-04-11 09:00:00	0	0	0
2019-04-11 10:00:00	0	0	0
2019-04-11 11:00:00	0	0	0
2019-04-11 12:00:00	0	0	0
2019-04-11 13:00:00	0	0	0
2019-04-11 14:00:00	0	0	0
2019-04-11 15:00:00	0	0	0
2019-04-11 16:00:00	0	0	0
2019-04-11 17:00:00	0	0	0
2019-04-11 18:00:00	0	0	0
2019-04-11 19:00:00	0	0	0
2019-04-11 20:00:00	0	0	0
2019-04-11 21:00:00	0	0	0
2019-04-11 22:00:00	0	0	0
2019-04-11 23:00:00	0	0	0
2019-04-12 00:00:00	0	0	0
2019-04-12 01:00:00	0	0	0
2019-04-12 02:00:00	0	0	0
2019-04-12 03:00:00	0	0	0
2019-04-12 04:00:00	0	0	0
2019-04-12 05:00:00	0	0	0
2019-04-12 06:00:00	0	0	0
2019-04-12 07:00:00	0	0	0
2019-04-12 08:00:00	0	0	0
2019-04-12 09:00:00	0	0	0
2019-04-12 10:00:00	0	0	0
2019-04-12 11:00:00	0	0	0
2019-04-12 12:00:00	0	0	0
2019-04-12 13:00:00	0	0	0
2019-04-12 14:00:00	0	0	0
2019-04-12 15:00:00	0	0	0
2019-04-12 16:00:00	0	0	0
2019-04-12 17:00:00	0	0	0
2019-04-12 18:00:00	0	0	0
2019-04-12 19:00:00	0	0	0
2019-04-12 20:00:00	0	0	0
2019-04-12 21:00:00	0	0	0
2019-04-12 22:00:00	0	0	0
2019-04-12 23:00:00	0	0	0
2019-04-13 00:00:00	0	0	0
2019-04-13 01:00:00	0	0	0
2019-04-13 02:00:00	0	0	0
2019-04-13 03:00:00	0	0	0
2019-04-13 04:00:00	0	0	0
2019-04-13 05:00:00	0	0	0
2019-04-13 06:00:00	0	0	0
2019-04-13 07:00:00	0	0	0
2019-04-13 08:00:00	0	0	0
2019-04-13 09:00:00	0	0	0
2019-04-13 10:00:00	0	0	0
2019-04-13 11:00:00	0	0	0
2019-04-13 12:00:00	0	0	0
2019-04-13 13:00:00	0	0	0
2019-04-13 14:00:00	0	0	0
2019-04-13 15:00:00	0	0	0
2019-04-13 16:00:00	0	0	0
2019-04-13 17:00:00	0	0	0
2019-04-13 18:00:00	0	0	0
2019-04-13 19:00:00	0	0	0
2019-04-13 20:00:00	0	0	0
2019-04-13 21:00:00	0	0	0
2019-04-13 22:00:00	0	0	0
2019-04-13 23:00:00	0	0	0
2019-04-14 00:00:00	0	0	0
2019-04-14 01:00:00	0	0	0
2019-04-14 02:00:00	0	0	0
2019-04-14 03:00:00	0	0	0
2019-04-14 04:00:00	0	0	0
2019-04-14 05:00:00	0	0	0
2019-04-14 06:00:00	0	0	0
2019-04-14 07:00:00	0	0	0
2019-04-14 08:00:00	0	0	0
2019-04-14 09:00:00	0	0	0
2019-04-14 10:00:00	0	0	0
2019-04-14 11:00:00	0	0	0
2019-04-14 12:00:00	0	0	0
2019-04-14 13:00:00	0	0	0
2019-04-14 14:00:00	0	0	0
2019-04-14 15:00:00	0	0	0
2019-04-14 16:00:00	0	0	0
2019-04-14 17:00:00	0	0	0
2019-04-14 18:00:00	0	0	0
2019-04-14 19:00:00	0	0	0
2019-04-14 20:00:00	0	0	0
2019-04-14 21:00:00	0	0	0
2019-04-14 22:00:00	0	0	0
2019-04-14 23:00:00	0	0	0
2019-04-15 00:00:00	0	0	0
2019-04-15 01:00:00	0	0	0
2019-04-15 02:00:00	0	0	0
2019-04-15 03:00:00	0	0	0
2019-04-15 04:00:00	0	0	0
2019-04-15 05:00:00	0	0	0
2019-04-15 06:00:00	0	0	0
2019-04-15 07:00:00	0	0	0
2019-04-15 08:00:00	0	0	0
2019-04-15 09:00:00	0	0	0
2019-04-15 10:00:00	0	0	0
2019-04-15 11:00:00	0	0	0
2019-04-15 12:00:00	0	0	0
2019-04-15 13:00:00	0	0	0
2019-04-15 14:00:00	0	0	0
2019-04-15 15:00:00	0	0	0
2019-04-15 16:00:00	0	0	0
2019-04-15 17:00:00	0	0	0
2019-04-15 18:00:00	0	0	0
2019-04-15 19:00:00	0	0	0
2019-04-15 20:00:00	0	0	0
2019-04-15 21:00:00	0	0	0
2019-04-15 22:00:00	0	0	0
2019-04-15 23:00:00	0	0	0
2019-04-16 00:00:00	0	0	0
2019-04-16 01:00:00	0	0	0
2019-04-16 02:00:00	0	0	0
2019-04-16 03:00:00	0	0	0
2019-04-16 04:00:00	0	0	0
2019-04-16 05:00:00	0	0	0
2019-04-16 06:00:00	0	0	0
2019-04-16 07:00:00	0	0	0
2019-04-16 08:00:00	0	0	0
2019-04-16 09:00:00	0	0	0
2019-04-16 10:00:00	0	0	0
2019-04-16 11:00:00	0	0	0
2019-04-16 12:00:00	0	0	0
2019-04-16 13:00:00	0	0	0
2019-04-16 14:00:00	0	0	0
2019-04-16 15:00:00	0	0	0
2019-04-16 16:00:00	0	0	0
2019-04-16 17:00:00	0	0	0
2019-04-16 18:00:00	0	0	0
2019-04-16 19:00:00	0	0	0
2019-04-16 20:00:00	0	0	0
2019-04-16 21:00:00	0	0	0
2019-04-16 22:00:00	0	0	0
2019-04-16 23:00:00	0	0	0
2019-04-17 00:00:00	0	0	0
2019-04-17 01:00:00	0	0	0
2019-04-17 02:00:00	0	0	0
2019-04-17 03:00:00	0	0	0
2019-04-17 04:00:00	0	0	0
2019-04-17 05:00:00	0	0	0
2019-04-17 06:00:00	0	0	0
2019-04-17 07:00:00	0	0	0
2019-04-17 08:00:00	0	0	0
2019-04-17 09:00:00	0	0	0
2019-04-17 10:00:00	0	0	0
2019-04-17 11:00:00	0	0	0
2019-04-17 12:00:00	0	0	0
2019-04-17 13:00:00	0	0	0
2019-04-17 14:00:00	0	0	0
2019-04-17 15:00:00	0	0	0
2019-04-17 16:00:00	0	0	0
2019-04-17 17:00:00	0	0	0
2019-04-17 18:00:00	0	0	0
2019-04-17 19:00:00	0	0	0
2019-04-17 20:00:00	0	0	0
2019-04-17 21:00:00	0	0	0
2019-04-17 22:00:00	0	0	0
2019-04-17 23:00:00	0	0	0
2019-04-18 00:00:00	0	0	0
2019-04-18 01:00:00	0	0	0
2019-04-18 02:00:00	0	0	0
2019-04-18 03:00:00	0	0	0
2019-04-18 04:00:00	0	0	0
2019-04-18 05:00:00	0	0	0
2019-04-18 06:00:00	0	0	0
2019-04-18 07:00:00	0	0	0
2019-04-18 08:00:00	0	0	0
2019-04-18 09:00:00	0	0	0
2019-04-18 10:00:00	0	0	0
2019-04-18 11:00:00	0	0	0
2019-04-18 12:00:00	0	0	0
2019-04-18 13:00:00	0	0	0
2019-04-18 14:00:00	0	0	0
2019-04-18 15:00:00	0	0	0
2019-04-18 16:00:00	0	0	0
2019-04-18 17:00:00	0	0	0
2019-04-18 18:00:00	0	0	0
2019-04-18 19:00:00	0	0	0
2019-04-18 20:00:00	0	0	0
2019-04-18 21:00:00	0	0	0
2019-04-18 22:00:00	0	0	0
2019-04-18 23:00:00	0	0	0
2019-04-19 00:00:00	0	0	0
2019-04-19 01:00:00	0	0	0
2019-04-19 02:00:00	0	0	0
2019-04-19 03:00:00	0	0	0
2019-04-19 04:00:00	0	0	0
2019-04-19 05:00:00	0	0	0
2019-04-19 06:00:00	0	0	0
2019-04-19 07:00:00	0	0	0
2019-04-19 08:00:00	0	0	0
2019-04-19 09:00:00	0	0	0
2019-04-19 10:00:00	0	0	0
2019-04-19 11:00:00	0	0	0
2019-04-19 12:00:00	0	0	0
2019-04-19 13:00:00	0	0	0
2019-04-19 14:00:00	0	0	0
2019-04-19 15:00:00	0	0	0
2019-04-19 16:00:00	0	0	0
2019-04-19 17:00:00	0	0	0
2019-04-19 18:00:00	0	0	0
2019-04-19 19:00:00	0	0	0
2019-04-19 20:00:00	0	0	0
2019-04-19 21:00:00	0	0	0
2019-04-19 22:00:00	0	0	0
2019-04-19 23:00:00	0	0	0
2019-04-20 00:00:00	0	0	0
2019-04-20 01:00:00	0	0	0
2019-04-20 02:00:00	0	0	0
2019-04-20 03:00:00	0	0	0
2019-04-20 04:00:00	0	0	0
2019-04-20 05:00:00	0	0	0
2019-04-20 06:00:00	0	0	0
2019-04-20 07:00:00	0	0	0
2019-04-20 08:00:00	0	0	0
2019-04-20 09:00:00	0	0	0
2019-04-20 10:00:00	0	0	0
2019-04-20 11:00:00	0	0	0
2019-04-20 12:00:00	0	0	0
2019-04-20 13:00:00	0	0	0
2019-04-20 14:00:00	0	0	0
2019-04-20 15:00:00	0	0	0
2019-04-20 16:00:00	0	0	0
2019-04-20 17:00:00	0	0	0
2019-04-20 18:00:00	0	0	0
2019-04-20 19:00:00	0	0	0
2019-04-20 20:00:00	0	0	0
2019-04-20 21:00:00	0	0	0
2019-04-20 22:00:00	0	0	0
2019-04-20 23:00:00	0	0	0
2019-04-21 00:00:00	0	0	0
2019-04-21 01:00:00	0	0	0
2019-04-21 02:00:00	0	0	0
2019-04-21 03:00:00	0	0	0
2019-04-21 04:00:00	0	0	0
2019-04-21 05:00:00	0	0	0
2019-04-21 06:00:00	0	0	0
2019-04-21 07:00:00	0	0	0
2019-04-21 08:00:00	0	0	0
2019-04-21 09:00:00	0	0	0
2019-04-21 10:00:00	0	0	0
2019-04-21 11:00:00	0	0	0
2019-04-21 12:00:00	0	0	0
2019-04-21 13:00:00	0	0	0
2019-04-21 14:00:00	0	0	0
2019-04-21 15:00:00	0	0	0
2019-04-21 16:00:00	0	0	0
2019-04-21 17:00:00	0	0	0
2019-04-21 18:00:00	0	0	0
2019-04-21 19:00:00	0	0	0
2019-04-21 20:00:00	0	0	0
2019-04-21 21:00:00	0	0	0
2019-04-21 22:00:00	0	0	0
2019-04-21 23:00:00	0	0	0
2019-04-22 00:00:00	0	0	0
2019-04-22 01:00:00	0	0	0
2019-04-22 02:00:00	0	0	0
2019-04-22 03:00:00	0	0	0
2019-04-22 04:00:00	0	0	0
2019-04-22 05:00:00	0	0	0
2019-04-22 06:00:00	0	0	0
2019-04-22 07:00:00	0	0	0
2019-04-22 08:00:00	0	0	0
2019-04-22 09:00:00	0	0	0
2019-04-22 10:00:00	0	0	0
2019-04-22 11:00:00	0	0	0
2019-04-22 12:00:00	0	0	0
2019-04-22 13:00:00	0	0	0
2019-04-22 14:00:00	0	0	0
2019-04-22 15:00:00	0	0	0
2019-04-22 16:00:00	0	0	0
2019-04-22 17:00:00	0	0	0
2019-04-22 18:00:00	0	0	0
2019-04-22 19:00:00	0	0	0
2019-04-22 20:00:00	0	0	0
2019-04-22 21:00:00	0	0	0
2019-04-22 22:00:00	0	0	0
2019-04-22 23:00:00	0	0	0
2019-04-23 00:00:00	0	0	0
2019-04-23 01:00:00	0	0	0
2019-04-23 02:00:00	0	0	0
2019-04-23 03:00:00	0	0	0
2019-04-23 04:00:00	0	0	0
2019-04-23 05:00:00	0	0	0
2019-04-23 06:00:00	0	0	0
2019-04-23 07:00:00	0	0	0
2019-04-23 08:00:00	0	0	0
2019-04-23 09:00:00	0	0	0
2019-04-23 10:00:00	0	0	0
2019-04-23 11:00:00	0	0	0
2019-04-23 12:00:00	0	0	0
2019-04-23 13:00:00	0	0	0
2019-04-23 14:00:00	0	0	0
2019-04-23 15:00:00	0	0	0
2019-04-23 16:00:00	0	0	0
2019-04-23 17:00:00	0	0	0
2019-04-23 18:00:00	0	0	0
2019-04-23 19:00:00	0	0	0
2019-04-23 20:00:00	0	0	0
2019-04-23 21:00:00	0	0	0
2019-04-23 22:00:00	0	0	0
2019-04-23 23:00:00	0	0	0
2019-04-24 00:00:00	0	0	0
2019-04-24 01:00:00	0	0	0
2019-04-24 02:00:00	0	0	0
2019-04-24 03:00:00	0	0	0
2019-04-24 04:00:00	0	0	0
2019-04-24 05:00:00	0	0	0
2019-04-24 06:00:00	0	0	0
2019-04-24 07:00:00	0	0	0
2019-04-24 08:00:00	0	0	0
2019-04-24 09:00:00	0	0	0
2019-04-24 10:00:00	0	0	0
2019-04-24 11:00:00	0	0	0
2019-04-24 12:00:00	0	0	0
2019-04-24 13:00:00	0	0	0
2019-04-24 14:00:00	0	0	0
2019-04-24 15:00:00	0	0	0
2019-04-24 16:00:00	0	0	0
2019-04-24 17:00:00	0	0	0
2019-04-24 18:00:00	0	0	0
2019-04-24 19:00:00	0	0	0
2019-04-24 20:00:00	0	0	0
2019-04-24 21:00:00	0	0	0
2019-04-24 22:00:00	0	0	0
2019-04-24 23:00:00	0	0	0
2019-04-25 00:00:00	0	0	0
2019-04-25 01:00:00	0	0	0
2019-04-25 02:00:00	0	0	0
2019-04-25 03:00:00	0	0	0
2019-04-25 04:00:00	0	0	0
2019-04-25 05:00:00	0	0	0
2019-04-25 06:00:00	0	0	0
2019-04-25 07:00:00	0	0	0
2019-04-25 08:00:00	0	0	0
2019-04-25 09:00:00	0	0	0
2019-04-25 10:00:00	0	0	0
2019-04-25 11:00:00	0	0	0
2019-04-25 12:00:00	0	0	0
2019-04-25 13:00:00	0	0	0
2019-04-25 14:00:00	0	0	0
2019-04-25 15:00:00	0	0	0
2019-04-25 16:00:00	0	0	0
2019-04-25 17:00:00	0	0	0
2019-04-25 18:00:00	0	0	0
2019-04-25 19:00:00	0	0	0
2019-04-25 20:00:00	0	0	0
2019-04-25 21:00:00	0	0	0
2019-04-25 22:00:00	0	0	0
2019-04-25 23:00:00	0	0	0
2019-04-26 00:00:00	0	0	0
2019-04-26 01:00:00	0	0	0
2019-04-26 02:00:00	0	0	0
2019-04-26 03:00:00	0	0	0
2019-04-26 04:00:00	0	0	0
2019-04-26 05:00:00	0	0	0
2019-04-26 06:00:00	0	0	0
2019-04-26 07:00:00	0	0	0
2019-04-26 08:00:00	0	0	0
2019-04-26 09:00:00	0	0	0
2019-04-26 10:00:00	0	0	0
2019-04-26 11:00:00	0	0	0
2019-04-26 12:00:00	0	0	0
2019-04-26 13:00:00	0	0	0
2019-04-26 14:00:00	0	0	0
2019-04-26 15:00:00	0	0	0
2019-04-26 16:00:00	0	0	0
2019-04-26 17:00:00	0	0	0
2019-04-26 18:00:00	0	0	0
2019-04-26 19:00:00	0	0	0
2019-04-26 20:00:00	0	0	0
2019-04-26 21:00:00	0	0	0
2019-04-26 22:00:00	0	0	0
2019-04-26 23:00:00	0	0	0
2019-04-27 00:00:00	0	0	0
2019-04-27 01:00:00	0	0	0
2019-04-27 02:00:00	0	0	0
2019-04-27 03:00:00	0	0	0
2019-04-27 04:00:00	0	0	0
2019-04-27 05:00:00	0	0	0
2019-04-27 06:00:00	0	0	0
2019-04-27 07:00:00	0	0	0
2019-04-27 08:00:00	0	0	0
2019-04-27 09:00:00	0	0	0
2019-04-27 10:00:00	0	0	0
2019-04-27 11:00:00	0	0	0
2019-04-27 12:00:00	0	0	0
2019-04-27 13:00:00	0	0	0
2019-04-27 14:00:00	0	0	0
2019-04-27 15:00:00	0	0	0
2019-04-27 16:00:00	0	0	0
2019-04-27 17:00:00	0	0	0
2019-04-27 18:00:00	0	0	0
2019-04-27 19:00:00	0	0	0
2019-04-27 20:00:00	0	0	0
2019-04-27 21:00:00	0	0	0
2019-04-27 22:00:00	0	0	0
2019-04-27 23:00:00	0	0	0
2019-04-28 00:00:00	0	0	0
2019-04-28 01:00:00	0	0	0
2019-04-28 02:00:00	0	0	0
2019-04-28 03:00:00	0	0	0
2019-04-28 04:00:00	0	0	0
2019-04-28 05:00:00	0	0	0
2019-04-28 06:00:00	0	0	0
2019-04-28 07:00:00	0	0	0
2019-04-28 08:00:00	0	0	0
2019-04-28 09:00:00	0	0	0
2019-04-28 10:00:00	0	0	0
2019-04-28 11:00:00	0	0	0
2019-04-28 12:00:00	0	0	0
2019-04-28 13:00:00	0	0	0
2019-04-28 14:00:00	0	0	0
2019-04-28 15:00:00	0	0	0
2019-04-28 16:00:00	0	0	0
2019-04-28 17:00:00	0	0	0
2019-04-28 18:00:00	0	0	0
2019-04-28 19:00:00	0	0	0
2019-04-28 20:00:00	0	0	0
2019-04-28 21:00:00	0	0	0
2019-04-28 22:00:00	0	0	0
2019-04-28 23:00:00	0	0	0
2019-04-29 00:00:00	0	0	0
2019-04-29 01:00:00	0	0	0
2019-04-29 02:00:00	0	0	0
2019-04-29 03:00:00	0	0	0
2019-04-29 04:00:00	0	0	0
2019-04-29 05:00:00	0	0	0
2019-04-29 06:00:00	0	0	0
2019-04-29 07:00:00	0	0	0
2019-04-29 08:00:00	0	0	0
2019-04-29 09:00:00	0	0	0
2019-04-29 10:00:00	0	0	0
2019-04-29 11:00:00	0	0	0
2019-04-29 12:00:00	0	0	0
2019-04-29 13:00:00	0	0	0
2019-04-29 14:00:00	0	0	0
2019-04-29 15:00:00	0	0	0
2019-04-29 16:00:00	0	0	0
2019-04-29 17:00:00	0	0	0
2019-04-29 18:00:00	0	0	0
2019-04-29 19:00:00	0	0	0
2019-04-29 20:00:00	0	0	0
2019-04-29 21:00:00	0	0	0
2019-04-29 22:00:00	0	0	0
2019-04-29 23:00:00	0	0	0
2019-04-30 00:00:00	0	0	0
2019-04-30 01:00:00	0	0	0
2019-04-30 02:00:00	0	0	0
2019-04-30 03:00:00	0	0	0
2019-04-30 04:00:00	0	0	0
2019-04-30 05:00:00	0	0	0
2019-04-30 06:00:00	0	0	0
2019-04-30 07:00:00	0	0	0
2019-04-30 08:00:00	0	0	0
2019-04-30 09:00:00	0	0	0
2019-04-30 10:00:00	0	0	0
2019-04-30 11:00:00	0	0	0
2019-04-30 12:00:00	0	0	0
2019-04-30 13:00:00	0	0	0
2019-04-30 14:00:00	0	0	0
2019-04-30 15:00:00	0	0	0
2019-04-30 16:00:00	0	0	0
2019-04-30 17:00:00	0	0	0
2019-04-30 18:00:00	0	0	0
2019-04-30 19:00:00	0	0	0
2019-04-30 20:00:00	0	0	0
2019-04-30 21:00:00	0	0	0
2019-04-30 22:00:00	0	0	0
2019-04-30 23:00:00	0	0	0
2019-05-01 00:00:00	0	0	0

[truncated: 75 more sheets: PM 02142 01, PM 02142 04, PM 02151 01, PM 02151 07, PM 02151 08, PM 02152 01, PM 02152 04, PM 02160 04, PM 02160 041, PM 02160 05, PM 02160 06, PM 02180 01, PM 02180 02, PM 02180 04, PM 02190 01, PM 02190 06, PM 02190 07, PM 02190 08, PM 02201 041, PM 02201 042 …]
