# Supplementary material for: Traffic light optimization using non-dominated sorting genetic algorithm (NSGA2)
Source: Sci Rep. 2023 Sep 20;13:15550. doi: 10.1038/s41598-023-38884-2 (PMC10511403; doi:10.1038/s41598-023-38884-2)
Supplement: Supplementary file 1 — Supplementary Information. [file 41598_2023_38884_MOESM1_ESM.zip › dadosBHTrans/dados BHTrans 2019/xls/Resumo.xls]

## Sheet: Nao Conta
Controlador	Localizacao	Detectores
216	Bias Fortes / Goitacazes	6,9
217	SÃ£o Paulo / Goitacazes	1,2,3,4,5,6,7,8
214	Guaranis / Tupis	1,2,3,4,5,6,7,8,9,10,11,12
215	Curitiba / TamÃ³ios	1,2,3,4,5,6,7,8,9,10,11,12,13,14
212	Ouro Preto / Goitacazes	1,2,3,4,5
210	Amazonas / SÃ£o Paulo / TamÃ³ios	1,2,3,4,5,6,7,8,9,10
211	OlegÃ¡rio Maciel / Tupis	1,2,3,4,5
218	OlegÃ¡rio Maciel / Goitacazes	3,6
219	Amazonas/ ParanÃ¡ / Padre Belchior	1,2,3,4,5,6,7,8,9
132	ParanÃ¡ / CarijÃ³s	1,2,3,4,5,6,7,8
131	Guarani / CarijÃ³s	1,2,4,5,6
130	OlegÃ¡rio Maciel / CarijÃ³s	4
707	Bias Fortes / PraÃ§a da Liberdade	1,2,3,4,5,6,7
525	Amazonas / Juiz de Fora	3
914	Contorno / Professor Moraes	8,9,10,11
818	Afonso Pena / GetÃºlio Vargas	1,2,3,4,5,6,8,9,10,11,12,13
819	Contorno / EstevÃ£o Pinto	1,2,3
1014	TESTE - ItajubÃ¡ / Pouso Alegre - GPRS
403	Contorno / Floresta	11
402	Contorno / ItajubÃ¡	4
401	ItajubÃ¡ / Pouso Alegre	2,5,6
811	Contorno / Bernardo GuimarÃ£es	1,3
813	Afonso Pena/ Bernardo Monteiro/ Professor Moraes	1,2,3,11
815	ClÃ¡udio Manoel / Pernambuco	5
817	Rio Grande do Norte / ClÃ¡udio Manoel	1,2,3,4,4,5,5,6
719	Bahia / Fernandes Tourinho	1,2,3,4,5,6
718	Fernandes Tourinho / EspirÃ­to Santo	1,2
717	Contorno / Fernandes Tourinho	5
716	Rua TomÃ© de Souza / Bahia	1,2,3,7
714	CristovÃ£o Colombo / Sergipe	1,2,3
711	Rio de Janeiro / Prof. AntÃ´nio Aleixo	9,10,11,12
710	Santa Rita DurÃ£o / Sergipe	1,2,3,4
120	CaetÃ©s / EspÃ­rito Santo	1,2,3,4
121	Amazonas / Bahia / CaetÃ©s	1,2,3,4,5,6,7,8
122	Andradas / CaetÃ©s (Parque Municipal)	1,2,3,4,5,6,7,8,9,10,11,12,13
124	TupinambÃ¡s / Rio Grande do Sul	1,2,3,4,5,6,7,8,9,10,11,12
125	OlegÃ¡rio Maciel / CaetÃ©s	1,2,3,4,5,6,7,8,9,10
126	TupinambÃ¡s / Guarani	1,2,3,4,5,6,7,8
127	ParanÃ¡ / TupinambÃ¡s	1,2,3,4,5,6,7,8,9,10,11
128	TupinambÃ¡s / Curitiba	1,2,3,4,5,6,7,8
129	Amazonas / EspÃ­rito Santo	1,2,3,4,5,6,7,8,9,10
528	Juiz de Fora / Martin de Carvalho	1,2,3,4,5
416	Ezequiel Dias / Ãlvaro Celso	3,4,5,6,7,8,9
829	Afonso Pena / Inconfidentes (1Âº.G.I.)	3,7,8
828	Professor Moraes / Inconfidentes	4
530	Amazonas / Andrade Neves / ChapecÃ³	1,2,3,4,5,6,7,8,9,10,11,12,13,14
825	Contorno / Santa Rita DurÃ£o	9
824	Afonso Pena / Santa Rita DurÃ£o	1,2,3,4,5,6,7
827	GetÃºlio Vargas / Rio Grande do Norte	5
826	EstevÃ£o Pinto / Monte Alegre	4,5
821	Santa Rita DurÃ£o / ParaÃ­ba	4,6
925	Sra. do Carmo / Chevrolet Hall - C/B (Pista Externa)	1,3,4,5,6
823	GetÃºlio Vargas / Professor Moraes	1,2,3,4,5,6,7,8,9,10,11,12
822	Rio Grande do Norte / Santa Rita DurÃ£o	1,2,5
319	Augusto de Lima / Curitiba	1,2,3,4,5,6,9
318	Afonso Pena / Alvares Cabral	1,2,3,9,10,11,12
708	CristÃ³vÃ£o Colombo / Santa Rita DurÃ£o	1,2,3,4,5,6,7,8,9,10,11,12,13
313	Afonso Pena / Bahia	1,2,3,4,5,6,7,8,9,10,11,12,13
312	EspÃ­rito Santo / Tupis	1,2,3
311	Bahia / TamÃ³ios	1,2,3,4
310	Afonso Pena / EspÃ­rito Santo / TamÃ³ios	1,2,3,4,5,6,7,8,9,10,11,12,13,14
316	Bahia / Goitacazes	1,2,3
315	EspÃ­rito Santo / Goitacazes	1,2
314	Rio de Janeiro (Shopping Cidade)	1
115	Bahia pedestre	1,2,3,4,9,10,11,12,13
114	Santos Dumont / EspÃ­rito Santo	9,10,11,12
117	ParanÃ¡ / CaetÃ©s	1,2,3,4,8,9,10,11
111	Curitiba / Guaicurus	1,2,3,4,5,6,7,8,9
110	Paulo de Frontim / Guarani	3,4,5,6,7
113	Rio de Janeiro / Guaicurus	1,2,3,4,5,6,7,8,9,10,11
112	Santos Dumont / SÃ£o Paulo	1,2,3,4,5,6,7,8,9,10,11,12,13,14,15
119	CaetÃ©s / SÃ£o Paulo	1,2,3,4,5,6
118	Afonso Pena / CaetÃ©s	1,2,9
834	Afonso Pena / Ouro Fino	6,7,8
835	Afonso Pena / Mestre Lucas / Trifana	1,2
922	Nossa Senhora do Carmo / Uruguai	1,2,3,4,5,6,7,8,9,10,11,12,13
524	Contorno / Turquesa	5
428	Alfredo Balena / Otoni (Hospital das ClÃ­nicas)	3,5
526	Contorno / CuiabÃ¡	1,2,3,4,5
527	Amazonas / Martin de Carvalho	1,2,5
520	Amazonas / AimorÃ©s / Araguari	9,10,11
521	Amazonas / Barbacena	9,10,11,12
522	Amazonas / GonÃ§alves Dias	1,2,3,4,6,7,8,9,10
523	Barbacena / GonÃ§alves Dias / Araguari	1,2,3,7,9
915	Contorno / Antero da Silveira	4,5,9
420	Francisco Sales / Bernardo Monteiro	2,3,4,5,6,7,8,9,10
422	Alfredo Balena / Francisco Sales	1,2,3,4,5,6,7,8,9,10,11,12,13
911	Contorno / Alagoas	4,5,6,9,12
424	Alfredo Balena / Bernardo Monteiro	1,2,3,5,6,7,8,9,10
913	Contorno / Nossa Senhora do Carmo	4
912	Contorno / CristovÃ£o Colombo	4,5
308	Andradas / Assis Chateaubriand	5,6
301	Afonso Pena / SÃ£o Paulo / TupinambÃ¡s	1,2,3,4,5,6,7,8,9,10,11
302	Bahia / TupinambÃ¡s	4
303	Andradas / TupinambÃ¡s	1,2,3,4,5,6,7,8,9,10,11,12
304	SÃ£o Paulo / CarijÃ³s	1,2,3,4
305	Afonso Pena / Amazonas (PraÃ§a 7)	1,2,3,4,5,6,7,8,9,10,11,12,13,14,15
306	EspÃ­rto Santo / CarijÃ³s	1,2,3
307	Bahia / CarijÃ³s	1,2,3,4,5,6,7,8
920	Senhora do Carmo / Cristina (Pedestre)	1,2,3,4
108	Andradas / Guaicurus	5,11,12,13,14
109	Contorno / Paulo de Frontin (sentido Barro Preto)	1,2,3,4,5
921	Rio Verde / GrÃ£o Mogol	1
103	Oiapoque / SÃ£o Paulo	1,2,3,4,5,6,7,8
101	Contorno / 21 de Abril	1,2,3,4,5,6,7,8,9
107	Bahia / Guaicurus	1,2,3,4,5,6,7,8,9,10,11,12,13
104	Contorno / EspÃ­rito Santo (PraÃ§a da EstaÃ§Ã£o)	1,2,3,4,5,6,7
105	Contorno / Bahia	1,2,3,4,5
903	Sergipe / AntÃ´nio de Albuquerque	7,10
901	CristovÃ£o Colombo / Alagoas	1,2,3,4,5,6
906	Levindo Lopes x Fernandes Tourinho	3
907	Fernandes Tourinho / Sergipe	1,2,3
904	Alagoas / Antonio de Albuquerque	1,2
905	CristovÃ£o Colombo / Getulio Vargas	1,2,3,4,5,6,7,8
924	Uruguai / CalifÃ³rnia	3
908	Getulio Vargas / Alagoas	1,2,3,4,5,6,7,8,9,10
909	Contorno / Leopoldina	3
532	Contorno / Juiz de Fora / Almirante Alexandrino	1,2
519	Barbacena / Paracatu	1,2,3,4
1015	TESTE - Contorno / Floresta - GPRS
434	Travessia de Pedestres	1,2,3,4,5,6,7,8,9
432	Francisco Sales / MaranhÃ£o	1,2,3,4,5,6,7
514	Paracatu / Guajajaras	1,2,3,4,5,6,7,8,9,10
430	Brasil / Francisco Sales	1,2,3,3,4,5,6,7,8
516	Amazonas / Timbiras	9
623	OlegÃ¡rio Maciel / Santos Barreto	4
620	R. Santa Catarina / R. Felipe dos Santos	1,2,3,4
626	Contorno / Raja Gabaglia	1,2,3
624	Ãlvares Cabral / Matias Cardoso (Pedestre)	1,2,3,7,8
629	Contorno / Prudente de Moraes	3
628	Contorno / Santa Catarina	1,2,3,4,5,6,7,8,9,10,11,12,13
331	Bahia / Timbiras	1,2,3
330	Ãlvares Cabral / EspÃ­rito Santo / Timbiras	1,1,2,2,3,3,4
332	Sergipe / Timbiras	1,2,3,4,5,6
506	Augusto de Lima / Ouro Preto	1,2,3,4,5,6,7,8
507	Augusto de Lima / Mato Grosso (C/B)	1,2,3,4,5,6,7,8,9
505	Augusto de Lima / Paracatu	1,2,3,4,5,6,7,8,9
502	Contorno/ Tereza Cristina/ Barbacena (Calafate)	1,2,3,4,5,6,8,9,10
706	Brasil / Claudio Manoel / Sergipe (PraÃ§a da Liberdade)	3,4
501	Contorno / Uberaba (Centro)	1,2,3,4,5,6,7,8,9,10
633	Raja Gabaglia / JosafÃ¡ Belo	1,2,4,5,6,7,8,9
701	Bias Fortes / EspÃ­rito Santo / GonÃ§alves Dias	1,2,3,4,5,6,7,8,10,11
702	Bahia / Bernardo GuimarÃ£es	1,2,3,4,5,6,7,8,9,10,11,12
229	Amazonas / Rio Grande do Sul	1,2,3,4,5,6,7,8,9
228	B. Fortes / Raul Soares - Pista Int. (Liberdade)	1,2,3,4,5,6,7,8,9,10,11
227	Augusto de Lima / Santa Catarina	1,2,3,4,5,6,7,8,9,10
226	Raul Soares / Aug. de Lima - Pista Ext. (B. Preto)	1,2,3,4,5,6,7,8,9,10
224	Curitiba / Padre Belchior	1,2
223	Amazonas / Raul Soares (Mercado Central)	1,2,3,4,5,6,7,8
222	Augusto de Lima / Rio Grande do Sul	1,2,3,4,5,6,7
221	Amazonas / Santa Catarina	1,2,3,4,5,6,7,8,9
220	Bias Fortes / Raul Soares Pista Int.(Elevado)	1,2,3,4,5,6,7,8
724	Prudente de Moraes / Carvalho de Almeida	1,2,3,5,6
720	Prudente de Moraes / Joaquim Murtinho	1,2,3,4,5,6,7
605	OlegÃ¡rio Maciel / Bernardo GuimarÃ£es	1,2,3,4,5,6,7,8,9,10,11
607	OlegÃ¡rio Maciel / GonÃ§alves Dias	2
606	Ãlvares Cabral / SÃ£o Paulo	5,6,7,9,10,11
601	Bias Fortes / Timbiras	1,2,3,4,5,6,7,8,9,10,11,12,13
603	Bias Fortes / SÃ£o Paulo	4,6
609	SÃ£o Paulo / GonÃ§alves Dias	2,4,5,7,8,9,10,11,12
1012	TESTE - Contorno / ItajubÃ¡ - GPRS
919	Major Lopes / Rio Verde	1,2,3,4
234	Ouro Preto / Tupis	1,2,3,5,6,7,8
230	OlegÃ¡rio Maciel / Guajajaras	1,2,3,4,5,6,7,8,9,10
231	Bias Fortes / Guajajaras	1,2,3,4,5,6,7,8,9
233	Timbiras / Santa Catarina	4,5,6,7,8,9,10,11
1013	TESTE - Contorno / SapucaÃ­ (Viaduto da Floresta) - GPRS
322	Augusto de Lima / EspÃ­rito Santo	1,2,3,4,5,6,7,8,9
323	Augusto de Lima / Bahia	1,2,3,4,5,6,7,8,9
320	Augusto de Lima / SÃ£o Paulo	2,3,7,9,10,11
321	Augusto de Lima / Rio de Janeiro	1,2,3,4,5,6,7,8,9,10,11
326	Bahia / Guajajaras	2,6
327	JoÃ£o Pinheiro / Guajajaras	1,2,3,5,6,7,8,9,10,11,12,13
324	Augusto de Lima / JoÃ£o Pinheiro / GoiÃ¡s	6,7,9,10,11,12
325	Alfredo Balena (em frente ao HPS)	1,2
328	Afonso Pena / CarandaÃ­	1,1,2,2,3,3,4,4,5,8,9,10
329	CarandaÃ­ / Alfredo Balena / Pernambuco	4
201	Contorno / Paracatu (Calafate)	1,2,3,4,5,6,7,8,9,10
203	Contorno / Araguari	1,2,3,4,5,6,7,8,9
619	OlegÃ¡rio Maciel / Prof. AntÃ´nio Aleixo	1,2,3,4,5,6,7,8,9,10
205	OlegÃ¡rio Maciel / TamÃ³ios	1,2,3,4,5,6,7,8,9
204	Mato Grosso / TamÃ³ios	1,2,3,4,5,6,7,8,9,10
207	TamÃ³ios / Guaranis	1,2,3,4,5,6,7,8,9,10,11
206	Bias Fortes / Tupis	1,2,3,4,5,6,7,8,9
209	Paracatu / Tupis	1,2,3,4,5,6,7,8,9
611	Barbacena / Alvarenga Peixoto	5
616	Rodrigues Caldas (AssemblÃ©ia Legislativa)	7
614	Ãlvares Cabral / OlegÃ¡rio Maciel	1,2,3,4,5,6,7,8
923	Uruguai / GrÃ£o Mogol	1,2,3,4,5,6
703	JoÃ£o Pinheiro / PraÃ§a da Liberdade	1,2,3,4,5,6,7,8,9
515	Araguari / Timbiras	3,4,5
809	Afonso Pena / Rio Grande do Norte	5,6,7,8
808	Brasil / Bernardo GuimarÃ£es / Pernambuco	5,6,7
803	CarandaÃ­ / Rio Grande do Norte	1,2,3,4,5,6,7,8,9
802	Brasil / CarandaÃ­	5
801	Brasil / CearÃ¡ (Lourdes)	4,5
806	Bernardo Monteiro / AimorÃ©s	1,2,3
804	Afonso Pena / Brasil	1,2,3,8,9,10

## Sheet: Contagem Alta
Controlador	Localizacao	Detectores
216	Bias Fortes / Goitacazes	5,8
623	OlegÃ¡rio Maciel / Santos Barreto	5
319	Augusto de Lima / Curitiba	7
318	Afonso Pena / Alvares Cabral	4,5,6,7
212	Ouro Preto / Goitacazes	8
626	Contorno / Raja Gabaglia	4,5
625	Contorno / AndrÃ© Cavalcanti	2,6,7
604	Ãlvares Cabral / Bias Fortes	4,5,6,7,8,9
608	Ãlvares Cabral / GonÃ§alves Dias / Curitiba	2,4
705	Bias Fortes / Bahia	4,5,6,7
706	Brasil / Claudio Manoel / Sergipe (Santa EfigÃªnia)	2,5
609	SÃ£o Paulo / GonÃ§alves Dias	1
607	OlegÃ¡rio Maciel / GonÃ§alves Dias	4,5
218	OlegÃ¡rio Maciel / Goitacazes	7,8,9
130	OlegÃ¡rio Maciel / CarijÃ³s	5
532	Contorno / Juiz de Fora / Almirante Alexandrino	5,6,7
801	Brasil / CearÃ¡ (Lourdes)	3
627	Contorno / OlegÃ¡rio Maciel	6,7
621	Prof. AntÃ´nio Aleixo / Marilia de Dirceu	1
118	Afonso Pena / CaetÃ©s	7
402	Contorno / ItajubÃ¡	1,2,5
832	Afonso Pena / Contorno	5,10,11,12
833	Afonso Pena / Bernardo Figueiredo	5
831	Professor Moraes / TomÃ© de Souza	7
835	Afonso Pena / Mestre Lucas / Trifana	8,9,10
524	Contorno / Turquesa	6
320	Augusto de Lima / SÃ£o Paulo	4,5,6,8,12,13
911	Contorno / Alagoas	1,2,3,7,8,10,11
520	Amazonas / AimorÃ©s / Araguari	5,6,7,8
521	Amazonas / Barbacena	6,7,8
324	Augusto de Lima / JoÃ£o Pinheiro / GoiÃ¡s	4,5,8
523	Barbacena / GonÃ§alves Dias / Araguari	4,10
810	Av. GetÃºlio Vargas/ GonÃ§alves Dias	9
326	Bahia / Guajajaras	5
812	Brasil / Alagoas	3
813	Afonso Pena/ Bernardo Monteiro/ Professor Moraes	6,8,9,10
814	ClÃ¡udio Manoel / Alagoas	4,5
815	ClÃ¡udio Manoel / Pernambuco	4
913	Contorno / Nossa Senhora do Carmo	1,2,3
426	Alfredo Balena / PraÃ§a Hugo Werneck	4,5
630	Raja Gabaglia / Ludgero Dolabella	1,4,5,6
309	TamÃ³ios / Rio de Janeiro	3
527	Amazonas / Martin de Carvalho	6
917	Nossa Senhora do Carmo / Montes Claros	3,5
610	Araguari / Alvarenga Peixoto	4,5
616	Rodrigues Caldas (AssemblÃ©ia Legislativa)	3,6
329	CarandaÃ­ / Alfredo Balena / Pernambuco	5
330	Ãlvares Cabral / EspÃ­rito Santo / Timbiras	5,6,7,8,9,9
120	CaetÃ©s / EspÃ­rito Santo	6,7
915	Contorno / Antero da Silveira	1,2,7,8
108	Andradas / Guaicurus	3
333	Timbiras / Alagoas	7
914	Contorno / Professor Moraes	1,2,3
606	Ãlvares Cabral / SÃ£o Paulo	4
222	Augusto de Lima / Rio Grande do Sul	8,9,10
903	Sergipe / AntÃ´nio de Albuquerque	1,2,4,6,9
916	Major Lopes / Lavras	1,2,4,5,7
906	Levindo Lopes x Fernandes Tourinho	1,2
904	Alagoas / Antonio de Albuquerque	3
302	Bahia / TupinambÃ¡s	2,3
807	Contorno / GetÃºlio Vargas / Ouro	5,6,8
909	Contorno / Leopoldina	1,2,5,6,7,8,9,10
722	Contorno / EspirÃ­to Santo	1,6,8
910	Contorno / GetÃºlio Vargas	1,2,3,4,5,6,7,8
924	Uruguai / CalifÃ³rnia	1,2,4
808	Brasil / Bernardo GuimarÃ£es / Pernambuco	3,4
829	Afonso Pena / Inconfidentes (1Âº.G.I.)	1,5
723	Contorno / Bahia	4,5
721	Contorno / Joaquim Murtinho	2
511	Araguari / Guajajaras	4
920	Senhora do Carmo / Rio Verde	5,7,8,9,11
827	GetÃºlio Vargas / Rio Grande do Norte	6,7,8
912	Contorno / CristovÃ£o Colombo	2,8
821	Santa Rita DurÃ£o / ParaÃ­ba	5
433	Contorno / CarandaÃ­ / CamÃµes	4,5
804	Afonso Pena / Brasil	5,6,11,12,13

## Sheet: Contagem Baixa
Controlador	Localizacao	Detectores
623	OlegÃ¡rio Maciel / Santos Barreto	7,9
604	Ãlvares Cabral / Bias Fortes	3
318	Afonso Pena / Alvares Cabral	8
212	Mato Grosso / Goitacazes	6,7,9
625	Contorno / AndrÃ© Cavalcanti	5
624	Ãlvares Cabral / Santos Barreto	10
335	JoÃ£o Pinheiro (DETRAN)	1,1
334	Afonso Pena / Timbiras	8
706	Brasil / Claudio Manoel / Sergipe (PraÃ§a da Liberdade)	6
608	Ãlvares Cabral / GonÃ§alves Dias / Curitiba	3
218	OlegÃ¡rio Maciel / Goitacazes	1,2,4,5
131	Guarani / CarijÃ³s	3
130	OlegÃ¡rio Maciel / CarijÃ³s	1,3,6
527	Amazonas / Martin de Carvalho	4
722	Contorno / EspirÃ­to Santo	3
118	Afonso Pena / CaetÃ©s	3,4,5,6,8
832	Afonso Pena / Contorno	3
831	Professor Moraes / TomÃ© de Souza	2
603	Bias Fortes / SÃ£o Paulo	1
834	Afonso Pena / Ouro Fino	4
835	Afonso Pena / Mestre Lucas / Trifana	6,7,11
403	Contorno / Floresta	10
524	Contorno / Turquesa	4,7
717	Contorno / Fernandes Tourinho	10,12
404	Contorno / SapucaÃ­ (Viaduto da Floresta)	6
520	Amazonas / AimorÃ©s / Araguari	3
521	Amazonas / Barbacena	3
324	Augusto de Lima / JoÃ£o Pinheiro / GoiÃ¡s	1,2,3
523	Barbacena / GonÃ§alves Dias / Araguari	5,6,8
810	Av. GetÃºlio Vargas/ GonÃ§alves Dias	1,5,10
811	Contorno / Bernardo GuimarÃ£es	4
917	Nossa Senhora do Carmo / Montes Claros	7
329	CarandaÃ­ / Alfredo Balena / Pernambuco	1
815	ClÃ¡udio Manoel / Pernambuco	1
912	Contorno / CristovÃ£o Colombo	7
630	Raja Gabaglia / Ludgero Dolabella	8
309	TamÃ³ios / Rio de Janeiro	1,4
618	Ãlvares Cabral / Rodrigues Caldas	4,5,6
807	Contorno / GetÃºlio Vargas / Ouro	4
401	ItajubÃ¡ / Pouso Alegre	1,3,4
612	Araguari / Martim de Carvalho	3
613	Dias Adorno / Martim de Carvalho	1
610	Araguari / Alvarenga Peixoto	2,3
611	Barbacena / Alvarenga Peixoto	1,2,4
402	Contorno / ItajubÃ¡	3
711	Espirito Santo / Prof. AntÃ´nio Aleixo	5
615	Araguari / Rodrigues Caldas	3
120	Rio de Janeiro / CaetÃ©s	5
920	Senhora do Carmo / Cristina (Pedestre)	6,10
921	Rio Verde / GrÃ£o Mogol	2
606	Ãlvares Cabral / SÃ£o Paulo	8
903	Sergipe / AntÃ´nio de Albuquerque	3,5,8
821	Santa Rita DurÃ£o / ParaÃ­ba	2
829	Afonso Pena / Inconfidentes (1Âº.G.I.)	6
531	Juiz de Fora / Rodrigues Caldas	2,5
825	Contorno / Santa Rita DurÃ£o	5
802	Brasil / CarandaÃ­	1,4
827	GetÃºlio Vargas / Rio Grande do Norte	3
804	Afonso Pena / Brasil	7
515	Araguari / Timbiras	8
433	Contorno / CarandaÃ­ / CamÃµes	2,3
516	Amazonas / Timbiras	3,4,7
