# Supplementary material for: Traffic light optimization using non-dominated sorting genetic algorithm (NSGA2)
Source: Sci Rep. 2023 Sep 20;13:15550. doi: 10.1038/s41598-023-38884-2 (PMC10511403; doi:10.1038/s41598-023-38884-2)
Supplement: Supplementary file 1 — Supplementary Information. [file 41598_2023_38884_MOESM1_ESM.zip › dadosBHTrans/dados BHTrans 2019/xls/Santo_Ant+óGÇ¥+ô+óGÇ¥-ñnio.xls]

## Sheet: PM 07150 02
Data/Hora	Intensidade(carros/hora)	Ocupacao(%)	Carga(%)
2019-04-01 00:00:00	0	41.33	20.22
2019-04-01 01:00:00	0	42.5	20.5
2019-04-01 02:00:00	0	42.67	20.25
2019-04-01 03:00:00	0	42.34	20.42
2019-04-01 04:00:00	0	42.5	20.42
2019-04-01 05:00:00	0	43.34	20.59
2019-04-01 06:00:00	0	42.5	20.5
2019-04-01 07:00:00	0	42.84	20.42
2019-04-01 08:00:00	0	42.34	20.5
2019-04-01 09:00:00	0	42.42	20.5
2019-04-01 10:00:00	0	42.33	20.42
2019-04-01 11:00:00	0	43.25	20.67
2019-04-01 12:00:00	0	42.33	20.5
2019-04-01 13:00:00	0	43.08	20.58
2019-04-01 14:00:00	0	42.42	20.67
2019-04-01 15:00:00	0	42.33	20.42
2019-04-01 16:00:00	0	43.25	20.67
2019-04-01 17:00:00	0	42.08	20.42
2019-04-01 18:00:00	0	43.33	20.59
2019-04-01 19:00:00	0	42.5	20.42
2019-04-01 20:00:00	0	42.84	20.34
2019-04-01 21:00:00	0	43.25	20.67
2019-04-01 22:00:00	0	42.5	20.5
2019-04-01 23:00:00	0	42.33	20.5
2019-04-02 00:00:00	0	43	20.56
2019-04-02 01:00:00	0	42.33	20.5
2019-04-02 02:00:00	0	43.17	20.58
2019-04-02 03:00:00	0	42.42	20.67
2019-04-02 04:00:00	0	42.34	20.5
2019-04-02 05:00:00	0	43.17	20.67
2019-04-02 06:00:00	0	41.59	20.09
2019-04-02 07:00:00	0	42.25	20.42
2019-04-02 08:00:00	0	42.5	20.25
2019-04-02 09:00:00	0	42.33	20.5
2019-04-02 10:00:00	0	43.17	20.67
2019-04-02 11:00:00	0	41.59	20.08
2019-04-02 12:00:00	0	42.08	20.42
2019-04-02 13:00:00	0	42.5	20.5
2019-04-02 14:00:00	0	42.25	20.25
2019-04-02 15:00:00	0	41.75	20.25
2019-04-02 16:00:00	0	43.42	20.5
2019-04-02 17:00:00	0	41.67	20
2019-04-02 18:00:00	0	42.5	20.5
2019-04-02 19:00:00	0	43.34	20.59
2019-04-02 20:00:00	0	42.34	20.34
2019-04-02 21:00:00	0	42.5	20.42
2019-04-02 22:00:00	0	43.34	20.59
2019-04-02 23:00:00	0	42.5	20.5
2019-04-03 00:00:00	0	42.22	20.33
2019-04-03 01:00:00	0	42.34	20.42
2019-04-03 02:00:00	0	42.5	20.42
2019-04-03 03:00:00	0	43.34	20.67
2019-04-03 04:00:00	0	42.5	20.5
2019-04-03 05:00:00	0	43.42	20.75
2019-04-03 06:00:00	0	42.75	20.59
2019-04-03 07:00:00	0	42.5	20.5
2019-04-03 08:00:00	0	43.33	20.75
2019-04-03 09:00:00	0	42.34	20.42
2019-04-03 10:00:00	0	42.42	20.34
2019-04-03 11:00:00	0	43.08	20.67
2019-04-03 12:00:00	0	42.42	20.5
2019-04-03 13:00:00	0	42.75	20.42
2019-04-03 14:00:00	0	42.67	20.67
2019-04-03 15:00:00	0	41.75	20.09
2019-04-03 16:00:00	0	43.17	20.75
2019-04-03 17:00:00	0	42.42	20.5
2019-04-03 18:00:00	0	42.75	20.42
2019-04-03 19:00:00	0	42.83	20.67
2019-04-03 20:00:00	0	42.33	20.42
2019-04-03 21:00:00	0	43.17	20.67
2019-04-03 22:00:00	0	42.33	20.5
2019-04-03 23:00:00	0	42.33	20.5
2019-04-04 00:00:00	0	42.67	20.67
2019-04-04 01:00:00	0	42.25	20.34
2019-04-04 02:00:00	0	43.5	20.67
2019-04-04 03:00:00	0	42.42	20.5
2019-04-04 04:00:00	0	42.42	20.42
2019-04-04 05:00:00	0	43.5	20.67
2019-04-04 06:00:00	0	42.5	20.5
2019-04-04 07:00:00	0	43.33	20.58
2019-04-04 08:00:00	0	42.5	20.59
2019-04-04 09:00:00	0	42.5	20.5
2019-04-04 10:00:00	0	43.33	20.59
2019-04-04 11:00:00	0	42.5	20.5
2019-04-04 12:00:00	0	42.42	20.42
2019-04-04 13:00:00	0	43.25	20.75
2019-04-04 14:00:00	0	42.5	20.5
2019-04-04 15:00:00	0	43.34	20.59
2019-04-04 16:00:00	0	42.34	20.42
2019-04-04 17:00:00	0	42.5	20.42
2019-04-04 18:00:00	0	43.59	20.67
2019-04-04 19:00:00	0	42.75	20.5
2019-04-04 20:00:00	0	43.34	20.5
2019-04-04 21:00:00	0	42.34	20.5
2019-04-04 22:00:00	0	42.5	20.42
2019-04-04 23:00:00	0	43.34	20.59
2019-04-05 00:00:00	0	43.11	20.44
2019-04-05 01:00:00	0	43.5	20.58
2019-04-05 02:00:00	0	42.34	20.5
2019-04-05 03:00:00	0	42.5	20.42
2019-04-05 04:00:00	0	43.34	20.67
2019-04-05 05:00:00	0	42.34	20.42
2019-04-05 06:00:00	0	43.5	20.58
2019-04-05 07:00:00	0	42.34	20.59
2019-04-05 08:00:00	0	42.34	20.42
2019-04-05 09:00:00	0	43.17	20.67
2019-04-05 10:00:00	0	41.84	19.92
2019-04-05 11:00:00	0	42.5	20.42
2019-04-05 12:00:00	0	42.92	20.42
2019-04-05 13:00:00	0	42.34	20.42
2019-04-05 14:00:00	0	43.34	20.58
2019-04-05 15:00:00	0	42.34	20.59
2019-04-05 16:00:00	0	42.42	20.42
2019-04-05 17:00:00	0	43.34	20.75
2019-04-05 18:00:00	0	42.5	20.5
2019-04-05 19:00:00	0	42.42	20.42
2019-04-05 20:00:00	0	43.25	20.75
2019-04-05 21:00:00	0	42.5	20.5
2019-04-05 22:00:00	0	43.33	20.75
2019-04-05 23:00:00	0	42.34	20.42
2019-04-06 00:00:00	0	43.11	20.56
2019-04-06 01:00:00	0	42.75	20.67
2019-04-06 02:00:00	0	42.42	20.5
2019-04-06 03:00:00	0	43.25	20.59
2019-04-06 04:00:00	0	42.34	20.34
2019-04-06 05:00:00	0	43	20.5
2019-04-06 06:00:00	0	42.75	20.59
2019-04-06 07:00:00	0	42.42	20.5
2019-04-06 08:00:00	0	43.33	20.75
2019-04-06 09:00:00	0	42.34	20.5
2019-04-06 10:00:00	0	43.42	20.58
2019-04-06 11:00:00	0	42.25	20.58
2019-04-06 12:00:00	0	42.25	20.42
2019-04-06 13:00:00	0	43.42	20.67
2019-04-06 14:00:00	0	42.34	20.42
2019-04-06 15:00:00	0	42.75	20.34
2019-04-06 16:00:00	0	42.25	20.5
2019-04-06 17:00:00	0	42.25	20.42
2019-04-06 18:00:00	0	43.42	20.67
2019-04-06 19:00:00	0	42.34	20.5
2019-04-06 20:00:00	0	44.59	21.08
2019-04-06 21:00:00	0	42.5	20.5
2019-04-06 22:00:00	0	42.25	20.42
2019-04-06 23:00:00	0	43.5	20.75
2019-04-07 00:00:00	0	43.45	20.67
2019-04-07 01:00:00	0	43.17	20.67
2019-04-07 02:00:00	0	42.42	20.5
2019-04-07 03:00:00	0	42.83	20.5
2019-04-07 04:00:00	0	43	20.75
2019-04-07 05:00:00	0	42.25	20.5
2019-04-07 06:00:00	0	43.25	20.67
2019-04-07 07:00:00	0	42.33	20.42
2019-04-07 08:00:00	0	42.75	20.42
2019-04-07 09:00:00	0	42.83	20.67
2019-04-07 10:00:00	0	42.08	20.5
2019-04-07 11:00:00	0	43.25	20.75
2019-04-07 12:00:00	0	42.34	20.42
2019-04-07 13:00:00	0	43.34	20.59
2019-04-07 14:00:00	0	42.34	20.42
2019-04-07 15:00:00	0	42.5	20.42
2019-04-07 16:00:00	0	43.34	20.59
2019-04-07 17:00:00	0	42.5	20.42
2019-04-07 18:00:00	0	43.34	20.59
2019-04-07 19:00:00	0	42.34	20.34
2019-04-07 20:00:00	0	43.75	20.5
2019-04-07 21:00:00	0	43.34	20.59
2019-04-07 22:00:00	0	42.34	20.42
2019-04-07 23:00:00	0	43.17	20.59
2019-04-08 00:00:00	0	41.78	20.22
2019-04-08 01:00:00	0	42.5	20.42
2019-04-08 02:00:00	0	42.59	20.34
2019-04-08 03:00:00	0	42.34	20.17
2019-04-08 04:00:00	0	43.5	20.67
2019-04-08 05:00:00	0	42.34	20.42
2019-04-08 06:00:00	0	42.42	20.5
2019-04-08 07:00:00	0	43.25	20.67
2019-04-08 08:00:00	0	42.34	20.42
2019-04-08 09:00:00	0	43.17	20.67
2019-04-08 10:00:00	0	42.75	20.58
2019-04-08 11:00:00	0	42.33	20.42
2019-04-08 12:00:00	0	43.5	20.75
2019-04-08 13:00:00	0	42.5	20.5
2019-04-08 14:00:00	0	43.33	20.59
2019-04-08 15:00:00	0	42.42	20.58
2019-04-08 16:00:00	0	42.33	20.5
2019-04-08 17:00:00	0	43.42	20.75
2019-04-08 18:00:00	0	42.33	20.5
2019-04-08 19:00:00	0	42.5	20.5
2019-04-08 20:00:00	0	43.92	20.83
2019-04-08 21:00:00	0	42.59	20.42
2019-04-08 22:00:00	0	42.83	20.5
2019-04-08 23:00:00	0	42.75	20.67
2019-04-09 00:00:00	0	43.33	20.67
2019-04-09 01:00:00	0	43.5	20.75
2019-04-09 02:00:00	0	42.5	20.5
2019-04-09 03:00:00	0	43.5	20.58
2019-04-09 04:00:00	0	42.5	20.67
2019-04-09 05:00:00	0	42.42	20.5
2019-04-09 06:00:00	0	43.08	20.58
2019-04-09 07:00:00	0	42.5	20.5
2019-04-09 08:00:00	0	43	20.67
2019-04-09 09:00:00	0	42.59	20.58
2019-04-09 10:00:00	0	42.59	20.42
2019-04-09 11:00:00	0	43.08	20.67
2019-04-09 12:00:00	0	42.42	20.42
2019-04-09 13:00:00	0	42.84	20.34
2019-04-09 14:00:00	0	42.34	20.25
2019-04-09 15:00:00	0	42.34	20.42
2019-04-09 16:00:00	0	43.34	20.67
2019-04-09 17:00:00	0	41.59	19.84
2019-04-09 18:00:00	0	42.5	20.5
2019-04-09 19:00:00	0	43.34	20.67
2019-04-09 20:00:00	0	42.34	20.5
2019-04-09 21:00:00	0	43.5	20.67
2019-04-09 22:00:00	0	42.34	20.5
2019-04-09 23:00:00	0	42.5	20.5
2019-04-10 00:00:00	0	42.89	20.44
2019-04-10 01:00:00	0	42.34	20.34
2019-04-10 02:00:00	0	42.5	20.42
2019-04-10 03:00:00	0	43.34	20.67
2019-04-10 04:00:00	0	42.59	20.5
2019-04-10 05:00:00	0	44.17	20.75
2019-04-10 06:00:00	0	42.34	20.42
2019-04-10 07:00:00	0	42.83	20.5
2019-04-10 08:00:00	0	42.75	20.67
2019-04-10 09:00:00	0	42.25	20.42
2019-04-10 10:00:00	0	43.5	20.67
2019-04-10 11:00:00	0	42.34	20.42
2019-04-10 12:00:00	0	42.25	20.5
2019-04-10 13:00:00	0	43.42	20.75
2019-04-10 14:00:00	0	42.34	20.42
2019-04-10 15:00:00	0	42.75	20.25
2019-04-10 16:00:00	0	42.5	20.58
2019-04-10 17:00:00	0	42.25	20.5
2019-04-10 18:00:00	0	43.42	20.67
2019-04-10 19:00:00	0	42.34	20.5
2019-04-10 20:00:00	0	43.42	20.75
2019-04-10 21:00:00	0	42.25	20.5
2019-04-10 22:00:00	0	42.25	20.5
2019-04-10 23:00:00	0	43.5	20.75
2019-04-11 00:00:00	0	44.67	21.11
2019-04-11 01:00:00	0	43.42	20.75
2019-04-11 02:00:00	0	42.5	20.5
2019-04-11 03:00:00	0	42.5	20.5
2019-04-11 04:00:00	0	43.5	20.75
2019-04-11 05:00:00	0	42.59	20.5
2019-04-11 06:00:00	0	43.75	20.75
2019-04-11 07:00:00	0	42.5	20.5
2019-04-11 08:00:00	0	42.33	20.5
2019-04-11 09:00:00	0	43.42	20.75
2019-04-11 10:00:00	0	42.33	20.5
2019-04-11 11:00:00	0	43.17	20.75
2019-04-11 12:00:00	0	42.42	20.5
2019-04-11 13:00:00	0	42.75	20.5
2019-04-11 14:00:00	0	42.92	20.67
2019-04-11 15:00:00	0	42.33	20.5
2019-04-11 16:00:00	0	43.17	20.75
2019-04-11 17:00:00	0	42.75	20.5
2019-04-11 18:00:00	0	42.67	20.5
2019-04-11 19:00:00	0	43.42	20.67
2019-04-11 20:00:00	0	42.33	20.5
2019-04-11 21:00:00	0	43.17	20.75
2019-04-11 22:00:00	0	42.42	20.5
2019-04-11 23:00:00	0	42.33	20.5
2019-04-12 00:00:00	0	42.89	20.67
2019-04-12 01:00:00	0	42.5	20.5
2019-04-12 02:00:00	0	43.33	20.67
2019-04-12 03:00:00	0	42.5	20.42
2019-04-12 04:00:00	0	42.42	20.5
2019-04-12 05:00:00	0	43.25	20.67
2019-04-12 06:00:00	0	42.5	20.42
2019-04-12 07:00:00	0	43.33	20.67
2019-04-12 08:00:00	0	42.5	20.58
2019-04-12 09:00:00	0	42.42	20.34
2019-04-12 10:00:00	0	43.25	20.75
2019-04-12 11:00:00	0	42.5	20.5
2019-04-12 12:00:00	0	43.17	20.59
2019-04-12 13:00:00	0	42.34	20.5
2019-04-12 14:00:00	0	42.59	20.42
2019-04-12 15:00:00	0	43.25	20.67
2019-04-12 16:00:00	0	42.5	20.5
2019-04-12 17:00:00	0	41.92	19.08
2019-04-12 18:00:00	0	42.5	20.59
2019-04-12 19:00:00	0	42.42	20.42
2019-04-12 20:00:00	0	43.5	20.67
2019-04-12 21:00:00	0	42.75	20.5
2019-04-12 22:00:00	0	42.42	20.42
2019-04-12 23:00:00	0	43.25	20.67
2019-04-13 00:00:00	0	43.11	20.67
2019-04-13 01:00:00	0	43.33	20.67
2019-04-13 02:00:00	0	42.5	20.42
2019-04-13 03:00:00	0	42.42	20.42
2019-04-13 04:00:00	0	43.25	20.67
2019-04-13 05:00:00	0	42.5	20.5
2019-04-13 06:00:00	0	43.33	20.67
2019-04-13 07:00:00	0	42.42	20.5
2019-04-13 08:00:00	0	42.42	20.42
2019-04-13 09:00:00	0	43.25	20.67
2019-04-13 10:00:00	0	42.5	20.42
2019-04-13 11:00:00	0	43.33	20.59
2019-04-13 12:00:00	0	42.5	20.5
2019-04-13 13:00:00	0	42.42	20.42
2019-04-13 14:00:00	0	43.25	20.67
2019-04-13 15:00:00	0	42.25	20.5
2019-04-13 16:00:00	0	43.17	20.75
2019-04-13 17:00:00	0	42.42	20.5
2019-04-13 18:00:00	0	42.33	20.5
2019-04-13 19:00:00	0	43.42	20.75
2019-04-13 20:00:00	0	43.59	21
2019-04-13 21:00:00	0	43.17	20.67
2019-04-13 22:00:00	0	42.42	20.58
2019-04-13 23:00:00	0	42.33	20.42
2019-04-14 00:00:00	0	43.22	20.56
2019-04-14 01:00:00	0	42.33	20.5
2019-04-14 02:00:00	0	43.5	20.67
2019-04-14 03:00:00	0	42.75	20.58
2019-04-14 04:00:00	0	42.67	20.5
2019-04-14 05:00:00	0	43.42	20.67
2019-04-14 06:00:00	0	42.59	20.5
2019-04-14 07:00:00	0	43.17	20.67
2019-04-14 08:00:00	0	42.75	20.5
2019-04-14 09:00:00	0	42.33	20.5
2019-04-14 10:00:00	0	43.42	20.75
2019-04-14 11:00:00	0	42.33	20.5
2019-04-14 12:00:00	0	43.42	20.75
2019-04-14 13:00:00	0	42.25	20.5
2019-04-14 14:00:00	0	42.25	20.42
2019-04-14 15:00:00	0	43.42	20.67
2019-04-14 16:00:00	0	42.34	20.42
2019-04-14 17:00:00	0	43.42	20.75
2019-04-14 18:00:00	0	42.25	20.5
2019-04-14 19:00:00	0	42.25	20.5
2019-04-14 20:00:00	0	44.17	20.83
2019-04-14 21:00:00	0	42.59	20.5
2019-04-14 22:00:00	0	43.42	20.75
2019-04-14 23:00:00	0	42.25	20.5
2019-04-15 00:00:00	0	43	20.67
2019-04-15 01:00:00	0	43.42	20.75
2019-04-15 02:00:00	0	41.84	20.25
2019-04-15 03:00:00	0	42.42	20.33
2019-04-15 04:00:00	0	43.75	20.83
2019-04-15 05:00:00	0	42.34	20.42
2019-04-15 06:00:00	0	43.42	20.67
2019-04-15 07:00:00	0	43.34	20.67
2019-04-15 08:00:00	0	42.5	20.42
2019-04-15 09:00:00	0	43.34	20.59
2019-04-15 10:00:00	0	42.34	20.42
2019-04-15 11:00:00	0	42.75	20.5
2019-04-15 12:00:00	0	43.59	20.67
2019-04-15 13:00:00	0	42.5	20.42
2019-04-15 14:00:00	0	43.34	20.5
2019-04-15 15:00:00	0	42.59	20.5
2019-04-15 16:00:00	0	42.75	20.5
2019-04-15 17:00:00	0	43.34	20.75
2019-04-15 18:00:00	0	42.59	20.5
2019-04-15 19:00:00	0	43.5	20.5
2019-04-15 20:00:00	0	42.5	20.58
2019-04-15 21:00:00	0	42.84	20.5
2019-04-15 22:00:00	0	43.5	20.75
2019-04-15 23:00:00	0	42.34	20.5
2019-04-16 00:00:00	0	43.45	20.67
2019-04-16 01:00:00	0	43.59	20.75
2019-04-16 02:00:00	0	42.34	20.42
2019-04-16 03:00:00	0	43.5	20.67
2019-04-16 04:00:00	0	42.34	20.42
2019-04-16 05:00:00	0	42.5	20.5
2019-04-16 06:00:00	0	43.17	20.75
2019-04-16 07:00:00	0	42.5	20.42
2019-04-16 08:00:00	0	43.34	20.5
2019-04-16 09:00:00	0	42.34	20.42
2019-04-16 10:00:00	0	42.5	20.5
2019-04-16 11:00:00	0	43.5	20.67
2019-04-16 12:00:00	0	42.34	20.5
2019-04-16 13:00:00	0	42.5	20.42
2019-04-16 14:00:00	0	43.34	20.67
2019-04-16 15:00:00	0	42.5	20.5
2019-04-16 16:00:00	0	43.34	20.5
2019-04-16 17:00:00	0	41.84	20
2019-04-16 18:00:00	0	42.5	20.5
2019-04-16 19:00:00	0	43.34	20.67
2019-04-16 20:00:00	0	42.5	20.5
2019-04-16 21:00:00	0	43.34	20.5
2019-04-16 22:00:00	0	42.34	20.42
2019-04-16 23:00:00	0	42.5	20.42
2019-04-17 00:00:00	0	42.89	20.44
2019-04-17 01:00:00	0	41.5	20.17
2019-04-17 02:00:00	0	41.84	20.08
2019-04-17 03:00:00	0	42.34	20.5
2019-04-17 04:00:00	0	42.5	20.42
2019-04-17 05:00:00	0	44.09	20.75
2019-04-17 06:00:00	0	42.34	20.42
2019-04-17 07:00:00	0	42.5	20.42
2019-04-17 08:00:00	0	43.34	20.75
2019-04-17 09:00:00	0	42.5	20.42
2019-04-17 10:00:00	0	43.34	20.5
2019-04-17 11:00:00	0	42.34	20.42
2019-04-17 12:00:00	0	42.5	20.42
2019-04-17 13:00:00	0	43.34	20.59
2019-04-17 14:00:00	0	42.42	20.42
2019-04-17 15:00:00	0	42.25	20.34
2019-04-17 16:00:00	0	43.25	20.59
2019-04-17 17:00:00	0	42.5	20.42
2019-04-17 18:00:00	0	43.25	20.59
2019-04-17 19:00:00	0	42.42	20.42
2019-04-17 20:00:00	0	42.84	20.34
2019-04-17 21:00:00	0	42.75	20.59
2019-04-17 22:00:00	0	42.5	20.5
2019-04-17 23:00:00	0	43.33	20.75
2019-04-18 00:00:00	0	41.89	20.33
2019-04-18 01:00:00	0	42.42	20.34
2019-04-18 02:00:00	0	43.5	20.67
2019-04-18 03:00:00	0	42.5	20.5
2019-04-18 04:00:00	0	42.75	20.42
2019-04-18 05:00:00	0	43	20.75
2019-04-18 06:00:00	0	42.33	20.42
2019-04-18 07:00:00	0	43.17	20.75
2019-04-18 08:00:00	0	42.75	20.5
2019-04-18 09:00:00	0	42.67	20.5
2019-04-18 10:00:00	0	43.5	20.75
2019-04-18 11:00:00	0	42.58	20.5
2019-04-18 12:00:00	0	43.5	20.67
2019-04-18 13:00:00	0	42.75	20.5
2019-04-18 14:00:00	0	42.67	20.5
2019-04-18 15:00:00	0	43.5	20.75
2019-04-18 16:00:00	0	42.58	20.5
2019-04-18 17:00:00	0	43.42	20.67
2019-04-18 18:00:00	0	42.5	20.58
2019-04-18 19:00:00	0	42.84	20.5
2019-04-18 20:00:00	0	43.42	20.75
2019-04-18 21:00:00	0	42.33	20.5
2019-04-18 22:00:00	0	42.58	20.5
2019-04-18 23:00:00	0	43	20.75
2019-04-19 00:00:00	0	43.45	20.56
2019-04-19 01:00:00	0	43.75	20.67
2019-04-19 02:00:00	0	42.59	20.5
2019-04-19 03:00:00	0	42.59	20.5
2019-04-19 04:00:00	0	43.5	20.67
2019-04-19 05:00:00	0	42.59	20.42
2019-04-19 06:00:00	0	43.75	20.58
2019-04-19 07:00:00	0	42.59	20.67
2019-04-19 08:00:00	0	42.59	20.42
2019-04-19 09:00:00	0	43.42	20.67
2019-04-19 10:00:00	0	42.5	20.42
2019-04-19 11:00:00	0	42.67	20.5
2019-04-19 12:00:00	0	43.34	20.67
2019-04-19 13:00:00	0	42.34	20.5
2019-04-19 14:00:00	0	42.5	20.42
2019-04-19 15:00:00	0	43.34	20.75
2019-04-19 16:00:00	0	42.5	20.5
2019-04-19 17:00:00	0	43.17	20.5
2019-04-19 18:00:00	0	42.59	20.5
2019-04-19 19:00:00	0	42.5	20.42
2019-04-19 20:00:00	0	43.59	20.67
2019-04-19 21:00:00	0	42.59	20.42
2019-04-19 22:00:00	0	43.5	20.59
2019-04-19 23:00:00	0	42.59	20.5
2019-04-20 00:00:00	0	43.45	20.67
2019-04-20 01:00:00	0	43.59	20.67
2019-04-20 02:00:00	0	42.59	20.42
2019-04-20 03:00:00	0	43.5	20.67
2019-04-20 04:00:00	0	42.59	20.5
2019-04-20 05:00:00	0	42.67	20.5
2019-04-20 06:00:00	0	43.59	20.67
2019-04-20 07:00:00	0	42.34	20.42
2019-04-20 08:00:00	0	42.5	20.42
2019-04-20 09:00:00	0	43.34	20.67
2019-04-20 10:00:00	0	42.42	20.42
2019-04-20 11:00:00	0	43.25	20.75
2019-04-20 12:00:00	0	42.34	20.33
2019-04-20 13:00:00	0	43.5	20.5
2019-04-20 14:00:00	0	42.34	20.58
2019-04-20 15:00:00	0	42.5	20.42
2019-04-20 16:00:00	0	43.34	20.59
2019-04-20 17:00:00	0	42.34	20.42
2019-04-20 18:00:00	0	43.5	20.59
2019-04-20 19:00:00	0	42.34	20.42
2019-04-20 20:00:00	0	43.09	20.5
2019-04-20 21:00:00	0	43.92	20.92
2019-04-20 22:00:00	0	42.34	20.42
2019-04-20 23:00:00	0	43.42	20.75
2019-04-21 00:00:00	0	42.11	20.33
2019-04-21 01:00:00	0	42.5	20.5
2019-04-21 02:00:00	0	43.5	20.75
2019-04-21 03:00:00	0	42.59	20.5
2019-04-21 04:00:00	0	43.75	20.75
2019-04-21 05:00:00	0	42.5	20.5
2019-04-21 06:00:00	0	43.42	20.58
2019-04-21 07:00:00	0	42.42	20.67
2019-04-21 08:00:00	0	42.5	20.5
2019-04-21 09:00:00	0	43.67	20.75
2019-04-21 10:00:00	0	42.34	20.42
2019-04-21 11:00:00	0	43.42	20.58
2019-04-21 12:00:00	0	42.25	20.67
2019-04-21 13:00:00	0	42.25	20.42
2019-04-21 14:00:00	0	43.42	20.67
2019-04-21 15:00:00	0	42.34	20.42
2019-04-21 16:00:00	0	43.42	20.58
2019-04-21 17:00:00	0	42.25	20.58
2019-04-21 18:00:00	0	42.34	20.42
2019-04-21 19:00:00	0	43.33	20.67
2019-04-21 20:00:00	0	43.5	20.92
2019-04-21 21:00:00	0	43.17	20.5
2019-04-21 22:00:00	0	43.34	20.59
2019-04-21 23:00:00	0	42.34	20.34
2019-04-22 00:00:00	0	42.89	20.45
2019-04-22 01:00:00	0	42.34	20.42
2019-04-22 02:00:00	0	42.25	20.5
2019-04-22 03:00:00	0	43.25	20.67
2019-04-22 04:00:00	0	42.34	20.5
2019-04-22 05:00:00	0	43.92	20.83
2019-04-22 06:00:00	0	43.17	20.75
2019-04-22 07:00:00	0	42.33	20.5
2019-04-22 08:00:00	0	43.42	20.75
2019-04-22 09:00:00	0	42.33	20.5
2019-04-22 10:00:00	0	43.17	20.83
2019-04-22 11:00:00	0	43.42	20.67
2019-04-22 12:00:00	0	42.34	20.5
2019-04-22 13:00:00	0	43.42	20.67
2019-04-22 14:00:00	0	42.25	20.5
2019-04-22 15:00:00	0	42.25	20.42
2019-04-22 16:00:00	0	43.42	20.67
2019-04-22 17:00:00	0	42.34	20.5
2019-04-22 18:00:00	0	43.42	20.75
2019-04-22 19:00:00	0	42.17	20.5
2019-04-22 20:00:00	0	42.33	20.5
2019-04-22 21:00:00	0	44.08	20.92
2019-04-22 22:00:00	0	42.33	20.5
2019-04-22 23:00:00	0	43.17	20.58
2019-04-23 00:00:00	0	41.78	20.56
2019-04-23 01:00:00	0	42.33	20.5
2019-04-23 02:00:00	0	43.42	20.75
2019-04-23 03:00:00	0	42.33	20.5
2019-04-23 04:00:00	0	43.17	20.58
2019-04-23 05:00:00	0	42.33	20.67
2019-04-23 06:00:00	0	42.25	20.5
2019-04-23 07:00:00	0	43.25	20.75
2019-04-23 08:00:00	0	42.25	20.5
2019-04-23 09:00:00	0	42.58	20.5
2019-04-23 10:00:00	0	42.83	20.75
2019-04-23 11:00:00	0	42.25	20.5
2019-04-23 12:00:00	0	42.25	20.5
2019-04-23 13:00:00	0	43.42	20.67
2019-04-23 14:00:00	0	42.34	20.42
2019-04-23 15:00:00	0	42.5	20.42
2019-04-23 16:00:00	0	43.34	20.58
2019-04-23 17:00:00	0	42.34	20.34
2019-04-23 18:00:00	0	43.5	20.67
2019-04-23 19:00:00	0	42.34	20.42
2019-04-23 20:00:00	0	42.5	20.5
2019-04-23 21:00:00	0	43.34	20.67
2019-04-23 22:00:00	0	42.34	20.34
2019-04-23 23:00:00	0	43.5	20.67
2019-04-24 00:00:00	0	41.78	20.33
2019-04-24 01:00:00	0	42.25	20.42
2019-04-24 02:00:00	0	43.17	20.59
2019-04-24 03:00:00	0	42.34	20.5
2019-04-24 04:00:00	0	43.42	20.67
2019-04-24 05:00:00	0	43	20.67
2019-04-24 06:00:00	0	42.25	20.42
2019-04-24 07:00:00	0	44.42	21
2019-04-24 08:00:00	0	42.5	20.42
2019-04-24 09:00:00	0	42.5	20.42
2019-04-24 10:00:00	0	43.34	20.58
2019-04-24 11:00:00	0	42.34	20.5
2019-04-24 12:00:00	0	42.5	20.5
2019-04-24 13:00:00	0	43.33	20.75
2019-04-24 14:00:00	0	42.34	20.34
2019-04-24 15:00:00	0	42.59	20.42
2019-04-24 16:00:00	0	43.5	20.67
2019-04-24 17:00:00	0	42.5	20.42
2019-04-24 18:00:00	0	43.34	20.67
2019-04-24 19:00:00	0	42.34	20.42
2019-04-24 20:00:00	0	42.5	20.5
2019-04-24 21:00:00	0	43.33	20.5
2019-04-24 22:00:00	0	42.5	20.59
2019-04-24 23:00:00	0	42.42	20.42
2019-04-25 00:00:00	0	42.89	20.67
2019-04-25 01:00:00	0	42.42	20.5
2019-04-25 02:00:00	0	43	20.5
2019-04-25 03:00:00	0	43	20.67
2019-04-25 04:00:00	0	42.42	20.5
2019-04-25 05:00:00	0	42.33	20.42
2019-04-25 06:00:00	0	43.42	20.75
2019-04-25 07:00:00	0	42.25	20.5
2019-04-25 08:00:00	0	42.5	20.5
2019-04-25 09:00:00	0	43.67	20.75
2019-04-25 10:00:00	0	42.59	20.5
2019-04-25 11:00:00	0	43.42	20.58
2019-04-25 12:00:00	0	42.42	20.67
2019-04-25 13:00:00	0	42.5	20.5
2019-04-25 14:00:00	0	43.67	20.75
2019-04-25 15:00:00	0	42.59	20.5
2019-04-25 16:00:00	0	42.59	20.5
2019-04-25 17:00:00	0	43.33	20.75
2019-04-25 18:00:00	0	42.5	20.5
2019-04-25 19:00:00	0	43.25	20.75
2019-04-25 20:00:00	0	42.5	20.5
2019-04-25 21:00:00	0	43.17	20.58
2019-04-25 22:00:00	0	42.42	20.67
2019-04-25 23:00:00	0	42.33	20.5
2019-04-26 00:00:00	0	43	20.67
2019-04-26 01:00:00	0	42.17	20.5
2019-04-26 02:00:00	0	43.17	20.58
2019-04-26 03:00:00	0	40.75	20.17
2019-04-26 04:00:00	0	40.75	20
2019-04-26 05:00:00	0	40.75	20
2019-04-26 06:00:00	0	40.84	20
2019-04-26 07:00:00	0	40.84	20
2019-04-26 08:00:00	0	40.84	20
2019-04-26 09:00:00	0	42.42	20.42
2019-04-26 10:00:00	0	43.25	20.67
2019-04-26 11:00:00	0	42.5	20.5
2019-04-26 12:00:00	0	43.33	20.5
2019-04-26 13:00:00	0	42.34	20.59
2019-04-26 14:00:00	0	42.5	20.42
2019-04-26 15:00:00	0	43.34	20.67
2019-04-26 16:00:00	0	42.5	20.5
2019-04-26 17:00:00	0	43.34	20.5
2019-04-26 18:00:00	0	42.34	20.59
2019-04-26 19:00:00	0	42.5	20.42
2019-04-26 20:00:00	0	43.34	20.59
2019-04-26 21:00:00	0	42.59	20.42
2019-04-26 22:00:00	0	43.5	20.59
2019-04-26 23:00:00	0	42.34	20.42
2019-04-27 00:00:00	0	43.11	20.56
2019-04-27 01:00:00	0	43.33	20.59
2019-04-27 02:00:00	0	42.5	20.5
2019-04-27 03:00:00	0	42.42	20.42
2019-04-27 04:00:00	0	43.25	20.75
2019-04-27 05:00:00	0	42.5	20.5
2019-04-27 06:00:00	0	42.5	20.34
2019-04-27 07:00:00	0	42.34	20.5
2019-04-27 08:00:00	0	42.5	20.42
2019-04-27 09:00:00	0	43.34	20.59
2019-04-27 10:00:00	0	42.5	20.42
2019-04-27 11:00:00	0	42.84	20.34
2019-04-27 12:00:00	0	42.75	20.67
2019-04-27 13:00:00	0	42.42	20.42
2019-04-27 14:00:00	0	43.25	20.59
2019-04-27 15:00:00	0	42.92	20.67
2019-04-27 16:00:00	0	42.42	20.34
2019-04-27 17:00:00	0	43.42	20.75
2019-04-27 18:00:00	0	42.33	20.5
2019-04-27 19:00:00	0	43.17	20.67
2019-04-27 20:00:00	0	42.92	20.67
2019-04-27 21:00:00	0	42.92	20.67
2019-04-27 22:00:00	0	43.42	20.67
2019-04-27 23:00:00	0	42.25	20.58
2019-04-28 00:00:00	0	43.45	20.56
2019-04-28 01:00:00	0	43.42	20.67
2019-04-28 02:00:00	0	43.34	20.75
2019-04-28 03:00:00	0	42.5	20.42
2019-04-28 04:00:00	0	43.34	20.5
2019-04-28 05:00:00	0	42.34	20.42
2019-04-28 06:00:00	0	42.5	20.5
2019-04-28 07:00:00	0	43.34	20.75
2019-04-28 08:00:00	0	42.5	20.42
2019-04-28 09:00:00	0	43.59	20.5
2019-04-28 10:00:00	0	42.34	20.59
2019-04-28 11:00:00	0	42.5	20.5
2019-04-28 12:00:00	0	43.33	20.59
2019-04-28 13:00:00	0	42.5	20.42
2019-04-28 14:00:00	0	42.42	20.34
2019-04-28 15:00:00	0	43.25	20.67
2019-04-28 16:00:00	0	42.5	20.5
2019-04-28 17:00:00	0	43.33	20.58
2019-04-28 18:00:00	0	42.5	20.59
2019-04-28 19:00:00	0	42.42	20.5
2019-04-28 20:00:00	0	44.25	21
2019-04-28 21:00:00	0	43.5	21
2019-04-28 22:00:00	0	42.33	20.5
2019-04-28 23:00:00	0	43.5	20.75
2019-04-29 00:00:00	0	43.11	20.56
2019-04-29 01:00:00	0	43.17	20.67
2019-04-29 02:00:00	0	42.42	20.58
2019-04-29 03:00:00	0	42.33	20.5
2019-04-29 04:00:00	0	43.42	20.75
2019-04-29 05:00:00	0	42.42	20.5
2019-04-29 06:00:00	0	43	20.58
2019-04-29 07:00:00	0	43.67	20.75
2019-04-29 08:00:00	0	42.59	20.5
2019-04-29 09:00:00	0	42.59	20.5
2019-04-29 10:00:00	0	44	20.67
2019-04-29 11:00:00	0	42.34	20.42
2019-04-29 12:00:00	0	42.5	20.42
2019-04-29 13:00:00	0	43.34	20.59
2019-04-29 14:00:00	0	42.34	20.42
2019-04-29 15:00:00	0	43.42	20.58
2019-04-29 16:00:00	0	42.34	20.58
2019-04-29 17:00:00	0	42.5	20.42
2019-04-29 18:00:00	0	43.34	20.59
2019-04-29 19:00:00	0	42.34	20.42
2019-04-29 20:00:00	0	43.75	20.75
2019-04-29 21:00:00	0	43	20.58
2019-04-29 22:00:00	0	42.5	20.5
2019-04-29 23:00:00	0	43.34	20.67
2019-04-30 00:00:00	0	43.45	20.67
2019-04-30 01:00:00	0	43.75	20.75
2019-04-30 02:00:00	0	42.59	20.5
2019-04-30 03:00:00	0	42.59	20.5
2019-04-30 04:00:00	0	43.42	20.75
2019-04-30 05:00:00	0	42.34	20.42
2019-04-30 06:00:00	0	43.42	20.67
2019-04-30 07:00:00	0	42.25	20.5
2019-04-30 08:00:00	0	42.25	20.42
2019-04-30 09:00:00	0	43.5	20.67
2019-04-30 10:00:00	0	42.59	20.5
2019-04-30 11:00:00	0	42.58	20.5
2019-04-30 12:00:00	0	42.92	20.67
2019-04-30 13:00:00	0	42.34	20.42
2019-04-30 14:00:00	0	43.17	20.67
2019-04-30 15:00:00	0	42.42	20.58
2019-04-30 16:00:00	0	42.42	20.42
2019-04-30 17:00:00	0	43.42	20.75
2019-04-30 18:00:00	0	42.33	20.5
2019-04-30 19:00:00	0	43.17	20.67
2019-04-30 20:00:00	0	42.42	20.5
2019-04-30 21:00:00	0	42.33	20.5
2019-04-30 22:00:00	0	43.42	20.75
2019-04-30 23:00:00	0	42.25	20.5
2019-05-01 00:00:00	0	43.11	20.56

## Sheet: PM 07150 03
Data/Hora	Intensidade(carros/hora)	Ocupacao(%)	Carga(%)
2019-04-01 00:00:00	11	0	1.56
2019-04-01 01:00:00	6	0	1
2019-04-01 02:00:00	1	0	0.58
2019-04-01 03:00:00	1	0	0.67
2019-04-01 04:00:00	0	0	0
2019-04-01 05:00:00	15	0	2.5
2019-04-01 06:00:00	88	0.75	13.08
2019-04-01 07:00:00	221	3.42	38.75
2019-04-01 08:00:00	227	3.92	38
2019-04-01 09:00:00	261	4.42	45.58
2019-04-01 10:00:00	242	3.75	41.84
2019-04-01 11:00:00	223	3.33	38.84
2019-04-01 12:00:00	233	3.92	40.42
2019-04-01 13:00:00	257	5.25	43.5
2019-04-01 14:00:00	246	3.92	44
2019-04-01 15:00:00	238	3.67	41.5
2019-04-01 16:00:00	275	5.92	47.84
2019-04-01 17:00:00	301	6.17	51.59
2019-04-01 18:00:00	402	9.08	70
2019-04-01 19:00:00	260	4.42	47.67
2019-04-01 20:00:00	212	3.59	37.58
2019-04-01 21:00:00	125	1.67	22.5
2019-04-01 22:00:00	70	0.5	11.75
2019-04-01 23:00:00	75	1.25	12.09
2019-04-02 00:00:00	28	0.11	4.56
2019-04-02 01:00:00	5	0	2.83
2019-04-02 02:00:00	4	0	1.33
2019-04-02 03:00:00	1	0	0.58
2019-04-02 04:00:00	1	0	0.58
2019-04-02 05:00:00	17	0.08	3.67
2019-04-02 06:00:00	107	1.25	16.17
2019-04-02 07:00:00	249	4.08	42.83
2019-04-02 08:00:00	252	5.67	43.58
2019-04-02 09:00:00	301	7.25	52.75
2019-04-02 10:00:00	238	4.33	41.75
2019-04-02 11:00:00	273	4.92	47.83
2019-04-02 12:00:00	233	4.75	41.75
2019-04-02 13:00:00	276	5.5	46.17
2019-04-02 14:00:00	266	5.84	47.09
2019-04-02 15:00:00	263	5.25	46
2019-04-02 16:00:00	291	5.42	52.09
2019-04-02 17:00:00	332	6.58	56.5
2019-04-02 18:00:00	394	8.58	69.17
2019-04-02 19:00:00	329	14.84	62.09
2019-04-02 20:00:00	170	2.17	29.92
2019-04-02 21:00:00	98	1.17	16
2019-04-02 22:00:00	66	0.17	11.25
2019-04-02 23:00:00	30	0.08	4.58
2019-04-03 00:00:00	17	0	3.89
2019-04-03 01:00:00	3	0	0.84
2019-04-03 02:00:00	2	0	0.83
2019-04-03 03:00:00	1	0	0.42
2019-04-03 04:00:00	0	0	0
2019-04-03 05:00:00	11	0	1.33
2019-04-03 06:00:00	102	0.84	14.5
2019-04-03 07:00:00	242	6.25	42.33
2019-04-03 08:00:00	255	5.42	44.42
2019-04-03 09:00:00	303	5.67	53.17
2019-04-03 10:00:00	258	4.92	45.83
2019-04-03 11:00:00	264	4.33	45.42
2019-04-03 12:00:00	279	6.25	48.59
2019-04-03 13:00:00	296	6.92	51.92
2019-04-03 14:00:00	271	4.75	48.17
2019-04-03 15:00:00	268	4.84	47.83
2019-04-03 16:00:00	262	4.92	45.58
2019-04-03 17:00:00	315	5.33	54.42
2019-04-03 18:00:00	335	6.5	59.08
2019-04-03 19:00:00	260	5	45.17
2019-04-03 20:00:00	184	2.59	33.17
2019-04-03 21:00:00	99	1	17.33
2019-04-03 22:00:00	74	0.67	13
2019-04-03 23:00:00	41	0	6
2019-04-04 00:00:00	25	0	3.78
2019-04-04 01:00:00	9	0	2.67
2019-04-04 02:00:00	2	0	0.67
2019-04-04 03:00:00	1	0	0.58
2019-04-04 04:00:00	2	0	0.83
2019-04-04 05:00:00	15	0	2.17
2019-04-04 06:00:00	102	1	15.25
2019-04-04 07:00:00	246	4	42.5
2019-04-04 08:00:00	214	3.17	36.58
2019-04-04 09:00:00	282	6.34	48.34
2019-04-04 10:00:00	242	4.42	42.17
2019-04-04 11:00:00	266	4.42	47.92
2019-04-04 12:00:00	270	4.67	46.08
2019-04-04 13:00:00	300	6.59	52
2019-04-04 14:00:00	274	5.5	48.5
2019-04-04 15:00:00	257	6.34	45.17
2019-04-04 16:00:00	275	5.17	47.83
2019-04-04 17:00:00	330	6.67	58.17
2019-04-04 18:00:00	393	8.25	68.67
2019-04-04 19:00:00	290	6	52.58
2019-04-04 20:00:00	198	2.84	34.75
2019-04-04 21:00:00	86	0.84	15.08
2019-04-04 22:00:00	91	1	15.42
2019-04-04 23:00:00	56	0.42	8.92
2019-04-05 00:00:00	27	0	4.22
2019-04-05 01:00:00	12	0	1.83
2019-04-05 02:00:00	4	0	1.92
2019-04-05 03:00:00	4	0	1.17
2019-04-05 04:00:00	3	0	1
2019-04-05 05:00:00	22	0.08	3.5
2019-04-05 06:00:00	102	1.17	15.25
2019-04-05 07:00:00	246	3.92	41.92
2019-04-05 08:00:00	247	5.84	43.5
2019-04-05 09:00:00	297	11.33	52.5
2019-04-05 10:00:00	251	4.59	44.75
2019-04-05 11:00:00	247	3.75	42.17
2019-04-05 12:00:00	280	5.42	48
2019-04-05 13:00:00	281	5	50.5
2019-04-05 14:00:00	280	4.5	48.42
2019-04-05 15:00:00	256	4.17	45.67
2019-04-05 16:00:00	265	4.5	45.5
2019-04-05 17:00:00	319	5.42	55.25
2019-04-05 18:00:00	305	5.17	53.67
2019-04-05 19:00:00	246	3.67	44.09
2019-04-05 20:00:00	176	2.34	30.34
2019-04-05 21:00:00	123	1.42	21.42
2019-04-05 22:00:00	103	1.25	18.09
2019-04-05 23:00:00	73	0.59	11.67
2019-04-06 00:00:00	53	0.22	8.55
2019-04-06 01:00:00	35	0	5.34
2019-04-06 02:00:00	5	0	1
2019-04-06 03:00:00	10	0	2.17
2019-04-06 04:00:00	5	0	1.92
2019-04-06 05:00:00	5	0	2.08
2019-04-06 06:00:00	27	0.08	4
2019-04-06 07:00:00	71	0.67	11.5
2019-04-06 08:00:00	95	0.75	14.75
2019-04-06 09:00:00	163	2.17	27.17
2019-04-06 10:00:00	196	3.42	33.33
2019-04-06 11:00:00	178	2.58	31.75
2019-04-06 12:00:00	216	3	37
2019-04-06 13:00:00	209	4.17	36
2019-04-06 14:00:00	173	2.5	30.42
2019-04-06 15:00:00	151	2.33	26.17
2019-04-06 16:00:00	140	1.83	23.58
2019-04-06 17:00:00	148	1.92	24.92
2019-04-06 18:00:00	136	1.83	23.5
2019-04-06 19:00:00	122	1.34	20.5
2019-04-06 20:00:00	95	0.92	16
2019-04-06 21:00:00	108	1.25	17.83
2019-04-06 22:00:00	88	0.84	15.17
2019-04-06 23:00:00	70	0.33	11.17
2019-04-07 00:00:00	65	0.33	10.78
2019-04-07 01:00:00	25	0.08	5.92
2019-04-07 02:00:00	18	0	2.25
2019-04-07 03:00:00	11	0	2
2019-04-07 04:00:00	5	0	2.25
2019-04-07 05:00:00	9	0	2.08
2019-04-07 06:00:00	12	0	2.59
2019-04-07 07:00:00	45	0.25	6.5
2019-04-07 08:00:00	73	0.5	11.5
2019-04-07 09:00:00	136	1.67	22.33
2019-04-07 10:00:00	176	2.42	29.59
2019-04-07 11:00:00	185	2.83	31.83
2019-04-07 12:00:00	205	3.25	34.58
2019-04-07 13:00:00	177	2.75	31.34
2019-04-07 14:00:00	127	1.59	22.17
2019-04-07 15:00:00	111	1.25	18.92
2019-04-07 16:00:00	94	1	16.25
2019-04-07 17:00:00	140	1.75	22.75
2019-04-07 18:00:00	132	1.75	23.25
2019-04-07 19:00:00	106	1.17	18
2019-04-07 20:00:00	100	1	16.83
2019-04-07 21:00:00	55	0.25	8.83
2019-04-07 22:00:00	47	0.17	7.5
2019-04-07 23:00:00	13	0	1.92
2019-04-08 00:00:00	9	0	1.67
2019-04-08 01:00:00	3	0	0.67
2019-04-08 02:00:00	0	0	0
2019-04-08 03:00:00	1	0	0.67
2019-04-08 04:00:00	2	0	0.83
2019-04-08 05:00:00	12	0.08	2.59
2019-04-08 06:00:00	90	1	12.75
2019-04-08 07:00:00	217	3.25	38.08
2019-04-08 08:00:00	197	2.92	33.08
2019-04-08 09:00:00	246	3.75	42.17
2019-04-08 10:00:00	237	3.67	41.25
2019-04-08 11:00:00	193	2.75	33.83
2019-04-08 12:00:00	222	3.25	38.17
2019-04-08 13:00:00	252	4	42.83
2019-04-08 14:00:00	262	5.92	45.42
2019-04-08 15:00:00	225	3.58	40.33
2019-04-08 16:00:00	293	5.67	50.84
2019-04-08 17:00:00	347	6.92	59.83
2019-04-08 18:00:00	329	7.33	58.75
2019-04-08 19:00:00	245	3.67	43.67
2019-04-08 20:00:00	166	2.25	29.33
2019-04-08 21:00:00	81	0.84	13.75
2019-04-08 22:00:00	53	0.42	9.17
2019-04-08 23:00:00	31	0.08	3.92
2019-04-09 00:00:00	9	0	1.67
2019-04-09 01:00:00	3	0	1.42
2019-04-09 02:00:00	2	0	1.17
2019-04-09 03:00:00	0	0	0
2019-04-09 04:00:00	2	0	0.67
2019-04-09 05:00:00	13	0.08	2.17
2019-04-09 06:00:00	100	1.17	14.5
2019-04-09 07:00:00	232	3.42	40.25
2019-04-09 08:00:00	238	5.42	41.59
2019-04-09 09:00:00	274	5.84	47.33
2019-04-09 10:00:00	249	4.67	43.75
2019-04-09 11:00:00	256	4.25	45.5
2019-04-09 12:00:00	247	4.17	43.09
2019-04-09 13:00:00	276	6.34	46.83
2019-04-09 14:00:00	271	8.5	48.58
2019-04-09 15:00:00	245	3.75	43.34
2019-04-09 16:00:00	268	4.5	46.5
2019-04-09 17:00:00	346	8.58	60.09
2019-04-09 18:00:00	329	6.84	59.59
2019-04-09 19:00:00	269	4.33	47.33
2019-04-09 20:00:00	158	2	27.5
2019-04-09 21:00:00	120	1.67	20.67
2019-04-09 22:00:00	78	0.67	13.33
2019-04-09 23:00:00	37	0.17	5.59
2019-04-10 00:00:00	12	0	1.56
2019-04-10 01:00:00	4	0	0.67
2019-04-10 02:00:00	4	0	1.33
2019-04-10 03:00:00	2	0	1.25
2019-04-10 04:00:00	2	0	1.17
2019-04-10 05:00:00	13	0	1.75
2019-04-10 06:00:00	91	0.92	13.25
2019-04-10 07:00:00	249	4.08	42.5
2019-04-10 08:00:00	254	8.25	44.25
2019-04-10 09:00:00	296	6.92	53
2019-04-10 10:00:00	278	5.92	49.08
2019-04-10 11:00:00	223	3.67	39.09
2019-04-10 12:00:00	278	4.5	47.58
2019-04-10 13:00:00	286	5.09	49.58
2019-04-10 14:00:00	278	4.92	49.58
2019-04-10 15:00:00	242	4.17	42.58
2019-04-10 16:00:00	273	4.75	47.17
2019-04-10 17:00:00	288	4.67	49.75
2019-04-10 18:00:00	305	5.17	54.25
2019-04-10 19:00:00	229	3.5	40.34
2019-04-10 20:00:00	120	1.33	21.5
2019-04-10 21:00:00	104	1.34	17.34
2019-04-10 22:00:00	70	0.59	12
2019-04-10 23:00:00	50	0.17	7.83
2019-04-11 00:00:00	17	0	3
2019-04-11 01:00:00	10	0	3.75
2019-04-11 02:00:00	3	0	1.67
2019-04-11 03:00:00	1	0	0.75
2019-04-11 04:00:00	2	0	0.67
2019-04-11 05:00:00	16	0	2.33
2019-04-11 06:00:00	101	1.08	14.75
2019-04-11 07:00:00	223	3.5	38.25
2019-04-11 08:00:00	233	3.67	40.17
2019-04-11 09:00:00	290	5.5	50.42
2019-04-11 10:00:00	271	7.75	48.25
2019-04-11 11:00:00	273	4.84	48
2019-04-11 12:00:00	258	4.5	45.09
2019-04-11 13:00:00	311	7	52.83
2019-04-11 14:00:00	277	4.5	49.25
2019-04-11 15:00:00	252	4.08	43.75
2019-04-11 16:00:00	269	5.84	48.42
2019-04-11 17:00:00	290	4.92	49.75
2019-04-11 18:00:00	338	6.5	59.25
2019-04-11 19:00:00	273	5.75	48.83
2019-04-11 20:00:00	183	2.75	31.92
2019-04-11 21:00:00	99	1.09	17
2019-04-11 22:00:00	74	0.58	11.92
2019-04-11 23:00:00	37	0.08	5.92
2019-04-12 00:00:00	29	0	3.78
2019-04-12 01:00:00	11	0	1.67
2019-04-12 02:00:00	2	0	1.17
2019-04-12 03:00:00	1	0	0.67
2019-04-12 04:00:00	2	0	1.17
2019-04-12 05:00:00	17	0	2.58
2019-04-12 06:00:00	98	1	14.5
2019-04-12 07:00:00	214	3.33	37.17
2019-04-12 08:00:00	236	4	39.83
2019-04-12 09:00:00	297	6.58	50.5
2019-04-12 10:00:00	262	7	48.17
2019-04-12 11:00:00	286	5.5	49.84
2019-04-12 12:00:00	274	4.42	47.59
2019-04-12 13:00:00	264	4.67	46.59
2019-04-12 14:00:00	271	4.5	46.75
2019-04-12 15:00:00	267	4	46.67
2019-04-12 16:00:00	260	4.75	45.75
2019-04-12 17:00:00	296	6.34	50.17
2019-04-12 18:00:00	315	5.58	55.42
2019-04-12 19:00:00	245	3.83	44.5
2019-04-12 20:00:00	188	2.67	33.59
2019-04-12 21:00:00	139	1.92	23
2019-04-12 22:00:00	115	1.58	19.83
2019-04-12 23:00:00	76	0.84	12.67
2019-04-13 00:00:00	75	0.67	12.89
2019-04-13 01:00:00	31	0.08	4.83
2019-04-13 02:00:00	16	0.25	2.75
2019-04-13 03:00:00	8	0	1.17
2019-04-13 04:00:00	3	0	1.25
2019-04-13 05:00:00	9	0	1.58
2019-04-13 06:00:00	33	0.08	4.75
2019-04-13 07:00:00	70	0.5	11.25
2019-04-13 08:00:00	138	1.92	21.67
2019-04-13 09:00:00	156	2.25	26.42
2019-04-13 10:00:00	210	3.33	37
2019-04-13 11:00:00	197	3	33.25
2019-04-13 12:00:00	221	3.42	38
2019-04-13 13:00:00	218	3.58	37.92
2019-04-13 14:00:00	171	2.59	30.17
2019-04-13 15:00:00	140	2.09	23.92
2019-04-13 16:00:00	140	2.17	23.75
2019-04-13 17:00:00	118	1.67	20.58
2019-04-13 18:00:00	127	1.75	20.84
2019-04-13 19:00:00	109	1	18.67
2019-04-13 20:00:00	108	1.17	18.34
2019-04-13 21:00:00	84	0.83	14.25
2019-04-13 22:00:00	68	0.67	10.67
2019-04-13 23:00:00	57	0.25	9.17
2019-04-14 00:00:00	51	0.22	8.33
2019-04-14 01:00:00	41	0.08	6
2019-04-14 02:00:00	12	0	1.67
2019-04-14 03:00:00	14	0	2
2019-04-14 04:00:00	4	0	1.25
2019-04-14 05:00:00	8	0	1.75
2019-04-14 06:00:00	18	0	1.67
2019-04-14 07:00:00	51	0.5	7.58
2019-04-14 08:00:00	42	0.25	6.42
2019-04-14 09:00:00	100	1.34	15.58
2019-04-14 10:00:00	140	2.34	23.42
2019-04-14 11:00:00	152	2.17	26.34
2019-04-14 12:00:00	156	2	26.83
2019-04-14 13:00:00	144	1.83	24
2019-04-14 14:00:00	114	1.25	20.34
2019-04-14 15:00:00	111	1.42	18.58
2019-04-14 16:00:00	98	1.08	16.08
2019-04-14 17:00:00	74	0.75	12.5
2019-04-14 18:00:00	125	1.33	20.42
2019-04-14 19:00:00	93	0.83	16
2019-04-14 20:00:00	76	0.5	12.25
2019-04-14 21:00:00	62	0.42	10.17
2019-04-14 22:00:00	33	0	5.17
2019-04-14 23:00:00	30	0.17	4.92
2019-04-15 00:00:00	9	0	3.22
2019-04-15 01:00:00	2	0	1.25
2019-04-15 02:00:00	4	0	1.42
2019-04-15 03:00:00	3	0	1.34
2019-04-15 04:00:00	4	0	0.92
2019-04-15 05:00:00	14	0	5.17
2019-04-15 06:00:00	86	0.83	13
2019-04-15 07:00:00	231	4.25	39.75
2019-04-15 08:00:00	197	3	33.17
2019-04-15 09:00:00	236	4.92	41.42
2019-04-15 10:00:00	216	3.42	37.58
2019-04-15 11:00:00	218	3.25	38
2019-04-15 12:00:00	224	3.75	37.75
2019-04-15 13:00:00	288	4.75	49.67
2019-04-15 14:00:00	235	3.67	41.67
2019-04-15 15:00:00	248	3.83	42.75
2019-04-15 16:00:00	286	5.33	49.17
2019-04-15 17:00:00	301	5.25	53.33
2019-04-15 18:00:00	325	8.42	56.33
2019-04-15 19:00:00	233	3.58	41.83
2019-04-15 20:00:00	155	2.25	28.67
2019-04-15 21:00:00	80	0.58	13.25
2019-04-15 22:00:00	59	0.34	9.75
2019-04-15 23:00:00	14	0	2.5
2019-04-16 00:00:00	17	0	2.45
2019-04-16 01:00:00	0	0	0
2019-04-16 02:00:00	2	0	0.67
2019-04-16 03:00:00	3	0	1.33
2019-04-16 04:00:00	1	0	0.67
2019-04-16 05:00:00	11	0	1.5
2019-04-16 06:00:00	89	1.09	12.67
2019-04-16 07:00:00	230	3.75	39.92
2019-04-16 08:00:00	243	5.5	42.34
2019-04-16 09:00:00	311	18.33	56.67
2019-04-16 10:00:00	267	10.25	47.84
2019-04-16 11:00:00	289	11.25	52.33
2019-04-16 12:00:00	258	5	45
2019-04-16 13:00:00	284	5.08	49.67
2019-04-16 14:00:00	263	6.92	45.75
2019-04-16 15:00:00	256	4.42	45.92
2019-04-16 16:00:00	308	10.25	55.17
2019-04-16 17:00:00	321	5.42	54.83
2019-04-16 18:00:00	341	7.33	60
2019-04-16 19:00:00	273	4.92	48.5
2019-04-16 20:00:00	186	2.5	33.67
2019-04-16 21:00:00	104	1.34	18.5
2019-04-16 22:00:00	63	0.5	10.33
2019-04-16 23:00:00	44	0.33	6.84
2019-04-17 00:00:00	24	0	2.89
2019-04-17 01:00:00	5	0	1.58
2019-04-17 02:00:00	2	0	1.17
2019-04-17 03:00:00	5	0	0.75
2019-04-17 04:00:00	2	0	0.58
2019-04-17 05:00:00	15	0	2.92
2019-04-17 06:00:00	87	1	12.42
2019-04-17 07:00:00	229	3.67	39.5
2019-04-17 08:00:00	244	4.17	41.5
2019-04-17 09:00:00	284	7.34	49.92
2019-04-17 10:00:00	276	5.92	48.92
2019-04-17 11:00:00	215	5.17	38.84
2019-04-17 12:00:00	268	4.67	45.08
2019-04-17 13:00:00	309	8.67	53.42
2019-04-17 14:00:00	267	4.58	48.42
2019-04-17 15:00:00	260	4.58	46
2019-04-17 16:00:00	285	6.08	49.67
2019-04-17 17:00:00	290	4.84	50.42
2019-04-17 18:00:00	292	4.67	50.67
2019-04-17 19:00:00	255	4.67	45.59
2019-04-17 20:00:00	170	2.33	30.33
2019-04-17 21:00:00	85	0.75	14.67
2019-04-17 22:00:00	79	0.5	12.59
2019-04-17 23:00:00	60	0.5	9.75
2019-04-18 00:00:00	25	0	3.66
2019-04-18 01:00:00	13	0	1.33
2019-04-18 02:00:00	4	0	2.58
2019-04-18 03:00:00	5	0	1.42
2019-04-18 04:00:00	8	0	1.5
2019-04-18 05:00:00	9	0	1.92
2019-04-18 06:00:00	53	0.33	6.92
2019-04-18 07:00:00	148	1.83	24.5
2019-04-18 08:00:00	178	2.5	31.17
2019-04-18 09:00:00	223	5.33	37.17
2019-04-18 10:00:00	252	4.42	43.75
2019-04-18 11:00:00	241	3.83	43.25
2019-04-18 12:00:00	241	3.5	41.75
2019-04-18 13:00:00	212	3.17	36.83
2019-04-18 14:00:00	219	3.33	38.17
2019-04-18 15:00:00	218	3.42	37.25
2019-04-18 16:00:00	231	3.58	39.59
2019-04-18 17:00:00	239	3.83	41.67
2019-04-18 18:00:00	216	2.92	37.42
2019-04-18 19:00:00	168	2.34	28.83
2019-04-18 20:00:00	115	1.33	20.33
2019-04-18 21:00:00	82	0.67	13.5
2019-04-18 22:00:00	75	0.75	12.34
2019-04-18 23:00:00	50	0.17	7.83
2019-04-19 00:00:00	53	0.22	8.22
2019-04-19 01:00:00	17	0	1.92
2019-04-19 02:00:00	11	0	2.17
2019-04-19 03:00:00	7	0	2.33
2019-04-19 04:00:00	3	0	0.58
2019-04-19 05:00:00	4	0	1.25
2019-04-19 06:00:00	16	0	2.17
2019-04-19 07:00:00	62	0.08	9.92
2019-04-19 08:00:00	79	0.67	12.17
2019-04-19 09:00:00	72	0.75	11.67
2019-04-19 10:00:00	120	1.5	19.75
2019-04-19 11:00:00	126	1.33	20.58
2019-04-19 12:00:00	138	1.67	23.84
2019-04-19 13:00:00	106	1.33	18.25
2019-04-19 14:00:00	89	1	14.83
2019-04-19 15:00:00	79	0.75	13.5
2019-04-19 16:00:00	94	1	15.5
2019-04-19 17:00:00	73	0.58	12
2019-04-19 18:00:00	91	0.84	14.67
2019-04-19 19:00:00	76	0.75	13.09
2019-04-19 20:00:00	56	0.33	8.83
2019-04-19 21:00:00	49	0.17	7.42
2019-04-19 22:00:00	51	0	8
2019-04-19 23:00:00	41	0	6.09
2019-04-20 00:00:00	31	0	4.22
2019-04-20 01:00:00	14	0	1.75
2019-04-20 02:00:00	5	0	1.33
2019-04-20 03:00:00	5	0	1.58
2019-04-20 04:00:00	5	0	2.25
2019-04-20 05:00:00	3	0	1.83
2019-04-20 06:00:00	14	0	2.09
2019-04-20 07:00:00	34	0.08	4.42
2019-04-20 08:00:00	50	0.33	7.17
2019-04-20 09:00:00	111	1.34	17.67
2019-04-20 10:00:00	133	1.58	22.75
2019-04-20 11:00:00	162	2.33	27.67
2019-04-20 12:00:00	140	1.67	23.5
2019-04-20 13:00:00	138	1.75	23.58
2019-04-20 14:00:00	133	1.5	23
2019-04-20 15:00:00	121	1.5	20.17
2019-04-20 16:00:00	87	1	15.09
2019-04-20 17:00:00	80	0.58	12.84
2019-04-20 18:00:00	74	0.42	12.17
2019-04-20 19:00:00	90	1.08	14.84
2019-04-20 20:00:00	77	0.5	12.67
2019-04-20 21:00:00	60	0.5	10
2019-04-20 22:00:00	54	0.25	8.42
2019-04-20 23:00:00	53	0.17	8.42
2019-04-21 00:00:00	24	0	3.44
2019-04-21 01:00:00	21	0	2.92
2019-04-21 02:00:00	12	0	1.5
2019-04-21 03:00:00	6	0	2.17
2019-04-21 04:00:00	8	0	1.92
2019-04-21 05:00:00	5	0	1.42
2019-04-21 06:00:00	18	0	3.17
2019-04-21 07:00:00	33	0.08	4.58
2019-04-21 08:00:00	77	0.59	12.25
2019-04-21 09:00:00	79	0.67	13.25
2019-04-21 10:00:00	102	1.17	16.67
2019-04-21 11:00:00	104	1.17	17.75
2019-04-21 12:00:00	130	1.67	21.42
2019-04-21 13:00:00	128	1.59	21.67
2019-04-21 14:00:00	113	2.09	19.08
2019-04-21 15:00:00	113	1.25	19.33
2019-04-21 16:00:00	103	1.17	17.17
2019-04-21 17:00:00	97	1	16.25
2019-04-21 18:00:00	96	0.92	15.5
2019-04-21 19:00:00	90	0.92	15.75
2019-04-21 20:00:00	62	0.5	10
2019-04-21 21:00:00	56	0.17	9
2019-04-21 22:00:00	35	0.08	4.83
2019-04-21 23:00:00	17	0	3.83
2019-04-22 00:00:00	15	0	1.89
2019-04-22 01:00:00	4	0	2.09
2019-04-22 02:00:00	3	0	0.67
2019-04-22 03:00:00	1	0	0.58
2019-04-22 04:00:00	2	0	1.08
2019-04-22 05:00:00	19	0	2.59
2019-04-22 06:00:00	84	0.83	11.42
2019-04-22 07:00:00	222	3.42	38.67
2019-04-22 08:00:00	197	2.75	33
2019-04-22 09:00:00	216	3.17	38
2019-04-22 10:00:00	238	3.92	41.25
2019-04-22 11:00:00	206	3.25	36.25
2019-04-22 12:00:00	249	4.17	42
2019-04-22 13:00:00	240	3.67	42.42
2019-04-22 14:00:00	239	3.75	41.58
2019-04-22 15:00:00	237	4.17	40.33
2019-04-22 16:00:00	284	5.25	49.75
2019-04-22 17:00:00	315	6	54.75
2019-04-22 18:00:00	354	7.5	61.75
2019-04-22 19:00:00	227	3.5	42.5
2019-04-22 20:00:00	182	2.58	31.09
2019-04-22 21:00:00	87	1.08	15.83
2019-04-22 22:00:00	72	0.58	11.58
2019-04-22 23:00:00	27	0.08	4.25
2019-04-23 00:00:00	11	0	1.56
2019-04-23 01:00:00	1	0	0.58
2019-04-23 02:00:00	2	0	1.17
2019-04-23 03:00:00	2	0	0.75
2019-04-23 04:00:00	0	0	0
2019-04-23 05:00:00	28	0.17	3.92
2019-04-23 06:00:00	105	1	15.5
2019-04-23 07:00:00	235	3.58	40.75
2019-04-23 08:00:00	236	3.67	40.33
2019-04-23 09:00:00	305	7.84	52.92
2019-04-23 10:00:00	247	4.25	44.33
2019-04-23 11:00:00	226	3.5	39.25
2019-04-23 12:00:00	253	4.09	43.17
2019-04-23 13:00:00	275	5.17	47.58
2019-04-23 14:00:00	264	4.09	46.5
2019-04-23 15:00:00	273	4.58	47.58
2019-04-23 16:00:00	265	4.58	46.59
2019-04-23 17:00:00	289	4.5	50.08
2019-04-23 18:00:00	350	6.59	60.17
2019-04-23 19:00:00	229	3.33	41.09
2019-04-23 20:00:00	155	1.92	27.75
2019-04-23 21:00:00	75	0.5	13.42
2019-04-23 22:00:00	57	0.25	9
2019-04-23 23:00:00	26	0	3.5
2019-04-24 00:00:00	25	0	3.44
2019-04-24 01:00:00	9	0	1.92
2019-04-24 02:00:00	2	0	0.67
2019-04-24 03:00:00	3	0	1.42
2019-04-24 04:00:00	1	0	0.5
2019-04-24 05:00:00	11	0	1.75
2019-04-24 06:00:00	104	1	15.75
2019-04-24 07:00:00	260	4.58	44.25
2019-04-24 08:00:00	249	4.09	42.92
2019-04-24 09:00:00	278	5.75	48.08
2019-04-24 10:00:00	272	7.08	48.5
2019-04-24 11:00:00	249	3.83	44.42
2019-04-24 12:00:00	249	4.67	42.5
2019-04-24 13:00:00	274	4.83	47.59
2019-04-24 14:00:00	279	6.83	49
2019-04-24 15:00:00	247	4.33	43.92
2019-04-24 16:00:00	259	4	44.92
2019-04-24 17:00:00	306	5	52.25
2019-04-24 18:00:00	372	8.75	64.75
2019-04-24 19:00:00	311	6.75	57.34
2019-04-24 20:00:00	184	2.83	31.83
2019-04-24 21:00:00	106	1.09	18.25
2019-04-24 22:00:00	80	0.83	13.42
2019-04-24 23:00:00	46	0	7.5
2019-04-25 00:00:00	25	0	3.22
2019-04-25 01:00:00	2	0	0.08
2019-04-25 02:00:00	2	0	0.75
2019-04-25 03:00:00	7	0	2.17
2019-04-25 04:00:00	1	0	0.58
2019-04-25 05:00:00	19	0	2.75
2019-04-25 06:00:00	80	0.83	12
2019-04-25 07:00:00	235	3.67	40.08
2019-04-25 08:00:00	211	3.17	36.08
2019-04-25 09:00:00	314	8.5	55.17
2019-04-25 10:00:00	298	6.92	52.75
2019-04-25 11:00:00	276	7.17	49.5
2019-04-25 12:00:00	255	4.08	43.25
2019-04-25 13:00:00	304	7	52.67
2019-04-25 14:00:00	257	4.33	46.84
2019-04-25 15:00:00	238	4.17	41.33
2019-04-25 16:00:00	257	4.42	43.25
2019-04-25 17:00:00	302	7	54.08
2019-04-25 18:00:00	359	8.92	62.34
2019-04-25 19:00:00	325	9.67	59.33
2019-04-25 20:00:00	180	2.42	31.42
2019-04-25 21:00:00	81	0.59	14.59
2019-04-25 22:00:00	76	0.67	12.33
2019-04-25 23:00:00	76	0.67	12.5
2019-04-26 00:00:00	31	0.11	4.78
2019-04-26 01:00:00	8	0	2.33
2019-04-26 02:00:00	7	0	1.08
2019-04-26 03:00:00	5	0	1.58
2019-04-26 04:00:00	3	0	1.83
2019-04-26 05:00:00	11	0	1.25
2019-04-26 06:00:00	102	1.25	15.5
2019-04-26 07:00:00	235	3.67	39.83
2019-04-26 08:00:00	228	5.5	38.08
2019-04-26 09:00:00	288	6	52.25
2019-04-26 10:00:00	282	4.92	49.42
2019-04-26 11:00:00	235	3.75	41
2019-04-26 12:00:00	272	4.58	46.33
2019-04-26 13:00:00	274	4.83	48.09
2019-04-26 14:00:00	267	4.59	46.25
2019-04-26 15:00:00	254	4.25	45.33
2019-04-26 16:00:00	274	4.42	47.75
2019-04-26 17:00:00	329	6	55.83
2019-04-26 18:00:00	300	5.08	53.17
2019-04-26 19:00:00	227	3.25	41.08
2019-04-26 20:00:00	176	2.34	30.59
2019-04-26 21:00:00	116	1.08	20
2019-04-26 22:00:00	90	0.75	15
2019-04-26 23:00:00	70	0.5	11.84
2019-04-27 00:00:00	48	0.44	7.22
2019-04-27 01:00:00	46	0.17	7.42
2019-04-27 02:00:00	18	0	1.75
2019-04-27 03:00:00	13	0	1.83
2019-04-27 04:00:00	6	0	1.75
2019-04-27 05:00:00	7	0	2.08
2019-04-27 06:00:00	29	0.08	3.58
2019-04-27 07:00:00	79	0.75	11.92
2019-04-27 08:00:00	130	1.5	21.5
2019-04-27 09:00:00	171	2.34	28.84
2019-04-27 10:00:00	206	3.34	35.5
2019-04-27 11:00:00	268	5.67	46.42
2019-04-27 12:00:00	239	3.67	41.25
2019-04-27 13:00:00	236	3.5	42.09
2019-04-27 14:00:00	171	2.25	29.58
2019-04-27 15:00:00	163	2.34	28
2019-04-27 16:00:00	142	2	24.58
2019-04-27 17:00:00	152	2	25.33
2019-04-27 18:00:00	122	1.67	21.75
2019-04-27 19:00:00	131	1.58	22.17
2019-04-27 20:00:00	117	1.33	19.25
2019-04-27 21:00:00	79	0.75	13.42
2019-04-27 22:00:00	75	0.67	12.25
2019-04-27 23:00:00	63	0.33	10.5
2019-04-28 00:00:00	55	0.33	8.78
2019-04-28 01:00:00	32	0.08	4.42
2019-04-28 02:00:00	19	0	2.42
2019-04-28 03:00:00	13	0	3.34
2019-04-28 04:00:00	6	0	1.42
2019-04-28 05:00:00	5	0	1.25
2019-04-28 06:00:00	14	0	1.92
2019-04-28 07:00:00	35	0.17	4.58
2019-04-28 08:00:00	74	0.42	11.42
2019-04-28 09:00:00	89	0.75	14.83
2019-04-28 10:00:00	134	1.75	22.08
2019-04-28 11:00:00	162	2.33	27.59
2019-04-28 12:00:00	158	2	27.5
2019-04-28 13:00:00	151	1.92	25.92
2019-04-28 14:00:00	133	1.67	21.92
2019-04-28 15:00:00	113	1.5	19.33
2019-04-28 16:00:00	105	1.25	17.83
2019-04-28 17:00:00	123	1.58	20.33
2019-04-28 18:00:00	141	1.58	24
2019-04-28 19:00:00	98	1.09	17.08
2019-04-28 20:00:00	64	0.33	10.5
2019-04-28 21:00:00	66	0.42	10.58
2019-04-28 22:00:00	44	0.08	6.42
2019-04-28 23:00:00	20	0.08	3.67
2019-04-29 00:00:00	19	0.22	2.89
2019-04-29 01:00:00	1	0	0.58
2019-04-29 02:00:00	2	0	1.17
2019-04-29 03:00:00	1	0	0.58
2019-04-29 04:00:00	1	0	0.58
2019-04-29 05:00:00	21	0	2.92
2019-04-29 06:00:00	76	0.67	11.42
2019-04-29 07:00:00	239	3.92	40.33
2019-04-29 08:00:00	200	2.92	34
2019-04-29 09:00:00	245	6.59	44.09
2019-04-29 10:00:00	219	3.84	37.42
2019-04-29 11:00:00	216	4	37.92
2019-04-29 12:00:00	262	4.09	44.67
2019-04-29 13:00:00	223	4.67	39.75
2019-04-29 14:00:00	286	5.42	49.17
2019-04-29 15:00:00	244	4.09	43
2019-04-29 16:00:00	279	4.34	48
2019-04-29 17:00:00	318	5.42	55.17
2019-04-29 18:00:00	327	9.08	56.83
2019-04-29 19:00:00	247	6.58	46.42
2019-04-29 20:00:00	158	1.84	26.75
2019-04-29 21:00:00	88	0.67	16.09
2019-04-29 22:00:00	51	0.25	8.34
2019-04-29 23:00:00	32	0.25	4.5
2019-04-30 00:00:00	16	0	1.55
2019-04-30 01:00:00	4	0	1.84
2019-04-30 02:00:00	4	0	1.92
2019-04-30 03:00:00	0	0	0
2019-04-30 04:00:00	1	0	0.58
2019-04-30 05:00:00	17	0.08	2.92
2019-04-30 06:00:00	91	0.83	13.67
2019-04-30 07:00:00	242	6.75	40.84
2019-04-30 08:00:00	220	3.75	38.83
2019-04-30 09:00:00	275	7.33	48.42
2019-04-30 10:00:00	252	3.92	44.25
2019-04-30 11:00:00	247	5.17	44
2019-04-30 12:00:00	267	4.92	45.92
2019-04-30 13:00:00	319	9.08	54.83
2019-04-30 14:00:00	278	5.75	51.08
2019-04-30 15:00:00	266	4	46
2019-04-30 16:00:00	278	4.75	48.5
2019-04-30 17:00:00	318	5.58	55.25
2019-04-30 18:00:00	336	7.08	57.75
2019-04-30 19:00:00	274	4.33	49.08
2019-04-30 20:00:00	185	2.67	33
2019-04-30 21:00:00	112	1.25	19.33
2019-04-30 22:00:00	78	0.5	12.5
2019-04-30 23:00:00	68	0.5	12.25
2019-05-01 00:00:00	67	0.66	10.67

## Sheet: PM 07150 04
Data/Hora	Intensidade(carros/hora)	Ocupacao(%)	Carga(%)
2019-04-01 00:00:00	9	0	2.22
2019-04-01 01:00:00	3	0	1.17
2019-04-01 02:00:00	3	0	1.08
2019-04-01 03:00:00	3	0	1.09
2019-04-01 04:00:00	3	0	1.42
2019-04-01 05:00:00	21	0.25	3.5
2019-04-01 06:00:00	79	1.75	11.75
2019-04-01 07:00:00	190	5.67	33.17
2019-04-01 08:00:00	173	4.17	29.5
2019-04-01 09:00:00	193	4.75	33.42
2019-04-01 10:00:00	183	4	33.17
2019-04-01 11:00:00	173	3.58	30.17
2019-04-01 12:00:00	195	4.33	33.58
2019-04-01 13:00:00	216	4.67	36.84
2019-04-01 14:00:00	190	4.67	33.5
2019-04-01 15:00:00	185	4.58	32.5
2019-04-01 16:00:00	229	5.83	39.75
2019-04-01 17:00:00	270	8.42	47.5
2019-04-01 18:00:00	265	11.17	48
2019-04-01 19:00:00	257	11.92	46.17
2019-04-01 20:00:00	291	14.33	52.08
2019-04-01 21:00:00	126	3.83	25.75
2019-04-01 22:00:00	86	1.58	14.42
2019-04-01 23:00:00	190	7.25	30
2019-04-02 00:00:00	57	3.11	15.67
2019-04-02 01:00:00	5	0	0.92
2019-04-02 02:00:00	1	0	0.67
2019-04-02 03:00:00	2	0	1.34
2019-04-02 04:00:00	4	2.25	2.25
2019-04-02 05:00:00	19	7.67	8.17
2019-04-02 06:00:00	90	1.67	14.08
2019-04-02 07:00:00	184	14	35.25
2019-04-02 08:00:00	185	5.92	33
2019-04-02 09:00:00	197	4.59	33.75
2019-04-02 10:00:00	199	6.75	35
2019-04-02 11:00:00	244	6	43
2019-04-02 12:00:00	209	5.09	37.09
2019-04-02 13:00:00	213	14.5	39.58
2019-04-02 14:00:00	201	10	37.25
2019-04-02 15:00:00	203	4.83	35.09
2019-04-02 16:00:00	194	4.92	34.17
2019-04-02 17:00:00	260	6.83	45.34
2019-04-02 18:00:00	254	7.5	46
2019-04-02 19:00:00	223	7.34	39.33
2019-04-02 20:00:00	132	3.17	23.33
2019-04-02 21:00:00	93	2.08	16.59
2019-04-02 22:00:00	104	1.84	17.92
2019-04-02 23:00:00	19	0.08	3.5
2019-04-03 00:00:00	13	0	2
2019-04-03 01:00:00	3	0	1.42
2019-04-03 02:00:00	2	0	0.42
2019-04-03 03:00:00	4	0	1.75
2019-04-03 04:00:00	5	0	1.67
2019-04-03 05:00:00	16	0.08	2.75
2019-04-03 06:00:00	82	1.83	12.33
2019-04-03 07:00:00	206	5.08	36.25
2019-04-03 08:00:00	201	4.92	35.25
2019-04-03 09:00:00	218	5.25	38.5
2019-04-03 10:00:00	244	5.34	42.42
2019-04-03 11:00:00	234	5.42	40.08
2019-04-03 12:00:00	221	4.75	40.08
2019-04-03 13:00:00	242	5.67	41.75
2019-04-03 14:00:00	163	3.58	29.08
2019-04-03 15:00:00	188	4.5	32
2019-04-03 16:00:00	225	5.75	39.17
2019-04-03 17:00:00	258	6.67	45.58
2019-04-03 18:00:00	256	10.84	46.5
2019-04-03 19:00:00	220	7.33	38.75
2019-04-03 20:00:00	126	3.25	23.25
2019-04-03 21:00:00	118	4.75	19.58
2019-04-03 22:00:00	139	2.83	25.08
2019-04-03 23:00:00	44	0.42	7.67
2019-04-04 00:00:00	15	0	2.33
2019-04-04 01:00:00	7	0	2.42
2019-04-04 02:00:00	3	0	1.33
2019-04-04 03:00:00	2	0	1.25
2019-04-04 04:00:00	11	0.08	2.17
2019-04-04 05:00:00	19	0.08	2.67
2019-04-04 06:00:00	89	1.67	13.84
2019-04-04 07:00:00	189	4.34	33.08
2019-04-04 08:00:00	183	8.34	33.83
2019-04-04 09:00:00	190	4.17	33.42
2019-04-04 10:00:00	190	4.59	32.5
2019-04-04 11:00:00	220	4.92	38.5
2019-04-04 12:00:00	225	5	39.75
2019-04-04 13:00:00	235	11.08	42.09
2019-04-04 14:00:00	196	4.75	35.17
2019-04-04 15:00:00	210	5.59	36.33
2019-04-04 16:00:00	226	5.33	38.58
2019-04-04 17:00:00	297	7.92	52.5
2019-04-04 18:00:00	253	7.17	45.58
2019-04-04 19:00:00	220	8.17	39.92
2019-04-04 20:00:00	135	3.25	23.5
2019-04-04 21:00:00	85	2.17	14.92
2019-04-04 22:00:00	118	2.25	20.5
2019-04-04 23:00:00	36	0.34	5.58
2019-04-05 00:00:00	12	0	2.45
2019-04-05 01:00:00	7	0	1.25
2019-04-05 02:00:00	1	0	0.58
2019-04-05 03:00:00	4	0	1.08
2019-04-05 04:00:00	6	0	2.17
2019-04-05 05:00:00	21	0.17	3.17
2019-04-05 06:00:00	83	2	12.42
2019-04-05 07:00:00	192	4.25	33.42
2019-04-05 08:00:00	230	6.25	40.42
2019-04-05 09:00:00	214	4.92	36.5
2019-04-05 10:00:00	204	4.59	37
2019-04-05 11:00:00	244	5.58	42.25
2019-04-05 12:00:00	258	6.42	44.92
2019-04-05 13:00:00	271	6.25	47.67
2019-04-05 14:00:00	214	4.92	37.83
2019-04-05 15:00:00	157	3.58	27.42
2019-04-05 16:00:00	185	4.42	32
2019-04-05 17:00:00	271	6.92	47.25
2019-04-05 18:00:00	260	7.83	47
2019-04-05 19:00:00	174	5.17	31.17
2019-04-05 20:00:00	152	4.83	27.08
2019-04-05 21:00:00	95	1.67	16.67
2019-04-05 22:00:00	177	4.09	30.75
2019-04-05 23:00:00	80	1.34	13.67
2019-04-06 00:00:00	23	0	4.11
2019-04-06 01:00:00	25	0.08	3.59
2019-04-06 02:00:00	14	0	3.83
2019-04-06 03:00:00	5	0.08	1.67
2019-04-06 04:00:00	5	0	2.33
2019-04-06 05:00:00	21	0	2.84
2019-04-06 06:00:00	40	0.5	6.09
2019-04-06 07:00:00	79	1.25	13.25
2019-04-06 08:00:00	101	2	17.25
2019-04-06 09:00:00	131	2.67	21.67
2019-04-06 10:00:00	138	2.84	23.92
2019-04-06 11:00:00	135	2.83	22.67
2019-04-06 12:00:00	171	3.92	29.5
2019-04-06 13:00:00	146	3.17	25
2019-04-06 14:00:00	111	2.17	20.09
2019-04-06 15:00:00	109	2.08	18.67
2019-04-06 16:00:00	99	1.75	16.83
2019-04-06 17:00:00	86	1.34	14.17
2019-04-06 18:00:00	98	1.83	16.92
2019-04-06 19:00:00	98	2.17	16.75
2019-04-06 20:00:00	110	2	18.59
2019-04-06 21:00:00	84	1.42	14.34
2019-04-06 22:00:00	115	2.25	17.92
2019-04-06 23:00:00	78	1.34	15.17
2019-04-07 00:00:00	28	0.33	3.44
2019-04-07 01:00:00	25	0	3.59
2019-04-07 02:00:00	11	0.08	1.84
2019-04-07 03:00:00	5	0	1.34
2019-04-07 04:00:00	8	0	2.33
2019-04-07 05:00:00	17	0.08	1.84
2019-04-07 06:00:00	33	0.33	4.67
2019-04-07 07:00:00	46	0.58	6.83
2019-04-07 08:00:00	77	1.17	12.33
2019-04-07 09:00:00	94	1.75	15.34
2019-04-07 10:00:00	191	4.75	32.58
2019-04-07 11:00:00	210	6.42	37.42
2019-04-07 12:00:00	189	5.34	33.33
2019-04-07 13:00:00	177	5.25	31.83
2019-04-07 14:00:00	115	3	20.34
2019-04-07 15:00:00	124	3.25	21.17
2019-04-07 16:00:00	82	1.92	14.67
2019-04-07 17:00:00	133	4.17	22.75
2019-04-07 18:00:00	57	22.25	18
2019-04-07 19:00:00	109	29.33	28.42
2019-04-07 20:00:00	68	1.08	11.08
2019-04-07 21:00:00	31	0.17	5.67
2019-04-07 22:00:00	24	0.42	4.58
2019-04-07 23:00:00	18	0	2.17
2019-04-08 00:00:00	11	0	2.11
2019-04-08 01:00:00	3	0	1.83
2019-04-08 02:00:00	1	0	0.58
2019-04-08 03:00:00	1	0	0.67
2019-04-08 04:00:00	2	0	0.67
2019-04-08 05:00:00	17	0.17	2.83
2019-04-08 06:00:00	75	1.59	11.67
2019-04-08 07:00:00	193	4.25	32.75
2019-04-08 08:00:00	194	4.92	34.5
2019-04-08 09:00:00	188	4.17	33.17
2019-04-08 10:00:00	200	4.5	34.67
2019-04-08 11:00:00	177	3.83	30.25
2019-04-08 12:00:00	202	4.33	35.17
2019-04-08 13:00:00	192	4.33	33.5
2019-04-08 14:00:00	176	4	31.25
2019-04-08 15:00:00	198	4.92	33.42
2019-04-08 16:00:00	202	4.75	36
2019-04-08 17:00:00	237	16	44.58
2019-04-08 18:00:00	259	15.75	47.83
2019-04-08 19:00:00	159	23	35
2019-04-08 20:00:00	139	9.67	26.92
2019-04-08 21:00:00	95	1.92	16
2019-04-08 22:00:00	103	2	18.25
2019-04-08 23:00:00	37	0.42	5.59
2019-04-09 00:00:00	19	0.33	4.22
2019-04-09 01:00:00	7	0	1.83
2019-04-09 02:00:00	1	4.92	5.58
2019-04-09 03:00:00	0	0	0
2019-04-09 04:00:00	3	0	1.25
2019-04-09 05:00:00	22	0.17	3.83
2019-04-09 06:00:00	100	1.84	15.83
2019-04-09 07:00:00	224	5.42	38.75
2019-04-09 08:00:00	198	11.67	36.92
2019-04-09 09:00:00	189	4.17	33.42
2019-04-09 10:00:00	218	4.83	38.09
2019-04-09 11:00:00	231	5.34	39.83
2019-04-09 12:00:00	215	4.58	38
2019-04-09 13:00:00	232	5.5	39.92
2019-04-09 14:00:00	208	5.25	36.42
2019-04-09 15:00:00	221	5.17	39
2019-04-09 16:00:00	252	6.08	43.67
2019-04-09 17:00:00	237	6	42.25
2019-04-09 18:00:00	252	7.84	44
2019-04-09 19:00:00	232	8	42.33
2019-04-09 20:00:00	139	8.09	27
2019-04-09 21:00:00	122	2.92	21.25
2019-04-09 22:00:00	97	1.84	17.17
2019-04-09 23:00:00	24	0.17	3.75
2019-04-10 00:00:00	4	0	1
2019-04-10 01:00:00	3	0	0.83
2019-04-10 02:00:00	3	0	0.67
2019-04-10 03:00:00	2	0	0.67
2019-04-10 04:00:00	4	0	1.33
2019-04-10 05:00:00	19	0.17	3.17
2019-04-10 06:00:00	105	1.83	15.17
2019-04-10 07:00:00	179	4.42	32.92
2019-04-10 08:00:00	212	5.59	36.25
2019-04-10 09:00:00	218	5.25	38.25
2019-04-10 10:00:00	202	4.33	35.09
2019-04-10 11:00:00	219	5.08	38.67
2019-04-10 12:00:00	264	6.33	45.92
2019-04-10 13:00:00	212	4.75	38.25
2019-04-10 14:00:00	182	4.25	31.5
2019-04-10 15:00:00	216	5.34	37.25
2019-04-10 16:00:00	176	4	31.33
2019-04-10 17:00:00	228	5.5	39.5
2019-04-10 18:00:00	272	8.83	47
2019-04-10 19:00:00	205	5.5	38.58
2019-04-10 20:00:00	130	4.09	23.17
2019-04-10 21:00:00	132	3.17	22.42
2019-04-10 22:00:00	106	2.08	18.92
2019-04-10 23:00:00	49	1.17	8.42
2019-04-11 00:00:00	17	0	2.66
2019-04-11 01:00:00	2	0	0.17
2019-04-11 02:00:00	4	0	1.75
2019-04-11 03:00:00	1	0	0.75
2019-04-11 04:00:00	7	0	2.84
2019-04-11 05:00:00	17	0.25	3
2019-04-11 06:00:00	76	1.17	11.75
2019-04-11 07:00:00	205	5.08	34.83
2019-04-11 08:00:00	192	4.67	32.83
2019-04-11 09:00:00	185	4.25	33.67
2019-04-11 10:00:00	210	4.5	35.42
2019-04-11 11:00:00	225	5.17	39
2019-04-11 12:00:00	240	5.58	42.58
2019-04-11 13:00:00	239	5.75	41.75
2019-04-11 14:00:00	198	4.42	35.42
2019-04-11 15:00:00	211	4.75	35.92
2019-04-11 16:00:00	208	4.92	36.75
2019-04-11 17:00:00	255	6.92	42.67
2019-04-11 18:00:00	249	12.5	47.17
2019-04-11 19:00:00	181	13.92	36
2019-04-11 20:00:00	156	12	30.34
2019-04-11 21:00:00	88	1.67	15.92
2019-04-11 22:00:00	121	4.83	21.42
2019-04-11 23:00:00	50	0.58	8.42
2019-04-12 00:00:00	25	0.22	3.89
2019-04-12 01:00:00	4	0	1.42
2019-04-12 02:00:00	3	0	1
2019-04-12 03:00:00	4	4.42	5
2019-04-12 04:00:00	1	0	0.75
2019-04-12 05:00:00	16	0.08	2.5
2019-04-12 06:00:00	83	1.59	12.5
2019-04-12 07:00:00	188	4.5	32.25
2019-04-12 08:00:00	193	4.75	33.92
2019-04-12 09:00:00	212	4.83	36.67
2019-04-12 10:00:00	192	4.5	34.92
2019-04-12 11:00:00	194	4.58	33.33
2019-04-12 12:00:00	247	5.92	42.67
2019-04-12 13:00:00	238	6.17	43
2019-04-12 14:00:00	246	5.92	40.75
2019-04-12 15:00:00	208	4.84	37.75
2019-04-12 16:00:00	266	7.25	45.42
2019-04-12 17:00:00	287	7.75	52.42
2019-04-12 18:00:00	301	14.25	53.67
2019-04-12 19:00:00	234	14.34	45
2019-04-12 20:00:00	165	8.92	31.67
2019-04-12 21:00:00	143	3.25	23.75
2019-04-12 22:00:00	141	3.17	24.83
2019-04-12 23:00:00	59	0.84	10.5
2019-04-13 00:00:00	45	0.45	6.78
2019-04-13 01:00:00	9	0	1.5
2019-04-13 02:00:00	12	0	1.58
2019-04-13 03:00:00	3	0	1.58
2019-04-13 04:00:00	7	0	2
2019-04-13 05:00:00	14	0.08	2.58
2019-04-13 06:00:00	53	0.83	7.84
2019-04-13 07:00:00	75	5.67	13.59
2019-04-13 08:00:00	130	7.67	24
2019-04-13 09:00:00	155	3	26.5
2019-04-13 10:00:00	184	4.67	31.67
2019-04-13 11:00:00	179	4.42	31.5
2019-04-13 12:00:00	193	4.84	33
2019-04-13 13:00:00	172	6.59	30.92
2019-04-13 14:00:00	121	3.92	21.25
2019-04-13 15:00:00	107	2.75	18
2019-04-13 16:00:00	106	2.75	18.67
2019-04-13 17:00:00	98	6.25	17.84
2019-04-13 18:00:00	100	2.25	18.17
2019-04-13 19:00:00	131	2.59	22.17
2019-04-13 20:00:00	94	1.67	16.42
2019-04-13 21:00:00	109	2.08	17.92
2019-04-13 22:00:00	86	1.58	15.33
2019-04-13 23:00:00	43	0.5	6.92
2019-04-14 00:00:00	44	5.11	8.11
2019-04-14 01:00:00	47	0.67	7.17
2019-04-14 02:00:00	43	0.5	7
2019-04-14 03:00:00	27	4.33	8.5
2019-04-14 04:00:00	42	0.42	6.25
2019-04-14 05:00:00	24	0.17	3.25
2019-04-14 06:00:00	39	0.84	6.5
2019-04-14 07:00:00	93	2.58	16.67
2019-04-14 08:00:00	60	2.42	10.25
2019-04-14 09:00:00	73	1.83	11.5
2019-04-14 10:00:00	136	3.58	23.42
2019-04-14 11:00:00	132	2.67	22.59
2019-04-14 12:00:00	135	2.92	22.59
2019-04-14 13:00:00	120	2.5	20.83
2019-04-14 14:00:00	108	2.34	18.75
2019-04-14 15:00:00	94	1.92	15.75
2019-04-14 16:00:00	85	1.67	14.75
2019-04-14 17:00:00	93	2.17	15.75
2019-04-14 18:00:00	67	1.25	11.58
2019-04-14 19:00:00	63	2.34	10.84
2019-04-14 20:00:00	35	1.33	6.58
2019-04-14 21:00:00	30	0.17	4.25
2019-04-14 22:00:00	15	0	1.59
2019-04-14 23:00:00	18	0	1.92
2019-04-15 00:00:00	4	0	2.11
2019-04-15 01:00:00	3	0	0.75
2019-04-15 02:00:00	2	0	0.75
2019-04-15 03:00:00	1	0	1.08
2019-04-15 04:00:00	6	0	1.5
2019-04-15 05:00:00	27	0.17	3.17
2019-04-15 06:00:00	76	1.33	11.75
2019-04-15 07:00:00	174	3.59	29.42
2019-04-15 08:00:00	174	4.33	30.33
2019-04-15 09:00:00	151	12.59	31.83
2019-04-15 10:00:00	158	3.67	27.83
2019-04-15 11:00:00	167	3.75	28.08
2019-04-15 12:00:00	185	3.59	32.08
2019-04-15 13:00:00	192	4	34
2019-04-15 14:00:00	158	3.42	27
2019-04-15 15:00:00	213	4.83	37.59
2019-04-15 16:00:00	194	5.09	33.67
2019-04-15 17:00:00	268	7.75	46.67
2019-04-15 18:00:00	235	9.5	42.5
2019-04-15 19:00:00	166	5.17	30
2019-04-15 20:00:00	128	3.83	23.67
2019-04-15 21:00:00	83	1.67	14.17
2019-04-15 22:00:00	58	5.08	12.34
2019-04-15 23:00:00	27	0.08	4
2019-04-16 00:00:00	9	0	2
2019-04-16 01:00:00	3	0	0.83
2019-04-16 02:00:00	4	0.08	1.59
2019-04-16 03:00:00	14	19.42	11.25
2019-04-16 04:00:00	20	18.84	13.5
2019-04-16 05:00:00	27	9.58	14.17
2019-04-16 06:00:00	76	12.42	18.67
2019-04-16 07:00:00	213	15.5	39.75
2019-04-16 08:00:00	151	17.25	30.75
2019-04-16 09:00:00	172	4.58	30.92
2019-04-16 10:00:00	178	19.25	35.58
2019-04-16 11:00:00	149	28.5	35.5
2019-04-16 12:00:00	202	23.92	41.09
2019-04-16 13:00:00	166	23.75	35.67
2019-04-16 14:00:00	184	8.25	33.58
2019-04-16 15:00:00	172	21.25	35.42
2019-04-16 16:00:00	250	14.42	46.08
2019-04-16 17:00:00	265	11.92	49.42
2019-04-16 18:00:00	237	6.42	41.59
2019-04-16 19:00:00	185	5.25	33.92
2019-04-16 20:00:00	122	3	21.5
2019-04-16 21:00:00	73	1.25	12.83
2019-04-16 22:00:00	69	1.17	11.42
2019-04-16 23:00:00	32	0.25	5.25
2019-04-17 00:00:00	15	0	2
2019-04-17 01:00:00	6	0	1.5
2019-04-17 02:00:00	10	2.17	3.25
2019-04-17 03:00:00	6	3.5	4.33
2019-04-17 04:00:00	7	1.33	3.42
2019-04-17 05:00:00	16	0.08	2.09
2019-04-17 06:00:00	77	11	17
2019-04-17 07:00:00	177	12.67	32.83
2019-04-17 08:00:00	144	22.83	31.92
2019-04-17 09:00:00	176	21.33	37
2019-04-17 10:00:00	182	12.08	35.25
2019-04-17 11:00:00	198	7.09	35.08
2019-04-17 12:00:00	198	20.09	39.5
2019-04-17 13:00:00	222	11.08	40.5
2019-04-17 14:00:00	156	11.09	30.67
2019-04-17 15:00:00	185	7.5	32.09
2019-04-17 16:00:00	234	5.84	40.92
2019-04-17 17:00:00	255	6.75	44.25
2019-04-17 18:00:00	277	8.58	50.33
2019-04-17 19:00:00	198	6.75	35.08
2019-04-17 20:00:00	131	3.58	23.08
2019-04-17 21:00:00	74	1.67	13.5
2019-04-17 22:00:00	67	1.09	10.83
2019-04-17 23:00:00	37	0.25	6.08
2019-04-18 00:00:00	17	0	2.78
2019-04-18 01:00:00	5	0	1
2019-04-18 02:00:00	5	0	2.33
2019-04-18 03:00:00	3	0	1.25
2019-04-18 04:00:00	9	0	2.5
2019-04-18 05:00:00	15	0.17	2.17
2019-04-18 06:00:00	65	1	11.09
2019-04-18 07:00:00	110	2.59	18
2019-04-18 08:00:00	134	3.25	23.33
2019-04-18 09:00:00	136	3.25	23.25
2019-04-18 10:00:00	163	3.83	28.59
2019-04-18 11:00:00	151	3.08	26.17
2019-04-18 12:00:00	180	3.92	31.42
2019-04-18 13:00:00	151	3.25	25.58
2019-04-18 14:00:00	135	3	23.58
2019-04-18 15:00:00	139	3.17	23.92
2019-04-18 16:00:00	132	3.17	23.17
2019-04-18 17:00:00	138	7.33	25.25
2019-04-18 18:00:00	127	2.75	22.5
2019-04-18 19:00:00	90	12.75	21
2019-04-18 20:00:00	85	4.5	16.59
2019-04-18 21:00:00	71	1.09	12
2019-04-18 22:00:00	60	1.08	10.08
2019-04-18 23:00:00	50	0.33	7.75
2019-04-19 00:00:00	25	0	3.78
2019-04-19 01:00:00	12	0	0.92
2019-04-19 02:00:00	2	0	1.25
2019-04-19 03:00:00	4	0	1.33
2019-04-19 04:00:00	4	0	1.42
2019-04-19 05:00:00	13	3.08	3.75
2019-04-19 06:00:00	38	3	8.75
2019-04-19 07:00:00	56	0.67	9.58
2019-04-19 08:00:00	74	1.5	12.17
2019-04-19 09:00:00	75	1.34	12.17
2019-04-19 10:00:00	77	1.42	12.17
2019-04-19 11:00:00	93	1.92	16.17
2019-04-19 12:00:00	99	2.17	16.5
2019-04-19 13:00:00	75	1.58	13.25
2019-04-19 14:00:00	81	2.25	13.42
2019-04-19 15:00:00	104	10.83	20.92
2019-04-19 16:00:00	82	1.67	14.83
2019-04-19 17:00:00	93	24.33	24.5
2019-04-19 18:00:00	113	16.08	24
2019-04-19 19:00:00	74	6.08	14.33
2019-04-19 20:00:00	66	1.5	12
2019-04-19 21:00:00	51	0.42	8.08
2019-04-19 22:00:00	58	0.5	9.17
2019-04-19 23:00:00	41	0.17	6.25
2019-04-20 00:00:00	11	0	2
2019-04-20 01:00:00	7	0	1.42
2019-04-20 02:00:00	3	0	0.75
2019-04-20 03:00:00	5	0	1.92
2019-04-20 04:00:00	4	0	1.33
2019-04-20 05:00:00	6	0	1.75
2019-04-20 06:00:00	37	0.5	5.33
2019-04-20 07:00:00	50	0.67	7.75
2019-04-20 08:00:00	70	1.17	11.42
2019-04-20 09:00:00	87	1.5	14.5
2019-04-20 10:00:00	134	3.25	22.59
2019-04-20 11:00:00	125	3.58	21.75
2019-04-20 12:00:00	129	3.08	21.59
2019-04-20 13:00:00	112	2.58	20.09
2019-04-20 14:00:00	91	1.83	16.42
2019-04-20 15:00:00	83	1.67	12.58
2019-04-20 16:00:00	64	5.92	12.58
2019-04-20 17:00:00	65	25.67	21.42
2019-04-20 18:00:00	64	15.08	16.25
2019-04-20 19:00:00	76	9.25	15.75
2019-04-20 20:00:00	78	12.58	17.67
2019-04-20 21:00:00	61	5.5	11.84
2019-04-20 22:00:00	106	8.67	18.25
2019-04-20 23:00:00	42	22.33	17.5
2019-04-21 00:00:00	21	0.22	2.55
2019-04-21 01:00:00	15	0.08	1.17
2019-04-21 02:00:00	24	0	3.58
2019-04-21 03:00:00	25	0.17	3.34
2019-04-21 04:00:00	19	0.08	2.33
2019-04-21 05:00:00	23	0	3.5
2019-04-21 06:00:00	46	0.58	6.42
2019-04-21 07:00:00	75	1.84	13.42
2019-04-21 08:00:00	59	1.67	9.5
2019-04-21 09:00:00	80	1.84	12.84
2019-04-21 10:00:00	105	3.09	18.17
2019-04-21 11:00:00	116	3.67	19.17
2019-04-21 12:00:00	95	2.59	16.33
2019-04-21 13:00:00	116	2.58	19
2019-04-21 14:00:00	86	2.34	15.75
2019-04-21 15:00:00	94	2.25	16.09
2019-04-21 16:00:00	67	8.5	14.17
2019-04-21 17:00:00	77	14.17	19.42
2019-04-21 18:00:00	101	24.34	25.75
2019-04-21 19:00:00	77	10.08	15.67
2019-04-21 20:00:00	53	1.84	10.75
2019-04-21 21:00:00	41	0.59	6.5
2019-04-21 22:00:00	17	0	2.25
2019-04-21 23:00:00	14	0	2.67
2019-04-22 00:00:00	12	0	1.67
2019-04-22 01:00:00	1	0	0.75
2019-04-22 02:00:00	1	0	0.58
2019-04-22 03:00:00	2	0	1.17
2019-04-22 04:00:00	1	0	0.67
2019-04-22 05:00:00	21	0.17	2.75
2019-04-22 06:00:00	82	1.75	11.5
2019-04-22 07:00:00	193	4.42	34.5
2019-04-22 08:00:00	166	9.67	31.09
2019-04-22 09:00:00	158	3.17	27.17
2019-04-22 10:00:00	174	4.25	30.58
2019-04-22 11:00:00	159	3.33	27.5
2019-04-22 12:00:00	188	7.58	33.42
2019-04-22 13:00:00	207	4.42	35
2019-04-22 14:00:00	168	3.42	29.42
2019-04-22 15:00:00	175	3.67	30.92
2019-04-22 16:00:00	216	5.08	37.09
2019-04-22 17:00:00	229	5.75	40.25
2019-04-22 18:00:00	257	8.42	46.42
2019-04-22 19:00:00	211	6.5	38.25
2019-04-22 20:00:00	138	4.59	25.25
2019-04-22 21:00:00	130	3.09	23.08
2019-04-22 22:00:00	71	1.17	12.67
2019-04-22 23:00:00	34	0.25	5.33
2019-04-23 00:00:00	15	0.11	2.55
2019-04-23 01:00:00	6	0	1.5
2019-04-23 02:00:00	2	0	0.58
2019-04-23 03:00:00	5	0	1.5
2019-04-23 04:00:00	2	0	0.75
2019-04-23 05:00:00	22	0.25	3.59
2019-04-23 06:00:00	88	1.5	13.92
2019-04-23 07:00:00	205	4.75	34.83
2019-04-23 08:00:00	206	5.58	36.25
2019-04-23 09:00:00	219	5.34	38.58
2019-04-23 10:00:00	232	8.92	40.83
2019-04-23 11:00:00	225	5.59	40.42
2019-04-23 12:00:00	221	5	38.42
2019-04-23 13:00:00	211	4.84	36.5
2019-04-23 14:00:00	197	4.25	33.83
2019-04-23 15:00:00	195	4.5	33.92
2019-04-23 16:00:00	234	6	40.67
2019-04-23 17:00:00	245	6.42	44.5
2019-04-23 18:00:00	249	7.08	43.33
2019-04-23 19:00:00	154	3.59	27.75
2019-04-23 20:00:00	132	3.17	23
2019-04-23 21:00:00	92	1.75	16.42
2019-04-23 22:00:00	85	1.34	14.33
2019-04-23 23:00:00	21	0.25	4.17
2019-04-24 00:00:00	13	0	3.56
2019-04-24 01:00:00	6	0	1.33
2019-04-24 02:00:00	4	0	1.42
2019-04-24 03:00:00	1	0	0.58
2019-04-24 04:00:00	2	0	1.34
2019-04-24 05:00:00	20	0.17	3.17
2019-04-24 06:00:00	92	1.83	13.09
2019-04-24 07:00:00	210	4.92	36.67
2019-04-24 08:00:00	192	4.67	34.09
2019-04-24 09:00:00	204	4.42	36.08
2019-04-24 10:00:00	202	4.25	35
2019-04-24 11:00:00	219	4.58	38.17
2019-04-24 12:00:00	198	4.58	34.34
2019-04-24 13:00:00	196	10.33	36.17
2019-04-24 14:00:00	156	3.5	27.92
2019-04-24 15:00:00	189	4.58	32.92
2019-04-24 16:00:00	215	4.92	35.83
2019-04-24 17:00:00	215	5	37.08
2019-04-24 18:00:00	270	7.59	49.25
2019-04-24 19:00:00	194	10	35.92
2019-04-24 20:00:00	150	4.25	27.67
2019-04-24 21:00:00	86	1.92	14.5
2019-04-24 22:00:00	134	2.92	23.34
2019-04-24 23:00:00	30	0.58	4.83
2019-04-25 00:00:00	13	0	2.89
2019-04-25 01:00:00	3	0	1.5
2019-04-25 02:00:00	2	0	1.17
2019-04-25 03:00:00	3	0	0.67
2019-04-25 04:00:00	5	0	2
2019-04-25 05:00:00	16	0.08	1.83
2019-04-25 06:00:00	96	1.67	15.33
2019-04-25 07:00:00	207	4.67	35.33
2019-04-25 08:00:00	205	5.09	35.92
2019-04-25 09:00:00	203	4.33	35.5
2019-04-25 10:00:00	199	4.92	35.25
2019-04-25 11:00:00	191	4.25	32.58
2019-04-25 12:00:00	215	4.42	37.83
2019-04-25 13:00:00	186	4	32.75
2019-04-25 14:00:00	187	4.17	32.08
2019-04-25 15:00:00	180	3.92	31.83
2019-04-25 16:00:00	205	5.08	34.92
2019-04-25 17:00:00	244	6	42.5
2019-04-25 18:00:00	243	6.67	43.17
2019-04-25 19:00:00	198	5.67	34.92
2019-04-25 20:00:00	180	4.92	32.33
2019-04-25 21:00:00	92	2	16.58
2019-04-25 22:00:00	143	2.92	24.83
2019-04-25 23:00:00	38	4.92	8.17
2019-04-26 00:00:00	29	0.11	3.67
2019-04-26 01:00:00	10	0	1.25
2019-04-26 02:00:00	1	0	0.25
2019-04-26 03:00:00	2	0	0.58
2019-04-26 04:00:00	3	0	1.75
2019-04-26 05:00:00	22	0.25	3.67
2019-04-26 06:00:00	78	2.58	12.08
2019-04-26 07:00:00	197	5.83	34
2019-04-26 08:00:00	200	5.08	35.5
2019-04-26 09:00:00	204	5.33	35.92
2019-04-26 10:00:00	192	4.42	33.5
2019-04-26 11:00:00	217	5.25	38.09
2019-04-26 12:00:00	240	5.5	42.25
2019-04-26 13:00:00	241	5.67	41.84
2019-04-26 14:00:00	202	4.75	35.25
2019-04-26 15:00:00	211	5.09	37
2019-04-26 16:00:00	224	5.25	37.92
2019-04-26 17:00:00	262	6.83	46.75
2019-04-26 18:00:00	269	7.58	48.83
2019-04-26 19:00:00	157	9.5	29.67
2019-04-26 20:00:00	151	3.83	26.08
2019-04-26 21:00:00	136	3.5	23.58
2019-04-26 22:00:00	146	8.08	27
2019-04-26 23:00:00	129	2.83	22.17
2019-04-27 00:00:00	76	1.33	13.44
2019-04-27 01:00:00	52	0.84	8.33
2019-04-27 02:00:00	35	5.08	7
2019-04-27 03:00:00	47	0.67	8.09
2019-04-27 04:00:00	14	0	2.08
2019-04-27 05:00:00	15	0.17	3.58
2019-04-27 06:00:00	74	1.17	12.5
2019-04-27 07:00:00	85	1.33	14.67
2019-04-27 08:00:00	144	3.5	23.67
2019-04-27 09:00:00	187	5.34	32.92
2019-04-27 10:00:00	162	4.67	29.34
2019-04-27 11:00:00	188	6.25	32.08
2019-04-27 12:00:00	184	6.17	33.08
2019-04-27 13:00:00	179	6.08	31.59
2019-04-27 14:00:00	130	3.25	24.09
2019-04-27 15:00:00	115	4.17	19.92
2019-04-27 16:00:00	134	3.42	22.58
2019-04-27 17:00:00	129	3.59	22.5
2019-04-27 18:00:00	116	2.5	20.5
2019-04-27 19:00:00	91	2.34	15.5
2019-04-27 20:00:00	104	2.17	18.25
2019-04-27 21:00:00	83	1.34	14.17
2019-04-27 22:00:00	69	1.58	10.17
2019-04-27 23:00:00	91	4.84	19.5
2019-04-28 00:00:00	28	0.33	4.45
2019-04-28 01:00:00	21	0.08	2.67
2019-04-28 02:00:00	7	0	1.58
2019-04-28 03:00:00	6	0	1
2019-04-28 04:00:00	5	0	1.67
2019-04-28 05:00:00	13	0.08	2.83
2019-04-28 06:00:00	22	0.08	2.75
2019-04-28 07:00:00	42	0.33	6.67
2019-04-28 08:00:00	69	1.33	10.5
2019-04-28 09:00:00	111	2.92	18.33
2019-04-28 10:00:00	128	3.17	22.25
2019-04-28 11:00:00	179	5.92	30.5
2019-04-28 12:00:00	120	3.59	22.34
2019-04-28 13:00:00	154	5	27.33
2019-04-28 14:00:00	105	3.17	17.75
2019-04-28 15:00:00	104	2.92	18.25
2019-04-28 16:00:00	66	1.59	11.42
2019-04-28 17:00:00	82	2.75	14.17
2019-04-28 18:00:00	95	2.34	15.25
2019-04-28 19:00:00	61	1.5	11.08
2019-04-28 20:00:00	38	0.42	6
2019-04-28 21:00:00	35	0.17	5.08
2019-04-28 22:00:00	20	5	5.75
2019-04-28 23:00:00	13	1.67	3.92
2019-04-29 00:00:00	13	0	2.55
2019-04-29 01:00:00	8	0	2
2019-04-29 02:00:00	1	0	0.58
2019-04-29 03:00:00	1	0	0.58
2019-04-29 04:00:00	3	0	1.5
2019-04-29 05:00:00	21	0.17	3.83
2019-04-29 06:00:00	74	1.17	11.25
2019-04-29 07:00:00	177	4.09	30.42
2019-04-29 08:00:00	201	4.67	35.25
2019-04-29 09:00:00	212	4.75	36.83
2019-04-29 10:00:00	154	8.92	29.25
2019-04-29 11:00:00	174	3.5	30
2019-04-29 12:00:00	187	3.75	31.5
2019-04-29 13:00:00	195	4.17	34.25
2019-04-29 14:00:00	175	3.75	30.42
2019-04-29 15:00:00	211	5.17	35.34
2019-04-29 16:00:00	216	5.5	38.08
2019-04-29 17:00:00	251	7	44.25
2019-04-29 18:00:00	251	7.33	45.09
2019-04-29 19:00:00	188	4.84	34
2019-04-29 20:00:00	131	2.92	23.34
2019-04-29 21:00:00	86	1.59	14.75
2019-04-29 22:00:00	81	1.33	13.84
2019-04-29 23:00:00	7	0	1.5
2019-04-30 00:00:00	8	0	2.11
2019-04-30 01:00:00	3	0	0.75
2019-04-30 02:00:00	0	0	0
2019-04-30 03:00:00	1	0	0.58
2019-04-30 04:00:00	4	0	2.25
2019-04-30 05:00:00	19	0.17	3.09
2019-04-30 06:00:00	88	1.75	13.08
2019-04-30 07:00:00	212	4.67	36.83
2019-04-30 08:00:00	206	5.42	36.75
2019-04-30 09:00:00	245	6.08	42.34
2019-04-30 10:00:00	206	5.33	37
2019-04-30 11:00:00	214	5.33	37.08
2019-04-30 12:00:00	214	4.58	37.42
2019-04-30 13:00:00	257	5.92	45.67
2019-04-30 14:00:00	198	4.33	35
2019-04-30 15:00:00	205	5	33.92
2019-04-30 16:00:00	217	5.17	38.5
2019-04-30 17:00:00	286	7.5	49.67
2019-04-30 18:00:00	267	8.5	48.84
2019-04-30 19:00:00	180	5	32
2019-04-30 20:00:00	155	3.59	26.92
2019-04-30 21:00:00	127	2.92	22.08
2019-04-30 22:00:00	116	2.33	20.33
2019-04-30 23:00:00	32	0.25	5
2019-05-01 00:00:00	41	0.45	5.89

## Sheet: PM 07160 011
Data/Hora	Intensidade(carros/hora)	Ocupacao(%)	Carga(%)
2019-04-01 00:00:00	103	0.67	4.33
2019-04-01 01:00:00	47	1	2.67
2019-04-01 02:00:00	28	1.5	2.25
2019-04-01 03:00:00	20	1	2.08
2019-04-01 04:00:00	37	1	1.33
2019-04-01 05:00:00	149	1.83	4.59
2019-04-01 06:00:00	724	4.17	20.25
2019-04-01 07:00:00	1367	6.17	42.5
2019-04-01 08:00:00	1414	6.25	43.67
2019-04-01 09:00:00	1324	7.33	41.83
2019-04-01 10:00:00	1241	5.75	39.09
2019-04-01 11:00:00	1226	6	38.08
2019-04-01 12:00:00	1312	5.84	40.5
2019-04-01 13:00:00	1306	6.67	40.67
2019-04-01 14:00:00	1226	6.17	38
2019-04-01 15:00:00	1143	6.17	35.92
2019-04-01 16:00:00	1257	7.67	39
2019-04-01 17:00:00	1014	24.5	38.08
2019-04-01 18:00:00	871	42.67	40.58
2019-04-01 19:00:00	1221	8.92	38.42
2019-04-01 20:00:00	1079	8.75	34.33
2019-04-01 21:00:00	672	4.67	22
2019-04-01 22:00:00	596	3.34	17.92
2019-04-01 23:00:00	482	10.42	17.08
2019-04-02 00:00:00	127	6	7.89
2019-04-02 01:00:00	58	6.75	5.84
2019-04-02 02:00:00	39	9	5.25
2019-04-02 03:00:00	11	1.17	1.5
2019-04-02 04:00:00	32	1.08	2.25
2019-04-02 05:00:00	121	1.67	4.5
2019-04-02 06:00:00	813	3.92	22.67
2019-04-02 07:00:00	1367	7.09	42.75
2019-04-02 08:00:00	1459	8.58	45.59
2019-04-02 09:00:00	1364	6.75	42.84
2019-04-02 10:00:00	1468	8.08	46.42
2019-04-02 11:00:00	1345	6.59	41.92
2019-04-02 12:00:00	1314	7.42	41.67
2019-04-02 13:00:00	1338	6.84	40.59
2019-04-02 14:00:00	1205	6.58	38.42
2019-04-02 15:00:00	1250	7.58	38.09
2019-04-02 16:00:00	1221	7	38.75
2019-04-02 17:00:00	1196	11.59	39.25
2019-04-02 18:00:00	686	54.92	40.92
2019-04-02 19:00:00	898	18.17	32.17
2019-04-02 20:00:00	792	3.92	23.92
2019-04-02 21:00:00	600	2.92	18.58
2019-04-02 22:00:00	613	3.42	19.17
2019-04-02 23:00:00	263	1.75	7.92
2019-04-03 00:00:00	128	1.55	4.66
2019-04-03 01:00:00	41	1	3
2019-04-03 02:00:00	10	1	1.92
2019-04-03 03:00:00	22	1.5	2.08
2019-04-03 04:00:00	33	1	2.25
2019-04-03 05:00:00	138	1.75	4.25
2019-04-03 06:00:00	817	3.75	22.33
2019-04-03 07:00:00	1433	6.92	45.09
2019-04-03 08:00:00	1330	8	42.08
2019-04-03 09:00:00	1399	7.59	44.08
2019-04-03 10:00:00	1329	7.67	41.83
2019-04-03 11:00:00	1309	6.83	40.59
2019-04-03 12:00:00	1320	6.5	41
2019-04-03 13:00:00	1364	6.83	42.59
2019-04-03 14:00:00	1236	6.33	38.58
2019-04-03 15:00:00	1315	8.34	41
2019-04-03 16:00:00	1335	8	42.67
2019-04-03 17:00:00	1288	7.83	40.34
2019-04-03 18:00:00	1056	34.08	42.34
2019-04-03 19:00:00	1125	7.08	35.75
2019-04-03 20:00:00	862	4.67	27.5
2019-04-03 21:00:00	754	4.5	22.34
2019-04-03 22:00:00	751	3.5	23.59
2019-04-03 23:00:00	314	1.58	9.75
2019-04-04 00:00:00	151	1.44	6.56
2019-04-04 01:00:00	70	1.08	3.42
2019-04-04 02:00:00	21	1.5	2
2019-04-04 03:00:00	27	1	2.42
2019-04-04 04:00:00	34	1	2.25
2019-04-04 05:00:00	113	1.67	4.25
2019-04-04 06:00:00	767	3.5	20.83
2019-04-04 07:00:00	1436	7.42	45.08
2019-04-04 08:00:00	1390	7.75	43.75
2019-04-04 09:00:00	1326	8.09	42.09
2019-04-04 10:00:00	1242	7.58	38.92
2019-04-04 11:00:00	1307	6.67	40.67
2019-04-04 12:00:00	1416	7.33	44.5
2019-04-04 13:00:00	1416	7.5	43.84
2019-04-04 14:00:00	1300	6.75	40.83
2019-04-04 15:00:00	1265	7.75	39.25
2019-04-04 16:00:00	1335	7.84	42.25
2019-04-04 17:00:00	1328	8.83	41.84
2019-04-04 18:00:00	1073	32.25	42.17
2019-04-04 19:00:00	956	23.67	36.84
2019-04-04 20:00:00	824	5.08	25.5
2019-04-04 21:00:00	692	3.42	21
2019-04-04 22:00:00	730	3.34	22.25
2019-04-04 23:00:00	355	2.42	10.67
2019-04-05 00:00:00	259	1.89	7.55
2019-04-05 01:00:00	90	1.58	3.09
2019-04-05 02:00:00	36	1	2.58
2019-04-05 03:00:00	34	1.08	2.34
2019-04-05 04:00:00	42	1.5	2.83
2019-04-05 05:00:00	134	1.17	4.92
2019-04-05 06:00:00	719	4.25	19.67
2019-04-05 07:00:00	1303	7	40.5
2019-04-05 08:00:00	1347	8.75	42.25
2019-04-05 09:00:00	1321	8.25	42.17
2019-04-05 10:00:00	1307	6.17	40.25
2019-04-05 11:00:00	1340	6.58	42
2019-04-05 12:00:00	1146	33.58	45
2019-04-05 13:00:00	1443	10.67	45.75
2019-04-05 14:00:00	1384	10.09	44.25
2019-04-05 15:00:00	1295	7.42	40.34
2019-04-05 16:00:00	1353	8	42.34
2019-04-05 17:00:00	1237	18.17	42.42
2019-04-05 18:00:00	1203	15.92	40.67
2019-04-05 19:00:00	1110	6.42	34.92
2019-04-05 20:00:00	992	6.42	31.25
2019-04-05 21:00:00	808	4.17	24.33
2019-04-05 22:00:00	910	5.42	28.17
2019-04-05 23:00:00	536	2.83	16.08
2019-04-06 00:00:00	395	2.44	12.11
2019-04-06 01:00:00	306	1.58	10.17
2019-04-06 02:00:00	153	1.08	6
2019-04-06 03:00:00	108	1.5	5.5
2019-04-06 04:00:00	75	1	3.58
2019-04-06 05:00:00	118	1.75	4.42
2019-04-06 06:00:00	410	2.17	11.08
2019-04-06 07:00:00	622	2.92	18.42
2019-04-06 08:00:00	898	5.75	26.92
2019-04-06 09:00:00	1007	4.67	30.75
2019-04-06 10:00:00	978	5.42	30.42
2019-04-06 11:00:00	1171	6.17	35.84
2019-04-06 12:00:00	1244	8.17	39.42
2019-04-06 13:00:00	1056	6.67	33
2019-04-06 14:00:00	890	4.75	27.5
2019-04-06 15:00:00	759	4.42	23.25
2019-04-06 16:00:00	838	4.08	25.5
2019-04-06 17:00:00	837	4	25.42
2019-04-06 18:00:00	857	4.67	26.83
2019-04-06 19:00:00	852	4.08	25
2019-04-06 20:00:00	831	5.09	26
2019-04-06 21:00:00	678	3.5	20.75
2019-04-06 22:00:00	634	3.33	18.42
2019-04-06 23:00:00	507	3.09	16.17
2019-04-07 00:00:00	431	2.66	12.33
2019-04-07 01:00:00	382	2.5	11.83
2019-04-07 02:00:00	195	1.25	7.75
2019-04-07 03:00:00	117	1.67	4.08
2019-04-07 04:00:00	120	1.17	4.83
2019-04-07 05:00:00	110	1.17	3.5
2019-04-07 06:00:00	286	2	8.5
2019-04-07 07:00:00	355	1.84	11.17
2019-04-07 08:00:00	480	3	15
2019-04-07 09:00:00	599	3.09	18
2019-04-07 10:00:00	840	4.17	25.5
2019-04-07 11:00:00	1059	7.5	32.67
2019-04-07 12:00:00	947	29.25	38
2019-04-07 13:00:00	737	27.5	31.5
2019-04-07 14:00:00	772	4.33	23.67
2019-04-07 15:00:00	934	5.42	28.42
2019-04-07 16:00:00	746	4.59	23.09
2019-04-07 17:00:00	859	4.83	25.92
2019-04-07 18:00:00	724	4.17	22.17
2019-04-07 19:00:00	728	3.59	22.42
2019-04-07 20:00:00	618	2.92	18.5
2019-04-07 21:00:00	437	3.08	13.33
2019-04-07 22:00:00	308	2.17	9.25
2019-04-07 23:00:00	184	2.25	7.17
2019-04-08 00:00:00	115	0.67	4.22
2019-04-08 01:00:00	57	1	1.92
2019-04-08 02:00:00	16	1.5	3
2019-04-08 03:00:00	12	1	2
2019-04-08 04:00:00	34	1.5	3.5
2019-04-08 05:00:00	150	1.25	4.59
2019-04-08 06:00:00	809	3.42	22.17
2019-04-08 07:00:00	1427	7	45
2019-04-08 08:00:00	1367	6.34	42.25
2019-04-08 09:00:00	1287	6.75	40.67
2019-04-08 10:00:00	1179	6.59	37.25
2019-04-08 11:00:00	1231	6.25	38.25
2019-04-08 12:00:00	1289	6.92	40.33
2019-04-08 13:00:00	1348	6	41.5
2019-04-08 14:00:00	1245	6.75	38.83
2019-04-08 15:00:00	1237	7	38.5
2019-04-08 16:00:00	1259	7.67	39.08
2019-04-08 17:00:00	1111	9.59	36.17
2019-04-08 18:00:00	1134	12	37
2019-04-08 19:00:00	1020	5.92	32.5
2019-04-08 20:00:00	757	4.58	23
2019-04-08 21:00:00	646	3.42	20
2019-04-08 22:00:00	572	3.25	17.25
2019-04-08 23:00:00	237	2.25	7.33
2019-04-09 00:00:00	95	2	5.33
2019-04-09 01:00:00	32	1.5	3.25
2019-04-09 02:00:00	17	1	2.08
2019-04-09 03:00:00	12	1.5	2.17
2019-04-09 04:00:00	22	1	2.92
2019-04-09 05:00:00	113	1.08	4.09
2019-04-09 06:00:00	686	4.25	20
2019-04-09 07:00:00	1315	7.17	41
2019-04-09 08:00:00	1385	8.59	43.25
2019-04-09 09:00:00	1405	7.33	44.33
2019-04-09 10:00:00	1389	7.08	43.58
2019-04-09 11:00:00	1360	6.75	42.42
2019-04-09 12:00:00	1401	6.5	43.67
2019-04-09 13:00:00	1282	6.67	39.75
2019-04-09 14:00:00	1210	7.42	38.25
2019-04-09 15:00:00	1302	7.09	40.08
2019-04-09 16:00:00	1350	7.83	42
2019-04-09 17:00:00	1252	7.17	39.25
2019-04-09 18:00:00	1107	25.84	41.09
2019-04-09 19:00:00	1224	8.84	39.5
2019-04-09 20:00:00	828	4.75	26
2019-04-09 21:00:00	763	4.67	23.67
2019-04-09 22:00:00	602	3	18.5
2019-04-09 23:00:00	247	1.67	8.42
2019-04-10 00:00:00	161	1.55	5.22
2019-04-10 01:00:00	41	1	2.67
2019-04-10 02:00:00	24	1.08	1.33
2019-04-10 03:00:00	13	1.5	3.25
2019-04-10 04:00:00	27	1	2.5
2019-04-10 05:00:00	135	1.58	3.25
2019-04-10 06:00:00	786	4.09	21.83
2019-04-10 07:00:00	1482	7.25	46.34
2019-04-10 08:00:00	1342	8.33	43.09
2019-04-10 09:00:00	1467	10.92	46.25
2019-04-10 10:00:00	1566	9.33	50.42
2019-04-10 11:00:00	1485	7.75	47
2019-04-10 12:00:00	1349	8.34	41.75
2019-04-10 13:00:00	1403	6.92	44.42
2019-04-10 14:00:00	1301	6.92	40.75
2019-04-10 15:00:00	1321	8.25	40.75
2019-04-10 16:00:00	1247	6.67	39.09
2019-04-10 17:00:00	1296	7.33	41.17
2019-04-10 18:00:00	1146	13.42	37.75
2019-04-10 19:00:00	1154	8.75	37.25
2019-04-10 20:00:00	759	4.34	24
2019-04-10 21:00:00	827	4.33	24.17
2019-04-10 22:00:00	766	3.67	23.75
2019-04-10 23:00:00	298	2.34	11.08
2019-04-11 00:00:00	175	2.22	7.67
2019-04-11 01:00:00	44	1.5	2.5
2019-04-11 02:00:00	28	1	1.67
2019-04-11 03:00:00	16	1	2.08
2019-04-11 04:00:00	32	1.5	3.33
2019-04-11 05:00:00	104	1.08	3
2019-04-11 06:00:00	697	4.25	19.25
2019-04-11 07:00:00	1379	7.33	43.25
2019-04-11 08:00:00	1304	7.92	40.92
2019-04-11 09:00:00	1324	7.75	41.34
2019-04-11 10:00:00	1451	7.75	45.75
2019-04-11 11:00:00	1364	7.67	43.42
2019-04-11 12:00:00	1533	7.42	47.67
2019-04-11 13:00:00	1463	7.42	45.83
2019-04-11 14:00:00	1391	7.33	44.17
2019-04-11 15:00:00	1394	8	43.42
2019-04-11 16:00:00	1326	8	42.33
2019-04-11 17:00:00	1317	9.58	41.5
2019-04-11 18:00:00	990	28.83	38.33
2019-04-11 19:00:00	1194	7.84	37.75
2019-04-11 20:00:00	994	5.33	30.67
2019-04-11 21:00:00	783	4.58	24.75
2019-04-11 22:00:00	817	4.5	25
2019-04-11 23:00:00	400	1.83	12.75
2019-04-12 00:00:00	243	1.78	7.44
2019-04-12 01:00:00	105	1	3.67
2019-04-12 02:00:00	28	1.5	2.17
2019-04-12 03:00:00	35	1	1.58
2019-04-12 04:00:00	41	1.17	2.5
2019-04-12 05:00:00	121	1.75	5.17
2019-04-12 06:00:00	786	4	21.25
2019-04-12 07:00:00	1421	8.42	45.33
2019-04-12 08:00:00	1313	7.75	40.92
2019-04-12 09:00:00	1405	7.25	44.25
2019-04-12 10:00:00	1397	7.58	43.83
2019-04-12 11:00:00	1348	7.25	42.34
2019-04-12 12:00:00	1472	8.17	46.33
2019-04-12 13:00:00	1394	27.67	48.92
2019-04-12 14:00:00	1416	8.25	44.84
2019-04-12 15:00:00	1288	10.09	40.75
2019-04-12 16:00:00	1402	8.67	44.25
2019-04-12 17:00:00	1232	7.67	39.33
2019-04-12 18:00:00	937	46.75	44.17
2019-04-12 19:00:00	1081	17.34	37.58
2019-04-12 20:00:00	995	6.34	31.08
2019-04-12 21:00:00	918	4.92	27.84
2019-04-12 22:00:00	854	4.25	26.42
2019-04-12 23:00:00	543	3.25	16.92
2019-04-13 00:00:00	425	2.33	12.55
2019-04-13 01:00:00	276	1.92	8.83
2019-04-13 02:00:00	120	1.08	5.25
2019-04-13 03:00:00	113	1.08	3.75
2019-04-13 04:00:00	86	1.75	4
2019-04-13 05:00:00	130	1.17	4.08
2019-04-13 06:00:00	390	2.59	11.17
2019-04-13 07:00:00	634	3	19
2019-04-13 08:00:00	952	4.83	28.17
2019-04-13 09:00:00	1027	5.75	31.75
2019-04-13 10:00:00	1144	6.17	34.92
2019-04-13 11:00:00	1229	8.67	38.92
2019-04-13 12:00:00	1331	7.17	41.25
2019-04-13 13:00:00	1073	7.08	34
2019-04-13 14:00:00	882	5.5	27.75
2019-04-13 15:00:00	807	4.59	24.42
2019-04-13 16:00:00	842	5	26.08
2019-04-13 17:00:00	913	4.92	27.25
2019-04-13 18:00:00	927	4.92	28.83
2019-04-13 19:00:00	911	5.42	28.25
2019-04-13 20:00:00	867	4.5	26.5
2019-04-13 21:00:00	809	5	24.5
2019-04-13 22:00:00	617	3.33	18.92
2019-04-13 23:00:00	505	2.75	15.25
2019-04-14 00:00:00	664	3.66	19.56
2019-04-14 01:00:00	455	2.42	14.84
2019-04-14 02:00:00	349	2.67	11.25
2019-04-14 03:00:00	222	1.5	7.25
2019-04-14 04:00:00	234	1.83	6.42
2019-04-14 05:00:00	126	1.75	4.33
2019-04-14 06:00:00	276	1.58	8.92
2019-04-14 07:00:00	411	2.75	12.83
2019-04-14 08:00:00	430	12.42	16
2019-04-14 09:00:00	659	6.42	20.75
2019-04-14 10:00:00	763	4.25	23.33
2019-04-14 11:00:00	936	5	28.58
2019-04-14 12:00:00	1040	6.09	31.33
2019-04-14 13:00:00	932	4.83	29.25
2019-04-14 14:00:00	766	4.17	23.75
2019-04-14 15:00:00	854	5.25	25.67
2019-04-14 16:00:00	655	3.5	19.92
2019-04-14 17:00:00	653	4.08	19.83
2019-04-14 18:00:00	734	3.75	21.75
2019-04-14 19:00:00	677	3	20.59
2019-04-14 20:00:00	531	3.08	16.17
2019-04-14 21:00:00	444	2.42	13
2019-04-14 22:00:00	284	2.09	8.75
2019-04-14 23:00:00	232	1.5	7.5
2019-04-15 00:00:00	119	1.33	4.22
2019-04-15 01:00:00	39	1.58	3.42
2019-04-15 02:00:00	16	1	2
2019-04-15 03:00:00	24	1	2.08
2019-04-15 04:00:00	36	2	3.75
2019-04-15 05:00:00	148	1.25	4.17
2019-04-15 06:00:00	715	3.92	20.17
2019-04-15 07:00:00	1381	7.17	43.42
2019-04-15 08:00:00	1280	6.33	39.5
2019-04-15 09:00:00	1270	6.67	40.58
2019-04-15 10:00:00	1222	5.42	37.42
2019-04-15 11:00:00	1277	5.83	39.42
2019-04-15 12:00:00	1345	7.34	41.75
2019-04-15 13:00:00	1251	5.33	39.5
2019-04-15 14:00:00	1154	6.58	35.67
2019-04-15 15:00:00	1208	7	37.67
2019-04-15 16:00:00	1214	7.84	38
2019-04-15 17:00:00	1040	12.34	34.25
2019-04-15 18:00:00	968	32.92	40.33
2019-04-15 19:00:00	1033	6.58	32
2019-04-15 20:00:00	759	3.83	23.67
2019-04-15 21:00:00	629	3	18.58
2019-04-15 22:00:00	368	2.5	11.42
2019-04-15 23:00:00	221	1.5	7.5
2019-04-16 00:00:00	77	1.55	2.11
2019-04-16 01:00:00	57	3	3.08
2019-04-16 02:00:00	7	3.67	4.42
2019-04-16 03:00:00	15	5.58	3.75
2019-04-16 04:00:00	31	4.58	6.09
2019-04-16 05:00:00	118	1.17	3.92
2019-04-16 06:00:00	533	14	18.92
2019-04-16 07:00:00	1318	21.58	44.33
2019-04-16 08:00:00	1291	13.25	42.17
2019-04-16 09:00:00	1194	11.67	39.34
2019-04-16 10:00:00	1249	13.08	40.33
2019-04-16 11:00:00	1264	17.67	42.5
2019-04-16 12:00:00	1263	15.42	42.42
2019-04-16 13:00:00	1324	8.92	42.17
2019-04-16 14:00:00	1179	15.08	39.42
2019-04-16 15:00:00	1206	16.5	39.58
2019-04-16 16:00:00	1365	13	44.67
2019-04-16 17:00:00	1241	11.58	39.75
2019-04-16 18:00:00	897	43.25	42.34
2019-04-16 19:00:00	1011	27.5	39.08
2019-04-16 20:00:00	825	4.08	25.42
2019-04-16 21:00:00	581	3.42	17.83
2019-04-16 22:00:00	521	2.42	15.34
2019-04-16 23:00:00	239	1.42	7.92
2019-04-17 00:00:00	168	4.67	7
2019-04-17 01:00:00	73	1	3.5
2019-04-17 02:00:00	28	1.5	2.08
2019-04-17 03:00:00	144	16.59	10.5
2019-04-17 04:00:00	63	10	7.92
2019-04-17 05:00:00	111	4.09	5.67
2019-04-17 06:00:00	715	7.34	20.58
2019-04-17 07:00:00	1387	8.84	43.08
2019-04-17 08:00:00	1280	16.17	43.17
2019-04-17 09:00:00	1309	13.83	43
2019-04-17 10:00:00	1309	10.92	41.92
2019-04-17 11:00:00	1251	7.75	39
2019-04-17 12:00:00	1221	18.25	41.67
2019-04-17 13:00:00	1327	8.67	41.83
2019-04-17 14:00:00	1240	6.59	38.75
2019-04-17 15:00:00	1205	8.25	37.34
2019-04-17 16:00:00	1442	11.17	46.42
2019-04-17 17:00:00	1196	12.83	39.33
2019-04-17 18:00:00	1135	21.25	40.5
2019-04-17 19:00:00	981	18.75	35
2019-04-17 20:00:00	802	6.92	25.67
2019-04-17 21:00:00	734	7.33	23.83
2019-04-17 22:00:00	636	5.25	19.75
2019-04-17 23:00:00	350	2.33	10.75
2019-04-18 00:00:00	259	1.22	7.22
2019-04-18 01:00:00	117	1.17	4
2019-04-18 02:00:00	58	3.92	3.67
2019-04-18 03:00:00	26	9.34	6.42
2019-04-18 04:00:00	62	3.83	2.58
2019-04-18 05:00:00	238	19.25	14.42
2019-04-18 06:00:00	435	6.84	14.17
2019-04-18 07:00:00	940	6.67	28.83
2019-04-18 08:00:00	1266	7.42	38.75
2019-04-18 09:00:00	1351	7.25	42.09
2019-04-18 10:00:00	1405	9.08	44.84
2019-04-18 11:00:00	1307	6.67	40.5
2019-04-18 12:00:00	1453	8.67	45.83
2019-04-18 13:00:00	1384	7.92	43.17
2019-04-18 14:00:00	1220	7.08	38.58
2019-04-18 15:00:00	1206	7.75	37.25
2019-04-18 16:00:00	1200	9.59	39.09
2019-04-18 17:00:00	1152	22.84	41
2019-04-18 18:00:00	964	9.83	31.25
2019-04-18 19:00:00	797	9.5	26.25
2019-04-18 20:00:00	741	11.92	25.17
2019-04-18 21:00:00	584	2.83	18
2019-04-18 22:00:00	503	2.92	15.75
2019-04-18 23:00:00	391	2	11.58
2019-04-19 00:00:00	285	2	8.78
2019-04-19 01:00:00	141	3.75	6.59
2019-04-19 02:00:00	101	1	3.92
2019-04-19 03:00:00	90	1.08	3
2019-04-19 04:00:00	44	1.5	3.67
2019-04-19 05:00:00	89	1	3.84
2019-04-19 06:00:00	199	1.67	6.25
2019-04-19 07:00:00	344	1.75	11.42
2019-04-19 08:00:00	548	3.17	16.09
2019-04-19 09:00:00	366	2.34	11.67
2019-04-19 10:00:00	520	2.75	16
2019-04-19 11:00:00	495	2.67	14.42
2019-04-19 12:00:00	767	13.33	26.25
2019-04-19 13:00:00	616	3.58	19
2019-04-19 14:00:00	567	3.33	16.83
2019-04-19 15:00:00	646	17.75	24.42
2019-04-19 16:00:00	862	9.67	29.17
2019-04-19 17:00:00	949	27.33	35.42
2019-04-19 18:00:00	594	13.25	23.59
2019-04-19 19:00:00	441	2.33	13.17
2019-04-19 20:00:00	473	6.34	15.5
2019-04-19 21:00:00	364	2.08	11.59
2019-04-19 22:00:00	385	5.08	12.17
2019-04-19 23:00:00	484	4.75	15.33
2019-04-20 00:00:00	481	12.44	17.56
2019-04-20 01:00:00	239	8.34	11.08
2019-04-20 02:00:00	64	1.08	2.42
2019-04-20 03:00:00	49	1.58	1.67
2019-04-20 04:00:00	46	3.25	3
2019-04-20 05:00:00	115	10.5	8.67
2019-04-20 06:00:00	184	2.92	6.5
2019-04-20 07:00:00	376	1.92	11.67
2019-04-20 08:00:00	516	2.92	15.67
2019-04-20 09:00:00	680	3.92	21.42
2019-04-20 10:00:00	880	14.75	29.42
2019-04-20 11:00:00	900	5.5	28.25
2019-04-20 12:00:00	888	4.34	26.42
2019-04-20 13:00:00	754	4.25	23.67
2019-04-20 14:00:00	620	3.5	19.5
2019-04-20 15:00:00	650	7.17	19.84
2019-04-20 16:00:00	565	7.75	19.17
2019-04-20 17:00:00	501	4.67	15
2019-04-20 18:00:00	535	3.42	16
2019-04-20 19:00:00	839	13.92	28.33
2019-04-20 20:00:00	621	5.42	19.58
2019-04-20 21:00:00	529	4.84	17.17
2019-04-20 22:00:00	600	3.83	17.84
2019-04-20 23:00:00	387	4.17	12.75
2019-04-21 00:00:00	256	0.89	8.33
2019-04-21 01:00:00	200	1.42	7.5
2019-04-21 02:00:00	201	2.17	7.58
2019-04-21 03:00:00	162	1.59	4.42
2019-04-21 04:00:00	129	2	5.17
2019-04-21 05:00:00	139	1.5	4
2019-04-21 06:00:00	277	2.59	8.58
2019-04-21 07:00:00	410	2.67	12.5
2019-04-21 08:00:00	418	2.75	12.33
2019-04-21 09:00:00	515	3.67	14.84
2019-04-21 10:00:00	647	3.5	20.17
2019-04-21 11:00:00	791	4.58	23.67
2019-04-21 12:00:00	866	4.75	26
2019-04-21 13:00:00	806	4.17	24.75
2019-04-21 14:00:00	653	3.67	19.59
2019-04-21 15:00:00	714	3.84	21.08
2019-04-21 16:00:00	680	4.09	20.75
2019-04-21 17:00:00	619	2.84	18.58
2019-04-21 18:00:00	608	2.92	18.5
2019-04-21 19:00:00	613	3.59	19.33
2019-04-21 20:00:00	522	2.92	16.83
2019-04-21 21:00:00	428	2.17	12.58
2019-04-21 22:00:00	283	2.08	10.08
2019-04-21 23:00:00	230	1.33	8.25
2019-04-22 00:00:00	171	1.55	5
2019-04-22 01:00:00	46	1	3.08
2019-04-22 02:00:00	36	1	2.5
2019-04-22 03:00:00	20	1.5	2.25
2019-04-22 04:00:00	40	1	2.42
2019-04-22 05:00:00	153	1.83	5.5
2019-04-22 06:00:00	728	3.33	19.84
2019-04-22 07:00:00	1296	6	40.42
2019-04-22 08:00:00	1164	6	36.42
2019-04-22 09:00:00	1262	5.67	38.83
2019-04-22 10:00:00	1172	6.25	36.5
2019-04-22 11:00:00	1200	5.92	37
2019-04-22 12:00:00	1258	5.67	38.75
2019-04-22 13:00:00	1305	6.42	39.92
2019-04-22 14:00:00	1204	6.17	37.59
2019-04-22 15:00:00	1241	8.58	39.5
2019-04-22 16:00:00	1230	7.83	37.92
2019-04-22 17:00:00	1186	7	37.58
2019-04-22 18:00:00	1151	8.25	36.34
2019-04-22 19:00:00	1090	7.84	34.67
2019-04-22 20:00:00	810	4.58	25.17
2019-04-22 21:00:00	680	4.59	20.92
2019-04-22 22:00:00	560	2.75	17.42
2019-04-22 23:00:00	217	1.92	8.25
2019-04-23 00:00:00	77	0.67	3.11
2019-04-23 01:00:00	31	1.08	1.67
2019-04-23 02:00:00	16	1.5	3
2019-04-23 03:00:00	25	1	2
2019-04-23 04:00:00	24	1.5	2.42
2019-04-23 05:00:00	132	1.17	3.59
2019-04-23 06:00:00	698	3.92	19.67
2019-04-23 07:00:00	1463	7.5	45.17
2019-04-23 08:00:00	1281	7.08	40.42
2019-04-23 09:00:00	1252	9.33	40.25
2019-04-23 10:00:00	1478	8.58	47
2019-04-23 11:00:00	1424	7.08	44.25
2019-04-23 12:00:00	1464	6.92	45.5
2019-04-23 13:00:00	1338	6.75	41.75
2019-04-23 14:00:00	1280	7.58	40.67
2019-04-23 15:00:00	1265	7.84	38.92
2019-04-23 16:00:00	1320	7.67	41.33
2019-04-23 17:00:00	1346	7.67	41.92
2019-04-23 18:00:00	1039	19.42	37.5
2019-04-23 19:00:00	1018	5.5	31.33
2019-04-23 20:00:00	816	4.17	25.34
2019-04-23 21:00:00	591	3.5	18
2019-04-23 22:00:00	588	2.75	17.75
2019-04-23 23:00:00	281	2.17	9.5
2019-04-24 00:00:00	171	0.78	4.67
2019-04-24 01:00:00	47	1	2.75
2019-04-24 02:00:00	20	1.5	3.25
2019-04-24 03:00:00	15	1	2
2019-04-24 04:00:00	24	1.5	2.75
2019-04-24 05:00:00	114	1.17	4.59
2019-04-24 06:00:00	695	3.58	18.84
2019-04-24 07:00:00	1346	8.25	42.08
2019-04-24 08:00:00	1293	8.33	41.25
2019-04-24 09:00:00	1318	7	40.92
2019-04-24 10:00:00	1303	6.83	40.92
2019-04-24 11:00:00	1324	6	41.42
2019-04-24 12:00:00	1401	6.25	43.34
2019-04-24 13:00:00	1428	7.34	44.33
2019-04-24 14:00:00	1166	5.92	36.92
2019-04-24 15:00:00	1167	7.75	36.58
2019-04-24 16:00:00	1232	7.83	38.75
2019-04-24 17:00:00	1166	8.92	36.67
2019-04-24 18:00:00	1108	15.25	37.42
2019-04-24 19:00:00	1166	12.92	38.33
2019-04-24 20:00:00	840	4.84	26.34
2019-04-24 21:00:00	732	4.08	22.33
2019-04-24 22:00:00	767	4	23.33
2019-04-24 23:00:00	400	2	11.09
2019-04-25 00:00:00	169	1.55	9.22
2019-04-25 01:00:00	50	1	3.09
2019-04-25 02:00:00	34	1.5	2.5
2019-04-25 03:00:00	40	1	3.17
2019-04-25 04:00:00	44	1.08	0.84
2019-04-25 05:00:00	121	1.17	4.33
2019-04-25 06:00:00	602	4	16.5
2019-04-25 07:00:00	1299	6	39.75
2019-04-25 08:00:00	1301	7.84	41.17
2019-04-25 09:00:00	1416	11	44.58
2019-04-25 10:00:00	1344	10	43.67
2019-04-25 11:00:00	1224	6.75	37.84
2019-04-25 12:00:00	1379	7.25	42.58
2019-04-25 13:00:00	1350	5.75	42.25
2019-04-25 14:00:00	1334	7.42	41.84
2019-04-25 15:00:00	1214	6.83	38.08
2019-04-25 16:00:00	1329	7.25	41.09
2019-04-25 17:00:00	1189	18	40.5
2019-04-25 18:00:00	880	52.34	44
2019-04-25 19:00:00	1182	13	39.33
2019-04-25 20:00:00	1003	6.59	31.5
2019-04-25 21:00:00	678	4.17	21.17
2019-04-25 22:00:00	765	3.83	23.58
2019-04-25 23:00:00	410	2.09	12.34
2019-04-26 00:00:00	264	1.67	10.44
2019-04-26 01:00:00	117	1.17	4.83
2019-04-26 02:00:00	41	1.5	2.92
2019-04-26 03:00:00	16	1	2.5
2019-04-26 04:00:00	41	1	1.42
2019-04-26 05:00:00	154	1.83	4.83
2019-04-26 06:00:00	757	3.33	21
2019-04-26 07:00:00	1461	7.59	44.58
2019-04-26 08:00:00	1471	8.42	47.25
2019-04-26 09:00:00	1363	8	42.83
2019-04-26 10:00:00	1340	7.5	41.92
2019-04-26 11:00:00	1423	6.75	44.5
2019-04-26 12:00:00	1534	8.17	47.75
2019-04-26 13:00:00	1727	10.17	55
2019-04-26 14:00:00	1325	8.17	42.25
2019-04-26 15:00:00	1395	9.09	43.67
2019-04-26 16:00:00	1466	9.08	46.34
2019-04-26 17:00:00	1258	8.92	40.5
2019-04-26 18:00:00	968	24.42	35.83
2019-04-26 19:00:00	952	28.5	37.92
2019-04-26 20:00:00	890	21	32.92
2019-04-26 21:00:00	900	15.5	31.5
2019-04-26 22:00:00	880	13.25	29.67
2019-04-26 23:00:00	563	4.09	18.09
2019-04-27 00:00:00	621	3.56	18.45
2019-04-27 01:00:00	407	2.58	12.92
2019-04-27 02:00:00	284	1.92	9.58
2019-04-27 03:00:00	213	2	6.42
2019-04-27 04:00:00	89	1.75	4.17
2019-04-27 05:00:00	134	1.17	4.25
2019-04-27 06:00:00	439	3.17	12.17
2019-04-27 07:00:00	783	4.09	23.17
2019-04-27 08:00:00	954	5.17	29.17
2019-04-27 09:00:00	1067	6.83	33
2019-04-27 10:00:00	1059	5.83	33.17
2019-04-27 11:00:00	1261	8.92	39
2019-04-27 12:00:00	1208	8.5	38.25
2019-04-27 13:00:00	1087	7.34	34.83
2019-04-27 14:00:00	875	5.5	27.5
2019-04-27 15:00:00	865	6.08	26.59
2019-04-27 16:00:00	838	4.08	25.33
2019-04-27 17:00:00	931	5.5	28.34
2019-04-27 18:00:00	1113	7.17	34.33
2019-04-27 19:00:00	942	6.42	29.08
2019-04-27 20:00:00	914	5.42	28.92
2019-04-27 21:00:00	699	3.67	21.5
2019-04-27 22:00:00	637	5.59	19.17
2019-04-27 23:00:00	554	19.25	23.67
2019-04-28 00:00:00	479	3.67	14.78
2019-04-28 01:00:00	386	2.42	11.33
2019-04-28 02:00:00	192	1.83	5.75
2019-04-28 03:00:00	180	1.17	6.58
2019-04-28 04:00:00	126	1.83	4.34
2019-04-28 05:00:00	88	1.08	3.08
2019-04-28 06:00:00	214	1.25	5.58
2019-04-28 07:00:00	378	2.5	10.75
2019-04-28 08:00:00	556	2.67	15.83
2019-04-28 09:00:00	637	3.67	18.58
2019-04-28 10:00:00	761	3.83	23.25
2019-04-28 11:00:00	896	5	26.75
2019-04-28 12:00:00	1014	6.5	31.75
2019-04-28 13:00:00	918	5.42	28.92
2019-04-28 14:00:00	733	3.84	21.84
2019-04-28 15:00:00	847	5	26.17
2019-04-28 16:00:00	806	4.25	24.25
2019-04-28 17:00:00	736	4.58	22.58
2019-04-28 18:00:00	716	3.58	21.42
2019-04-28 19:00:00	616	3.08	19.25
2019-04-28 20:00:00	639	15.08	24.33
2019-04-28 21:00:00	468	8.5	17.25
2019-04-28 22:00:00	273	1.75	8
2019-04-28 23:00:00	199	1.83	8.08
2019-04-29 00:00:00	173	1.33	6.78
2019-04-29 01:00:00	58	1.58	3.67
2019-04-29 02:00:00	15	1	2.5
2019-04-29 03:00:00	84	13.67	8.34
2019-04-29 04:00:00	57	19.92	9.84
2019-04-29 05:00:00	123	9.92	7.67
2019-04-29 06:00:00	734	10.75	22.58
2019-04-29 07:00:00	1261	21.08	43.92
2019-04-29 08:00:00	1370	14.5	44.58
2019-04-29 09:00:00	1536	11.42	49.67
2019-04-29 10:00:00	1151	13.84	38.83
2019-04-29 11:00:00	1234	9.58	39.17
2019-04-29 12:00:00	1289	10.33	40.92
2019-04-29 13:00:00	1257	10.08	40
2019-04-29 14:00:00	1216	8.67	38.75
2019-04-29 15:00:00	1096	13.75	36.75
2019-04-29 16:00:00	1205	11.58	38.75
2019-04-29 17:00:00	1107	16.58	37.84
2019-04-29 18:00:00	794	53.42	42.92
2019-04-29 19:00:00	1033	9.08	33
2019-04-29 20:00:00	768	5	23.67
2019-04-29 21:00:00	555	2.92	17.25
2019-04-29 22:00:00	550	2.58	16.25
2019-04-29 23:00:00	188	1.92	5.84
2019-04-30 00:00:00	85	1.44	2.44
2019-04-30 01:00:00	34	1.5	3
2019-04-30 02:00:00	15	1	2.25
2019-04-30 03:00:00	14	1	2.33
2019-04-30 04:00:00	34	1.5	3.33
2019-04-30 05:00:00	129	1.17	3.75
2019-04-30 06:00:00	723	4.5	19.92
2019-04-30 07:00:00	1334	7.25	41.83
2019-04-30 08:00:00	1318	6.92	40.58
2019-04-30 09:00:00	1268	8.58	40.83
2019-04-30 10:00:00	1257	7.17	39.5
2019-04-30 11:00:00	1324	7.33	41
2019-04-30 12:00:00	1358	8.42	42.58
2019-04-30 13:00:00	1380	9.42	43.5
2019-04-30 14:00:00	1413	8.33	45
2019-04-30 15:00:00	1407	8.17	43.33
2019-04-30 16:00:00	1269	9.25	40.42
2019-04-30 17:00:00	1126	24.09	41.42
2019-04-30 18:00:00	1155	26.25	41.92
2019-04-30 19:00:00	1137	13.25	38
2019-04-30 20:00:00	1023	5.58	32
2019-04-30 21:00:00	813	4.08	25.09
2019-04-30 22:00:00	779	4.17	23.42
2019-04-30 23:00:00	465	2.42	14.5
2019-05-01 00:00:00	428	2.33	12.56

## Sheet: PM 07160 03
Data/Hora	Intensidade(carros/hora)	Ocupacao(%)	Carga(%)
2019-04-01 00:00:00	17	0	1.89
2019-04-01 01:00:00	10	0	0.92
2019-04-01 02:00:00	4	0	0.84
2019-04-01 03:00:00	1	0	0.34
2019-04-01 04:00:00	2	0	0.67
2019-04-01 05:00:00	13	0.08	0.92
2019-04-01 06:00:00	91	1.08	8.67
2019-04-01 07:00:00	244	4.59	28.42
2019-04-01 08:00:00	300	5.25	34.17
2019-04-01 09:00:00	315	5.5	37.25
2019-04-01 10:00:00	323	6.5	38.59
2019-04-01 11:00:00	334	6.08	39.33
2019-04-01 12:00:00	306	5.25	36.25
2019-04-01 13:00:00	344	5.92	40.17
2019-04-01 14:00:00	333	5.5	40.25
2019-04-01 15:00:00	329	5.59	38.67
2019-04-01 16:00:00	337	6.33	39.17
2019-04-01 17:00:00	375	7.59	44.09
2019-04-01 18:00:00	407	8.92	49.08
2019-04-01 19:00:00	326	8.34	40.08
2019-04-01 20:00:00	305	7.75	37.42
2019-04-01 21:00:00	177	3	21.17
2019-04-01 22:00:00	102	1.17	11.08
2019-04-01 23:00:00	119	1.83	13.42
2019-04-02 00:00:00	53	0.44	6.11
2019-04-02 01:00:00	12	0	0.83
2019-04-02 02:00:00	0	0	0
2019-04-02 03:00:00	4	0	1.34
2019-04-02 04:00:00	4	0	0.92
2019-04-02 05:00:00	16	0	1.5
2019-04-02 06:00:00	103	1.42	10.42
2019-04-02 07:00:00	253	4.42	28.58
2019-04-02 08:00:00	321	5.92	37.33
2019-04-02 09:00:00	368	6.92	44.17
2019-04-02 10:00:00	323	6.25	37.08
2019-04-02 11:00:00	346	6	41.17
2019-04-02 12:00:00	360	6.33	43.58
2019-04-02 13:00:00	354	6.09	41.33
2019-04-02 14:00:00	379	7.17	44.75
2019-04-02 15:00:00	335	5.67	40.25
2019-04-02 16:00:00	322	5.33	38.08
2019-04-02 17:00:00	363	6.92	42.17
2019-04-02 18:00:00	478	10.58	55.83
2019-04-02 19:00:00	402	10.67	50.75
2019-04-02 20:00:00	217	3.67	26.25
2019-04-02 21:00:00	144	2.17	16.5
2019-04-02 22:00:00	96	1	11
2019-04-02 23:00:00	56	0.25	5.92
2019-04-03 00:00:00	21	0.67	1.89
2019-04-03 01:00:00	4	0	0.5
2019-04-03 02:00:00	4	0	0.84
2019-04-03 03:00:00	5	0	0.92
2019-04-03 04:00:00	3	0	0.33
2019-04-03 05:00:00	13	0.08	1.67
2019-04-03 06:00:00	93	1.17	8.59
2019-04-03 07:00:00	246	3.83	28.09
2019-04-03 08:00:00	346	6.33	40.25
2019-04-03 09:00:00	371	7	44.25
2019-04-03 10:00:00	361	8.84	42.75
2019-04-03 11:00:00	330	5.75	39.75
2019-04-03 12:00:00	364	6.75	43.25
2019-04-03 13:00:00	404	8.34	46.83
2019-04-03 14:00:00	338	6	41.5
2019-04-03 15:00:00	344	6.17	40.84
2019-04-03 16:00:00	336	5.5	39.67
2019-04-03 17:00:00	384	7.33	44.83
2019-04-03 18:00:00	410	8.75	48.92
2019-04-03 19:00:00	355	7.42	42.84
2019-04-03 20:00:00	241	4.08	29.59
2019-04-03 21:00:00	174	2.67	19.08
2019-04-03 22:00:00	108	1.5	13.25
2019-04-03 23:00:00	59	0.33	6.17
2019-04-04 00:00:00	40	0.33	4.22
2019-04-04 01:00:00	12	0	1.83
2019-04-04 02:00:00	4	0	0.5
2019-04-04 03:00:00	2	0	0.67
2019-04-04 04:00:00	9	0	0.67
2019-04-04 05:00:00	12	0.08	1.17
2019-04-04 06:00:00	86	1.25	8.67
2019-04-04 07:00:00	253	4.42	28.5
2019-04-04 08:00:00	273	4.67	31.25
2019-04-04 09:00:00	369	8.17	43.34
2019-04-04 10:00:00	353	6.92	41.92
2019-04-04 11:00:00	332	7	40.67
2019-04-04 12:00:00	346	5.84	40.58
2019-04-04 13:00:00	364	7.92	43.08
2019-04-04 14:00:00	408	8	48.92
2019-04-04 15:00:00	340	6.09	39.83
2019-04-04 16:00:00	343	6	40.67
2019-04-04 17:00:00	384	6.75	44.92
2019-04-04 18:00:00	430	8.92	51.17
2019-04-04 19:00:00	402	10.58	49.34
2019-04-04 20:00:00	290	5	34.92
2019-04-04 21:00:00	133	1.92	16.59
2019-04-04 22:00:00	120	1.75	13.59
2019-04-04 23:00:00	68	0.59	7.42
2019-04-05 00:00:00	36	0.22	3.56
2019-04-05 01:00:00	18	0	1.17
2019-04-05 02:00:00	7	0	1.33
2019-04-05 03:00:00	10	0	1.17
2019-04-05 04:00:00	6	0	1
2019-04-05 05:00:00	18	0.08	2.08
2019-04-05 06:00:00	109	1.58	10.67
2019-04-05 07:00:00	233	3.92	27.17
2019-04-05 08:00:00	323	5.67	36.75
2019-04-05 09:00:00	381	8.25	45.09
2019-04-05 10:00:00	349	6.75	41.75
2019-04-05 11:00:00	370	6.58	43.92
2019-04-05 12:00:00	371	7.08	42.92
2019-04-05 13:00:00	426	9.83	50.75
2019-04-05 14:00:00	401	10.08	49.5
2019-04-05 15:00:00	354	5.92	41.92
2019-04-05 16:00:00	365	6.33	42.5
2019-04-05 17:00:00	394	7	47.92
2019-04-05 18:00:00	376	6.42	43.5
2019-04-05 19:00:00	355	7.92	43.17
2019-04-05 20:00:00	274	5.17	32.92
2019-04-05 21:00:00	188	2.67	21.92
2019-04-05 22:00:00	157	2.17	18.58
2019-04-05 23:00:00	101	1.42	10.5
2019-04-06 00:00:00	87	0.89	10.11
2019-04-06 01:00:00	51	0.17	5.75
2019-04-06 02:00:00	25	0	2.08
2019-04-06 03:00:00	22	0.08	1.83
2019-04-06 04:00:00	8	0	1
2019-04-06 05:00:00	10	0	1
2019-04-06 06:00:00	37	0.25	3.25
2019-04-06 07:00:00	115	1.42	12.42
2019-04-06 08:00:00	146	2.25	16
2019-04-06 09:00:00	237	3.75	27.17
2019-04-06 10:00:00	281	4.67	31.67
2019-04-06 11:00:00	279	4.84	33.34
2019-04-06 12:00:00	285	5.17	33.75
2019-04-06 13:00:00	283	4.42	33.42
2019-04-06 14:00:00	226	3.17	26.25
2019-04-06 15:00:00	221	3.17	25
2019-04-06 16:00:00	221	3.5	24.92
2019-04-06 17:00:00	209	3.08	24.33
2019-04-06 18:00:00	234	3.67	26.92
2019-04-06 19:00:00	226	3.83	25.83
2019-04-06 20:00:00	183	2.92	21.67
2019-04-06 21:00:00	171	2.42	18.92
2019-04-06 22:00:00	122	1.58	14.42
2019-04-06 23:00:00	110	1.33	12
2019-04-07 00:00:00	104	1.22	11.45
2019-04-07 01:00:00	47	0.25	4.92
2019-04-07 02:00:00	35	0.17	3.08
2019-04-07 03:00:00	17	0	1.67
2019-04-07 04:00:00	12	0	1.58
2019-04-07 05:00:00	21	0	1.67
2019-04-07 06:00:00	9	0	0.92
2019-04-07 07:00:00	50	0.42	4.84
2019-04-07 08:00:00	93	1.17	10.17
2019-04-07 09:00:00	152	2.08	16.67
2019-04-07 10:00:00	181	2.59	20.92
2019-04-07 11:00:00	227	3.83	26.42
2019-04-07 12:00:00	221	3.5	24.17
2019-04-07 13:00:00	258	4.42	30
2019-04-07 14:00:00	186	2.84	22.42
2019-04-07 15:00:00	171	2.5	19.5
2019-04-07 16:00:00	172	2.5	19.92
2019-04-07 17:00:00	189	2.92	20.75
2019-04-07 18:00:00	199	3.08	23.5
2019-04-07 19:00:00	201	3.25	23.08
2019-04-07 20:00:00	189	2.59	21.5
2019-04-07 21:00:00	110	1.08	12.92
2019-04-07 22:00:00	66	0.5	7.42
2019-04-07 23:00:00	30	0	3.17
2019-04-08 00:00:00	13	0.11	2.22
2019-04-08 01:00:00	7	0	0.59
2019-04-08 02:00:00	3	0	0.75
2019-04-08 03:00:00	5	0	0.67
2019-04-08 04:00:00	3	0	0.5
2019-04-08 05:00:00	16	0.08	1.34
2019-04-08 06:00:00	95	1.08	9.92
2019-04-08 07:00:00	233	3.75	26.84
2019-04-08 08:00:00	274	4.5	31.59
2019-04-08 09:00:00	312	5	35.67
2019-04-08 10:00:00	353	6.92	42.08
2019-04-08 11:00:00	294	4.75	35.17
2019-04-08 12:00:00	318	5.42	36.33
2019-04-08 13:00:00	384	7.17	46
2019-04-08 14:00:00	328	6.17	39.09
2019-04-08 15:00:00	315	5.5	37.67
2019-04-08 16:00:00	376	6.84	43.92
2019-04-08 17:00:00	373	6.42	43.75
2019-04-08 18:00:00	395	8.34	47.17
2019-04-08 19:00:00	314	5.58	37.34
2019-04-08 20:00:00	210	3.5	25.17
2019-04-08 21:00:00	127	2.17	14.84
2019-04-08 22:00:00	98	1.08	11.17
2019-04-08 23:00:00	52	0.17	4.83
2019-04-09 00:00:00	11	0	1.22
2019-04-09 01:00:00	1	0	0.33
2019-04-09 02:00:00	5	0.08	0.92
2019-04-09 03:00:00	2	0	0.42
2019-04-09 04:00:00	4	0	0.83
2019-04-09 05:00:00	14	0	1.42
2019-04-09 06:00:00	108	1.42	10.5
2019-04-09 07:00:00	238	3.92	27.58
2019-04-09 08:00:00	317	5.42	36.75
2019-04-09 09:00:00	381	8.58	44.83
2019-04-09 10:00:00	340	6	40.17
2019-04-09 11:00:00	330	5.5	39.75
2019-04-09 12:00:00	348	5.67	40.33
2019-04-09 13:00:00	334	6.42	40.17
2019-04-09 14:00:00	382	7.42	45.17
2019-04-09 15:00:00	337	6	40.09
2019-04-09 16:00:00	354	6.25	41.83
2019-04-09 17:00:00	393	7.25	46.67
2019-04-09 18:00:00	397	8.5	47.67
2019-04-09 19:00:00	340	6.75	40.75
2019-04-09 20:00:00	202	3.75	24.17
2019-04-09 21:00:00	156	2.5	16.67
2019-04-09 22:00:00	96	1.17	11.42
2019-04-09 23:00:00	53	0.25	5.58
2019-04-10 00:00:00	21	0	1.78
2019-04-10 01:00:00	9	0	0.58
2019-04-10 02:00:00	3	0	0.67
2019-04-10 03:00:00	9	0	0.75
2019-04-10 04:00:00	5	0	1.17
2019-04-10 05:00:00	5	0	0.75
2019-04-10 06:00:00	93	1	9
2019-04-10 07:00:00	244	3.75	27.58
2019-04-10 08:00:00	318	5.5	36.67
2019-04-10 09:00:00	364	6	42.83
2019-04-10 10:00:00	365	7.34	44.08
2019-04-10 11:00:00	295	5	34.92
2019-04-10 12:00:00	364	6.5	42.17
2019-04-10 13:00:00	359	6	43.25
2019-04-10 14:00:00	368	6	43.34
2019-04-10 15:00:00	322	5.25	37.75
2019-04-10 16:00:00	350	6	41.58
2019-04-10 17:00:00	332	6.25	38.92
2019-04-10 18:00:00	370	7.09	43.34
2019-04-10 19:00:00	293	5.08	35.92
2019-04-10 20:00:00	199	3.33	23.58
2019-04-10 21:00:00	135	1.67	15.25
2019-04-10 22:00:00	105	1.17	12.17
2019-04-10 23:00:00	63	0.5	6.67
2019-04-11 00:00:00	29	0	2.78
2019-04-11 01:00:00	14	0	0.92
2019-04-11 02:00:00	6	0	1
2019-04-11 03:00:00	5	0	0.75
2019-04-11 04:00:00	6	0	0.33
2019-04-11 05:00:00	16	0.08	1.75
2019-04-11 06:00:00	82	0.92	8
2019-04-11 07:00:00	252	4.42	29
2019-04-11 08:00:00	307	5.08	35
2019-04-11 09:00:00	342	7.17	40.67
2019-04-11 10:00:00	313	5.08	37.33
2019-04-11 11:00:00	376	7.08	44.59
2019-04-11 12:00:00	345	5.83	40.17
2019-04-11 13:00:00	372	6.17	43.83
2019-04-11 14:00:00	364	6.17	43.92
2019-04-11 15:00:00	349	6.75	41.25
2019-04-11 16:00:00	317	5.25	37.67
2019-04-11 17:00:00	389	6.5	44.92
2019-04-11 18:00:00	364	7.42	44.58
2019-04-11 19:00:00	356	7.75	42.25
2019-04-11 20:00:00	256	5.25	31.17
2019-04-11 21:00:00	154	2.25	17.75
2019-04-11 22:00:00	110	1.09	12.42
2019-04-11 23:00:00	56	0.33	6.17
2019-04-12 00:00:00	43	0.22	4.33
2019-04-12 01:00:00	19	0	1.08
2019-04-12 02:00:00	9	0	1.08
2019-04-12 03:00:00	3	0	0.42
2019-04-12 04:00:00	9	0	1.33
2019-04-12 05:00:00	19	0.08	1.42
2019-04-12 06:00:00	91	1.42	9.09
2019-04-12 07:00:00	246	4.25	28
2019-04-12 08:00:00	287	4.59	33.17
2019-04-12 09:00:00	357	7.34	40.83
2019-04-12 10:00:00	357	6.84	43.33
2019-04-12 11:00:00	380	7.42	45.17
2019-04-12 12:00:00	340	5.84	39.92
2019-04-12 13:00:00	375	6.83	44.75
2019-04-12 14:00:00	395	7.75	47.58
2019-04-12 15:00:00	381	6.67	45.83
2019-04-12 16:00:00	346	6	40.42
2019-04-12 17:00:00	355	6.25	41.42
2019-04-12 18:00:00	365	6.92	43.42
2019-04-12 19:00:00	319	5.92	38.67
2019-04-12 20:00:00	252	4.42	29.84
2019-04-12 21:00:00	179	2.33	20.58
2019-04-12 22:00:00	142	1.84	16.67
2019-04-12 23:00:00	107	1.08	11.75
2019-04-13 00:00:00	108	1.33	12.44
2019-04-13 01:00:00	56	0.25	6
2019-04-13 02:00:00	30	0.5	2.58
2019-04-13 03:00:00	15	0	1.42
2019-04-13 04:00:00	9	0	1
2019-04-13 05:00:00	20	0	1.5
2019-04-13 06:00:00	35	0.33	2.84
2019-04-13 07:00:00	99	0.92	10.67
2019-04-13 08:00:00	167	2.42	18.17
2019-04-13 09:00:00	223	3.42	25.08
2019-04-13 10:00:00	280	5.5	34
2019-04-13 11:00:00	297	5.25	34.58
2019-04-13 12:00:00	277	4.67	32.17
2019-04-13 13:00:00	274	4.84	32.17
2019-04-13 14:00:00	244	3.83	28.5
2019-04-13 15:00:00	201	3.08	24
2019-04-13 16:00:00	200	2.67	22.92
2019-04-13 17:00:00	178	2.67	20.75
2019-04-13 18:00:00	205	3.08	22.5
2019-04-13 19:00:00	195	2.92	22.33
2019-04-13 20:00:00	174	2.58	20.25
2019-04-13 21:00:00	130	1.67	15.67
2019-04-13 22:00:00	117	1.58	12.67
2019-04-13 23:00:00	86	0.58	9.34
2019-04-14 00:00:00	83	1	9.56
2019-04-14 01:00:00	66	0.5	7
2019-04-14 02:00:00	25	0	2.08
2019-04-14 03:00:00	22	0	1.42
2019-04-14 04:00:00	9	0	1.08
2019-04-14 05:00:00	14	0	1.58
2019-04-14 06:00:00	24	0.08	1.58
2019-04-14 07:00:00	55	0.5	5.84
2019-04-14 08:00:00	78	0.84	8.17
2019-04-14 09:00:00	167	2.75	18.42
2019-04-14 10:00:00	135	1.5	16
2019-04-14 11:00:00	195	2.92	21.58
2019-04-14 12:00:00	230	3.5	26.25
2019-04-14 13:00:00	189	2.92	21.92
2019-04-14 14:00:00	152	1.92	18.17
2019-04-14 15:00:00	178	2.17	19.67
2019-04-14 16:00:00	145	1.92	16.83
2019-04-14 17:00:00	135	1.83	15.09
2019-04-14 18:00:00	180	2.5	20.42
2019-04-14 19:00:00	179	2.58	20.92
2019-04-14 20:00:00	147	1.92	16.67
2019-04-14 21:00:00	93	1	10.5
2019-04-14 22:00:00	59	0.25	6.25
2019-04-14 23:00:00	42	0.25	3.75
2019-04-15 00:00:00	15	0.11	1.67
2019-04-15 01:00:00	7	0	1
2019-04-15 02:00:00	6	0	0.75
2019-04-15 03:00:00	6	0	1.25
2019-04-15 04:00:00	6	0	0.83
2019-04-15 05:00:00	12	0	0.75
2019-04-15 06:00:00	88	1.09	8.33
2019-04-15 07:00:00	245	4	27.92
2019-04-15 08:00:00	275	3.92	31.42
2019-04-15 09:00:00	333	6.59	39.42
2019-04-15 10:00:00	342	7	40.33
2019-04-15 11:00:00	299	4.84	35.17
2019-04-15 12:00:00	319	5.42	37
2019-04-15 13:00:00	395	7.42	46.75
2019-04-15 14:00:00	342	5.92	41.42
2019-04-15 15:00:00	350	6.34	39.92
2019-04-15 16:00:00	346	6.33	42.08
2019-04-15 17:00:00	352	6.75	41.5
2019-04-15 18:00:00	397	10.92	46.92
2019-04-15 19:00:00	325	9.75	40.75
2019-04-15 20:00:00	238	4.58	28.75
2019-04-15 21:00:00	114	1.59	13.17
2019-04-15 22:00:00	88	0.75	9.92
2019-04-15 23:00:00	38	0.17	3.59
2019-04-16 00:00:00	19	0.11	2.22
2019-04-16 01:00:00	7	0	0.92
2019-04-16 02:00:00	4	0	1
2019-04-16 03:00:00	2	0	0.33
2019-04-16 04:00:00	5	0	0.75
2019-04-16 05:00:00	13	0.08	1.58
2019-04-16 06:00:00	93	1.08	9.25
2019-04-16 07:00:00	253	4.17	28.75
2019-04-16 08:00:00	302	4.83	35.67
2019-04-16 09:00:00	393	8.08	45.59
2019-04-16 10:00:00	381	9.33	45.83
2019-04-16 11:00:00	384	8.25	46.17
2019-04-16 12:00:00	374	6.75	44.33
2019-04-16 13:00:00	367	6.83	43.17
2019-04-16 14:00:00	375	7.17	44.83
2019-04-16 15:00:00	375	7	44.83
2019-04-16 16:00:00	382	7.42	44.83
2019-04-16 17:00:00	358	6.67	42.59
2019-04-16 18:00:00	385	7.08	45.75
2019-04-16 19:00:00	331	6.67	39.83
2019-04-16 20:00:00	244	4.42	29.67
2019-04-16 21:00:00	151	2.25	17.67
2019-04-16 22:00:00	106	1.34	12
2019-04-16 23:00:00	58	0.42	6
2019-04-17 00:00:00	27	0	2.22
2019-04-17 01:00:00	12	0	0.42
2019-04-17 02:00:00	12	0	1.5
2019-04-17 03:00:00	7	0	0.5
2019-04-17 04:00:00	4	0	0.75
2019-04-17 05:00:00	11	0	1.25
2019-04-17 06:00:00	92	1.33	8.5
2019-04-17 07:00:00	257	4.34	30.58
2019-04-17 08:00:00	302	5.33	34.42
2019-04-17 09:00:00	368	8.08	43.25
2019-04-17 10:00:00	393	7.58	47.33
2019-04-17 11:00:00	382	8.5	45.42
2019-04-17 12:00:00	388	6.92	45.42
2019-04-17 13:00:00	390	7.67	46.67
2019-04-17 14:00:00	383	6.92	46.42
2019-04-17 15:00:00	349	5.92	41.84
2019-04-17 16:00:00	369	6.75	43.67
2019-04-17 17:00:00	363	6.33	42.84
2019-04-17 18:00:00	337	6	39.33
2019-04-17 19:00:00	346	8.92	41.25
2019-04-17 20:00:00	269	5.67	33.17
2019-04-17 21:00:00	149	2.08	17.17
2019-04-17 22:00:00	109	1.42	12.58
2019-04-17 23:00:00	84	0.92	9.25
2019-04-18 00:00:00	47	0.33	4.78
2019-04-18 01:00:00	21	0.08	1.83
2019-04-18 02:00:00	14	0	2
2019-04-18 03:00:00	13	0	1.08
2019-04-18 04:00:00	13	0	0.83
2019-04-18 05:00:00	18	0.17	1.58
2019-04-18 06:00:00	62	0.5	5.92
2019-04-18 07:00:00	165	2.25	17.75
2019-04-18 08:00:00	299	5.17	34.08
2019-04-18 09:00:00	331	5.92	38.42
2019-04-18 10:00:00	377	6.92	45.33
2019-04-18 11:00:00	351	6.67	42.33
2019-04-18 12:00:00	362	6.5	42.83
2019-04-18 13:00:00	295	4.92	35.25
2019-04-18 14:00:00	344	5.83	40.33
2019-04-18 15:00:00	315	5.08	37.42
2019-04-18 16:00:00	303	5.09	35.34
2019-04-18 17:00:00	336	5.25	39.08
2019-04-18 18:00:00	303	4.83	35.84
2019-04-18 19:00:00	273	4.42	31.92
2019-04-18 20:00:00	188	2.5	22.59
2019-04-18 21:00:00	153	2.08	17.25
2019-04-18 22:00:00	106	1.17	12.42
2019-04-18 23:00:00	77	0.67	8.34
2019-04-19 00:00:00	71	0.44	7.44
2019-04-19 01:00:00	27	0	2.5
2019-04-19 02:00:00	20	0	1.83
2019-04-19 03:00:00	11	0	1.42
2019-04-19 04:00:00	6	0	0.92
2019-04-19 05:00:00	8	0	1.17
2019-04-19 06:00:00	16	0	1.75
2019-04-19 07:00:00	75	0.42	7.42
2019-04-19 08:00:00	103	1.58	11.58
2019-04-19 09:00:00	87	0.67	9.25
2019-04-19 10:00:00	124	1.33	13.92
2019-04-19 11:00:00	140	1.83	15.17
2019-04-19 12:00:00	179	2.25	20.92
2019-04-19 13:00:00	142	2.67	16.84
2019-04-19 14:00:00	111	1.5	12.58
2019-04-19 15:00:00	120	1.42	13.75
2019-04-19 16:00:00	168	2.42	19
2019-04-19 17:00:00	125	1.5	14.08
2019-04-19 18:00:00	133	1.59	15.25
2019-04-19 19:00:00	117	1.42	13.42
2019-04-19 20:00:00	89	0.92	10.17
2019-04-19 21:00:00	83	0.84	8.92
2019-04-19 22:00:00	61	0.42	6.58
2019-04-19 23:00:00	55	0.25	5.25
2019-04-20 00:00:00	43	0.22	4.22
2019-04-20 01:00:00	26	0	1.92
2019-04-20 02:00:00	12	0	1.42
2019-04-20 03:00:00	10	0	0.84
2019-04-20 04:00:00	9	0	1.08
2019-04-20 05:00:00	10	0	0.75
2019-04-20 06:00:00	20	0.08	1.75
2019-04-20 07:00:00	44	0	4.08
2019-04-20 08:00:00	72	0.67	7.25
2019-04-20 09:00:00	145	1.75	15.83
2019-04-20 10:00:00	200	3.08	22
2019-04-20 11:00:00	206	3.09	24
2019-04-20 12:00:00	215	3.25	24.67
2019-04-20 13:00:00	184	2.67	21.34
2019-04-20 14:00:00	209	3.25	24.67
2019-04-20 15:00:00	181	2.5	20.5
2019-04-20 16:00:00	134	1.67	15.67
2019-04-20 17:00:00	122	1.75	13.42
2019-04-20 18:00:00	126	1.75	13.92
2019-04-20 19:00:00	146	1.92	16.67
2019-04-20 20:00:00	131	1.67	15.08
2019-04-20 21:00:00	93	1.09	10.92
2019-04-20 22:00:00	90	1	9.84
2019-04-20 23:00:00	68	0.34	6.92
2019-04-21 00:00:00	48	0.33	4.78
2019-04-21 01:00:00	38	0.08	3.42
2019-04-21 02:00:00	21	0	1.42
2019-04-21 03:00:00	12	0	0.75
2019-04-21 04:00:00	9	0	1.09
2019-04-21 05:00:00	12	0	0.83
2019-04-21 06:00:00	21	0	1.83
2019-04-21 07:00:00	57	0.5	5.08
2019-04-21 08:00:00	76	0.59	8.59
2019-04-21 09:00:00	131	1.58	14.17
2019-04-21 10:00:00	123	1.75	13.92
2019-04-21 11:00:00	187	3	21.17
2019-04-21 12:00:00	190	2.83	21.75
2019-04-21 13:00:00	204	2.83	23.5
2019-04-21 14:00:00	190	2.92	21.75
2019-04-21 15:00:00	149	2.08	17.25
2019-04-21 16:00:00	160	2.42	18.5
2019-04-21 17:00:00	170	2.42	19.25
2019-04-21 18:00:00	170	2.58	19.33
2019-04-21 19:00:00	198	3.09	23.33
2019-04-21 20:00:00	153	2.42	17.83
2019-04-21 21:00:00	95	1.09	10.59
2019-04-21 22:00:00	58	0.42	6.09
2019-04-21 23:00:00	34	0.08	3.25
2019-04-22 00:00:00	17	0	1.22
2019-04-22 01:00:00	6	0	0.42
2019-04-22 02:00:00	5	0	0.58
2019-04-22 03:00:00	5	0	0.75
2019-04-22 04:00:00	4	0	0.75
2019-04-22 05:00:00	11	0	1.25
2019-04-22 06:00:00	81	0.75	7.17
2019-04-22 07:00:00	244	3.75	27.83
2019-04-22 08:00:00	273	5.25	31.5
2019-04-22 09:00:00	310	5.08	37.42
2019-04-22 10:00:00	319	5.42	36.67
2019-04-22 11:00:00	281	4.34	33.5
2019-04-22 12:00:00	332	5.92	38.34
2019-04-22 13:00:00	326	5.58	39.17
2019-04-22 14:00:00	343	5.83	40.75
2019-04-22 15:00:00	318	5.25	37.25
2019-04-22 16:00:00	358	6.42	41.92
2019-04-22 17:00:00	358	6.25	42.08
2019-04-22 18:00:00	372	6.83	44.33
2019-04-22 19:00:00	308	5.92	37.75
2019-04-22 20:00:00	254	4.92	29.67
2019-04-22 21:00:00	124	1.58	15
2019-04-22 22:00:00	106	1.08	11.75
2019-04-22 23:00:00	39	0	3.75
2019-04-23 00:00:00	19	0	1.78
2019-04-23 01:00:00	3	0	0.67
2019-04-23 02:00:00	1	0	0.33
2019-04-23 03:00:00	5	0	0.5
2019-04-23 04:00:00	3	0	0.67
2019-04-23 05:00:00	21	0	1.83
2019-04-23 06:00:00	103	1.5	9.92
2019-04-23 07:00:00	238	3.5	26.84
2019-04-23 08:00:00	313	5.42	36.5
2019-04-23 09:00:00	340	6.25	40.09
2019-04-23 10:00:00	306	5.17	36.75
2019-04-23 11:00:00	349	6.17	40.75
2019-04-23 12:00:00	344	5.84	40.5
2019-04-23 13:00:00	344	5.5	39.5
2019-04-23 14:00:00	347	5.92	42.58
2019-04-23 15:00:00	352	5.58	41.33
2019-04-23 16:00:00	326	5.34	39
2019-04-23 17:00:00	331	5.83	38.83
2019-04-23 18:00:00	354	6.92	41.67
2019-04-23 19:00:00	314	5.58	38
2019-04-23 20:00:00	235	4.08	28.08
2019-04-23 21:00:00	136	1.67	16
2019-04-23 22:00:00	80	0.67	9.08
2019-04-23 23:00:00	42	0.17	4.09
2019-04-24 00:00:00	31	0.22	2.89
2019-04-24 01:00:00	9	0	1.09
2019-04-24 02:00:00	9	0	1.5
2019-04-24 03:00:00	7	0	0.42
2019-04-24 04:00:00	4	0	0.58
2019-04-24 05:00:00	9	0	1
2019-04-24 06:00:00	100	1.17	10
2019-04-24 07:00:00	263	4.33	29.5
2019-04-24 08:00:00	288	4.58	33.75
2019-04-24 09:00:00	355	6.75	40.92
2019-04-24 10:00:00	387	7.75	46.67
2019-04-24 11:00:00	332	5.92	40
2019-04-24 12:00:00	352	6.42	41.42
2019-04-24 13:00:00	379	6.67	44.34
2019-04-24 14:00:00	356	6.09	42.67
2019-04-24 15:00:00	325	5.34	38.33
2019-04-24 16:00:00	298	4.83	35.84
2019-04-24 17:00:00	367	6.08	42.83
2019-04-24 18:00:00	422	8.25	49.08
2019-04-24 19:00:00	375	7.5	46.42
2019-04-24 20:00:00	264	5.58	30.92
2019-04-24 21:00:00	153	2.17	18.58
2019-04-24 22:00:00	104	1.09	11.83
2019-04-24 23:00:00	63	0.42	6.75
2019-04-25 00:00:00	37	0.11	3.78
2019-04-25 01:00:00	10	0	0.75
2019-04-25 02:00:00	5	0	0.75
2019-04-25 03:00:00	9	0	1.5
2019-04-25 04:00:00	3	0	0.75
2019-04-25 05:00:00	22	0.08	2
2019-04-25 06:00:00	91	1.17	8.5
2019-04-25 07:00:00	241	4	27.5
2019-04-25 08:00:00	287	4.67	33.25
2019-04-25 09:00:00	400	7.09	46.92
2019-04-25 10:00:00	364	7.42	43.84
2019-04-25 11:00:00	355	6.67	42.33
2019-04-25 12:00:00	370	6.58	43.09
2019-04-25 13:00:00	368	6.09	43.42
2019-04-25 14:00:00	382	6.75	46.5
2019-04-25 15:00:00	351	6	41.25
2019-04-25 16:00:00	324	5.17	38.17
2019-04-25 17:00:00	369	7	43.08
2019-04-25 18:00:00	381	7.42	45.83
2019-04-25 19:00:00	420	9.83	50.92
2019-04-25 20:00:00	252	4.42	30.17
2019-04-25 21:00:00	132	1.75	16
2019-04-25 22:00:00	109	1.17	12.17
2019-04-25 23:00:00	83	0.84	9.08
2019-04-26 00:00:00	41	0.22	4.44
2019-04-26 01:00:00	18	0	1.5
2019-04-26 02:00:00	11	0	1.42
2019-04-26 03:00:00	12	0.08	1.58
2019-04-26 04:00:00	6	0	1.25
2019-04-26 05:00:00	10	0	0.92
2019-04-26 06:00:00	96	1.25	8.92
2019-04-26 07:00:00	235	4	27.25
2019-04-26 08:00:00	306	7.08	35.33
2019-04-26 09:00:00	340	6	40.17
2019-04-26 10:00:00	362	6.33	43.25
2019-04-26 11:00:00	338	6.5	40
2019-04-26 12:00:00	355	6.25	41.34
2019-04-26 13:00:00	391	6.67	46.17
2019-04-26 14:00:00	366	6.67	43.58
2019-04-26 15:00:00	345	6.5	41.75
2019-04-26 16:00:00	350	5.83	40.92
2019-04-26 17:00:00	355	5.67	42.34
2019-04-26 18:00:00	381	8.17	44.83
2019-04-26 19:00:00	330	5.92	40.59
2019-04-26 20:00:00	292	5.25	33.67
2019-04-26 21:00:00	189	2.84	21.83
2019-04-26 22:00:00	126	1.83	14.58
2019-04-26 23:00:00	96	0.75	10.67
2019-04-27 00:00:00	89	0.89	9.89
2019-04-27 01:00:00	76	0.58	8.5
2019-04-27 02:00:00	30	0	2.58
2019-04-27 03:00:00	25	0	1.75
2019-04-27 04:00:00	17	0	1.67
2019-04-27 05:00:00	15	0	1.25
2019-04-27 06:00:00	33	0.17	2.42
2019-04-27 07:00:00	146	2.17	15.42
2019-04-27 08:00:00	155	2.34	17.58
2019-04-27 09:00:00	233	3.83	26.58
2019-04-27 10:00:00	300	5.42	34.83
2019-04-27 11:00:00	334	6.42	39.83
2019-04-27 12:00:00	311	6.75	36.42
2019-04-27 13:00:00	313	5.58	38.08
2019-04-27 14:00:00	251	4	28.92
2019-04-27 15:00:00	237	3.83	27
2019-04-27 16:00:00	208	3.25	24.83
2019-04-27 17:00:00	224	3.42	25.33
2019-04-27 18:00:00	198	3.17	23.58
2019-04-27 19:00:00	223	3.75	25.09
2019-04-27 20:00:00	184	2.58	21.17
2019-04-27 21:00:00	149	2.17	17.5
2019-04-27 22:00:00	120	1.5	13.75
2019-04-27 23:00:00	100	1.08	11
2019-04-28 00:00:00	77	0.89	8.22
2019-04-28 01:00:00	61	0.59	6.42
2019-04-28 02:00:00	30	0	2.75
2019-04-28 03:00:00	19	0	1.75
2019-04-28 04:00:00	15	0	1.08
2019-04-28 05:00:00	10	0	0.75
2019-04-28 06:00:00	30	0.08	2.25
2019-04-28 07:00:00	41	0.08	3.75
2019-04-28 08:00:00	75	0.75	8
2019-04-28 09:00:00	120	1.33	12.92
2019-04-28 10:00:00	152	2	17.09
2019-04-28 11:00:00	202	3.17	22.5
2019-04-28 12:00:00	188	2.75	21.83
2019-04-28 13:00:00	215	3.5	24.67
2019-04-28 14:00:00	180	2.59	20.59
2019-04-28 15:00:00	149	1.67	17.83
2019-04-28 16:00:00	145	1.84	16.59
2019-04-28 17:00:00	187	2.67	20.42
2019-04-28 18:00:00	204	3.08	23.58
2019-04-28 19:00:00	193	2.5	22.58
2019-04-28 20:00:00	139	2.17	15.75
2019-04-28 21:00:00	96	1.17	10.92
2019-04-28 22:00:00	54	0.25	5.67
2019-04-28 23:00:00	36	0.08	3.42
2019-04-29 00:00:00	33	0	3
2019-04-29 01:00:00	3	0	0.42
2019-04-29 02:00:00	4	0	0.75
2019-04-29 03:00:00	1	0	0.33
2019-04-29 04:00:00	3	0	0.75
2019-04-29 05:00:00	19	0.08	1.59
2019-04-29 06:00:00	76	0.92	7.33
2019-04-29 07:00:00	231	3.75	25.83
2019-04-29 08:00:00	279	4.84	32.67
2019-04-29 09:00:00	350	6.58	40.84
2019-04-29 10:00:00	329	5.67	38.83
2019-04-29 11:00:00	307	5.33	36.17
2019-04-29 12:00:00	322	5.5	37.59
2019-04-29 13:00:00	370	6.25	43.5
2019-04-29 14:00:00	343	5.5	41.34
2019-04-29 15:00:00	325	5.67	38.5
2019-04-29 16:00:00	345	5.83	40.75
2019-04-29 17:00:00	398	7.17	46.75
2019-04-29 18:00:00	395	7	46.84
2019-04-29 19:00:00	324	7.58	39.75
2019-04-29 20:00:00	204	3.34	23.42
2019-04-29 21:00:00	130	1.67	15.58
2019-04-29 22:00:00	75	0.58	8.75
2019-04-29 23:00:00	47	0.25	4.75
2019-04-30 00:00:00	28	0	2.33
2019-04-30 01:00:00	7	0	0.92
2019-04-30 02:00:00	4	0	0.75
2019-04-30 03:00:00	2	0	0.42
2019-04-30 04:00:00	6	0	1.17
2019-04-30 05:00:00	17	0.08	2
2019-04-30 06:00:00	89	1.17	8.67
2019-04-30 07:00:00	257	5.34	28.17
2019-04-30 08:00:00	299	5.09	36.25
2019-04-30 09:00:00	353	8.08	41.67
2019-04-30 10:00:00	337	5.75	39.75
2019-04-30 11:00:00	343	6.42	41.09
2019-04-30 12:00:00	334	6.5	39.92
2019-04-30 13:00:00	390	6.92	45.58
2019-04-30 14:00:00	384	7.34	47.25
2019-04-30 15:00:00	368	6.25	43.17
2019-04-30 16:00:00	341	5.58	39.92
2019-04-30 17:00:00	378	7.42	45.33
2019-04-30 18:00:00	377	7.08	44.08
2019-04-30 19:00:00	371	7.75	44.59
2019-04-30 20:00:00	291	6.09	34.92
2019-04-30 21:00:00	188	2.83	22.42
2019-04-30 22:00:00	136	1.75	15.25
2019-04-30 23:00:00	100	1.09	11.92
2019-05-01 00:00:00	84	0.89	9.11

## Sheet: PM 07171 04
Data/Hora	Intensidade(carros/hora)	Ocupacao(%)	Carga(%)
2019-04-01 00:00:00	36	0	1.11
2019-04-01 01:00:00	12	0	0.25
2019-04-01 02:00:00	12	0	0.17
2019-04-01 03:00:00	6	0	0.25
2019-04-01 04:00:00	14	0	0.58
2019-04-01 05:00:00	17	0	0.25
2019-04-01 06:00:00	73	0	3.17
2019-04-01 07:00:00	257	0.5	14.67
2019-04-01 08:00:00	236	1.17	13.59
2019-04-01 09:00:00	276	0.92	16.25
2019-04-01 10:00:00	345	3.25	20.42
2019-04-01 11:00:00	311	1.08	18.92
2019-04-01 12:00:00	285	0.92	17.25
2019-04-01 13:00:00	307	1.42	18.84
2019-04-01 14:00:00	381	2	22.42
2019-04-01 15:00:00	338	2.92	21.17
2019-04-01 16:00:00	438	3.75	26.33
2019-04-01 17:00:00	439	1.59	26.83
2019-04-01 18:00:00	386	1.92	23.42
2019-04-01 19:00:00	403	1.25	24.5
2019-04-01 20:00:00	268	0.75	16.09
2019-04-01 21:00:00	249	0.25	14.25
2019-04-01 22:00:00	178	0.08	10.59
2019-04-01 23:00:00	167	0.25	9.17
2019-04-02 00:00:00	49	0	3
2019-04-02 01:00:00	11	0	0.17
2019-04-02 02:00:00	6	0	0.08
2019-04-02 03:00:00	7	0	0.25
2019-04-02 04:00:00	10	0	0.42
2019-04-02 05:00:00	15	0	0.67
2019-04-02 06:00:00	64	0	2.5
2019-04-02 07:00:00	220	0.34	12.17
2019-04-02 08:00:00	253	0.58	14.42
2019-04-02 09:00:00	334	1.17	20.33
2019-04-02 10:00:00	334	1.5	20.09
2019-04-02 11:00:00	338	1.42	20.25
2019-04-02 12:00:00	413	1.5	24.59
2019-04-02 13:00:00	357	1.75	21.58
2019-04-02 14:00:00	421	3.67	25
2019-04-02 15:00:00	392	3.92	24.08
2019-04-02 16:00:00	424	1.84	26
2019-04-02 17:00:00	447	3.5	27.42
2019-04-02 18:00:00	449	3.58	28.33
2019-04-02 19:00:00	360	2.67	21.75
2019-04-02 20:00:00	269	2.5	16.5
2019-04-02 21:00:00	224	0.25	13.33
2019-04-02 22:00:00	152	0.08	8.75
2019-04-02 23:00:00	29	0	1.33
2019-04-03 00:00:00	60	0	2.67
2019-04-03 01:00:00	16	0	0.34
2019-04-03 02:00:00	12	0	0.42
2019-04-03 03:00:00	5	0	0.17
2019-04-03 04:00:00	9	0	0.58
2019-04-03 05:00:00	14	0	0.25
2019-04-03 06:00:00	70	0	2.58
2019-04-03 07:00:00	217	0.25	12.5
2019-04-03 08:00:00	280	1.08	16.75
2019-04-03 09:00:00	347	4.5	21.58
2019-04-03 10:00:00	370	1.84	22.42
2019-04-03 11:00:00	348	2.92	21.09
2019-04-03 12:00:00	364	1.92	21.5
2019-04-03 13:00:00	335	3.17	21.25
2019-04-03 14:00:00	330	1.5	19.75
2019-04-03 15:00:00	411	2.09	24.08
2019-04-03 16:00:00	409	3	25.08
2019-04-03 17:00:00	477	1.58	28.92
2019-04-03 18:00:00	404	1.83	24.5
2019-04-03 19:00:00	358	2	21.75
2019-04-03 20:00:00	254	0.59	15.5
2019-04-03 21:00:00	226	0.25	13.17
2019-04-03 22:00:00	179	0	10.42
2019-04-03 23:00:00	77	0	3.83
2019-04-04 00:00:00	56	0	2.78
2019-04-04 01:00:00	36	0	1.25
2019-04-04 02:00:00	17	0	0
2019-04-04 03:00:00	16	0	0.33
2019-04-04 04:00:00	16	0	0.17
2019-04-04 05:00:00	16	0	0.33
2019-04-04 06:00:00	77	0	3.17
2019-04-04 07:00:00	259	0.33	14.92
2019-04-04 08:00:00	266	1	15.67
2019-04-04 09:00:00	334	1.5	19.67
2019-04-04 10:00:00	373	1.92	22
2019-04-04 11:00:00	334	1.5	20.67
2019-04-04 12:00:00	377	1.42	22.42
2019-04-04 13:00:00	387	2.42	23.58
2019-04-04 14:00:00	398	3.25	24.25
2019-04-04 15:00:00	432	4.33	26.83
2019-04-04 16:00:00	413	3.08	24.67
2019-04-04 17:00:00	427	2.67	26.67
2019-04-04 18:00:00	399	3.59	24.42
2019-04-04 19:00:00	389	1.34	23.83
2019-04-04 20:00:00	315	0.67	19.08
2019-04-04 21:00:00	225	1.42	13.34
2019-04-04 22:00:00	209	0.17	12.33
2019-04-04 23:00:00	117	0	6.33
2019-04-05 00:00:00	83	0	4.33
2019-04-05 01:00:00	51	0	2
2019-04-05 02:00:00	27	0	0.67
2019-04-05 03:00:00	12	0	0.42
2019-04-05 04:00:00	21	0	0.75
2019-04-05 05:00:00	17	0	0.17
2019-04-05 06:00:00	79	0	3.33
2019-04-05 07:00:00	234	0.17	13.5
2019-04-05 08:00:00	287	0.58	16.33
2019-04-05 09:00:00	381	3.17	23.42
2019-04-05 10:00:00	368	2.42	22
2019-04-05 11:00:00	346	2.5	21.42
2019-04-05 12:00:00	349	2.75	21
2019-04-05 13:00:00	329	0.75	19.92
2019-04-05 14:00:00	437	4	26.67
2019-04-05 15:00:00	429	2.17	26.09
2019-04-05 16:00:00	414	1.25	25
2019-04-05 17:00:00	381	1.42	23.25
2019-04-05 18:00:00	397	1.17	23.33
2019-04-05 19:00:00	345	1	20.83
2019-04-05 20:00:00	283	0.5	16.67
2019-04-05 21:00:00	243	0.08	14.5
2019-04-05 22:00:00	252	0.33	14.5
2019-04-05 23:00:00	157	0	8.92
2019-04-06 00:00:00	144	0	8.11
2019-04-06 01:00:00	108	0	5.83
2019-04-06 02:00:00	88	0	4.34
2019-04-06 03:00:00	85	0	4.08
2019-04-06 04:00:00	43	0	1.67
2019-04-06 05:00:00	42	0	1.42
2019-04-06 06:00:00	49	0	2.08
2019-04-06 07:00:00	93	0	4.67
2019-04-06 08:00:00	125	0	6.25
2019-04-06 09:00:00	218	0.17	12.67
2019-04-06 10:00:00	222	0.33	12.83
2019-04-06 11:00:00	257	0.33	15
2019-04-06 12:00:00	353	0.84	20.42
2019-04-06 13:00:00	305	1	18.08
2019-04-06 14:00:00	307	0.58	18.33
2019-04-06 15:00:00	260	0.33	15.33
2019-04-06 16:00:00	249	0.25	14.59
2019-04-06 17:00:00	205	0.17	11.75
2019-04-06 18:00:00	215	0.17	12.33
2019-04-06 19:00:00	177	0	9.83
2019-04-06 20:00:00	190	0.08	10.67
2019-04-06 21:00:00	209	0.08	12.08
2019-04-06 22:00:00	199	0.17	11.17
2019-04-06 23:00:00	193	0.08	11.08
2019-04-07 00:00:00	168	0.11	9.33
2019-04-07 01:00:00	142	0	7.92
2019-04-07 02:00:00	107	0	5.67
2019-04-07 03:00:00	72	0	3.17
2019-04-07 04:00:00	45	0	1.92
2019-04-07 05:00:00	32	0	0.92
2019-04-07 06:00:00	34	0	1.08
2019-04-07 07:00:00	57	0	3.25
2019-04-07 08:00:00	56	0	2.42
2019-04-07 09:00:00	73	0	3.42
2019-04-07 10:00:00	90	0	4.33
2019-04-07 11:00:00	137	0.17	7.17
2019-04-07 12:00:00	216	0.25	12.67
2019-04-07 13:00:00	225	0.08	12.5
2019-04-07 14:00:00	200	0.08	11.75
2019-04-07 15:00:00	178	0.08	10.25
2019-04-07 16:00:00	129	0	6.92
2019-04-07 17:00:00	158	0.08	9.42
2019-04-07 18:00:00	146	0	7.92
2019-04-07 19:00:00	157	0	8.25
2019-04-07 20:00:00	144	0	8.17
2019-04-07 21:00:00	99	0	5.5
2019-04-07 22:00:00	66	0	3.42
2019-04-07 23:00:00	7	0	0.17
2019-04-08 00:00:00	36	0	1.89
2019-04-08 01:00:00	23	0	0.5
2019-04-08 02:00:00	17	0	0.5
2019-04-08 03:00:00	15	0	0.92
2019-04-08 04:00:00	12	0	0.42
2019-04-08 05:00:00	9	0	0.34
2019-04-08 06:00:00	93	0.08	4.25
2019-04-08 07:00:00	228	0.25	12.5
2019-04-08 08:00:00	344	0.92	19.75
2019-04-08 09:00:00	401	2.25	24.75
2019-04-08 10:00:00	348	3.75	21.42
2019-04-08 11:00:00	346	3.25	21.25
2019-04-08 12:00:00	349	3.84	22.17
2019-04-08 13:00:00	305	2.17	18.34
2019-04-08 14:00:00	338	1.5	20
2019-04-08 15:00:00	384	4.25	23.5
2019-04-08 16:00:00	424	2.75	25.25
2019-04-08 17:00:00	451	2.75	27.92
2019-04-08 18:00:00	427	2.5	26.25
2019-04-08 19:00:00	360	2	22.67
2019-04-08 20:00:00	248	0.67	14.5
2019-04-08 21:00:00	204	0.33	11.67
2019-04-08 22:00:00	152	0.08	9
2019-04-08 23:00:00	23	0	1.75
2019-04-09 00:00:00	27	0	0.56
2019-04-09 01:00:00	16	0	0.25
2019-04-09 02:00:00	12	0	1
2019-04-09 03:00:00	7	0	0.17
2019-04-09 04:00:00	11	0	0.5
2019-04-09 05:00:00	20	0	0.67
2019-04-09 06:00:00	77	0	3.08
2019-04-09 07:00:00	240	0.34	13.75
2019-04-09 08:00:00	256	2	15.25
2019-04-09 09:00:00	359	1.58	21.08
2019-04-09 10:00:00	354	3.17	22.08
2019-04-09 11:00:00	332	1.83	20
2019-04-09 12:00:00	358	1.42	21.75
2019-04-09 13:00:00	342	1.09	20.25
2019-04-09 14:00:00	412	4.25	25.5
2019-04-09 15:00:00	380	3	22.92
2019-04-09 16:00:00	437	1.84	26.17
2019-04-09 17:00:00	407	1.75	25
2019-04-09 18:00:00	404	2.08	23.83
2019-04-09 19:00:00	337	0.75	20.58
2019-04-09 20:00:00	272	0.5	16.08
2019-04-09 21:00:00	230	0.17	12.83
2019-04-09 22:00:00	166	0	10.25
2019-04-09 23:00:00	57	0	2.92
2019-04-10 00:00:00	41	0	1.22
2019-04-10 01:00:00	25	0	0.58
2019-04-10 02:00:00	19	0	0.33
2019-04-10 03:00:00	6	0	0.08
2019-04-10 04:00:00	8	0	0.83
2019-04-10 05:00:00	26	0	0.59
2019-04-10 06:00:00	97	0	4.25
2019-04-10 07:00:00	238	0.25	13.33
2019-04-10 08:00:00	290	0.5	17
2019-04-10 09:00:00	352	1.17	20.92
2019-04-10 10:00:00	349	1.92	20.92
2019-04-10 11:00:00	362	1.42	21.59
2019-04-10 12:00:00	377	1.83	22.67
2019-04-10 13:00:00	366	1.25	22.08
2019-04-10 14:00:00	376	2.67	22.17
2019-04-10 15:00:00	467	2	28.67
2019-04-10 16:00:00	460	2.33	27.84
2019-04-10 17:00:00	430	1.92	26.67
2019-04-10 18:00:00	394	1.33	23.67
2019-04-10 19:00:00	344	1.08	21.33
2019-04-10 20:00:00	251	0.42	15
2019-04-10 21:00:00	227	0.08	12.5
2019-04-10 22:00:00	215	0.17	12.67
2019-04-10 23:00:00	65	0	4
2019-04-11 00:00:00	61	0	2.78
2019-04-11 01:00:00	17	0	0.25
2019-04-11 02:00:00	13	0	0.33
2019-04-11 03:00:00	13	0	0.25
2019-04-11 04:00:00	25	0	0.58
2019-04-11 05:00:00	15	0	0.5
2019-04-11 06:00:00	93	0	4
2019-04-11 07:00:00	209	0.17	11.67
2019-04-11 08:00:00	224	0.33	13
2019-04-11 09:00:00	325	1.58	19.08
2019-04-11 10:00:00	324	2.25	19.42
2019-04-11 11:00:00	313	2.08	19.25
2019-04-11 12:00:00	291	2.17	17.25
2019-04-11 13:00:00	375	1.58	22.17
2019-04-11 14:00:00	367	2.09	22.42
2019-04-11 15:00:00	400	2.25	24.17
2019-04-11 16:00:00	422	2	25.83
2019-04-11 17:00:00	446	1.67	26.5
2019-04-11 18:00:00	366	1.25	22.67
2019-04-11 19:00:00	308	0.83	18.42
2019-04-11 20:00:00	318	0.42	18.84
2019-04-11 21:00:00	252	0.17	14.92
2019-04-11 22:00:00	213	0.08	12.08
2019-04-11 23:00:00	130	0.17	7.33
2019-04-12 00:00:00	67	0	3.22
2019-04-12 01:00:00	44	0	1.67
2019-04-12 02:00:00	24	0	0.5
2019-04-12 03:00:00	27	0	0.5
2019-04-12 04:00:00	18	0	0.58
2019-04-12 05:00:00	25	0	0.67
2019-04-12 06:00:00	75	0	3.25
2019-04-12 07:00:00	232	0.25	13.17
2019-04-12 08:00:00	274	0.92	16
2019-04-12 09:00:00	353	1.59	20.67
2019-04-12 10:00:00	341	1.42	20.33
2019-04-12 11:00:00	343	1.67	20.5
2019-04-12 12:00:00	363	1.17	21.67
2019-04-12 13:00:00	404	2.08	24.25
2019-04-12 14:00:00	420	2.59	25.34
2019-04-12 15:00:00	401	1.17	24.17
2019-04-12 16:00:00	469	1.84	28
2019-04-12 17:00:00	377	1.67	23.5
2019-04-12 18:00:00	357	1.09	21.59
2019-04-12 19:00:00	356	0.92	20.92
2019-04-12 20:00:00	304	1.92	18.58
2019-04-12 21:00:00	221	0.17	13.08
2019-04-12 22:00:00	226	0.17	13.25
2019-04-12 23:00:00	146	0.08	8.25
2019-04-13 00:00:00	115	0	6.67
2019-04-13 01:00:00	96	0	5
2019-04-13 02:00:00	57	0	2.67
2019-04-13 03:00:00	65	0	2.75
2019-04-13 04:00:00	45	0	1.67
2019-04-13 05:00:00	31	0	0.92
2019-04-13 06:00:00	43	0	1.75
2019-04-13 07:00:00	99	0	4.92
2019-04-13 08:00:00	134	0.08	7.42
2019-04-13 09:00:00	197	0.83	11.25
2019-04-13 10:00:00	218	0.34	12.67
2019-04-13 11:00:00	252	0.17	14.34
2019-04-13 12:00:00	322	2.67	19
2019-04-13 13:00:00	276	0.75	16.84
2019-04-13 14:00:00	218	0.17	12.17
2019-04-13 15:00:00	214	0.25	12.25
2019-04-13 16:00:00	218	0.25	13.17
2019-04-13 17:00:00	244	0.08	13.92
2019-04-13 18:00:00	216	0.08	12.5
2019-04-13 19:00:00	164	0	9.42
2019-04-13 20:00:00	214	0.08	11.92
2019-04-13 21:00:00	232	0.25	13.58
2019-04-13 22:00:00	215	0.17	12.58
2019-04-13 23:00:00	186	0.17	10.75
2019-04-14 00:00:00	133	0	7.22
2019-04-14 01:00:00	105	0	5.42
2019-04-14 02:00:00	75	0	3.75
2019-04-14 03:00:00	68	0	3.17
2019-04-14 04:00:00	50	0	2.34
2019-04-14 05:00:00	41	0	1.33
2019-04-14 06:00:00	46	0.17	1.92
2019-04-14 07:00:00	28	0	1.83
2019-04-14 08:00:00	44	0	1.75
2019-04-14 09:00:00	71	0	3.58
2019-04-14 10:00:00	99	0	4.92
2019-04-14 11:00:00	125	0	6.67
2019-04-14 12:00:00	213	0.08	11.92
2019-04-14 13:00:00	200	0	11.08
2019-04-14 14:00:00	180	0	10.42
2019-04-14 15:00:00	158	0	8.92
2019-04-14 16:00:00	93	0	5.33
2019-04-14 17:00:00	106	0.08	5.75
2019-04-14 18:00:00	148	0.08	7.5
2019-04-14 19:00:00	159	0.08	9.08
2019-04-14 20:00:00	104	0	5.25
2019-04-14 21:00:00	109	0	6.25
2019-04-14 22:00:00	42	0	2.42
2019-04-14 23:00:00	37	0	1.92
2019-04-15 00:00:00	45	0	1.55
2019-04-15 01:00:00	13	0	0.5
2019-04-15 02:00:00	11	0	0.42
2019-04-15 03:00:00	13	0	0.17
2019-04-15 04:00:00	12	0	0.34
2019-04-15 05:00:00	19	0	0.58
2019-04-15 06:00:00	74	0	3.08
2019-04-15 07:00:00	237	0.42	13.42
2019-04-15 08:00:00	254	0.58	14.58
2019-04-15 09:00:00	318	1.5	18.83
2019-04-15 10:00:00	317	1.58	18.59
2019-04-15 11:00:00	331	1.92	20
2019-04-15 12:00:00	302	1.17	17.92
2019-04-15 13:00:00	306	1.67	19
2019-04-15 14:00:00	406	1.83	23.34
2019-04-15 15:00:00	401	1.09	23.92
2019-04-15 16:00:00	404	2.92	24.84
2019-04-15 17:00:00	368	3.34	23.25
2019-04-15 18:00:00	330	1.08	19.33
2019-04-15 19:00:00	303	1	18.33
2019-04-15 20:00:00	244	0.33	14.42
2019-04-15 21:00:00	178	0.08	10.42
2019-04-15 22:00:00	121	0.08	6.83
2019-04-15 23:00:00	20	0	0.75
2019-04-16 00:00:00	12	0	0.44
2019-04-16 01:00:00	18	0	0.42
2019-04-16 02:00:00	12	0	0.25
2019-04-16 03:00:00	9	0	0.25
2019-04-16 04:00:00	6	0	0.33
2019-04-16 05:00:00	9	0	0.25
2019-04-16 06:00:00	71	0	2.83
2019-04-16 07:00:00	222	0.42	12.5
2019-04-16 08:00:00	260	0.83	15
2019-04-16 09:00:00	244	1.25	14.25
2019-04-16 10:00:00	327	3.17	19.67
2019-04-16 11:00:00	321	1.5	19.67
2019-04-16 12:00:00	310	1.08	18.42
2019-04-16 13:00:00	294	0.42	17.33
2019-04-16 14:00:00	368	2.58	21.67
2019-04-16 15:00:00	388	2.33	23.5
2019-04-16 16:00:00	458	2.42	27.42
2019-04-16 17:00:00	429	3.08	26.67
2019-04-16 18:00:00	370	2.42	22.92
2019-04-16 19:00:00	344	2	21.59
2019-04-16 20:00:00	284	0.59	17.09
2019-04-16 21:00:00	213	0.5	13.08
2019-04-16 22:00:00	201	0.25	11.09
2019-04-16 23:00:00	40	0	3.17
2019-04-17 00:00:00	44	0	1.33
2019-04-17 01:00:00	29	0	1.25
2019-04-17 02:00:00	22	0	0.75
2019-04-17 03:00:00	11	0	0.33
2019-04-17 04:00:00	12	0	0.34
2019-04-17 05:00:00	7	0	0.25
2019-04-17 06:00:00	64	0.08	2.75
2019-04-17 07:00:00	215	0.33	12.09
2019-04-17 08:00:00	300	0.84	17.25
2019-04-17 09:00:00	343	2	20.83
2019-04-17 10:00:00	330	0.83	19.67
2019-04-17 11:00:00	377	1.42	22.25
2019-04-17 12:00:00	327	2.34	19.67
2019-04-17 13:00:00	391	2.75	23.75
2019-04-17 14:00:00	389	2.09	23.25
2019-04-17 15:00:00	421	2.42	25.92
2019-04-17 16:00:00	489	4.92	29.67
2019-04-17 17:00:00	409	1.17	26.09
2019-04-17 18:00:00	438	2.17	26.58
2019-04-17 19:00:00	378	1.09	22.58
2019-04-17 20:00:00	286	0.75	17.75
2019-04-17 21:00:00	213	0.08	12.17
2019-04-17 22:00:00	169	0.08	10
2019-04-17 23:00:00	81	0.08	4.5
2019-04-18 00:00:00	112	0.22	5.67
2019-04-18 01:00:00	36	0	1.42
2019-04-18 02:00:00	32	0	0.84
2019-04-18 03:00:00	19	0	0.42
2019-04-18 04:00:00	16	0	0.25
2019-04-18 05:00:00	24	0	0.33
2019-04-18 06:00:00	61	0	2.67
2019-04-18 07:00:00	162	0	8.59
2019-04-18 08:00:00	230	0.33	12.92
2019-04-18 09:00:00	292	0.92	16.92
2019-04-18 10:00:00	340	1.5	20.33
2019-04-18 11:00:00	335	2.58	20.58
2019-04-18 12:00:00	320	1.84	19.17
2019-04-18 13:00:00	299	1.42	17.33
2019-04-18 14:00:00	375	1.33	22.33
2019-04-18 15:00:00	369	1.25	22.33
2019-04-18 16:00:00	381	1.58	22.17
2019-04-18 17:00:00	323	0.67	20.17
2019-04-18 18:00:00	369	2	22.92
2019-04-18 19:00:00	308	0.67	18.25
2019-04-18 20:00:00	256	0.33	15.42
2019-04-18 21:00:00	189	0.17	10.84
2019-04-18 22:00:00	163	0.08	9.08
2019-04-18 23:00:00	138	0	7.33
2019-04-19 00:00:00	101	0	5.44
2019-04-19 01:00:00	73	0	3.58
2019-04-19 02:00:00	55	0	2.59
2019-04-19 03:00:00	46	0	1.92
2019-04-19 04:00:00	50	0	2.08
2019-04-19 05:00:00	41	0	1.67
2019-04-19 06:00:00	38	0	1.17
2019-04-19 07:00:00	119	0	5.92
2019-04-19 08:00:00	132	0	6.92
2019-04-19 09:00:00	120	0	6.42
2019-04-19 10:00:00	175	0.17	9.42
2019-04-19 11:00:00	157	0	9
2019-04-19 12:00:00	151	0	8.42
2019-04-19 13:00:00	186	0	10.5
2019-04-19 14:00:00	224	0	12.58
2019-04-19 15:00:00	199	0	11.17
2019-04-19 16:00:00	211	0	12.33
2019-04-19 17:00:00	153	0	8.67
2019-04-19 18:00:00	207	0.08	11.08
2019-04-19 19:00:00	202	0.08	11.84
2019-04-19 20:00:00	149	0	8.5
2019-04-19 21:00:00	165	0	8.75
2019-04-19 22:00:00	171	0	9.92
2019-04-19 23:00:00	79	0	4.17
2019-04-20 00:00:00	51	0	1.78
2019-04-20 01:00:00	44	0	1.75
2019-04-20 02:00:00	35	0	1.09
2019-04-20 03:00:00	21	0	1.25
2019-04-20 04:00:00	18	0	0.42
2019-04-20 05:00:00	19	0	0.84
2019-04-20 06:00:00	30	0	0.83
2019-04-20 07:00:00	39	0	1.42
2019-04-20 08:00:00	31	0.08	1.09
2019-04-20 09:00:00	128	0	6.58
2019-04-20 10:00:00	154	0	8.42
2019-04-20 11:00:00	162	0.08	8.92
2019-04-20 12:00:00	178	0.08	9.83
2019-04-20 13:00:00	165	0	9.33
2019-04-20 14:00:00	207	0.08	11.58
2019-04-20 15:00:00	179	0	10.25
2019-04-20 16:00:00	160	0	9
2019-04-20 17:00:00	142	0	7.59
2019-04-20 18:00:00	139	0	7.5
2019-04-20 19:00:00	147	0	8.42
2019-04-20 20:00:00	161	0	8.84
2019-04-20 21:00:00	159	0	8.75
2019-04-20 22:00:00	158	0	8.75
2019-04-20 23:00:00	168	0	9.08
2019-04-21 00:00:00	89	0.11	5.33
2019-04-21 01:00:00	62	0	2.67
2019-04-21 02:00:00	63	0	2.92
2019-04-21 03:00:00	43	0	1.59
2019-04-21 04:00:00	29	0	0.58
2019-04-21 05:00:00	31	0	0.67
2019-04-21 06:00:00	40	0	1.42
2019-04-21 07:00:00	22	0	1.25
2019-04-21 08:00:00	36	0	1.75
2019-04-21 09:00:00	56	0	2.25
2019-04-21 10:00:00	53	0	2.5
2019-04-21 11:00:00	109	0	5.42
2019-04-21 12:00:00	148	0	7.92
2019-04-21 13:00:00	158	0	8.75
2019-04-21 14:00:00	133	0	7.08
2019-04-21 15:00:00	142	0	8
2019-04-21 16:00:00	93	0	4.67
2019-04-21 17:00:00	97	0	4.92
2019-04-21 18:00:00	93	0	5
2019-04-21 19:00:00	128	0	6.83
2019-04-21 20:00:00	113	0.17	6.09
2019-04-21 21:00:00	97	0	5
2019-04-21 22:00:00	56	0	2.33
2019-04-21 23:00:00	30	0	0.83
2019-04-22 00:00:00	32	0	1
2019-04-22 01:00:00	17	0	0.25
2019-04-22 02:00:00	21	0	0.83
2019-04-22 03:00:00	12	0	0.17
2019-04-22 04:00:00	9	0	0.25
2019-04-22 05:00:00	13	0	0.5
2019-04-22 06:00:00	79	0	2.92
2019-04-22 07:00:00	217	0.08	12.75
2019-04-22 08:00:00	239	0.33	14
2019-04-22 09:00:00	295	1.08	16.92
2019-04-22 10:00:00	279	0.83	16.33
2019-04-22 11:00:00	307	1.42	18.5
2019-04-22 12:00:00	326	0.83	19.33
2019-04-22 13:00:00	294	1.84	17.5
2019-04-22 14:00:00	334	2.25	20.58
2019-04-22 15:00:00	400	3.67	24.33
2019-04-22 16:00:00	417	2.08	24.92
2019-04-22 17:00:00	368	1.75	22.42
2019-04-22 18:00:00	347	2.17	21.75
2019-04-22 19:00:00	358	1.08	20.92
2019-04-22 20:00:00	241	0.33	14.5
2019-04-22 21:00:00	171	0	9.92
2019-04-22 22:00:00	168	0	9.5
2019-04-22 23:00:00	15	0	1.33
2019-04-23 00:00:00	41	0	1.33
2019-04-23 01:00:00	12	0	0.17
2019-04-23 02:00:00	7	0	0.34
2019-04-23 03:00:00	8	0	0.25
2019-04-23 04:00:00	10	0	0.33
2019-04-23 05:00:00	10	0	0.42
2019-04-23 06:00:00	69	0	2.83
2019-04-23 07:00:00	225	0.33	12.5
2019-04-23 08:00:00	252	0.59	14.67
2019-04-23 09:00:00	335	1.25	20
2019-04-23 10:00:00	338	1.75	20.33
2019-04-23 11:00:00	327	3	20.42
2019-04-23 12:00:00	330	0.92	19.5
2019-04-23 13:00:00	334	0.58	19.84
2019-04-23 14:00:00	371	2.25	22
2019-04-23 15:00:00	382	1.92	22.67
2019-04-23 16:00:00	447	2.92	27.25
2019-04-23 17:00:00	432	1.25	26.09
2019-04-23 18:00:00	385	1.42	23.17
2019-04-23 19:00:00	361	1.33	22.09
2019-04-23 20:00:00	289	0.67	17.25
2019-04-23 21:00:00	204	0.08	11.92
2019-04-23 22:00:00	175	0	9.58
2019-04-23 23:00:00	49	0	2.67
2019-04-24 00:00:00	47	0	1.78
2019-04-24 01:00:00	24	0	0.42
2019-04-24 02:00:00	15	0	0.33
2019-04-24 03:00:00	12	0	0.25
2019-04-24 04:00:00	6	0	0.33
2019-04-24 05:00:00	20	0	0.84
2019-04-24 06:00:00	92	0	3.92
2019-04-24 07:00:00	220	0.17	12.67
2019-04-24 08:00:00	265	0.33	15.25
2019-04-24 09:00:00	352	1.25	20.58
2019-04-24 10:00:00	329	1.83	20.5
2019-04-24 11:00:00	337	0.92	19.5
2019-04-24 12:00:00	327	2.75	20.08
2019-04-24 13:00:00	330	1.83	19.92
2019-04-24 14:00:00	347	1.67	20.58
2019-04-24 15:00:00	413	3.25	24.92
2019-04-24 16:00:00	462	1.92	27.17
2019-04-24 17:00:00	431	1.75	27.09
2019-04-24 18:00:00	359	1.92	21.59
2019-04-24 19:00:00	392	0.84	23.5
2019-04-24 20:00:00	257	0.25	15.67
2019-04-24 21:00:00	233	0.08	13.42
2019-04-24 22:00:00	155	0	9.17
2019-04-24 23:00:00	50	0	1.5
2019-04-25 00:00:00	52	0	2.78
2019-04-25 01:00:00	24	0	0.5
2019-04-25 02:00:00	14	0	0.17
2019-04-25 03:00:00	13	0	0.17
2019-04-25 04:00:00	16	0	0.25
2019-04-25 05:00:00	20	0	0.59
2019-04-25 06:00:00	95	0	4.25
2019-04-25 07:00:00	222	0.17	12.75
2019-04-25 08:00:00	263	0.92	15.58
2019-04-25 09:00:00	355	1.84	20.92
2019-04-25 10:00:00	345	3.33	21.42
2019-04-25 11:00:00	343	1.17	20.67
2019-04-25 12:00:00	342	1.67	21.17
2019-04-25 13:00:00	368	1.09	21.5
2019-04-25 14:00:00	350	2.17	22.08
2019-04-25 15:00:00	389	1.58	23.84
2019-04-25 16:00:00	454	2.25	26.67
2019-04-25 17:00:00	418	1.92	25.84
2019-04-25 18:00:00	409	1.92	24.75
2019-04-25 19:00:00	410	1.75	24.84
2019-04-25 20:00:00	308	1	19.08
2019-04-25 21:00:00	250	0.5	15.08
2019-04-25 22:00:00	213	0.17	12.25
2019-04-25 23:00:00	91	0	5
2019-04-26 00:00:00	73	0	3.67
2019-04-26 01:00:00	56	0	2.5
2019-04-26 02:00:00	23	0	0.42
2019-04-26 03:00:00	21	0	0.17
2019-04-26 04:00:00	18	0	0.33
2019-04-26 05:00:00	28	0	0.58
2019-04-26 06:00:00	98	0.08	4.5
2019-04-26 07:00:00	226	0.17	12.67
2019-04-26 08:00:00	241	1.75	14
2019-04-26 09:00:00	338	2.42	20.67
2019-04-26 10:00:00	376	2.34	22.08
2019-04-26 11:00:00	353	1.25	22.17
2019-04-26 12:00:00	323	0.84	18.84
2019-04-26 13:00:00	372	1.25	21.92
2019-04-26 14:00:00	348	1.5	21.17
2019-04-26 15:00:00	376	1	22.08
2019-04-26 16:00:00	452	1.59	27.25
2019-04-26 17:00:00	366	1.17	22.42
2019-04-26 18:00:00	332	1.84	19.92
2019-04-26 19:00:00	351	0.75	20.33
2019-04-26 20:00:00	216	0.17	13.75
2019-04-26 21:00:00	207	0.08	11.5
2019-04-26 22:00:00	211	0.08	12
2019-04-26 23:00:00	111	0	6.33
2019-04-27 00:00:00	147	0.11	7.67
2019-04-27 01:00:00	90	0	4.58
2019-04-27 02:00:00	81	0	3.92
2019-04-27 03:00:00	76	0	3.75
2019-04-27 04:00:00	50	0	2
2019-04-27 05:00:00	38	0	1.33
2019-04-27 06:00:00	45	0	1.67
2019-04-27 07:00:00	112	0.08	5.75
2019-04-27 08:00:00	138	0	7.42
2019-04-27 09:00:00	218	0.5	12.17
2019-04-27 10:00:00	282	0.59	16.5
2019-04-27 11:00:00	258	0.83	15.25
2019-04-27 12:00:00	315	0.75	17.92
2019-04-27 13:00:00	289	0.42	17.08
2019-04-27 14:00:00	248	0.42	15.09
2019-04-27 15:00:00	255	0.25	14.59
2019-04-27 16:00:00	225	0.42	13.42
2019-04-27 17:00:00	197	0.17	11.25
2019-04-27 18:00:00	255	0.33	14.5
2019-04-27 19:00:00	216	0.33	12.83
2019-04-27 20:00:00	190	0	10.5
2019-04-27 21:00:00	214	0.42	12.34
2019-04-27 22:00:00	121	0.08	6.67
2019-04-27 23:00:00	168	0.17	9.25
2019-04-28 00:00:00	144	0	8.22
2019-04-28 01:00:00	108	0	5.83
2019-04-28 02:00:00	66	0	2.84
2019-04-28 03:00:00	64	0	2.92
2019-04-28 04:00:00	38	0	1.42
2019-04-28 05:00:00	44	0	1.75
2019-04-28 06:00:00	52	0	2.17
2019-04-28 07:00:00	76	0	3.75
2019-04-28 08:00:00	32	0	1.5
2019-04-28 09:00:00	54	0	2
2019-04-28 10:00:00	96	0.17	5.5
2019-04-28 11:00:00	108	0.08	5.33
2019-04-28 12:00:00	146	0.08	7.67
2019-04-28 13:00:00	203	0.08	11.5
2019-04-28 14:00:00	158	0	9.34
2019-04-28 15:00:00	144	0	7.92
2019-04-28 16:00:00	102	0	5.5
2019-04-28 17:00:00	103	0	4.92
2019-04-28 18:00:00	128	0	6.59
2019-04-28 19:00:00	117	0	7.09
2019-04-28 20:00:00	135	0.08	6.84
2019-04-28 21:00:00	91	0	4.92
2019-04-28 22:00:00	24	0	2.42
2019-04-28 23:00:00	35	0	2.17
2019-04-29 00:00:00	41	0	1.67
2019-04-29 01:00:00	19	0	0.34
2019-04-29 02:00:00	9	0	0.08
2019-04-29 03:00:00	18	0	0.5
2019-04-29 04:00:00	12	0	0.34
2019-04-29 05:00:00	20	0	0.42
2019-04-29 06:00:00	73	0	3.08
2019-04-29 07:00:00	222	0.25	12.5
2019-04-29 08:00:00	277	1.42	16.92
2019-04-29 09:00:00	280	0.59	16.42
2019-04-29 10:00:00	323	1.25	19.33
2019-04-29 11:00:00	339	0.92	20.34
2019-04-29 12:00:00	321	0.75	18.92
2019-04-29 13:00:00	284	0.42	16.5
2019-04-29 14:00:00	353	1.33	20.75
2019-04-29 15:00:00	394	2.42	23.67
2019-04-29 16:00:00	427	5.75	27
2019-04-29 17:00:00	335	4.08	20.92
2019-04-29 18:00:00	319	1.42	19.5
2019-04-29 19:00:00	358	1	21.25
2019-04-29 20:00:00	211	0.25	12.58
2019-04-29 21:00:00	196	0.17	10.75
2019-04-29 22:00:00	120	0	7.42
2019-04-29 23:00:00	31	0	1
2019-04-30 00:00:00	24	0	2
2019-04-30 01:00:00	15	0	0.25
2019-04-30 02:00:00	9	0	0.25
2019-04-30 03:00:00	10	0	0.17
2019-04-30 04:00:00	12	0	0.75
2019-04-30 05:00:00	17	0	0
2019-04-30 06:00:00	80	0.08	3.5
2019-04-30 07:00:00	213	0.08	11.75
2019-04-30 08:00:00	275	1.33	16.17
2019-04-30 09:00:00	334	2.17	20.08
2019-04-30 10:00:00	393	2.42	23.42
2019-04-30 11:00:00	376	2.83	23.09
2019-04-30 12:00:00	352	2.83	21.83
2019-04-30 13:00:00	373	0.92	21.84
2019-04-30 14:00:00	405	2.75	24.59
2019-04-30 15:00:00	452	3.5	28
2019-04-30 16:00:00	477	2.67	28.5
2019-04-30 17:00:00	419	2	25.25
2019-04-30 18:00:00	346	1.25	21.09
2019-04-30 19:00:00	387	1.59	23.34
2019-04-30 20:00:00	314	0.84	18.75
2019-04-30 21:00:00	238	0.34	14.08
2019-04-30 22:00:00	262	0.42	15.25
2019-04-30 23:00:00	82	0	4.83
2019-05-01 00:00:00	129	0	6.67

## Sheet: PM 07171 06
Data/Hora	Intensidade(carros/hora)	Ocupacao(%)	Carga(%)
2019-04-01 00:00:00	171	0	4.66
2019-04-01 01:00:00	94	0	2.17
2019-04-01 02:00:00	68	0	1.08
2019-04-01 03:00:00	46	0	0.58
2019-04-01 04:00:00	50	0	0.75
2019-04-01 05:00:00	121	0.08	2.42
2019-04-01 06:00:00	999	4.5	28
2019-04-01 07:00:00	1897	10.33	60.75
2019-04-01 08:00:00	1828	10.5	59.33
2019-04-01 09:00:00	1612	9.17	52.75
2019-04-01 10:00:00	1558	8.67	49
2019-04-01 11:00:00	1549	8.25	49.83
2019-04-01 12:00:00	1656	9.17	53.59
2019-04-01 13:00:00	1654	9.09	52.83
2019-04-01 14:00:00	1674	8.83	53.75
2019-04-01 15:00:00	1568	8.42	50.75
2019-04-01 16:00:00	1618	9	51.5
2019-04-01 17:00:00	1489	8.75	48.84
2019-04-01 18:00:00	1492	9	47.84
2019-04-01 19:00:00	1438	7.67	46.25
2019-04-01 20:00:00	1131	5.42	36.42
2019-04-01 21:00:00	886	3.92	28
2019-04-01 22:00:00	771	3.25	24.08
2019-04-01 23:00:00	416	1.08	12.67
2019-04-02 00:00:00	184	0.11	5.22
2019-04-02 01:00:00	82	0	1.59
2019-04-02 02:00:00	42	0	0.34
2019-04-02 03:00:00	39	0	0.33
2019-04-02 04:00:00	46	0	0.59
2019-04-02 05:00:00	109	0	2.17
2019-04-02 06:00:00	1016	4.92	27.92
2019-04-02 07:00:00	1816	9.83	59.5
2019-04-02 08:00:00	1760	10	56.75
2019-04-02 09:00:00	1672	9	53.75
2019-04-02 10:00:00	1591	8.67	51.08
2019-04-02 11:00:00	1571	8.59	50.17
2019-04-02 12:00:00	1552	8.25	49.58
2019-04-02 13:00:00	1635	9	53.25
2019-04-02 14:00:00	1674	9.42	53.08
2019-04-02 15:00:00	1725	9.17	55.83
2019-04-02 16:00:00	1667	9.83	54.17
2019-04-02 17:00:00	1602	9.08	51.83
2019-04-02 18:00:00	1583	9	50.42
2019-04-02 19:00:00	1559	8.83	50.5
2019-04-02 20:00:00	1251	6.5	40.25
2019-04-02 21:00:00	988	4.67	31.5
2019-04-02 22:00:00	891	4	27.5
2019-04-02 23:00:00	509	1.58	16.33
2019-04-03 00:00:00	239	0.11	7
2019-04-03 01:00:00	112	0	2.5
2019-04-03 02:00:00	39	0	0.42
2019-04-03 03:00:00	41	0	0.33
2019-04-03 04:00:00	39	0	0.34
2019-04-03 05:00:00	120	0.08	2.5
2019-04-03 06:00:00	951	4.5	26.67
2019-04-03 07:00:00	1845	10.17	59.5
2019-04-03 08:00:00	1802	11.33	58.33
2019-04-03 09:00:00	1731	9.67	56.5
2019-04-03 10:00:00	1677	9.42	53.92
2019-04-03 11:00:00	1625	9	52.42
2019-04-03 12:00:00	1668	9.5	54.09
2019-04-03 13:00:00	1775	10.09	56.42
2019-04-03 14:00:00	1684	9.75	54.92
2019-04-03 15:00:00	1657	9.25	53.34
2019-04-03 16:00:00	1783	10.5	57.58
2019-04-03 17:00:00	1656	9.33	53.83
2019-04-03 18:00:00	1555	9	50.34
2019-04-03 19:00:00	1575	9.08	50.5
2019-04-03 20:00:00	1227	6.25	39.59
2019-04-03 21:00:00	944	4.25	29.75
2019-04-03 22:00:00	858	3.83	26.58
2019-04-03 23:00:00	537	1.5	16.92
2019-04-04 00:00:00	324	0.56	9.67
2019-04-04 01:00:00	147	0	3.5
2019-04-04 02:00:00	92	0	2
2019-04-04 03:00:00	67	0	1.08
2019-04-04 04:00:00	70	0	1.17
2019-04-04 05:00:00	130	0	2.67
2019-04-04 06:00:00	991	4.75	27.5
2019-04-04 07:00:00	1829	10.09	59.25
2019-04-04 08:00:00	1855	11	60.33
2019-04-04 09:00:00	1679	9.5	54.17
2019-04-04 10:00:00	1640	9.33	52.83
2019-04-04 11:00:00	1512	8.42	48.67
2019-04-04 12:00:00	1590	8.92	51
2019-04-04 13:00:00	1668	9.58	53.17
2019-04-04 14:00:00	1754	9.75	57.09
2019-04-04 15:00:00	1705	9.33	55.17
2019-04-04 16:00:00	1714	9.58	55.17
2019-04-04 17:00:00	1656	9.5	53.67
2019-04-04 18:00:00	1589	9.25	50.75
2019-04-04 19:00:00	1593	9.17	51.33
2019-04-04 20:00:00	1404	7.59	46
2019-04-04 21:00:00	1069	5.25	33.75
2019-04-04 22:00:00	917	4.33	29.25
2019-04-04 23:00:00	605	2.08	18.42
2019-04-05 00:00:00	360	1.33	11.11
2019-04-05 01:00:00	206	0.17	5.67
2019-04-05 02:00:00	132	0	3.25
2019-04-05 03:00:00	118	0	2.42
2019-04-05 04:00:00	90	0	1.75
2019-04-05 05:00:00	154	0	3.42
2019-04-05 06:00:00	958	4.92	27
2019-04-05 07:00:00	1880	10.25	60.17
2019-04-05 08:00:00	1879	10.67	61.17
2019-04-05 09:00:00	1672	9.25	54.42
2019-04-05 10:00:00	1710	9.67	55.08
2019-04-05 11:00:00	1655	9.25	53.33
2019-04-05 12:00:00	1628	9.09	52.08
2019-04-05 13:00:00	1697	9.34	54.34
2019-04-05 14:00:00	1865	10.25	59.84
2019-04-05 15:00:00	1784	10	58.25
2019-04-05 16:00:00	1746	10.25	56.58
2019-04-05 17:00:00	1649	9.67	53.92
2019-04-05 18:00:00	1518	9.17	48.42
2019-04-05 19:00:00	1686	9.92	54.25
2019-04-05 20:00:00	1639	8.83	53.5
2019-04-05 21:00:00	1278	6.59	41.17
2019-04-05 22:00:00	1031	5.17	33
2019-04-05 23:00:00	805	3.67	24.67
2019-04-06 00:00:00	643	2.45	19.56
2019-04-06 01:00:00	483	1.58	14.67
2019-04-06 02:00:00	420	1.25	12.33
2019-04-06 03:00:00	264	0.33	8
2019-04-06 04:00:00	213	0	5.67
2019-04-06 05:00:00	207	0.17	5.5
2019-04-06 06:00:00	369	1	9.92
2019-04-06 07:00:00	782	3.5	22.84
2019-04-06 08:00:00	1028	4.75	31.67
2019-04-06 09:00:00	1230	6	38.08
2019-04-06 10:00:00	1395	7.08	44.5
2019-04-06 11:00:00	1456	7.25	46.58
2019-04-06 12:00:00	1515	7.83	47.5
2019-04-06 13:00:00	1486	7.5	48.34
2019-04-06 14:00:00	1292	6.09	40.92
2019-04-06 15:00:00	1202	5.67	37.75
2019-04-06 16:00:00	1286	7.17	41.5
2019-04-06 17:00:00	1204	6.09	38.42
2019-04-06 18:00:00	1180	5.84	37.08
2019-04-06 19:00:00	1195	6.17	37.75
2019-04-06 20:00:00	1172	7.08	37.58
2019-04-06 21:00:00	1159	6.09	36.58
2019-04-06 22:00:00	1020	4.42	32.08
2019-04-06 23:00:00	894	4.25	27.84
2019-04-07 00:00:00	837	4.11	25.89
2019-04-07 01:00:00	636	2.59	20.25
2019-04-07 02:00:00	466	1.58	14
2019-04-07 03:00:00	345	0.83	10.33
2019-04-07 04:00:00	296	0.5	8.5
2019-04-07 05:00:00	243	0.08	6.5
2019-04-07 06:00:00	333	0.67	9.42
2019-04-07 07:00:00	443	1.08	13
2019-04-07 08:00:00	521	1.75	15.09
2019-04-07 09:00:00	653	2.34	19.09
2019-04-07 10:00:00	845	3.42	25.83
2019-04-07 11:00:00	923	3.42	28.25
2019-04-07 12:00:00	1189	5.42	37
2019-04-07 13:00:00	1104	4.92	34.83
2019-04-07 14:00:00	928	3.58	28.75
2019-04-07 15:00:00	1021	4.25	31.42
2019-04-07 16:00:00	1026	4.25	31.5
2019-04-07 17:00:00	1068	4.67	33.42
2019-04-07 18:00:00	1147	5.58	35.92
2019-04-07 19:00:00	1068	5	33.33
2019-04-07 20:00:00	883	3.84	27.58
2019-04-07 21:00:00	707	2.75	21.67
2019-04-07 22:00:00	541	1.92	16.42
2019-04-07 23:00:00	324	0.33	9.5
2019-04-08 00:00:00	213	0	6.11
2019-04-08 01:00:00	119	0.08	2.75
2019-04-08 02:00:00	59	0	0.92
2019-04-08 03:00:00	48	0	0.33
2019-04-08 04:00:00	52	0	0.67
2019-04-08 05:00:00	130	0.08	2.58
2019-04-08 06:00:00	986	4.75	27.33
2019-04-08 07:00:00	1886	10.5	61.09
2019-04-08 08:00:00	1251	6.58	41.42
2019-04-08 09:00:00	1527	8.5	47.75
2019-04-08 10:00:00	1649	9.42	53.5
2019-04-08 11:00:00	1568	8.75	50.33
2019-04-08 12:00:00	1625	9.17	52.42
2019-04-08 13:00:00	1680	9.08	54
2019-04-08 14:00:00	1652	9.33	53.58
2019-04-08 15:00:00	1630	8.5	52.08
2019-04-08 16:00:00	1797	10.08	57.92
2019-04-08 17:00:00	1572	8.67	51.33
2019-04-08 18:00:00	1559	9	50.17
2019-04-08 19:00:00	1628	9.75	52.33
2019-04-08 20:00:00	1089	5.67	34.92
2019-04-08 21:00:00	860	4.33	27.67
2019-04-08 22:00:00	844	3.83	26.09
2019-04-08 23:00:00	394	0.83	12.08
2019-04-09 00:00:00	221	0.22	6.33
2019-04-09 01:00:00	88	0	1.83
2019-04-09 02:00:00	53	0	0.67
2019-04-09 03:00:00	30	0	0.25
2019-04-09 04:00:00	54	0.08	1
2019-04-09 05:00:00	115	0.17	2.17
2019-04-09 06:00:00	998	4.67	28.17
2019-04-09 07:00:00	1898	10.5	61.42
2019-04-09 08:00:00	1892	10.83	61.09
2019-04-09 09:00:00	1765	10.33	57.67
2019-04-09 10:00:00	1710	9.84	55.17
2019-04-09 11:00:00	1670	9.17	54
2019-04-09 12:00:00	1643	9.17	52.59
2019-04-09 13:00:00	1725	10.17	55.58
2019-04-09 14:00:00	1757	9.92	57.17
2019-04-09 15:00:00	1723	10.17	55.25
2019-04-09 16:00:00	1787	10.25	57.75
2019-04-09 17:00:00	1688	9.75	54.42
2019-04-09 18:00:00	1593	9	51.75
2019-04-09 19:00:00	1573	8.84	50.58
2019-04-09 20:00:00	1309	6.92	42.5
2019-04-09 21:00:00	958	4.75	30
2019-04-09 22:00:00	835	3.5	25.92
2019-04-09 23:00:00	479	1.5	14.75
2019-04-10 00:00:00	243	0.22	7
2019-04-10 01:00:00	136	0	3.42
2019-04-10 02:00:00	65	0	1.17
2019-04-10 03:00:00	29	0	0.17
2019-04-10 04:00:00	48	0	0.67
2019-04-10 05:00:00	122	0.08	2.42
2019-04-10 06:00:00	956	4.42	26.58
2019-04-10 07:00:00	1845	10	59.5
2019-04-10 08:00:00	1831	11.42	59.42
2019-04-10 09:00:00	1748	10.08	56.42
2019-04-10 10:00:00	1758	10.33	56.92
2019-04-10 11:00:00	1664	9.59	54.25
2019-04-10 12:00:00	1659	9	53.34
2019-04-10 13:00:00	1710	9.42	54.83
2019-04-10 14:00:00	1785	10.42	57.92
2019-04-10 15:00:00	1795	10.42	58.08
2019-04-10 16:00:00	1805	10.08	58
2019-04-10 17:00:00	1583	9.5	51.5
2019-04-10 18:00:00	1465	13.17	48.25
2019-04-10 19:00:00	1540	8.92	50.25
2019-04-10 20:00:00	1145	5.75	36.33
2019-04-10 21:00:00	986	4.75	31.17
2019-04-10 22:00:00	923	4.25	29.17
2019-04-10 23:00:00	497	1.25	15.08
2019-04-11 00:00:00	299	0.56	9
2019-04-11 01:00:00	166	0.08	4.25
2019-04-11 02:00:00	95	0	2
2019-04-11 03:00:00	85	0	1.67
2019-04-11 04:00:00	60	0	1.09
2019-04-11 05:00:00	131	0	2.92
2019-04-11 06:00:00	967	4.83	26.84
2019-04-11 07:00:00	1829	10.17	59.25
2019-04-11 08:00:00	1858	11	60.75
2019-04-11 09:00:00	1663	9.67	53.17
2019-04-11 10:00:00	1724	9.92	56.08
2019-04-11 11:00:00	1660	9.33	53.67
2019-04-11 12:00:00	1667	9.42	53.33
2019-04-11 13:00:00	1679	9.34	54.17
2019-04-11 14:00:00	1756	10	56.83
2019-04-11 15:00:00	1686	9.42	54.34
2019-04-11 16:00:00	1643	9.58	53.5
2019-04-11 17:00:00	1683	10	54.08
2019-04-11 18:00:00	1518	18.59	51.42
2019-04-11 19:00:00	1626	13.92	52.67
2019-04-11 20:00:00	1494	7.92	48.84
2019-04-11 21:00:00	1121	5.42	35.75
2019-04-11 22:00:00	929	5	29.67
2019-04-11 23:00:00	600	1.92	18.67
2019-04-12 00:00:00	385	1	11.67
2019-04-12 01:00:00	212	0	5.92
2019-04-12 02:00:00	158	0	4.08
2019-04-12 03:00:00	114	0	2.67
2019-04-12 04:00:00	108	0	2.34
2019-04-12 05:00:00	159	0.08	3.83
2019-04-12 06:00:00	940	4.42	26.08
2019-04-12 07:00:00	1753	9.58	56.5
2019-04-12 08:00:00	1865	11	60.33
2019-04-12 09:00:00	1717	9.67	55.75
2019-04-12 10:00:00	1717	9.5	55.5
2019-04-12 11:00:00	1664	9.42	53.84
2019-04-12 12:00:00	1643	9	52.92
2019-04-12 13:00:00	1726	9.5	55.25
2019-04-12 14:00:00	1754	10.42	57
2019-04-12 15:00:00	1847	10.42	58.67
2019-04-12 16:00:00	1818	10.42	59.5
2019-04-12 17:00:00	1508	18.58	52.42
2019-04-12 18:00:00	1316	17	44.67
2019-04-12 19:00:00	1664	9.92	53.42
2019-04-12 20:00:00	1555	8.33	50
2019-04-12 21:00:00	1279	6.75	41
2019-04-12 22:00:00	1077	5.33	34.17
2019-04-12 23:00:00	839	3.75	26.25
2019-04-13 00:00:00	629	2.56	19.67
2019-04-13 01:00:00	452	1.42	13.67
2019-04-13 02:00:00	330	0.67	9.83
2019-04-13 03:00:00	250	0.17	7
2019-04-13 04:00:00	211	0	5.67
2019-04-13 05:00:00	206	0	5.17
2019-04-13 06:00:00	383	1.17	10.59
2019-04-13 07:00:00	787	3.08	22.59
2019-04-13 08:00:00	1072	4.84	33.34
2019-04-13 09:00:00	1287	6.5	40
2019-04-13 10:00:00	1444	7.5	46.08
2019-04-13 11:00:00	1435	7.33	45.83
2019-04-13 12:00:00	1548	8.42	50.33
2019-04-13 13:00:00	1431	7.09	44.83
2019-04-13 14:00:00	1283	6.17	40.75
2019-04-13 15:00:00	1170	5.67	36.92
2019-04-13 16:00:00	1266	6.08	39.75
2019-04-13 17:00:00	1239	5.83	39.42
2019-04-13 18:00:00	1292	6.5	41.5
2019-04-13 19:00:00	1277	6.33	40.08
2019-04-13 20:00:00	1198	5.92	37.92
2019-04-13 21:00:00	1182	5.83	37.83
2019-04-13 22:00:00	1029	5.17	32.25
2019-04-13 23:00:00	903	4.17	27.59
2019-04-14 00:00:00	923	4.33	29.56
2019-04-14 01:00:00	546	2.08	17
2019-04-14 02:00:00	410	1.33	11.92
2019-04-14 03:00:00	316	0.67	9.42
2019-04-14 04:00:00	253	0.25	7
2019-04-14 05:00:00	139	0	3.42
2019-04-14 06:00:00	224	0.25	5.75
2019-04-14 07:00:00	393	0.75	11.25
2019-04-14 08:00:00	548	1.84	15.84
2019-04-14 09:00:00	668	2.42	19.59
2019-04-14 10:00:00	874	3.59	26.58
2019-04-14 11:00:00	914	3.84	27.75
2019-04-14 12:00:00	1141	4.84	34.92
2019-04-14 13:00:00	1167	5	37
2019-04-14 14:00:00	988	4.08	30.75
2019-04-14 15:00:00	1028	4.42	31.5
2019-04-14 16:00:00	937	4.67	29.42
2019-04-14 17:00:00	835	4.67	26
2019-04-14 18:00:00	1041	4.92	32.25
2019-04-14 19:00:00	1005	4.67	31.5
2019-04-14 20:00:00	884	3.67	27.34
2019-04-14 21:00:00	631	2.25	19.42
2019-04-14 22:00:00	452	1.17	13.42
2019-04-14 23:00:00	392	0.75	11.59
2019-04-15 00:00:00	227	0.11	6.22
2019-04-15 01:00:00	107	0	2.25
2019-04-15 02:00:00	57	0	0.83
2019-04-15 03:00:00	48	0	0.5
2019-04-15 04:00:00	55	0	0.75
2019-04-15 05:00:00	163	0.25	3.83
2019-04-15 06:00:00	866	4	24.08
2019-04-15 07:00:00	1914	10.5	60.92
2019-04-15 08:00:00	1813	10.17	59.08
2019-04-15 09:00:00	1783	9.75	57.58
2019-04-15 10:00:00	1631	8.59	52.75
2019-04-15 11:00:00	1522	8	49.17
2019-04-15 12:00:00	1703	9.5	55
2019-04-15 13:00:00	1672	9.08	53.17
2019-04-15 14:00:00	1651	8.92	53
2019-04-15 15:00:00	1688	9.67	54.25
2019-04-15 16:00:00	1734	10.59	56.5
2019-04-15 17:00:00	1493	13.17	49.5
2019-04-15 18:00:00	1398	15.67	47.58
2019-04-15 19:00:00	1389	8.75	44.75
2019-04-15 20:00:00	1089	5.92	35.42
2019-04-15 21:00:00	834	3.83	25.08
2019-04-15 22:00:00	658	2.67	20.75
2019-04-15 23:00:00	347	0.33	10.58
2019-04-16 00:00:00	136	0	3.44
2019-04-16 01:00:00	69	0	1.42
2019-04-16 02:00:00	50	0	0.84
2019-04-16 03:00:00	29	0	0
2019-04-16 04:00:00	50	0	0.59
2019-04-16 05:00:00	108	0	1.92
2019-04-16 06:00:00	892	4.33	24.5
2019-04-16 07:00:00	1807	10	58.25
2019-04-16 08:00:00	1750	10.17	57
2019-04-16 09:00:00	1548	9.42	50.17
2019-04-16 10:00:00	1604	9.5	51.5
2019-04-16 11:00:00	1567	9.17	50.33
2019-04-16 12:00:00	1537	12.58	50.33
2019-04-16 13:00:00	1625	8.84	52.17
2019-04-16 14:00:00	1762	9.92	56.5
2019-04-16 15:00:00	1784	9.92	57.09
2019-04-16 16:00:00	1792	10	58.58
2019-04-16 17:00:00	1663	9.25	54.25
2019-04-16 18:00:00	1370	13.5	45.75
2019-04-16 19:00:00	1323	7.67	41.75
2019-04-16 20:00:00	1323	7.09	42.92
2019-04-16 21:00:00	1004	4.92	31.42
2019-04-16 22:00:00	850	3.75	26.92
2019-04-16 23:00:00	482	1.17	14.92
2019-04-17 00:00:00	281	1.56	8.67
2019-04-17 01:00:00	138	0	3.42
2019-04-17 02:00:00	49	0	0.75
2019-04-17 03:00:00	50	0	0.5
2019-04-17 04:00:00	53	0	0.67
2019-04-17 05:00:00	133	1	2.83
2019-04-17 06:00:00	854	4.75	23.92
2019-04-17 07:00:00	1719	9.5	55.08
2019-04-17 08:00:00	1749	10.25	56.58
2019-04-17 09:00:00	1696	9.17	54.5
2019-04-17 10:00:00	1589	8.75	51.75
2019-04-17 11:00:00	1521	9.25	48.75
2019-04-17 12:00:00	1646	10.75	53.5
2019-04-17 13:00:00	1700	9.42	54.42
2019-04-17 14:00:00	1686	9.42	54.34
2019-04-17 15:00:00	1704	11.25	54.92
2019-04-17 16:00:00	1775	12.17	58
2019-04-17 17:00:00	1700	10.17	55.17
2019-04-17 18:00:00	1521	9.25	48.92
2019-04-17 19:00:00	1619	9.75	52.67
2019-04-17 20:00:00	1419	7.67	45.33
2019-04-17 21:00:00	1031	5.08	33.5
2019-04-17 22:00:00	797	3.5	24.83
2019-04-17 23:00:00	543	1.75	16.42
2019-04-18 00:00:00	397	1.44	12.11
2019-04-18 01:00:00	270	0.33	7.67
2019-04-18 02:00:00	152	0	3.83
2019-04-18 03:00:00	125	0	2.92
2019-04-18 04:00:00	118	0	2.58
2019-04-18 05:00:00	135	0.08	2.84
2019-04-18 06:00:00	581	2.5	15.92
2019-04-18 07:00:00	1305	6.67	40.5
2019-04-18 08:00:00	1552	8.42	49.42
2019-04-18 09:00:00	1718	10.42	55.67
2019-04-18 10:00:00	1666	9.92	53.08
2019-04-18 11:00:00	1645	10.08	54.08
2019-04-18 12:00:00	1740	10.92	55.59
2019-04-18 13:00:00	1643	10.33	52.92
2019-04-18 14:00:00	1697	10	55.67
2019-04-18 15:00:00	1779	10.83	57.25
2019-04-18 16:00:00	1844	12.33	60.09
2019-04-18 17:00:00	1649	15.33	54.5
2019-04-18 18:00:00	1613	9.75	51.92
2019-04-18 19:00:00	1496	8.08	48.33
2019-04-18 20:00:00	1286	6.67	41.67
2019-04-18 21:00:00	1054	5.08	33.08
2019-04-18 22:00:00	918	3.75	28.75
2019-04-18 23:00:00	720	2.84	22.42
2019-04-19 00:00:00	545	2.22	16.78
2019-04-19 01:00:00	342	0.84	10.17
2019-04-19 02:00:00	297	0.58	8.5
2019-04-19 03:00:00	214	0.17	5.84
2019-04-19 04:00:00	200	0.08	5.33
2019-04-19 05:00:00	168	0	4.25
2019-04-19 06:00:00	294	0.58	7.33
2019-04-19 07:00:00	730	2.67	21.67
2019-04-19 08:00:00	687	3	21
2019-04-19 09:00:00	777	3.25	23.75
2019-04-19 10:00:00	732	3.09	22.17
2019-04-19 11:00:00	717	3.17	21.25
2019-04-19 12:00:00	804	3.67	24.5
2019-04-19 13:00:00	711	3	22
2019-04-19 14:00:00	751	3.25	22
2019-04-19 15:00:00	746	2.83	23.08
2019-04-19 16:00:00	744	3.42	22.75
2019-04-19 17:00:00	714	3.25	21.59
2019-04-19 18:00:00	735	3	21.92
2019-04-19 19:00:00	784	3.67	23.75
2019-04-19 20:00:00	698	3.33	21.25
2019-04-19 21:00:00	636	2.59	19.08
2019-04-19 22:00:00	543	2	16.33
2019-04-19 23:00:00	489	1.58	14.75
2019-04-20 00:00:00	340	0.89	10.33
2019-04-20 01:00:00	288	0.5	8.34
2019-04-20 02:00:00	200	0	5.75
2019-04-20 03:00:00	154	0	3.84
2019-04-20 04:00:00	139	0	3.42
2019-04-20 05:00:00	114	0	2.5
2019-04-20 06:00:00	235	0.33	5.92
2019-04-20 07:00:00	438	0.92	12.75
2019-04-20 08:00:00	555	2	15.67
2019-04-20 09:00:00	758	3.5	22.75
2019-04-20 10:00:00	938	4	28.92
2019-04-20 11:00:00	1003	4.75	31.25
2019-04-20 12:00:00	1049	4.92	32.92
2019-04-20 13:00:00	992	4.42	31.09
2019-04-20 14:00:00	928	4.25	28.25
2019-04-20 15:00:00	907	4	28
2019-04-20 16:00:00	850	4.08	26.42
2019-04-20 17:00:00	740	2.84	22.25
2019-04-20 18:00:00	845	3.83	25.42
2019-04-20 19:00:00	1055	5	32.33
2019-04-20 20:00:00	924	4	29.25
2019-04-20 21:00:00	821	3.75	24.58
2019-04-20 22:00:00	755	3.25	23.25
2019-04-20 23:00:00	599	2.25	18.17
2019-04-21 00:00:00	509	1.89	15.56
2019-04-21 01:00:00	364	1.83	10.42
2019-04-21 02:00:00	255	0.25	7.33
2019-04-21 03:00:00	235	0.25	6.58
2019-04-21 04:00:00	170	0.08	4.34
2019-04-21 05:00:00	132	0	3.09
2019-04-21 06:00:00	232	0.5	5.75
2019-04-21 07:00:00	299	1	8.59
2019-04-21 08:00:00	358	1.75	10.58
2019-04-21 09:00:00	547	1.5	15.75
2019-04-21 10:00:00	659	2.5	19.58
2019-04-21 11:00:00	765	3.25	22.83
2019-04-21 12:00:00	936	4.25	28.75
2019-04-21 13:00:00	883	3.67	27.33
2019-04-21 14:00:00	767	3.17	23.25
2019-04-21 15:00:00	820	3.5	24.84
2019-04-21 16:00:00	827	3.75	25.33
2019-04-21 17:00:00	891	4	27.33
2019-04-21 18:00:00	932	4.33	28.92
2019-04-21 19:00:00	940	4.08	28.67
2019-04-21 20:00:00	825	3.59	25.67
2019-04-21 21:00:00	610	2.5	19
2019-04-21 22:00:00	479	1.25	14.42
2019-04-21 23:00:00	414	0.83	12.25
2019-04-22 00:00:00	189	0.11	5.67
2019-04-22 01:00:00	105	0	2.5
2019-04-22 02:00:00	62	0	1.17
2019-04-22 03:00:00	44	0	0.42
2019-04-22 04:00:00	52	0	0.59
2019-04-22 05:00:00	154	0.17	3.25
2019-04-22 06:00:00	994	4.58	28.08
2019-04-22 07:00:00	1839	10.17	59.08
2019-04-22 08:00:00	1792	10.42	58.58
2019-04-22 09:00:00	1711	9.59	54.84
2019-04-22 10:00:00	1564	8.42	50.5
2019-04-22 11:00:00	1632	9.25	52.75
2019-04-22 12:00:00	1638	9.58	52.67
2019-04-22 13:00:00	1707	9.67	54.67
2019-04-22 14:00:00	1745	9.92	56.42
2019-04-22 15:00:00	1586	8.75	51.08
2019-04-22 16:00:00	1798	10.17	57.75
2019-04-22 17:00:00	1607	9.42	52.25
2019-04-22 18:00:00	1388	23.92	48.92
2019-04-22 19:00:00	1699	10	54.67
2019-04-22 20:00:00	1272	6.58	41.34
2019-04-22 21:00:00	865	4.08	27.67
2019-04-22 22:00:00	776	3.33	24.33
2019-04-22 23:00:00	315	0.5	9.58
2019-04-23 00:00:00	160	0.33	4.44
2019-04-23 01:00:00	85	0	1.75
2019-04-23 02:00:00	41	0	0.5
2019-04-23 03:00:00	44	0.08	0.5
2019-04-23 04:00:00	37	0	0
2019-04-23 05:00:00	77	2.09	2.17
2019-04-23 06:00:00	976	4.67	26.59
2019-04-23 07:00:00	1801	10.08	58
2019-04-23 08:00:00	1859	10.67	60.67
2019-04-23 09:00:00	1722	10	56.08
2019-04-23 10:00:00	1715	9.59	55.08
2019-04-23 11:00:00	1673	9.67	54.17
2019-04-23 12:00:00	1662	9.59	53.75
2019-04-23 13:00:00	1730	10	55.92
2019-04-23 14:00:00	1687	9.42	54.58
2019-04-23 15:00:00	1664	9.42	53.33
2019-04-23 16:00:00	1668	10.42	54.33
2019-04-23 17:00:00	1627	10.09	52.17
2019-04-23 18:00:00	1623	9.33	52.42
2019-04-23 19:00:00	1598	8.84	51.92
2019-04-23 20:00:00	1205	6.08	38.83
2019-04-23 21:00:00	950	4.5	29.84
2019-04-23 22:00:00	788	3.5	24.67
2019-04-23 23:00:00	476	1.25	14.42
2019-04-24 00:00:00	263	0.56	7.56
2019-04-24 01:00:00	125	0	2.92
2019-04-24 02:00:00	61	0	1.17
2019-04-24 03:00:00	50	0	0.58
2019-04-24 04:00:00	45	0	0.58
2019-04-24 05:00:00	126	0.08	2.67
2019-04-24 06:00:00	964	4.75	27.25
2019-04-24 07:00:00	1809	10	57.58
2019-04-24 08:00:00	1862	10.75	60.75
2019-04-24 09:00:00	1773	9.92	57.25
2019-04-24 10:00:00	1678	9.08	54.58
2019-04-24 11:00:00	1646	9.08	52.92
2019-04-24 12:00:00	1717	10	55.58
2019-04-24 13:00:00	1735	9.92	56.17
2019-04-24 14:00:00	1593	8.83	51.34
2019-04-24 15:00:00	1626	9.08	52.33
2019-04-24 16:00:00	1583	9.17	51.42
2019-04-24 17:00:00	1647	9.42	52.42
2019-04-24 18:00:00	1584	11.59	52
2019-04-24 19:00:00	1609	9.34	51.75
2019-04-24 20:00:00	1202	6.25	39.17
2019-04-24 21:00:00	1013	4.67	31.42
2019-04-24 22:00:00	943	4.17	29.83
2019-04-24 23:00:00	490	1.09	15
2019-04-25 00:00:00	253	0.33	7.89
2019-04-25 01:00:00	149	0.92	4
2019-04-25 02:00:00	96	0	2.08
2019-04-25 03:00:00	188	0.08	4.92
2019-04-25 04:00:00	71	0	1.25
2019-04-25 05:00:00	149	0.08	3.08
2019-04-25 06:00:00	898	4.17	25.25
2019-04-25 07:00:00	1886	10.42	59.83
2019-04-25 08:00:00	1790	10.5	58.92
2019-04-25 09:00:00	1797	10.25	57.67
2019-04-25 10:00:00	1705	9.34	55.33
2019-04-25 11:00:00	1690	9.33	54.5
2019-04-25 12:00:00	1726	9.5	55.58
2019-04-25 13:00:00	1697	9.84	54.5
2019-04-25 14:00:00	1801	10.5	59.09
2019-04-25 15:00:00	1755	9.75	56.25
2019-04-25 16:00:00	1757	10.92	57.17
2019-04-25 17:00:00	1638	9.92	53.5
2019-04-25 18:00:00	1442	8	46.33
2019-04-25 19:00:00	1643	9.5	52.5
2019-04-25 20:00:00	1415	7.33	46.09
2019-04-25 21:00:00	1186	5.92	37.67
2019-04-25 22:00:00	1005	4.83	32.33
2019-04-25 23:00:00	684	2.34	20.59
2019-04-26 00:00:00	401	1.11	12.55
2019-04-26 01:00:00	230	0.25	6.42
2019-04-26 02:00:00	177	0	4.34
2019-04-26 03:00:00	135	0	3.17
2019-04-26 04:00:00	86	0	1.83
2019-04-26 05:00:00	137	0	3.08
2019-04-26 06:00:00	946	4.42	26.58
2019-04-26 07:00:00	1840	10.17	59.08
2019-04-26 08:00:00	1763	12.42	57.67
2019-04-26 09:00:00	1759	10.08	56.58
2019-04-26 10:00:00	1621	9.42	52.84
2019-04-26 11:00:00	1688	10.17	54.67
2019-04-26 12:00:00	1638	8.84	53
2019-04-26 13:00:00	1795	10.5	57.75
2019-04-26 14:00:00	1704	10.5	55.59
2019-04-26 15:00:00	1700	9.83	54.5
2019-04-26 16:00:00	1585	9.33	51.42
2019-04-26 17:00:00	1579	10.5	51.42
2019-04-26 18:00:00	1526	9.5	48.75
2019-04-26 19:00:00	1720	10.08	55.58
2019-04-26 20:00:00	1450	7.75	46.5
2019-04-26 21:00:00	1198	5.75	38.84
2019-04-26 22:00:00	1069	5.42	34
2019-04-26 23:00:00	864	4	27.33
2019-04-27 00:00:00	665	2.78	20.45
2019-04-27 01:00:00	530	2.34	16.75
2019-04-27 02:00:00	368	0.83	10.67
2019-04-27 03:00:00	339	0.92	9.75
2019-04-27 04:00:00	209	0.08	5.75
2019-04-27 05:00:00	214	0.08	5.5
2019-04-27 06:00:00	374	1	10.25
2019-04-27 07:00:00	843	3.67	24.67
2019-04-27 08:00:00	1102	5.25	34.09
2019-04-27 09:00:00	1338	6.92	42.25
2019-04-27 10:00:00	1421	7.58	45.33
2019-04-27 11:00:00	1457	7.92	46.33
2019-04-27 12:00:00	1584	8.42	50.08
2019-04-27 13:00:00	1590	8.67	51.59
2019-04-27 14:00:00	1285	6.34	40.92
2019-04-27 15:00:00	1198	5.75	37.5
2019-04-27 16:00:00	1284	7.25	40.59
2019-04-27 17:00:00	1272	6.42	40.58
2019-04-27 18:00:00	1301	6.5	40.33
2019-04-27 19:00:00	1223	6.42	39.5
2019-04-27 20:00:00	1239	6.5	39.5
2019-04-27 21:00:00	1044	7.17	33.34
2019-04-27 22:00:00	950	4.58	29.84
2019-04-27 23:00:00	910	6.08	29
2019-04-28 00:00:00	775	3.67	24.22
2019-04-28 01:00:00	610	2.5	18.58
2019-04-28 02:00:00	531	1.84	15.92
2019-04-28 03:00:00	382	1.17	10.92
2019-04-28 04:00:00	282	0.67	8.42
2019-04-28 05:00:00	188	0.08	4.75
2019-04-28 06:00:00	274	0.42	7.42
2019-04-28 07:00:00	377	0.67	10.59
2019-04-28 08:00:00	480	1.42	13.75
2019-04-28 09:00:00	687	2.5	20.84
2019-04-28 10:00:00	802	3.5	24
2019-04-28 11:00:00	886	3.58	26.75
2019-04-28 12:00:00	1239	5.75	38.42
2019-04-28 13:00:00	1037	4.34	33.17
2019-04-28 14:00:00	972	4.09	29.75
2019-04-28 15:00:00	947	4.08	29.17
2019-04-28 16:00:00	1092	5.5	34
2019-04-28 17:00:00	1090	5.34	34.25
2019-04-28 18:00:00	1062	5.08	33.59
2019-04-28 19:00:00	1030	4.5	32.34
2019-04-28 20:00:00	909	3.75	27.83
2019-04-28 21:00:00	742	3.09	22.75
2019-04-28 22:00:00	501	1.5	15.58
2019-04-28 23:00:00	430	1.17	12.25
2019-04-29 00:00:00	279	0.45	8.55
2019-04-29 01:00:00	140	0	3.67
2019-04-29 02:00:00	64	0	1.17
2019-04-29 03:00:00	56	0	0.84
2019-04-29 04:00:00	56	0	0.83
2019-04-29 05:00:00	148	0.17	3.17
2019-04-29 06:00:00	915	4.25	25.67
2019-04-29 07:00:00	1846	10.08	59.92
2019-04-29 08:00:00	1758	9.84	56.92
2019-04-29 09:00:00	1693	9.59	54.75
2019-04-29 10:00:00	1587	8.59	51.58
2019-04-29 11:00:00	1567	8.25	49.59
2019-04-29 12:00:00	1668	9.17	53.25
2019-04-29 13:00:00	1739	9.84	56.58
2019-04-29 14:00:00	1655	9.17	53.33
2019-04-29 15:00:00	1627	8.84	52.17
2019-04-29 16:00:00	1678	10.75	54.58
2019-04-29 17:00:00	1308	27.58	48.08
2019-04-29 18:00:00	1146	28.92	43.17
2019-04-29 19:00:00	1484	8.42	47.5
2019-04-29 20:00:00	1193	5.67	38.59
2019-04-29 21:00:00	876	4.08	27.59
2019-04-29 22:00:00	775	3.08	24
2019-04-29 23:00:00	354	0.42	10.75
2019-04-30 00:00:00	179	0.11	5.11
2019-04-30 01:00:00	108	0	2.42
2019-04-30 02:00:00	75	0	1.34
2019-04-30 03:00:00	41	0	0.25
2019-04-30 04:00:00	43	0	0.33
2019-04-30 05:00:00	117	0.08	2.34
2019-04-30 06:00:00	930	5.92	26.33
2019-04-30 07:00:00	1822	9.75	58.84
2019-04-30 08:00:00	1831	10.67	58.84
2019-04-30 09:00:00	1713	9.42	56.25
2019-04-30 10:00:00	1683	9.84	54.25
2019-04-30 11:00:00	1662	9.33	53.33
2019-04-30 12:00:00	1680	9.08	54.17
2019-04-30 13:00:00	1728	9.58	55.5
2019-04-30 14:00:00	1772	10	56.84
2019-04-30 15:00:00	1721	9.83	56
2019-04-30 16:00:00	1717	10.08	55.33
2019-04-30 17:00:00	1591	9	51.42
2019-04-30 18:00:00	1488	8.67	48.17
2019-04-30 19:00:00	1512	8.75	47.83
2019-04-30 20:00:00	1454	7.5	46.75
2019-04-30 21:00:00	1286	6.34	41.5
2019-04-30 22:00:00	1139	5.58	36.59
2019-04-30 23:00:00	779	3.42	23.83
2019-05-01 00:00:00	683	2.78	21.22

## Sheet: PM 07172 05
Data/Hora	Intensidade(carros/hora)	Ocupacao(%)	Carga(%)
2019-04-01 00:00:00	249	16.22	11.33
2019-04-01 01:00:00	503	13.5	13.42
2019-04-01 02:00:00	336	19.58	13.42
2019-04-01 03:00:00	235	14.17	9.75
2019-04-01 04:00:00	250	14.92	11.33
2019-04-01 05:00:00	726	24.67	20.67
2019-04-01 06:00:00	1555	19.84	33.58
2019-04-01 07:00:00	2109	13.67	40.92
2019-04-01 08:00:00	1903	11.67	37.67
2019-04-01 09:00:00	1977	13.17	39.67
2019-04-01 10:00:00	1797	10.34	34.75
2019-04-01 11:00:00	1606	10	31.67
2019-04-01 12:00:00	1808	10.42	34.17
2019-04-01 13:00:00	1860	12.33	36.83
2019-04-01 14:00:00	1591	9.25	31.59
2019-04-01 15:00:00	1454	37.67	37.83
2019-04-01 16:00:00	1485	13.92	30.5
2019-04-01 17:00:00	1720	25.92	37.67
2019-04-01 18:00:00	1800	41.08	44
2019-04-01 19:00:00	1543	12.42	32.25
2019-04-01 20:00:00	1029	5.17	19.42
2019-04-01 21:00:00	687	4.09	12.84
2019-04-01 22:00:00	547	2.67	9.58
2019-04-01 23:00:00	264	1.67	4.59
2019-04-02 00:00:00	91	1.67	2.67
2019-04-02 01:00:00	25	1	1.75
2019-04-02 02:00:00	17	1.5	2.42
2019-04-02 03:00:00	21	1	2.5
2019-04-02 04:00:00	24	1	1.08
2019-04-02 05:00:00	212	2.17	2.92
2019-04-02 06:00:00	1238	7	21.5
2019-04-02 07:00:00	2012	39.59	46.92
2019-04-02 08:00:00	2045	22	43.58
2019-04-02 09:00:00	2011	25.09	42.83
2019-04-02 10:00:00	1748	16.25	36.5
2019-04-02 11:00:00	1753	10.33	33.5
2019-04-02 12:00:00	1890	12.09	36.84
2019-04-02 13:00:00	1953	18.67	40.08
2019-04-02 14:00:00	1834	14.58	38.17
2019-04-02 15:00:00	1692	9.83	32.67
2019-04-02 16:00:00	1604	10.67	31.25
2019-04-02 17:00:00	1811	23.75	38.42
2019-04-02 18:00:00	1859	43.08	45.92
2019-04-02 19:00:00	1578	43.67	43.33
2019-04-02 20:00:00	980	5.17	18.58
2019-04-02 21:00:00	776	4.17	13.83
2019-04-02 22:00:00	657	4	11.83
2019-04-02 23:00:00	324	3.75	6.67
2019-04-03 00:00:00	116	1.55	3.11
2019-04-03 01:00:00	50	1.17	1.83
2019-04-03 02:00:00	25	1	1.67
2019-04-03 03:00:00	18	1.5	2
2019-04-03 04:00:00	16	1	1.84
2019-04-03 05:00:00	184	2.25	4.34
2019-04-03 06:00:00	1291	7.5	22.25
2019-04-03 07:00:00	2131	14.17	42.33
2019-04-03 08:00:00	1956	29.92	42.83
2019-04-03 09:00:00	2047	44.92	49.75
2019-04-03 10:00:00	1949	27.09	43.17
2019-04-03 11:00:00	1693	10.42	33.17
2019-04-03 12:00:00	1960	19.75	40.25
2019-04-03 13:00:00	1962	16	40
2019-04-03 14:00:00	1703	11.17	34.08
2019-04-03 15:00:00	1790	21.17	37.17
2019-04-03 16:00:00	1605	10	32.09
2019-04-03 17:00:00	1748	13.92	34.25
2019-04-03 18:00:00	1644	14.83	33.59
2019-04-03 19:00:00	1556	12	31.84
2019-04-03 20:00:00	1120	6	21
2019-04-03 21:00:00	778	4.75	14.5
2019-04-03 22:00:00	745	3.92	13.42
2019-04-03 23:00:00	391	4.09	8.59
2019-04-04 00:00:00	180	1.55	2.89
2019-04-04 01:00:00	81	1.17	1.92
2019-04-04 02:00:00	20	1.58	1.09
2019-04-04 03:00:00	23	1	2.17
2019-04-04 04:00:00	26	1	1.92
2019-04-04 05:00:00	176	2.08	3.5
2019-04-04 06:00:00	1232	7.25	21.5
2019-04-04 07:00:00	2170	16	42.92
2019-04-04 08:00:00	2103	27.5	45.09
2019-04-04 09:00:00	2153	43.42	51.09
2019-04-04 10:00:00	1915	26.08	42.67
2019-04-04 11:00:00	1800	10.75	34.84
2019-04-04 12:00:00	1902	19.42	38.92
2019-04-04 13:00:00	2035	30	44.75
2019-04-04 14:00:00	1788	21.08	39.33
2019-04-04 15:00:00	1717	13.92	34.25
2019-04-04 16:00:00	1755	14.25	35.17
2019-04-04 17:00:00	1767	18.09	36.34
2019-04-04 18:00:00	1795	42.08	44.17
2019-04-04 19:00:00	1662	32.25	40.75
2019-04-04 20:00:00	1222	7.25	23.75
2019-04-04 21:00:00	929	5	17.42
2019-04-04 22:00:00	944	6.83	17.83
2019-04-04 23:00:00	582	3.75	10.83
2019-04-05 00:00:00	261	2.22	5.89
2019-04-05 01:00:00	108	1.67	3.67
2019-04-05 02:00:00	63	1.08	2.25
2019-04-05 03:00:00	55	1.08	1.33
2019-04-05 04:00:00	38	1.58	2
2019-04-05 05:00:00	206	1.75	3.09
2019-04-05 06:00:00	1238	9.75	21.92
2019-04-05 07:00:00	2193	23	45.83
2019-04-05 08:00:00	2167	23	44.75
2019-04-05 09:00:00	1978	37.34	47
2019-04-05 10:00:00	1999	25.75	43.67
2019-04-05 11:00:00	1926	15	38.5
2019-04-05 12:00:00	1936	27.75	42.34
2019-04-05 13:00:00	2044	27.34	44.75
2019-04-05 14:00:00	1693	11.25	33.92
2019-04-05 15:00:00	1698	29.67	37.83
2019-04-05 16:00:00	1618	19.84	35.67
2019-04-05 17:00:00	1670	15.67	34.33
2019-04-05 18:00:00	1664	12.58	33
2019-04-05 19:00:00	1543	9.75	30.34
2019-04-05 20:00:00	380	5	11.42
2019-04-05 21:00:00	9	1	2.58
2019-04-05 22:00:00	21	1.67	4.17
2019-04-05 23:00:00	53	2.33	2.33
2019-04-06 00:00:00	127	1.67	4.78
2019-04-06 01:00:00	86	1.34	3.09
2019-04-06 02:00:00	2	1.42	0.17
2019-04-06 03:00:00	1	1.5	2.67
2019-04-06 04:00:00	3	1	2.08
2019-04-06 05:00:00	0	1.5	2.25
2019-04-06 06:00:00	54	1	3.34
2019-04-06 07:00:00	313	2	5.08
2019-04-06 08:00:00	528	4	9.42
2019-04-06 09:00:00	916	7	16.59
2019-04-06 10:00:00	1594	10.83	31
2019-04-06 11:00:00	1650	11.92	32.58
2019-04-06 12:00:00	1675	11.33	33.42
2019-04-06 13:00:00	1390	8.59	27.09
2019-04-06 14:00:00	1176	6.17	21.84
2019-04-06 15:00:00	1183	6.58	22.25
2019-04-06 16:00:00	1276	6.42	24
2019-04-06 17:00:00	1243	6.5	23
2019-04-06 18:00:00	1252	7.34	23.25
2019-04-06 19:00:00	1361	7.42	25.92
2019-04-06 20:00:00	1375	7.92	26.25
2019-04-06 21:00:00	1160	8	22.5
2019-04-06 22:00:00	878	4.58	16.25
2019-04-06 23:00:00	751	4.42	13.33
2019-04-07 00:00:00	743	4.44	13.11
2019-04-07 01:00:00	514	3.08	9.17
2019-04-07 02:00:00	331	1.83	6.84
2019-04-07 03:00:00	221	1.92	5.58
2019-04-07 04:00:00	119	1.17	3.5
2019-04-07 05:00:00	133	1.08	2.67
2019-04-07 06:00:00	243	2.17	4.08
2019-04-07 07:00:00	383	2.09	6.17
2019-04-07 08:00:00	521	3.33	9
2019-04-07 09:00:00	603	3.09	10.75
2019-04-07 10:00:00	884	4.42	16
2019-04-07 11:00:00	966	5.25	17.09
2019-04-07 12:00:00	1207	6.17	22.83
2019-04-07 13:00:00	1218	6.92	22.92
2019-04-07 14:00:00	1078	5.5	20
2019-04-07 15:00:00	1089	6.17	20.34
2019-04-07 16:00:00	491	9	11.67
2019-04-07 17:00:00	442	2.92	8.17
2019-04-07 18:00:00	794	6.58	14.67
2019-04-07 19:00:00	556	12.09	13.75
2019-04-07 20:00:00	862	4.58	15.09
2019-04-07 21:00:00	585	6.17	11.92
2019-04-07 22:00:00	402	16.33	12.67
2019-04-07 23:00:00	288	22.08	13
2019-04-08 00:00:00	183	27.22	14.67
2019-04-08 01:00:00	61	20.92	10.33
2019-04-08 02:00:00	168	30.92	14.5
2019-04-08 03:00:00	164	25.83	13.67
2019-04-08 04:00:00	86	28.58	13.42
2019-04-08 05:00:00	279	28.17	16.25
2019-04-08 06:00:00	651	20.75	18.25
2019-04-08 07:00:00	993	16.09	22.5
2019-04-08 08:00:00	1020	32.75	28.92
2019-04-08 09:00:00	1207	11.75	24.17
2019-04-08 10:00:00	1879	28.75	42.33
2019-04-08 11:00:00	1659	9.92	32.67
2019-04-08 12:00:00	1493	29.25	35.42
2019-04-08 13:00:00	885	11.33	20.5
2019-04-08 14:00:00	785	5.92	15.42
2019-04-08 15:00:00	836	31.75	24.75
2019-04-08 16:00:00	840	23.5	24
2019-04-08 17:00:00	768	22.17	21.08
2019-04-08 18:00:00	880	30.33	26.25
2019-04-08 19:00:00	738	12.59	17.34
2019-04-08 20:00:00	550	17.58	15.08
2019-04-08 21:00:00	433	23.83	16.92
2019-04-08 22:00:00	445	34.75	21.25
2019-04-08 23:00:00	180	16	11.17
2019-04-09 00:00:00	287	25.11	13.56
2019-04-09 01:00:00	146	23.83	13.5
2019-04-09 02:00:00	131	30	13.83
2019-04-09 03:00:00	73	20.42	10.75
2019-04-09 04:00:00	171	33.58	18
2019-04-09 05:00:00	218	24.25	13.25
2019-04-09 06:00:00	1232	19	26.67
2019-04-09 07:00:00	2101	14.67	42.17
2019-04-09 08:00:00	2090	14.67	41.5
2019-04-09 09:00:00	1009	16.67	24.08
2019-04-09 10:00:00	808	12	18.25
2019-04-09 11:00:00	750	5.92	14.58
2019-04-09 12:00:00	800	6.08	15.59
2019-04-09 13:00:00	888	8.17	17.5
2019-04-09 14:00:00	851	9.34	18.09
2019-04-09 15:00:00	751	5.34	14.67
2019-04-09 16:00:00	743	6	14.5
2019-04-09 17:00:00	805	8.25	16.17
2019-04-09 18:00:00	887	20.92	22.75
2019-04-09 19:00:00	735	24.58	22.08
2019-04-09 20:00:00	482	3.75	9.42
2019-04-09 21:00:00	310	2.17	6.25
2019-04-09 22:00:00	220	1.42	4.59
2019-04-09 23:00:00	89	2.5	2.09
2019-04-10 00:00:00	5	1.33	2.67
2019-04-10 01:00:00	1	1	1.92
2019-04-10 02:00:00	1	1	2
2019-04-10 03:00:00	0	1.5	3
2019-04-10 04:00:00	0	1	2
2019-04-10 05:00:00	7	1.75	2.33
2019-04-10 06:00:00	328	1.92	4.92
2019-04-10 07:00:00	928	7.42	17.75
2019-04-10 08:00:00	888	10.59	18.09
2019-04-10 09:00:00	1040	25.58	26.34
2019-04-10 10:00:00	1354	22.83	32.17
2019-04-10 11:00:00	1197	6.67	23.25
2019-04-10 12:00:00	1282	13	26.58
2019-04-10 13:00:00	1213	12.25	25.58
2019-04-10 14:00:00	948	6.83	18.33
2019-04-10 15:00:00	1217	10.5	24.67
2019-04-10 16:00:00	1156	12.17	24.17
2019-04-10 17:00:00	1189	10.83	23.67
2019-04-10 18:00:00	1039	15.75	23.75
2019-04-10 19:00:00	749	7.5	15.34
2019-04-10 20:00:00	525	2.92	9.75
2019-04-10 21:00:00	361	2	6.17
2019-04-10 22:00:00	361	2.08	6.25
2019-04-10 23:00:00	134	2.92	3.59
2019-04-11 00:00:00	1	2	2.78
2019-04-11 01:00:00	3	1.5	2.83
2019-04-11 02:00:00	2	1	2.33
2019-04-11 03:00:00	0	1	2
2019-04-11 04:00:00	1	1.5	3
2019-04-11 05:00:00	5	1	2
2019-04-11 06:00:00	579	4	9.67
2019-04-11 07:00:00	1459	10.08	28.25
2019-04-11 08:00:00	1456	15	30.25
2019-04-11 09:00:00	1482	31.42	36.42
2019-04-11 10:00:00	1446	23	33.5
2019-04-11 11:00:00	1183	9.5	24.33
2019-04-11 12:00:00	1284	10.83	25.84
2019-04-11 13:00:00	1350	20.25	29.92
2019-04-11 14:00:00	1009	16.42	23.75
2019-04-11 15:00:00	814	6.67	16.42
2019-04-11 16:00:00	786	9	16.42
2019-04-11 17:00:00	761	7.58	15.42
2019-04-11 18:00:00	806	18.17	19.67
2019-04-11 19:00:00	825	20.67	22.33
2019-04-11 20:00:00	537	2.92	9.92
2019-04-11 21:00:00	357	2.5	6.42
2019-04-11 22:00:00	403	2	7
2019-04-11 23:00:00	266	2.59	4.92
2019-04-12 00:00:00	59	1.67	3.67
2019-04-12 01:00:00	2	1	2.08
2019-04-12 02:00:00	3	1.5	2.92
2019-04-12 03:00:00	2	1	2.25
2019-04-12 04:00:00	0	1	2
2019-04-12 05:00:00	4	1.67	3
2019-04-12 06:00:00	467	3.42	7.5
2019-04-12 07:00:00	1487	13	29.25
2019-04-12 08:00:00	1453	16.58	30.67
2019-04-12 09:00:00	1403	31.58	35
2019-04-12 10:00:00	885	14.59	21.25
2019-04-12 11:00:00	888	9.34	18.25
2019-04-12 12:00:00	885	10.33	18.08
2019-04-12 13:00:00	896	16.5	21.84
2019-04-12 14:00:00	803	6.33	16
2019-04-12 15:00:00	761	10.5	16.25
2019-04-12 16:00:00	746	14.92	18.59
2019-04-12 17:00:00	751	8.75	15.33
2019-04-12 18:00:00	716	7.17	14.92
2019-04-12 19:00:00	671	5.58	13.17
2019-04-12 20:00:00	344	4	8.34
2019-04-12 21:00:00	11	1.17	3
2019-04-12 22:00:00	5	1	2.25
2019-04-12 23:00:00	15	2.17	3.17
2019-04-13 00:00:00	61	1.89	2
2019-04-13 01:00:00	50	1.92	2.67
2019-04-13 02:00:00	2	1.59	1.34
2019-04-13 03:00:00	3	1	2.08
2019-04-13 04:00:00	2	1.5	3.08
2019-04-13 05:00:00	0	1	2
2019-04-13 06:00:00	6	1.58	2.92
2019-04-13 07:00:00	227	1.67	4.67
2019-04-13 08:00:00	451	2.58	7.83
2019-04-13 09:00:00	591	5.5	11.42
2019-04-13 10:00:00	962	8.5	18.42
2019-04-13 11:00:00	796	9.17	16.42
2019-04-13 12:00:00	877	11.25	19
2019-04-13 13:00:00	764	9.75	16.17
2019-04-13 14:00:00	697	11.5	16.33
2019-04-13 15:00:00	752	8.75	15.42
2019-04-13 16:00:00	785	9	16.5
2019-04-13 17:00:00	919	9.83	18.84
2019-04-13 18:00:00	744	11.17	16.83
2019-04-13 19:00:00	822	11	18.17
2019-04-13 20:00:00	796	9.58	17.25
2019-04-13 21:00:00	653	10.42	14.84
2019-04-13 22:00:00	526	10.34	12.59
2019-04-13 23:00:00	352	7.5	8.75
2019-04-14 00:00:00	300	5.89	6.33
2019-04-14 01:00:00	271	4.5	5.75
2019-04-14 02:00:00	214	7.09	6.25
2019-04-14 03:00:00	133	8.33	5.09
2019-04-14 04:00:00	41	5.5	2.5
2019-04-14 05:00:00	1	2.92	0.5
2019-04-14 06:00:00	6	4.92	1.59
2019-04-14 07:00:00	177	2.59	3.83
2019-04-14 08:00:00	184	2.58	3.5
2019-04-14 09:00:00	266	2.42	4.58
2019-04-14 10:00:00	351	3.42	6.5
2019-04-14 11:00:00	358	2.42	6.42
2019-04-14 12:00:00	526	3.84	9.5
2019-04-14 13:00:00	619	6.83	12.09
2019-04-14 14:00:00	701	6.5	14.25
2019-04-14 15:00:00	529	9.08	12.08
2019-04-14 16:00:00	446	8.33	10.58
2019-04-14 17:00:00	433	2.92	8.08
2019-04-14 18:00:00	576	3.67	10.09
2019-04-14 19:00:00	565	9.92	13.42
2019-04-14 20:00:00	443	9.67	10.75
2019-04-14 21:00:00	351	5.92	7.67
2019-04-14 22:00:00	346	10.58	9.33
2019-04-14 23:00:00	181	16.34	9.83
2019-04-15 00:00:00	113	18	9.44
2019-04-15 01:00:00	4	14.42	6.33
2019-04-15 02:00:00	126	16.42	8.67
2019-04-15 03:00:00	45	17.34	7.75
2019-04-15 04:00:00	4	15.33	6.75
2019-04-15 05:00:00	178	20.5	10.59
2019-04-15 06:00:00	501	16	13.83
2019-04-15 07:00:00	889	9.58	18.42
2019-04-15 08:00:00	931	18.5	22.33
2019-04-15 09:00:00	892	10.83	19.09
2019-04-15 10:00:00	1278	16.5	26.5
2019-04-15 11:00:00	1146	8	22.92
2019-04-15 12:00:00	1128	12.09	23.5
2019-04-15 13:00:00	885	12.58	20.09
2019-04-15 14:00:00	709	6.5	14.34
2019-04-15 15:00:00	627	17.08	16.08
2019-04-15 16:00:00	673	19.92	19.42
2019-04-15 17:00:00	742	14	17.67
2019-04-15 18:00:00	724	24.67	21.84
2019-04-15 19:00:00	734	13.17	17.67
2019-04-15 20:00:00	436	8.25	10.5
2019-04-15 21:00:00	307	12.09	9.09
2019-04-15 22:00:00	264	16.25	10.25
2019-04-15 23:00:00	169	10.08	6.25
2019-04-16 00:00:00	57	11.78	5.78
2019-04-16 01:00:00	2	13.92	5.92
2019-04-16 02:00:00	1	12.75	5.33
2019-04-16 03:00:00	1	13.5	6
2019-04-16 04:00:00	2	13.33	5.67
2019-04-16 05:00:00	50	12.08	5.42
2019-04-16 06:00:00	546	12.58	12.92
2019-04-16 07:00:00	1434	13.83	28.67
2019-04-16 08:00:00	1439	15.5	30.58
2019-04-16 09:00:00	1057	13.09	23.42
2019-04-16 10:00:00	804	12.58	18.17
2019-04-16 11:00:00	708	6	13.67
2019-04-16 12:00:00	710	6	14
2019-04-16 13:00:00	887	6.75	17.17
2019-04-16 14:00:00	841	10.5	18.42
2019-04-16 15:00:00	716	5.42	13.67
2019-04-16 16:00:00	684	6.08	13.5
2019-04-16 17:00:00	708	8.09	14.42
2019-04-16 18:00:00	844	19.75	20.92
2019-04-16 19:00:00	697	22.92	21
2019-04-16 20:00:00	444	6.34	10
2019-04-16 21:00:00	308	2	7.17
2019-04-16 22:00:00	177	1.34	4.67
2019-04-16 23:00:00	85	2.67	2.08
2019-04-17 00:00:00	3	1.33	2.56
2019-04-17 01:00:00	2	1	1.84
2019-04-17 02:00:00	0	1.5	2.08
2019-04-17 03:00:00	0	1	2.08
2019-04-17 04:00:00	2	1	1.92
2019-04-17 05:00:00	3	1.75	2.09
2019-04-17 06:00:00	189	1.67	3.84
2019-04-17 07:00:00	853	6.34	15.59
2019-04-17 08:00:00	785	8.75	16.25
2019-04-17 09:00:00	941	23.42	23.84
2019-04-17 10:00:00	1343	25.17	31.92
2019-04-17 11:00:00	1138	6.59	22.08
2019-04-17 12:00:00	1200	12.17	24.67
2019-04-17 13:00:00	1188	12.59	25.08
2019-04-17 14:00:00	845	7.17	17.17
2019-04-17 15:00:00	1103	8.92	21.59
2019-04-17 16:00:00	1098	12.17	23.25
2019-04-17 17:00:00	1111	9.83	22.34
2019-04-17 18:00:00	1042	16.42	24.08
2019-04-17 19:00:00	708	7	14.67
2019-04-17 20:00:00	517	2.92	9.5
2019-04-17 21:00:00	350	1.67	6.67
2019-04-17 22:00:00	348	1.67	6.92
2019-04-17 23:00:00	133	2.92	4.58
2019-04-18 00:00:00	3	0.67	1.78
2019-04-18 01:00:00	3	1	2.08
2019-04-18 02:00:00	1	1.5	2.75
2019-04-18 03:00:00	0	1	1.84
2019-04-18 04:00:00	2	1.5	2.08
2019-04-18 05:00:00	1	1	2.5
2019-04-18 06:00:00	420	2.75	7.58
2019-04-18 07:00:00	1311	9.25	25.25
2019-04-18 08:00:00	1409	12.67	28.92
2019-04-18 09:00:00	1448	29.42	34.75
2019-04-18 10:00:00	1337	22.84	31.5
2019-04-18 11:00:00	1191	11.08	24.92
2019-04-18 12:00:00	1179	9.92	23.5
2019-04-18 13:00:00	1321	18.33	28.75
2019-04-18 14:00:00	1003	17.84	24.08
2019-04-18 15:00:00	751	6.92	15.08
2019-04-18 16:00:00	709	8.42	14.75
2019-04-18 17:00:00	706	7.58	14.67
2019-04-18 18:00:00	709	16.08	17.83
2019-04-18 19:00:00	786	20.42	21.67
2019-04-18 20:00:00	525	4.5	10.42
2019-04-18 21:00:00	351	2	6.08
2019-04-18 22:00:00	344	3.08	6.25
2019-04-18 23:00:00	261	2.67	5.08
2019-04-19 00:00:00	60	1.89	2.45
2019-04-19 01:00:00	1	1.5	2.5
2019-04-19 02:00:00	0	1	2.08
2019-04-19 03:00:00	5	1	2.17
2019-04-19 04:00:00	3	1.5	2.84
2019-04-19 05:00:00	1	1.25	1
2019-04-19 06:00:00	312	3.5	4.92
2019-04-19 07:00:00	1311	11.5	25.59
2019-04-19 08:00:00	1394	15.58	29.33
2019-04-19 09:00:00	1368	28.42	33.5
2019-04-19 10:00:00	916	15.58	22.33
2019-04-19 11:00:00	833	8.84	17.42
2019-04-19 12:00:00	866	8.59	17.75
2019-04-19 13:00:00	877	16.58	20.67
2019-04-19 14:00:00	786	6.67	16.09
2019-04-19 15:00:00	690	7.92	14.25
2019-04-19 16:00:00	658	16.5	17.42
2019-04-19 17:00:00	689	7.67	14
2019-04-19 18:00:00	701	6.92	14.25
2019-04-19 19:00:00	664	6	13.42
2019-04-19 20:00:00	341	4.5	8.42
2019-04-19 21:00:00	7	1	2.5
2019-04-19 22:00:00	9	1.58	2.92
2019-04-19 23:00:00	1	1.5	1.5
2019-04-20 00:00:00	4	1.67	1.56
2019-04-20 01:00:00	5	1.75	2.17
2019-04-20 02:00:00	1	1.42	1.17
2019-04-20 03:00:00	1	1.5	2.75
2019-04-20 04:00:00	3	1	2.42
2019-04-20 05:00:00	1	1	1.83
2019-04-20 06:00:00	7	1.58	3
2019-04-20 07:00:00	141	1.67	3.42
2019-04-20 08:00:00	397	2	6.42
2019-04-20 09:00:00	534	5	10
2019-04-20 10:00:00	875	7.17	16.75
2019-04-20 11:00:00	740	9.25	15.84
2019-04-20 12:00:00	872	10.58	18.17
2019-04-20 13:00:00	699	10.09	15.67
2019-04-20 14:00:00	701	11.17	16.42
2019-04-20 15:00:00	663	9.17	14.34
2019-04-20 16:00:00	688	8.17	14.25
2019-04-20 17:00:00	837	8.84	16.83
2019-04-20 18:00:00	696	11.42	16.17
2019-04-20 19:00:00	793	11	17.34
2019-04-20 20:00:00	702	9.67	15.67
2019-04-20 21:00:00	645	9.67	14.5
2019-04-20 22:00:00	480	9.67	11.75
2019-04-20 23:00:00	347	7.17	8.25
2019-04-21 00:00:00	243	5.78	5.78
2019-04-21 01:00:00	177	4.33	4
2019-04-21 02:00:00	216	6.84	5.67
2019-04-21 03:00:00	92	6.5	3.83
2019-04-21 04:00:00	41	6.42	2.67
2019-04-21 05:00:00	1	2.42	0.5
2019-04-21 06:00:00	1	5.34	1.25
2019-04-21 07:00:00	132	2	2.42
2019-04-21 08:00:00	179	1.67	3.08
2019-04-21 09:00:00	180	2.5	3.25
2019-04-21 10:00:00	353	2.42	6
2019-04-21 11:00:00	351	2.92	6.17
2019-04-21 12:00:00	484	2.42	8.34
2019-04-21 13:00:00	578	5.42	10.58
2019-04-21 14:00:00	651	7.25	13.84
2019-04-21 15:00:00	479	7.25	10.42
2019-04-21 16:00:00	400	9.58	10
2019-04-21 17:00:00	401	2.42	7
2019-04-21 18:00:00	495	3	8.42
2019-04-21 19:00:00	552	9.67	13.17
2019-04-21 20:00:00	405	9.67	10.34
2019-04-21 21:00:00	352	5.09	7.33
2019-04-21 22:00:00	308	9.42	8
2019-04-21 23:00:00	135	15.92	8.92
2019-04-22 00:00:00	116	17.56	9.33
2019-04-22 01:00:00	0	13.92	5.92
2019-04-22 02:00:00	88	14.67	7.33
2019-04-22 03:00:00	0	17.25	7.75
2019-04-22 04:00:00	0	14.59	6.5
2019-04-22 05:00:00	91	19.25	9.75
2019-04-22 06:00:00	370	16.34	13
2019-04-22 07:00:00	853	9.92	17.84
2019-04-22 08:00:00	874	16.58	20.75
2019-04-22 09:00:00	896	12.09	20
2019-04-22 10:00:00	1187	14.84	24.75
2019-04-22 11:00:00	1096	10.58	23
2019-04-22 12:00:00	1142	9.67	22.58
2019-04-22 13:00:00	849	14.83	20.25
2019-04-22 14:00:00	716	6	14.34
2019-04-22 15:00:00	537	13.67	13.42
2019-04-22 16:00:00	617	21.75	18.84
2019-04-22 17:00:00	703	11.25	15.75
2019-04-22 18:00:00	630	24.17	19.92
2019-04-22 19:00:00	666	15.42	17.75
2019-04-22 20:00:00	443	8.25	10.33
2019-04-22 21:00:00	261	11	7.92
2019-04-22 22:00:00	182	14.67	8.33
2019-04-22 23:00:00	89	10.17	5.17
2019-04-23 00:00:00	0	10.78	4.44
2019-04-23 01:00:00	0	13	5.92
2019-04-23 02:00:00	0	12.5	4.92
2019-04-23 03:00:00	0	13.33	5.67
2019-04-23 04:00:00	0	12.5	4.75
2019-04-23 05:00:00	8	12.5	5.83
2019-04-23 06:00:00	380	11.83	9.92
2019-04-23 07:00:00	1310	11.92	25.59
2019-04-23 08:00:00	1418	15.67	30.09
2019-04-23 09:00:00	1096	13.25	23.84
2019-04-23 10:00:00	752	13.42	18
2019-04-23 11:00:00	716	5.42	13.92
2019-04-23 12:00:00	720	6.17	14
2019-04-23 13:00:00	842	7.17	16.33
2019-04-23 14:00:00	797	9.42	17
2019-04-23 15:00:00	716	5.42	13.67
2019-04-23 16:00:00	666	5.84	13.25
2019-04-23 17:00:00	667	7.09	13.5
2019-04-23 18:00:00	759	18.17	18.92
2019-04-23 19:00:00	704	21.5	20.92
2019-04-23 20:00:00	440	9.17	11.34
2019-04-23 21:00:00	299	2	6.09
2019-04-23 22:00:00	179	1.42	3.92
2019-04-23 23:00:00	87	2.92	1.92
2019-04-24 00:00:00	7	1	1.78
2019-04-24 01:00:00	0	1	1.83
2019-04-24 02:00:00	2	1.5	2.75
2019-04-24 03:00:00	0	1	1.75
2019-04-24 04:00:00	0	1.5	2.08
2019-04-24 05:00:00	2	1.25	1.42
2019-04-24 06:00:00	101	1.42	1.67
2019-04-24 07:00:00	757	6.92	14
2019-04-24 08:00:00	772	8.17	15.92
2019-04-24 09:00:00	898	21.42	22.84
2019-04-24 10:00:00	1262	25.58	30.92
2019-04-24 11:00:00	1053	7.42	21.08
2019-04-24 12:00:00	1102	10.17	21.83
2019-04-24 13:00:00	1180	12.92	25
2019-04-24 14:00:00	793	6.75	16.25
2019-04-24 15:00:00	1022	8.42	20.17
2019-04-24 16:00:00	1054	11.75	22.17
2019-04-24 17:00:00	1064	8.58	21.25
2019-04-24 18:00:00	1040	17.25	23.92
2019-04-24 19:00:00	667	7.92	14.5
2019-04-24 20:00:00	480	2.92	9.08
2019-04-24 21:00:00	316	2.08	6.58
2019-04-24 22:00:00	264	1.67	5.84
2019-04-24 23:00:00	127	1.67	3.25
2019-04-25 00:00:00	4	1.33	2.56
2019-04-25 01:00:00	2	1	2
2019-04-25 02:00:00	0	1.5	2.08
2019-04-25 03:00:00	0	1	2.5
2019-04-25 04:00:00	0	1	1.92
2019-04-25 05:00:00	1	1	2
2019-04-25 06:00:00	243	2.58	5.08
2019-04-25 07:00:00	1244	7.59	23.25
2019-04-25 08:00:00	1365	12.08	27.75
2019-04-25 09:00:00	1401	27.59	33
2019-04-25 10:00:00	1324	24	31.92
2019-04-25 11:00:00	1087	12.5	23.5
2019-04-25 12:00:00	1150	9.5	22.75
2019-04-25 13:00:00	1282	16.67	27.83
2019-04-25 14:00:00	997	19.5	24.83
2019-04-25 15:00:00	713	5.92	14.08
2019-04-25 16:00:00	718	7.84	14.92
2019-04-25 17:00:00	713	7.58	14.92
2019-04-25 18:00:00	727	13.75	17.17
2019-04-25 19:00:00	755	20.75	21.09
2019-04-25 20:00:00	523	5.17	10.92
2019-04-25 21:00:00	350	1.92	6.59
2019-04-25 22:00:00	350	1.67	6.42
2019-04-25 23:00:00	221	2.09	4.17
2019-04-26 00:00:00	56	1.56	3.44
2019-04-26 01:00:00	2	1	1.92
2019-04-26 02:00:00	1	1.5	2.25
2019-04-26 03:00:00	1	1	2.25
2019-04-26 04:00:00	1	1	1.92
2019-04-26 05:00:00	3	1.75	3
2019-04-26 06:00:00	199	2.33	3.08
2019-04-26 07:00:00	1231	11.08	23.5
2019-04-26 08:00:00	1370	15.67	29.34
2019-04-26 09:00:00	1321	26.42	31.59
2019-04-26 10:00:00	963	17.33	23.67
2019-04-26 11:00:00	717	8.83	15.75
2019-04-26 12:00:00	789	8.42	16
2019-04-26 13:00:00	802	16.92	20.08
2019-04-26 14:00:00	747	7.25	15.5
2019-04-26 15:00:00	719	7.42	14.33
2019-04-26 16:00:00	663	17.33	17.67
2019-04-26 17:00:00	626	7.42	12.58
2019-04-26 18:00:00	712	7.75	14.92
2019-04-26 19:00:00	614	6.17	12.58
2019-04-26 20:00:00	402	5.42	8.75
2019-04-26 21:00:00	15	1.17	2.75
2019-04-26 22:00:00	12	1.58	3.25
2019-04-26 23:00:00	10	1.25	2.75
2019-04-27 00:00:00	5	1.89	1.22
2019-04-27 01:00:00	2	1.92	1.67
2019-04-27 02:00:00	2	1.59	1.42
2019-04-27 03:00:00	2	1	2
2019-04-27 04:00:00	3	1.5	2.92
2019-04-27 05:00:00	3	1	1.92
2019-04-27 06:00:00	7	1.5	2.84
2019-04-27 07:00:00	99	1.42	3.92
2019-04-27 08:00:00	320	1.92	6.5
2019-04-27 09:00:00	530	4.42	9.67
2019-04-27 10:00:00	750	6.42	14.42
2019-04-27 11:00:00	698	8.67	14.92
2019-04-27 12:00:00	749	10.33	16.42
2019-04-27 13:00:00	710	8.84	15.34
2019-04-27 14:00:00	619	11.25	14.67
2019-04-27 15:00:00	570	9.5	12.92
2019-04-27 16:00:00	613	6.84	13
2019-04-27 17:00:00	748	8.42	15.25
2019-04-27 18:00:00	663	11.09	15.92
2019-04-27 19:00:00	696	11.25	15.92
2019-04-27 20:00:00	703	9.59	15.67
2019-04-27 21:00:00	610	9.25	13.75
2019-04-27 22:00:00	479	10.25	12
2019-04-27 23:00:00	353	6.5	7.92
2019-04-28 00:00:00	183	6.11	5.22
2019-04-28 01:00:00	180	4.75	4.08
2019-04-28 02:00:00	181	6.34	5
2019-04-28 03:00:00	49	6.25	3.09
2019-04-28 04:00:00	42	6.25	2.75
2019-04-28 05:00:00	2	2.92	0.67
2019-04-28 06:00:00	0	4.34	1.25
2019-04-28 07:00:00	54	2.59	2.17
2019-04-28 08:00:00	180	1.92	3.17
2019-04-28 09:00:00	182	2	4.25
2019-04-28 10:00:00	312	2	5.83
2019-04-28 11:00:00	356	2.34	6.33
2019-04-28 12:00:00	391	2.25	7.67
2019-04-28 13:00:00	490	4.42	10.25
2019-04-28 14:00:00	652	6.67	13.25
2019-04-28 15:00:00	436	7.25	10.17
2019-04-28 16:00:00	393	8.59	9.92
2019-04-28 17:00:00	355	3.42	6.42
2019-04-28 18:00:00	406	2.5	6.83
2019-04-28 19:00:00	557	8.09	12.09
2019-04-28 20:00:00	302	10	8.5
2019-04-28 21:00:00	345	5.25	7.59
2019-04-28 22:00:00	228	7.92	6.34
2019-04-28 23:00:00	127	15.33	8.59
2019-04-29 00:00:00	115	16.89	9.33
2019-04-29 01:00:00	2	14.33	6.08
2019-04-29 02:00:00	45	13.08	6.42
2019-04-29 03:00:00	0	17.25	7.5
2019-04-29 04:00:00	1	14.75	6.5
2019-04-29 05:00:00	46	17.67	8.08
2019-04-29 06:00:00	270	16.75	11.5
2019-04-29 07:00:00	762	11	16.59
2019-04-29 08:00:00	842	13.92	18.92
2019-04-29 09:00:00	883	12.92	20.17
2019-04-29 10:00:00	1099	12.67	22.42
2019-04-29 11:00:00	1103	11.42	23.33
2019-04-29 12:00:00	1054	8.08	20.67
2019-04-29 13:00:00	828	14.92	19.59
2019-04-29 14:00:00	661	5.92	13.42
2019-04-29 15:00:00	534	11.5	12.67
2019-04-29 16:00:00	547	21.92	17.92
2019-04-29 17:00:00	711	10.25	15.59
2019-04-29 18:00:00	594	22.42	18.25
2019-04-29 19:00:00	662	16.83	18.33
2019-04-29 20:00:00	445	8.25	10.92
2019-04-29 21:00:00	263	9.42	7.67
2019-04-29 22:00:00	184	13	8.08
2019-04-29 23:00:00	88	11.5	6.67
2019-04-30 00:00:00	1	9.55	4.33
2019-04-30 01:00:00	0	14.67	6.17
2019-04-30 02:00:00	0	10.92	4.75
2019-04-30 03:00:00	1	12.5	5.42
2019-04-30 04:00:00	1	10.92	4
2019-04-30 05:00:00	0	12.84	6
2019-04-30 06:00:00	256	12.5	8.5
2019-04-30 07:00:00	1253	9.67	23.67
2019-04-30 08:00:00	1404	14.84	29.75
2019-04-30 09:00:00	1043	13.67	23.59
2019-04-30 10:00:00	708	13.42	17.08
2019-04-30 11:00:00	716	6.09	14.08
2019-04-30 12:00:00	708	6	14
2019-04-30 13:00:00	768	6.42	15
2019-04-30 14:00:00	709	9.83	15.42
2019-04-30 15:00:00	661	5.5	13.25
2019-04-30 16:00:00	662	5.33	12.92
2019-04-30 17:00:00	625	7.17	12.83
2019-04-30 18:00:00	712	16.08	17.33
2019-04-30 19:00:00	675	21.08	20.09
2019-04-30 20:00:00	450	11.59	12.5
2019-04-30 21:00:00	225	1.5	4.92
2019-04-30 22:00:00	193	2.17	4.33
2019-04-30 23:00:00	89	1.42	2.42
2019-05-01 00:00:00	5	1.56	1.56

## Sheet: PM 07180 02
Data/Hora	Intensidade(carros/hora)	Ocupacao(%)	Carga(%)
2019-04-01 00:00:00	37	0	1.56
2019-04-01 01:00:00	9	0	0.17
2019-04-01 02:00:00	4	0	0.25
2019-04-01 03:00:00	2	0	0.08
2019-04-01 04:00:00	9	0	0.5
2019-04-01 05:00:00	50	0	1.92
2019-04-01 06:00:00	327	1.58	17.34
2019-04-01 07:00:00	681	4.75	42.5
2019-04-01 08:00:00	639	4.33	38.67
2019-04-01 09:00:00	717	5.25	44.84
2019-04-01 10:00:00	568	4.17	35.75
2019-04-01 11:00:00	584	4.5	36
2019-04-01 12:00:00	580	3.84	35
2019-04-01 13:00:00	651	6	40.5
2019-04-01 14:00:00	661	5.17	41.58
2019-04-01 15:00:00	624	5.08	38.17
2019-04-01 16:00:00	646	4.92	39.92
2019-04-01 17:00:00	629	4.34	38.42
2019-04-01 18:00:00	692	6.25	43.33
2019-04-01 19:00:00	576	4.33	36.58
2019-04-01 20:00:00	467	3.58	29.08
2019-04-01 21:00:00	248	1.08	15.09
2019-04-01 22:00:00	164	0.33	10
2019-04-01 23:00:00	114	0.08	6.25
2019-04-02 00:00:00	40	0	1.78
2019-04-02 01:00:00	17	0	0.5
2019-04-02 02:00:00	9	0	0.5
2019-04-02 03:00:00	8	0	0.5
2019-04-02 04:00:00	10	0	0.83
2019-04-02 05:00:00	49	0.08	2.08
2019-04-02 06:00:00	322	1.5	17.42
2019-04-02 07:00:00	692	4.58	41.59
2019-04-02 08:00:00	700	5.17	44.17
2019-04-02 09:00:00	773	5.5	48.34
2019-04-02 10:00:00	709	5.58	43.92
2019-04-02 11:00:00	596	4	37.42
2019-04-02 12:00:00	583	3.92	35.83
2019-04-02 13:00:00	676	5.25	41
2019-04-02 14:00:00	632	4.75	39.75
2019-04-02 15:00:00	642	5	39.33
2019-04-02 16:00:00	649	4.84	39.25
2019-04-02 17:00:00	676	6.84	43.08
2019-04-02 18:00:00	716	5	44.58
2019-04-02 19:00:00	555	4	34.67
2019-04-02 20:00:00	363	2.17	22.75
2019-04-02 21:00:00	265	1.17	16.25
2019-04-02 22:00:00	182	0.42	10.83
2019-04-02 23:00:00	122	0	6.5
2019-04-03 00:00:00	48	0	2.44
2019-04-03 01:00:00	15	0	0.17
2019-04-03 02:00:00	5	0	0.67
2019-04-03 03:00:00	7	0	0.17
2019-04-03 04:00:00	7	0	0.5
2019-04-03 05:00:00	50	0	1.67
2019-04-03 06:00:00	320	1.58	17
2019-04-03 07:00:00	631	4	38.34
2019-04-03 08:00:00	669	4.33	41.25
2019-04-03 09:00:00	772	5.59	48.25
2019-04-03 10:00:00	719	5.5	44.17
2019-04-03 11:00:00	614	5.09	38.75
2019-04-03 12:00:00	673	4.58	41.67
2019-04-03 13:00:00	662	4.75	41.09
2019-04-03 14:00:00	636	5.17	39.58
2019-04-03 15:00:00	651	5	40.5
2019-04-03 16:00:00	640	5	39.59
2019-04-03 17:00:00	673	4.83	41.5
2019-04-03 18:00:00	761	5.17	47.75
2019-04-03 19:00:00	566	3.84	35.58
2019-04-03 20:00:00	357	1.84	22.25
2019-04-03 21:00:00	216	0.58	12.34
2019-04-03 22:00:00	197	0.42	11.67
2019-04-03 23:00:00	111	0.08	6.09
2019-04-04 00:00:00	63	0	2.89
2019-04-04 01:00:00	20	0	0.33
2019-04-04 02:00:00	10	0	0.59
2019-04-04 03:00:00	13	0	0.5
2019-04-04 04:00:00	11	0	0.33
2019-04-04 05:00:00	42	0	2.5
2019-04-04 06:00:00	293	1.5	15.58
2019-04-04 07:00:00	653	4.17	39.17
2019-04-04 08:00:00	578	3.59	36.17
2019-04-04 09:00:00	722	5.59	45.09
2019-04-04 10:00:00	650	4.5	39.75
2019-04-04 11:00:00	547	6	34.25
2019-04-04 12:00:00	536	3.25	32.42
2019-04-04 13:00:00	640	4.25	39.34
2019-04-04 14:00:00	704	5.5	43.75
2019-04-04 15:00:00	652	5.25	40.67
2019-04-04 16:00:00	583	4.83	36.84
2019-04-04 17:00:00	662	4.59	40.67
2019-04-04 18:00:00	720	5.58	44.42
2019-04-04 19:00:00	500	3.58	31.67
2019-04-04 20:00:00	406	2.67	25.58
2019-04-04 21:00:00	264	1.17	15.25
2019-04-04 22:00:00	212	0.75	12.92
2019-04-04 23:00:00	120	0.25	6.58
2019-04-05 00:00:00	53	0	2.67
2019-04-05 01:00:00	22	0	1.08
2019-04-05 02:00:00	21	0	1.09
2019-04-05 03:00:00	16	0	0.58
2019-04-05 04:00:00	16	0	0.34
2019-04-05 05:00:00	55	0	2
2019-04-05 06:00:00	307	1.5	16.5
2019-04-05 07:00:00	674	4.58	41.17
2019-04-05 08:00:00	713	5.42	44.08
2019-04-05 09:00:00	744	5.83	46.75
2019-04-05 10:00:00	693	5	43.75
2019-04-05 11:00:00	603	4.25	36.17
2019-04-05 12:00:00	587	4.25	36.5
2019-04-05 13:00:00	731	5.5	45.08
2019-04-05 14:00:00	704	4.92	44
2019-04-05 15:00:00	661	5.09	41.59
2019-04-05 16:00:00	571	4	35.75
2019-04-05 17:00:00	678	5.33	41.5
2019-04-05 18:00:00	718	5.17	44.17
2019-04-05 19:00:00	624	4.42	38.92
2019-04-05 20:00:00	490	3.17	31.09
2019-04-05 21:00:00	268	0.92	16.25
2019-04-05 22:00:00	260	1.25	16
2019-04-05 23:00:00	150	0.17	8.08
2019-04-06 00:00:00	149	0.11	8.67
2019-04-06 01:00:00	80	0	4.5
2019-04-06 02:00:00	59	0	2.67
2019-04-06 03:00:00	37	0	1.25
2019-04-06 04:00:00	23	0	0.58
2019-04-06 05:00:00	48	0	1.75
2019-04-06 06:00:00	106	0.25	5.17
2019-04-06 07:00:00	206	0.67	11.33
2019-04-06 08:00:00	334	2.17	20.09
2019-04-06 09:00:00	466	3.17	28
2019-04-06 10:00:00	493	3.58	29.42
2019-04-06 11:00:00	472	3.33	29.34
2019-04-06 12:00:00	527	3.5	31.83
2019-04-06 13:00:00	506	3	31
2019-04-06 14:00:00	438	2.5	26.83
2019-04-06 15:00:00	382	2.09	23.25
2019-04-06 16:00:00	372	2.17	21.84
2019-04-06 17:00:00	386	2.34	23.5
2019-04-06 18:00:00	348	2.17	21.17
2019-04-06 19:00:00	403	2.5	23.83
2019-04-06 20:00:00	339	1.83	20.83
2019-04-06 21:00:00	263	1.08	15.92
2019-04-06 22:00:00	202	0.5	12
2019-04-06 23:00:00	165	0.42	9.34
2019-04-07 00:00:00	132	0.33	7.55
2019-04-07 01:00:00	98	0.17	5.5
2019-04-07 02:00:00	65	0	3.09
2019-04-07 03:00:00	30	0	0.92
2019-04-07 04:00:00	32	0	0.92
2019-04-07 05:00:00	51	0	2.08
2019-04-07 06:00:00	98	0.17	4.75
2019-04-07 07:00:00	190	0.42	10.5
2019-04-07 08:00:00	298	1.25	17.17
2019-04-07 09:00:00	460	4.17	27.84
2019-04-07 10:00:00	616	4.42	37.92
2019-04-07 11:00:00	567	4.33	34.84
2019-04-07 12:00:00	498	3.17	30.34
2019-04-07 13:00:00	419	2.83	26
2019-04-07 14:00:00	317	1.33	19.75
2019-04-07 15:00:00	282	1.33	16.67
2019-04-07 16:00:00	277	1.17	16
2019-04-07 17:00:00	284	1.67	17.25
2019-04-07 18:00:00	392	2.33	23.33
2019-04-07 19:00:00	329	3	20.5
2019-04-07 20:00:00	265	1.5	15.5
2019-04-07 21:00:00	191	0.25	11
2019-04-07 22:00:00	115	0.08	6.67
2019-04-07 23:00:00	61	0	3.25
2019-04-08 00:00:00	23	0	1.44
2019-04-08 01:00:00	10	0	0.17
2019-04-08 02:00:00	8	0	0.5
2019-04-08 03:00:00	7	0	0.25
2019-04-08 04:00:00	9	0	0.25
2019-04-08 05:00:00	51	0	2.5
2019-04-08 06:00:00	311	1.33	16.42
2019-04-08 07:00:00	612	3.83	37.83
2019-04-08 08:00:00	559	3.92	33.92
2019-04-08 09:00:00	662	5.08	40.84
2019-04-08 10:00:00	647	5.84	41.5
2019-04-08 11:00:00	581	4.25	35.42
2019-04-08 12:00:00	580	3.67	34.75
2019-04-08 13:00:00	708	5	43.5
2019-04-08 14:00:00	619	5.17	38.92
2019-04-08 15:00:00	637	5.42	39.67
2019-04-08 16:00:00	649	4.92	40.17
2019-04-08 17:00:00	612	4.09	37.67
2019-04-08 18:00:00	683	4.75	42.42
2019-04-08 19:00:00	509	3.25	32.09
2019-04-08 20:00:00	346	2.25	21.34
2019-04-08 21:00:00	249	1	14.59
2019-04-08 22:00:00	168	0.42	9.75
2019-04-08 23:00:00	107	0	5.67
2019-04-09 00:00:00	24	0.22	1.11
2019-04-09 01:00:00	10	0	0.25
2019-04-09 02:00:00	3	0	0.5
2019-04-09 03:00:00	7	0	0.58
2019-04-09 04:00:00	9	0	0.5
2019-04-09 05:00:00	53	0.08	1.84
2019-04-09 06:00:00	309	1.58	16.25
2019-04-09 07:00:00	675	4.5	41.42
2019-04-09 08:00:00	665	4.5	41.25
2019-04-09 09:00:00	773	5.84	48.33
2019-04-09 10:00:00	624	4.17	38.75
2019-04-09 11:00:00	586	3.92	35.75
2019-04-09 12:00:00	641	4.17	39.17
2019-04-09 13:00:00	669	4.59	41.17
2019-04-09 14:00:00	657	4.67	40.75
2019-04-09 15:00:00	632	4.75	39.08
2019-04-09 16:00:00	638	4.5	39.58
2019-04-09 17:00:00	659	4.92	41
2019-04-09 18:00:00	755	5.59	47.42
2019-04-09 19:00:00	597	4.34	37.5
2019-04-09 20:00:00	392	2.25	24.42
2019-04-09 21:00:00	250	1.17	15
2019-04-09 22:00:00	187	0.5	11.25
2019-04-09 23:00:00	117	0.17	6.42
2019-04-10 00:00:00	44	0	2.11
2019-04-10 01:00:00	23	0.08	0.5
2019-04-10 02:00:00	6	0	0.25
2019-04-10 03:00:00	6	0	0.25
2019-04-10 04:00:00	5	0	0.25
2019-04-10 05:00:00	49	0.08	2.5
2019-04-10 06:00:00	286	1.25	14.83
2019-04-10 07:00:00	632	4.25	38.5
2019-04-10 08:00:00	644	4.5	39.25
2019-04-10 09:00:00	773	5.92	48.08
2019-04-10 10:00:00	643	4.5	40.84
2019-04-10 11:00:00	553	3.92	33.67
2019-04-10 12:00:00	626	4.42	38.42
2019-04-10 13:00:00	669	4.92	40.92
2019-04-10 14:00:00	641	7.25	40.67
2019-04-10 15:00:00	675	5.08	42.25
2019-04-10 16:00:00	597	4	37.09
2019-04-10 17:00:00	635	4.42	38.25
2019-04-10 18:00:00	755	6.08	47.75
2019-04-10 19:00:00	596	4	37.58
2019-04-10 20:00:00	358	2	22.5
2019-04-10 21:00:00	260	1.08	15.25
2019-04-10 22:00:00	210	0.58	12.25
2019-04-10 23:00:00	85	0.08	4.75
2019-04-11 00:00:00	61	0.11	3
2019-04-11 01:00:00	21	0	0.33
2019-04-11 02:00:00	7	0	0.25
2019-04-11 03:00:00	14	0	0.92
2019-04-11 04:00:00	15	0	0.59
2019-04-11 05:00:00	42	0.08	1.58
2019-04-11 06:00:00	306	1.58	15.92
2019-04-11 07:00:00	663	4.33	41.09
2019-04-11 08:00:00	663	4.42	40
2019-04-11 09:00:00	708	5	44.67
2019-04-11 10:00:00	693	5	43
2019-04-11 11:00:00	580	4.75	36.25
2019-04-11 12:00:00	574	3.59	35.83
2019-04-11 13:00:00	635	4	38.5
2019-04-11 14:00:00	606	4.17	37.67
2019-04-11 15:00:00	621	4.75	37.92
2019-04-11 16:00:00	602	4.08	37.58
2019-04-11 17:00:00	625	4.67	38.42
2019-04-11 18:00:00	752	5.5	45.92
2019-04-11 19:00:00	662	5	42.5
2019-04-11 20:00:00	435	2.92	27.17
2019-04-11 21:00:00	252	0.92	15.25
2019-04-11 22:00:00	186	0.5	11
2019-04-11 23:00:00	120	0.08	6.83
2019-04-12 00:00:00	59	0	2.89
2019-04-12 01:00:00	37	0	1
2019-04-12 02:00:00	16	0	0.42
2019-04-12 03:00:00	15	0	0.42
2019-04-12 04:00:00	20	0	0.42
2019-04-12 05:00:00	42	0	1.58
2019-04-12 06:00:00	289	1.33	15.42
2019-04-12 07:00:00	649	4.17	38.92
2019-04-12 08:00:00	695	4.59	42.5
2019-04-12 09:00:00	755	5.42	47.17
2019-04-12 10:00:00	704	5.33	44.5
2019-04-12 11:00:00	634	4.92	39.5
2019-04-12 12:00:00	544	3.33	33.33
2019-04-12 13:00:00	599	4.17	36.83
2019-04-12 14:00:00	657	4.67	40.09
2019-04-12 15:00:00	721	5.42	45.75
2019-04-12 16:00:00	610	3.92	37.58
2019-04-12 17:00:00	673	4.33	40.42
2019-04-12 18:00:00	818	5.92	52.17
2019-04-12 19:00:00	650	4.42	40.25
2019-04-12 20:00:00	455	3	29.34
2019-04-12 21:00:00	297	1.42	17.25
2019-04-12 22:00:00	208	0.67	12.5
2019-04-12 23:00:00	168	0.17	9.59
2019-04-13 00:00:00	148	0.22	8.22
2019-04-13 01:00:00	96	0.08	5.17
2019-04-13 02:00:00	71	0.17	3.59
2019-04-13 03:00:00	31	0	0.75
2019-04-13 04:00:00	19	0	0.67
2019-04-13 05:00:00	49	0	1.92
2019-04-13 06:00:00	126	0.25	6.09
2019-04-13 07:00:00	236	0.83	13.17
2019-04-13 08:00:00	425	2.5	25.75
2019-04-13 09:00:00	531	3.5	31.5
2019-04-13 10:00:00	552	4	34.42
2019-04-13 11:00:00	535	3.67	32.67
2019-04-13 12:00:00	488	3.17	29.92
2019-04-13 13:00:00	468	2.92	28.08
2019-04-13 14:00:00	395	2.25	23.92
2019-04-13 15:00:00	359	1.84	22
2019-04-13 16:00:00	348	1.92	20.5
2019-04-13 17:00:00	345	1.67	20.84
2019-04-13 18:00:00	387	2.92	22.84
2019-04-13 19:00:00	356	2.17	21.75
2019-04-13 20:00:00	325	1.58	19.75
2019-04-13 21:00:00	228	0.83	13.83
2019-04-13 22:00:00	173	0.42	10.17
2019-04-13 23:00:00	173	0.67	9.5
2019-04-14 00:00:00	161	0.33	9.33
2019-04-14 01:00:00	113	0.17	6.33
2019-04-14 02:00:00	70	0	3.42
2019-04-14 03:00:00	54	0	2.08
2019-04-14 04:00:00	33	0	1.25
2019-04-14 05:00:00	44	0	1.84
2019-04-14 06:00:00	85	0	3.75
2019-04-14 07:00:00	182	0.33	9.75
2019-04-14 08:00:00	263	2.42	15.67
2019-04-14 09:00:00	430	3.17	25.25
2019-04-14 10:00:00	432	2.58	26.83
2019-04-14 11:00:00	494	3.25	29.75
2019-04-14 12:00:00	559	3.59	33.84
2019-04-14 13:00:00	519	3.75	32.25
2019-04-14 14:00:00	277	1.34	17.25
2019-04-14 15:00:00	359	2.08	21.09
2019-04-14 16:00:00	274	1.25	15.92
2019-04-14 17:00:00	264	1	16.25
2019-04-14 18:00:00	337	2	19.84
2019-04-14 19:00:00	328	2.25	20.33
2019-04-14 20:00:00	244	1.17	14.92
2019-04-14 21:00:00	176	0.25	10.25
2019-04-14 22:00:00	117	0	6.25
2019-04-14 23:00:00	77	0.25	4.33
2019-04-15 00:00:00	20	0	1.33
2019-04-15 01:00:00	13	0	0.67
2019-04-15 02:00:00	14	0	0.42
2019-04-15 03:00:00	11	0	0.42
2019-04-15 04:00:00	9	0	0.08
2019-04-15 05:00:00	44	0.08	1.33
2019-04-15 06:00:00	296	1.25	15.33
2019-04-15 07:00:00	566	3.84	34.67
2019-04-15 08:00:00	615	4.34	37.83
2019-04-15 09:00:00	709	5.25	44.34
2019-04-15 10:00:00	603	4.5	37.5
2019-04-15 11:00:00	576	4.17	35.25
2019-04-15 12:00:00	577	3.67	35.17
2019-04-15 13:00:00	678	5.17	41.25
2019-04-15 14:00:00	630	7.42	39.75
2019-04-15 15:00:00	623	4.58	38.67
2019-04-15 16:00:00	601	4.25	36.92
2019-04-15 17:00:00	630	4.58	39.5
2019-04-15 18:00:00	708	7.25	43.42
2019-04-15 19:00:00	559	4.42	35.67
2019-04-15 20:00:00	362	2.25	22.83
2019-04-15 21:00:00	231	0.83	13.67
2019-04-15 22:00:00	148	0.25	8.17
2019-04-15 23:00:00	107	0	6.08
2019-04-16 00:00:00	28	0	1.22
2019-04-16 01:00:00	12	0	0.17
2019-04-16 02:00:00	7	0	0.33
2019-04-16 03:00:00	7	0	0.25
2019-04-16 04:00:00	10	0	0.25
2019-04-16 05:00:00	47	0	2.34
2019-04-16 06:00:00	260	1	13.42
2019-04-16 07:00:00	696	4.84	42.17
2019-04-16 08:00:00	600	4.08	37.67
2019-04-16 09:00:00	715	5	44.33
2019-04-16 10:00:00	633	5.17	39.34
2019-04-16 11:00:00	613	4.84	37.67
2019-04-16 12:00:00	667	4.67	41.33
2019-04-16 13:00:00	736	5.25	45.67
2019-04-16 14:00:00	674	5.25	41.92
2019-04-16 15:00:00	698	5.67	43.09
2019-04-16 16:00:00	667	4.5	41.25
2019-04-16 17:00:00	648	4.67	40.17
2019-04-16 18:00:00	733	6.09	46.25
2019-04-16 19:00:00	540	4.42	33.58
2019-04-16 20:00:00	395	2.5	24.58
2019-04-16 21:00:00	235	0.75	14.25
2019-04-16 22:00:00	189	0.42	11
2019-04-16 23:00:00	122	0.08	7.25
2019-04-17 00:00:00	45	0	2.11
2019-04-17 01:00:00	21	0	0.75
2019-04-17 02:00:00	15	0	1.34
2019-04-17 03:00:00	9	0	0.42
2019-04-17 04:00:00	12	0	0.75
2019-04-17 05:00:00	42	0	1.33
2019-04-17 06:00:00	265	1.25	13.59
2019-04-17 07:00:00	604	4.42	37.42
2019-04-17 08:00:00	691	4.67	41.92
2019-04-17 09:00:00	721	5.42	45.34
2019-04-17 10:00:00	650	5.08	40.67
2019-04-17 11:00:00	622	5	38.17
2019-04-17 12:00:00	670	4.75	41
2019-04-17 13:00:00	734	6	45.17
2019-04-17 14:00:00	698	6.58	44.42
2019-04-17 15:00:00	680	6.58	43.25
2019-04-17 16:00:00	655	5.5	40.5
2019-04-17 17:00:00	619	4.67	38.67
2019-04-17 18:00:00	691	5.17	42.42
2019-04-17 19:00:00	580	4.17	35.75
2019-04-17 20:00:00	379	2.09	24.33
2019-04-17 21:00:00	256	1.09	14.84
2019-04-17 22:00:00	148	0.25	8.92
2019-04-17 23:00:00	91	0	4.92
2019-04-18 00:00:00	51	0	2
2019-04-18 01:00:00	33	0	0.75
2019-04-18 02:00:00	25	0	1.59
2019-04-18 03:00:00	19	0	0.33
2019-04-18 04:00:00	15	0	0.25
2019-04-18 05:00:00	57	0	2.25
2019-04-18 06:00:00	168	0.58	9
2019-04-18 07:00:00	392	2.17	22.84
2019-04-18 08:00:00	541	3.75	32.25
2019-04-18 09:00:00	668	5.5	41.33
2019-04-18 10:00:00	620	4.42	38.34
2019-04-18 11:00:00	562	4.33	35.25
2019-04-18 12:00:00	530	3.92	33
2019-04-18 13:00:00	495	3.17	29.92
2019-04-18 14:00:00	514	3.83	31.17
2019-04-18 15:00:00	570	4.58	35.75
2019-04-18 16:00:00	530	3.67	32.42
2019-04-18 17:00:00	545	4.17	33
2019-04-18 18:00:00	489	3.17	30.42
2019-04-18 19:00:00	442	3	27.67
2019-04-18 20:00:00	351	1.92	20.92
2019-04-18 21:00:00	230	0.5	13.42
2019-04-18 22:00:00	192	0.42	11.5
2019-04-18 23:00:00	122	0.08	6.67
2019-04-19 00:00:00	92	0	4.89
2019-04-19 01:00:00	52	0	2.25
2019-04-19 02:00:00	32	0	1.17
2019-04-19 03:00:00	24	0	0.84
2019-04-19 04:00:00	15	0	0
2019-04-19 05:00:00	23	0	0.42
2019-04-19 06:00:00	68	0	2.67
2019-04-19 07:00:00	286	0.5	16.75
2019-04-19 08:00:00	299	1.17	16.92
2019-04-19 09:00:00	336	1.75	20.42
2019-04-19 10:00:00	313	1.5	18.92
2019-04-19 11:00:00	333	1.58	19.58
2019-04-19 12:00:00	309	1.5	18.25
2019-04-19 13:00:00	301	1.08	18.67
2019-04-19 14:00:00	270	1.67	15.92
2019-04-19 15:00:00	295	1.67	17.5
2019-04-19 16:00:00	286	1.25	17
2019-04-19 17:00:00	218	0.92	13
2019-04-19 18:00:00	227	0.92	13
2019-04-19 19:00:00	298	1.17	17.5
2019-04-19 20:00:00	285	0.75	17.33
2019-04-19 21:00:00	191	0.42	10.83
2019-04-19 22:00:00	144	0.17	8.09
2019-04-19 23:00:00	107	0	5.67
2019-04-20 00:00:00	43	0	2
2019-04-20 01:00:00	28	0	0.83
2019-04-20 02:00:00	33	0	1.09
2019-04-20 03:00:00	15	0	0.33
2019-04-20 04:00:00	19	0	0.58
2019-04-20 05:00:00	21	0	0.67
2019-04-20 06:00:00	57	0	2.25
2019-04-20 07:00:00	128	0.08	6.67
2019-04-20 08:00:00	215	0.75	12
2019-04-20 09:00:00	355	2	20.92
2019-04-20 10:00:00	403	2.34	24.58
2019-04-20 11:00:00	383	2	23.5
2019-04-20 12:00:00	370	1.92	21.67
2019-04-20 13:00:00	365	1.75	21.83
2019-04-20 14:00:00	285	1.5	17.25
2019-04-20 15:00:00	276	1.42	16.33
2019-04-20 16:00:00	239	0.92	14.58
2019-04-20 17:00:00	224	0.5	13.17
2019-04-20 18:00:00	226	0.75	13.17
2019-04-20 19:00:00	237	1	13.92
2019-04-20 20:00:00	249	0.67	14.75
2019-04-20 21:00:00	232	0.5	13.67
2019-04-20 22:00:00	179	0.67	10.58
2019-04-20 23:00:00	125	0	6.92
2019-04-21 00:00:00	99	0	5.11
2019-04-21 01:00:00	61	0	2.75
2019-04-21 02:00:00	33	0	0.92
2019-04-21 03:00:00	34	0	1.08
2019-04-21 04:00:00	15	0	0.17
2019-04-21 05:00:00	39	0	1.17
2019-04-21 06:00:00	76	0	3.58
2019-04-21 07:00:00	133	0.17	7.25
2019-04-21 08:00:00	218	0.84	12.42
2019-04-21 09:00:00	344	2.42	20.59
2019-04-21 10:00:00	345	2.08	20.5
2019-04-21 11:00:00	379	2.42	22.5
2019-04-21 12:00:00	438	2.5	26.25
2019-04-21 13:00:00	432	2.75	26.33
2019-04-21 14:00:00	301	1.42	18.5
2019-04-21 15:00:00	264	1.09	15.67
2019-04-21 16:00:00	282	1.42	16.59
2019-04-21 17:00:00	309	1.75	18.17
2019-04-21 18:00:00	295	1.59	17.84
2019-04-21 19:00:00	330	2.17	19.84
2019-04-21 20:00:00	236	1	14.83
2019-04-21 21:00:00	182	0.25	10.42
2019-04-21 22:00:00	116	0	6.42
2019-04-21 23:00:00	72	0	3.75
2019-04-22 00:00:00	40	0	1.33
2019-04-22 01:00:00	12	0	0.25
2019-04-22 02:00:00	10	0	0.67
2019-04-22 03:00:00	7	0	0.25
2019-04-22 04:00:00	11	0	0.42
2019-04-22 05:00:00	51	0	2
2019-04-22 06:00:00	257	1.09	12.92
2019-04-22 07:00:00	620	4.09	38.17
2019-04-22 08:00:00	632	4.09	38.09
2019-04-22 09:00:00	717	5.17	45.25
2019-04-22 10:00:00	582	6	37
2019-04-22 11:00:00	498	3.25	30.75
2019-04-22 12:00:00	522	3.67	31.33
2019-04-22 13:00:00	646	4.67	39.42
2019-04-22 14:00:00	667	4.84	41.83
2019-04-22 15:00:00	676	5.17	41.08
2019-04-22 16:00:00	618	4.58	38.59
2019-04-22 17:00:00	642	4.75	39.67
2019-04-22 18:00:00	793	6	49.33
2019-04-22 19:00:00	548	4.09	34.75
2019-04-22 20:00:00	365	1.92	22.58
2019-04-22 21:00:00	226	0.67	13.34
2019-04-22 22:00:00	149	0.25	9
2019-04-22 23:00:00	84	0.08	4.17
2019-04-23 00:00:00	31	0	1.22
2019-04-23 01:00:00	16	0	0.5
2019-04-23 02:00:00	5	0	0.08
2019-04-23 03:00:00	9	0	0.25
2019-04-23 04:00:00	8	0	0.17
2019-04-23 05:00:00	44	0	2
2019-04-23 06:00:00	308	1.42	15.42
2019-04-23 07:00:00	670	4.17	41.75
2019-04-23 08:00:00	667	4.84	40.59
2019-04-23 09:00:00	757	5.75	47.42
2019-04-23 10:00:00	663	5.25	42.67
2019-04-23 11:00:00	558	6	34.5
2019-04-23 12:00:00	640	4.58	39.08
2019-04-23 13:00:00	670	4.92	41.42
2019-04-23 14:00:00	683	5.42	42.34
2019-04-23 15:00:00	662	5.25	40.92
2019-04-23 16:00:00	625	4.84	38.92
2019-04-23 17:00:00	640	4.67	39.5
2019-04-23 18:00:00	703	5.17	43.92
2019-04-23 19:00:00	560	3.92	35.5
2019-04-23 20:00:00	372	2.17	22.84
2019-04-23 21:00:00	245	0.75	14.5
2019-04-23 22:00:00	162	0.34	9.84
2019-04-23 23:00:00	104	0.17	5.5
2019-04-24 00:00:00	49	0	2.33
2019-04-24 01:00:00	13	0	0.67
2019-04-24 02:00:00	21	0	0.84
2019-04-24 03:00:00	2	0	0.08
2019-04-24 04:00:00	13	0	0.75
2019-04-24 05:00:00	42	0	1.5
2019-04-24 06:00:00	307	1.5	15.83
2019-04-24 07:00:00	649	4.58	39.92
2019-04-24 08:00:00	604	4.17	37.25
2019-04-24 09:00:00	821	7.42	51.34
2019-04-24 10:00:00	749	5.75	47.08
2019-04-24 11:00:00	610	4.42	38.17
2019-04-24 12:00:00	629	4.5	38.75
2019-04-24 13:00:00	714	5.67	44.17
2019-04-24 14:00:00	641	5.42	40
2019-04-24 15:00:00	630	4.84	39
2019-04-24 16:00:00	634	4.92	39.92
2019-04-24 17:00:00	606	4.42	37.25
2019-04-24 18:00:00	695	5.25	42.83
2019-04-24 19:00:00	545	3.5	34.75
2019-04-24 20:00:00	399	2.42	24.83
2019-04-24 21:00:00	238	0.75	14.08
2019-04-24 22:00:00	182	0.33	10.67
2019-04-24 23:00:00	78	0.08	4.33
2019-04-25 00:00:00	64	0	3.67
2019-04-25 01:00:00	21	0	0.59
2019-04-25 02:00:00	17	0	0.67
2019-04-25 03:00:00	28	0	0.83
2019-04-25 04:00:00	12	0	0.42
2019-04-25 05:00:00	51	0	2.17
2019-04-25 06:00:00	264	1.25	14.09
2019-04-25 07:00:00	693	5.17	41.33
2019-04-25 08:00:00	926	8.09	56.83
2019-04-25 09:00:00	1164	9.92	73.17
2019-04-25 10:00:00	995	9.33	63.75
2019-04-25 11:00:00	748	6.75	48.34
2019-04-25 12:00:00	712	5.5	44.58
2019-04-25 13:00:00	803	8.42	50.83
2019-04-25 14:00:00	674	5.17	42.08
2019-04-25 15:00:00	685	5.92	42.5
2019-04-25 16:00:00	593	4.5	36.84
2019-04-25 17:00:00	655	4.75	40.5
2019-04-25 18:00:00	636	4.59	39.67
2019-04-25 19:00:00	626	4.25	38
2019-04-25 20:00:00	442	2.67	28.42
2019-04-25 21:00:00	252	1.17	14.92
2019-04-25 22:00:00	214	0.83	12.83
2019-04-25 23:00:00	141	0.33	8.17
2019-04-26 00:00:00	76	0	4.11
2019-04-26 01:00:00	26	0	0.83
2019-04-26 02:00:00	23	0	0.5
2019-04-26 03:00:00	11	0	0.08
2019-04-26 04:00:00	13	0	0.25
2019-04-26 05:00:00	46	0	1.58
2019-04-26 06:00:00	269	1.58	13.58
2019-04-26 07:00:00	630	4.17	38.5
2019-04-26 08:00:00	817	6.25	49.67
2019-04-26 09:00:00	975	10.33	62.17
2019-04-26 10:00:00	975	9.92	61.25
2019-04-26 11:00:00	690	5.42	44.92
2019-04-26 12:00:00	582	4.08	35.83
2019-04-26 13:00:00	682	4.5	42
2019-04-26 14:00:00	643	4.92	40.42
2019-04-26 15:00:00	590	4.08	36.25
2019-04-26 16:00:00	664	4.75	40.83
2019-04-26 17:00:00	712	5.08	43.83
2019-04-26 18:00:00	735	5.67	46.08
2019-04-26 19:00:00	556	4.08	34.58
2019-04-26 20:00:00	469	2.92	29
2019-04-26 21:00:00	310	1.75	19
2019-04-26 22:00:00	260	1.17	15.92
2019-04-26 23:00:00	155	0.33	8.92
2019-04-27 00:00:00	164	0.56	9.22
2019-04-27 01:00:00	122	0.08	6.92
2019-04-27 02:00:00	69	0	3.25
2019-04-27 03:00:00	55	0	2.25
2019-04-27 04:00:00	31	0	0.75
2019-04-27 05:00:00	41	0	1.42
2019-04-27 06:00:00	106	0.08	5.08
2019-04-27 07:00:00	286	1.58	16.5
2019-04-27 08:00:00	373	2.25	22
2019-04-27 09:00:00	524	3.5	31.17
2019-04-27 10:00:00	608	4.5	37.42
2019-04-27 11:00:00	570	3.92	35.25
2019-04-27 12:00:00	530	3.84	32.5
2019-04-27 13:00:00	516	3.42	32
2019-04-27 14:00:00	394	2.25	23.92
2019-04-27 15:00:00	322	1.58	19
2019-04-27 16:00:00	404	2.25	24.25
2019-04-27 17:00:00	406	2.75	24.67
2019-04-27 18:00:00	398	2.5	24.25
2019-04-27 19:00:00	347	2.25	20.84
2019-04-27 20:00:00	326	1.84	19.84
2019-04-27 21:00:00	264	1.42	15.67
2019-04-27 22:00:00	201	0.84	12.08
2019-04-27 23:00:00	167	0.5	9.59
2019-04-28 00:00:00	136	0.33	7.89
2019-04-28 01:00:00	97	0	5.42
2019-04-28 02:00:00	69	0	3.25
2019-04-28 03:00:00	25	0	0.75
2019-04-28 04:00:00	31	0	0.67
2019-04-28 05:00:00	34	0	0.92
2019-04-28 06:00:00	82	0	3.58
2019-04-28 07:00:00	202	0.83	11.42
2019-04-28 08:00:00	272	1.42	15.84
2019-04-28 09:00:00	395	2.67	23.42
2019-04-28 10:00:00	536	3.67	32.84
2019-04-28 11:00:00	495	3.42	30.42
2019-04-28 12:00:00	490	3.08	29.09
2019-04-28 13:00:00	418	2.58	25.92
2019-04-28 14:00:00	295	1.5	17.59
2019-04-28 15:00:00	292	1.17	17.58
2019-04-28 16:00:00	316	1.5	19.08
2019-04-28 17:00:00	326	1.92	19.25
2019-04-28 18:00:00	397	2.58	23.42
2019-04-28 19:00:00	336	2	21
2019-04-28 20:00:00	252	1.25	15.33
2019-04-28 21:00:00	188	0.42	10.92
2019-04-28 22:00:00	94	0	5.42
2019-04-28 23:00:00	70	0	3.34
2019-04-29 00:00:00	61	0	2.89
2019-04-29 01:00:00	13	0	0.67
2019-04-29 02:00:00	11	0	0.5
2019-04-29 03:00:00	6	0	0.42
2019-04-29 04:00:00	10	0	0.42
2019-04-29 05:00:00	47	0	2
2019-04-29 06:00:00	283	1.42	14.67
2019-04-29 07:00:00	582	3.67	36.25
2019-04-29 08:00:00	638	4.08	38.17
2019-04-29 09:00:00	722	5.59	45.33
2019-04-29 10:00:00	622	4.08	39.08
2019-04-29 11:00:00	508	3.75	31.08
2019-04-29 12:00:00	575	3.75	34.92
2019-04-29 13:00:00	633	4.5	38.83
2019-04-29 14:00:00	616	4.5	37.67
2019-04-29 15:00:00	699	5.17	43.5
2019-04-29 16:00:00	637	4.5	39.17
2019-04-29 17:00:00	712	5.17	44.17
2019-04-29 18:00:00	880	6.83	54.84
2019-04-29 19:00:00	551	4.25	35.83
2019-04-29 20:00:00	355	1.75	21.83
2019-04-29 21:00:00	213	0.84	12.5
2019-04-29 22:00:00	158	0.33	9.25
2019-04-29 23:00:00	55	0	2.84
2019-04-30 00:00:00	31	0	1.67
2019-04-30 01:00:00	12	0	0.25
2019-04-30 02:00:00	12	0	0.25
2019-04-30 03:00:00	7	0	0.42
2019-04-30 04:00:00	9	0	0.33
2019-04-30 05:00:00	39	0	1.33
2019-04-30 06:00:00	292	1.58	14.67
2019-04-30 07:00:00	720	4.75	44.17
2019-04-30 08:00:00	702	4.83	43.25
2019-04-30 09:00:00	763	5.5	48.17
2019-04-30 10:00:00	661	5	40.92
2019-04-30 11:00:00	568	3.75	35.83
2019-04-30 12:00:00	626	4.33	38.17
2019-04-30 13:00:00	688	4.75	42.17
2019-04-30 14:00:00	673	4.83	42.25
2019-04-30 15:00:00	615	4.5	38.42
2019-04-30 16:00:00	649	4.67	39.58
2019-04-30 17:00:00	667	4.67	41.58
2019-04-30 18:00:00	731	5.5	45.67
2019-04-30 19:00:00	565	4.42	35.42
2019-04-30 20:00:00	501	3.5	30.75
2019-04-30 21:00:00	295	1.08	17.75
2019-04-30 22:00:00	225	0.83	13.59
2019-04-30 23:00:00	139	0.17	7.92
2019-05-01 00:00:00	132	0.11	7.11

## Sheet: PM 07180 04
Data/Hora	Intensidade(carros/hora)	Ocupacao(%)	Carga(%)
2019-04-01 00:00:00	0	42.11	20.33
2019-04-01 01:00:00	0	44.75	21.17
2019-04-01 02:00:00	0	44.25	20.92
2019-04-01 03:00:00	0	43.75	20.92
2019-04-01 04:00:00	0	44	20.84
2019-04-01 05:00:00	0	43.59	20.67
2019-04-01 06:00:00	0	43.67	20.75
2019-04-01 07:00:00	0	44	20.84
2019-04-01 08:00:00	0	42.59	20.58
2019-04-01 09:00:00	0	44.67	21.25
2019-04-01 10:00:00	0	45.17	21.5
2019-04-01 11:00:00	0	44.67	21.25
2019-04-01 12:00:00	0	44.75	21.42
2019-04-01 13:00:00	0	44.17	20.83
2019-04-01 14:00:00	0	42.5	20.67
2019-04-01 15:00:00	0	43	20.75
2019-04-01 16:00:00	0	43.42	20.75
2019-04-01 17:00:00	0	43.09	20.67
2019-04-01 18:00:00	0	44	20.92
2019-04-01 19:00:00	0	43.25	20.67
2019-04-01 20:00:00	0	43.67	20.5
2019-04-01 21:00:00	0	44.42	21.08
2019-04-01 22:00:00	0	42.5	20.5
2019-04-01 23:00:00	0	42.33	20.5
2019-04-02 00:00:00	0	43	20.56
2019-04-02 01:00:00	0	43.67	20.92
2019-04-02 02:00:00	0	44.42	21.17
2019-04-02 03:00:00	0	43.5	21.08
2019-04-02 04:00:00	0	44.25	21.08
2019-04-02 05:00:00	0	43.42	20.75
2019-04-02 06:00:00	0	43	20.58
2019-04-02 07:00:00	0	42.25	20.42
2019-04-02 08:00:00	0	43.42	20.67
2019-04-02 09:00:00	0	44.5	21.42
2019-04-02 10:00:00	0	46.17	21.75
2019-04-02 11:00:00	0	44.42	21.58
2019-04-02 12:00:00	0	42.59	20.5
2019-04-02 13:00:00	0	44.17	20.67
2019-04-02 14:00:00	0	42.25	20.67
2019-04-02 15:00:00	0	43.25	20.58
2019-04-02 16:00:00	0	43.5	20.75
2019-04-02 17:00:00	0	42.59	20.5
2019-04-02 18:00:00	0	43.17	20.5
2019-04-02 19:00:00	0	43.84	20.75
2019-04-02 20:00:00	0	43.5	20.75
2019-04-02 21:00:00	0	44.67	21
2019-04-02 22:00:00	0	43.34	20.67
2019-04-02 23:00:00	0	42.5	20.5
2019-04-03 00:00:00	0	42.89	20.67
2019-04-03 01:00:00	0	42.34	20.58
2019-04-03 02:00:00	0	45.5	21.59
2019-04-03 03:00:00	0	43.5	20.75
2019-04-03 04:00:00	0	42.59	20.5
2019-04-03 05:00:00	0	44.17	20.83
2019-04-03 06:00:00	0	42.34	20.67
2019-04-03 07:00:00	0	42.5	20.5
2019-04-03 08:00:00	0	43.33	20.75
2019-04-03 09:00:00	0	44	20.83
2019-04-03 10:00:00	0	45.25	21.25
2019-04-03 11:00:00	0	45.92	21.92
2019-04-03 12:00:00	0	42.84	20.5
2019-04-03 13:00:00	0	44.17	20.83
2019-04-03 14:00:00	0	43.59	21.17
2019-04-03 15:00:00	0	43.59	20.92
2019-04-03 16:00:00	0	43.17	20.75
2019-04-03 17:00:00	0	42.42	20.5
2019-04-03 18:00:00	0	43.59	20.58
2019-04-03 19:00:00	0	42.59	20.67
2019-04-03 20:00:00	0	42.59	20.5
2019-04-03 21:00:00	0	44	21
2019-04-03 22:00:00	0	42.42	20.5
2019-04-03 23:00:00	0	42.33	20.5
2019-04-04 00:00:00	0	43	20.67
2019-04-04 01:00:00	0	43.17	20.75
2019-04-04 02:00:00	0	47.25	22.17
2019-04-04 03:00:00	0	44.67	21.5
2019-04-04 04:00:00	0	43.09	20.67
2019-04-04 05:00:00	0	44.25	21
2019-04-04 06:00:00	0	42.75	20.5
2019-04-04 07:00:00	0	43.59	20.58
2019-04-04 08:00:00	0	43.25	20.92
2019-04-04 09:00:00	0	43.84	21
2019-04-04 10:00:00	0	47.42	22.09
2019-04-04 11:00:00	0	47.09	22.84
2019-04-04 12:00:00	0	43.84	21
2019-04-04 13:00:00	0	43.5	20.75
2019-04-04 14:00:00	0	43.25	20.5
2019-04-04 15:00:00	0	43.34	20.59
2019-04-04 16:00:00	0	42.34	20.5
2019-04-04 17:00:00	0	42.5	20.5
2019-04-04 18:00:00	0	44.67	21.25
2019-04-04 19:00:00	0	44.34	21.25
2019-04-04 20:00:00	0	45.17	21.42
2019-04-04 21:00:00	0	42.59	20.58
2019-04-04 22:00:00	0	42.5	20.5
2019-04-04 23:00:00	0	43.34	20.75
2019-04-05 00:00:00	0	43.11	20.44
2019-04-05 01:00:00	0	44	20.67
2019-04-05 02:00:00	0	46.34	22.17
2019-04-05 03:00:00	0	46.33	22.25
2019-04-05 04:00:00	0	44.09	20.83
2019-04-05 05:00:00	0	44.25	20.75
2019-04-05 06:00:00	0	44	20.58
2019-04-05 07:00:00	0	42.59	20.67
2019-04-05 08:00:00	0	42.5	20.5
2019-04-05 09:00:00	0	43.84	20.83
2019-04-05 10:00:00	0	45.92	21.75
2019-04-05 11:00:00	0	47.17	22.5
2019-04-05 12:00:00	0	45.42	21.5
2019-04-05 13:00:00	0	42.5	20.5
2019-04-05 14:00:00	0	44	20.92
2019-04-05 15:00:00	0	42.34	20.58
2019-04-05 16:00:00	0	42.5	20.5
2019-04-05 17:00:00	0	43.34	20.75
2019-04-05 18:00:00	0	43.09	20.75
2019-04-05 19:00:00	0	43.25	20.75
2019-04-05 20:00:00	0	44.5	21.25
2019-04-05 21:00:00	0	42.5	20.5
2019-04-05 22:00:00	0	43.33	20.75
2019-04-05 23:00:00	0	42.59	20.5
2019-04-06 00:00:00	0	43.11	20.67
2019-04-06 01:00:00	0	43.34	21
2019-04-06 02:00:00	0	45.25	21.08
2019-04-06 03:00:00	0	46.25	21.83
2019-04-06 04:00:00	0	43.5	21
2019-04-06 05:00:00	0	45.67	20.92
2019-04-06 06:00:00	0	42.34	20.67
2019-04-06 07:00:00	0	42.84	20.5
2019-04-06 08:00:00	0	44.5	20.83
2019-04-06 09:00:00	0	43	20.75
2019-04-06 10:00:00	0	46.67	21.92
2019-04-06 11:00:00	0	44.84	21.42
2019-04-06 12:00:00	0	45.42	21.67
2019-04-06 13:00:00	0	44.33	21.25
2019-04-06 14:00:00	0	42.59	20.5
2019-04-06 15:00:00	0	44.17	20.75
2019-04-06 16:00:00	0	42.25	20.5
2019-04-06 17:00:00	0	42.59	20.42
2019-04-06 18:00:00	0	44.42	21
2019-04-06 19:00:00	0	44.75	21.42
2019-04-06 20:00:00	0	45.67	21.58
2019-04-06 21:00:00	0	42.84	20.58
2019-04-06 22:00:00	0	42.5	20.5
2019-04-06 23:00:00	0	43.5	20.75
2019-04-07 00:00:00	0	43.45	20.67
2019-04-07 01:00:00	0	44.67	21.08
2019-04-07 02:00:00	0	43.75	20.92
2019-04-07 03:00:00	0	44.67	21.08
2019-04-07 04:00:00	0	44.59	21.58
2019-04-07 05:00:00	0	43.67	21
2019-04-07 06:00:00	0	43.75	20.75
2019-04-07 07:00:00	0	42.5	20.5
2019-04-07 08:00:00	0	44.33	21.08
2019-04-07 09:00:00	0	43.67	21.17
2019-04-07 10:00:00	0	44.67	21.5
2019-04-07 11:00:00	0	45.09	21.5
2019-04-07 12:00:00	0	46.25	22.17
2019-04-07 13:00:00	0	44.17	20.92
2019-04-07 14:00:00	0	42.34	20.42
2019-04-07 15:00:00	0	44.17	21
2019-04-07 16:00:00	0	43.34	20.59
2019-04-07 17:00:00	0	42.5	20.42
2019-04-07 18:00:00	0	44	20.67
2019-04-07 19:00:00	0	43.75	20.5
2019-04-07 20:00:00	0	44.09	20.75
2019-04-07 21:00:00	0	43.75	20.75
2019-04-07 22:00:00	0	42.5	20.5
2019-04-07 23:00:00	0	43.34	20.75
2019-04-08 00:00:00	0	41.78	20.22
2019-04-08 01:00:00	0	44.09	20.75
2019-04-08 02:00:00	0	43.75	20.75
2019-04-08 03:00:00	0	43.5	20.5
2019-04-08 04:00:00	0	45.17	21.17
2019-04-08 05:00:00	0	42.59	20.5
2019-04-08 06:00:00	0	44.09	20.83
2019-04-08 07:00:00	0	44	20.83
2019-04-08 08:00:00	0	42.34	20.42
2019-04-08 09:00:00	0	45.67	21.42
2019-04-08 10:00:00	0	44.84	21.33
2019-04-08 11:00:00	0	44.75	21.5
2019-04-08 12:00:00	0	45.75	21.67
2019-04-08 13:00:00	0	43.67	21
2019-04-08 14:00:00	0	43.33	20.59
2019-04-08 15:00:00	0	43.17	20.67
2019-04-08 16:00:00	0	42.67	20.5
2019-04-08 17:00:00	0	43.92	20.83
2019-04-08 18:00:00	0	42.84	20.5
2019-04-08 19:00:00	0	42.84	20.5
2019-04-08 20:00:00	0	44.75	20.92
2019-04-08 21:00:00	0	44.5	21.5
2019-04-08 22:00:00	0	43.42	20.58
2019-04-08 23:00:00	0	42.25	20.67
2019-04-09 00:00:00	0	43.33	20.67
2019-04-09 01:00:00	0	44	20.83
2019-04-09 02:00:00	0	44.75	21.5
2019-04-09 03:00:00	0	43.92	20.67
2019-04-09 04:00:00	0	44.75	21.59
2019-04-09 05:00:00	0	42.42	20.5
2019-04-09 06:00:00	0	43.5	20.75
2019-04-09 07:00:00	0	42.5	20.5
2019-04-09 08:00:00	0	43.33	20.67
2019-04-09 09:00:00	0	44.75	21.25
2019-04-09 10:00:00	0	44.75	21.5
2019-04-09 11:00:00	0	46	22.08
2019-04-09 12:00:00	0	42.59	20.5
2019-04-09 13:00:00	0	44.17	20.83
2019-04-09 14:00:00	0	42.34	20.67
2019-04-09 15:00:00	0	43.5	20.75
2019-04-09 16:00:00	0	43.5	20.75
2019-04-09 17:00:00	0	42.34	20.5
2019-04-09 18:00:00	0	43.25	20.5
2019-04-09 19:00:00	0	43.84	20.83
2019-04-09 20:00:00	0	44.25	20.75
2019-04-09 21:00:00	0	45.92	21.58
2019-04-09 22:00:00	0	42.34	20.5
2019-04-09 23:00:00	0	42.5	20.5
2019-04-10 00:00:00	0	42.89	20.67
2019-04-10 01:00:00	0	42.34	20.5
2019-04-10 02:00:00	0	46.25	22
2019-04-10 03:00:00	0	43.75	20.83
2019-04-10 04:00:00	3	45.42	21.58
2019-04-10 05:00:00	0	44.17	21
2019-04-10 06:00:00	0	42.59	20.5
2019-04-10 07:00:00	0	43.42	20.58
2019-04-10 08:00:00	0	42.25	20.67
2019-04-10 09:00:00	0	43.59	20.83
2019-04-10 10:00:00	0	46.67	22.17
2019-04-10 11:00:00	0	45.75	22.08
2019-04-10 12:00:00	0	42.5	20.5
2019-04-10 13:00:00	0	44.25	20.75
2019-04-10 14:00:00	0	43.84	20.92
2019-04-10 15:00:00	0	43.92	20.75
2019-04-10 16:00:00	0	42.92	20.75
2019-04-10 17:00:00	0	42.25	20.5
2019-04-10 18:00:00	0	43.75	20.75
2019-04-10 19:00:00	0	42.84	20.5
2019-04-10 20:00:00	0	43.75	20.75
2019-04-10 21:00:00	0	42.84	20.5
2019-04-10 22:00:00	0	42.25	20.5
2019-04-10 23:00:00	0	43.5	20.75
2019-04-11 00:00:00	0	44.67	21.11
2019-04-11 01:00:00	0	43.92	20.75
2019-04-11 02:00:00	0	45.84	21.67
2019-04-11 03:00:00	0	45.67	22
2019-04-11 04:00:00	0	43.92	20.92
2019-04-11 05:00:00	0	43.34	20.58
2019-04-11 06:00:00	0	43.75	20.75
2019-04-11 07:00:00	0	42.59	20.5
2019-04-11 08:00:00	0	43.25	20.58
2019-04-11 09:00:00	0	44.67	21
2019-04-11 10:00:00	0	46.34	22.25
2019-04-11 11:00:00	0	47.92	22.92
2019-04-11 12:00:00	0	44.17	21.25
2019-04-11 13:00:00	0	43.5	20.58
2019-04-11 14:00:00	0	43.5	21.17
2019-04-11 15:00:00	0	42.33	20.5
2019-04-11 16:00:00	0	43.17	20.75
2019-04-11 17:00:00	0	42.5	20.5
2019-04-11 18:00:00	0	43.08	20.67
2019-04-11 19:00:00	0	45.08	21.17
2019-04-11 20:00:00	0	43.75	20.83
2019-04-11 21:00:00	0	43.17	20.75
2019-04-11 22:00:00	0	42.42	20.5
2019-04-11 23:00:00	0	42.33	20.5
2019-04-12 00:00:00	0	42.89	20.67
2019-04-12 01:00:00	0	43.08	20.75
2019-04-12 02:00:00	0	47.17	22.42
2019-04-12 03:00:00	0	47.08	22.83
2019-04-12 04:00:00	0	43.09	20.5
2019-04-12 05:00:00	0	45.67	21.58
2019-04-12 06:00:00	0	43	20.75
2019-04-12 07:00:00	0	43.5	20.67
2019-04-12 08:00:00	0	42.5	20.58
2019-04-12 09:00:00	0	42.92	20.5
2019-04-12 10:00:00	0	47.17	22.25
2019-04-12 11:00:00	0	47.09	22.59
2019-04-12 12:00:00	0	46.09	21.92
2019-04-12 13:00:00	0	42.59	20.58
2019-04-12 14:00:00	0	43.34	20.75
2019-04-12 15:00:00	0	43.25	20.75
2019-04-12 16:00:00	0	42.75	20.5
2019-04-12 17:00:00	0	43.59	20.58
2019-04-12 18:00:00	0	43	20.84
2019-04-12 19:00:00	0	43.34	20.75
2019-04-12 20:00:00	0	44.67	20.92
2019-04-12 21:00:00	0	42.75	20.5
2019-04-12 22:00:00	0	42.67	20.5
2019-04-12 23:00:00	0	43.25	20.75
2019-04-13 00:00:00	0	43.11	20.67
2019-04-13 01:00:00	0	44.83	21.08
2019-04-13 02:00:00	0	45.34	21.25
2019-04-13 03:00:00	0	45.25	21.25
2019-04-13 04:00:00	0	44.42	21.17
2019-04-13 05:00:00	0	44.75	21.08
2019-04-13 06:00:00	0	43.5	20.75
2019-04-13 07:00:00	0	42.75	20.5
2019-04-13 08:00:00	0	43.59	20.92
2019-04-13 09:00:00	0	44.42	21
2019-04-13 10:00:00	0	46	21.75
2019-04-13 11:00:00	0	46.17	21.75
2019-04-13 12:00:00	0	46.33	22.34
2019-04-13 13:00:00	0	43.5	20.92
2019-04-13 14:00:00	0	43.5	20.75
2019-04-13 15:00:00	0	43.25	20.67
2019-04-13 16:00:00	0	43.17	20.75
2019-04-13 17:00:00	0	42.5	20.5
2019-04-13 18:00:00	0	43.5	21
2019-04-13 19:00:00	0	45.75	21.75
2019-04-13 20:00:00	0	43.92	21
2019-04-13 21:00:00	0	44.67	21.17
2019-04-13 22:00:00	0	42.42	20.58
2019-04-13 23:00:00	0	42.33	20.5
2019-04-14 00:00:00	0	43.22	20.67
2019-04-14 01:00:00	0	43.59	20.92
2019-04-14 02:00:00	0	43.84	20.67
2019-04-14 03:00:00	0	44.75	21.5
2019-04-14 04:00:00	0	44.83	21.42
2019-04-14 05:00:00	0	44.42	20.92
2019-04-14 06:00:00	0	43.25	20.75
2019-04-14 07:00:00	0	43.5	20.75
2019-04-14 08:00:00	0	43.25	20.58
2019-04-14 09:00:00	0	44.25	21.17
2019-04-14 10:00:00	0	45.84	21.67
2019-04-14 11:00:00	0	45.33	21.67
2019-04-14 12:00:00	0	46.75	22.25
2019-04-14 13:00:00	0	43.75	21.08
2019-04-14 14:00:00	0	42.25	20.42
2019-04-14 15:00:00	0	45.08	21.17
2019-04-14 16:00:00	0	42.34	20.42
2019-04-14 17:00:00	0	43.42	20.75
2019-04-14 18:00:00	0	43	20.58
2019-04-14 19:00:00	0	43.5	20.83
2019-04-14 20:00:00	0	44.67	21
2019-04-14 21:00:00	0	43	20.83
2019-04-14 22:00:00	0	43.42	20.75
2019-04-14 23:00:00	0	42.25	20.5
2019-04-15 00:00:00	0	43	20.67
2019-04-15 01:00:00	0	44.67	21
2019-04-15 02:00:00	0	43.09	20.83
2019-04-15 03:00:00	0	44.17	20.92
2019-04-15 04:00:00	0	46	21.42
2019-04-15 05:00:00	0	42.34	20.5
2019-04-15 06:00:00	0	45.09	21.42
2019-04-15 07:00:00	0	44.5	20.92
2019-04-15 08:00:00	0	42.59	20.5
2019-04-15 09:00:00	0	46.09	21.17
2019-04-15 10:00:00	0	44.25	20.75
2019-04-15 11:00:00	0	45.17	21.5
2019-04-15 12:00:00	0	45.34	21.25
2019-04-15 13:00:00	0	44.17	21.17
2019-04-15 14:00:00	0	43.34	20.5
2019-04-15 15:00:00	0	43.09	20.67
2019-04-15 16:00:00	0	42.75	20.5
2019-04-15 17:00:00	0	43.59	20.75
2019-04-15 18:00:00	0	43.25	20.75
2019-04-15 19:00:00	0	43.75	20.67
2019-04-15 20:00:00	0	42.84	20.58
2019-04-15 21:00:00	0	45.67	21.5
2019-04-15 22:00:00	0	43.34	20.75
2019-04-15 23:00:00	0	42.34	20.5
2019-04-16 00:00:00	0	43.45	20.67
2019-04-16 01:00:00	0	43.59	20.75
2019-04-16 02:00:00	0	45.5	21.42
2019-04-16 03:00:00	0	44.67	21.25
2019-04-16 04:00:00	0	44.5	20.92
2019-04-16 05:00:00	0	43	20.75
2019-04-16 06:00:00	0	43.5	20.75
2019-04-16 07:00:00	0	42.5	20.5
2019-04-16 08:00:00	0	43.34	20.59
2019-04-16 09:00:00	0	44.09	20.75
2019-04-16 10:00:00	0	45.75	22
2019-04-16 11:00:00	0	46.34	22.09
2019-04-16 12:00:00	0	42.59	20.5
2019-04-16 13:00:00	0	43.17	20.75
2019-04-16 14:00:00	0	43.34	20.75
2019-04-16 15:00:00	0	44	21.08
2019-04-16 16:00:00	0	43.5	20.59
2019-04-16 17:00:00	0	42.34	20.5
2019-04-16 18:00:00	0	43.67	20.75
2019-04-16 19:00:00	0	43.59	20.75
2019-04-16 20:00:00	0	44.67	20.75
2019-04-16 21:00:00	0	45.42	21.17
2019-04-16 22:00:00	0	42.34	20.5
2019-04-16 23:00:00	0	42.5	20.42
2019-04-17 00:00:00	0	43.11	20.56
2019-04-17 01:00:00	0	42.34	20.5
2019-04-17 02:00:00	0	47.17	22.17
2019-04-17 03:00:00	0	42.59	20.67
2019-04-17 04:00:00	0	42.67	20.5
2019-04-17 05:00:00	0	45.34	21.42
2019-04-17 06:00:00	0	42.34	20.5
2019-04-17 07:00:00	0	42.5	20.5
2019-04-17 08:00:00	0	43.34	20.75
2019-04-17 09:00:00	0	44	21
2019-04-17 10:00:00	0	46.92	21.75
2019-04-17 11:00:00	0	46	22.17
2019-04-17 12:00:00	0	42.75	20.5
2019-04-17 13:00:00	0	44.5	21
2019-04-17 14:00:00	0	44.25	20.75
2019-04-17 15:00:00	0	42.92	20.5
2019-04-17 16:00:00	0	44.42	21.08
2019-04-17 17:00:00	0	42.5	20.5
2019-04-17 18:00:00	0	43.59	20.75
2019-04-17 19:00:00	0	42.59	20.5
2019-04-17 20:00:00	0	43.5	20.58
2019-04-17 21:00:00	0	42.84	20.67
2019-04-17 22:00:00	0	42.5	20.5
2019-04-17 23:00:00	0	43.33	20.75
2019-04-18 00:00:00	0	41.89	20.33
2019-04-18 01:00:00	0	42.92	20.5
2019-04-18 02:00:00	0	46.25	21.84
2019-04-18 03:00:00	0	46.59	22.67
2019-04-18 04:00:00	0	43.59	20.58
2019-04-18 05:00:00	0	44.17	21.42
2019-04-18 06:00:00	0	42.84	20.5
2019-04-18 07:00:00	0	43.42	20.75
2019-04-18 08:00:00	0	43.25	20.75
2019-04-18 09:00:00	0	42.84	20.5
2019-04-18 10:00:00	0	47.58	22.75
2019-04-18 11:00:00	0	47.09	22.75
2019-04-18 12:00:00	0	45.58	21.75
2019-04-18 13:00:00	0	42.75	20.5
2019-04-18 14:00:00	0	43.08	20.58
2019-04-18 15:00:00	0	43.5	20.75
2019-04-18 16:00:00	0	42.58	20.5
2019-04-18 17:00:00	0	43.42	20.67
2019-04-18 18:00:00	0	43.25	20.75
2019-04-18 19:00:00	0	43.75	20.92
2019-04-18 20:00:00	0	45.17	21.34
2019-04-18 21:00:00	0	42.58	20.5
2019-04-18 22:00:00	0	43.5	20.58
2019-04-18 23:00:00	0	42.84	20.67
2019-04-19 00:00:00	0	43.45	20.56
2019-04-19 01:00:00	0	44.25	20.75
2019-04-19 02:00:00	0	45.75	21.75
2019-04-19 03:00:00	0	47.08	22.5
2019-04-19 04:00:00	0	44.92	21.33
2019-04-19 05:00:00	0	44.75	21.5
2019-04-19 06:00:00	0	44.67	20.67
2019-04-19 07:00:00	0	42.84	20.67
2019-04-19 08:00:00	0	42.59	20.5
2019-04-19 09:00:00	0	44	20.83
2019-04-19 10:00:00	0	46.34	22.17
2019-04-19 11:00:00	0	47.17	22.75
2019-04-19 12:00:00	0	46.58	22.33
2019-04-19 13:00:00	0	42.34	20.5
2019-04-19 14:00:00	0	43.34	20.75
2019-04-19 15:00:00	0	43.5	20.75
2019-04-19 16:00:00	0	42.5	20.5
2019-04-19 17:00:00	0	43.34	20.5
2019-04-19 18:00:00	0	42.84	20.58
2019-04-19 19:00:00	0	43.67	20.75
2019-04-19 20:00:00	0	44.5	20.83
2019-04-19 21:00:00	0	42.59	20.5
2019-04-19 22:00:00	0	43.5	20.67
2019-04-19 23:00:00	0	42.59	20.5
2019-04-20 00:00:00	0	43.45	20.67
2019-04-20 01:00:00	0	45.09	21.17
2019-04-20 02:00:00	0	44.75	21.25
2019-04-20 03:00:00	0	46.67	22.25
2019-04-20 04:00:00	0	44.5	21.58
2019-04-20 05:00:00	0	45.17	21.33
2019-04-20 06:00:00	0	43.75	20.75
2019-04-20 07:00:00	0	42.59	20.5
2019-04-20 08:00:00	0	43.84	20.75
2019-04-20 09:00:00	0	44.92	21.33
2019-04-20 10:00:00	0	45.84	21.58
2019-04-20 11:00:00	0	46.67	21.92
2019-04-20 12:00:00	0	46.25	22.34
2019-04-20 13:00:00	0	45.58	21.5
2019-04-20 14:00:00	0	42.59	20.58
2019-04-20 15:00:00	0	43.17	20.58
2019-04-20 16:00:00	0	43.34	20.67
2019-04-20 17:00:00	0	42.34	20.5
2019-04-20 18:00:00	0	44.17	20.92
2019-04-20 19:00:00	0	44.59	21.08
2019-04-20 20:00:00	0	44.75	21.08
2019-04-20 21:00:00	0	45.67	21.67
2019-04-20 22:00:00	0	42.59	20.5
2019-04-20 23:00:00	0	43.5	20.75
2019-04-21 00:00:00	0	42.11	20.33
2019-04-21 01:00:00	0	43.09	20.5
2019-04-21 02:00:00	0	44.17	21
2019-04-21 03:00:00	0	45.75	21.5
2019-04-21 04:00:00	0	46.67	21.67
2019-04-21 05:00:00	0	42.59	20.5
2019-04-21 06:00:00	0	44.67	20.67
2019-04-21 07:00:00	0	42.5	20.67
2019-04-21 08:00:00	0	43.25	20.58
2019-04-21 09:00:00	0	45.17	21.25
2019-04-21 10:00:00	0	44.09	20.92
2019-04-21 11:00:00	0	47.17	22.33
2019-04-21 12:00:00	0	45.92	21.83
2019-04-21 13:00:00	0	44.25	21.17
2019-04-21 14:00:00	0	43.5	20.75
2019-04-21 15:00:00	0	44.84	21.42
2019-04-21 16:00:00	0	43.42	20.67
2019-04-21 17:00:00	0	42.25	20.58
2019-04-21 18:00:00	0	43.34	20.58
2019-04-21 19:00:00	0	44.67	20.83
2019-04-21 20:00:00	0	43.75	20.92
2019-04-21 21:00:00	0	43.67	20.58
2019-04-21 22:00:00	0	43.34	20.59
2019-04-21 23:00:00	0	42.34	20.34
2019-04-22 00:00:00	0	42.89	20.56
2019-04-22 01:00:00	0	42.59	20.5
2019-04-22 02:00:00	0	43.75	20.5
2019-04-22 03:00:00	0	44.58	20.75
2019-04-22 04:00:00	0	44	21
2019-04-22 05:00:00	0	44.42	20.92
2019-04-22 06:00:00	0	44.33	21.17
2019-04-22 07:00:00	0	44.08	21.17
2019-04-22 08:00:00	0	43.42	20.75
2019-04-22 09:00:00	0	44.59	21.42
2019-04-22 10:00:00	0	45.42	21.67
2019-04-22 11:00:00	0	46.83	22.17
2019-04-22 12:00:00	0	43.59	20.75
2019-04-22 13:00:00	0	46.25	21.84
2019-04-22 14:00:00	0	42.25	20.58
2019-04-22 15:00:00	0	43	20.58
2019-04-22 16:00:00	0	43.42	20.67
2019-04-22 17:00:00	0	42.34	20.5
2019-04-22 18:00:00	0	44.17	20.83
2019-04-22 19:00:00	0	42.25	20.5
2019-04-22 20:00:00	0	42.84	20.5
2019-04-22 21:00:00	0	47.67	22.58
2019-04-22 22:00:00	0	42.33	20.5
2019-04-22 23:00:00	0	43.17	20.67
2019-04-23 00:00:00	0	41.78	20.44
2019-04-23 01:00:00	0	42.33	20.5
2019-04-23 02:00:00	0	46.59	21.92
2019-04-23 03:00:00	0	43.75	20.75
2019-04-23 04:00:00	0	44.92	21
2019-04-23 05:00:00	0	43.33	21.17
2019-04-23 06:00:00	0	42.33	20.5
2019-04-23 07:00:00	0	43.42	20.75
2019-04-23 08:00:00	0	42.33	20.5
2019-04-23 09:00:00	0	44.42	21
2019-04-23 10:00:00	0	46.42	22.5
2019-04-23 11:00:00	0	45.84	21.92
2019-04-23 12:00:00	0	42.25	20.5
2019-04-23 13:00:00	0	44.17	20.83
2019-04-23 14:00:00	0	42.34	20.42
2019-04-23 15:00:00	0	44	20.92
2019-04-23 16:00:00	0	43.5	20.75
2019-04-23 17:00:00	0	42.34	20.34
2019-04-23 18:00:00	0	45.17	21.08
2019-04-23 19:00:00	0	42.34	20.5
2019-04-23 20:00:00	0	45.25	21.25
2019-04-23 21:00:00	0	46.09	21.5
2019-04-23 22:00:00	0	42.34	20.42
2019-04-23 23:00:00	0	43.5	20.75
2019-04-24 00:00:00	0	42.11	20.33
2019-04-24 01:00:00	0	42.59	20.42
2019-04-24 02:00:00	0	46.84	21.75
2019-04-24 03:00:00	0	43.5	21.08
2019-04-24 04:00:00	0	43.59	20.67
2019-04-24 05:00:00	0	44.25	21.17
2019-04-24 06:00:00	0	42.25	20.5
2019-04-24 07:00:00	0	44.5	21
2019-04-24 08:00:00	0	43.34	20.67
2019-04-24 09:00:00	0	44	20.84
2019-04-24 10:00:00	0	47.25	22.42
2019-04-24 11:00:00	0	46.42	22.5
2019-04-24 12:00:00	0	42.5	20.5
2019-04-24 13:00:00	0	45	21.17
2019-04-24 14:00:00	0	43.5	20.75
2019-04-24 15:00:00	0	43.09	20.5
2019-04-24 16:00:00	0	44.92	21.33
2019-04-24 17:00:00	0	42.5	20.5
2019-04-24 18:00:00	0	43.59	20.75
2019-04-24 19:00:00	0	42.59	20.5
2019-04-24 20:00:00	0	42.58	20.5
2019-04-24 21:00:00	0	43.5	20.67
2019-04-24 22:00:00	0	42.5	20.58
2019-04-24 23:00:00	0	42.42	20.5
2019-04-25 00:00:00	0	43.11	20.67
2019-04-25 01:00:00	0	43.42	21
2019-04-25 02:00:00	0	46.25	21.75
2019-04-25 03:00:00	0	46.59	22.59
2019-04-25 04:00:00	0	42.5	20.5
2019-04-25 05:00:00	0	43.83	21
2019-04-25 06:00:00	0	44.17	20.83
2019-04-25 07:00:00	0	42.25	20.5
2019-04-25 08:00:00	0	42.84	20.5
2019-04-25 09:00:00	0	44.17	20.92
2019-04-25 10:00:00	0	45.84	21.75
2019-04-25 11:00:00	0	48.17	22.92
2019-04-25 12:00:00	0	45.17	21.75
2019-04-25 13:00:00	0	42.5	20.5
2019-04-25 14:00:00	0	44.17	20.83
2019-04-25 15:00:00	0	42.84	20.5
2019-04-25 16:00:00	0	42.59	20.5
2019-04-25 17:00:00	0	43.42	20.75
2019-04-25 18:00:00	0	42.84	20.5
2019-04-25 19:00:00	0	45.09	21.33
2019-04-25 20:00:00	0	44.25	21.17
2019-04-25 21:00:00	0	43.17	20.67
2019-04-25 22:00:00	0	42.42	20.58
2019-04-25 23:00:00	0	42.33	20.5
2019-04-26 00:00:00	0	43	20.67
2019-04-26 01:00:00	0	42.83	20.75
2019-04-26 02:00:00	0	46.67	21.92
2019-04-26 03:00:00	0	47.25	22.83
2019-04-26 04:00:00	0	44.75	21.5
2019-04-26 05:00:00	0	46.5	22
2019-04-26 06:00:00	0	43.5	20.92
2019-04-26 07:00:00	0	43.5	20.75
2019-04-26 08:00:00	0	42.42	20.5
2019-04-26 09:00:00	0	42.92	20.5
2019-04-26 10:00:00	0	47.42	22.42
2019-04-26 11:00:00	0	47.34	22.92
2019-04-26 12:00:00	0	46.92	22.34
2019-04-26 13:00:00	0	42.84	20.83
2019-04-26 14:00:00	0	43.17	20.75
2019-04-26 15:00:00	0	43.34	20.75
2019-04-26 16:00:00	0	42.5	20.5
2019-04-26 17:00:00	0	43.34	20.67
2019-04-26 18:00:00	0	42.34	20.5
2019-04-26 19:00:00	0	44.17	21
2019-04-26 20:00:00	0	44.5	20.92
2019-04-26 21:00:00	0	43	20.59
2019-04-26 22:00:00	0	43.34	20.5
2019-04-26 23:00:00	0	42.34	20.58
2019-04-27 00:00:00	0	43.11	20.56
2019-04-27 01:00:00	0	45.08	20.92
2019-04-27 02:00:00	0	45.25	21.58
2019-04-27 03:00:00	0	46.25	22.25
2019-04-27 04:00:00	0	46.5	22.09
2019-04-27 05:00:00	0	45.17	21.09
2019-04-27 06:00:00	0	43.5	20.59
2019-04-27 07:00:00	0	42.34	20.58
2019-04-27 08:00:00	0	43.75	21
2019-04-27 09:00:00	0	45.5	21.09
2019-04-27 10:00:00	0	45.42	21.25
2019-04-27 11:00:00	0	47.17	22.08
2019-04-27 12:00:00	0	47.09	22.92
2019-04-27 13:00:00	0	44.67	21.5
2019-04-27 14:00:00	0	43.25	20.75
2019-04-27 15:00:00	0	44.25	21.09
2019-04-27 16:00:00	0	42.42	20.5
2019-04-27 17:00:00	0	43.42	20.75
2019-04-27 18:00:00	0	43	20.67
2019-04-27 19:00:00	0	44.92	21.09
2019-04-27 20:00:00	0	45.25	21.75
2019-04-27 21:00:00	0	45.75	21.75
2019-04-27 22:00:00	0	43.42	20.67
2019-04-27 23:00:00	0	42.25	20.58
2019-04-28 00:00:00	0	43.45	20.56
2019-04-28 01:00:00	0	43.92	20.75
2019-04-28 02:00:00	0	44.25	20.75
2019-04-28 03:00:00	0	46.25	21.83
2019-04-28 04:00:00	0	46.17	21.75
2019-04-28 05:00:00	0	43.09	20.75
2019-04-28 06:00:00	0	44.67	20.92
2019-04-28 07:00:00	0	43.34	20.75
2019-04-28 08:00:00	0	43.5	20.75
2019-04-28 09:00:00	0	45.17	21.25
2019-04-28 10:00:00	0	44.09	21.34
2019-04-28 11:00:00	0	46.75	22.5
2019-04-28 12:00:00	0	46.25	21.58
2019-04-28 13:00:00	0	45.42	21.92
2019-04-28 14:00:00	0	42.5	20.5
2019-04-28 15:00:00	0	44.75	21.17
2019-04-28 16:00:00	0	42.58	20.5
2019-04-28 17:00:00	0	43.17	20.58
2019-04-28 18:00:00	0	43.25	20.84
2019-04-28 19:00:00	0	43.09	20.75
2019-04-28 20:00:00	0	45.59	21.58
2019-04-28 21:00:00	0	44.67	21.5
2019-04-28 22:00:00	0	42.33	20.5
2019-04-28 23:00:00	0	43.5	20.75
2019-04-29 00:00:00	0	43.11	20.56
2019-04-29 01:00:00	0	43.5	20.67
2019-04-29 02:00:00	0	44.67	21.5
2019-04-29 03:00:00	0	44.67	21.42
2019-04-29 04:00:00	0	45.67	21.67
2019-04-29 05:00:00	0	43	20.67
2019-04-29 06:00:00	0	44.33	21.17
2019-04-29 07:00:00	0	45.67	21.33
2019-04-29 08:00:00	0	42.84	20.5
2019-04-29 09:00:00	0	44.84	21.08
2019-04-29 10:00:00	0	46.67	21.92
2019-04-29 11:00:00	0	45.34	21.75
2019-04-29 12:00:00	0	44.09	20.75
2019-04-29 13:00:00	0	46.58	21.92
2019-04-29 14:00:00	0	42.34	20.42
2019-04-29 15:00:00	0	44.25	20.67
2019-04-29 16:00:00	0	42.59	20.58
2019-04-29 17:00:00	0	42.59	20.42
2019-04-29 18:00:00	0	44.25	20.83
2019-04-29 19:00:00	0	42.34	20.5
2019-04-29 20:00:00	0	43.75	20.75
2019-04-29 21:00:00	0	45.92	21.67
2019-04-29 22:00:00	0	42.92	20.75
2019-04-29 23:00:00	0	43.34	20.75
2019-04-30 00:00:00	0	43.45	20.67
2019-04-30 01:00:00	0	43.75	20.75
2019-04-30 02:00:00	0	45.5	21.42
2019-04-30 03:00:00	0	44.17	21
2019-04-30 04:00:00	0	44.59	20.92
2019-04-30 05:00:00	0	44.5	21.42
2019-04-30 06:00:00	0	43.42	20.67
2019-04-30 07:00:00	0	42.25	20.5
2019-04-30 08:00:00	0	42.25	20.42
2019-04-30 09:00:00	0	44.75	20.83
2019-04-30 10:00:00	0	46.34	22.33
2019-04-30 11:00:00	0	47.34	22.17
2019-04-30 12:00:00	0	42.5	20.67
2019-04-30 13:00:00	0	43.59	20.92
2019-04-30 14:00:00	0	43.17	20.67
2019-04-30 15:00:00	0	43.75	20.92
2019-04-30 16:00:00	0	43	20.84
2019-04-30 17:00:00	0	43.5	20.75
2019-04-30 18:00:00	0	43.75	20.83
2019-04-30 19:00:00	0	43.17	20.75
2019-04-30 20:00:00	0	45.17	21.42
2019-04-30 21:00:00	0	45.25	21.58
2019-04-30 22:00:00	0	43.92	21
2019-04-30 23:00:00	0	42.25	20.5
2019-05-01 00:00:00	0	43.11	20.56

[truncated: 29 more sheets: PM 07190 01, PM 07190 04, PM 07210 04, PM 07210 05, PM 07220 02, PM 07220 03, PM 07220 04, PM 07230 01, PM 07230 011, PM 07230 03, PM 07230 04, PM 07230 41, PM 09030 01, PM 09030 03, PM 09060 02, PM 09060 04, PM 09070 01, PM 09070 04, PM 09090 02, PM 09090 03 …]
