# Supplementary material for: Traffic light optimization using non-dominated sorting genetic algorithm (NSGA2)
Source: Sci Rep. 2023 Sep 20;13:15550. doi: 10.1038/s41598-023-38884-2 (PMC10511403; doi:10.1038/s41598-023-38884-2)
Supplement: Supplementary file 1 — Supplementary Information. [file 41598_2023_38884_MOESM1_ESM.zip › dadosBHTrans/dados BHTrans 2019/xls/Savassi.xls]

## Sheet: PM 07140 01
Data/Hora	Intensidade(carros/hora)	Ocupacao(%)	Carga(%)
2019-04-01 00:00:00	21	0	0
2019-04-01 01:00:00	11	0	0.33
2019-04-01 02:00:00	13	0	0.42
2019-04-01 03:00:00	4	0	0.17
2019-04-01 04:00:00	9	0	0.33
2019-04-01 05:00:00	19	0	0.34
2019-04-01 06:00:00	224	1	10
2019-04-01 07:00:00	712	5.17	38.83
2019-04-01 08:00:00	657	5.25	36.25
2019-04-01 09:00:00	677	6.08	37.92
2019-04-01 10:00:00	624	5.75	35.25
2019-04-01 11:00:00	631	6.17	34.42
2019-04-01 12:00:00	680	7.42	39.25
2019-04-01 13:00:00	730	5.75	40.58
2019-04-01 14:00:00	688	5.25	38.25
2019-04-01 15:00:00	600	4.09	33.42
2019-04-01 16:00:00	648	4.83	35.42
2019-04-01 17:00:00	929	8.17	51.75
2019-04-01 18:00:00	940	14.5	55.34
2019-04-01 19:00:00	736	8.58	43
2019-04-01 20:00:00	411	1.92	23
2019-04-01 21:00:00	298	1.59	16.09
2019-04-01 22:00:00	329	1.67	18.08
2019-04-01 23:00:00	55	0	2.42
2019-04-02 00:00:00	43	0	1.22
2019-04-02 01:00:00	16	0	0.25
2019-04-02 02:00:00	7	0	0.08
2019-04-02 03:00:00	3	0	0.42
2019-04-02 04:00:00	4	0	0.08
2019-04-02 05:00:00	33	0	0.92
2019-04-02 06:00:00	225	1.08	9.92
2019-04-02 07:00:00	664	5.58	37.09
2019-04-02 08:00:00	672	6.33	36.92
2019-04-02 09:00:00	706	6.58	39.75
2019-04-02 10:00:00	648	6.25	36.75
2019-04-02 11:00:00	676	8.25	38.17
2019-04-02 12:00:00	759	9.59	43.42
2019-04-02 13:00:00	759	6.5	42.59
2019-04-02 14:00:00	667	5.17	37.75
2019-04-02 15:00:00	732	5.33	40.34
2019-04-02 16:00:00	781	6.09	43.17
2019-04-02 17:00:00	951	9.42	53.25
2019-04-02 18:00:00	999	24.17	60.5
2019-04-02 19:00:00	746	12.83	44.75
2019-04-02 20:00:00	413	3.25	23.67
2019-04-02 21:00:00	316	1.83	17.34
2019-04-02 22:00:00	313	1.83	17.09
2019-04-02 23:00:00	68	0.08	2.84
2019-04-03 00:00:00	48	0	1.89
2019-04-03 01:00:00	11	0	0.5
2019-04-03 02:00:00	7	0	0.5
2019-04-03 03:00:00	3	0	0.17
2019-04-03 04:00:00	8	0	0.25
2019-04-03 05:00:00	27	0	0.5
2019-04-03 06:00:00	225	1.25	10.17
2019-04-03 07:00:00	683	6.17	38.08
2019-04-03 08:00:00	657	6.25	36.42
2019-04-03 09:00:00	702	7.42	40.08
2019-04-03 10:00:00	627	7.17	35.83
2019-04-03 11:00:00	633	7.92	35.09
2019-04-03 12:00:00	762	7.5	42.75
2019-04-03 13:00:00	724	6.33	41.34
2019-04-03 14:00:00	628	5.08	34.5
2019-04-03 15:00:00	686	4.75	38.17
2019-04-03 16:00:00	692	5.25	38.33
2019-04-03 17:00:00	922	7.83	52.34
2019-04-03 18:00:00	961	17.5	55.17
2019-04-03 19:00:00	725	7.08	42.42
2019-04-03 20:00:00	398	2.58	22
2019-04-03 21:00:00	304	1.67	16.33
2019-04-03 22:00:00	298	1.42	16.25
2019-04-03 23:00:00	91	0	4.67
2019-04-04 00:00:00	64	0	2.67
2019-04-04 01:00:00	12	0	0.42
2019-04-04 02:00:00	6	0	0.17
2019-04-04 03:00:00	3	0	0.08
2019-04-04 04:00:00	4	0	0.08
2019-04-04 05:00:00	21	0	0.67
2019-04-04 06:00:00	242	1.17	10.67
2019-04-04 07:00:00	664	5	37.17
2019-04-04 08:00:00	691	6.75	38.67
2019-04-04 09:00:00	664	5.92	37.25
2019-04-04 10:00:00	605	4.75	33.5
2019-04-04 11:00:00	653	8.25	36.08
2019-04-04 12:00:00	781	9.67	45.33
2019-04-04 13:00:00	740	6.58	41.25
2019-04-04 14:00:00	631	5.34	35.83
2019-04-04 15:00:00	694	8.5	39.17
2019-04-04 16:00:00	697	5.5	39.17
2019-04-04 17:00:00	936	10	51.67
2019-04-04 18:00:00	1047	26.92	63.59
2019-04-04 19:00:00	714	7.42	41.34
2019-04-04 20:00:00	492	3.5	27
2019-04-04 21:00:00	330	1.67	18.33
2019-04-04 22:00:00	332	2.75	18.33
2019-04-04 23:00:00	110	0.17	5.33
2019-04-05 00:00:00	73	0	3.22
2019-04-05 01:00:00	24	0	0.42
2019-04-05 02:00:00	10	0	0.58
2019-04-05 03:00:00	5	0	0.33
2019-04-05 04:00:00	14	0	0.58
2019-04-05 05:00:00	28	0	0.58
2019-04-05 06:00:00	262	1.33	11.59
2019-04-05 07:00:00	719	5.5	39.58
2019-04-05 08:00:00	699	7.75	39.84
2019-04-05 09:00:00	726	7.17	41.08
2019-04-05 10:00:00	690	7.67	39.25
2019-04-05 11:00:00	671	6.75	37.25
2019-04-05 12:00:00	851	22.5	51.08
2019-04-05 13:00:00	751	5.92	42.59
2019-04-05 14:00:00	679	4.67	37.5
2019-04-05 15:00:00	738	7.92	42
2019-04-05 16:00:00	786	7.08	43.75
2019-04-05 17:00:00	931	9	52.33
2019-04-05 18:00:00	969	17.42	57.42
2019-04-05 19:00:00	633	5.08	36.17
2019-04-05 20:00:00	439	3	24.25
2019-04-05 21:00:00	330	2.42	18.17
2019-04-05 22:00:00	364	2.17	19.58
2019-04-05 23:00:00	165	0.42	8.67
2019-04-06 00:00:00	132	0	6.22
2019-04-06 01:00:00	145	0.17	7.42
2019-04-06 02:00:00	75	0	3.42
2019-04-06 03:00:00	57	0	2.25
2019-04-06 04:00:00	48	0	1.58
2019-04-06 05:00:00	39	0	1
2019-04-06 06:00:00	74	0.08	3.09
2019-04-06 07:00:00	310	2.42	15.33
2019-04-06 08:00:00	374	2.67	20.17
2019-04-06 09:00:00	563	5.67	30.42
2019-04-06 10:00:00	482	3.83	26.92
2019-04-06 11:00:00	469	3.5	25.42
2019-04-06 12:00:00	602	6.59	33.75
2019-04-06 13:00:00	509	3.58	28.42
2019-04-06 14:00:00	392	2.5	21.5
2019-04-06 15:00:00	322	1.75	17.08
2019-04-06 16:00:00	316	1.58	17
2019-04-06 17:00:00	307	1.58	16.42
2019-04-06 18:00:00	328	1.67	17.5
2019-04-06 19:00:00	334	1.75	17.5
2019-04-06 20:00:00	322	2	17.17
2019-04-06 21:00:00	282	1.25	15.08
2019-04-06 22:00:00	205	0.75	11
2019-04-06 23:00:00	204	0.42	10.59
2019-04-07 00:00:00	132	0.11	6.89
2019-04-07 01:00:00	146	0.33	7.58
2019-04-07 02:00:00	88	0.17	4.17
2019-04-07 03:00:00	52	0	2.17
2019-04-07 04:00:00	52	0	1.67
2019-04-07 05:00:00	37	0	1.17
2019-04-07 06:00:00	52	0	1.83
2019-04-07 07:00:00	61	0	2.33
2019-04-07 08:00:00	84	0.17	3.5
2019-04-07 09:00:00	168	0.67	8.25
2019-04-07 10:00:00	244	1.25	12.42
2019-04-07 11:00:00	336	2.08	17.67
2019-04-07 12:00:00	402	2.67	21.5
2019-04-07 13:00:00	328	1.75	17.92
2019-04-07 14:00:00	231	0.75	12.5
2019-04-07 15:00:00	233	0.92	12
2019-04-07 16:00:00	209	0.5	10.67
2019-04-07 17:00:00	203	0.67	10.58
2019-04-07 18:00:00	212	0.84	11.17
2019-04-07 19:00:00	212	0.67	11.08
2019-04-07 20:00:00	183	0.59	9.5
2019-04-07 21:00:00	175	0.58	8.83
2019-04-07 22:00:00	81	0	3.84
2019-04-07 23:00:00	51	0	1.75
2019-04-08 00:00:00	23	0	0.55
2019-04-08 01:00:00	9	0	0.33
2019-04-08 02:00:00	6	0	0.33
2019-04-08 03:00:00	8	0	0.5
2019-04-08 04:00:00	4	0	0.25
2019-04-08 05:00:00	25	0	0.58
2019-04-08 06:00:00	233	1.09	10.25
2019-04-08 07:00:00	672	5.17	37.17
2019-04-08 08:00:00	655	6	36.59
2019-04-08 09:00:00	672	5.75	38.09
2019-04-08 10:00:00	543	4.17	30.5
2019-04-08 11:00:00	680	6.67	36.83
2019-04-08 12:00:00	701	8.25	40.5
2019-04-08 13:00:00	674	5	36.67
2019-04-08 14:00:00	629	5.25	35.83
2019-04-08 15:00:00	642	4.59	35.5
2019-04-08 16:00:00	686	5.42	37.34
2019-04-08 17:00:00	916	13.83	52.25
2019-04-08 18:00:00	971	21.92	57.75
2019-04-08 19:00:00	713	8.58	42.42
2019-04-08 20:00:00	379	2.83	21.09
2019-04-08 21:00:00	331	2	17.42
2019-04-08 22:00:00	319	1.84	17.75
2019-04-08 23:00:00	39	0	2.08
2019-04-09 00:00:00	20	0	0.44
2019-04-09 01:00:00	12	0	0.33
2019-04-09 02:00:00	7	0	0.17
2019-04-09 03:00:00	5	0	0.25
2019-04-09 04:00:00	7	0	0.5
2019-04-09 05:00:00	29	0	0.67
2019-04-09 06:00:00	223	1.25	10.17
2019-04-09 07:00:00	647	4.75	35.08
2019-04-09 08:00:00	622	5.09	33.83
2019-04-09 09:00:00	694	5.58	39.59
2019-04-09 10:00:00	671	6.34	37.42
2019-04-09 11:00:00	595	5	33.33
2019-04-09 12:00:00	684	5.92	38.58
2019-04-09 13:00:00	720	6.17	39.5
2019-04-09 14:00:00	667	5	37.83
2019-04-09 15:00:00	699	5.33	38.42
2019-04-09 16:00:00	725	5	40.25
2019-04-09 17:00:00	847	7.5	47.17
2019-04-09 18:00:00	925	13.42	53.25
2019-04-09 19:00:00	605	6.42	35.42
2019-04-09 20:00:00	402	2.83	22.33
2019-04-09 21:00:00	260	1.25	14.25
2019-04-09 22:00:00	302	1.58	16.5
2019-04-09 23:00:00	55	0	2.42
2019-04-10 00:00:00	59	0	2.11
2019-04-10 01:00:00	19	0	0.17
2019-04-10 02:00:00	5	0	0.17
2019-04-10 03:00:00	9	0	0.42
2019-04-10 04:00:00	4	0	0.25
2019-04-10 05:00:00	31	0	0.58
2019-04-10 06:00:00	235	1.17	10.17
2019-04-10 07:00:00	714	5.75	39.33
2019-04-10 08:00:00	645	5.75	35.92
2019-04-10 09:00:00	679	6.67	38.08
2019-04-10 10:00:00	660	7	37.59
2019-04-10 11:00:00	633	7.67	35.75
2019-04-10 12:00:00	672	6.75	38
2019-04-10 13:00:00	727	5.67	40.08
2019-04-10 14:00:00	684	6.42	38.83
2019-04-10 15:00:00	678	5.17	38.17
2019-04-10 16:00:00	690	5.59	38.08
2019-04-10 17:00:00	868	7	47.25
2019-04-10 18:00:00	985	14	56.25
2019-04-10 19:00:00	695	5.92	41.09
2019-04-10 20:00:00	364	2.17	20.5
2019-04-10 21:00:00	273	1.25	14.17
2019-04-10 22:00:00	298	2.25	17.17
2019-04-10 23:00:00	71	0.08	3.34
2019-04-11 00:00:00	63	0	2.44
2019-04-11 01:00:00	13	0	0
2019-04-11 02:00:00	12	0	0.42
2019-04-11 03:00:00	6	0	0.33
2019-04-11 04:00:00	15	0	0.42
2019-04-11 05:00:00	23	0	0.5
2019-04-11 06:00:00	220	1.08	9.5
2019-04-11 07:00:00	634	4.83	34.34
2019-04-11 08:00:00	614	5.75	34.75
2019-04-11 09:00:00	710	6.67	39.75
2019-04-11 10:00:00	627	6.08	35.42
2019-04-11 11:00:00	598	5.34	32.92
2019-04-11 12:00:00	763	7.42	42.5
2019-04-11 13:00:00	709	5.67	39.58
2019-04-11 14:00:00	700	6	39.92
2019-04-11 15:00:00	646	4.84	35.83
2019-04-11 16:00:00	741	5.75	41
2019-04-11 17:00:00	866	7.17	48.58
2019-04-11 18:00:00	953	11.34	54
2019-04-11 19:00:00	668	5.92	38.5
2019-04-11 20:00:00	463	3.17	26.25
2019-04-11 21:00:00	330	2.08	17.92
2019-04-11 22:00:00	308	1.59	16.83
2019-04-11 23:00:00	109	0	5.5
2019-04-12 00:00:00	68	0	2.89
2019-04-12 01:00:00	36	0	1.08
2019-04-12 02:00:00	12	0	0.25
2019-04-12 03:00:00	8	0	0.33
2019-04-12 04:00:00	12	0	0.08
2019-04-12 05:00:00	38	0	0.83
2019-04-12 06:00:00	246	1.42	10.84
2019-04-12 07:00:00	682	5	38.17
2019-04-12 08:00:00	613	4.92	33.92
2019-04-12 09:00:00	706	9.17	40
2019-04-12 10:00:00	664	5.83	37.5
2019-04-12 11:00:00	686	8.5	38.17
2019-04-12 12:00:00	845	17.17	50.08
2019-04-12 13:00:00	685	5.34	39.17
2019-04-12 14:00:00	659	5	36.09
2019-04-12 15:00:00	702	5	38.75
2019-04-12 16:00:00	803	6.58	45.09
2019-04-12 17:00:00	942	8.67	53.25
2019-04-12 18:00:00	936	24.34	56.83
2019-04-12 19:00:00	628	4.83	35.67
2019-04-12 20:00:00	396	2.42	21.5
2019-04-12 21:00:00	354	2.08	19.17
2019-04-12 22:00:00	325	2.09	17.59
2019-04-12 23:00:00	162	0.42	8.5
2019-04-13 00:00:00	128	0.22	6.11
2019-04-13 01:00:00	95	0	4.34
2019-04-13 02:00:00	71	0	3.08
2019-04-13 03:00:00	48	0	1.5
2019-04-13 04:00:00	33	0	1
2019-04-13 05:00:00	21	0	0.25
2019-04-13 06:00:00	71	0	2.92
2019-04-13 07:00:00	240	1.58	11.67
2019-04-13 08:00:00	399	3.08	21.5
2019-04-13 09:00:00	464	4.58	25.58
2019-04-13 10:00:00	438	4.58	24.42
2019-04-13 11:00:00	497	5.33	26.83
2019-04-13 12:00:00	544	8	31.75
2019-04-13 13:00:00	463	3.58	25.08
2019-04-13 14:00:00	349	2.33	18.92
2019-04-13 15:00:00	319	1.58	17
2019-04-13 16:00:00	326	1.58	17.33
2019-04-13 17:00:00	302	1.5	16.25
2019-04-13 18:00:00	298	1.42	16
2019-04-13 19:00:00	269	1.33	14.09
2019-04-13 20:00:00	312	1.58	16.58
2019-04-13 21:00:00	279	1.17	15.17
2019-04-13 22:00:00	225	0.84	11.83
2019-04-13 23:00:00	186	0.5	9.58
2019-04-14 00:00:00	192	0.22	9.45
2019-04-14 01:00:00	167	0.17	8.42
2019-04-14 02:00:00	61	0	2.75
2019-04-14 03:00:00	52	0	1.75
2019-04-14 04:00:00	46	0	1.67
2019-04-14 05:00:00	32	0	0.83
2019-04-14 06:00:00	54	0	1.75
2019-04-14 07:00:00	101	0.08	4.5
2019-04-14 08:00:00	71	0.08	3.08
2019-04-14 09:00:00	116	0.08	5.42
2019-04-14 10:00:00	181	0.42	8.5
2019-04-14 11:00:00	287	1.42	15.09
2019-04-14 12:00:00	360	1.92	19.33
2019-04-14 13:00:00	345	1.84	18.59
2019-04-14 14:00:00	267	1.08	14.58
2019-04-14 15:00:00	206	0.58	10.59
2019-04-14 16:00:00	192	0.58	9.92
2019-04-14 17:00:00	180	0.5	9.5
2019-04-14 18:00:00	204	0.5	10.42
2019-04-14 19:00:00	207	0.58	10.5
2019-04-14 20:00:00	161	0.17	8.17
2019-04-14 21:00:00	159	0.42	8
2019-04-14 22:00:00	42	0	2.42
2019-04-14 23:00:00	40	0	1.17
2019-04-15 00:00:00	24	0	0.22
2019-04-15 01:00:00	9	0	0.17
2019-04-15 02:00:00	5	0	0.25
2019-04-15 03:00:00	7	0	0.17
2019-04-15 04:00:00	6	0	0.42
2019-04-15 05:00:00	27	0	0.58
2019-04-15 06:00:00	179	0.67	7.75
2019-04-15 07:00:00	601	4.09	32.5
2019-04-15 08:00:00	585	4	31.92
2019-04-15 09:00:00	635	5.17	35.33
2019-04-15 10:00:00	539	4	30.08
2019-04-15 11:00:00	554	5.5	30.5
2019-04-15 12:00:00	661	5.58	37.25
2019-04-15 13:00:00	665	5.75	36.75
2019-04-15 14:00:00	637	4.84	36.08
2019-04-15 15:00:00	605	3.92	33.25
2019-04-15 16:00:00	662	4.67	36
2019-04-15 17:00:00	910	10.59	50.42
2019-04-15 18:00:00	900	9.92	52.33
2019-04-15 19:00:00	770	6.25	43.67
2019-04-15 20:00:00	369	2.09	20.92
2019-04-15 21:00:00	222	0.75	11.83
2019-04-15 22:00:00	239	0.67	12.58
2019-04-15 23:00:00	49	0	2.42
2019-04-16 00:00:00	24	0	0.33
2019-04-16 01:00:00	13	0	0.08
2019-04-16 02:00:00	3	0	0.17
2019-04-16 03:00:00	4	0	0.08
2019-04-16 04:00:00	3	0.08	0.33
2019-04-16 05:00:00	28	0	0.58
2019-04-16 06:00:00	163	0.58	6.92
2019-04-16 07:00:00	561	4	30
2019-04-16 08:00:00	581	4.17	31.92
2019-04-16 09:00:00	643	5.08	35.58
2019-04-16 10:00:00	590	5.09	33.33
2019-04-16 11:00:00	580	5.83	32
2019-04-16 12:00:00	724	6.83	40.67
2019-04-16 13:00:00	699	5.17	39.25
2019-04-16 14:00:00	634	5.67	35.75
2019-04-16 15:00:00	682	4.92	37.42
2019-04-16 16:00:00	725	5.25	39.83
2019-04-16 17:00:00	923	10.17	52.17
2019-04-16 18:00:00	994	31.92	61.83
2019-04-16 19:00:00	576	3.92	33.5
2019-04-16 20:00:00	407	2.42	22.58
2019-04-16 21:00:00	252	0.92	13.67
2019-04-16 22:00:00	232	0.92	12.17
2019-04-16 23:00:00	72	0	3.58
2019-04-17 00:00:00	47	0	1.55
2019-04-17 01:00:00	22	0	0.25
2019-04-17 02:00:00	12	0	0.25
2019-04-17 03:00:00	7	0	0.17
2019-04-17 04:00:00	8	0	0.5
2019-04-17 05:00:00	23	0	0.42
2019-04-17 06:00:00	208	1	9.42
2019-04-17 07:00:00	581	4.25	31
2019-04-17 08:00:00	544	4.25	30.84
2019-04-17 09:00:00	603	4.92	32.92
2019-04-17 10:00:00	553	5.25	30.58
2019-04-17 11:00:00	599	6.42	33.42
2019-04-17 12:00:00	733	7.09	41.33
2019-04-17 13:00:00	728	5.92	40.75
2019-04-17 14:00:00	606	4.67	33.92
2019-04-17 15:00:00	640	4.67	34.17
2019-04-17 16:00:00	724	5.17	40.5
2019-04-17 17:00:00	883	7.92	49.42
2019-04-17 18:00:00	846	6.67	47.92
2019-04-17 19:00:00	587	3.92	33.33
2019-04-17 20:00:00	375	2	20.83
2019-04-17 21:00:00	239	0.84	12.67
2019-04-17 22:00:00	182	0.67	9.42
2019-04-17 23:00:00	106	0.08	5.17
2019-04-18 00:00:00	80	0	3.78
2019-04-18 01:00:00	26	0	0.84
2019-04-18 02:00:00	17	0	0.08
2019-04-18 03:00:00	9	0	0.34
2019-04-18 04:00:00	10	0	0.33
2019-04-18 05:00:00	27	0	0.83
2019-04-18 06:00:00	109	0.25	4.67
2019-04-18 07:00:00	356	2.25	18.17
2019-04-18 08:00:00	446	2.67	23.83
2019-04-18 09:00:00	572	4.17	31
2019-04-18 10:00:00	553	4.17	30.5
2019-04-18 11:00:00	541	4.92	30.25
2019-04-18 12:00:00	552	4.83	30.67
2019-04-18 13:00:00	554	5.42	30.25
2019-04-18 14:00:00	571	5.08	32
2019-04-18 15:00:00	586	4.17	32.17
2019-04-18 16:00:00	576	4	31.92
2019-04-18 17:00:00	583	4.25	32.17
2019-04-18 18:00:00	583	3.67	32.42
2019-04-18 19:00:00	417	2.09	22.83
2019-04-18 20:00:00	307	1.67	16.92
2019-04-18 21:00:00	218	0.67	11.08
2019-04-18 22:00:00	182	0.42	9.42
2019-04-18 23:00:00	137	0.17	7
2019-04-19 00:00:00	119	0.11	5.56
2019-04-19 01:00:00	79	0	3.25
2019-04-19 02:00:00	42	0	1.5
2019-04-19 03:00:00	21	0	0.33
2019-04-19 04:00:00	34	0	0.92
2019-04-19 05:00:00	35	0	0.92
2019-04-19 06:00:00	40	0	1.08
2019-04-19 07:00:00	255	1.17	12.59
2019-04-19 08:00:00	223	1	11.5
2019-04-19 09:00:00	158	0.58	8.75
2019-04-19 10:00:00	189	0.92	10.17
2019-04-19 11:00:00	191	0.92	9.92
2019-04-19 12:00:00	215	1.33	11.25
2019-04-19 13:00:00	212	0.75	11.17
2019-04-19 14:00:00	228	1.42	11.42
2019-04-19 15:00:00	286	1.5	15
2019-04-19 16:00:00	263	1.17	14.25
2019-04-19 17:00:00	202	0.67	10.75
2019-04-19 18:00:00	194	0.75	10.42
2019-04-19 19:00:00	254	1	13.5
2019-04-19 20:00:00	193	0.59	10.17
2019-04-19 21:00:00	164	0.17	8.17
2019-04-19 22:00:00	147	0.08	7.17
2019-04-19 23:00:00	113	0.08	5.67
2019-04-20 00:00:00	53	0	1.89
2019-04-20 01:00:00	28	0	0.67
2019-04-20 02:00:00	17	0	0.25
2019-04-20 03:00:00	14	0	0.17
2019-04-20 04:00:00	13	0	0.08
2019-04-20 05:00:00	15	0	0.59
2019-04-20 06:00:00	33	0	0.75
2019-04-20 07:00:00	122	2.67	8
2019-04-20 08:00:00	156	0.33	7.84
2019-04-20 09:00:00	225	1	11.83
2019-04-20 10:00:00	248	1.67	13.17
2019-04-20 11:00:00	264	1.42	13.75
2019-04-20 12:00:00	283	1.5	15
2019-04-20 13:00:00	271	1.25	14.17
2019-04-20 14:00:00	227	0.67	12
2019-04-20 15:00:00	202	0.67	10.83
2019-04-20 16:00:00	173	0.17	8.42
2019-04-20 17:00:00	151	0.17	7.75
2019-04-20 18:00:00	160	0.17	7.67
2019-04-20 19:00:00	233	0.75	12.25
2019-04-20 20:00:00	199	0.59	10.17
2019-04-20 21:00:00	180	0.33	9.17
2019-04-20 22:00:00	137	0.25	7
2019-04-20 23:00:00	114	0.17	5.42
2019-04-21 00:00:00	89	0.11	4.11
2019-04-21 01:00:00	70	0	3
2019-04-21 02:00:00	34	0	1.17
2019-04-21 03:00:00	36	0	0.92
2019-04-21 04:00:00	23	0	0.58
2019-04-21 05:00:00	23	0	0.42
2019-04-21 06:00:00	49	0	1.58
2019-04-21 07:00:00	56	0	2.17
2019-04-21 08:00:00	62	0	2.33
2019-04-21 09:00:00	135	0.17	6.08
2019-04-21 10:00:00	148	0	7.33
2019-04-21 11:00:00	198	0.67	10.09
2019-04-21 12:00:00	261	1	13.67
2019-04-21 13:00:00	256	1	13.75
2019-04-21 14:00:00	200	0.42	10.42
2019-04-21 15:00:00	164	0.33	8.5
2019-04-21 16:00:00	137	0.5	7.25
2019-04-21 17:00:00	199	0.5	9.84
2019-04-21 18:00:00	174	0.42	8.92
2019-04-21 19:00:00	186	0.5	9.67
2019-04-21 20:00:00	153	0.33	7.5
2019-04-21 21:00:00	144	0.25	7.42
2019-04-21 22:00:00	69	0	3
2019-04-21 23:00:00	62	0	2.34
2019-04-22 00:00:00	28	0	0.67
2019-04-22 01:00:00	12	0	0.33
2019-04-22 02:00:00	6	0	0.17
2019-04-22 03:00:00	6	0	0.25
2019-04-22 04:00:00	4	0	0.25
2019-04-22 05:00:00	30	0	0.58
2019-04-22 06:00:00	197	0.75	8.42
2019-04-22 07:00:00	663	4.75	36.84
2019-04-22 08:00:00	613	5.17	33.34
2019-04-22 09:00:00	642	9	37.42
2019-04-22 10:00:00	572	4.84	31.92
2019-04-22 11:00:00	599	5.58	32.84
2019-04-22 12:00:00	677	8.75	38.42
2019-04-22 13:00:00	696	5.75	38.92
2019-04-22 14:00:00	569	3.92	31.42
2019-04-22 15:00:00	623	4.42	34.67
2019-04-22 16:00:00	662	4.58	36
2019-04-22 17:00:00	880	7.33	48.58
2019-04-22 18:00:00	876	7.92	50.34
2019-04-22 19:00:00	651	4.84	37.42
2019-04-22 20:00:00	374	2.08	20.75
2019-04-22 21:00:00	240	1.17	12.5
2019-04-22 22:00:00	343	2	18.58
2019-04-22 23:00:00	50	0	2.5
2019-04-23 00:00:00	32	0	0.78
2019-04-23 01:00:00	12	0	0.17
2019-04-23 02:00:00	9	0	0.08
2019-04-23 03:00:00	7	0	0.25
2019-04-23 04:00:00	7	0	0.17
2019-04-23 05:00:00	25	0	0.67
2019-04-23 06:00:00	219	1.08	9.92
2019-04-23 07:00:00	657	5.09	36.08
2019-04-23 08:00:00	631	4.84	34.67
2019-04-23 09:00:00	673	6.17	38.17
2019-04-23 10:00:00	636	5.92	35.33
2019-04-23 11:00:00	624	7.5	34.67
2019-04-23 12:00:00	719	8	40.92
2019-04-23 13:00:00	739	6.33	41.5
2019-04-23 14:00:00	637	4.92	35.75
2019-04-23 15:00:00	664	5.25	37.17
2019-04-23 16:00:00	654	4.33	35.67
2019-04-23 17:00:00	949	10.08	52.5
2019-04-23 18:00:00	956	11.92	56.08
2019-04-23 19:00:00	612	4.75	35.17
2019-04-23 20:00:00	390	3.17	21.58
2019-04-23 21:00:00	263	1.33	14.42
2019-04-23 22:00:00	321	2.25	17.33
2019-04-23 23:00:00	60	0	2.67
2019-04-24 00:00:00	61	0	2.44
2019-04-24 01:00:00	22	0	0.25
2019-04-24 02:00:00	9	0	0.42
2019-04-24 03:00:00	6	0	0.25
2019-04-24 04:00:00	5	0	0.25
2019-04-24 05:00:00	29	0	0.33
2019-04-24 06:00:00	221	1	9.75
2019-04-24 07:00:00	699	6.42	38.59
2019-04-24 08:00:00	613	4.75	34.33
2019-04-24 09:00:00	662	8.08	37.25
2019-04-24 10:00:00	647	7.92	37.42
2019-04-24 11:00:00	641	7.5	35.59
2019-04-24 12:00:00	705	11	41.25
2019-04-24 13:00:00	727	6	40.33
2019-04-24 14:00:00	643	5.42	35.84
2019-04-24 15:00:00	672	5.67	37
2019-04-24 16:00:00	730	5.34	40.75
2019-04-24 17:00:00	850	7	47.84
2019-04-24 18:00:00	871	8.5	49
2019-04-24 19:00:00	710	7.09	41.42
2019-04-24 20:00:00	441	3	24.33
2019-04-24 21:00:00	314	1.83	16.92
2019-04-24 22:00:00	323	1.67	17.5
2019-04-24 23:00:00	108	0.17	5.5
2019-04-25 00:00:00	33	0	1
2019-04-25 01:00:00	15	0	0.5
2019-04-25 02:00:00	10	0	0.25
2019-04-25 03:00:00	27	0	0.42
2019-04-25 04:00:00	18	0	0.75
2019-04-25 05:00:00	34	0	0.84
2019-04-25 06:00:00	220	1	10
2019-04-25 07:00:00	652	5.58	35.83
2019-04-25 08:00:00	667	5.25	37.08
2019-04-25 09:00:00	720	8.92	40.5
2019-04-25 10:00:00	673	7.33	39
2019-04-25 11:00:00	657	7.42	36.83
2019-04-25 12:00:00	732	9.08	41.92
2019-04-25 13:00:00	696	6.17	38.09
2019-04-25 14:00:00	698	7	39.83
2019-04-25 15:00:00	717	6.08	39.84
2019-04-25 16:00:00	726	5.84	40.42
2019-04-25 17:00:00	1025	21.92	59.08
2019-04-25 18:00:00	933	28.09	58.67
2019-04-25 19:00:00	741	14.92	44.67
2019-04-25 20:00:00	470	3.42	26.34
2019-04-25 21:00:00	337	1.75	18.08
2019-04-25 22:00:00	298	1.5	16
2019-04-25 23:00:00	129	0.08	6.25
2019-04-26 00:00:00	81	0	3.78
2019-04-26 01:00:00	40	0	1.33
2019-04-26 02:00:00	12	0	0.5
2019-04-26 03:00:00	14	0	0.5
2019-04-26 04:00:00	11	0	0.42
2019-04-26 05:00:00	28	0	0.42
2019-04-26 06:00:00	247	1.33	10.84
2019-04-26 07:00:00	643	5.08	35.92
2019-04-26 08:00:00	664	5.83	36.59
2019-04-26 09:00:00	697	7.34	39.25
2019-04-26 10:00:00	703	12.25	41.75
2019-04-26 11:00:00	662	7.08	36.84
2019-04-26 12:00:00	854	19.17	51.09
2019-04-26 13:00:00	802	9.08	46.17
2019-04-26 14:00:00	732	6.17	40.83
2019-04-26 15:00:00	715	5.75	39.92
2019-04-26 16:00:00	769	5.92	43.25
2019-04-26 17:00:00	893	7.67	49.42
2019-04-26 18:00:00	946	22.33	57
2019-04-26 19:00:00	635	5	36.5
2019-04-26 20:00:00	392	2.42	22.17
2019-04-26 21:00:00	329	1.67	17.75
2019-04-26 22:00:00	370	2.75	20.08
2019-04-26 23:00:00	144	0.25	7.67
2019-04-27 00:00:00	125	0.11	6.22
2019-04-27 01:00:00	94	0	4.58
2019-04-27 02:00:00	51	0	1.92
2019-04-27 03:00:00	50	0	1.67
2019-04-27 04:00:00	39	0	1
2019-04-27 05:00:00	33	0	0.83
2019-04-27 06:00:00	58	0	1.92
2019-04-27 07:00:00	347	2.59	17
2019-04-27 08:00:00	454	5.17	25.59
2019-04-27 09:00:00	508	5.09	27.92
2019-04-27 10:00:00	530	9.34	31.42
2019-04-27 11:00:00	521	7.17	29.42
2019-04-27 12:00:00	588	5.75	32.67
2019-04-27 13:00:00	470	3.08	26.25
2019-04-27 14:00:00	355	2.09	19.25
2019-04-27 15:00:00	364	2	19.5
2019-04-27 16:00:00	354	2.08	19.33
2019-04-27 17:00:00	315	1.58	16.67
2019-04-27 18:00:00	276	1.08	15.09
2019-04-27 19:00:00	304	1.34	15.58
2019-04-27 20:00:00	298	1.5	15.67
2019-04-27 21:00:00	273	1.17	14.75
2019-04-27 22:00:00	212	0.75	11
2019-04-27 23:00:00	187	0.59	9.83
2019-04-28 00:00:00	143	0.22	7.22
2019-04-28 01:00:00	94	0	4.42
2019-04-28 02:00:00	81	0	3.33
2019-04-28 03:00:00	64	0	2.42
2019-04-28 04:00:00	45	0	1.5
2019-04-28 05:00:00	24	0	0.42
2019-04-28 06:00:00	59	0	2.09
2019-04-28 07:00:00	46	0	2
2019-04-28 08:00:00	84	0	3.5
2019-04-28 09:00:00	144	0.25	6.75
2019-04-28 10:00:00	184	0.33	9.5
2019-04-28 11:00:00	237	0.92	12.17
2019-04-28 12:00:00	379	2.25	19.67
2019-04-28 13:00:00	362	1.92	19.33
2019-04-28 14:00:00	225	0.83	12.58
2019-04-28 15:00:00	211	0.67	10.67
2019-04-28 16:00:00	189	0.59	9.75
2019-04-28 17:00:00	217	0.67	10.92
2019-04-28 18:00:00	272	1.08	14.25
2019-04-28 19:00:00	230	0.83	12.5
2019-04-28 20:00:00	177	0.34	8.75
2019-04-28 21:00:00	167	0.5	8.67
2019-04-28 22:00:00	63	0.08	3.08
2019-04-28 23:00:00	53	0	2
2019-04-29 00:00:00	39	0	1
2019-04-29 01:00:00	12	0	0.33
2019-04-29 02:00:00	3	0	0.17
2019-04-29 03:00:00	7	0	0.25
2019-04-29 04:00:00	14	0	0.25
2019-04-29 05:00:00	33	0	0.92
2019-04-29 06:00:00	225	1.17	9.67
2019-04-29 07:00:00	687	5.67	38.25
2019-04-29 08:00:00	693	7.5	38.83
2019-04-29 09:00:00	706	6.33	39.33
2019-04-29 10:00:00	607	7.42	34.75
2019-04-29 11:00:00	628	6.75	35
2019-04-29 12:00:00	710	11.25	41.58
2019-04-29 13:00:00	694	4.92	38.42
2019-04-29 14:00:00	627	5.17	34.67
2019-04-29 15:00:00	643	6.5	36.08
2019-04-29 16:00:00	675	5	37.17
2019-04-29 17:00:00	900	8.5	49.75
2019-04-29 18:00:00	1039	22.67	61.67
2019-04-29 19:00:00	693	5.92	41.17
2019-04-29 20:00:00	355	2	19.42
2019-04-29 21:00:00	299	1.42	15.67
2019-04-29 22:00:00	290	1.42	16
2019-04-29 23:00:00	51	0	2.17
2019-04-30 00:00:00	17	0	0.44
2019-04-30 01:00:00	21	0	0.08
2019-04-30 02:00:00	4	0	0.17
2019-04-30 03:00:00	5	0	0.17
2019-04-30 04:00:00	5	0	0.17
2019-04-30 05:00:00	28	0	0.58
2019-04-30 06:00:00	202	1	8.75
2019-04-30 07:00:00	679	5.25	36.75
2019-04-30 08:00:00	664	5.83	37.34
2019-04-30 09:00:00	678	8.25	38.5
2019-04-30 10:00:00	735	14.5	43.09
2019-04-30 11:00:00	615	8.5	35.17
2019-04-30 12:00:00	750	17	45.59
2019-04-30 13:00:00	750	6.5	41.75
2019-04-30 14:00:00	727	7.09	41.25
2019-04-30 15:00:00	753	8.08	42.42
2019-04-30 16:00:00	832	10.67	47.92
2019-04-30 17:00:00	878	8.67	49
2019-04-30 18:00:00	1006	25.67	60.67
2019-04-30 19:00:00	684	6.34	40.08
2019-04-30 20:00:00	482	3.08	26.83
2019-04-30 21:00:00	309	1.42	16.67
2019-04-30 22:00:00	332	1.83	18
2019-04-30 23:00:00	125	0.25	6.67
2019-05-01 00:00:00	108	0.11	5.11

## Sheet: PM 07140 05
Data/Hora	Intensidade(carros/hora)	Ocupacao(%)	Carga(%)
2019-04-01 00:00:00	0	3.45	1
2019-04-01 01:00:00	0	0.84	0
2019-04-01 02:00:00	0	0.17	0
2019-04-01 03:00:00	0	0.17	0
2019-04-01 04:00:00	0	1.08	0.08
2019-04-01 05:00:00	0	1.17	0.08
2019-04-01 06:00:00	0	2.34	0.67
2019-04-01 07:00:00	0	3.58	0.58
2019-04-01 08:00:00	0	1.75	0.33
2019-04-01 09:00:00	0	1.75	0.42
2019-04-01 10:00:00	0	0.84	0
2019-04-01 11:00:00	0	1.25	0
2019-04-01 12:00:00	0	0.59	0
2019-04-01 13:00:00	0	1.25	0
2019-04-01 14:00:00	0	0.84	0
2019-04-01 15:00:00	0	2.25	0.33
2019-04-01 16:00:00	0	1.67	0.25
2019-04-01 17:00:00	0	2.75	0.67
2019-04-01 18:00:00	0	3.09	0.42
2019-04-01 19:00:00	0	1.75	0.33
2019-04-01 20:00:00	0	2.67	0.5
2019-04-01 21:00:00	0	2.58	0.42
2019-04-01 22:00:00	0	1.34	0
2019-04-01 23:00:00	0	0.59	0
2019-04-02 00:00:00	0	1.56	0
2019-04-02 01:00:00	0	0.59	0
2019-04-02 02:00:00	0	0	0
2019-04-02 03:00:00	0	0	0
2019-04-02 04:00:00	0	0.5	0
2019-04-02 05:00:00	0	0.59	0
2019-04-02 06:00:00	0	1.84	0.17
2019-04-02 07:00:00	0	2.25	0.17
2019-04-02 08:00:00	0	1.17	0.17
2019-04-02 09:00:00	0	2.67	0.34
2019-04-02 10:00:00	0	0.59	0
2019-04-02 11:00:00	0	1.25	0
2019-04-02 12:00:00	0	0.5	0
2019-04-02 13:00:00	0	0.59	0
2019-04-02 14:00:00	0	1.25	0.25
2019-04-02 15:00:00	0	1.34	0
2019-04-02 16:00:00	0	1.25	0.17
2019-04-02 17:00:00	0	1.75	0.08
2019-04-02 18:00:00	0	1.34	0
2019-04-02 19:00:00	0	1.67	0.33
2019-04-02 20:00:00	0	1.75	0.33
2019-04-02 21:00:00	0	0.84	0
2019-04-02 22:00:00	0	0.75	0
2019-04-02 23:00:00	0	0.84	0
2019-04-03 00:00:00	0	2.67	0.44
2019-04-03 01:00:00	0	0.75	0
2019-04-03 02:00:00	0	0.92	0
2019-04-03 03:00:00	0	2.25	0.5
2019-04-03 04:00:00	0	2.34	0.67
2019-04-03 05:00:00	0	2.75	0.75
2019-04-03 06:00:00	0	2.34	0.58
2019-04-03 07:00:00	0	1.75	0.17
2019-04-03 08:00:00	0	2.59	0.42
2019-04-03 09:00:00	0	2.67	0.67
2019-04-03 10:00:00	0	2.25	0.33
2019-04-03 11:00:00	0	1.67	0.08
2019-04-03 12:00:00	0	1.84	0.42
2019-04-03 13:00:00	0	1.67	0.08
2019-04-03 14:00:00	0	1.75	0.17
2019-04-03 15:00:00	0	1.75	0.33
2019-04-03 16:00:00	0	1.67	0
2019-04-03 17:00:00	0	1.25	0
2019-04-03 18:00:00	0	1.67	0.08
2019-04-03 19:00:00	0	1.25	0.08
2019-04-03 20:00:00	0	1.75	0.08
2019-04-03 21:00:00	0	1.67	0.08
2019-04-03 22:00:00	0	0.84	0
2019-04-03 23:00:00	0	2.34	0
2019-04-04 00:00:00	0	4	1.45
2019-04-04 01:00:00	0	0.59	0
2019-04-04 02:00:00	0	0	0
2019-04-04 03:00:00	0	0.84	0
2019-04-04 04:00:00	0	1.75	0.08
2019-04-04 05:00:00	0	1.58	0.25
2019-04-04 06:00:00	0	1.25	0.17
2019-04-04 07:00:00	0	1.58	0.25
2019-04-04 08:00:00	0	1.25	0.08
2019-04-04 09:00:00	0	1.34	0
2019-04-04 10:00:00	0	1.67	0.08
2019-04-04 11:00:00	0	1.25	0.08
2019-04-04 12:00:00	0	1.75	0.08
2019-04-04 13:00:00	0	1.17	0.08
2019-04-04 14:00:00	0	1.25	0.17
2019-04-04 15:00:00	0	1.58	0.25
2019-04-04 16:00:00	0	1.67	0.25
2019-04-04 17:00:00	0	1.25	0.08
2019-04-04 18:00:00	0	1.58	0.25
2019-04-04 19:00:00	0	1.75	0.42
2019-04-04 20:00:00	0	1.17	0.17
2019-04-04 21:00:00	0	0.84	0
2019-04-04 22:00:00	0	0.84	0
2019-04-04 23:00:00	0	1.75	0.42
2019-04-05 00:00:00	0	2.11	0.56
2019-04-05 01:00:00	0	0.17	0
2019-04-05 02:00:00	0	0	0
2019-04-05 03:00:00	0	0.42	0
2019-04-05 04:00:00	0	0.5	0
2019-04-05 05:00:00	0	0.58	0
2019-04-05 06:00:00	0	2.17	0.5
2019-04-05 07:00:00	0	1.75	0.33
2019-04-05 08:00:00	0	1.84	0.42
2019-04-05 09:00:00	0	0.92	0
2019-04-05 10:00:00	0	1.34	0.17
2019-04-05 11:00:00	0	1.34	0.17
2019-04-05 12:00:00	0	0.92	0
2019-04-05 13:00:00	0	0.75	0.25
2019-04-05 14:00:00	0	1.75	0.34
2019-04-05 15:00:00	0	2.34	0.58
2019-04-05 16:00:00	0	2.34	0.5
2019-04-05 17:00:00	0	2.25	0.5
2019-04-05 18:00:00	0	2.34	0.67
2019-04-05 19:00:00	0	2.75	0.75
2019-04-05 20:00:00	0	2.25	0.5
2019-04-05 21:00:00	0	1.25	0.17
2019-04-05 22:00:00	0	0.25	0
2019-04-05 23:00:00	0	1.75	0.33
2019-04-06 00:00:00	0	2.22	0.22
2019-04-06 01:00:00	0	0.42	0
2019-04-06 02:00:00	0	0	0
2019-04-06 03:00:00	0	0	0
2019-04-06 04:00:00	0	0.5	0
2019-04-06 05:00:00	0	0.33	0
2019-04-06 06:00:00	0	1.67	0.25
2019-04-06 07:00:00	0	1.25	0.08
2019-04-06 08:00:00	0	1.67	0.42
2019-04-06 09:00:00	0	0.58	0
2019-04-06 10:00:00	0	1	0.08
2019-04-06 11:00:00	0	1.5	0.42
2019-04-06 12:00:00	0	0.59	0
2019-04-06 13:00:00	0	0.92	0.17
2019-04-06 14:00:00	0	1.09	0.25
2019-04-06 15:00:00	0	1.25	0
2019-04-06 16:00:00	0	1.67	0
2019-04-06 17:00:00	0	1.75	0
2019-04-06 18:00:00	0	1.25	0
2019-04-06 19:00:00	0	1.75	0
2019-04-06 20:00:00	0	1.17	0
2019-04-06 21:00:00	0	0.84	0
2019-04-06 22:00:00	0	0.59	0
2019-04-06 23:00:00	0	1.75	0.08
2019-04-07 00:00:00	0	0.89	0
2019-04-07 01:00:00	0	0.75	0.08
2019-04-07 02:00:00	0	0	0
2019-04-07 03:00:00	0	0	0
2019-04-07 04:00:00	0	0.34	0
2019-04-07 05:00:00	0	0.59	0
2019-04-07 06:00:00	0	1.17	0.25
2019-04-07 07:00:00	0	2.25	0.59
2019-04-07 08:00:00	0	0.92	0
2019-04-07 09:00:00	0	1	0.25
2019-04-07 10:00:00	0	0.92	0.25
2019-04-07 11:00:00	0	1.59	0.25
2019-04-07 12:00:00	0	0.34	0
2019-04-07 13:00:00	0	0.42	0
2019-04-07 14:00:00	0	0.25	0
2019-04-07 15:00:00	0	2.34	0.33
2019-04-07 16:00:00	0	2.25	0.5
2019-04-07 17:00:00	0	2.34	0.67
2019-04-07 18:00:00	0	2.75	0.75
2019-04-07 19:00:00	0	0.5	0
2019-04-07 20:00:00	0	1.75	0.08
2019-04-07 21:00:00	0	1.67	0.34
2019-04-07 22:00:00	0	0.34	0
2019-04-07 23:00:00	0	0.92	0
2019-04-08 00:00:00	0	1.44	0.11
2019-04-08 01:00:00	0	0.84	0.17
2019-04-08 02:00:00	0	0	0
2019-04-08 03:00:00	0	0	0
2019-04-08 04:00:00	0	0.34	0
2019-04-08 05:00:00	0	0.17	0
2019-04-08 06:00:00	0	0.84	0
2019-04-08 07:00:00	0	2.67	0.75
2019-04-08 08:00:00	0	0.42	0
2019-04-08 09:00:00	0	0.92	0.08
2019-04-08 10:00:00	0	0.17	0
2019-04-08 11:00:00	0	0.59	0
2019-04-08 12:00:00	0	0	0
2019-04-08 13:00:00	0	0.42	0
2019-04-08 14:00:00	0	0.08	0
2019-04-08 15:00:00	0	0.42	0
2019-04-08 16:00:00	0	1.09	0
2019-04-08 17:00:00	0	1.25	0
2019-04-08 18:00:00	0	1.34	0
2019-04-08 19:00:00	0	1.25	0.08
2019-04-08 20:00:00	0	1.25	0
2019-04-08 21:00:00	0	1.34	0
2019-04-08 22:00:00	0	0.42	0
2019-04-08 23:00:00	0	0.17	0
2019-04-09 00:00:00	0	0.22	0
2019-04-09 01:00:00	0	0.34	0
2019-04-09 02:00:00	0	0	0
2019-04-09 03:00:00	0	0	0
2019-04-09 04:00:00	0	0	0
2019-04-09 05:00:00	0	0	0
2019-04-09 06:00:00	0	0.42	0
2019-04-09 07:00:00	0	0.84	0
2019-04-09 08:00:00	0	0.92	0.08
2019-04-09 09:00:00	0	1.17	0.08
2019-04-09 10:00:00	0	0	0
2019-04-09 11:00:00	0	0.34	0
2019-04-09 12:00:00	0	0	0
2019-04-09 13:00:00	0	0.08	0
2019-04-09 14:00:00	0	0.42	0
2019-04-09 15:00:00	0	0.33	0
2019-04-09 16:00:00	0	0.5	0
2019-04-09 17:00:00	0	0.75	0
2019-04-09 18:00:00	0	0.67	0
2019-04-09 19:00:00	0	0.5	0
2019-04-09 20:00:00	0	0.5	0
2019-04-09 21:00:00	0	0.08	0
2019-04-09 22:00:00	0	0.08	0
2019-04-09 23:00:00	0	0	0
2019-04-10 00:00:00	0	1.33	0.33
2019-04-10 01:00:00	0	0.33	0
2019-04-10 02:00:00	0	0.25	0
2019-04-10 03:00:00	0	0.75	0
2019-04-10 04:00:00	0	0.84	0
2019-04-10 05:00:00	0	0.75	0
2019-04-10 06:00:00	0	0.84	0
2019-04-10 07:00:00	0	0.75	0
2019-04-10 08:00:00	0	0.84	0
2019-04-10 09:00:00	0	2.25	0.42
2019-04-10 10:00:00	0	0.75	0
2019-04-10 11:00:00	0	0.84	0
2019-04-10 12:00:00	0	0.84	0
2019-04-10 13:00:00	0	0.75	0
2019-04-10 14:00:00	0	0.84	0
2019-04-10 15:00:00	0	0.75	0
2019-04-10 16:00:00	0	0.84	0
2019-04-10 17:00:00	0	0.84	0
2019-04-10 18:00:00	0	0.75	0
2019-04-10 19:00:00	0	0.84	0
2019-04-10 20:00:00	0	0.75	0
2019-04-10 21:00:00	0	0.84	0
2019-04-10 22:00:00	0	0.42	0
2019-04-10 23:00:00	0	0.75	0
2019-04-11 00:00:00	0	2	0.45
2019-04-11 01:00:00	0	0.34	0
2019-04-11 02:00:00	0	0	0
2019-04-11 03:00:00	0	0.42	0
2019-04-11 04:00:00	0	0.75	0
2019-04-11 05:00:00	0	0.58	0
2019-04-11 06:00:00	0	0.5	0
2019-04-11 07:00:00	0	0.84	0
2019-04-11 08:00:00	0	0.5	0
2019-04-11 09:00:00	0	0.42	0
2019-04-11 10:00:00	0	0.84	0
2019-04-11 11:00:00	0	0.75	0
2019-04-11 12:00:00	0	0.75	0
2019-04-11 13:00:00	0	0.17	0
2019-04-11 14:00:00	0	0.59	0
2019-04-11 15:00:00	0	0.75	0
2019-04-11 16:00:00	0	0.59	0
2019-04-11 17:00:00	0	0.84	0
2019-04-11 18:00:00	0	0.59	0
2019-04-11 19:00:00	0	0.75	0
2019-04-11 20:00:00	0	0.5	0
2019-04-11 21:00:00	0	0.17	0
2019-04-11 22:00:00	0	0	0
2019-04-11 23:00:00	0	0.59	0
2019-04-12 00:00:00	0	0.78	0
2019-04-12 01:00:00	0	0.17	0
2019-04-12 02:00:00	0	0	0
2019-04-12 03:00:00	0	0	0
2019-04-12 04:00:00	0	0.17	0
2019-04-12 05:00:00	0	0.17	0
2019-04-12 06:00:00	0	0.84	0
2019-04-12 07:00:00	0	0.5	0
2019-04-12 08:00:00	0	0.59	0
2019-04-12 09:00:00	0	0.42	0
2019-04-12 10:00:00	0	0.25	0
2019-04-12 11:00:00	0	0.33	0
2019-04-12 12:00:00	0	0.25	0
2019-04-12 13:00:00	0	0.33	0
2019-04-12 14:00:00	0	0.42	0
2019-04-12 15:00:00	0	0.75	0
2019-04-12 16:00:00	0	0.84	0
2019-04-12 17:00:00	0	0.75	0
2019-04-12 18:00:00	0	0.84	0
2019-04-12 19:00:00	0	0.84	0
2019-04-12 20:00:00	0	0.75	0
2019-04-12 21:00:00	0	0.33	0
2019-04-12 22:00:00	0	0.17	0
2019-04-12 23:00:00	0	0.5	0
2019-04-13 00:00:00	0	0.45	0
2019-04-13 01:00:00	0	0.08	0
2019-04-13 02:00:00	0	0	0
2019-04-13 03:00:00	0	0	0
2019-04-13 04:00:00	0	0.17	0
2019-04-13 05:00:00	0	0.17	0
2019-04-13 06:00:00	0	0.59	0
2019-04-13 07:00:00	0	0.75	0
2019-04-13 08:00:00	0	0.42	0
2019-04-13 09:00:00	0	0.08	0
2019-04-13 10:00:00	0	0.33	0
2019-04-13 11:00:00	0	0.5	0
2019-04-13 12:00:00	0	0	0
2019-04-13 13:00:00	0	0.34	0
2019-04-13 14:00:00	0	0.17	0
2019-04-13 15:00:00	0	0.59	0
2019-04-13 16:00:00	0	0.75	0
2019-04-13 17:00:00	0	0.59	0
2019-04-13 18:00:00	0	0.59	0
2019-04-13 19:00:00	0	0.5	0
2019-04-13 20:00:00	0	0.59	0
2019-04-13 21:00:00	0	0.17	0
2019-04-13 22:00:00	0	0	0
2019-04-13 23:00:00	0	0.42	0
2019-04-14 00:00:00	0	0.45	0
2019-04-14 01:00:00	0	0.33	0
2019-04-14 02:00:00	0	0	0
2019-04-14 03:00:00	0	0	0
2019-04-14 04:00:00	0	0	0
2019-04-14 05:00:00	0	0	0
2019-04-14 06:00:00	0	0.34	0
2019-04-14 07:00:00	0	0.59	0
2019-04-14 08:00:00	0	0.34	0
2019-04-14 09:00:00	0	0.34	0
2019-04-14 10:00:00	0	0.34	0
2019-04-14 11:00:00	0	0.5	0
2019-04-14 12:00:00	0	0	0
2019-04-14 13:00:00	0	0	0
2019-04-14 14:00:00	0	0	0
2019-04-14 15:00:00	0	0.75	0
2019-04-14 16:00:00	0	0.84	0
2019-04-14 17:00:00	0	0.75	0
2019-04-14 18:00:00	0	0.84	0
2019-04-14 19:00:00	0	0.34	0
2019-04-14 20:00:00	0	0.75	0
2019-04-14 21:00:00	0	0.75	0
2019-04-14 22:00:00	0	0	0
2019-04-14 23:00:00	0	0.08	0
2019-04-15 00:00:00	0	0.56	0
2019-04-15 01:00:00	0	0.34	0
2019-04-15 02:00:00	0	0	0
2019-04-15 03:00:00	0	0	0
2019-04-15 04:00:00	0	0	0
2019-04-15 05:00:00	0	0	0
2019-04-15 06:00:00	0	0.08	0
2019-04-15 07:00:00	0	0.75	0
2019-04-15 08:00:00	0	0.17	0
2019-04-15 09:00:00	0	0.34	0
2019-04-15 10:00:00	0	0	0
2019-04-15 11:00:00	0	0	0
2019-04-15 12:00:00	0	0	0
2019-04-15 13:00:00	0	0	0
2019-04-15 14:00:00	0	0	0
2019-04-15 15:00:00	0	0.17	0
2019-04-15 16:00:00	0	0.34	0
2019-04-15 17:00:00	0	0.5	0
2019-04-15 18:00:00	0	0.42	0
2019-04-15 19:00:00	0	0.34	0
2019-04-15 20:00:00	0	0.34	0
2019-04-15 21:00:00	0	0.34	0
2019-04-15 22:00:00	0	0	0
2019-04-15 23:00:00	0	0	0
2019-04-16 00:00:00	0	0	0
2019-04-16 01:00:00	0	0	0
2019-04-16 02:00:00	0	0	0
2019-04-16 03:00:00	0	0	0
2019-04-16 04:00:00	0	0	0
2019-04-16 05:00:00	0	0	0
2019-04-16 06:00:00	0	0.08	0
2019-04-16 07:00:00	0	0	0
2019-04-16 08:00:00	0	0.34	0
2019-04-16 09:00:00	0	0.34	0
2019-04-16 10:00:00	0	0	0
2019-04-16 11:00:00	0	0	0
2019-04-16 12:00:00	0	0	0
2019-04-16 13:00:00	0	0	0
2019-04-16 14:00:00	0	0	0
2019-04-16 15:00:00	0	0	0
2019-04-16 16:00:00	0	0.08	0
2019-04-16 17:00:00	0	0.08	0
2019-04-16 18:00:00	0	0	0
2019-04-16 19:00:00	0	0	0
2019-04-16 20:00:00	0	0	0
2019-04-16 21:00:00	0	0	0
2019-04-16 22:00:00	0	0	0
2019-04-16 23:00:00	0	0	0
2019-04-17 00:00:00	0	0.33	0
2019-04-17 01:00:00	0	0.17	0
2019-04-17 02:00:00	0	0	0
2019-04-17 03:00:00	0	0.17	0
2019-04-17 04:00:00	0	0.17	0
2019-04-17 05:00:00	0	0.17	0
2019-04-17 06:00:00	0	0.08	0
2019-04-17 07:00:00	0	0	0
2019-04-17 08:00:00	0	0	0
2019-04-17 09:00:00	0	0.75	0
2019-04-17 10:00:00	0	0	0
2019-04-17 11:00:00	0	0	0
2019-04-17 12:00:00	0	0.08	0
2019-04-17 13:00:00	0	0	0
2019-04-17 14:00:00	0	0	0
2019-04-17 15:00:00	0	0.08	0
2019-04-17 16:00:00	0	0	0
2019-04-17 17:00:00	0	0	0
2019-04-17 18:00:00	0	0	0
2019-04-17 19:00:00	0	0	0
2019-04-17 20:00:00	0	0	0
2019-04-17 21:00:00	0	0	0
2019-04-17 22:00:00	0	0	0
2019-04-17 23:00:00	0	0	0
2019-04-18 00:00:00	0	0.56	0
2019-04-18 01:00:00	0	0	0
2019-04-18 02:00:00	0	0	0
2019-04-18 03:00:00	0	0	0
2019-04-18 04:00:00	0	0	0
2019-04-18 05:00:00	0	0	0
2019-04-18 06:00:00	0	0	0
2019-04-18 07:00:00	0	0	0
2019-04-18 08:00:00	0	0	0
2019-04-18 09:00:00	0	0	0
2019-04-18 10:00:00	0	0	0
2019-04-18 11:00:00	0	0	0
2019-04-18 12:00:00	0	0	0
2019-04-18 13:00:00	0	0	0
2019-04-18 14:00:00	0	0	0
2019-04-18 15:00:00	0	0	0
2019-04-18 16:00:00	0	0	0
2019-04-18 17:00:00	0	0	0
2019-04-18 18:00:00	0	0	0
2019-04-18 19:00:00	0	0	0
2019-04-18 20:00:00	0	0	0
2019-04-18 21:00:00	0	0	0
2019-04-18 22:00:00	0	0	0
2019-04-18 23:00:00	0	0	0
2019-04-19 00:00:00	0	0	0
2019-04-19 01:00:00	0	0	0
2019-04-19 02:00:00	0	0	0
2019-04-19 03:00:00	0	0	0
2019-04-19 04:00:00	0	0	0
2019-04-19 05:00:00	0	0	0
2019-04-19 06:00:00	0	0	0
2019-04-19 07:00:00	0	0.17	0
2019-04-19 08:00:00	0	0	0
2019-04-19 09:00:00	0	0	0
2019-04-19 10:00:00	0	0	0
2019-04-19 11:00:00	0	0	0
2019-04-19 12:00:00	0	0	0
2019-04-19 13:00:00	0	0.08	0
2019-04-19 14:00:00	0	0	0
2019-04-19 15:00:00	0	0.08	0
2019-04-19 16:00:00	0	0.08	0
2019-04-19 17:00:00	0	0.17	0
2019-04-19 18:00:00	0	0.17	0
2019-04-19 19:00:00	0	0.08	0
2019-04-19 20:00:00	0	0.25	0
2019-04-19 21:00:00	0	0	0
2019-04-19 22:00:00	0	0	0
2019-04-19 23:00:00	0	0.08	0
2019-04-20 00:00:00	0	0	0
2019-04-20 01:00:00	0	0.08	0
2019-04-20 02:00:00	0	0	0
2019-04-20 03:00:00	0	0	0
2019-04-20 04:00:00	0	0	0
2019-04-20 05:00:00	0	0	0
2019-04-20 06:00:00	0	0	0
2019-04-20 07:00:00	0	0	0
2019-04-20 08:00:00	0	0	0
2019-04-20 09:00:00	0	0	0
2019-04-20 10:00:00	0	0	0
2019-04-20 11:00:00	0	0	0
2019-04-20 12:00:00	0	0	0
2019-04-20 13:00:00	0	0	0
2019-04-20 14:00:00	0	0	0
2019-04-20 15:00:00	0	0	0
2019-04-20 16:00:00	0	0	0
2019-04-20 17:00:00	0	0	0
2019-04-20 18:00:00	0	0	0
2019-04-20 19:00:00	0	0	0
2019-04-20 20:00:00	0	0	0
2019-04-20 21:00:00	0	0	0
2019-04-20 22:00:00	0	0	0
2019-04-20 23:00:00	0	0	0
2019-04-21 00:00:00	0	0	0
2019-04-21 01:00:00	0	0	0
2019-04-21 02:00:00	0	0	0
2019-04-21 03:00:00	0	0	0
2019-04-21 04:00:00	0	0	0
2019-04-21 05:00:00	0	0	0
2019-04-21 06:00:00	0	0	0
2019-04-21 07:00:00	0	0.17	0
2019-04-21 08:00:00	0	0	0
2019-04-21 09:00:00	0	0	0
2019-04-21 10:00:00	0	0	0
2019-04-21 11:00:00	0	0	0
2019-04-21 12:00:00	0	0	0
2019-04-21 13:00:00	0	0	0
2019-04-21 14:00:00	0	0	0
2019-04-21 15:00:00	0	0.17	0
2019-04-21 16:00:00	0	0.17	0
2019-04-21 17:00:00	0	0.34	0
2019-04-21 18:00:00	0	0.34	0
2019-04-21 19:00:00	0	0	0
2019-04-21 20:00:00	0	0	0
2019-04-21 21:00:00	0	0.17	0
2019-04-21 22:00:00	0	0	0
2019-04-21 23:00:00	0	0	0
2019-04-22 00:00:00	0	0	0
2019-04-22 01:00:00	0	0.17	0
2019-04-22 02:00:00	0	0	0
2019-04-22 03:00:00	0	0	0
2019-04-22 04:00:00	0	0	0
2019-04-22 05:00:00	0	0	0
2019-04-22 06:00:00	0	0	0
2019-04-22 07:00:00	0	0.17	0
2019-04-22 08:00:00	0	0	0
2019-04-22 09:00:00	0	0	0
2019-04-22 10:00:00	0	0	0
2019-04-22 11:00:00	0	0	0
2019-04-22 12:00:00	0	0	0
2019-04-22 13:00:00	0	0	0
2019-04-22 14:00:00	0	0	0
2019-04-22 15:00:00	0	0	0
2019-04-22 16:00:00	0	0	0
2019-04-22 17:00:00	0	0	0
2019-04-22 18:00:00	0	0	0
2019-04-22 19:00:00	0	0	0
2019-04-22 20:00:00	0	0	0
2019-04-22 21:00:00	0	0	0
2019-04-22 22:00:00	0	0	0
2019-04-22 23:00:00	0	0	0
2019-04-23 00:00:00	0	0	0
2019-04-23 01:00:00	0	0	0
2019-04-23 02:00:00	0	0	0
2019-04-23 03:00:00	0	0	0
2019-04-23 04:00:00	0	0	0
2019-04-23 05:00:00	0	0	0
2019-04-23 06:00:00	0	0	0
2019-04-23 07:00:00	0	0	0
2019-04-23 08:00:00	0	0	0
2019-04-23 09:00:00	0	0	0
2019-04-23 10:00:00	0	0	0
2019-04-23 11:00:00	0	0	0
2019-04-23 12:00:00	0	0	0
2019-04-23 13:00:00	0	0	0
2019-04-23 14:00:00	0	0	0
2019-04-23 15:00:00	0	0	0
2019-04-23 16:00:00	0	0	0
2019-04-23 17:00:00	0	0	0
2019-04-23 18:00:00	0	0	0
2019-04-23 19:00:00	0	0	0
2019-04-23 20:00:00	0	0	0
2019-04-23 21:00:00	0	0	0
2019-04-23 22:00:00	0	0	0
2019-04-23 23:00:00	0	0	0
2019-04-24 00:00:00	0	0	0
2019-04-24 01:00:00	0	0	0
2019-04-24 02:00:00	0	0	0
2019-04-24 03:00:00	0	0	0
2019-04-24 04:00:00	0	0	0
2019-04-24 05:00:00	0	0	0
2019-04-24 06:00:00	0	0	0
2019-04-24 07:00:00	0	0	0
2019-04-24 08:00:00	0	0	0
2019-04-24 09:00:00	0	0.08	0
2019-04-24 10:00:00	0	0	0
2019-04-24 11:00:00	0	0	0
2019-04-24 12:00:00	0	0	0
2019-04-24 13:00:00	0	0	0
2019-04-24 14:00:00	0	0	0
2019-04-24 15:00:00	0	0	0
2019-04-24 16:00:00	0	0	0
2019-04-24 17:00:00	0	0	0
2019-04-24 18:00:00	0	0	0
2019-04-24 19:00:00	0	0	0
2019-04-24 20:00:00	0	0	0
2019-04-24 21:00:00	0	0	0
2019-04-24 22:00:00	0	0	0
2019-04-24 23:00:00	0	0	0
2019-04-25 00:00:00	0	0	0
2019-04-25 01:00:00	0	0	0
2019-04-25 02:00:00	0	0	0
2019-04-25 03:00:00	0	0	0
2019-04-25 04:00:00	0	0	0
2019-04-25 05:00:00	0	0	0
2019-04-25 06:00:00	0	0	0
2019-04-25 07:00:00	0	0	0
2019-04-25 08:00:00	0	0	0
2019-04-25 09:00:00	0	0	0
2019-04-25 10:00:00	0	0	0
2019-04-25 11:00:00	0	0	0
2019-04-25 12:00:00	0	0	0
2019-04-25 13:00:00	0	0	0
2019-04-25 14:00:00	0	0	0
2019-04-25 15:00:00	0	0	0
2019-04-25 16:00:00	0	0	0
2019-04-25 17:00:00	0	0	0
2019-04-25 18:00:00	0	0	0
2019-04-25 19:00:00	0	0	0
2019-04-25 20:00:00	0	0	0
2019-04-25 21:00:00	0	0	0
2019-04-25 22:00:00	0	0	0
2019-04-25 23:00:00	0	0	0
2019-04-26 00:00:00	0	0	0
2019-04-26 01:00:00	0	0	0
2019-04-26 02:00:00	0	0	0
2019-04-26 03:00:00	0	0	0
2019-04-26 04:00:00	0	0	0
2019-04-26 05:00:00	0	0	0
2019-04-26 06:00:00	0	0	0
2019-04-26 07:00:00	0	0	0
2019-04-26 08:00:00	0	0	0
2019-04-26 09:00:00	0	0	0
2019-04-26 10:00:00	0	0	0
2019-04-26 11:00:00	0	0	0
2019-04-26 12:00:00	0	0	0
2019-04-26 13:00:00	0	0	0
2019-04-26 14:00:00	0	0	0
2019-04-26 15:00:00	0	0	0
2019-04-26 16:00:00	0	0	0
2019-04-26 17:00:00	0	0	0
2019-04-26 18:00:00	0	0	0
2019-04-26 19:00:00	0	0	0
2019-04-26 20:00:00	0	0	0
2019-04-26 21:00:00	0	0	0
2019-04-26 22:00:00	0	0	0
2019-04-26 23:00:00	0	0	0
2019-04-27 00:00:00	0	0	0
2019-04-27 01:00:00	0	0	0
2019-04-27 02:00:00	0	0	0
2019-04-27 03:00:00	0	0	0
2019-04-27 04:00:00	0	0	0
2019-04-27 05:00:00	0	0	0
2019-04-27 06:00:00	0	0	0
2019-04-27 07:00:00	0	0	0
2019-04-27 08:00:00	0	0	0
2019-04-27 09:00:00	0	0	0
2019-04-27 10:00:00	0	0	0
2019-04-27 11:00:00	0	0	0
2019-04-27 12:00:00	0	0	0
2019-04-27 13:00:00	0	0	0
2019-04-27 14:00:00	0	0	0
2019-04-27 15:00:00	0	0	0
2019-04-27 16:00:00	0	0	0
2019-04-27 17:00:00	0	0	0
2019-04-27 18:00:00	0	0	0
2019-04-27 19:00:00	0	0	0
2019-04-27 20:00:00	0	0	0
2019-04-27 21:00:00	0	0	0
2019-04-27 22:00:00	0	0	0
2019-04-27 23:00:00	0	0	0
2019-04-28 00:00:00	0	0	0
2019-04-28 01:00:00	0	0	0
2019-04-28 02:00:00	0	0	0
2019-04-28 03:00:00	0	0	0
2019-04-28 04:00:00	0	0	0
2019-04-28 05:00:00	0	0	0
2019-04-28 06:00:00	0	0	0
2019-04-28 07:00:00	0	0	0
2019-04-28 08:00:00	0	0	0
2019-04-28 09:00:00	0	0	0
2019-04-28 10:00:00	0	0	0
2019-04-28 11:00:00	0	0	0
2019-04-28 12:00:00	0	0	0
2019-04-28 13:00:00	0	0	0
2019-04-28 14:00:00	0	0	0
2019-04-28 15:00:00	0	0	0
2019-04-28 16:00:00	0	0	0
2019-04-28 17:00:00	0	0	0
2019-04-28 18:00:00	0	0	0
2019-04-28 19:00:00	0	0	0
2019-04-28 20:00:00	0	0	0
2019-04-28 21:00:00	0	0	0
2019-04-28 22:00:00	0	0	0
2019-04-28 23:00:00	0	0	0
2019-04-29 00:00:00	0	0	0
2019-04-29 01:00:00	0	0	0
2019-04-29 02:00:00	0	0	0
2019-04-29 03:00:00	0	0	0
2019-04-29 04:00:00	0	0	0
2019-04-29 05:00:00	0	0	0
2019-04-29 06:00:00	0	0	0
2019-04-29 07:00:00	0	0	0
2019-04-29 08:00:00	0	0	0
2019-04-29 09:00:00	0	0	0
2019-04-29 10:00:00	0	0	0
2019-04-29 11:00:00	0	0	0
2019-04-29 12:00:00	0	0	0
2019-04-29 13:00:00	0	0	0
2019-04-29 14:00:00	0	0	0
2019-04-29 15:00:00	0	0	0
2019-04-29 16:00:00	0	0	0
2019-04-29 17:00:00	0	0	0
2019-04-29 18:00:00	0	0	0
2019-04-29 19:00:00	0	0	0
2019-04-29 20:00:00	0	0	0
2019-04-29 21:00:00	0	0	0
2019-04-29 22:00:00	0	0	0
2019-04-29 23:00:00	0	0	0
2019-04-30 00:00:00	0	0	0
2019-04-30 01:00:00	0	0	0
2019-04-30 02:00:00	0	0	0
2019-04-30 03:00:00	0	0	0
2019-04-30 04:00:00	0	0	0
2019-04-30 05:00:00	0	0	0
2019-04-30 06:00:00	0	0	0
2019-04-30 07:00:00	0	0	0
2019-04-30 08:00:00	0	0	0
2019-04-30 09:00:00	0	0	0
2019-04-30 10:00:00	0	0	0
2019-04-30 11:00:00	0	0	0
2019-04-30 12:00:00	0	0	0
2019-04-30 13:00:00	0	0	0
2019-04-30 14:00:00	0	0	0
2019-04-30 15:00:00	0	0	0
2019-04-30 16:00:00	0	0	0
2019-04-30 17:00:00	0	0	0
2019-04-30 18:00:00	0	0	0
2019-04-30 19:00:00	0	0	0
2019-04-30 20:00:00	0	0	0
2019-04-30 21:00:00	0	0	0
2019-04-30 22:00:00	0	0	0
2019-04-30 23:00:00	0	0	0
2019-05-01 00:00:00	0	0	0

## Sheet: PM 07140 06
Data/Hora	Intensidade(carros/hora)	Ocupacao(%)	Carga(%)
2019-04-01 00:00:00	0	51.89	25.22
2019-04-01 01:00:00	0	50.33	24.25
2019-04-01 02:00:00	0	52.17	25
2019-04-01 03:00:00	0	51.83	25.25
2019-04-01 04:00:00	0	51.83	25.34
2019-04-01 05:00:00	0	52.67	25.42
2019-04-01 06:00:00	0	52	25.25
2019-04-01 07:00:00	0	52.83	25.25
2019-04-01 08:00:00	0	52	25.25
2019-04-01 09:00:00	0	52.17	25.5
2019-04-01 10:00:00	0	52	25.34
2019-04-01 11:00:00	0	49.33	23.83
2019-04-01 12:00:00	0	47.42	23.09
2019-04-01 13:00:00	0	48.58	23.42
2019-04-01 14:00:00	0	50.17	24.5
2019-04-01 15:00:00	0	50.08	24.5
2019-04-01 16:00:00	0	52.92	25.34
2019-04-01 17:00:00	0	52.25	25.34
2019-04-01 18:00:00	0	52.67	25.5
2019-04-01 19:00:00	0	53.34	25.58
2019-04-01 20:00:00	0	53	25.59
2019-04-01 21:00:00	0	53	25.5
2019-04-01 22:00:00	0	52.25	25.33
2019-04-01 23:00:00	0	53.84	25.75
2019-04-02 00:00:00	0	55.45	26.33
2019-04-02 01:00:00	1	50.92	24.58
2019-04-02 02:00:00	0	52.58	25.33
2019-04-02 03:00:00	0	52.09	25.58
2019-04-02 04:00:00	0	52	25.5
2019-04-02 05:00:00	0	52.92	25.59
2019-04-02 06:00:00	0	51.92	25.34
2019-04-02 07:00:00	0	51.92	25.34
2019-04-02 08:00:00	0	52.92	25.5
2019-04-02 09:00:00	0	52	25.33
2019-04-02 10:00:00	0	52.67	25.5
2019-04-02 11:00:00	0	50.5	24.5
2019-04-02 12:00:00	0	48.33	23.58
2019-04-02 13:00:00	0	49.58	23.83
2019-04-02 14:00:00	0	51.67	25.25
2019-04-02 15:00:00	0	51.25	25
2019-04-02 16:00:00	0	52.83	25.5
2019-04-02 17:00:00	0	52.25	25.42
2019-04-02 18:00:00	0	53.42	25.34
2019-04-02 19:00:00	0	55.67	25.92
2019-04-02 20:00:00	0	55.34	26.59
2019-04-02 21:00:00	0	52.67	25.67
2019-04-02 22:00:00	0	54	25.75
2019-04-02 23:00:00	0	54.42	25.84
2019-04-03 00:00:00	0	56.56	27.45
2019-04-03 01:00:00	0	52.5	25.5
2019-04-03 02:00:00	0	52.17	25.25
2019-04-03 03:00:00	0	52.83	25.42
2019-04-03 04:00:00	0	52.17	25.42
2019-04-03 05:00:00	0	53.5	25.67
2019-04-03 06:00:00	0	52.67	25.75
2019-04-03 07:00:00	0	52.17	25.42
2019-04-03 08:00:00	0	52.83	25.59
2019-04-03 09:00:00	0	51.67	25.17
2019-04-03 10:00:00	0	52.08	25.34
2019-04-03 11:00:00	0	52.58	25.33
2019-04-03 12:00:00	0	50.67	24.5
2019-04-03 13:00:00	0	51.83	24.58
2019-04-03 14:00:00	0	55.84	27.25
2019-04-03 15:00:00	0	52.25	25.33
2019-04-03 16:00:00	0	52.67	25.67
2019-04-03 17:00:00	0	52.17	25.5
2019-04-03 18:00:00	0	55	26.08
2019-04-03 19:00:00	0	53.75	26.09
2019-04-03 20:00:00	0	55.34	26.75
2019-04-03 21:00:00	0	53.42	25.92
2019-04-03 22:00:00	0	52.92	25.67
2019-04-03 23:00:00	0	52.17	25.42
2019-04-04 00:00:00	0	51.44	25
2019-04-04 01:00:00	0	52.67	25.59
2019-04-04 02:00:00	0	53	25.5
2019-04-04 03:00:00	0	52.09	25.34
2019-04-04 04:00:00	0	52.08	25.34
2019-04-04 05:00:00	0	53.25	25.5
2019-04-04 06:00:00	0	53.92	25.75
2019-04-04 07:00:00	0	53	25.42
2019-04-04 08:00:00	0	52.84	25.83
2019-04-04 09:00:00	0	51.75	25.42
2019-04-04 10:00:00	0	52.83	25.5
2019-04-04 11:00:00	0	51.83	25.34
2019-04-04 12:00:00	0	50.5	24.25
2019-04-04 13:00:00	0	51	24.5
2019-04-04 14:00:00	0	53.92	25.67
2019-04-04 15:00:00	0	52.83	25.42
2019-04-04 16:00:00	0	51.83	25.25
2019-04-04 17:00:00	0	51.83	25.25
2019-04-04 18:00:00	0	54.5	25.83
2019-04-04 19:00:00	0	52.25	25.25
2019-04-04 20:00:00	0	54.67	25.75
2019-04-04 21:00:00	0	52	25.25
2019-04-04 22:00:00	0	52.17	25.25
2019-04-04 23:00:00	0	52.83	25.33
2019-04-05 00:00:00	0	52.44	25.22
2019-04-05 01:00:00	0	53	25.33
2019-04-05 02:00:00	0	52	25.33
2019-04-05 03:00:00	0	52.17	25.25
2019-04-05 04:00:00	0	52.83	25.33
2019-04-05 05:00:00	0	52.25	25.42
2019-04-05 06:00:00	0	54.25	25.58
2019-04-05 07:00:00	0	53.17	26
2019-04-05 08:00:00	0	52.67	25.67
2019-04-05 09:00:00	0	53	25.67
2019-04-05 10:00:00	0	50.17	24.42
2019-04-05 11:00:00	0	50	24.17
2019-04-05 12:00:00	0	48.25	23.25
2019-04-05 13:00:00	0	47.84	23
2019-04-05 14:00:00	0	50.67	24.08
2019-04-05 15:00:00	0	52	25.25
2019-04-05 16:00:00	0	51.42	25.09
2019-04-05 17:00:00	0	50.92	24.67
2019-04-05 18:00:00	0	51.25	24.58
2019-04-05 19:00:00	0	52.08	25.34
2019-04-05 20:00:00	0	53.42	25.84
2019-04-05 21:00:00	0	52.17	25.42
2019-04-05 22:00:00	0	52.83	25.59
2019-04-05 23:00:00	0	50.25	24.34
2019-04-06 00:00:00	0	47.89	23.11
2019-04-06 01:00:00	0	51.33	25
2019-04-06 02:00:00	0	52.17	25.42
2019-04-06 03:00:00	0	52.08	25.08
2019-04-06 04:00:00	0	50.08	24
2019-04-06 05:00:00	0	51.42	24.59
2019-04-06 06:00:00	0	51.75	25.5
2019-04-06 07:00:00	0	52.42	25.5
2019-04-06 08:00:00	0	52.83	25.58
2019-04-06 09:00:00	0	52	25.25
2019-04-06 10:00:00	0	51	24.58
2019-04-06 11:00:00	0	47.08	22.75
2019-04-06 12:00:00	0	47.08	22.58
2019-04-06 13:00:00	0	48.58	23.08
2019-04-06 14:00:00	0	48.42	23.42
2019-04-06 15:00:00	0	52	24.75
2019-04-06 16:00:00	0	51.75	25.34
2019-04-06 17:00:00	0	50.5	24.67
2019-04-06 18:00:00	0	52.67	25.42
2019-04-06 19:00:00	0	52	25.34
2019-04-06 20:00:00	0	53.67	25.67
2019-04-06 21:00:00	0	51.92	25.42
2019-04-06 22:00:00	0	51.92	25.42
2019-04-06 23:00:00	0	53.5	25.83
2019-04-07 00:00:00	0	55.45	26.56
2019-04-07 01:00:00	0	51.5	24.83
2019-04-07 02:00:00	0	51.84	25.5
2019-04-07 03:00:00	0	52.83	25.5
2019-04-07 04:00:00	0	51.75	25.42
2019-04-07 05:00:00	0	51.08	25
2019-04-07 06:00:00	0	52	25
2019-04-07 07:00:00	0	52.17	25.5
2019-04-07 08:00:00	0	52.83	25.5
2019-04-07 09:00:00	0	52.17	25.59
2019-04-07 10:00:00	0	51.25	25.17
2019-04-07 11:00:00	0	48.5	23.17
2019-04-07 12:00:00	0	47.34	22.84
2019-04-07 13:00:00	0	48.09	22.84
2019-04-07 14:00:00	0	47.84	23.09
2019-04-07 15:00:00	0	50.08	23.75
2019-04-07 16:00:00	0	52.83	25.34
2019-04-07 17:00:00	0	52.17	25.34
2019-04-07 18:00:00	0	52.83	25.5
2019-04-07 19:00:00	0	52	25.34
2019-04-07 20:00:00	0	53.42	25.34
2019-04-07 21:00:00	0	52.83	25.59
2019-04-07 22:00:00	0	52.25	25.42
2019-04-07 23:00:00	0	53	25.67
2019-04-08 00:00:00	0	51.89	25.22
2019-04-08 01:00:00	0	50.25	24
2019-04-08 02:00:00	0	52.5	25.42
2019-04-08 03:00:00	0	52	25.34
2019-04-08 04:00:00	0	53	25.67
2019-04-08 05:00:00	0	52	25.42
2019-04-08 06:00:00	0	52.09	25.5
2019-04-08 07:00:00	0	52.75	25.59
2019-04-08 08:00:00	0	52	25.25
2019-04-08 09:00:00	1	53	25.5
2019-04-08 10:00:00	0	52.09	25.34
2019-04-08 11:00:00	0	49.58	24.17
2019-04-08 12:00:00	0	48.25	23
2019-04-08 13:00:00	0	47.67	23.25
2019-04-08 14:00:00	0	50.33	24.09
2019-04-08 15:00:00	0	50.75	24.84
2019-04-08 16:00:00	0	51.59	25.09
2019-04-08 17:00:00	0	52.92	25.5
2019-04-08 18:00:00	0	52	25.34
2019-04-08 19:00:00	0	52.92	25.5
2019-04-08 20:00:00	0	54.17	26.17
2019-04-08 21:00:00	0	52	25.25
2019-04-08 22:00:00	0	52.92	25.5
2019-04-08 23:00:00	0	53.75	26
2019-04-09 00:00:00	0	56.89	27
2019-04-09 01:00:00	0	51.92	24.92
2019-04-09 02:00:00	0	51.75	25.42
2019-04-09 03:00:00	0	52.67	25.5
2019-04-09 04:00:00	0	52.17	25.5
2019-04-09 05:00:00	0	52.08	25.33
2019-04-09 06:00:00	0	52.75	25.42
2019-04-09 07:00:00	0	52.17	25.33
2019-04-09 08:00:00	0	52.83	25.42
2019-04-09 09:00:00	0	52.25	25.25
2019-04-09 10:00:00	0	52.25	25.33
2019-04-09 11:00:00	0	51.59	24.92
2019-04-09 12:00:00	0	49.5	23.5
2019-04-09 13:00:00	0	49.59	23.25
2019-04-09 14:00:00	0	52	25.5
2019-04-09 15:00:00	0	51.92	25.25
2019-04-09 16:00:00	0	52.33	24.92
2019-04-09 17:00:00	0	52	25.34
2019-04-09 18:00:00	0	52.92	25.34
2019-04-09 19:00:00	0	55.08	26.09
2019-04-09 20:00:00	0	55.59	26.67
2019-04-09 21:00:00	0	54.17	25.92
2019-04-09 22:00:00	0	53.67	25.83
2019-04-09 23:00:00	0	54	25.58
2019-04-10 00:00:00	0	57.22	27.22
2019-04-10 01:00:00	0	53.17	25.92
2019-04-10 02:00:00	0	52.17	25.34
2019-04-10 03:00:00	0	53.08	25.67
2019-04-10 04:00:00	0	52.25	25.42
2019-04-10 05:00:00	0	53.25	25.75
2019-04-10 06:00:00	0	52.5	25.5
2019-04-10 07:00:00	0	52.92	25.58
2019-04-10 08:00:00	0	51.92	25.58
2019-04-10 09:00:00	0	51.92	25.42
2019-04-10 10:00:00	0	52.83	25.59
2019-04-10 11:00:00	0	51.5	25.17
2019-04-10 12:00:00	0	50.75	24.84
2019-04-10 13:00:00	0	52.67	25.42
2019-04-10 14:00:00	0	55.09	26.5
2019-04-10 15:00:00	0	52.92	25.5
2019-04-10 16:00:00	0	51.92	25.34
2019-04-10 17:00:00	0	51.92	25.34
2019-04-10 18:00:00	0	55.59	26.25
2019-04-10 19:00:00	0	52.83	25.59
2019-04-10 20:00:00	0	56.67	27.25
2019-04-10 21:00:00	0	53.17	26
2019-04-10 22:00:00	0	52.5	25.5
2019-04-10 23:00:00	0	53.42	25.92
2019-04-11 00:00:00	0	53.56	25.78
2019-04-11 01:00:00	0	54.17	25.75
2019-04-11 02:00:00	0	52.17	25.34
2019-04-11 03:00:00	0	51.92	25.34
2019-04-11 04:00:00	0	52.92	25.75
2019-04-11 05:00:00	0	52	25.5
2019-04-11 06:00:00	0	54.67	26.17
2019-04-11 07:00:00	0	52.59	25.59
2019-04-11 08:00:00	0	52.67	25.42
2019-04-11 09:00:00	0	52.92	25.67
2019-04-11 10:00:00	0	51.5	25.17
2019-04-11 11:00:00	0	52.67	25.59
2019-04-11 12:00:00	0	50.75	24.92
2019-04-11 13:00:00	0	51.5	24.83
2019-04-11 14:00:00	0	53.92	26.25
2019-04-11 15:00:00	0	52.25	25.42
2019-04-11 16:00:00	0	52.67	25.67
2019-04-11 17:00:00	0	51.92	25.42
2019-04-11 18:00:00	0	53.67	25.84
2019-04-11 19:00:00	0	53	25.59
2019-04-11 20:00:00	0	53.42	25.83
2019-04-11 21:00:00	0	52.67	25.67
2019-04-11 22:00:00	0	52.09	25.5
2019-04-11 23:00:00	0	52	25.42
2019-04-12 00:00:00	0	52.22	25.45
2019-04-12 01:00:00	0	52	25.34
2019-04-12 02:00:00	0	52.67	25.67
2019-04-12 03:00:00	0	52.09	25.5
2019-04-12 04:00:00	0	52	25.34
2019-04-12 05:00:00	0	52.75	25.59
2019-04-12 06:00:00	0	52.75	25.59
2019-04-12 07:00:00	0	54.92	26.34
2019-04-12 08:00:00	0	52.67	25.5
2019-04-12 09:00:00	0	52.25	25.34
2019-04-12 10:00:00	0	52	25.09
2019-04-12 11:00:00	0	49.59	24.09
2019-04-12 12:00:00	0	48.5	23.42
2019-04-12 13:00:00	0	47.42	23.09
2019-04-12 14:00:00	0	49.58	23.33
2019-04-12 15:00:00	0	52.75	25.17
2019-04-12 16:00:00	0	51.75	25.08
2019-04-12 17:00:00	0	51.42	24.25
2019-04-12 18:00:00	0	51.17	25
2019-04-12 19:00:00	0	52.08	25.25
2019-04-12 20:00:00	0	53.42	25.59
2019-04-12 21:00:00	0	52.42	25.34
2019-04-12 22:00:00	0	52.33	25.42
2019-04-12 23:00:00	0	52	25.25
2019-04-13 00:00:00	0	48.45	23.45
2019-04-13 01:00:00	0	51.08	24.34
2019-04-13 02:00:00	0	52.17	25.42
2019-04-13 03:00:00	0	51.92	25.34
2019-04-13 04:00:00	0	50.67	24.5
2019-04-13 05:00:00	0	51.08	24.75
2019-04-13 06:00:00	0	52.83	25.59
2019-04-13 07:00:00	0	52.17	25.42
2019-04-13 08:00:00	0	52.08	25.34
2019-04-13 09:00:00	0	52.92	25.5
2019-04-13 10:00:00	0	50.59	24.67
2019-04-13 11:00:00	0	47.92	22.84
2019-04-13 12:00:00	0	47.33	23.09
2019-04-13 13:00:00	0	47.84	23.25
2019-04-13 14:00:00	0	49.92	24.17
2019-04-13 15:00:00	0	50.83	24.75
2019-04-13 16:00:00	0	52.5	25.5
2019-04-13 17:00:00	0	51.25	25.09
2019-04-13 18:00:00	0	51.83	25.34
2019-04-13 19:00:00	0	52.92	25.67
2019-04-13 20:00:00	0	52.75	25.75
2019-04-13 21:00:00	0	52.67	25.5
2019-04-13 22:00:00	0	52.09	25.34
2019-04-13 23:00:00	0	52.33	25.34
2019-04-14 00:00:00	0	55.56	26.11
2019-04-14 01:00:00	0	50.08	24.42
2019-04-14 02:00:00	0	52.67	25.5
2019-04-14 03:00:00	0	52.09	25.34
2019-04-14 04:00:00	0	52	25.34
2019-04-14 05:00:00	0	52.34	25.17
2019-04-14 06:00:00	0	51.42	25
2019-04-14 07:00:00	0	52.67	25.5
2019-04-14 08:00:00	0	52.09	25.34
2019-04-14 09:00:00	0	52	25.34
2019-04-14 10:00:00	0	52.09	25.34
2019-04-14 11:00:00	0	47.42	23
2019-04-14 12:00:00	0	48.17	23.25
2019-04-14 13:00:00	0	47.08	22.75
2019-04-14 14:00:00	0	47.42	23
2019-04-14 15:00:00	0	50.92	24.42
2019-04-14 16:00:00	0	52	25
2019-04-14 17:00:00	0	52.92	25.5
2019-04-14 18:00:00	0	51.92	25.34
2019-04-14 19:00:00	0	51.92	25.34
2019-04-14 20:00:00	0	53.67	25.75
2019-04-14 21:00:00	0	52.25	25.5
2019-04-14 22:00:00	0	52.92	25.75
2019-04-14 23:00:00	0	51.92	25.5
2019-04-15 00:00:00	0	52.56	25.67
2019-04-15 01:00:00	0	51.42	24.75
2019-04-15 02:00:00	0	51.83	25.42
2019-04-15 03:00:00	0	52.92	25.42
2019-04-15 04:00:00	0	52.67	25.92
2019-04-15 05:00:00	0	52	25.17
2019-04-15 06:00:00	0	52.92	25.59
2019-04-15 07:00:00	0	52.83	25.5
2019-04-15 08:00:00	0	52.17	25.42
2019-04-15 09:00:00	0	52.83	25.5
2019-04-15 10:00:00	0	52	25.34
2019-04-15 11:00:00	0	50.09	24.42
2019-04-15 12:00:00	0	48.33	23.09
2019-04-15 13:00:00	0	47.67	23.34
2019-04-15 14:00:00	0	49.92	23.5
2019-04-15 15:00:00	0	50.58	24.75
2019-04-15 16:00:00	0	51.25	24.67
2019-04-15 17:00:00	0	53.08	25.42
2019-04-15 18:00:00	0	52.25	25.25
2019-04-15 19:00:00	0	53.75	25.42
2019-04-15 20:00:00	0	53.84	25.83
2019-04-15 21:00:00	0	52.17	25.42
2019-04-15 22:00:00	0	52.83	25.59
2019-04-15 23:00:00	0	53.17	25.5
2019-04-16 00:00:00	0	56.33	27
2019-04-16 01:00:00	0	51.67	25.59
2019-04-16 02:00:00	0	52	25.42
2019-04-16 03:00:00	0	53	25.67
2019-04-16 04:00:00	0	52	25.34
2019-04-16 05:00:00	0	52.17	25.42
2019-04-16 06:00:00	0	52.83	25.5
2019-04-16 07:00:00	0	52.17	25.34
2019-04-16 08:00:00	0	52.83	25.5
2019-04-16 09:00:00	0	52.25	25.34
2019-04-16 10:00:00	0	52.17	25.42
2019-04-16 11:00:00	0	52.58	25.25
2019-04-16 12:00:00	0	49	23.5
2019-04-16 13:00:00	0	48.67	23.34
2019-04-16 14:00:00	0	52.33	25.25
2019-04-16 15:00:00	0	52.17	25.42
2019-04-16 16:00:00	0	52.17	24.92
2019-04-16 17:00:00	0	52	25.34
2019-04-16 18:00:00	0	52.92	25.67
2019-04-16 19:00:00	0	54.58	26.34
2019-04-16 20:00:00	0	56.59	27.09
2019-04-16 21:00:00	0	54.5	26
2019-04-16 22:00:00	0	53.42	25.34
2019-04-16 23:00:00	0	53.5	25.34
2019-04-17 00:00:00	0	57.22	27.22
2019-04-17 01:00:00	0	53.42	26
2019-04-17 02:00:00	0	53	25.33
2019-04-17 03:00:00	0	52	25.25
2019-04-17 04:00:00	0	52.17	25.25
2019-04-17 05:00:00	0	52.83	25.5
2019-04-17 06:00:00	0	52	25.33
2019-04-17 07:00:00	0	53	25.5
2019-04-17 08:00:00	0	52	25.5
2019-04-17 09:00:00	0	52.17	25.34
2019-04-17 10:00:00	0	52.83	25.5
2019-04-17 11:00:00	0	52	25.25
2019-04-17 12:00:00	0	51.92	25.17
2019-04-17 13:00:00	0	51.67	24.33
2019-04-17 14:00:00	0	54.67	26.08
2019-04-17 15:00:00	0	52.25	25.42
2019-04-17 16:00:00	0	51.09	25.92
2019-04-17 17:00:00	0	50.59	25
2019-04-17 18:00:00	0	52.59	25
2019-04-17 19:00:00	0	51.17	25
2019-04-17 20:00:00	0	54.5	25
2019-04-17 21:00:00	0	51.59	25
2019-04-17 22:00:00	0	51	25
2019-04-17 23:00:00	0	51.09	25
2019-04-18 00:00:00	0	50.33	25
2019-04-18 01:00:00	0	52.58	25.17
2019-04-18 02:00:00	0	53	25.42
2019-04-18 03:00:00	0	52.17	25.33
2019-04-18 04:00:00	0	52.83	25.5
2019-04-18 05:00:00	0	52.17	25.59
2019-04-18 06:00:00	0	53.33	25.75
2019-04-18 07:00:00	0	53.92	26
2019-04-18 08:00:00	0	52.92	25.67
2019-04-18 09:00:00	0	52	25.42
2019-04-18 10:00:00	0	52.09	25.5
2019-04-18 11:00:00	0	52	25.42
2019-04-18 12:00:00	0	51.59	25
2019-04-18 13:00:00	0	51.08	25
2019-04-18 14:00:00	0	53.33	25.67
2019-04-18 15:00:00	0	54.17	25.92
2019-04-18 16:00:00	0	52.25	25.34
2019-04-18 17:00:00	0	52.67	25.5
2019-04-18 18:00:00	0	53.42	25.59
2019-04-18 19:00:00	0	52.5	25.33
2019-04-18 20:00:00	0	54.25	25.92
2019-04-18 21:00:00	0	52.25	25.5
2019-04-18 22:00:00	0	53	25.58
2019-04-18 23:00:00	0	52.5	25.67
2019-04-19 00:00:00	0	52.67	25.45
2019-04-19 01:00:00	0	52.92	25.5
2019-04-19 02:00:00	0	51.92	25.34
2019-04-19 03:00:00	0	51.92	25.25
2019-04-19 04:00:00	0	52.92	25.42
2019-04-19 05:00:00	0	52	25.25
2019-04-19 06:00:00	0	53.25	25.5
2019-04-19 07:00:00	0	53.84	25.75
2019-04-19 08:00:00	0	52.25	25.25
2019-04-19 09:00:00	0	53.42	25.75
2019-04-19 10:00:00	0	51	25
2019-04-19 11:00:00	0	50.42	24.42
2019-04-19 12:00:00	0	48.25	23.17
2019-04-19 13:00:00	0	47.17	22.67
2019-04-19 14:00:00	0	50.08	23.42
2019-04-19 15:00:00	0	52.83	25.17
2019-04-19 16:00:00	0	51.34	25
2019-04-19 17:00:00	0	50.5	24.25
2019-04-19 18:00:00	0	51.08	24.67
2019-04-19 19:00:00	0	52.17	25.34
2019-04-19 20:00:00	0	53.58	25.5
2019-04-19 21:00:00	0	52	25.25
2019-04-19 22:00:00	0	53	25.33
2019-04-19 23:00:00	0	51.17	25
2019-04-20 00:00:00	0	49.44	23.78
2019-04-20 01:00:00	0	50.83	24.17
2019-04-20 02:00:00	0	52.25	25.34
2019-04-20 03:00:00	0	52.75	25.5
2019-04-20 04:00:00	0	50	24.5
2019-04-20 05:00:00	0	51.67	24.75
2019-04-20 06:00:00	0	52.83	25.5
2019-04-20 07:00:00	0	52.25	25.42
2019-04-20 08:00:00	0	52.25	25.42
2019-04-20 09:00:00	0	53	25.67
2019-04-20 10:00:00	0	51.25	25.08
2019-04-20 11:00:00	0	48.67	23.33
2019-04-20 12:00:00	0	47.17	22.67
2019-04-20 13:00:00	0	48.92	23.17
2019-04-20 14:00:00	0	48.42	23.08
2019-04-20 15:00:00	0	50.33	24.25
2019-04-20 16:00:00	0	52.67	25.58
2019-04-20 17:00:00	0	51.25	25
2019-04-20 18:00:00	0	52.83	25.25
2019-04-20 19:00:00	0	52	25.34
2019-04-20 20:00:00	0	52.67	25.34
2019-04-20 21:00:00	0	53	25.59
2019-04-20 22:00:00	0	52	25.42
2019-04-20 23:00:00	0	53	25.67
2019-04-21 00:00:00	0	55	25.89
2019-04-21 01:00:00	0	51.42	24.67
2019-04-21 02:00:00	0	52	25.58
2019-04-21 03:00:00	0	52	25.42
2019-04-21 04:00:00	0	53	25.67
2019-04-21 05:00:00	0	51.67	25.33
2019-04-21 06:00:00	0	52.08	25.08
2019-04-21 07:00:00	0	51.92	25.5
2019-04-21 08:00:00	0	51.92	25.25
2019-04-21 09:00:00	0	53.17	25.5
2019-04-21 10:00:00	0	51.75	25.25
2019-04-21 11:00:00	0	49.42	23.83
2019-04-21 12:00:00	0	47.08	22.75
2019-04-21 13:00:00	0	47.08	22.75
2019-04-21 14:00:00	0	48.25	23
2019-04-21 15:00:00	0	49.67	24.33
2019-04-21 16:00:00	0	52.83	25
2019-04-21 17:00:00	0	51.92	25.34
2019-04-21 18:00:00	0	51.92	25.33
2019-04-21 19:00:00	0	52.92	25.67
2019-04-21 20:00:00	0	53	25.67
2019-04-21 21:00:00	0	52.59	25.34
2019-04-21 22:00:00	0	52.83	25.5
2019-04-21 23:00:00	0	52	25.34
2019-04-22 00:00:00	0	52.44	25.45
2019-04-22 01:00:00	0	50.67	24.84
2019-04-22 02:00:00	0	52	24.92
2019-04-22 03:00:00	0	52.75	25.5
2019-04-22 04:00:00	0	52	25.5
2019-04-22 05:00:00	0	53.42	25.83
2019-04-22 06:00:00	0	52.34	25.58
2019-04-22 07:00:00	0	52	25.42
2019-04-22 08:00:00	0	52.92	25.59
2019-04-22 09:00:00	0	52	25.33
2019-04-22 10:00:00	0	52.67	25.59
2019-04-22 11:00:00	0	51.75	25
2019-04-22 12:00:00	0	46.67	22.67
2019-04-22 13:00:00	0	48.17	23.17
2019-04-22 14:00:00	0	48.83	23.5
2019-04-22 15:00:00	0	51.42	25
2019-04-22 16:00:00	0	52.17	24.92
2019-04-22 17:00:00	0	52	25.34
2019-04-22 18:00:00	0	52.92	25.5
2019-04-22 19:00:00	0	52.42	25.5
2019-04-22 20:00:00	0	53.92	25.84
2019-04-22 21:00:00	0	52.92	25.5
2019-04-22 22:00:00	0	52	25.34
2019-04-22 23:00:00	0	53.92	25.83
2019-04-23 00:00:00	0	56	27.22
2019-04-23 01:00:00	0	52.17	25.33
2019-04-23 02:00:00	0	52.92	25.5
2019-04-23 03:00:00	0	52	25.33
2019-04-23 04:00:00	0	52.67	25.42
2019-04-23 05:00:00	0	52.09	25.67
2019-04-23 06:00:00	0	52	25.5
2019-04-23 07:00:00	0	52.92	25.75
2019-04-23 08:00:00	0	52	25.42
2019-04-23 09:00:00	0	52.67	25.58
2019-04-23 10:00:00	0	52.42	25.67
2019-04-23 11:00:00	0	52	25.42
2019-04-23 12:00:00	0	50	24.09
2019-04-23 13:00:00	0	48.75	23.34
2019-04-23 14:00:00	0	52	24.92
2019-04-23 15:00:00	0	52.17	25.34
2019-04-23 16:00:00	0	52.67	25.33
2019-04-23 17:00:00	0	52	25.34
2019-04-23 18:00:00	0	53.67	25.5
2019-04-23 19:00:00	0	53.25	25.67
2019-04-23 20:00:00	0	56.84	27.42
2019-04-23 21:00:00	0	54.67	26.09
2019-04-23 22:00:00	0	53.17	25.59
2019-04-23 23:00:00	0	54.09	25.59
2019-04-24 00:00:00	0	56.45	27.56
2019-04-24 01:00:00	0	54	26.17
2019-04-24 02:00:00	0	52.83	25.42
2019-04-24 03:00:00	0	52	25.34
2019-04-24 04:00:00	0	53	25.5
2019-04-24 05:00:00	0	51.92	25.34
2019-04-24 06:00:00	0	51.92	25.33
2019-04-24 07:00:00	0	53	25.5
2019-04-24 08:00:00	0	52.83	25.5
2019-04-24 09:00:00	0	52.17	25.34
2019-04-24 10:00:00	0	52.83	25.25
2019-04-24 11:00:00	0	52	25.42
2019-04-24 12:00:00	0	51.92	25.34
2019-04-24 13:00:00	0	52.17	25
2019-04-24 14:00:00	0	54.5	25.83
2019-04-24 15:00:00	0	52.5	25.75
2019-04-24 16:00:00	0	52.67	25.59
2019-04-24 17:00:00	0	51.67	25.34
2019-04-24 18:00:00	0	54.08	26
2019-04-24 19:00:00	0	52	25.42
2019-04-24 20:00:00	0	55	26.42
2019-04-24 21:00:00	0	54.34	26.17
2019-04-24 22:00:00	0	51.84	25.34
2019-04-24 23:00:00	0	52	25.5
2019-04-25 00:00:00	0	52.22	25.44
2019-04-25 01:00:00	0	52.5	25.5
2019-04-25 02:00:00	0	53	25.5
2019-04-25 03:00:00	0	52.17	25.5
2019-04-25 04:00:00	0	51.84	25.34
2019-04-25 05:00:00	0	52	25.34
2019-04-25 06:00:00	0	53.92	25.59
2019-04-25 07:00:00	0	54.17	26.34
2019-04-25 08:00:00	0	52.25	25.34
2019-04-25 09:00:00	0	52.92	25.42
2019-04-25 10:00:00	0	51.75	25.33
2019-04-25 11:00:00	0	52.92	25.42
2019-04-25 12:00:00	0	51.67	25.33
2019-04-25 13:00:00	0	50.58	24.75
2019-04-25 14:00:00	0	54.17	25.42
2019-04-25 15:00:00	0	53.92	26.08
2019-04-25 16:00:00	0	53	25.58
2019-04-25 17:00:00	0	51.92	25.58
2019-04-25 18:00:00	0	52.5	25.5
2019-04-25 19:00:00	0	53.92	25.83
2019-04-25 20:00:00	0	53.42	25.67
2019-04-25 21:00:00	0	52.67	25.42
2019-04-25 22:00:00	0	52.09	25.5
2019-04-25 23:00:00	0	52	25.42
2019-04-26 00:00:00	0	52.55	25.56
2019-04-26 01:00:00	0	52	25.5
2019-04-26 02:00:00	0	52.67	25.5
2019-04-26 03:00:00	0	52.09	25.42
2019-04-26 04:00:00	0	52	25.34
2019-04-26 05:00:00	0	52.92	25.5
2019-04-26 06:00:00	0	52	25.34
2019-04-26 07:00:00	0	54.17	25.92
2019-04-26 08:00:00	0	52.17	25.34
2019-04-26 09:00:00	0	52.83	25.59
2019-04-26 10:00:00	0	52	25.17
2019-04-26 11:00:00	1	50.75	24.84
2019-04-26 12:00:00	0	47.17	22.75
2019-04-26 13:00:00	1	46.25	22.33
2019-04-26 14:00:00	0	49.58	23.92
2019-04-26 15:00:00	0	52.83	25.33
2019-04-26 16:00:00	0	51.92	25.17
2019-04-26 17:00:00	0	51	24.25
2019-04-26 18:00:00	0	51.33	24.67
2019-04-26 19:00:00	0	52.17	25.34
2019-04-26 20:00:00	0	53.42	25.75
2019-04-26 21:00:00	0	52.17	25.34
2019-04-26 22:00:00	0	52.83	25.5
2019-04-26 23:00:00	0	51.5	24.92
2019-04-27 00:00:00	0	50.56	24
2019-04-27 01:00:00	0	50.33	24.17
2019-04-27 02:00:00	0	52.17	25.34
2019-04-27 03:00:00	0	52.08	25.34
2019-04-27 04:00:00	0	51.5	24.84
2019-04-27 05:00:00	0	51.5	24.59
2019-04-27 06:00:00	0	52.83	25.5
2019-04-27 07:00:00	0	52	25.25
2019-04-27 08:00:00	0	52.17	25.25
2019-04-27 09:00:00	0	52.83	25.33
2019-04-27 10:00:00	0	51.75	25.08
2019-04-27 11:00:00	0	48.75	22.92
2019-04-27 12:00:00	0	47.34	23.08
2019-04-27 13:00:00	0	47.92	23.25
2019-04-27 14:00:00	0	48.17	23.17
2019-04-27 15:00:00	0	51	24.08
2019-04-27 16:00:00	0	52.08	25.34
2019-04-27 17:00:00	0	52.67	25.5
2019-04-27 18:00:00	0	51.5	25
2019-04-27 19:00:00	0	52.67	25.5
2019-04-27 20:00:00	0	52.59	25.42
2019-04-27 21:00:00	0	52.17	25.5
2019-04-27 22:00:00	0	52.92	25.5
2019-04-27 23:00:00	0	51.92	25.34
2019-04-28 00:00:00	0	54.22	25.45
2019-04-28 01:00:00	0	51.75	24.5
2019-04-28 02:00:00	0	52.83	25.5
2019-04-28 03:00:00	0	52.17	25.34
2019-04-28 04:00:00	0	52.83	25.5
2019-04-28 05:00:00	0	52	25.34
2019-04-28 06:00:00	0	51.5	24.67
2019-04-28 07:00:00	0	52.75	25.25
2019-04-28 08:00:00	0	52.17	25.33
2019-04-28 09:00:00	0	52.83	25.42
2019-04-28 10:00:00	0	52.17	25.59
2019-04-28 11:00:00	0	49.34	24
2019-04-28 12:00:00	0	47	22.5
2019-04-28 13:00:00	0	47.34	22.75
2019-04-28 14:00:00	0	47.17	22.92
2019-04-28 15:00:00	0	50.25	24.17
2019-04-28 16:00:00	0	51.5	25
2019-04-28 17:00:00	0	52.09	25.34
2019-04-28 18:00:00	0	52.09	25.42
2019-04-28 19:00:00	0	52.08	25.33
2019-04-28 20:00:00	0	53.75	25.92
2019-04-28 21:00:00	0	52.59	25.67
2019-04-28 22:00:00	0	52	25.42
2019-04-28 23:00:00	0	53	25.59
2019-04-29 00:00:00	0	52.67	25.45
2019-04-29 01:00:00	0	52.17	25.25
2019-04-29 02:00:00	0	51.75	25.25
2019-04-29 03:00:00	0	52	25.33
2019-04-29 04:00:00	0	53	25.67
2019-04-29 05:00:00	0	52.17	25.5
2019-04-29 06:00:00	0	52.17	25.5
2019-04-29 07:00:00	0	53.17	25.5
2019-04-29 08:00:00	0	52.25	25.34
2019-04-29 09:00:00	0	52.25	25.34
2019-04-29 10:00:00	0	53.5	25.58
2019-04-29 11:00:00	0	50.67	24.84
2019-04-29 12:00:00	0	47.33	23
2019-04-29 13:00:00	0	48.08	22.75
2019-04-29 14:00:00	0	48.25	23.34
2019-04-29 15:00:00	0	52.75	25.08
2019-04-29 16:00:00	0	50.83	24.59
2019-04-29 17:00:00	0	52.17	25.34
2019-04-29 18:00:00	0	52.83	25.5
2019-04-29 19:00:00	0	52.25	25.34
2019-04-29 20:00:00	0	55.5	26.17
2019-04-29 21:00:00	0	52.5	25.5
2019-04-29 22:00:00	0	52.17	25.5
2019-04-29 23:00:00	0	54.08	25.84
2019-04-30 00:00:00	0	57	27.45
2019-04-30 01:00:00	0	53.92	26
2019-04-30 02:00:00	0	52	25.34
2019-04-30 03:00:00	0	52.25	25.34
2019-04-30 04:00:00	0	52.92	25.5
2019-04-30 05:00:00	0	52	25.34
2019-04-30 06:00:00	0	52.92	25.5
2019-04-30 07:00:00	0	51.92	25.34
2019-04-30 08:00:00	0	52.25	25.34
2019-04-30 09:00:00	0	53	25.5
2019-04-30 10:00:00	0	52	25.42
2019-04-30 11:00:00	0	52.67	25.58
2019-04-30 12:00:00	0	50.67	24.75
2019-04-30 13:00:00	0	47.67	23.34
2019-04-30 14:00:00	0	52.58	25.17
2019-04-30 15:00:00	0	52.09	25.34
2019-04-30 16:00:00	0	51.83	25.34
2019-04-30 17:00:00	0	52.92	25.5
2019-04-30 18:00:00	0	52.67	25.5
2019-04-30 19:00:00	0	53.42	25.67
2019-04-30 20:00:00	0	56.58	27.42
2019-04-30 21:00:00	0	55.42	26.84
2019-04-30 22:00:00	0	53.92	25.67
2019-04-30 23:00:00	0	52.75	25.59
2019-05-01 00:00:00	0	56.44	26.78

## Sheet: PM 09010 02
Data/Hora	Intensidade(carros/hora)	Ocupacao(%)	Carga(%)
2019-04-01 00:00:00	0	34.45	16.56
2019-04-01 01:00:00	0	35.08	15.67
2019-04-01 02:00:00	0	36.17	16.83
2019-04-01 03:00:00	0	30	14
2019-04-01 04:00:00	0	33.17	14.67
2019-04-01 05:00:00	6	41.75	19.83
2019-04-01 06:00:00	3	32.67	15.75
2019-04-01 07:00:00	0	29.84	13.33
2019-04-01 08:00:00	0	32.58	15.67
2019-04-01 09:00:00	22	38	18.33
2019-04-01 10:00:00	8	34.17	16.42
2019-04-01 11:00:00	0	42.92	19.75
2019-04-01 12:00:00	26	44.33	22.17
2019-04-01 13:00:00	0	46.75	21.58
2019-04-01 14:00:00	0	33.75	16.58
2019-04-01 15:00:00	0	31.5	15.08
2019-04-01 16:00:00	0	36.08	16.59
2019-04-01 17:00:00	0	37.34	17.17
2019-04-01 18:00:00	0	31.33	14.5
2019-04-01 19:00:00	1	35.58	17.08
2019-04-01 20:00:00	0	30.67	14.25
2019-04-01 21:00:00	0	32.67	15.08
2019-04-01 22:00:00	0	32.58	15.58
2019-04-01 23:00:00	0	31.58	15.25
2019-04-02 00:00:00	0	30.56	14.44
2019-04-02 01:00:00	0	33.75	15.92
2019-04-02 02:00:00	0	37.75	17.33
2019-04-02 03:00:00	0	31.67	15.34
2019-04-02 04:00:00	0	32	15.17
2019-04-02 05:00:00	4	37	17.42
2019-04-02 06:00:00	5	26.75	13.09
2019-04-02 07:00:00	14	29.34	15.17
2019-04-02 08:00:00	20	31.33	16.67
2019-04-02 09:00:00	17	33.84	17.92
2019-04-02 10:00:00	11	33.34	16.33
2019-04-02 11:00:00	11	38	19.17
2019-04-02 12:00:00	15	42.33	22.08
2019-04-02 13:00:00	15	39.67	19.17
2019-04-02 14:00:00	17	35.08	18.83
2019-04-02 15:00:00	11	37.84	18.25
2019-04-02 16:00:00	20	33.75	17.5
2019-04-02 17:00:00	15	35.17	18.08
2019-04-02 18:00:00	17	37.59	19.84
2019-04-02 19:00:00	18	33.92	17.83
2019-04-02 20:00:00	3	27.42	13.59
2019-04-02 21:00:00	11	32.09	15.92
2019-04-02 22:00:00	10	31.75	16
2019-04-02 23:00:00	1	32.17	15.5
2019-04-03 00:00:00	4	34.22	16.33
2019-04-03 01:00:00	0	31.5	15
2019-04-03 02:00:00	0	34.5	16.08
2019-04-03 03:00:00	1	29.17	14
2019-04-03 04:00:00	0	26.92	12.42
2019-04-03 05:00:00	3	27	12.5
2019-04-03 06:00:00	8	27.75	14.09
2019-04-03 07:00:00	15	26.59	14.25
2019-04-03 08:00:00	26	27.34	14.83
2019-04-03 09:00:00	8	29.34	14.67
2019-04-03 10:00:00	14	34.59	17.59
2019-04-03 11:00:00	18	36.59	18.92
2019-04-03 12:00:00	8	33.59	17.08
2019-04-03 13:00:00	18	31.75	16.83
2019-04-03 14:00:00	11	34.08	17.17
2019-04-03 15:00:00	8	29.92	14.92
2019-04-03 16:00:00	20	33.25	17.58
2019-04-03 17:00:00	11	35.5	17.67
2019-04-03 18:00:00	27	34.59	18.09
2019-04-03 19:00:00	16	34.25	18.83
2019-04-03 20:00:00	3	30.42	14.67
2019-04-03 21:00:00	8	35	16.75
2019-04-03 22:00:00	6	35.92	17.75
2019-04-03 23:00:00	5	34.17	16.67
2019-04-04 00:00:00	1	36	17.11
2019-04-04 01:00:00	0	37.09	18
2019-04-04 02:00:00	0	37.42	17.67
2019-04-04 03:00:00	0	33.34	16.08
2019-04-04 04:00:00	0	30.58	14.58
2019-04-04 05:00:00	3	31.92	15.33
2019-04-04 06:00:00	4	31.33	15.5
2019-04-04 07:00:00	16	31.75	16.42
2019-04-04 08:00:00	11	27.92	15
2019-04-04 09:00:00	11	30.92	15.67
2019-04-04 10:00:00	16	36.5	18.33
2019-04-04 11:00:00	14	46.92	22.58
2019-04-04 12:00:00	39	46	22.42
2019-04-04 13:00:00	14	34.42	17.92
2019-04-04 14:00:00	13	34.75	17.67
2019-04-04 15:00:00	18	32.25	17
2019-04-04 16:00:00	10	31.92	16.58
2019-04-04 17:00:00	12	33.08	16.75
2019-04-04 18:00:00	25	34.17	18.34
2019-04-04 19:00:00	13	36.5	18.42
2019-04-04 20:00:00	9	34.33	16.84
2019-04-04 21:00:00	7	34.09	16.58
2019-04-04 22:00:00	1	35.09	16.59
2019-04-04 23:00:00	3	34.58	16.17
2019-04-05 00:00:00	1	32.78	15.56
2019-04-05 01:00:00	1	37.09	17.25
2019-04-05 02:00:00	0	36.42	17.25
2019-04-05 03:00:00	0	35.5	16.5
2019-04-05 04:00:00	1	32.92	15.25
2019-04-05 05:00:00	0	31.5	15.08
2019-04-05 06:00:00	11	31.67	15.33
2019-04-05 07:00:00	10	33.33	17.25
2019-04-05 08:00:00	17	35.17	18.09
2019-04-05 09:00:00	20	33	17.58
2019-04-05 10:00:00	14	34.84	17.75
2019-04-05 11:00:00	14	43.42	21.42
2019-04-05 12:00:00	34	38.83	21.34
2019-04-05 13:00:00	18	31.84	17.33
2019-04-05 14:00:00	18	32.58	16.42
2019-04-05 15:00:00	18	30.34	17
2019-04-05 16:00:00	7	30.58	15.17
2019-04-05 17:00:00	22	31.25	16.67
2019-04-05 18:00:00	14	32.92	16.92
2019-04-05 19:00:00	17	31.67	17.08
2019-04-05 20:00:00	10	34.17	16.92
2019-04-05 21:00:00	4	36.92	17.25
2019-04-05 22:00:00	8	35.58	17.58
2019-04-05 23:00:00	4	29.5	14.58
2019-04-06 00:00:00	3	26	12.22
2019-04-06 01:00:00	1	31.33	15.17
2019-04-06 02:00:00	1	31.5	15.25
2019-04-06 03:00:00	1	32.42	15.25
2019-04-06 04:00:00	3	30.09	14.25
2019-04-06 05:00:00	0	31	14.58
2019-04-06 06:00:00	3	32.08	15.25
2019-04-06 07:00:00	3	32.67	15.42
2019-04-06 08:00:00	10	34.75	17.33
2019-04-06 09:00:00	10	32.83	16.34
2019-04-06 10:00:00	10	34	16.17
2019-04-06 11:00:00	13	44.33	22.34
2019-04-06 12:00:00	4	39.59	19.83
2019-04-06 13:00:00	21	37.17	19.25
2019-04-06 14:00:00	6	36.67	18.17
2019-04-06 15:00:00	6	38.42	18.75
2019-04-06 16:00:00	8	33	16.5
2019-04-06 17:00:00	0	43.09	19.84
2019-04-06 18:00:00	0	47.5	22.84
2019-04-06 19:00:00	0	34.25	16.33
2019-04-06 20:00:00	15	41.58	19.75
2019-04-06 21:00:00	25	44.33	21.83
2019-04-06 22:00:00	5	36.09	17.92
2019-04-06 23:00:00	7	37.17	17.84
2019-04-07 00:00:00	3	31.11	15
2019-04-07 01:00:00	1	32.08	15.33
2019-04-07 02:00:00	3	32.17	15.58
2019-04-07 03:00:00	1	31.09	15
2019-04-07 04:00:00	0	31.08	14.33
2019-04-07 05:00:00	2	30.08	14.67
2019-04-07 06:00:00	2	31.67	14.67
2019-04-07 07:00:00	4	29.17	13.75
2019-04-07 08:00:00	7	32.42	15.92
2019-04-07 09:00:00	6	36.42	18.08
2019-04-07 10:00:00	9	37.25	18.08
2019-04-07 11:00:00	13	44.42	22.17
2019-04-07 12:00:00	12	43.17	22.25
2019-04-07 13:00:00	21	45.92	23.58
2019-04-07 14:00:00	4	32.5	16.58
2019-04-07 15:00:00	4	32.67	15.5
2019-04-07 16:00:00	0	34.5	16.17
2019-04-07 17:00:00	3	35.92	16.67
2019-04-07 18:00:00	3	31.42	14.92
2019-04-07 19:00:00	0	31	14.83
2019-04-07 20:00:00	4	32	15.25
2019-04-07 21:00:00	2	34.5	16.08
2019-04-07 22:00:00	3	36.34	17.34
2019-04-07 23:00:00	3	36.17	17.09
2019-04-08 00:00:00	0	35	17
2019-04-08 01:00:00	0	34.58	15.67
2019-04-08 02:00:00	0	35.67	16.58
2019-04-08 03:00:00	0	29.33	14.25
2019-04-08 04:00:00	1	32	14.59
2019-04-08 05:00:00	0	37.84	17.17
2019-04-08 06:00:00	3	30.59	14.84
2019-04-08 07:00:00	28	28.25	16.42
2019-04-08 08:00:00	8	31.58	15.67
2019-04-08 09:00:00	13	39.17	19
2019-04-08 10:00:00	0	35.75	17
2019-04-08 11:00:00	0	40.92	19.42
2019-04-08 12:00:00	0	44.42	21
2019-04-08 13:00:00	3	49	22.67
2019-04-08 14:00:00	0	37	17.67
2019-04-08 15:00:00	0	32.42	15.67
2019-04-08 16:00:00	0	35.17	16.58
2019-04-08 17:00:00	0	38.83	18.34
2019-04-08 18:00:00	0	31.25	14.84
2019-04-08 19:00:00	22	36.42	17.92
2019-04-08 20:00:00	9	30.5	15.17
2019-04-08 21:00:00	4	31.08	15.25
2019-04-08 22:00:00	4	31.59	15.09
2019-04-08 23:00:00	0	31.67	15.25
2019-04-09 00:00:00	1	30.11	14.22
2019-04-09 01:00:00	0	32.83	15.17
2019-04-09 02:00:00	0	36.75	17
2019-04-09 03:00:00	0	31.42	14.67
2019-04-09 04:00:00	0	31	14.34
2019-04-09 05:00:00	0	34.08	15.75
2019-04-09 06:00:00	9	28.17	14
2019-04-09 07:00:00	5	29.08	14.25
2019-04-09 08:00:00	18	30.83	15.67
2019-04-09 09:00:00	18	33.25	17.92
2019-04-09 10:00:00	9	33.5	17
2019-04-09 11:00:00	22	37	18.92
2019-04-09 12:00:00	16	42.5	21.84
2019-04-09 13:00:00	24	38.83	20.17
2019-04-09 14:00:00	6	35.67	18.08
2019-04-09 15:00:00	16	38.5	19.42
2019-04-09 16:00:00	24	33.5	18
2019-04-09 17:00:00	15	34.42	18
2019-04-09 18:00:00	15	37.17	19.59
2019-04-09 19:00:00	15	33.92	17.67
2019-04-09 20:00:00	10	28	14.33
2019-04-09 21:00:00	8	32.58	15.67
2019-04-09 22:00:00	0	30.67	14.75
2019-04-09 23:00:00	0	31.67	15
2019-04-10 00:00:00	4	33.67	15.67
2019-04-10 01:00:00	0	31.33	15.08
2019-04-10 02:00:00	0	34	15.83
2019-04-10 03:00:00	1	29.92	14.42
2019-04-10 04:00:00	0	26.67	12.5
2019-04-10 05:00:00	1	27.67	12.75
2019-04-10 06:00:00	4	27.42	13.42
2019-04-10 07:00:00	25	26.92	14.34
2019-04-10 08:00:00	16	27	14.84
2019-04-10 09:00:00	11	28.84	14.42
2019-04-10 10:00:00	19	34.25	17.42
2019-04-10 11:00:00	12	35.75	18.25
2019-04-10 12:00:00	11	34.92	17.75
2019-04-10 13:00:00	16	32.25	17
2019-04-10 14:00:00	15	33.25	17.34
2019-04-10 15:00:00	23	31	16.42
2019-04-10 16:00:00	11	32.67	16.75
2019-04-10 17:00:00	13	35.08	18.08
2019-04-10 18:00:00	25	34.67	19
2019-04-10 19:00:00	12	34.58	18
2019-04-10 20:00:00	10	30.92	15.67
2019-04-10 21:00:00	18	33.92	16.83
2019-04-10 22:00:00	6	36	17.75
2019-04-10 23:00:00	0	34.42	16.17
2019-04-11 00:00:00	5	36.67	17.56
2019-04-11 01:00:00	1	37.75	18.33
2019-04-11 02:00:00	0	36.25	17.33
2019-04-11 03:00:00	0	33.84	16.5
2019-04-11 04:00:00	0	31.33	14.83
2019-04-11 05:00:00	0	31.33	15.17
2019-04-11 06:00:00	7	31.92	15.83
2019-04-11 07:00:00	11	31.25	16.42
2019-04-11 08:00:00	12	28.25	15
2019-04-11 09:00:00	17	31.75	16.92
2019-04-11 10:00:00	15	35.42	18.67
2019-04-11 11:00:00	21	43.67	22.5
2019-04-11 12:00:00	13	42.33	21.92
2019-04-11 13:00:00	17	35.42	18.5
2019-04-11 14:00:00	15	34.67	17.83
2019-04-11 15:00:00	11	31.83	16.34
2019-04-11 16:00:00	25	32.34	18
2019-04-11 17:00:00	7	32.84	16.67
2019-04-11 18:00:00	17	33.25	17.84
2019-04-11 19:00:00	20	36.75	19.42
2019-04-11 20:00:00	7	33.92	17
2019-04-11 21:00:00	6	33.67	16.33
2019-04-11 22:00:00	9	35.17	17.75
2019-04-11 23:00:00	4	33.92	16.25
2019-04-12 00:00:00	4	33	15.89
2019-04-12 01:00:00	0	36.34	16.92
2019-04-12 02:00:00	0	36.67	17.33
2019-04-12 03:00:00	0	35.75	17.34
2019-04-12 04:00:00	0	31.92	15.17
2019-04-12 05:00:00	0	32.08	15.25
2019-04-12 06:00:00	2	31.58	15.33
2019-04-12 07:00:00	15	33	16.5
2019-04-12 08:00:00	13	34.67	18.42
2019-04-12 09:00:00	13	33.58	17.59
2019-04-12 10:00:00	25	35	19.09
2019-04-12 11:00:00	7	41.67	20.5
2019-04-12 12:00:00	7	41.34	20.25
2019-04-12 13:00:00	0	32.59	15.83
2019-04-12 14:00:00	0	32.67	15.5
2019-04-12 15:00:00	0	32.92	15.5
2019-04-12 16:00:00	0	31.17	14.67
2019-04-12 17:00:00	0	33.08	15.33
2019-04-12 18:00:00	0	33.34	15.92
2019-04-12 19:00:00	0	33	15.67
2019-04-12 20:00:00	0	35.58	16.5
2019-04-12 21:00:00	0	37	17.42
2019-04-12 22:00:00	0	35.92	17.25
2019-04-12 23:00:00	0	32.25	15.17
2019-04-13 00:00:00	0	27.78	12.78
2019-04-13 01:00:00	0	33	15.17
2019-04-13 02:00:00	15	40.5	18.34
2019-04-13 03:00:00	0	34.08	17.33
2019-04-13 04:00:00	6	35.83	17.17
2019-04-13 05:00:00	0	31.67	15.17
2019-04-13 06:00:00	0	34.17	16
2019-04-13 07:00:00	29	54.5	25.08
2019-04-13 08:00:00	34	58.17	29.5
2019-04-13 09:00:00	17	36.42	17.84
2019-04-13 10:00:00	9	32.17	16.08
2019-04-13 11:00:00	11	43.25	21.17
2019-04-13 12:00:00	14	42	22.09
2019-04-13 13:00:00	12	37.25	18.5
2019-04-13 14:00:00	12	36.25	18.17
2019-04-13 15:00:00	16	47.59	22.92
2019-04-13 16:00:00	42	42.42	20.92
2019-04-13 17:00:00	65	60.92	30.42
2019-04-13 18:00:00	82	52.75	27
2019-04-13 19:00:00	20	39	18.59
2019-04-13 20:00:00	2	35.25	17.25
2019-04-13 21:00:00	7	41.33	19.5
2019-04-13 22:00:00	4	37.25	18.5
2019-04-13 23:00:00	2	36.92	17.17
2019-04-14 00:00:00	7	31.78	15.89
2019-04-14 01:00:00	4	31.17	15.5
2019-04-14 02:00:00	3	32.42	15.5
2019-04-14 03:00:00	1	31.17	15.25
2019-04-14 04:00:00	4	31.08	15.08
2019-04-14 05:00:00	1	30.25	14.5
2019-04-14 06:00:00	0	31.08	14.83
2019-04-14 07:00:00	4	29.75	14.09
2019-04-14 08:00:00	6	32.33	15.83
2019-04-14 09:00:00	5	35.5	17.5
2019-04-14 10:00:00	11	36.17	17.92
2019-04-14 11:00:00	6	43.34	21.08
2019-04-14 12:00:00	12	43.92	22.42
2019-04-14 13:00:00	12	44.42	22.25
2019-04-14 14:00:00	9	33.75	17.33
2019-04-14 15:00:00	17	32.75	17
2019-04-14 16:00:00	5	34.67	16.92
2019-04-14 17:00:00	7	36	17.25
2019-04-14 18:00:00	4	31.58	15.58
2019-04-14 19:00:00	3	31.58	15.42
2019-04-14 20:00:00	6	32.25	15.92
2019-04-14 21:00:00	2	33.67	15.92
2019-04-14 22:00:00	1	36.67	17.59
2019-04-14 23:00:00	0	35.5	16.58
2019-04-15 00:00:00	3	36.56	17.67
2019-04-15 01:00:00	0	34	15.5
2019-04-15 02:00:00	0	35.09	16.5
2019-04-15 03:00:00	0	30.42	14.58
2019-04-15 04:00:00	0	29.67	13.59
2019-04-15 05:00:00	0	35.92	16.75
2019-04-15 06:00:00	7	33.17	16.59
2019-04-15 07:00:00	15	28.42	15.17
2019-04-15 08:00:00	11	31.42	15.83
2019-04-15 09:00:00	18	35.75	18.58
2019-04-15 10:00:00	10	34.75	17.75
2019-04-15 11:00:00	7	39.25	19
2019-04-15 12:00:00	13	43.34	21.75
2019-04-15 13:00:00	15	44.5	22.75
2019-04-15 14:00:00	21	38.25	20.5
2019-04-15 15:00:00	11	31.5	16.67
2019-04-15 16:00:00	9	35.09	17.58
2019-04-15 17:00:00	17	36.75	18.92
2019-04-15 18:00:00	14	32.42	17.25
2019-04-15 19:00:00	15	35.75	17.42
2019-04-15 20:00:00	8	30.08	15.75
2019-04-15 21:00:00	5	31.42	15.42
2019-04-15 22:00:00	5	32.17	15.59
2019-04-15 23:00:00	0	31.33	15.17
2019-04-16 00:00:00	1	29.56	14.34
2019-04-16 01:00:00	0	32.25	15.25
2019-04-16 02:00:00	1	36.42	17.17
2019-04-16 03:00:00	0	32.5	15.5
2019-04-16 04:00:00	0	31.42	15.17
2019-04-16 05:00:00	1	33.09	15.5
2019-04-16 06:00:00	5	29.83	14.42
2019-04-16 07:00:00	19	28.67	15.59
2019-04-16 08:00:00	23	30.25	15.92
2019-04-16 09:00:00	12	32.17	17
2019-04-16 10:00:00	21	34.09	18.42
2019-04-16 11:00:00	15	35.83	17.08
2019-04-16 12:00:00	9	41.59	20.33
2019-04-16 13:00:00	19	38.17	20.09
2019-04-16 14:00:00	14	36.75	19.08
2019-04-16 15:00:00	7	38.5	18.34
2019-04-16 16:00:00	18	33.42	17.33
2019-04-16 17:00:00	14	34.17	17.42
2019-04-16 18:00:00	13	37.25	19.09
2019-04-16 19:00:00	14	35.17	18.17
2019-04-16 20:00:00	8	28.25	14.5
2019-04-16 21:00:00	9	31.33	14.92
2019-04-16 22:00:00	7	30.67	15.34
2019-04-16 23:00:00	2	31.33	15.25
2019-04-17 00:00:00	0	34.78	16
2019-04-17 01:00:00	4	34.92	16.67
2019-04-17 02:00:00	0	33.67	15.17
2019-04-17 03:00:00	1	30.25	14.42
2019-04-17 04:00:00	1	27	12.58
2019-04-17 05:00:00	0	27.5	12.33
2019-04-17 06:00:00	2	27.09	13.25
2019-04-17 07:00:00	17	30.67	15.08
2019-04-17 08:00:00	70	45.83	23.42
2019-04-17 09:00:00	29	30.17	15.58
2019-04-17 10:00:00	44	39.75	19.59
2019-04-17 11:00:00	12	35.5	18.17
2019-04-17 12:00:00	10	35.67	17.75
2019-04-17 13:00:00	34	37.92	19.25
2019-04-17 14:00:00	0	34.25	15.75
2019-04-17 15:00:00	0	31.5	14.42
2019-04-17 16:00:00	0	30.92	14.58
2019-04-17 17:00:00	0	33.5	14.25
2019-04-17 18:00:00	0	31.83	13.59
2019-04-17 19:00:00	0	33.08	14.17
2019-04-17 20:00:00	0	28.25	12.92
2019-04-17 21:00:00	0	30.5	12.84
2019-04-17 22:00:00	0	33.67	14.67
2019-04-17 23:00:00	0	31.5	14
2019-04-18 00:00:00	0	33	14.22
2019-04-18 01:00:00	0	35.42	16.17
2019-04-18 02:00:00	0	36.5	17.08
2019-04-18 03:00:00	0	34.09	16.08
2019-04-18 04:00:00	0	30.84	14.83
2019-04-18 05:00:00	0	31.5	15.17
2019-04-18 06:00:00	3	31.17	15.25
2019-04-18 07:00:00	12	31.75	16.33
2019-04-18 08:00:00	10	28.42	14.83
2019-04-18 09:00:00	86	39.92	19.92
2019-04-18 10:00:00	17	35.08	19
2019-04-18 11:00:00	3	41.42	20
2019-04-18 12:00:00	16	42.92	22
2019-04-18 13:00:00	7	35.59	17.92
2019-04-18 14:00:00	10	33.59	16.75
2019-04-18 15:00:00	20	33.5	18
2019-04-18 16:00:00	9	31.92	16.25
2019-04-18 17:00:00	18	32.58	16.92
2019-04-18 18:00:00	6	32.92	16.75
2019-04-18 19:00:00	8	35.58	17.67
2019-04-18 20:00:00	15	35.59	18.58
2019-04-18 21:00:00	4	32.67	16
2019-04-18 22:00:00	2	35.25	16.75
2019-04-18 23:00:00	3	34.33	16.25
2019-04-19 00:00:00	1	33.78	16.11
2019-04-19 01:00:00	2	36.17	16.67
2019-04-19 02:00:00	1	36.25	17.33
2019-04-19 03:00:00	3	35.5	17.42
2019-04-19 04:00:00	2	32.75	15.42
2019-04-19 05:00:00	0	31.92	15.08
2019-04-19 06:00:00	0	32.92	15.33
2019-04-19 07:00:00	0	32.92	15.75
2019-04-19 08:00:00	0	35.42	16.42
2019-04-19 09:00:00	19	50.84	23.17
2019-04-19 10:00:00	7	42.08	20.25
2019-04-19 11:00:00	10	42.5	20.42
2019-04-19 12:00:00	6	41.34	20.67
2019-04-19 13:00:00	2	32.5	15.75
2019-04-19 14:00:00	3	31.92	15.42
2019-04-19 15:00:00	3	31.92	15.25
2019-04-19 16:00:00	1	30.17	13.92
2019-04-19 17:00:00	4	32	15.58
2019-04-19 18:00:00	4	32.17	15.67
2019-04-19 19:00:00	1	32.5	15.25
2019-04-19 20:00:00	8	33.83	16.25
2019-04-19 21:00:00	2	35.92	17.08
2019-04-19 22:00:00	3	37.17	17.92
2019-04-19 23:00:00	1	30.92	14.92
2019-04-20 00:00:00	1	27.45	12.89
2019-04-20 01:00:00	2	31.08	14.42
2019-04-20 02:00:00	0	32.75	15.59
2019-04-20 03:00:00	0	35	16.5
2019-04-20 04:00:00	0	31.83	15.17
2019-04-20 05:00:00	0	31.33	14.83
2019-04-20 06:00:00	0	32.42	15.33
2019-04-20 07:00:00	3	36.5	16.25
2019-04-20 08:00:00	4	52	25.17
2019-04-20 09:00:00	5	34.75	16.92
2019-04-20 10:00:00	5	31.83	14.92
2019-04-20 11:00:00	9	41.34	19.33
2019-04-20 12:00:00	8	42.42	21.58
2019-04-20 13:00:00	9	37.25	18.42
2019-04-20 14:00:00	5	34.33	16.42
2019-04-20 15:00:00	2	41.75	19.42
2019-04-20 16:00:00	2	38.92	18.67
2019-04-20 17:00:00	1	48.75	22.5
2019-04-20 18:00:00	6	52.09	24.92
2019-04-20 19:00:00	1	35.59	17.25
2019-04-20 20:00:00	3	35.84	16.5
2019-04-20 21:00:00	2	39.08	18.83
2019-04-20 22:00:00	2	38.09	18.67
2019-04-20 23:00:00	3	36.92	17.42
2019-04-21 00:00:00	1	32.78	15.89
2019-04-21 01:00:00	1	31.17	15.17
2019-04-21 02:00:00	1	32.17	15.42
2019-04-21 03:00:00	2	31.17	15.34
2019-04-21 04:00:00	1	31.83	15.25
2019-04-21 05:00:00	3	30.08	14.75
2019-04-21 06:00:00	1	31.67	14.75
2019-04-21 07:00:00	1	29	14
2019-04-21 08:00:00	3	31.83	15.17
2019-04-21 09:00:00	4	35.67	16.59
2019-04-21 10:00:00	6	34.75	16.67
2019-04-21 11:00:00	9	42.67	20.08
2019-04-21 12:00:00	9	43.42	22.25
2019-04-21 13:00:00	9	43.67	21.5
2019-04-21 14:00:00	3	35.92	17.58
2019-04-21 15:00:00	2	31.83	15.33
2019-04-21 16:00:00	2	35.92	16.58
2019-04-21 17:00:00	5	34.92	16.75
2019-04-21 18:00:00	3	31.75	15.58
2019-04-21 19:00:00	6	31.75	15.75
2019-04-21 20:00:00	7	32.17	15.75
2019-04-21 21:00:00	3	32.92	15.58
2019-04-21 22:00:00	2	36.5	17.33
2019-04-21 23:00:00	1	35.5	16.75
2019-04-22 00:00:00	0	36.22	17.22
2019-04-22 01:00:00	0	33.5	15.5
2019-04-22 02:00:00	0	37.09	17.08
2019-04-22 03:00:00	0	32.42	15.42
2019-04-22 04:00:00	6	33.25	16.08
2019-04-22 05:00:00	0	38.08	17.42
2019-04-22 06:00:00	0	34.84	16.75
2019-04-22 07:00:00	3	33	15.75
2019-04-22 08:00:00	0	33.34	15.33
2019-04-22 09:00:00	0	35.58	16.34
2019-04-22 10:00:00	15	48.5	23.25
2019-04-22 11:00:00	13	50.17	23.5
2019-04-22 12:00:00	3	46.83	22
2019-04-22 13:00:00	3	48.33	23.08
2019-04-22 14:00:00	0	40	19.58
2019-04-22 15:00:00	3	34.08	16.42
2019-04-22 16:00:00	0	36.67	16.92
2019-04-22 17:00:00	0	37	17.42
2019-04-22 18:00:00	0	34.5	16.33
2019-04-22 19:00:00	17	37	17.92
2019-04-22 20:00:00	11	32.67	15.84
2019-04-22 21:00:00	11	31.75	16.08
2019-04-22 22:00:00	5	34.75	16.92
2019-04-22 23:00:00	4	34.42	16.08
2019-04-23 00:00:00	0	31	15.44
2019-04-23 01:00:00	3	36.17	17.17
2019-04-23 02:00:00	0	37.67	17.25
2019-04-23 03:00:00	0	33.08	15.83
2019-04-23 04:00:00	9	40.17	18.67
2019-04-23 05:00:00	94	51.25	26.59
2019-04-23 06:00:00	18	38.58	18.08
2019-04-23 07:00:00	49	38.08	18.75
2019-04-23 08:00:00	71	55.25	26.5
2019-04-23 09:00:00	6	39.17	19
2019-04-23 10:00:00	33	37.08	19.08
2019-04-23 11:00:00	0	35.58	16.67
2019-04-23 12:00:00	0	41.84	19.92
2019-04-23 13:00:00	23	41.34	20.33
2019-04-23 14:00:00	12	37.58	19.25
2019-04-23 15:00:00	13	37.5	18.67
2019-04-23 16:00:00	13	33.67	17.25
2019-04-23 17:00:00	19	33.59	17.17
2019-04-23 18:00:00	26	37.08	20
2019-04-23 19:00:00	5	34.92	17.34
2019-04-23 20:00:00	15	30.75	15.58
2019-04-23 21:00:00	14	32.42	15.67
2019-04-23 22:00:00	10	31.83	15.83
2019-04-23 23:00:00	22	47.09	22.33
2019-04-24 00:00:00	8	36.67	18
2019-04-24 01:00:00	0	32.92	15.42
2019-04-24 02:00:00	0	34	15.67
2019-04-24 03:00:00	0	30.92	14.92
2019-04-24 04:00:00	4	29.09	13.67
2019-04-24 05:00:00	0	26.75	12.42
2019-04-24 06:00:00	1	26.75	12.58
2019-04-24 07:00:00	19	27.59	14.25
2019-04-24 08:00:00	12	37.42	18.67
2019-04-24 09:00:00	8	28.75	14.5
2019-04-24 10:00:00	24	36	18.25
2019-04-24 11:00:00	29	37.17	19.42
2019-04-24 12:00:00	9	35.67	17.92
2019-04-24 13:00:00	26	37.08	19.17
2019-04-24 14:00:00	13	33.17	17
2019-04-24 15:00:00	11	31.25	15.92
2019-04-24 16:00:00	14	32	16.59
2019-04-24 17:00:00	10	32.5	16.67
2019-04-24 18:00:00	21	34.92	18.67
2019-04-24 19:00:00	16	33.42	17.75
2019-04-24 20:00:00	4	29.67	14.67
2019-04-24 21:00:00	13	31.5	15.58
2019-04-24 22:00:00	2	33.92	16.09
2019-04-24 23:00:00	5	33.17	16
2019-04-25 00:00:00	0	33.44	15.78
2019-04-25 01:00:00	0	36.17	17.25
2019-04-25 02:00:00	0	36.5	17.08
2019-04-25 03:00:00	2	34.92	16.84
2019-04-25 04:00:00	1	31.25	15.17
2019-04-25 05:00:00	0	30.92	14.92
2019-04-25 06:00:00	11	32	16.17
2019-04-25 07:00:00	10	31.17	16.42
2019-04-25 08:00:00	15	28.33	15.25
2019-04-25 09:00:00	19	31.42	15.92
2019-04-25 10:00:00	54	37.67	18.92
2019-04-25 11:00:00	20	40.58	20.67
2019-04-25 12:00:00	16	43.25	22.92
2019-04-25 13:00:00	12	36.25	18.75
2019-04-25 14:00:00	20	33.75	17.75
2019-04-25 15:00:00	10	33.17	17
2019-04-25 16:00:00	18	32.17	16.67
2019-04-25 17:00:00	10	32	17
2019-04-25 18:00:00	20	32.25	17.75
2019-04-25 19:00:00	18	35.17	17.67
2019-04-25 20:00:00	10	35.42	18
2019-04-25 21:00:00	2	32.42	15.34
2019-04-25 22:00:00	3	36.09	17.5
2019-04-25 23:00:00	1	32.58	15.5
2019-04-26 00:00:00	0	33.11	15.22
2019-04-26 01:00:00	1	35.25	16.67
2019-04-26 02:00:00	0	36.67	17.33
2019-04-26 03:00:00	0	36.34	17.67
2019-04-26 04:00:00	1	31.83	15.33
2019-04-26 05:00:00	2	32.08	15.33
2019-04-26 06:00:00	1	31.5	15.25
2019-04-26 07:00:00	30	32.67	17.75
2019-04-26 08:00:00	11	35.92	18.5
2019-04-26 09:00:00	18	36.67	18.92
2019-04-26 10:00:00	20	40.17	20.84
2019-04-26 11:00:00	9	41.34	20.42
2019-04-26 12:00:00	17	42.92	21.83
2019-04-26 13:00:00	13	33	17.58
2019-04-26 14:00:00	13	31.58	16.5
2019-04-26 15:00:00	20	32.42	17.33
2019-04-26 16:00:00	10	30.25	15.67
2019-04-26 17:00:00	26	32.34	17.67
2019-04-26 18:00:00	12	32	17.08
2019-04-26 19:00:00	14	31.84	16.75
2019-04-26 20:00:00	16	33	17.25
2019-04-26 21:00:00	6	35.5	16.67
2019-04-26 22:00:00	14	36.92	18.59
2019-04-26 23:00:00	2	31.67	15.5
2019-04-27 00:00:00	5	27	13.11
2019-04-27 01:00:00	1	30.08	13.75
2019-04-27 02:00:00	2	33.08	15.34
2019-04-27 03:00:00	1	33.83	16
2019-04-27 04:00:00	2	32.83	15.33
2019-04-27 05:00:00	0	31.17	14.83
2019-04-27 06:00:00	2	32.17	15.42
2019-04-27 07:00:00	5	32.92	15.5
2019-04-27 08:00:00	8	51.67	25
2019-04-27 09:00:00	6	36.92	18.17
2019-04-27 10:00:00	11	31.25	15.58
2019-04-27 11:00:00	26	39.83	20.5
2019-04-27 12:00:00	12	43.75	22.84
2019-04-27 13:00:00	15	36.83	19.17
2019-04-27 14:00:00	8	34.5	16.75
2019-04-27 15:00:00	7	40.42	19.5
2019-04-27 16:00:00	5	39.34	19.42
2019-04-27 17:00:00	5	47.67	22.34
2019-04-27 18:00:00	1	50.83	24.33
2019-04-27 19:00:00	8	36.58	18
2019-04-27 20:00:00	4	35.25	17.17
2019-04-27 21:00:00	2	38.08	18.25
2019-04-27 22:00:00	10	39.17	19.17
2019-04-27 23:00:00	3	35.92	17.17
2019-04-28 00:00:00	4	33.78	16.44
2019-04-28 01:00:00	2	31.75	15.42
2019-04-28 02:00:00	0	32.17	15.25
2019-04-28 03:00:00	0	31.33	15.17
2019-04-28 04:00:00	1	31.92	15.25
2019-04-28 05:00:00	0	29.58	14.33
2019-04-28 06:00:00	0	31.33	14.83
2019-04-28 07:00:00	3	29.75	14.58
2019-04-28 08:00:00	4	31.58	14.84
2019-04-28 09:00:00	4	34.83	16.25
2019-04-28 10:00:00	7	34.75	17.08
2019-04-28 11:00:00	2	40.09	19.67
2019-04-28 12:00:00	3	44.83	21.59
2019-04-28 13:00:00	0	43.33	20.75
2019-04-28 14:00:00	0	38.08	18.59
2019-04-28 15:00:00	0	33.5	15.75
2019-04-28 16:00:00	0	36.42	17.17
2019-04-28 17:00:00	8	37.33	17.58
2019-04-28 18:00:00	2	32.5	15.92
2019-04-28 19:00:00	2	31.33	15.25
2019-04-28 20:00:00	3	31.83	15.42
2019-04-28 21:00:00	4	32.25	15.75
2019-04-28 22:00:00	2	36	17.17
2019-04-28 23:00:00	5	36.25	17.5
2019-04-29 00:00:00	4	36.56	17.78
2019-04-29 01:00:00	2	33.58	15.83
2019-04-29 02:00:00	0	35.84	16.84
2019-04-29 03:00:00	0	30.5	14.58
2019-04-29 04:00:00	0	32	14.75
2019-04-29 05:00:00	0	35.17	16.75
2019-04-29 06:00:00	4	34.25	17
2019-04-29 07:00:00	21	30.08	16.59
2019-04-29 08:00:00	14	32	16.42
2019-04-29 09:00:00	15	34.25	17.58
2019-04-29 10:00:00	15	42.34	21.25
2019-04-29 11:00:00	11	42.33	20.67
2019-04-29 12:00:00	7	43.5	21.42
2019-04-29 13:00:00	20	44.42	23
2019-04-29 14:00:00	9	42.17	21.17
2019-04-29 15:00:00	13	33.75	16.33
2019-04-29 16:00:00	16	34.33	18.17
2019-04-29 17:00:00	10	36.59	18.25
2019-04-29 18:00:00	22	34.92	19.09
2019-04-29 19:00:00	15	34.67	17.92
2019-04-29 20:00:00	4	33.17	16.17
2019-04-29 21:00:00	4	30.17	14.75
2019-04-29 22:00:00	3	31.67	15.42
2019-04-29 23:00:00	1	34.33	16.17
2019-04-30 00:00:00	0	33.89	15.67
2019-04-30 01:00:00	0	36.09	16.17
2019-04-30 02:00:00	0	36.67	17.25
2019-04-30 03:00:00	0	33.75	16.25
2019-04-30 04:00:00	0	35.67	16.42
2019-04-30 05:00:00	5	44.75	21.5
2019-04-30 06:00:00	13	33	16.42
2019-04-30 07:00:00	10	35.08	17.75
2019-04-30 08:00:00	16	36.67	18.92
2019-04-30 09:00:00	15	39.58	20.67
2019-04-30 10:00:00	9	35	17.5
2019-04-30 11:00:00	16	34.42	16.75
2019-04-30 12:00:00	15	40.92	22
2019-04-30 13:00:00	11	40	20.59
2019-04-30 14:00:00	19	39.09	20.59
2019-04-30 15:00:00	9	36.42	18
2019-04-30 16:00:00	14	34.42	18.08
2019-04-30 17:00:00	19	33.42	17.17
2019-04-30 18:00:00	17	36.67	19.42
2019-04-30 19:00:00	18	35.75	18.92
2019-04-30 20:00:00	15	30.25	16.17
2019-04-30 21:00:00	13	29.75	15.34
2019-04-30 22:00:00	19	32.67	17.33
2019-04-30 23:00:00	4	36.59	17.34
2019-05-01 00:00:00	7	37.33	18.45

## Sheet: PM 09010 021
Data/Hora	Intensidade(carros/hora)	Ocupacao(%)	Carga(%)
2019-04-01 00:00:00	0	34.45	16.56
2019-04-01 01:00:00	0	35.08	15.67
2019-04-01 02:00:00	0	36.17	16.83
2019-04-01 03:00:00	0	30	14.08
2019-04-01 04:00:00	0	33.17	14.58
2019-04-01 05:00:00	2	41.58	19.5
2019-04-01 06:00:00	1	32.67	15.75
2019-04-01 07:00:00	0	29.84	13.33
2019-04-01 08:00:00	0	32.67	15.75
2019-04-01 09:00:00	20	35.75	19.17
2019-04-01 10:00:00	8	33.17	16.34
2019-04-01 11:00:00	0	42.83	19.75
2019-04-01 12:00:00	22	41.42	22.09
2019-04-01 13:00:00	0	46.84	21.42
2019-04-01 14:00:00	0	33.75	16.58
2019-04-01 15:00:00	0	31.5	15.08
2019-04-01 16:00:00	0	36.08	16.67
2019-04-01 17:00:00	0	37.25	17.08
2019-04-01 18:00:00	0	31.33	14.5
2019-04-01 19:00:00	1	35.42	17.25
2019-04-01 20:00:00	0	30.67	14.17
2019-04-01 21:00:00	0	32.59	15.17
2019-04-01 22:00:00	0	32.67	15.67
2019-04-01 23:00:00	0	31.58	15.25
2019-04-02 00:00:00	0	30.56	14.44
2019-04-02 01:00:00	0	33.75	15.92
2019-04-02 02:00:00	0	37.75	17.42
2019-04-02 03:00:00	0	31.83	15.42
2019-04-02 04:00:00	0	32.09	15.25
2019-04-02 05:00:00	2	33.58	16.17
2019-04-02 06:00:00	5	24.58	13
2019-04-02 07:00:00	14	27.34	18.08
2019-04-02 08:00:00	20	28.33	20.08
2019-04-02 09:00:00	17	32.17	21.5
2019-04-02 10:00:00	11	30.34	16.17
2019-04-02 11:00:00	11	35.92	20.59
2019-04-02 12:00:00	15	40.33	24.67
2019-04-02 13:00:00	15	36.92	21
2019-04-02 14:00:00	17	32.83	23.25
2019-04-02 15:00:00	11	35.75	18.67
2019-04-02 16:00:00	20	31	21.17
2019-04-02 17:00:00	15	33.25	21.08
2019-04-02 18:00:00	17	36.42	23.83
2019-04-02 19:00:00	18	31.5	22
2019-04-02 20:00:00	3	25.25	12.75
2019-04-02 21:00:00	11	30	17.67
2019-04-02 22:00:00	10	28.67	16
2019-04-02 23:00:00	1	30	13.25
2019-04-03 00:00:00	4	31.34	15.22
2019-04-03 01:00:00	0	29.34	12.58
2019-04-03 02:00:00	0	32.34	13.92
2019-04-03 03:00:00	1	25.83	12
2019-04-03 04:00:00	0	24.67	10.42
2019-04-03 05:00:00	3	24.17	10.59
2019-04-03 06:00:00	8	25.25	14.92
2019-04-03 07:00:00	15	24.59	16.5
2019-04-03 08:00:00	26	24.25	18.75
2019-04-03 09:00:00	8	27.17	15.83
2019-04-03 10:00:00	14	33	20.17
2019-04-03 11:00:00	18	33.42	21.42
2019-04-03 12:00:00	8	31.5	18.34
2019-04-03 13:00:00	18	29.5	19.17
2019-04-03 14:00:00	11	31.75	19.08
2019-04-03 15:00:00	8	27.83	15.75
2019-04-03 16:00:00	20	30.17	20.84
2019-04-03 17:00:00	11	33.42	19.75
2019-04-03 18:00:00	27	32.42	21.5
2019-04-03 19:00:00	16	32	23.5
2019-04-03 20:00:00	3	28.17	13.67
2019-04-03 21:00:00	8	31.84	16.75
2019-04-03 22:00:00	6	33.75	17
2019-04-03 23:00:00	5	32	15.83
2019-04-04 00:00:00	1	33.11	15
2019-04-04 01:00:00	0	34.83	15.5
2019-04-04 02:00:00	0	34.08	14.92
2019-04-04 03:00:00	0	31.08	14.25
2019-04-04 04:00:00	0	28.42	12.42
2019-04-04 05:00:00	3	28.67	13.34
2019-04-04 06:00:00	4	29.17	14.25
2019-04-04 07:00:00	16	28.67	17.25
2019-04-04 08:00:00	11	25.92	17.5
2019-04-04 09:00:00	11	28.92	17.08
2019-04-04 10:00:00	16	33.5	20.17
2019-04-04 11:00:00	12	44.5	22.09
2019-04-04 12:00:00	31	39.58	22.42
2019-04-04 13:00:00	14	31.5	19.33
2019-04-04 14:00:00	13	32.67	19.92
2019-04-04 15:00:00	18	29.42	19.09
2019-04-04 16:00:00	10	30	18
2019-04-04 17:00:00	12	31.17	18.25
2019-04-04 18:00:00	25	31.33	23.5
2019-04-04 19:00:00	13	34.59	21
2019-04-04 20:00:00	9	31.17	16.59
2019-04-04 21:00:00	7	31.92	17.08
2019-04-04 22:00:00	1	32.92	15
2019-04-04 23:00:00	3	31.25	14.84
2019-04-05 00:00:00	1	29.89	13.45
2019-04-05 01:00:00	1	33.75	15.33
2019-04-05 02:00:00	0	34.17	15
2019-04-05 03:00:00	0	33.25	15
2019-04-05 04:00:00	1	29.59	13.08
2019-04-05 05:00:00	0	29.34	12.5
2019-04-05 06:00:00	11	28.5	15
2019-04-05 07:00:00	10	31.42	19.25
2019-04-05 08:00:00	17	33.09	21.67
2019-04-05 09:00:00	20	29.92	21.09
2019-04-05 10:00:00	14	33.09	20.67
2019-04-05 11:00:00	14	41.75	24
2019-04-05 12:00:00	34	36.08	27.25
2019-04-05 13:00:00	18	29.84	20.83
2019-04-05 14:00:00	18	29.83	16.75
2019-04-05 15:00:00	18	28.42	21.67
2019-04-05 16:00:00	7	28.67	14.33
2019-04-05 17:00:00	22	28.42	21.17
2019-04-05 18:00:00	14	31	19.67
2019-04-05 19:00:00	17	29.67	20
2019-04-05 20:00:00	10	31	17.58
2019-04-05 21:00:00	4	34.75	16.92
2019-04-05 22:00:00	8	32.34	17.59
2019-04-05 23:00:00	4	27.34	13.92
2019-04-06 00:00:00	3	23.11	10.67
2019-04-06 01:00:00	1	28.75	12.67
2019-04-06 02:00:00	1	29.34	12.92
2019-04-06 03:00:00	1	29.34	12.92
2019-04-06 04:00:00	3	27.92	13.42
2019-04-06 05:00:00	0	28.09	12.42
2019-04-06 06:00:00	3	29.58	13.84
2019-04-06 07:00:00	3	30.58	13.92
2019-04-06 08:00:00	10	31.59	17.5
2019-04-06 09:00:00	10	30.75	18.17
2019-04-06 10:00:00	10	30.83	16.83
2019-04-06 11:00:00	13	42.75	24.25
2019-04-06 12:00:00	4	37.5	19.08
2019-04-06 13:00:00	21	34.17	23.42
2019-04-06 14:00:00	6	34.5	17.75
2019-04-06 15:00:00	6	35.92	18.83
2019-04-06 16:00:00	8	31	17.17
2019-04-06 17:00:00	0	43.09	19.84
2019-04-06 18:00:00	0	47.5	22.84
2019-04-06 19:00:00	0	34.25	16.42
2019-04-06 20:00:00	11	38.33	19
2019-04-06 21:00:00	17	36.92	19.42
2019-04-06 22:00:00	5	33.92	17.75
2019-04-06 23:00:00	7	33.92	17.84
2019-04-07 00:00:00	3	28.22	13.22
2019-04-07 01:00:00	1	28.67	12.83
2019-04-07 02:00:00	3	30	14.42
2019-04-07 03:00:00	1	28.17	13
2019-04-07 04:00:00	0	28.5	12.67
2019-04-07 05:00:00	2	27.92	13
2019-04-07 06:00:00	2	28.42	13.17
2019-04-07 07:00:00	4	27	13.25
2019-04-07 08:00:00	7	29.59	15.58
2019-04-07 09:00:00	6	33.92	17.5
2019-04-07 10:00:00	9	35.09	18.92
2019-04-07 11:00:00	13	41.17	23.17
2019-04-07 12:00:00	12	41	23.67
2019-04-07 13:00:00	21	42.84	26.67
2019-04-07 14:00:00	4	30.42	16.75
2019-04-07 15:00:00	4	30.5	14.5
2019-04-07 16:00:00	0	31.17	13.42
2019-04-07 17:00:00	3	33.75	15.67
2019-04-07 18:00:00	3	28.17	13.58
2019-04-07 19:00:00	0	28.84	12.5
2019-04-07 20:00:00	4	29.84	14.25
2019-04-07 21:00:00	2	31.17	14.25
2019-04-07 22:00:00	3	34.09	16.25
2019-04-07 23:00:00	3	32.83	15.67
2019-04-08 00:00:00	0	33.56	15.22
2019-04-08 01:00:00	0	32.25	14.09
2019-04-08 02:00:00	0	32.34	14.42
2019-04-08 03:00:00	0	27.17	11.75
2019-04-08 04:00:00	1	28.67	12.59
2019-04-08 05:00:00	0	35.67	16.25
2019-04-08 06:00:00	3	28.5	14.67
2019-04-08 07:00:00	28	25.25	22.5
2019-04-08 08:00:00	8	29.5	16.33
2019-04-08 09:00:00	11	37.83	20.83
2019-04-08 10:00:00	0	35.75	16.92
2019-04-08 11:00:00	0	40.92	19.42
2019-04-08 12:00:00	0	44.42	20.92
2019-04-08 13:00:00	1	49	22.75
2019-04-08 14:00:00	0	37	17.58
2019-04-08 15:00:00	0	32.5	15.75
2019-04-08 16:00:00	0	35.17	16.58
2019-04-08 17:00:00	0	38.92	18.25
2019-04-08 18:00:00	0	31.33	14.92
2019-04-08 19:00:00	20	32.84	17.75
2019-04-08 20:00:00	9	27.25	15.83
2019-04-08 21:00:00	4	28.92	13.92
2019-04-08 22:00:00	4	28.75	13.42
2019-04-08 23:00:00	0	29.08	13.08
2019-04-09 00:00:00	1	27.22	12.11
2019-04-09 01:00:00	0	29.34	12.5
2019-04-09 02:00:00	0	34.59	15.75
2019-04-09 03:00:00	0	28.09	12.92
2019-04-09 04:00:00	0	28.75	12.5
2019-04-09 05:00:00	0	31.83	13.67
2019-04-09 06:00:00	9	24.92	14.25
2019-04-09 07:00:00	5	26.92	14.25
2019-04-09 08:00:00	18	27.84	18
2019-04-09 09:00:00	18	31.25	22.33
2019-04-09 10:00:00	9	31.59	17.34
2019-04-09 11:00:00	22	34.58	22.83
2019-04-09 12:00:00	16	40.5	25.42
2019-04-09 13:00:00	24	36.33	23.42
2019-04-09 14:00:00	6	33.42	20.25
2019-04-09 15:00:00	16	36.5	23
2019-04-09 16:00:00	24	30.67	22.5
2019-04-09 17:00:00	15	32.5	21.42
2019-04-09 18:00:00	15	35.17	22.08
2019-04-09 19:00:00	15	30.92	19.58
2019-04-09 20:00:00	10	25.83	15.58
2019-04-09 21:00:00	8	29.34	15.25
2019-04-09 22:00:00	0	28.5	12.83
2019-04-09 23:00:00	0	29.42	12.67
2019-04-10 00:00:00	4	30.78	14.89
2019-04-10 01:00:00	0	29.17	12.67
2019-04-10 02:00:00	0	31.75	13.5
2019-04-10 03:00:00	1	26.5	12.25
2019-04-10 04:00:00	0	24.5	10.25
2019-04-10 05:00:00	1	24.33	10.58
2019-04-10 06:00:00	4	25.25	12.67
2019-04-10 07:00:00	25	24.33	17.33
2019-04-10 08:00:00	16	24.58	18.84
2019-04-10 09:00:00	11	26.75	16.17
2019-04-10 10:00:00	19	31.5	20.83
2019-04-10 11:00:00	12	33.84	20.17
2019-04-10 12:00:00	11	32.84	19.33
2019-04-10 13:00:00	16	29.17	18.67
2019-04-10 14:00:00	15	31.25	20.09
2019-04-10 15:00:00	23	28.5	19.83
2019-04-10 16:00:00	11	30.58	18.09
2019-04-10 17:00:00	13	33.08	19.58
2019-04-10 18:00:00	25	31.67	24.25
2019-04-10 19:00:00	12	32.58	19.67
2019-04-10 20:00:00	10	27.67	15.92
2019-04-10 21:00:00	11	29.92	14.92
2019-04-10 22:00:00	6	33.92	17
2019-04-10 23:00:00	0	31.17	13.67
2019-04-11 00:00:00	5	32.11	16.11
2019-04-11 01:00:00	1	34.42	16
2019-04-11 02:00:00	0	34	14.67
2019-04-11 03:00:00	0	31.58	14.17
2019-04-11 04:00:00	0	28	12.25
2019-04-11 05:00:00	0	29.17	12.67
2019-04-11 06:00:00	7	28.67	14.67
2019-04-11 07:00:00	11	29.17	17.59
2019-04-11 08:00:00	12	26.17	16.5
2019-04-11 09:00:00	17	28.67	19.09
2019-04-11 10:00:00	15	33.67	20.83
2019-04-11 11:00:00	21	41.08	25.67
2019-04-11 12:00:00	13	40.25	24.08
2019-04-11 13:00:00	17	33.75	21.92
2019-04-11 14:00:00	15	32.34	21.34
2019-04-11 15:00:00	11	29.75	17.92
2019-04-11 16:00:00	25	29.58	22.34
2019-04-11 17:00:00	7	31.34	17.75
2019-04-11 18:00:00	17	31.58	20.92
2019-04-11 19:00:00	20	34	23
2019-04-11 20:00:00	7	31.75	17.33
2019-04-11 21:00:00	6	30.42	15.5
2019-04-11 22:00:00	9	33.09	18.42
2019-04-11 23:00:00	4	31.75	15.25
2019-04-12 00:00:00	4	30.11	14.66
2019-04-12 01:00:00	0	34.09	15
2019-04-12 02:00:00	0	33.34	14.84
2019-04-12 03:00:00	0	33.5	15
2019-04-12 04:00:00	0	29.67	12.92
2019-04-12 05:00:00	0	28.75	12.42
2019-04-12 06:00:00	2	29.33	13.33
2019-04-12 07:00:00	15	29.92	16.83
2019-04-12 08:00:00	13	32.59	21.84
2019-04-12 09:00:00	13	31.58	19.33
2019-04-12 10:00:00	25	32.17	23.25
2019-04-12 11:00:00	7	39.84	20.5
2019-04-12 12:00:00	7	40.42	21.67
2019-04-12 13:00:00	0	32.67	15.92
2019-04-12 14:00:00	0	32.67	15.67
2019-04-12 15:00:00	0	33	15.67
2019-04-12 16:00:00	0	31.17	14.67
2019-04-12 17:00:00	0	33.08	15.42
2019-04-12 18:00:00	0	33.34	16
2019-04-12 19:00:00	0	32.92	15.67
2019-04-12 20:00:00	0	35.58	16.5
2019-04-12 21:00:00	0	37.08	17.33
2019-04-12 22:00:00	0	35.92	17.17
2019-04-12 23:00:00	0	32.34	15.17
2019-04-13 00:00:00	0	27.89	12.78
2019-04-13 01:00:00	0	33	15.17
2019-04-13 02:00:00	5	40.5	18.34
2019-04-13 03:00:00	0	34.08	17.17
2019-04-13 04:00:00	2	35.92	17.17
2019-04-13 05:00:00	0	31.67	15.17
2019-04-13 06:00:00	0	34.17	15.92
2019-04-13 07:00:00	11	53.75	24.92
2019-04-13 08:00:00	12	57.25	29.33
2019-04-13 09:00:00	15	33.34	18.33
2019-04-13 10:00:00	9	30.33	16.84
2019-04-13 11:00:00	11	40.17	21.75
2019-04-13 12:00:00	14	41	25.08
2019-04-13 13:00:00	12	35.75	21.42
2019-04-13 14:00:00	12	33.5	19.42
2019-04-13 15:00:00	6	46.84	22.5
2019-04-13 16:00:00	28	34.25	20.09
2019-04-13 17:00:00	33	52.42	27.25
2019-04-13 18:00:00	64	36.67	22.5
2019-04-13 19:00:00	16	31.92	17.33
2019-04-13 20:00:00	2	33.08	15.33
2019-04-13 21:00:00	7	38.08	19.42
2019-04-13 22:00:00	4	35.08	18
2019-04-13 23:00:00	2	34.75	16.83
2019-04-14 00:00:00	7	28.89	15.33
2019-04-14 01:00:00	4	29	14.25
2019-04-14 02:00:00	3	29	13.25
2019-04-14 03:00:00	1	29	13
2019-04-14 04:00:00	4	28.84	13.92
2019-04-14 05:00:00	1	26.92	12.17
2019-04-14 06:00:00	0	28.84	12.58
2019-04-14 07:00:00	4	26.58	13.08
2019-04-14 08:00:00	6	30.17	15.83
2019-04-14 09:00:00	5	33.33	16.42
2019-04-14 10:00:00	11	32.92	18.34
2019-04-14 11:00:00	6	41.17	20.83
2019-04-14 12:00:00	12	40.67	22.75
2019-04-14 13:00:00	12	42.5	24.17
2019-04-14 14:00:00	9	31.67	18.67
2019-04-14 15:00:00	17	29.58	19.33
2019-04-14 16:00:00	5	32.5	16.75
2019-04-14 17:00:00	7	32.75	16.75
2019-04-14 18:00:00	4	29.42	14.08
2019-04-14 19:00:00	3	29.25	13.75
2019-04-14 20:00:00	6	28.92	14.67
2019-04-14 21:00:00	2	31.42	14.08
2019-04-14 22:00:00	1	33.33	15.34
2019-04-14 23:00:00	0	33.17	14.83
2019-04-15 00:00:00	3	33.55	15.78
2019-04-15 01:00:00	0	30.67	13.5
2019-04-15 02:00:00	0	32.83	14.67
2019-04-15 03:00:00	0	27.5	12.34
2019-04-15 04:00:00	0	26.5	11.34
2019-04-15 05:00:00	0	33.75	14.92
2019-04-15 06:00:00	7	29.84	16.17
2019-04-15 07:00:00	15	25.25	17
2019-04-15 08:00:00	11	29.42	17.33
2019-04-15 09:00:00	18	32.75	21.25
2019-04-15 10:00:00	10	32.67	19.25
2019-04-15 11:00:00	7	37.17	19.17
2019-04-15 12:00:00	13	40.25	22.92
2019-04-15 13:00:00	15	42.5	25.17
2019-04-15 14:00:00	21	35.17	23.92
2019-04-15 15:00:00	11	29.5	18.33
2019-04-15 16:00:00	9	33	17.75
2019-04-15 17:00:00	17	33.67	21.5
2019-04-15 18:00:00	14	30.5	19.67
2019-04-15 19:00:00	15	32.84	19.5
2019-04-15 20:00:00	8	28.08	16.92
2019-04-15 21:00:00	5	29.25	14.5
2019-04-15 22:00:00	5	28.92	14
2019-04-15 23:00:00	0	29.08	12.75
2019-04-16 00:00:00	1	26.45	12.11
2019-04-16 01:00:00	0	29.59	12.5
2019-04-16 02:00:00	1	34.17	15.25
2019-04-16 03:00:00	0	29.25	13.17
2019-04-16 04:00:00	0	29.17	12.67
2019-04-16 05:00:00	1	30.84	13.67
2019-04-16 06:00:00	5	26.5	14.5
2019-04-16 07:00:00	19	26.59	19.67
2019-04-16 08:00:00	23	27.17	20.08
2019-04-16 09:00:00	12	30.08	19.09
2019-04-16 10:00:00	21	32.25	23.25
2019-04-16 11:00:00	15	32.83	17.25
2019-04-16 12:00:00	9	39.5	21.42
2019-04-16 13:00:00	19	36.33	24.58
2019-04-16 14:00:00	14	33.83	21.17
2019-04-16 15:00:00	7	36.42	18.67
2019-04-16 16:00:00	18	30.5	20.17
2019-04-16 17:00:00	14	32.09	20.08
2019-04-16 18:00:00	13	35.34	20.33
2019-04-16 19:00:00	14	33.5	20.84
2019-04-16 20:00:00	8	26.08	14.92
2019-04-16 21:00:00	9	28.09	15.08
2019-04-16 22:00:00	7	28.5	15.67
2019-04-16 23:00:00	2	29.25	13.25
2019-04-17 00:00:00	0	34.78	15.78
2019-04-17 01:00:00	2	32.75	16
2019-04-17 02:00:00	0	30.17	12.92
2019-04-17 03:00:00	1	28	12.84
2019-04-17 04:00:00	1	24.75	10.75
2019-04-17 05:00:00	0	24.08	10
2019-04-17 06:00:00	2	24.83	11.09
2019-04-17 07:00:00	15	28.33	17.25
2019-04-17 08:00:00	56	38.5	22.92
2019-04-17 09:00:00	27	25.25	16.42
2019-04-17 10:00:00	38	34.33	20.25
2019-04-17 11:00:00	12	33.42	20.17
2019-04-17 12:00:00	10	34.42	19.83
2019-04-17 13:00:00	30	33	21.5
2019-04-17 14:00:00	0	34.17	15.08
2019-04-17 15:00:00	0	31.5	14.34
2019-04-17 16:00:00	0	31.92	15.92
2019-04-17 17:00:00	0	33.5	15
2019-04-17 18:00:00	0	33	15
2019-04-17 19:00:00	0	34.25	15
2019-04-17 20:00:00	0	28.75	13.92
2019-04-17 21:00:00	0	31.92	13.75
2019-04-17 22:00:00	0	34.84	15
2019-04-17 23:00:00	0	33.09	15
2019-04-18 00:00:00	0	33	15.33
2019-04-18 01:00:00	0	34.92	15.67
2019-04-18 02:00:00	0	33.25	14.5
2019-04-18 03:00:00	0	31.84	14.42
2019-04-18 04:00:00	0	28.09	12.42
2019-04-18 05:00:00	0	29.17	12.33
2019-04-18 06:00:00	3	29.17	13.58
2019-04-18 07:00:00	12	28.58	16.5
2019-04-18 08:00:00	10	26.42	16.67
2019-04-18 09:00:00	68	30.17	19.75
2019-04-18 10:00:00	17	32.33	20.33
2019-04-18 11:00:00	3	39.17	18.5
2019-04-18 12:00:00	16	39.83	24.08
2019-04-18 13:00:00	7	33.5	18.58
2019-04-18 14:00:00	10	31.84	17.84
2019-04-18 15:00:00	20	31.17	22.33
2019-04-18 16:00:00	9	29.75	16.67
2019-04-18 17:00:00	18	29.5	18.84
2019-04-18 18:00:00	6	30.75	17.08
2019-04-18 19:00:00	8	33.5	17.92
2019-04-18 20:00:00	15	32.42	20.33
2019-04-18 21:00:00	4	30.58	14.84
2019-04-18 22:00:00	2	32.25	15.42
2019-04-18 23:00:00	3	31.84	14.58
2019-04-19 00:00:00	1	30.67	13.78
2019-04-19 01:00:00	2	32.92	15.17
2019-04-19 02:00:00	1	34	15
2019-04-19 03:00:00	3	33.33	15.75
2019-04-19 04:00:00	2	29.34	13.42
2019-04-19 05:00:00	0	29.59	12.67
2019-04-19 06:00:00	0	31.75	14
2019-04-19 07:00:00	0	32.92	15.83
2019-04-19 08:00:00	0	35.34	16.33
2019-04-19 09:00:00	7	49.09	23
2019-04-19 10:00:00	3	41.83	19.58
2019-04-19 11:00:00	8	40.08	20
2019-04-19 12:00:00	6	38.09	19.83
2019-04-19 13:00:00	2	30.34	14.33
2019-04-19 14:00:00	3	29.67	13.75
2019-04-19 15:00:00	3	28.59	13.34
2019-04-19 16:00:00	1	27.92	12.5
2019-04-19 17:00:00	4	28.67	13.92
2019-04-19 18:00:00	4	30	14.25
2019-04-19 19:00:00	1	30.25	13.25
2019-04-19 20:00:00	8	30.59	16.09
2019-04-19 21:00:00	2	33.67	15.58
2019-04-19 22:00:00	3	33.92	16.17
2019-04-19 23:00:00	1	28.59	12.67
2019-04-20 00:00:00	1	24.33	10.67
2019-04-20 01:00:00	2	27.67	12.42
2019-04-20 02:00:00	0	30.58	13.5
2019-04-20 03:00:00	0	31.75	14.25
2019-04-20 04:00:00	0	29.75	13.42
2019-04-20 05:00:00	0	29.17	12.5
2019-04-20 06:00:00	0	29.09	12.33
2019-04-20 07:00:00	3	34.34	15.59
2019-04-20 08:00:00	4	49.84	25.17
2019-04-20 09:00:00	5	31.5	16.67
2019-04-20 10:00:00	5	30.75	15.67
2019-04-20 11:00:00	9	38.17	20
2019-04-20 12:00:00	8	40.34	21.92
2019-04-20 13:00:00	9	34.08	18.5
2019-04-20 14:00:00	5	32.08	16.17
2019-04-20 15:00:00	2	39.58	18.5
2019-04-20 16:00:00	2	36.84	17.92
2019-04-20 17:00:00	1	46.42	21.42
2019-04-20 18:00:00	6	48.83	24.34
2019-04-20 19:00:00	1	33.42	16.08
2019-04-20 20:00:00	3	33.67	16.17
2019-04-20 21:00:00	2	35.75	16.5
2019-04-20 22:00:00	2	35.92	17.17
2019-04-20 23:00:00	3	33.5	16.09
2019-04-21 00:00:00	1	30.33	13.67
2019-04-21 01:00:00	1	28.5	12.75
2019-04-21 02:00:00	1	29.58	12.92
2019-04-21 03:00:00	2	29	13.17
2019-04-21 04:00:00	1	28.67	12.75
2019-04-21 05:00:00	3	27.92	13.17
2019-04-21 06:00:00	1	28.25	12.58
2019-04-21 07:00:00	1	26.84	12.17
2019-04-21 08:00:00	3	29.67	13.75
2019-04-21 09:00:00	4	32.34	15.58
2019-04-21 10:00:00	6	32.59	16.67
2019-04-21 11:00:00	9	39.5	19.92
2019-04-21 12:00:00	9	41.42	23.5
2019-04-21 13:00:00	9	41.67	22.17
2019-04-21 14:00:00	3	32.58	16.75
2019-04-21 15:00:00	2	29.67	13.33
2019-04-21 16:00:00	2	32.67	14.83
2019-04-21 17:00:00	5	32.75	15.92
2019-04-21 18:00:00	3	29.67	14.08
2019-04-21 19:00:00	6	28.67	14.42
2019-04-21 20:00:00	7	28.92	14.17
2019-04-21 21:00:00	3	30.67	14.25
2019-04-21 22:00:00	2	33.25	15.08
2019-04-21 23:00:00	1	33.25	14.92
2019-04-22 00:00:00	0	33.33	14.56
2019-04-22 01:00:00	0	31.25	13.58
2019-04-22 02:00:00	0	37	17
2019-04-22 03:00:00	0	32.42	15.42
2019-04-22 04:00:00	2	33.08	16.08
2019-04-22 05:00:00	0	37.92	17.34
2019-04-22 06:00:00	0	34.75	16.67
2019-04-22 07:00:00	1	33	15.75
2019-04-22 08:00:00	0	33.25	15.33
2019-04-22 09:00:00	0	35.58	16.33
2019-04-22 10:00:00	5	48.5	23.67
2019-04-22 11:00:00	4	50.09	23.5
2019-04-22 12:00:00	1	46.83	22.08
2019-04-22 13:00:00	1	48.33	23
2019-04-22 14:00:00	0	39.92	19.42
2019-04-22 15:00:00	1	36	17.42
2019-04-22 16:00:00	0	36.67	16.92
2019-04-22 17:00:00	0	37	17.42
2019-04-22 18:00:00	0	34.5	16.17
2019-04-22 19:00:00	15	33.08	16.5
2019-04-22 20:00:00	9	28.5	14.33
2019-04-22 21:00:00	11	28.5	16.58
2019-04-22 22:00:00	3	32.34	15.25
2019-04-22 23:00:00	2	31.75	15.5
2019-04-23 00:00:00	0	31	14.22
2019-04-23 01:00:00	1	36.17	17.17
2019-04-23 02:00:00	0	37.67	17.33
2019-04-23 03:00:00	0	33.09	15.92
2019-04-23 04:00:00	3	40.17	19
2019-04-23 05:00:00	33	30.92	17.25
2019-04-23 06:00:00	6	38.42	18
2019-04-23 07:00:00	43	32.59	22
2019-04-23 08:00:00	41	50.25	25.75
2019-04-23 09:00:00	2	39.42	18.83
2019-04-23 10:00:00	31	31.92	20.08
2019-04-23 11:00:00	0	35.58	16.17
2019-04-23 12:00:00	0	41.84	19.92
2019-04-23 13:00:00	21	37.25	20.58
2019-04-23 14:00:00	12	35.58	21.17
2019-04-23 15:00:00	13	35.5	20.75
2019-04-23 16:00:00	13	30.58	18.84
2019-04-23 17:00:00	19	31.84	19.25
2019-04-23 18:00:00	26	34.17	25.08
2019-04-23 19:00:00	5	33.17	17.33
2019-04-23 20:00:00	13	27.59	15.5
2019-04-23 21:00:00	12	29.17	16.33
2019-04-23 22:00:00	10	27.58	14.08
2019-04-23 23:00:00	12	39.58	19.17
2019-04-24 00:00:00	5	33.78	15.44
2019-04-24 01:00:00	0	30.67	13.25
2019-04-24 02:00:00	0	30.67	13.58
2019-04-24 03:00:00	0	28.67	12.5
2019-04-24 04:00:00	2	24.25	11.08
2019-04-24 05:00:00	0	24.42	10.42
2019-04-24 06:00:00	1	24.5	10.42
2019-04-24 07:00:00	19	24.42	16.92
2019-04-24 08:00:00	12	34.33	20.42
2019-04-24 09:00:00	8	26.83	15.83
2019-04-24 10:00:00	24	33	22.92
2019-04-24 11:00:00	27	32.25	20.83
2019-04-24 12:00:00	9	33.67	19.42
2019-04-24 13:00:00	24	32.09	20.25
2019-04-24 14:00:00	13	31.34	19.83
2019-04-24 15:00:00	11	29.33	17.67
2019-04-24 16:00:00	14	28.92	18
2019-04-24 17:00:00	10	30.42	17.17
2019-04-24 18:00:00	21	31.84	21.92
2019-04-24 19:00:00	16	31.5	21.84
2019-04-24 20:00:00	4	27.58	13.92
2019-04-24 21:00:00	13	28.33	17.17
2019-04-24 22:00:00	2	31.75	15.08
2019-04-24 23:00:00	5	31	15.34
2019-04-25 00:00:00	0	30.56	12.89
2019-04-25 01:00:00	0	34	14.75
2019-04-25 02:00:00	0	33.25	14.75
2019-04-25 03:00:00	2	32.75	15.42
2019-04-25 04:00:00	1	29	12.83
2019-04-25 05:00:00	0	28.58	12.58
2019-04-25 06:00:00	11	28.83	15.5
2019-04-25 07:00:00	10	29.17	17.92
2019-04-25 08:00:00	15	26.25	17.75
2019-04-25 09:00:00	17	28.5	18.42
2019-04-25 10:00:00	26	35.67	19.92
2019-04-25 11:00:00	20	37.75	23.25
2019-04-25 12:00:00	16	41.25	26.42
2019-04-25 13:00:00	12	34.25	20.67
2019-04-25 14:00:00	20	30.75	21.09
2019-04-25 15:00:00	10	31.17	18.42
2019-04-25 16:00:00	18	29.42	17.83
2019-04-25 17:00:00	10	29.59	18.67
2019-04-25 18:00:00	20	30.58	21.67
2019-04-25 19:00:00	18	32.58	19.09
2019-04-25 20:00:00	10	33.42	18.58
2019-04-25 21:00:00	2	29.17	13.34
2019-04-25 22:00:00	3	33.92	15.92
2019-04-25 23:00:00	1	30.34	13.83
2019-04-26 00:00:00	0	30.11	12.89
2019-04-26 01:00:00	1	33.09	14.67
2019-04-26 02:00:00	0	33.34	14.75
2019-04-26 03:00:00	0	34.08	14.75
2019-04-26 04:00:00	1	29.67	13.33
2019-04-26 05:00:00	2	28.75	13.08
2019-04-26 06:00:00	1	29.25	13
2019-04-26 07:00:00	30	29.75	21.5
2019-04-26 08:00:00	11	33.84	20
2019-04-26 09:00:00	18	34.67	23.17
2019-04-26 10:00:00	20	37.08	24.83
2019-04-26 11:00:00	9	39.34	21.67
2019-04-26 12:00:00	17	39.92	23.92
2019-04-26 13:00:00	13	31	20.34
2019-04-26 14:00:00	13	29.58	18
2019-04-26 15:00:00	20	29.67	20.58
2019-04-26 16:00:00	10	28.17	16.58
2019-04-26 17:00:00	26	29.5	21.75
2019-04-26 18:00:00	12	30.92	20.42
2019-04-26 19:00:00	14	30	19.34
2019-04-26 20:00:00	16	29.83	19.42
2019-04-26 21:00:00	6	33.34	16.92
2019-04-26 22:00:00	14	33.75	19.59
2019-04-26 23:00:00	2	29.5	14.5
2019-04-27 00:00:00	5	24.11	12.11
2019-04-27 01:00:00	1	26.83	11.92
2019-04-27 02:00:00	2	30.92	13.84
2019-04-27 03:00:00	1	31.67	14
2019-04-27 04:00:00	2	29.59	13.59
2019-04-27 05:00:00	0	29	12.58
2019-04-27 06:00:00	2	28.92	13
2019-04-27 07:00:00	5	30.75	15.17
2019-04-27 08:00:00	8	49.58	25.58
2019-04-27 09:00:00	6	33.67	17.92
2019-04-27 10:00:00	11	29.5	17.58
2019-04-27 11:00:00	26	37.75	24.67
2019-04-27 12:00:00	12	41.5	25.92
2019-04-27 13:00:00	15	35.58	22.5
2019-04-27 14:00:00	8	31.34	16.75
2019-04-27 15:00:00	7	37.25	18.84
2019-04-27 16:00:00	5	37.17	19
2019-04-27 17:00:00	5	44.42	21.84
2019-04-27 18:00:00	1	48.67	23.25
2019-04-27 19:00:00	8	33.33	18.17
2019-04-27 20:00:00	4	33.08	16.75
2019-04-27 21:00:00	2	35.75	16.58
2019-04-27 22:00:00	10	35.92	19.59
2019-04-27 23:00:00	3	33.67	16.5
2019-04-28 00:00:00	4	30.78	14.67
2019-04-28 01:00:00	2	28.5	13.08
2019-04-28 02:00:00	0	28.84	12.33
2019-04-28 03:00:00	0	29.17	12.5
2019-04-28 04:00:00	1	28.67	12.67
2019-04-28 05:00:00	0	27.42	11.84
2019-04-28 06:00:00	0	29.17	12.59
2019-04-28 07:00:00	3	26.5	12.33
2019-04-28 08:00:00	4	29.42	14.08
2019-04-28 09:00:00	4	31.59	15.17
2019-04-28 10:00:00	7	32.59	16.92
2019-04-28 11:00:00	2	37.92	17.5
2019-04-28 12:00:00	3	42.59	20.17
2019-04-28 13:00:00	0	43.33	20.75
2019-04-28 14:00:00	0	38.08	18.59
2019-04-28 15:00:00	0	33.5	15.92
2019-04-28 16:00:00	0	36.42	17.25
2019-04-28 17:00:00	6	33	15.75
2019-04-28 18:00:00	2	30.25	14.42
2019-04-28 19:00:00	2	29.17	13.34
2019-04-28 20:00:00	3	28.67	13.25
2019-04-28 21:00:00	4	30.17	14.25
2019-04-28 22:00:00	2	33.84	15.42
2019-04-28 23:00:00	5	33	16.33
2019-04-29 00:00:00	4	33.67	16.11
2019-04-29 01:00:00	2	30.25	14.33
2019-04-29 02:00:00	0	33.5	14.33
2019-04-29 03:00:00	0	28.25	13.17
2019-04-29 04:00:00	0	28.75	13.17
2019-04-29 05:00:00	0	32.92	14.59
2019-04-29 06:00:00	4	32.17	16.08
2019-04-29 07:00:00	21	26.92	19.92
2019-04-29 08:00:00	14	30	19.25
2019-04-29 09:00:00	15	32.25	20
2019-04-29 10:00:00	15	39.25	23.25
2019-04-29 11:00:00	11	40.25	23.17
2019-04-29 12:00:00	7	41.42	22
2019-04-29 13:00:00	20	41.42	26.58
2019-04-29 14:00:00	9	40	22.59
2019-04-29 15:00:00	13	31.17	17.58
2019-04-29 16:00:00	16	32.33	22.25
2019-04-29 17:00:00	10	34.92	19.33
2019-04-29 18:00:00	22	33.08	24.25
2019-04-29 19:00:00	15	32.75	20.84
2019-04-29 20:00:00	4	29.83	15.17
2019-04-29 21:00:00	4	28	13.83
2019-04-29 22:00:00	3	29.5	13.83
2019-04-29 23:00:00	1	33.25	15.75
2019-04-30 00:00:00	0	33.89	15.67
2019-04-30 01:00:00	0	36.17	16.25
2019-04-30 02:00:00	0	36.75	17.33
2019-04-30 03:00:00	0	33.75	16.25
2019-04-30 04:00:00	0	35.67	16.5
2019-04-30 05:00:00	3	41.42	20.42
2019-04-30 06:00:00	13	29.84	16.58
2019-04-30 07:00:00	10	33	20.75
2019-04-30 08:00:00	16	34.67	22.83
2019-04-30 09:00:00	15	36.42	22.83
2019-04-30 10:00:00	9	32.92	18.67
2019-04-30 11:00:00	16	32	17.34
2019-04-30 12:00:00	15	38.58	25.92
2019-04-30 13:00:00	11	38	22
2019-04-30 14:00:00	19	36.09	24
2019-04-30 15:00:00	9	34.25	18.67
2019-04-30 16:00:00	14	32.59	21.08
2019-04-30 17:00:00	19	30.42	19.67
2019-04-30 18:00:00	17	35	22.92
2019-04-30 19:00:00	18	32.84	21.92
2019-04-30 20:00:00	15	28.42	19.25
2019-04-30 21:00:00	13	27.75	17.75
2019-04-30 22:00:00	19	29.67	20.25
2019-04-30 23:00:00	4	34.42	16.5
2019-05-01 00:00:00	7	34.44	18.67

## Sheet: PM 09010 05
Data/Hora	Intensidade(carros/hora)	Ocupacao(%)	Carga(%)
2019-04-01 00:00:00	88	0	2.11
2019-04-01 01:00:00	60	0	0.75
2019-04-01 02:00:00	41	1.25	1.75
2019-04-01 03:00:00	25	0	0.08
2019-04-01 04:00:00	42	0	0.42
2019-04-01 05:00:00	127	0.08	2.67
2019-04-01 06:00:00	694	2.67	18.42
2019-04-01 07:00:00	1340	5.67	39.25
2019-04-01 08:00:00	1366	5.92	41
2019-04-01 09:00:00	1320	5.58	39.25
2019-04-01 10:00:00	1280	5.25	38.25
2019-04-01 11:00:00	1347	5.75	39.83
2019-04-01 12:00:00	1367	5.75	41.25
2019-04-01 13:00:00	1216	5.34	36.42
2019-04-01 14:00:00	1289	5.42	38.09
2019-04-01 15:00:00	1269	6	37.83
2019-04-01 16:00:00	1217	6.08	36.67
2019-04-01 17:00:00	1293	18.75	41.59
2019-04-01 18:00:00	1182	42.75	47.08
2019-04-01 19:00:00	977	5.75	30.17
2019-04-01 20:00:00	875	3.58	25.83
2019-04-01 21:00:00	606	2.08	17.33
2019-04-01 22:00:00	589	2.58	17.25
2019-04-01 23:00:00	273	0.5	7.42
2019-04-02 00:00:00	113	0	2.78
2019-04-02 01:00:00	59	0	0.75
2019-04-02 02:00:00	20	0	0.08
2019-04-02 03:00:00	24	0	0
2019-04-02 04:00:00	31	0	0.08
2019-04-02 05:00:00	125	0.08	2.5
2019-04-02 06:00:00	702	2.5	18.67
2019-04-02 07:00:00	1303	5.42	37.75
2019-04-02 08:00:00	1389	6.08	41.92
2019-04-02 09:00:00	1292	5.33	38.5
2019-04-02 10:00:00	1363	5.67	40.83
2019-04-02 11:00:00	1393	5.75	41.67
2019-04-02 12:00:00	1440	6.25	44.09
2019-04-02 13:00:00	1341	6.42	40
2019-04-02 14:00:00	1248	5.67	37
2019-04-02 15:00:00	1335	6	40.17
2019-04-02 16:00:00	1270	5.84	37.75
2019-04-02 17:00:00	1430	8.92	42.84
2019-04-02 18:00:00	1153	49.08	48.33
2019-04-02 19:00:00	1151	27.59	42.25
2019-04-02 20:00:00	817	3.08	24
2019-04-02 21:00:00	648	2.08	18.92
2019-04-02 22:00:00	664	2.08	19.17
2019-04-02 23:00:00	243	0.42	6.75
2019-04-03 00:00:00	141	0	3.56
2019-04-03 01:00:00	76	0.08	1.5
2019-04-03 02:00:00	31	0	0
2019-04-03 03:00:00	25	0	0
2019-04-03 04:00:00	37	0	0.17
2019-04-03 05:00:00	136	0.17	2.75
2019-04-03 06:00:00	693	2.58	18.42
2019-04-03 07:00:00	1326	5.83	39.17
2019-04-03 08:00:00	1373	5.83	40.92
2019-04-03 09:00:00	1357	5.83	40.92
2019-04-03 10:00:00	1290	5.58	38.5
2019-04-03 11:00:00	1401	6.17	42.25
2019-04-03 12:00:00	1384	5.92	42.17
2019-04-03 13:00:00	1293	5.67	38.5
2019-04-03 14:00:00	1229	5.83	36.34
2019-04-03 15:00:00	1295	5.75	38.75
2019-04-03 16:00:00	1281	5.84	38.67
2019-04-03 17:00:00	1484	14.17	45.83
2019-04-03 18:00:00	1294	25.09	45.08
2019-04-03 19:00:00	1223	5.67	36.67
2019-04-03 20:00:00	848	3.33	25.17
2019-04-03 21:00:00	716	2.59	20.25
2019-04-03 22:00:00	735	2.67	21.59
2019-04-03 23:00:00	297	0.75	8.5
2019-04-04 00:00:00	217	0.44	5.67
2019-04-04 01:00:00	76	0	1.42
2019-04-04 02:00:00	51	0	0.5
2019-04-04 03:00:00	35	0	0.25
2019-04-04 04:00:00	46	0	0.59
2019-04-04 05:00:00	129	0.25	2.58
2019-04-04 06:00:00	700	2.58	18.5
2019-04-04 07:00:00	1362	5.67	39.92
2019-04-04 08:00:00	1361	5.83	40.67
2019-04-04 09:00:00	1397	6.42	42
2019-04-04 10:00:00	1305	5.42	39.67
2019-04-04 11:00:00	1407	5.92	41.5
2019-04-04 12:00:00	1345	20	44.75
2019-04-04 13:00:00	1162	8.25	36
2019-04-04 14:00:00	1179	5.33	35
2019-04-04 15:00:00	1329	6.17	39
2019-04-04 16:00:00	1302	6.42	39.33
2019-04-04 17:00:00	1412	26.33	47.17
2019-04-04 18:00:00	1252	47.42	50.5
2019-04-04 19:00:00	1050	18.59	36.25
2019-04-04 20:00:00	956	3.92	27.92
2019-04-04 21:00:00	736	2.42	21.5
2019-04-04 22:00:00	683	2.33	19.75
2019-04-04 23:00:00	338	0.83	9.42
2019-04-05 00:00:00	195	0.22	5.56
2019-04-05 01:00:00	120	0	2.58
2019-04-05 02:00:00	77	0.25	1.84
2019-04-05 03:00:00	40	0	0.42
2019-04-05 04:00:00	59	0	0.75
2019-04-05 05:00:00	125	0.08	2.34
2019-04-05 06:00:00	746	2.67	19.67
2019-04-05 07:00:00	1412	5.75	42
2019-04-05 08:00:00	1391	5.83	42.08
2019-04-05 09:00:00	1367	5.83	41.08
2019-04-05 10:00:00	1339	5.75	39.92
2019-04-05 11:00:00	1427	13.75	44.34
2019-04-05 12:00:00	1227	41.84	47.92
2019-04-05 13:00:00	1103	37.59	43.83
2019-04-05 14:00:00	1207	6.17	36.17
2019-04-05 15:00:00	1347	6.33	39.92
2019-04-05 16:00:00	1343	7.09	41
2019-04-05 17:00:00	1419	15.25	44.42
2019-04-05 18:00:00	1357	45.33	52.34
2019-04-05 19:00:00	1147	6.75	35.58
2019-04-05 20:00:00	1013	4	29.42
2019-04-05 21:00:00	806	3.25	23.5
2019-04-05 22:00:00	849	3.25	24.92
2019-04-05 23:00:00	521	1.67	14.84
2019-04-06 00:00:00	452	1.22	12.78
2019-04-06 01:00:00	332	0.84	9
2019-04-06 02:00:00	209	0.08	5.5
2019-04-06 03:00:00	158	0.08	3.92
2019-04-06 04:00:00	214	0.33	5.58
2019-04-06 05:00:00	161	0.08	3.92
2019-04-06 06:00:00	346	1.08	8.84
2019-04-06 07:00:00	651	2.25	17.75
2019-04-06 08:00:00	896	3.42	25.42
2019-04-06 09:00:00	1086	4.25	31.5
2019-04-06 10:00:00	1196	4.34	35.33
2019-04-06 11:00:00	1179	4.75	34.92
2019-04-06 12:00:00	1239	24.92	42.59
2019-04-06 13:00:00	1169	5.17	35.33
2019-04-06 14:00:00	947	3.67	27.5
2019-04-06 15:00:00	907	3.75	26.5
2019-04-06 16:00:00	941	3.58	27.83
2019-04-06 17:00:00	920	3.5	26.42
2019-04-06 18:00:00	908	3.5	26.25
2019-04-06 19:00:00	896	3.5	25.67
2019-04-06 20:00:00	951	3.75	28.17
2019-04-06 21:00:00	955	3.75	27.58
2019-04-06 22:00:00	749	2.75	22.08
2019-04-06 23:00:00	578	1.84	16.34
2019-04-07 00:00:00	477	1.55	13.45
2019-04-07 01:00:00	497	1.67	13.75
2019-04-07 02:00:00	329	0.75	9.59
2019-04-07 03:00:00	242	0.25	6.25
2019-04-07 04:00:00	265	0.75	6.92
2019-04-07 05:00:00	184	0.17	4.67
2019-04-07 06:00:00	92	0	1.83
2019-04-07 07:00:00	34	0.08	0.42
2019-04-07 08:00:00	47	0	0.83
2019-04-07 09:00:00	169	0	3.92
2019-04-07 10:00:00	296	0.08	7.83
2019-04-07 11:00:00	306	0	7.83
2019-04-07 12:00:00	354	0	9.75
2019-04-07 13:00:00	428	3	12.17
2019-04-07 14:00:00	608	1.92	16.67
2019-04-07 15:00:00	680	2.42	19.25
2019-04-07 16:00:00	763	2.92	21.75
2019-04-07 17:00:00	720	2.59	21.08
2019-04-07 18:00:00	707	2.67	20
2019-04-07 19:00:00	660	2.09	18.83
2019-04-07 20:00:00	611	2	17.25
2019-04-07 21:00:00	472	1.42	13.5
2019-04-07 22:00:00	304	0.67	8.42
2019-04-07 23:00:00	205	0.25	5.42
2019-04-08 00:00:00	127	0	3
2019-04-08 01:00:00	66	1.17	1.42
2019-04-08 02:00:00	41	0	0.25
2019-04-08 03:00:00	36	0	0
2019-04-08 04:00:00	40	0	0.25
2019-04-08 05:00:00	137	0.17	2.59
2019-04-08 06:00:00	727	2.75	19.42
2019-04-08 07:00:00	1350	5.67	40
2019-04-08 08:00:00	1394	6.08	41.5
2019-04-08 09:00:00	1335	6	40.25
2019-04-08 10:00:00	1269	5.33	38.08
2019-04-08 11:00:00	1403	6.42	41.75
2019-04-08 12:00:00	1326	14.58	42.84
2019-04-08 13:00:00	1206	5.33	35.92
2019-04-08 14:00:00	1219	5.33	36.08
2019-04-08 15:00:00	1334	6.5	39.42
2019-04-08 16:00:00	1308	6.25	39.33
2019-04-08 17:00:00	1449	10.17	44
2019-04-08 18:00:00	1281	19.75	42.75
2019-04-08 19:00:00	1073	4.92	32.83
2019-04-08 20:00:00	750	3.09	21.84
2019-04-08 21:00:00	608	2	17
2019-04-08 22:00:00	608	2	17.67
2019-04-08 23:00:00	210	0.25	5.92
2019-04-09 00:00:00	95	0.11	2
2019-04-09 01:00:00	64	0	0.83
2019-04-09 02:00:00	27	0.42	0.83
2019-04-09 03:00:00	26	0	0.17
2019-04-09 04:00:00	45	0	0.5
2019-04-09 05:00:00	129	0.17	2.33
2019-04-09 06:00:00	746	2.5	19.92
2019-04-09 07:00:00	1335	5.42	39.42
2019-04-09 08:00:00	1296	5.67	38.92
2019-04-09 09:00:00	1395	6.25	41.59
2019-04-09 10:00:00	1328	5.67	39.92
2019-04-09 11:00:00	1411	6	41.67
2019-04-09 12:00:00	1375	14.42	44.67
2019-04-09 13:00:00	1243	5.67	37
2019-04-09 14:00:00	1265	5.67	37.34
2019-04-09 15:00:00	1285	5.67	38.25
2019-04-09 16:00:00	1281	5.75	38.58
2019-04-09 17:00:00	1447	11	44
2019-04-09 18:00:00	1368	17.25	44.92
2019-04-09 19:00:00	1129	5	34.17
2019-04-09 20:00:00	758	2.92	22.5
2019-04-09 21:00:00	634	1.92	18.08
2019-04-09 22:00:00	656	2.17	18.67
2019-04-09 23:00:00	283	0.84	8
2019-04-10 00:00:00	169	0	4.44
2019-04-10 01:00:00	64	0.08	1.33
2019-04-10 02:00:00	28	0	0.08
2019-04-10 03:00:00	27	0	0
2019-04-10 04:00:00	36	0	0.17
2019-04-10 05:00:00	146	0.25	2.92
2019-04-10 06:00:00	721	2.67	19.17
2019-04-10 07:00:00	1404	6.25	41.75
2019-04-10 08:00:00	1412	5.92	42.09
2019-04-10 09:00:00	1428	6.58	42.92
2019-04-10 10:00:00	1390	6.75	41.59
2019-04-10 11:00:00	1383	6.58	41.92
2019-04-10 12:00:00	1340	5.75	40.42
2019-04-10 13:00:00	1237	5.33	37.25
2019-04-10 14:00:00	1289	5.75	37.83
2019-04-10 15:00:00	1386	7.58	42.25
2019-04-10 16:00:00	1372	6.33	41.17
2019-04-10 17:00:00	1409	11.09	43.42
2019-04-10 18:00:00	1358	28.75	47.09
2019-04-10 19:00:00	1102	6.92	34.25
2019-04-10 20:00:00	804	2.92	23.92
2019-04-10 21:00:00	731	2.5	21.17
2019-04-10 22:00:00	746	2.75	21.33
2019-04-10 23:00:00	316	0.75	9.17
2019-04-11 00:00:00	161	0.22	4.11
2019-04-11 01:00:00	86	0	1.75
2019-04-11 02:00:00	54	0	0.75
2019-04-11 03:00:00	37	0	0.17
2019-04-11 04:00:00	58	0	0.67
2019-04-11 05:00:00	132	0.17	2.67
2019-04-11 06:00:00	703	2.5	18.58
2019-04-11 07:00:00	1291	5.33	37.84
2019-04-11 08:00:00	1406	6	41.92
2019-04-11 09:00:00	1360	6	40.67
2019-04-11 10:00:00	1273	5.5	38.5
2019-04-11 11:00:00	1384	5.83	40.59
2019-04-11 12:00:00	1392	6.25	42
2019-04-11 13:00:00	1313	6.33	40.33
2019-04-11 14:00:00	1256	5.59	37.42
2019-04-11 15:00:00	1287	6	37.67
2019-04-11 16:00:00	1305	5.92	39.08
2019-04-11 17:00:00	1331	16.17	42.5
2019-04-11 18:00:00	1351	29.25	47.25
2019-04-11 19:00:00	1181	7	36.17
2019-04-11 20:00:00	965	3.92	29.17
2019-04-11 21:00:00	733	2.59	20.83
2019-04-11 22:00:00	676	2.42	19.42
2019-04-11 23:00:00	363	1.5	10.92
2019-04-12 00:00:00	240	0.44	6.44
2019-04-12 01:00:00	129	0.08	3.08
2019-04-12 02:00:00	76	0.08	1.5
2019-04-12 03:00:00	50	0	0.5
2019-04-12 04:00:00	79	0	1.42
2019-04-12 05:00:00	142	0.17	2.92
2019-04-12 06:00:00	718	2.67	19
2019-04-12 07:00:00	1374	5.75	40.67
2019-04-12 08:00:00	1393	6	42.09
2019-04-12 09:00:00	1351	6.08	40.25
2019-04-12 10:00:00	1381	6	41.75
2019-04-12 11:00:00	1514	7.33	45.33
2019-04-12 12:00:00	1417	26	48.17
2019-04-12 13:00:00	1131	36.5	44.75
2019-04-12 14:00:00	1156	5.17	34.33
2019-04-12 15:00:00	1261	5.42	36.67
2019-04-12 16:00:00	1321	6.5	39.17
2019-04-12 17:00:00	1359	26.08	46.59
2019-04-12 18:00:00	1223	47.33	49.67
2019-04-12 19:00:00	1127	21.84	39.17
2019-04-12 20:00:00	1000	4.17	29.92
2019-04-12 21:00:00	878	3.42	25.42
2019-04-12 22:00:00	837	3.08	24.25
2019-04-12 23:00:00	577	1.83	16.92
2019-04-13 00:00:00	388	1	10.67
2019-04-13 01:00:00	318	0.5	8.75
2019-04-13 02:00:00	198	0.08	5.42
2019-04-13 03:00:00	170	0	4
2019-04-13 04:00:00	139	0	3.08
2019-04-13 05:00:00	131	0.17	2.83
2019-04-13 06:00:00	395	1.25	9.92
2019-04-13 07:00:00	667	2.17	18.75
2019-04-13 08:00:00	936	3.5	26.5
2019-04-13 09:00:00	1124	4.25	32.92
2019-04-13 10:00:00	1186	4.67	35
2019-04-13 11:00:00	1275	6.33	37.75
2019-04-13 12:00:00	1026	34.42	40.84
2019-04-13 13:00:00	1166	5.17	34.42
2019-04-13 14:00:00	935	3.75	27.17
2019-04-13 15:00:00	898	3.42	26.17
2019-04-13 16:00:00	968	3.75	27.92
2019-04-13 17:00:00	912	3.75	26.59
2019-04-13 18:00:00	881	3.42	26
2019-04-13 19:00:00	943	3.75	27.08
2019-04-13 20:00:00	1038	4.25	30.5
2019-04-13 21:00:00	931	3.75	27.59
2019-04-13 22:00:00	684	2.33	19.5
2019-04-13 23:00:00	583	2	16.58
2019-04-14 00:00:00	515	1.67	14.56
2019-04-14 01:00:00	449	1.25	12.25
2019-04-14 02:00:00	304	0.75	8.67
2019-04-14 03:00:00	260	0.5	6.67
2019-04-14 04:00:00	232	0.25	6.09
2019-04-14 05:00:00	163	0.33	4.17
2019-04-14 06:00:00	97	0.25	2.08
2019-04-14 07:00:00	3	0	0.08
2019-04-14 08:00:00	4	0	0.08
2019-04-14 09:00:00	183	0	4.83
2019-04-14 10:00:00	174	0.08	4.42
2019-04-14 11:00:00	235	0.08	5.75
2019-04-14 12:00:00	368	0.17	10.17
2019-04-14 13:00:00	393	1.59	10.59
2019-04-14 14:00:00	573	2.17	15.67
2019-04-14 15:00:00	655	2.17	18.33
2019-04-14 16:00:00	672	2.34	19.33
2019-04-14 17:00:00	654	2.33	18.5
2019-04-14 18:00:00	660	2.42	18.33
2019-04-14 19:00:00	637	2.08	18.17
2019-04-14 20:00:00	561	1.75	16.08
2019-04-14 21:00:00	473	1.5	13.42
2019-04-14 22:00:00	239	0.75	6.58
2019-04-14 23:00:00	215	0.33	5.58
2019-04-15 00:00:00	119	0	2.67
2019-04-15 01:00:00	61	0	0.83
2019-04-15 02:00:00	37	0.33	0.5
2019-04-15 03:00:00	39	0	0.25
2019-04-15 04:00:00	41	0	0.33
2019-04-15 05:00:00	136	0.08	2.42
2019-04-15 06:00:00	681	2.58	18.42
2019-04-15 07:00:00	1305	5.83	38.58
2019-04-15 08:00:00	1334	5.75	39.34
2019-04-15 09:00:00	1269	5.33	38.17
2019-04-15 10:00:00	1244	5	37
2019-04-15 11:00:00	1327	5.75	39.25
2019-04-15 12:00:00	1353	5.67	41.17
2019-04-15 13:00:00	1212	5.33	35.92
2019-04-15 14:00:00	1275	5.84	37.67
2019-04-15 15:00:00	1295	5.83	39.17
2019-04-15 16:00:00	1232	5.67	36.17
2019-04-15 17:00:00	1353	13.17	41.92
2019-04-15 18:00:00	1285	31.83	47
2019-04-15 19:00:00	1065	5.25	31.67
2019-04-15 20:00:00	756	2.83	22.5
2019-04-15 21:00:00	578	1.84	16.42
2019-04-15 22:00:00	469	1.5	13.42
2019-04-15 23:00:00	196	0.17	5.08
2019-04-16 00:00:00	108	0.22	2.45
2019-04-16 01:00:00	51	0	0.83
2019-04-16 02:00:00	30	0	0
2019-04-16 03:00:00	29	0	0.17
2019-04-16 04:00:00	44	0	0.42
2019-04-16 05:00:00	122	0.08	2.42
2019-04-16 06:00:00	680	2.58	18
2019-04-16 07:00:00	1310	5.42	38.42
2019-04-16 08:00:00	1272	5.5	38.42
2019-04-16 09:00:00	1393	6.5	41.08
2019-04-16 10:00:00	1305	6	39.75
2019-04-16 11:00:00	1328	7.5	39.5
2019-04-16 12:00:00	1398	6.34	42
2019-04-16 13:00:00	1301	6.25	39.08
2019-04-16 14:00:00	1286	5.83	38.17
2019-04-16 15:00:00	1357	6.25	40.75
2019-04-16 16:00:00	1332	6.09	39.67
2019-04-16 17:00:00	1399	28.5	47.42
2019-04-16 18:00:00	1163	51.92	50
2019-04-16 19:00:00	965	23.08	35.5
2019-04-16 20:00:00	808	3.17	23.75
2019-04-16 21:00:00	645	2.25	18.58
2019-04-16 22:00:00	558	1.92	16.25
2019-04-16 23:00:00	275	0.75	7.67
2019-04-17 00:00:00	171	1.11	4.78
2019-04-17 01:00:00	98	0	2
2019-04-17 02:00:00	43	0	0.42
2019-04-17 03:00:00	52	0	0.59
2019-04-17 04:00:00	37	0	0.34
2019-04-17 05:00:00	126	0.17	2.5
2019-04-17 06:00:00	685	2.34	17.75
2019-04-17 07:00:00	1331	5.75	39.84
2019-04-17 08:00:00	1386	5.92	41.08
2019-04-17 09:00:00	1352	8.67	41.17
2019-04-17 10:00:00	1302	5.5	39.25
2019-04-17 11:00:00	1383	11.58	42.09
2019-04-17 12:00:00	1280	22.17	43.67
2019-04-17 13:00:00	1256	7.25	38.09
2019-04-17 14:00:00	1240	6.09	36.67
2019-04-17 15:00:00	1249	8.92	38.5
2019-04-17 16:00:00	1175	15.5	38.17
2019-04-17 17:00:00	1357	12.67	42.42
2019-04-17 18:00:00	1296	27.08	44.42
2019-04-17 19:00:00	1157	8.42	35.5
2019-04-17 20:00:00	922	6	28.83
2019-04-17 21:00:00	733	2.67	21.67
2019-04-17 22:00:00	606	1.92	17.59
2019-04-17 23:00:00	352	1.08	10
2019-04-18 00:00:00	276	0.56	7.22
2019-04-18 01:00:00	126	0.08	3
2019-04-18 02:00:00	82	0	1.17
2019-04-18 03:00:00	82	0	1.67
2019-04-18 04:00:00	65	0	0.92
2019-04-18 05:00:00	146	0.08	3.25
2019-04-18 06:00:00	519	1.84	13.92
2019-04-18 07:00:00	1037	4.42	29.75
2019-04-18 08:00:00	1245	5.34	36.17
2019-04-18 09:00:00	1192	5.09	35.33
2019-04-18 10:00:00	1233	5.67	36.75
2019-04-18 11:00:00	1278	5.34	38.17
2019-04-18 12:00:00	1307	5.5	39
2019-04-18 13:00:00	1270	5.75	37.58
2019-04-18 14:00:00	1203	5.17	35.83
2019-04-18 15:00:00	1292	5.75	38.58
2019-04-18 16:00:00	1247	5.42	37.08
2019-04-18 17:00:00	1253	5.58	36.75
2019-04-18 18:00:00	1159	5.34	35.17
2019-04-18 19:00:00	1014	4.25	30.17
2019-04-18 20:00:00	859	3.42	25.34
2019-04-18 21:00:00	686	5.67	21.83
2019-04-18 22:00:00	593	2.17	16.67
2019-04-18 23:00:00	444	1.5	12.67
2019-04-19 00:00:00	364	1.11	9.78
2019-04-19 01:00:00	222	0.25	6
2019-04-19 02:00:00	167	0.25	4.09
2019-04-19 03:00:00	131	0	2.92
2019-04-19 04:00:00	145	0.08	3.33
2019-04-19 05:00:00	136	0	3.17
2019-04-19 06:00:00	194	0.17	4.75
2019-04-19 07:00:00	225	0.25	5.92
2019-04-19 08:00:00	289	1.17	8
2019-04-19 09:00:00	368	0.92	9.92
2019-04-19 10:00:00	421	1.25	11.25
2019-04-19 11:00:00	515	1.33	14
2019-04-19 12:00:00	592	1.75	16.58
2019-04-19 13:00:00	604	1.92	17.33
2019-04-19 14:00:00	506	1.58	14.34
2019-04-19 15:00:00	460	1.5	13
2019-04-19 16:00:00	468	1.5	13.42
2019-04-19 17:00:00	448	1.33	12.67
2019-04-19 18:00:00	525	1.75	14.84
2019-04-19 19:00:00	592	2.08	16.75
2019-04-19 20:00:00	556	2.09	15.92
2019-04-19 21:00:00	492	1.42	14.08
2019-04-19 22:00:00	360	0.92	10
2019-04-19 23:00:00	282	0.67	7.75
2019-04-20 00:00:00	216	0.22	5.45
2019-04-20 01:00:00	175	0.17	4.5
2019-04-20 02:00:00	113	0	2.34
2019-04-20 03:00:00	81	0	1.5
2019-04-20 04:00:00	88	0	1.75
2019-04-20 05:00:00	113	0	2.58
2019-04-20 06:00:00	194	0.25	4.75
2019-04-20 07:00:00	291	0.83	7.67
2019-04-20 08:00:00	488	1.75	13.25
2019-04-20 09:00:00	662	2.25	18.92
2019-04-20 10:00:00	818	2.75	23.58
2019-04-20 11:00:00	948	3.5	26.92
2019-04-20 12:00:00	906	3.5	26.75
2019-04-20 13:00:00	801	3.08	22.92
2019-04-20 14:00:00	677	2.5	19.59
2019-04-20 15:00:00	735	2.83	21.33
2019-04-20 16:00:00	599	2.08	17
2019-04-20 17:00:00	507	1.58	14.59
2019-04-20 18:00:00	536	1.75	14.84
2019-04-20 19:00:00	625	2.17	17.83
2019-04-20 20:00:00	604	2.33	17.25
2019-04-20 21:00:00	557	1.84	15.67
2019-04-20 22:00:00	483	1.59	13.67
2019-04-20 23:00:00	408	1.25	11.42
2019-04-21 00:00:00	279	0.67	7.78
2019-04-21 01:00:00	251	1.75	7.59
2019-04-21 02:00:00	208	0.17	5.33
2019-04-21 03:00:00	143	0	3.33
2019-04-21 04:00:00	122	0	2.5
2019-04-21 05:00:00	120	1.42	3.83
2019-04-21 06:00:00	40	0.08	0.34
2019-04-21 07:00:00	0	0	0
2019-04-21 08:00:00	0	0	0
2019-04-21 09:00:00	128	0	3.33
2019-04-21 10:00:00	174	0	4.08
2019-04-21 11:00:00	178	0	4.42
2019-04-21 12:00:00	355	0	9.33
2019-04-21 13:00:00	348	0.42	9.5
2019-04-21 14:00:00	645	1.92	17.75
2019-04-21 15:00:00	714	2.42	20.42
2019-04-21 16:00:00	889	3.17	25.17
2019-04-21 17:00:00	731	2.58	21.5
2019-04-21 18:00:00	655	2.42	18.75
2019-04-21 19:00:00	653	2.25	18.5
2019-04-21 20:00:00	564	1.67	16.08
2019-04-21 21:00:00	464	1.5	13
2019-04-21 22:00:00	264	0.58	7.58
2019-04-21 23:00:00	248	0.59	6.42
2019-04-22 00:00:00	113	0	2.78
2019-04-22 01:00:00	69	0.42	1.92
2019-04-22 02:00:00	48	0.17	0.67
2019-04-22 03:00:00	28	0	0.17
2019-04-22 04:00:00	49	0	0.5
2019-04-22 05:00:00	140	0.25	2.92
2019-04-22 06:00:00	653	2.5	17.75
2019-04-22 07:00:00	1313	5.5	38.5
2019-04-22 08:00:00	1196	4.83	35
2019-04-22 09:00:00	1264	5.83	38.09
2019-04-22 10:00:00	1194	5.08	34.92
2019-04-22 11:00:00	1323	5.58	39
2019-04-22 12:00:00	1296	6.08	39.67
2019-04-22 13:00:00	1287	5.84	38.17
2019-04-22 14:00:00	1131	4.83	33.34
2019-04-22 15:00:00	1272	5.5	37.75
2019-04-22 16:00:00	1283	5.75	38.17
2019-04-22 17:00:00	1444	6.75	42.92
2019-04-22 18:00:00	1312	5.92	40.25
2019-04-22 19:00:00	1032	4.42	31.09
2019-04-22 20:00:00	748	2.58	21.67
2019-04-22 21:00:00	622	2.17	17.58
2019-04-22 22:00:00	647	2.25	18.59
2019-04-22 23:00:00	225	0.42	6.08
2019-04-23 00:00:00	111	0	2.89
2019-04-23 01:00:00	43	0	0.42
2019-04-23 02:00:00	27	0.33	0.67
2019-04-23 03:00:00	15	0	0
2019-04-23 04:00:00	34	0.25	0.5
2019-04-23 05:00:00	119	0.08	2.25
2019-04-23 06:00:00	708	2.42	18.67
2019-04-23 07:00:00	1300	5.59	37.92
2019-04-23 08:00:00	1403	6.25	42.67
2019-04-23 09:00:00	1375	6.25	40.83
2019-04-23 10:00:00	1343	5.42	40
2019-04-23 11:00:00	1385	5.83	41.42
2019-04-23 12:00:00	1423	6.25	43.42
2019-04-23 13:00:00	1246	5.75	37.42
2019-04-23 14:00:00	1248	5.5	37.33
2019-04-23 15:00:00	1300	6	38.42
2019-04-23 16:00:00	1278	5.92	37.92
2019-04-23 17:00:00	1412	20.42	46
2019-04-23 18:00:00	1320	21.09	44.33
2019-04-23 19:00:00	1008	4.42	30.17
2019-04-23 20:00:00	778	2.92	22.84
2019-04-23 21:00:00	606	2.25	17.42
2019-04-23 22:00:00	621	2	18.09
2019-04-23 23:00:00	285	0.83	7.83
2019-04-24 00:00:00	228	0.33	6.11
2019-04-24 01:00:00	78	0	1.33
2019-04-24 02:00:00	38	0	0.17
2019-04-24 03:00:00	35	0	0.08
2019-04-24 04:00:00	39	0	0.33
2019-04-24 05:00:00	136	0.08	2.5
2019-04-24 06:00:00	721	2.67	19
2019-04-24 07:00:00	1300	5.5	39.09
2019-04-24 08:00:00	1375	6	40.83
2019-04-24 09:00:00	1390	6	41.75
2019-04-24 10:00:00	1311	5.59	39.5
2019-04-24 11:00:00	1385	6.08	41
2019-04-24 12:00:00	1408	6.08	42.83
2019-04-24 13:00:00	1222	5.67	36.92
2019-04-24 14:00:00	1266	5.83	37.42
2019-04-24 15:00:00	1315	5.92	39.5
2019-04-24 16:00:00	1288	6.09	38.42
2019-04-24 17:00:00	1335	21.17	44.25
2019-04-24 18:00:00	1284	6.67	39.25
2019-04-24 19:00:00	1138	5.25	33.5
2019-04-24 20:00:00	897	3.5	27.08
2019-04-24 21:00:00	722	2.58	20.5
2019-04-24 22:00:00	820	3	23.84
2019-04-24 23:00:00	353	1	10.58
2019-04-25 00:00:00	175	0.11	4.22
2019-04-25 01:00:00	109	0	2.34
2019-04-25 02:00:00	61	0	1.17
2019-04-25 03:00:00	103	0	2.08
2019-04-25 04:00:00	72	0	1.25
2019-04-25 05:00:00	144	0.08	3
2019-04-25 06:00:00	702	2.67	18.58
2019-04-25 07:00:00	1339	5.75	39.33
2019-04-25 08:00:00	1408	6.17	41.92
2019-04-25 09:00:00	1274	6.08	38.67
2019-04-25 10:00:00	1261	5.33	37.5
2019-04-25 11:00:00	1405	7.75	42.59
2019-04-25 12:00:00	1421	6.58	43.25
2019-04-25 13:00:00	1236	6.34	37.17
2019-04-25 14:00:00	1313	5.92	38.84
2019-04-25 15:00:00	1355	6.08	40.84
2019-04-25 16:00:00	1396	6.25	42.08
2019-04-25 17:00:00	1416	26.17	47.58
2019-04-25 18:00:00	1106	53.17	49
2019-04-25 19:00:00	1039	32.08	40.75
2019-04-25 20:00:00	999	3.83	29.5
2019-04-25 21:00:00	736	2.5	21.75
2019-04-25 22:00:00	727	2.67	21.08
2019-04-25 23:00:00	395	1.25	11.17
2019-04-26 00:00:00	245	0.56	6.66
2019-04-26 01:00:00	125	0	3
2019-04-26 02:00:00	72	0	1.08
2019-04-26 03:00:00	61	0	0.92
2019-04-26 04:00:00	64	0	1.08
2019-04-26 05:00:00	141	0.25	2.75
2019-04-26 06:00:00	756	2.67	19.92
2019-04-26 07:00:00	1276	5.58	37.75
2019-04-26 08:00:00	1372	6	40.75
2019-04-26 09:00:00	1354	6	40.25
2019-04-26 10:00:00	1364	5.92	41.59
2019-04-26 11:00:00	1504	6.75	44.67
2019-04-26 12:00:00	1378	22.58	46.17
2019-04-26 13:00:00	1201	16.5	39.75
2019-04-26 14:00:00	1283	6.25	37.92
2019-04-26 15:00:00	1324	6.67	39.92
2019-04-26 16:00:00	1341	6.09	39.92
2019-04-26 17:00:00	1406	27.92	48.09
2019-04-26 18:00:00	1232	48.34	49.75
2019-04-26 19:00:00	1199	9	37.58
2019-04-26 20:00:00	965	4	28.92
2019-04-26 21:00:00	851	3.25	24.5
2019-04-26 22:00:00	915	3.75	26.83
2019-04-26 23:00:00	516	1.75	15.42
2019-04-27 00:00:00	492	1.44	13.44
2019-04-27 01:00:00	338	0.75	9.67
2019-04-27 02:00:00	216	0.17	5.67
2019-04-27 03:00:00	190	0.25	4.83
2019-04-27 04:00:00	130	0	3
2019-04-27 05:00:00	129	0.08	2.92
2019-04-27 06:00:00	335	0.75	8.33
2019-04-27 07:00:00	696	2.5	19.25
2019-04-27 08:00:00	953	3.59	27.42
2019-04-27 09:00:00	1053	3.75	30.75
2019-04-27 10:00:00	1179	4.83	34.5
2019-04-27 11:00:00	1208	11.75	37.59
2019-04-27 12:00:00	1084	31.83	41.67
2019-04-27 13:00:00	1123	5.5	33.75
2019-04-27 14:00:00	978	3.83	28.42
2019-04-27 15:00:00	993	4.09	29
2019-04-27 16:00:00	947	3.67	27.59
2019-04-27 17:00:00	987	3.83	28.67
2019-04-27 18:00:00	914	3.33	26.58
2019-04-27 19:00:00	957	3.75	27.75
2019-04-27 20:00:00	959	4	28
2019-04-27 21:00:00	823	3	23.92
2019-04-27 22:00:00	641	2.17	18.17
2019-04-27 23:00:00	564	1.83	16.25
2019-04-28 00:00:00	412	1.22	11.56
2019-04-28 01:00:00	486	1.42	13.83
2019-04-28 02:00:00	409	1.09	11.42
2019-04-28 03:00:00	310	0.67	8.25
2019-04-28 04:00:00	156	0	4.09
2019-04-28 05:00:00	163	0.08	3.92
2019-04-28 06:00:00	63	0	1.25
2019-04-28 07:00:00	4	0	0
2019-04-28 08:00:00	0	0	0
2019-04-28 09:00:00	90	0	2.33
2019-04-28 10:00:00	178	0	4.42
2019-04-28 11:00:00	183	0.17	4.67
2019-04-28 12:00:00	326	0.08	8.5
2019-04-28 13:00:00	312	0	8.08
2019-04-28 14:00:00	582	2.25	16
2019-04-28 15:00:00	671	2.25	18.75
2019-04-28 16:00:00	788	2.67	22.17
2019-04-28 17:00:00	770	2.83	22.67
2019-04-28 18:00:00	810	3	22.75
2019-04-28 19:00:00	697	2.33	20.33
2019-04-28 20:00:00	622	2	17.59
2019-04-28 21:00:00	464	1.17	13.17
2019-04-28 22:00:00	279	0.67	7.59
2019-04-28 23:00:00	226	0.42	6.17
2019-04-29 00:00:00	147	0	3.56
2019-04-29 01:00:00	81	0	1.75
2019-04-29 02:00:00	47	0	0.5
2019-04-29 03:00:00	34	0	0.17
2019-04-29 04:00:00	50	0	0.75
2019-04-29 05:00:00	115	0.08	2.17
2019-04-29 06:00:00	696	2.67	18.5
2019-04-29 07:00:00	1335	5.67	39.25
2019-04-29 08:00:00	1407	6.25	42.25
2019-04-29 09:00:00	1459	6.67	43.58
2019-04-29 10:00:00	1265	5.34	37.92
2019-04-29 11:00:00	1412	6	41.75
2019-04-29 12:00:00	1339	5.5	41
2019-04-29 13:00:00	1291	5.83	38.58
2019-04-29 14:00:00	1247	5.58	37
2019-04-29 15:00:00	1285	5.92	38.34
2019-04-29 16:00:00	1294	6	38.58
2019-04-29 17:00:00	1438	13.92	45.17
2019-04-29 18:00:00	1253	46.5	49.17
2019-04-29 19:00:00	1004	7.42	31.75
2019-04-29 20:00:00	830	3.67	24.83
2019-04-29 21:00:00	613	2.08	17.42
2019-04-29 22:00:00	608	1.84	17.42
2019-04-29 23:00:00	209	0.42	5.67
2019-04-30 00:00:00	109	0	2.78
2019-04-30 01:00:00	68	0	1
2019-04-30 02:00:00	39	0	0.33
2019-04-30 03:00:00	21	0	0
2019-04-30 04:00:00	34	0	0.25
2019-04-30 05:00:00	127	0.17	2.42
2019-04-30 06:00:00	726	2.42	19.42
2019-04-30 07:00:00	1321	5.59	38.83
2019-04-30 08:00:00	1277	5.42	38.75
2019-04-30 09:00:00	1355	5.67	40
2019-04-30 10:00:00	1380	6.08	41
2019-04-30 11:00:00	1409	7.67	43.08
2019-04-30 12:00:00	1351	32.25	48.33
2019-04-30 13:00:00	1238	7	37.83
2019-04-30 14:00:00	1241	6	36.09
2019-04-30 15:00:00	1383	6.67	41.42
2019-04-30 16:00:00	1407	17.25	45.75
2019-04-30 17:00:00	1202	33.42	44.42
2019-04-30 18:00:00	1195	47.25	49.25
2019-04-30 19:00:00	1055	31.09	40.17
2019-04-30 20:00:00	1090	4.25	31.75
2019-04-30 21:00:00	896	3.42	26.67
2019-04-30 22:00:00	862	3.33	25.25
2019-04-30 23:00:00	515	1.58	15
2019-05-01 00:00:00	431	1.22	12

## Sheet: PM 09010 06
Data/Hora	Intensidade(carros/hora)	Ocupacao(%)	Carga(%)
2019-04-01 00:00:00	0	0	0
2019-04-01 01:00:00	0	0	0
2019-04-01 02:00:00	0	0	0
2019-04-01 03:00:00	0	0	0
2019-04-01 04:00:00	0	0	0
2019-04-01 05:00:00	0	0	0
2019-04-01 06:00:00	0	0	0
2019-04-01 07:00:00	0	0	0
2019-04-01 08:00:00	0	0	0
2019-04-01 09:00:00	0	0	0
2019-04-01 10:00:00	0	0	0
2019-04-01 11:00:00	0	0	0
2019-04-01 12:00:00	0	0	0
2019-04-01 13:00:00	0	0	0
2019-04-01 14:00:00	0	0	0
2019-04-01 15:00:00	0	0	0
2019-04-01 16:00:00	0	0	0
2019-04-01 17:00:00	0	0	0
2019-04-01 18:00:00	0	0	0
2019-04-01 19:00:00	0	0	0
2019-04-01 20:00:00	0	0	0
2019-04-01 21:00:00	0	0	0
2019-04-01 22:00:00	0	0	0
2019-04-01 23:00:00	0	0	0
2019-04-02 00:00:00	0	0	0
2019-04-02 01:00:00	0	0	0
2019-04-02 02:00:00	0	0	0
2019-04-02 03:00:00	0	0	0
2019-04-02 04:00:00	0	0	0
2019-04-02 05:00:00	0	0	0
2019-04-02 06:00:00	0	0	0
2019-04-02 07:00:00	0	0	0
2019-04-02 08:00:00	0	0	0
2019-04-02 09:00:00	0	0	0
2019-04-02 10:00:00	0	0	0
2019-04-02 11:00:00	0	0	0
2019-04-02 12:00:00	0	0	0
2019-04-02 13:00:00	0	0	0
2019-04-02 14:00:00	0	0	0
2019-04-02 15:00:00	0	0	0
2019-04-02 16:00:00	0	0	0
2019-04-02 17:00:00	0	0	0
2019-04-02 18:00:00	0	0	0
2019-04-02 19:00:00	0	0	0
2019-04-02 20:00:00	0	0	0
2019-04-02 21:00:00	0	0	0
2019-04-02 22:00:00	0	0	0
2019-04-02 23:00:00	0	0	0
2019-04-03 00:00:00	0	0	0
2019-04-03 01:00:00	0	0	0
2019-04-03 02:00:00	0	0	0
2019-04-03 03:00:00	0	0	0
2019-04-03 04:00:00	0	0	0
2019-04-03 05:00:00	0	0	0
2019-04-03 06:00:00	0	0	0
2019-04-03 07:00:00	0	0	0
2019-04-03 08:00:00	0	0	0
2019-04-03 09:00:00	0	0	0
2019-04-03 10:00:00	0	0	0
2019-04-03 11:00:00	0	0	0
2019-04-03 12:00:00	0	0	0
2019-04-03 13:00:00	0	0	0
2019-04-03 14:00:00	0	0	0
2019-04-03 15:00:00	0	0	0
2019-04-03 16:00:00	0	0	0
2019-04-03 17:00:00	0	0	0
2019-04-03 18:00:00	0	0	0
2019-04-03 19:00:00	0	0	0
2019-04-03 20:00:00	0	0	0
2019-04-03 21:00:00	0	0	0
2019-04-03 22:00:00	0	0	0
2019-04-03 23:00:00	0	0	0
2019-04-04 00:00:00	0	0	0
2019-04-04 01:00:00	0	0	0
2019-04-04 02:00:00	0	0	0
2019-04-04 03:00:00	0	0	0
2019-04-04 04:00:00	0	0	0
2019-04-04 05:00:00	0	0	0
2019-04-04 06:00:00	0	0	0
2019-04-04 07:00:00	0	0	0
2019-04-04 08:00:00	0	0	0
2019-04-04 09:00:00	0	0	0
2019-04-04 10:00:00	0	0	0
2019-04-04 11:00:00	0	0	0
2019-04-04 12:00:00	0	0	0
2019-04-04 13:00:00	0	0	0
2019-04-04 14:00:00	0	0	0
2019-04-04 15:00:00	0	0	0
2019-04-04 16:00:00	0	0	0
2019-04-04 17:00:00	0	0	0
2019-04-04 18:00:00	0	0	0
2019-04-04 19:00:00	0	0	0
2019-04-04 20:00:00	0	0	0
2019-04-04 21:00:00	0	0	0
2019-04-04 22:00:00	0	0	0
2019-04-04 23:00:00	0	0	0
2019-04-05 00:00:00	0	0	0
2019-04-05 01:00:00	0	0	0
2019-04-05 02:00:00	0	0	0
2019-04-05 03:00:00	0	0	0
2019-04-05 04:00:00	0	0	0
2019-04-05 05:00:00	0	0	0
2019-04-05 06:00:00	0	0	0
2019-04-05 07:00:00	0	0	0
2019-04-05 08:00:00	0	0	0
2019-04-05 09:00:00	0	0	0
2019-04-05 10:00:00	0	0	0
2019-04-05 11:00:00	0	0	0
2019-04-05 12:00:00	0	0	0
2019-04-05 13:00:00	0	0	0
2019-04-05 14:00:00	0	0	0
2019-04-05 15:00:00	0	0	0
2019-04-05 16:00:00	0	0	0
2019-04-05 17:00:00	0	0	0
2019-04-05 18:00:00	0	0	0
2019-04-05 19:00:00	0	0	0
2019-04-05 20:00:00	0	0	0
2019-04-05 21:00:00	0	0	0
2019-04-05 22:00:00	0	0	0
2019-04-05 23:00:00	0	0	0
2019-04-06 00:00:00	0	0	0
2019-04-06 01:00:00	0	0	0
2019-04-06 02:00:00	0	0	0
2019-04-06 03:00:00	0	0	0
2019-04-06 04:00:00	0	0	0
2019-04-06 05:00:00	0	0	0
2019-04-06 06:00:00	0	0	0
2019-04-06 07:00:00	0	0	0
2019-04-06 08:00:00	0	0	0
2019-04-06 09:00:00	0	0	0
2019-04-06 10:00:00	0	0	0
2019-04-06 11:00:00	0	0	0
2019-04-06 12:00:00	0	0	0
2019-04-06 13:00:00	0	0	0
2019-04-06 14:00:00	0	0	0
2019-04-06 15:00:00	0	0	0
2019-04-06 16:00:00	0	0	0
2019-04-06 17:00:00	0	0	0
2019-04-06 18:00:00	0	0	0
2019-04-06 19:00:00	0	0	0
2019-04-06 20:00:00	0	0	0
2019-04-06 21:00:00	0	0	0
2019-04-06 22:00:00	0	0	0
2019-04-06 23:00:00	0	0	0
2019-04-07 00:00:00	0	0	0
2019-04-07 01:00:00	0	0	0
2019-04-07 02:00:00	0	0	0
2019-04-07 03:00:00	0	0	0
2019-04-07 04:00:00	0	0	0
2019-04-07 05:00:00	0	0	0
2019-04-07 06:00:00	0	0	0
2019-04-07 07:00:00	0	0	0
2019-04-07 08:00:00	0	0	0
2019-04-07 09:00:00	0	0	0
2019-04-07 10:00:00	0	0	0
2019-04-07 11:00:00	0	0	0
2019-04-07 12:00:00	0	0	0
2019-04-07 13:00:00	0	0	0
2019-04-07 14:00:00	0	0	0
2019-04-07 15:00:00	0	0	0
2019-04-07 16:00:00	0	0	0
2019-04-07 17:00:00	0	0	0
2019-04-07 18:00:00	0	0	0
2019-04-07 19:00:00	0	0	0
2019-04-07 20:00:00	0	0	0
2019-04-07 21:00:00	0	0	0
2019-04-07 22:00:00	0	0	0
2019-04-07 23:00:00	0	0	0
2019-04-08 00:00:00	0	0	0
2019-04-08 01:00:00	0	0	0
2019-04-08 02:00:00	0	0	0
2019-04-08 03:00:00	0	0	0
2019-04-08 04:00:00	0	0	0
2019-04-08 05:00:00	0	0	0
2019-04-08 06:00:00	0	0	0
2019-04-08 07:00:00	0	0	0
2019-04-08 08:00:00	0	0	0
2019-04-08 09:00:00	0	0	0
2019-04-08 10:00:00	0	0	0
2019-04-08 11:00:00	0	0	0
2019-04-08 12:00:00	0	0	0
2019-04-08 13:00:00	0	0	0
2019-04-08 14:00:00	0	0	0
2019-04-08 15:00:00	0	0	0
2019-04-08 16:00:00	0	0	0
2019-04-08 17:00:00	0	0	0
2019-04-08 18:00:00	0	0	0
2019-04-08 19:00:00	0	0	0
2019-04-08 20:00:00	0	0	0
2019-04-08 21:00:00	0	0	0
2019-04-08 22:00:00	0	0	0
2019-04-08 23:00:00	0	0	0
2019-04-09 00:00:00	0	0	0
2019-04-09 01:00:00	0	0	0
2019-04-09 02:00:00	0	0	0
2019-04-09 03:00:00	0	0	0
2019-04-09 04:00:00	0	0	0
2019-04-09 05:00:00	0	0	0
2019-04-09 06:00:00	0	0	0
2019-04-09 07:00:00	0	0	0
2019-04-09 08:00:00	0	0	0
2019-04-09 09:00:00	0	0	0
2019-04-09 10:00:00	0	0	0
2019-04-09 11:00:00	0	0	0
2019-04-09 12:00:00	0	0	0
2019-04-09 13:00:00	0	0	0
2019-04-09 14:00:00	0	0	0
2019-04-09 15:00:00	0	0	0
2019-04-09 16:00:00	0	0	0
2019-04-09 17:00:00	0	0	0
2019-04-09 18:00:00	0	0	0
2019-04-09 19:00:00	0	0	0
2019-04-09 20:00:00	0	0	0
2019-04-09 21:00:00	0	0	0
2019-04-09 22:00:00	0	0	0
2019-04-09 23:00:00	0	0	0
2019-04-10 00:00:00	0	0	0
2019-04-10 01:00:00	0	0	0
2019-04-10 02:00:00	0	0	0
2019-04-10 03:00:00	0	0	0
2019-04-10 04:00:00	0	0	0
2019-04-10 05:00:00	0	0	0
2019-04-10 06:00:00	0	0	0
2019-04-10 07:00:00	0	0	0
2019-04-10 08:00:00	0	0	0
2019-04-10 09:00:00	0	0	0
2019-04-10 10:00:00	0	0	0
2019-04-10 11:00:00	0	0	0
2019-04-10 12:00:00	0	0	0
2019-04-10 13:00:00	0	0	0
2019-04-10 14:00:00	0	0	0
2019-04-10 15:00:00	0	0	0
2019-04-10 16:00:00	0	0	0
2019-04-10 17:00:00	0	0	0
2019-04-10 18:00:00	0	0	0
2019-04-10 19:00:00	0	0	0
2019-04-10 20:00:00	0	0	0
2019-04-10 21:00:00	0	0	0
2019-04-10 22:00:00	0	0	0
2019-04-10 23:00:00	0	0	0
2019-04-11 00:00:00	0	0	0
2019-04-11 01:00:00	0	0	0
2019-04-11 02:00:00	0	0	0
2019-04-11 03:00:00	0	0	0
2019-04-11 04:00:00	0	0	0
2019-04-11 05:00:00	0	0	0
2019-04-11 06:00:00	0	0	0
2019-04-11 07:00:00	0	0	0
2019-04-11 08:00:00	0	0	0
2019-04-11 09:00:00	0	0	0
2019-04-11 10:00:00	0	0	0
2019-04-11 11:00:00	0	0	0
2019-04-11 12:00:00	0	0	0
2019-04-11 13:00:00	0	0	0
2019-04-11 14:00:00	0	0	0
2019-04-11 15:00:00	0	0	0
2019-04-11 16:00:00	0	0	0
2019-04-11 17:00:00	0	0	0
2019-04-11 18:00:00	0	0	0
2019-04-11 19:00:00	0	0	0
2019-04-11 20:00:00	0	0	0
2019-04-11 21:00:00	0	0	0
2019-04-11 22:00:00	0	0	0
2019-04-11 23:00:00	0	0	0
2019-04-12 00:00:00	0	0	0
2019-04-12 01:00:00	0	0	0
2019-04-12 02:00:00	0	0	0
2019-04-12 03:00:00	0	0	0
2019-04-12 04:00:00	0	0	0
2019-04-12 05:00:00	0	0	0
2019-04-12 06:00:00	0	0	0
2019-04-12 07:00:00	0	0	0
2019-04-12 08:00:00	0	0	0
2019-04-12 09:00:00	0	0	0
2019-04-12 10:00:00	0	0	0
2019-04-12 11:00:00	0	0	0
2019-04-12 12:00:00	0	0	0
2019-04-12 13:00:00	0	0	0
2019-04-12 14:00:00	0	0	0
2019-04-12 15:00:00	0	0	0
2019-04-12 16:00:00	0	0	0
2019-04-12 17:00:00	0	0	0
2019-04-12 18:00:00	0	0	0
2019-04-12 19:00:00	0	0	0
2019-04-12 20:00:00	0	0	0
2019-04-12 21:00:00	0	0	0
2019-04-12 22:00:00	0	0	0
2019-04-12 23:00:00	0	0	0
2019-04-13 00:00:00	0	0	0
2019-04-13 01:00:00	0	0	0
2019-04-13 02:00:00	0	0	0
2019-04-13 03:00:00	0	0	0
2019-04-13 04:00:00	0	0	0
2019-04-13 05:00:00	0	0	0
2019-04-13 06:00:00	0	0	0
2019-04-13 07:00:00	0	0	0
2019-04-13 08:00:00	0	0	0
2019-04-13 09:00:00	0	0	0
2019-04-13 10:00:00	0	0	0
2019-04-13 11:00:00	0	0	0
2019-04-13 12:00:00	0	0	0
2019-04-13 13:00:00	0	0	0
2019-04-13 14:00:00	0	0	0
2019-04-13 15:00:00	0	0	0
2019-04-13 16:00:00	0	0	0
2019-04-13 17:00:00	0	0	0
2019-04-13 18:00:00	0	0	0
2019-04-13 19:00:00	0	0	0
2019-04-13 20:00:00	0	0	0
2019-04-13 21:00:00	0	0	0
2019-04-13 22:00:00	0	0	0
2019-04-13 23:00:00	0	0	0
2019-04-14 00:00:00	0	0	0
2019-04-14 01:00:00	0	0	0
2019-04-14 02:00:00	0	0	0
2019-04-14 03:00:00	0	0	0
2019-04-14 04:00:00	0	0	0
2019-04-14 05:00:00	0	0	0
2019-04-14 06:00:00	0	0	0
2019-04-14 07:00:00	0	0	0
2019-04-14 08:00:00	0	0	0
2019-04-14 09:00:00	0	0	0
2019-04-14 10:00:00	0	0	0
2019-04-14 11:00:00	0	0	0
2019-04-14 12:00:00	0	0	0
2019-04-14 13:00:00	0	0	0
2019-04-14 14:00:00	0	0	0
2019-04-14 15:00:00	0	0	0
2019-04-14 16:00:00	0	0	0
2019-04-14 17:00:00	0	0	0
2019-04-14 18:00:00	0	0	0
2019-04-14 19:00:00	0	0	0
2019-04-14 20:00:00	0	0	0
2019-04-14 21:00:00	0	0	0
2019-04-14 22:00:00	0	0	0
2019-04-14 23:00:00	0	0	0
2019-04-15 00:00:00	0	0	0
2019-04-15 01:00:00	0	0	0
2019-04-15 02:00:00	0	0	0
2019-04-15 03:00:00	0	0	0
2019-04-15 04:00:00	0	0	0
2019-04-15 05:00:00	0	0	0
2019-04-15 06:00:00	0	0	0
2019-04-15 07:00:00	0	0	0
2019-04-15 08:00:00	0	0	0
2019-04-15 09:00:00	0	0	0
2019-04-15 10:00:00	0	0	0
2019-04-15 11:00:00	0	0	0
2019-04-15 12:00:00	0	0	0
2019-04-15 13:00:00	0	0	0
2019-04-15 14:00:00	0	0	0
2019-04-15 15:00:00	0	0	0
2019-04-15 16:00:00	0	0	0
2019-04-15 17:00:00	0	0	0
2019-04-15 18:00:00	0	0	0
2019-04-15 19:00:00	0	0	0
2019-04-15 20:00:00	0	0	0
2019-04-15 21:00:00	0	0	0
2019-04-15 22:00:00	0	0	0
2019-04-15 23:00:00	0	0	0
2019-04-16 00:00:00	0	0	0
2019-04-16 01:00:00	0	0	0
2019-04-16 02:00:00	0	0	0
2019-04-16 03:00:00	0	0	0
2019-04-16 04:00:00	0	0	0
2019-04-16 05:00:00	0	0	0
2019-04-16 06:00:00	0	0	0
2019-04-16 07:00:00	0	0	0
2019-04-16 08:00:00	0	0	0
2019-04-16 09:00:00	0	0	0
2019-04-16 10:00:00	0	0	0
2019-04-16 11:00:00	0	0	0
2019-04-16 12:00:00	0	0	0
2019-04-16 13:00:00	0	0	0
2019-04-16 14:00:00	0	0	0
2019-04-16 15:00:00	0	0	0
2019-04-16 16:00:00	0	0	0
2019-04-16 17:00:00	0	0	0
2019-04-16 18:00:00	0	0	0
2019-04-16 19:00:00	0	0	0
2019-04-16 20:00:00	0	0	0
2019-04-16 21:00:00	0	0	0
2019-04-16 22:00:00	0	0	0
2019-04-16 23:00:00	0	0	0
2019-04-17 00:00:00	0	0	0
2019-04-17 01:00:00	0	0	0
2019-04-17 02:00:00	0	0	0
2019-04-17 03:00:00	0	0	0
2019-04-17 04:00:00	0	0	0
2019-04-17 05:00:00	0	0	0
2019-04-17 06:00:00	0	0	0
2019-04-17 07:00:00	0	0	0
2019-04-17 08:00:00	0	0	0
2019-04-17 09:00:00	0	0	0
2019-04-17 10:00:00	0	0	0
2019-04-17 11:00:00	0	0	0
2019-04-17 12:00:00	0	0	0
2019-04-17 13:00:00	0	0	0
2019-04-17 14:00:00	0	0	0
2019-04-17 15:00:00	0	0	0
2019-04-17 16:00:00	0	0	0
2019-04-17 17:00:00	0	0	0
2019-04-17 18:00:00	0	0	0
2019-04-17 19:00:00	0	0	0
2019-04-17 20:00:00	0	0	0
2019-04-17 21:00:00	0	0	0
2019-04-17 22:00:00	0	0	0
2019-04-17 23:00:00	0	0	0
2019-04-18 00:00:00	0	0	0
2019-04-18 01:00:00	0	0	0
2019-04-18 02:00:00	0	0	0
2019-04-18 03:00:00	0	0	0
2019-04-18 04:00:00	0	0	0
2019-04-18 05:00:00	0	0	0
2019-04-18 06:00:00	0	0	0
2019-04-18 07:00:00	0	0	0
2019-04-18 08:00:00	0	0	0
2019-04-18 09:00:00	0	0	0
2019-04-18 10:00:00	0	0	0
2019-04-18 11:00:00	0	0	0
2019-04-18 12:00:00	0	0	0
2019-04-18 13:00:00	0	0	0
2019-04-18 14:00:00	0	0	0
2019-04-18 15:00:00	0	0	0
2019-04-18 16:00:00	0	0	0
2019-04-18 17:00:00	0	0	0
2019-04-18 18:00:00	0	0	0
2019-04-18 19:00:00	0	0	0
2019-04-18 20:00:00	0	0	0
2019-04-18 21:00:00	0	0	0
2019-04-18 22:00:00	0	0	0
2019-04-18 23:00:00	0	0	0
2019-04-19 00:00:00	0	0	0
2019-04-19 01:00:00	0	0	0
2019-04-19 02:00:00	0	0	0
2019-04-19 03:00:00	0	0	0
2019-04-19 04:00:00	0	0	0
2019-04-19 05:00:00	0	0	0
2019-04-19 06:00:00	0	0	0
2019-04-19 07:00:00	0	0	0
2019-04-19 08:00:00	0	0	0
2019-04-19 09:00:00	0	0	0
2019-04-19 10:00:00	0	0	0
2019-04-19 11:00:00	0	0	0
2019-04-19 12:00:00	0	0	0
2019-04-19 13:00:00	0	0	0
2019-04-19 14:00:00	0	0	0
2019-04-19 15:00:00	0	0	0
2019-04-19 16:00:00	0	0	0
2019-04-19 17:00:00	0	0	0
2019-04-19 18:00:00	0	0	0
2019-04-19 19:00:00	0	0	0
2019-04-19 20:00:00	0	0	0
2019-04-19 21:00:00	0	0	0
2019-04-19 22:00:00	0	0	0
2019-04-19 23:00:00	0	0	0
2019-04-20 00:00:00	0	0	0
2019-04-20 01:00:00	0	0	0
2019-04-20 02:00:00	0	0	0
2019-04-20 03:00:00	0	0	0
2019-04-20 04:00:00	0	0	0
2019-04-20 05:00:00	0	0	0
2019-04-20 06:00:00	0	0	0
2019-04-20 07:00:00	0	0	0
2019-04-20 08:00:00	0	0	0
2019-04-20 09:00:00	0	0	0
2019-04-20 10:00:00	0	0	0
2019-04-20 11:00:00	0	0	0
2019-04-20 12:00:00	0	0	0
2019-04-20 13:00:00	0	0	0
2019-04-20 14:00:00	0	0	0
2019-04-20 15:00:00	0	0	0
2019-04-20 16:00:00	0	0	0
2019-04-20 17:00:00	0	0	0
2019-04-20 18:00:00	0	0	0
2019-04-20 19:00:00	0	0	0
2019-04-20 20:00:00	0	0	0
2019-04-20 21:00:00	0	0	0
2019-04-20 22:00:00	0	0	0
2019-04-20 23:00:00	0	0	0
2019-04-21 00:00:00	0	0	0
2019-04-21 01:00:00	0	0	0
2019-04-21 02:00:00	0	0	0
2019-04-21 03:00:00	0	0	0
2019-04-21 04:00:00	0	0	0
2019-04-21 05:00:00	0	0	0
2019-04-21 06:00:00	0	0	0
2019-04-21 07:00:00	0	0	0
2019-04-21 08:00:00	0	0	0
2019-04-21 09:00:00	0	0	0
2019-04-21 10:00:00	0	0	0
2019-04-21 11:00:00	0	0	0
2019-04-21 12:00:00	0	0	0
2019-04-21 13:00:00	0	0	0
2019-04-21 14:00:00	0	0	0
2019-04-21 15:00:00	0	0	0
2019-04-21 16:00:00	0	0	0
2019-04-21 17:00:00	0	0	0
2019-04-21 18:00:00	0	0	0
2019-04-21 19:00:00	0	0	0
2019-04-21 20:00:00	0	0	0
2019-04-21 21:00:00	0	0	0
2019-04-21 22:00:00	0	0	0
2019-04-21 23:00:00	0	0	0
2019-04-22 00:00:00	0	0	0
2019-04-22 01:00:00	0	0	0
2019-04-22 02:00:00	0	0	0
2019-04-22 03:00:00	0	0	0
2019-04-22 04:00:00	0	0	0
2019-04-22 05:00:00	0	0	0
2019-04-22 06:00:00	0	0	0
2019-04-22 07:00:00	0	0	0
2019-04-22 08:00:00	0	0	0
2019-04-22 09:00:00	0	0	0
2019-04-22 10:00:00	0	0	0
2019-04-22 11:00:00	0	0	0
2019-04-22 12:00:00	0	0	0
2019-04-22 13:00:00	0	0	0
2019-04-22 14:00:00	0	0	0
2019-04-22 15:00:00	0	0	0
2019-04-22 16:00:00	0	0	0
2019-04-22 17:00:00	0	0	0
2019-04-22 18:00:00	0	0	0
2019-04-22 19:00:00	0	0	0
2019-04-22 20:00:00	0	0	0
2019-04-22 21:00:00	0	0	0
2019-04-22 22:00:00	0	0	0
2019-04-22 23:00:00	0	0	0
2019-04-23 00:00:00	0	0	0
2019-04-23 01:00:00	0	0	0
2019-04-23 02:00:00	0	0	0
2019-04-23 03:00:00	0	0	0
2019-04-23 04:00:00	0	0	0
2019-04-23 05:00:00	0	0	0
2019-04-23 06:00:00	0	0	0
2019-04-23 07:00:00	0	0	0
2019-04-23 08:00:00	0	0	0
2019-04-23 09:00:00	0	0	0
2019-04-23 10:00:00	0	0	0
2019-04-23 11:00:00	0	0	0
2019-04-23 12:00:00	0	0	0
2019-04-23 13:00:00	0	0	0
2019-04-23 14:00:00	0	0	0
2019-04-23 15:00:00	0	0	0
2019-04-23 16:00:00	0	0	0
2019-04-23 17:00:00	0	0	0
2019-04-23 18:00:00	0	0	0
2019-04-23 19:00:00	0	0	0
2019-04-23 20:00:00	0	0	0
2019-04-23 21:00:00	0	0	0
2019-04-23 22:00:00	0	0	0
2019-04-23 23:00:00	0	0	0
2019-04-24 00:00:00	0	0	0
2019-04-24 01:00:00	0	0	0
2019-04-24 02:00:00	0	0	0
2019-04-24 03:00:00	0	0	0
2019-04-24 04:00:00	0	0	0
2019-04-24 05:00:00	0	0	0
2019-04-24 06:00:00	0	0	0
2019-04-24 07:00:00	0	0	0
2019-04-24 08:00:00	0	0	0
2019-04-24 09:00:00	0	0	0
2019-04-24 10:00:00	0	0	0
2019-04-24 11:00:00	0	0	0
2019-04-24 12:00:00	0	0	0
2019-04-24 13:00:00	0	0	0
2019-04-24 14:00:00	0	0	0
2019-04-24 15:00:00	0	0	0
2019-04-24 16:00:00	0	0	0
2019-04-24 17:00:00	0	0	0
2019-04-24 18:00:00	0	0	0
2019-04-24 19:00:00	0	0	0
2019-04-24 20:00:00	0	0	0
2019-04-24 21:00:00	0	0	0
2019-04-24 22:00:00	0	0	0
2019-04-24 23:00:00	0	0	0
2019-04-25 00:00:00	0	0	0
2019-04-25 01:00:00	0	0	0
2019-04-25 02:00:00	0	0	0
2019-04-25 03:00:00	0	0	0
2019-04-25 04:00:00	0	0	0
2019-04-25 05:00:00	0	0	0
2019-04-25 06:00:00	0	0	0
2019-04-25 07:00:00	0	0	0
2019-04-25 08:00:00	0	0	0
2019-04-25 09:00:00	0	0	0
2019-04-25 10:00:00	0	0	0
2019-04-25 11:00:00	0	0	0
2019-04-25 12:00:00	0	0	0
2019-04-25 13:00:00	0	0	0
2019-04-25 14:00:00	0	0	0
2019-04-25 15:00:00	0	0	0
2019-04-25 16:00:00	0	0	0
2019-04-25 17:00:00	0	0	0
2019-04-25 18:00:00	0	0	0
2019-04-25 19:00:00	0	0	0
2019-04-25 20:00:00	0	0	0
2019-04-25 21:00:00	0	0	0
2019-04-25 22:00:00	0	0	0
2019-04-25 23:00:00	0	0	0
2019-04-26 00:00:00	0	0	0
2019-04-26 01:00:00	0	0	0
2019-04-26 02:00:00	0	0	0
2019-04-26 03:00:00	0	0	0
2019-04-26 04:00:00	0	0	0
2019-04-26 05:00:00	0	0	0
2019-04-26 06:00:00	0	0	0
2019-04-26 07:00:00	0	0	0
2019-04-26 08:00:00	0	0	0
2019-04-26 09:00:00	0	0	0
2019-04-26 10:00:00	0	0	0
2019-04-26 11:00:00	0	0	0
2019-04-26 12:00:00	0	0	0
2019-04-26 13:00:00	0	0	0
2019-04-26 14:00:00	0	0	0
2019-04-26 15:00:00	0	0	0
2019-04-26 16:00:00	0	0	0
2019-04-26 17:00:00	0	0	0
2019-04-26 18:00:00	0	0	0
2019-04-26 19:00:00	0	0	0
2019-04-26 20:00:00	0	0	0
2019-04-26 21:00:00	0	0	0
2019-04-26 22:00:00	0	0	0
2019-04-26 23:00:00	0	0	0
2019-04-27 00:00:00	0	0	0
2019-04-27 01:00:00	0	0	0
2019-04-27 02:00:00	0	0	0
2019-04-27 03:00:00	0	0	0
2019-04-27 04:00:00	0	0	0
2019-04-27 05:00:00	0	0	0
2019-04-27 06:00:00	0	0	0
2019-04-27 07:00:00	0	0	0
2019-04-27 08:00:00	0	0	0
2019-04-27 09:00:00	0	0	0
2019-04-27 10:00:00	0	0	0
2019-04-27 11:00:00	0	0	0
2019-04-27 12:00:00	0	0	0
2019-04-27 13:00:00	0	0	0
2019-04-27 14:00:00	0	0	0
2019-04-27 15:00:00	0	0	0
2019-04-27 16:00:00	0	0	0
2019-04-27 17:00:00	0	0	0
2019-04-27 18:00:00	0	0	0
2019-04-27 19:00:00	0	0	0
2019-04-27 20:00:00	0	0	0
2019-04-27 21:00:00	0	0	0
2019-04-27 22:00:00	0	0	0
2019-04-27 23:00:00	0	0	0
2019-04-28 00:00:00	0	0	0
2019-04-28 01:00:00	0	0	0
2019-04-28 02:00:00	0	0	0
2019-04-28 03:00:00	0	0	0
2019-04-28 04:00:00	0	0	0
2019-04-28 05:00:00	0	0	0
2019-04-28 06:00:00	0	0	0
2019-04-28 07:00:00	0	0	0
2019-04-28 08:00:00	0	0	0
2019-04-28 09:00:00	0	0	0
2019-04-28 10:00:00	0	0	0
2019-04-28 11:00:00	0	0	0
2019-04-28 12:00:00	0	0	0
2019-04-28 13:00:00	0	0	0
2019-04-28 14:00:00	0	0	0
2019-04-28 15:00:00	0	0	0
2019-04-28 16:00:00	0	0	0
2019-04-28 17:00:00	0	0	0
2019-04-28 18:00:00	0	0	0
2019-04-28 19:00:00	0	0	0
2019-04-28 20:00:00	0	0	0
2019-04-28 21:00:00	0	0	0
2019-04-28 22:00:00	0	0	0
2019-04-28 23:00:00	0	0	0
2019-04-29 00:00:00	0	0	0
2019-04-29 01:00:00	0	0	0
2019-04-29 02:00:00	0	0	0
2019-04-29 03:00:00	0	0	0
2019-04-29 04:00:00	0	0	0
2019-04-29 05:00:00	0	0	0
2019-04-29 06:00:00	0	0	0
2019-04-29 07:00:00	0	0	0
2019-04-29 08:00:00	0	0	0
2019-04-29 09:00:00	0	0	0
2019-04-29 10:00:00	0	0	0
2019-04-29 11:00:00	0	0	0
2019-04-29 12:00:00	0	0	0
2019-04-29 13:00:00	0	0	0
2019-04-29 14:00:00	0	0	0
2019-04-29 15:00:00	0	0	0
2019-04-29 16:00:00	0	0	0
2019-04-29 17:00:00	0	0	0
2019-04-29 18:00:00	0	0	0
2019-04-29 19:00:00	0	0	0
2019-04-29 20:00:00	0	0	0
2019-04-29 21:00:00	0	0	0
2019-04-29 22:00:00	0	0	0
2019-04-29 23:00:00	0	0	0
2019-04-30 00:00:00	0	0	0
2019-04-30 01:00:00	0	0	0
2019-04-30 02:00:00	0	0	0
2019-04-30 03:00:00	0	0	0
2019-04-30 04:00:00	0	0	0
2019-04-30 05:00:00	0	0	0
2019-04-30 06:00:00	0	0	0
2019-04-30 07:00:00	0	0	0
2019-04-30 08:00:00	0	0	0
2019-04-30 09:00:00	0	0	0
2019-04-30 10:00:00	0	0	0
2019-04-30 11:00:00	0	0	0
2019-04-30 12:00:00	0	0	0
2019-04-30 13:00:00	0	0	0
2019-04-30 14:00:00	0	0	0
2019-04-30 15:00:00	0	0	0
2019-04-30 16:00:00	0	0	0
2019-04-30 17:00:00	0	0	0
2019-04-30 18:00:00	0	0	0
2019-04-30 19:00:00	0	0	0
2019-04-30 20:00:00	0	0	0
2019-04-30 21:00:00	0	0	0
2019-04-30 22:00:00	0	0	0
2019-04-30 23:00:00	0	0	0
2019-05-01 00:00:00	0	0	0

## Sheet: PM 09040 02
Data/Hora	Intensidade(carros/hora)	Ocupacao(%)	Carga(%)
2019-04-01 00:00:00	0	0	0
2019-04-01 01:00:00	0	0	0
2019-04-01 02:00:00	0	0	0
2019-04-01 03:00:00	0	0	0
2019-04-01 04:00:00	0	0	0
2019-04-01 05:00:00	0	0	0
2019-04-01 06:00:00	0	0	0
2019-04-01 07:00:00	0	0	0
2019-04-01 08:00:00	0	0	0
2019-04-01 09:00:00	0	0	0
2019-04-01 10:00:00	32	0	1
2019-04-01 11:00:00	114	0	3.75
2019-04-01 12:00:00	56	0	1.75
2019-04-01 13:00:00	60	0	1.67
2019-04-01 14:00:00	89	0	2.58
2019-04-01 15:00:00	86	0	2.59
2019-04-01 16:00:00	0	0	0.08
2019-04-01 17:00:00	0	0	0
2019-04-01 18:00:00	28	0	0.92
2019-04-01 19:00:00	0	0	0.08
2019-04-01 20:00:00	0	0	0
2019-04-01 21:00:00	0	0	0
2019-04-01 22:00:00	0	0	0
2019-04-01 23:00:00	0	0	0
2019-04-02 00:00:00	0	0	0
2019-04-02 01:00:00	0	0	0
2019-04-02 02:00:00	0	0	0
2019-04-02 03:00:00	0	0	0
2019-04-02 04:00:00	0	0	0
2019-04-02 05:00:00	0	0	0
2019-04-02 06:00:00	0	0	0
2019-04-02 07:00:00	0	0	0
2019-04-02 08:00:00	0	0	0
2019-04-02 09:00:00	0	0	0
2019-04-02 10:00:00	2	0	0
2019-04-02 11:00:00	116	0	3.75
2019-04-02 12:00:00	58	0	1.92
2019-04-02 13:00:00	88	0	2.67
2019-04-02 14:00:00	114	0	3.5
2019-04-02 15:00:00	58	0	1.75
2019-04-02 16:00:00	0	0	0.08
2019-04-02 17:00:00	0	0	0
2019-04-02 18:00:00	2	0	0
2019-04-02 19:00:00	26	0	0.92
2019-04-02 20:00:00	0	0	0
2019-04-02 21:00:00	0	0	0
2019-04-02 22:00:00	0	0	0
2019-04-02 23:00:00	0	0	0
2019-04-03 00:00:00	0	0	0
2019-04-03 01:00:00	0	0	0
2019-04-03 02:00:00	0	0	0
2019-04-03 03:00:00	0	0	0
2019-04-03 04:00:00	0	0	0
2019-04-03 05:00:00	0	0	0
2019-04-03 06:00:00	0	0	0
2019-04-03 07:00:00	0	0	0
2019-04-03 08:00:00	0	0	0
2019-04-03 09:00:00	0	0	0
2019-04-03 10:00:00	32	0	1
2019-04-03 11:00:00	112	0	3.67
2019-04-03 12:00:00	33	0	1.17
2019-04-03 13:00:00	85	0	2.5
2019-04-03 14:00:00	115	0	3.75
2019-04-03 15:00:00	86	0	2.92
2019-04-03 16:00:00	112	0	3.5
2019-04-03 17:00:00	86	0	2.58
2019-04-03 18:00:00	0	0	0.08
2019-04-03 19:00:00	58	0	1.58
2019-04-03 20:00:00	28	0	1
2019-04-03 21:00:00	0	0	0
2019-04-03 22:00:00	0	0	0
2019-04-03 23:00:00	0	0	0
2019-04-04 00:00:00	0	0	0
2019-04-04 01:00:00	0	0	0
2019-04-04 02:00:00	0	0	0
2019-04-04 03:00:00	0	0	0
2019-04-04 04:00:00	0	0	0
2019-04-04 05:00:00	0	0	0
2019-04-04 06:00:00	0	0	0
2019-04-04 07:00:00	0	0	0
2019-04-04 08:00:00	0	0	0
2019-04-04 09:00:00	0	0	0
2019-04-04 10:00:00	58	0	1.84
2019-04-04 11:00:00	86	0	2.58
2019-04-04 12:00:00	86	0	2.83
2019-04-04 13:00:00	84	0	2.34
2019-04-04 14:00:00	116	0	3.84
2019-04-04 15:00:00	86	0	2.83
2019-04-04 16:00:00	84	0	2.25
2019-04-04 17:00:00	30	0	1
2019-04-04 18:00:00	26	0	0.67
2019-04-04 19:00:00	30	0	0.92
2019-04-04 20:00:00	26	0	0.92
2019-04-04 21:00:00	0	0	0
2019-04-04 22:00:00	0	0	0
2019-04-04 23:00:00	0	0	0
2019-04-05 00:00:00	0	0	0
2019-04-05 01:00:00	0	0	0
2019-04-05 02:00:00	0	0	0
2019-04-05 03:00:00	0	0	0
2019-04-05 04:00:00	0	0	0
2019-04-05 05:00:00	0	0	0
2019-04-05 06:00:00	0	0	0
2019-04-05 07:00:00	0	0	0
2019-04-05 08:00:00	0	0	0
2019-04-05 09:00:00	0	0	0
2019-04-05 10:00:00	88	0	2.84
2019-04-05 11:00:00	86	0	2.92
2019-04-05 12:00:00	54	0	1.58
2019-04-05 13:00:00	30	0	0.83
2019-04-05 14:00:00	56	0	1.58
2019-04-05 15:00:00	114	0	3.42
2019-04-05 16:00:00	58	0	1.75
2019-04-05 17:00:00	54	0	1.58
2019-04-05 18:00:00	28	0	0.75
2019-04-05 19:00:00	28	0	0.92
2019-04-05 20:00:00	56	0	1.58
2019-04-05 21:00:00	0	0	0.08
2019-04-05 22:00:00	0	0	0
2019-04-05 23:00:00	0	0	0
2019-04-06 00:00:00	0	0	0
2019-04-06 01:00:00	0	0	0
2019-04-06 02:00:00	0	0	0
2019-04-06 03:00:00	0	0	0
2019-04-06 04:00:00	0	0	0
2019-04-06 05:00:00	0	0	0
2019-04-06 06:00:00	0	0	0
2019-04-06 07:00:00	0	0	0
2019-04-06 08:00:00	0	0	0
2019-04-06 09:00:00	0	0	0
2019-04-06 10:00:00	58	0	1.84
2019-04-06 11:00:00	114	0	3.75
2019-04-06 12:00:00	59	0	1.42
2019-04-06 13:00:00	29	0	0.92
2019-04-06 14:00:00	30	0	0.92
2019-04-06 15:00:00	58	0	1.5
2019-04-06 16:00:00	0	0	0.08
2019-04-06 17:00:00	30	0	1
2019-04-06 18:00:00	30	0	1
2019-04-06 19:00:00	0	0	0
2019-04-06 20:00:00	0	0	0
2019-04-06 21:00:00	0	0	0
2019-04-06 22:00:00	0	0	0
2019-04-06 23:00:00	0	0	0
2019-04-07 00:00:00	0	0	0
2019-04-07 01:00:00	0	0	0
2019-04-07 02:00:00	0	0	0
2019-04-07 03:00:00	0	0	0
2019-04-07 04:00:00	0	0	0
2019-04-07 05:00:00	0	0	0
2019-04-07 06:00:00	0	0	0
2019-04-07 07:00:00	0	0	0
2019-04-07 08:00:00	0	0	0
2019-04-07 09:00:00	0	0	0
2019-04-07 10:00:00	0	0	0
2019-04-07 11:00:00	58	0	1.67
2019-04-07 12:00:00	3	0	0.08
2019-04-07 13:00:00	26	0	0.92
2019-04-07 14:00:00	0	0	0
2019-04-07 15:00:00	28	0	0.92
2019-04-07 16:00:00	0	0	0
2019-04-07 17:00:00	0	0	0
2019-04-07 18:00:00	0	0	0
2019-04-07 19:00:00	0	0	0
2019-04-07 20:00:00	0	0	0
2019-04-07 21:00:00	0	0	0
2019-04-07 22:00:00	0	0	0
2019-04-07 23:00:00	0	0	0
2019-04-08 00:00:00	0	0	0
2019-04-08 01:00:00	0	0	0
2019-04-08 02:00:00	0	0	0
2019-04-08 03:00:00	0	0	0
2019-04-08 04:00:00	0	0	0
2019-04-08 05:00:00	0	0	0
2019-04-08 06:00:00	0	0	0
2019-04-08 07:00:00	0	0	0
2019-04-08 08:00:00	0	0	0
2019-04-08 09:00:00	0	0	0
2019-04-08 10:00:00	2	0	0
2019-04-08 11:00:00	56	0	1.92
2019-04-08 12:00:00	0	0	0.08
2019-04-08 13:00:00	0	0	0
2019-04-08 14:00:00	29	0	0.92
2019-04-08 15:00:00	0	0	0.08
2019-04-08 16:00:00	0	0	0
2019-04-08 17:00:00	0	0	0
2019-04-08 18:00:00	0	0	0
2019-04-08 19:00:00	0	0	0
2019-04-08 20:00:00	0	0	0
2019-04-08 21:00:00	0	0	0
2019-04-08 22:00:00	0	0	0
2019-04-08 23:00:00	0	0	0
2019-04-09 00:00:00	0	0	0
2019-04-09 01:00:00	0	0	0
2019-04-09 02:00:00	0	0	0
2019-04-09 03:00:00	0	0	0
2019-04-09 04:00:00	0	0	0
2019-04-09 05:00:00	0	0	0
2019-04-09 06:00:00	0	0	0
2019-04-09 07:00:00	0	0	0
2019-04-09 08:00:00	0	0	0
2019-04-09 09:00:00	0	0	0
2019-04-09 10:00:00	0	0	0
2019-04-09 11:00:00	58	0	1.67
2019-04-09 12:00:00	0	0	0.08
2019-04-09 13:00:00	29	0	0.92
2019-04-09 14:00:00	56	0	1.83
2019-04-09 15:00:00	0	0	0.08
2019-04-09 16:00:00	0	0	0
2019-04-09 17:00:00	0	0	0
2019-04-09 18:00:00	0	0	0
2019-04-09 19:00:00	0	0	0
2019-04-09 20:00:00	0	0	0
2019-04-09 21:00:00	0	0	0
2019-04-09 22:00:00	0	0	0
2019-04-09 23:00:00	0	0	0
2019-04-10 00:00:00	0	0	0
2019-04-10 01:00:00	0	0	0
2019-04-10 02:00:00	0	0	0
2019-04-10 03:00:00	0	0	0
2019-04-10 04:00:00	0	0	0
2019-04-10 05:00:00	0	0	0
2019-04-10 06:00:00	0	0	0
2019-04-10 07:00:00	0	0	0
2019-04-10 08:00:00	0	0	0
2019-04-10 09:00:00	0	0	0
2019-04-10 10:00:00	2	0	0
2019-04-10 11:00:00	56	0	1.83
2019-04-10 12:00:00	0	0	0.08
2019-04-10 13:00:00	2	0	0
2019-04-10 14:00:00	58	0	1.92
2019-04-10 15:00:00	30	0	0.83
2019-04-10 16:00:00	30	0	1
2019-04-10 17:00:00	30	0	0.92
2019-04-10 18:00:00	0	0	0.08
2019-04-10 19:00:00	0	0	0
2019-04-10 20:00:00	0	0	0
2019-04-10 21:00:00	0	0	0
2019-04-10 22:00:00	0	0	0
2019-04-10 23:00:00	0	0	0
2019-04-11 00:00:00	0	0	0
2019-04-11 01:00:00	0	0	0
2019-04-11 02:00:00	0	0	0
2019-04-11 03:00:00	0	0	0
2019-04-11 04:00:00	0	0	0
2019-04-11 05:00:00	0	0	0
2019-04-11 06:00:00	0	0	0
2019-04-11 07:00:00	0	0	0
2019-04-11 08:00:00	0	0	0
2019-04-11 09:00:00	0	0	0
2019-04-11 10:00:00	30	0	0.92
2019-04-11 11:00:00	30	0	0.83
2019-04-11 12:00:00	30	0	1
2019-04-11 13:00:00	0	0	0
2019-04-11 14:00:00	30	0	0.92
2019-04-11 15:00:00	56	0	1.75
2019-04-11 16:00:00	30	0	1
2019-04-11 17:00:00	0	0	0
2019-04-11 18:00:00	0	0	0
2019-04-11 19:00:00	0	0	0
2019-04-11 20:00:00	0	0	0
2019-04-11 21:00:00	0	0	0
2019-04-11 22:00:00	0	0	0
2019-04-11 23:00:00	0	0	0
2019-04-12 00:00:00	0	0	0
2019-04-12 01:00:00	0	0	0
2019-04-12 02:00:00	0	0	0
2019-04-12 03:00:00	0	0	0
2019-04-12 04:00:00	0	0	0
2019-04-12 05:00:00	0	0	0
2019-04-12 06:00:00	0	0	0
2019-04-12 07:00:00	0	0	0
2019-04-12 08:00:00	0	0	0
2019-04-12 09:00:00	0	0	0
2019-04-12 10:00:00	28	0	0.83
2019-04-12 11:00:00	28	0	1.08
2019-04-12 12:00:00	0	0	0
2019-04-12 13:00:00	0	0	0
2019-04-12 14:00:00	0	0	0
2019-04-12 15:00:00	56	0	1.67
2019-04-12 16:00:00	0	0	0.08
2019-04-12 17:00:00	0	0	0
2019-04-12 18:00:00	0	0	0
2019-04-12 19:00:00	0	0	0
2019-04-12 20:00:00	0	0	0
2019-04-12 21:00:00	0	0	0
2019-04-12 22:00:00	0	0	0
2019-04-12 23:00:00	0	0	0
2019-04-13 00:00:00	0	0	0
2019-04-13 01:00:00	0	0	0
2019-04-13 02:00:00	0	0	0
2019-04-13 03:00:00	0	0	0
2019-04-13 04:00:00	0	0	0
2019-04-13 05:00:00	0	0	0
2019-04-13 06:00:00	0	0	0
2019-04-13 07:00:00	0	0	0
2019-04-13 08:00:00	0	0	0
2019-04-13 09:00:00	0	0	0
2019-04-13 10:00:00	2	0	0
2019-04-13 11:00:00	82	0	2.5
2019-04-13 12:00:00	0	0	0.08
2019-04-13 13:00:00	0	0	0
2019-04-13 14:00:00	0	0	0
2019-04-13 15:00:00	0	0	0
2019-04-13 16:00:00	0	0	0
2019-04-13 17:00:00	0	0	0
2019-04-13 18:00:00	0	0	0
2019-04-13 19:00:00	0	0	0
2019-04-13 20:00:00	0	0	0
2019-04-13 21:00:00	0	0	0
2019-04-13 22:00:00	0	0	0
2019-04-13 23:00:00	0	0	0
2019-04-14 00:00:00	0	0	0
2019-04-14 01:00:00	0	0	0
2019-04-14 02:00:00	0	0	0
2019-04-14 03:00:00	0	0	0
2019-04-14 04:00:00	0	0	0
2019-04-14 05:00:00	0	0	0
2019-04-14 06:00:00	0	0	0
2019-04-14 07:00:00	0	0	0
2019-04-14 08:00:00	0	0	0
2019-04-14 09:00:00	0	0	0
2019-04-14 10:00:00	0	0	0
2019-04-14 11:00:00	0	0	0
2019-04-14 12:00:00	0	0	0
2019-04-14 13:00:00	0	0	0
2019-04-14 14:00:00	0	0	0
2019-04-14 15:00:00	0	0	0
2019-04-14 16:00:00	0	0	0
2019-04-14 17:00:00	0	0	0
2019-04-14 18:00:00	0	0	0
2019-04-14 19:00:00	0	0	0
2019-04-14 20:00:00	0	0	0
2019-04-14 21:00:00	0	0	0
2019-04-14 22:00:00	0	0	0
2019-04-14 23:00:00	0	0	0
2019-04-15 00:00:00	0	0	0
2019-04-15 01:00:00	0	0	0
2019-04-15 02:00:00	0	0	0
2019-04-15 03:00:00	0	0	0
2019-04-15 04:00:00	0	0	0
2019-04-15 05:00:00	0	0	0
2019-04-15 06:00:00	0	0	0
2019-04-15 07:00:00	0	0	0
2019-04-15 08:00:00	0	0	0
2019-04-15 09:00:00	0	0	0
2019-04-15 10:00:00	0	0	0
2019-04-15 11:00:00	0	0	0
2019-04-15 12:00:00	0	0	0
2019-04-15 13:00:00	0	0	0
2019-04-15 14:00:00	0	0	0
2019-04-15 15:00:00	0	0	0
2019-04-15 16:00:00	0	0	0
2019-04-15 17:00:00	0	0	0
2019-04-15 18:00:00	0	0	0
2019-04-15 19:00:00	0	0	0
2019-04-15 20:00:00	0	0	0
2019-04-15 21:00:00	0	0	0
2019-04-15 22:00:00	0	0	0
2019-04-15 23:00:00	0	0	0
2019-04-16 00:00:00	0	0	0
2019-04-16 01:00:00	0	0	0
2019-04-16 02:00:00	0	0	0
2019-04-16 03:00:00	0	0	0
2019-04-16 04:00:00	0	0	0
2019-04-16 05:00:00	0	0	0
2019-04-16 06:00:00	0	0	0
2019-04-16 07:00:00	0	0	0
2019-04-16 08:00:00	0	0	0
2019-04-16 09:00:00	0	0	0
2019-04-16 10:00:00	0	0	0
2019-04-16 11:00:00	0	0	0
2019-04-16 12:00:00	0	0	0
2019-04-16 13:00:00	0	0	0
2019-04-16 14:00:00	0	0	0
2019-04-16 15:00:00	0	0	0
2019-04-16 16:00:00	0	0	0
2019-04-16 17:00:00	0	0	0
2019-04-16 18:00:00	0	0	0
2019-04-16 19:00:00	0	0	0
2019-04-16 20:00:00	0	0	0
2019-04-16 21:00:00	0	0	0
2019-04-16 22:00:00	0	0	0
2019-04-16 23:00:00	0	0	0
2019-04-17 00:00:00	0	0	0
2019-04-17 01:00:00	0	0	0
2019-04-17 02:00:00	0	0	0
2019-04-17 03:00:00	0	0	0
2019-04-17 04:00:00	0	0	0
2019-04-17 05:00:00	0	0	0
2019-04-17 06:00:00	0	0	0
2019-04-17 07:00:00	0	0	0
2019-04-17 08:00:00	0	0	0
2019-04-17 09:00:00	0	0	0
2019-04-17 10:00:00	0	0	0
2019-04-17 11:00:00	0	0	0
2019-04-17 12:00:00	0	0	0
2019-04-17 13:00:00	0	0	0
2019-04-17 14:00:00	0	0	0
2019-04-17 15:00:00	0	0	0
2019-04-17 16:00:00	0	0	0
2019-04-17 17:00:00	0	0	0
2019-04-17 18:00:00	0	0	0
2019-04-17 19:00:00	0	0	0
2019-04-17 20:00:00	0	0	0
2019-04-17 21:00:00	0	0	0
2019-04-17 22:00:00	0	0	0
2019-04-17 23:00:00	0	0	0
2019-04-18 00:00:00	0	0	0
2019-04-18 01:00:00	0	0	0
2019-04-18 02:00:00	0	0	0
2019-04-18 03:00:00	0	0	0
2019-04-18 04:00:00	0	0	0
2019-04-18 05:00:00	0	0	0
2019-04-18 06:00:00	0	0	0
2019-04-18 07:00:00	0	0	0
2019-04-18 08:00:00	0	0	0
2019-04-18 09:00:00	0	0	0
2019-04-18 10:00:00	0	0	0
2019-04-18 11:00:00	0	0	0
2019-04-18 12:00:00	0	0	0
2019-04-18 13:00:00	0	0	0
2019-04-18 14:00:00	0	0	0
2019-04-18 15:00:00	0	0	0
2019-04-18 16:00:00	0	0	0
2019-04-18 17:00:00	0	0	0
2019-04-18 18:00:00	0	0	0
2019-04-18 19:00:00	0	0	0
2019-04-18 20:00:00	0	0	0
2019-04-18 21:00:00	0	0	0
2019-04-18 22:00:00	0	0	0
2019-04-18 23:00:00	0	0	0
2019-04-19 00:00:00	0	0	0
2019-04-19 01:00:00	0	0	0
2019-04-19 02:00:00	0	0	0
2019-04-19 03:00:00	0	0	0
2019-04-19 04:00:00	0	0	0
2019-04-19 05:00:00	0	0	0
2019-04-19 06:00:00	0	0	0
2019-04-19 07:00:00	0	0	0
2019-04-19 08:00:00	0	0	0
2019-04-19 09:00:00	0	0	0
2019-04-19 10:00:00	0	0	0
2019-04-19 11:00:00	0	0	0
2019-04-19 12:00:00	0	0	0
2019-04-19 13:00:00	0	0	0
2019-04-19 14:00:00	0	0	0
2019-04-19 15:00:00	0	0	0
2019-04-19 16:00:00	0	0	0
2019-04-19 17:00:00	0	0	0
2019-04-19 18:00:00	0	0	0
2019-04-19 19:00:00	0	0	0
2019-04-19 20:00:00	0	0	0
2019-04-19 21:00:00	0	0	0
2019-04-19 22:00:00	0	0	0
2019-04-19 23:00:00	0	0	0
2019-04-20 00:00:00	0	0	0
2019-04-20 01:00:00	0	0	0
2019-04-20 02:00:00	0	0	0
2019-04-20 03:00:00	0	0	0
2019-04-20 04:00:00	0	0	0
2019-04-20 05:00:00	0	0	0
2019-04-20 06:00:00	0	0	0
2019-04-20 07:00:00	0	0	0
2019-04-20 08:00:00	0	0	0
2019-04-20 09:00:00	0	0	0
2019-04-20 10:00:00	0	0	0
2019-04-20 11:00:00	0	0	0
2019-04-20 12:00:00	0	0	0
2019-04-20 13:00:00	0	0	0
2019-04-20 14:00:00	0	0	0
2019-04-20 15:00:00	0	0	0
2019-04-20 16:00:00	0	0	0
2019-04-20 17:00:00	0	0	0
2019-04-20 18:00:00	0	0	0
2019-04-20 19:00:00	0	0	0
2019-04-20 20:00:00	0	0	0
2019-04-20 21:00:00	0	0	0
2019-04-20 22:00:00	0	0	0
2019-04-20 23:00:00	0	0	0
2019-04-21 00:00:00	0	0	0
2019-04-21 01:00:00	0	0	0
2019-04-21 02:00:00	0	0	0
2019-04-21 03:00:00	0	0	0
2019-04-21 04:00:00	0	0	0
2019-04-21 05:00:00	0	0	0
2019-04-21 06:00:00	0	0	0
2019-04-21 07:00:00	0	0	0
2019-04-21 08:00:00	0	0	0
2019-04-21 09:00:00	0	0	0
2019-04-21 10:00:00	0	0	0
2019-04-21 11:00:00	0	0	0
2019-04-21 12:00:00	0	0	0
2019-04-21 13:00:00	0	0	0
2019-04-21 14:00:00	0	0	0
2019-04-21 15:00:00	0	0	0
2019-04-21 16:00:00	0	0	0
2019-04-21 17:00:00	0	0	0
2019-04-21 18:00:00	0	0	0
2019-04-21 19:00:00	0	0	0
2019-04-21 20:00:00	0	0	0
2019-04-21 21:00:00	0	0	0
2019-04-21 22:00:00	0	0	0
2019-04-21 23:00:00	0	0	0
2019-04-22 00:00:00	0	0	0
2019-04-22 01:00:00	0	0	0
2019-04-22 02:00:00	0	0	0
2019-04-22 03:00:00	0	0	0
2019-04-22 04:00:00	0	0	0
2019-04-22 05:00:00	0	0	0
2019-04-22 06:00:00	0	0	0
2019-04-22 07:00:00	0	0	0
2019-04-22 08:00:00	0	0	0
2019-04-22 09:00:00	0	0	0
2019-04-22 10:00:00	0	0	0
2019-04-22 11:00:00	0	0	0
2019-04-22 12:00:00	0	0	0
2019-04-22 13:00:00	0	0	0
2019-04-22 14:00:00	0	0	0
2019-04-22 15:00:00	0	0	0
2019-04-22 16:00:00	0	0	0
2019-04-22 17:00:00	0	0	0
2019-04-22 18:00:00	0	0	0
2019-04-22 19:00:00	0	0	0
2019-04-22 20:00:00	0	0	0
2019-04-22 21:00:00	0	0	0
2019-04-22 22:00:00	0	0	0
2019-04-22 23:00:00	0	0	0
2019-04-23 00:00:00	0	0	0
2019-04-23 01:00:00	0	0	0
2019-04-23 02:00:00	0	0	0
2019-04-23 03:00:00	0	0	0
2019-04-23 04:00:00	0	0	0
2019-04-23 05:00:00	0	0	0
2019-04-23 06:00:00	0	0	0
2019-04-23 07:00:00	0	0	0
2019-04-23 08:00:00	0	0	0
2019-04-23 09:00:00	0	0	0
2019-04-23 10:00:00	0	0	0
2019-04-23 11:00:00	0	0	0
2019-04-23 12:00:00	0	0	0
2019-04-23 13:00:00	0	0	0
2019-04-23 14:00:00	0	0	0
2019-04-23 15:00:00	0	0	0
2019-04-23 16:00:00	0	0	0
2019-04-23 17:00:00	0	0	0
2019-04-23 18:00:00	0	0	0
2019-04-23 19:00:00	0	0	0
2019-04-23 20:00:00	0	0	0
2019-04-23 21:00:00	0	0	0
2019-04-23 22:00:00	0	0	0
2019-04-23 23:00:00	0	0	0
2019-04-24 00:00:00	0	0	0
2019-04-24 01:00:00	0	0	0
2019-04-24 02:00:00	0	0	0
2019-04-24 03:00:00	0	0	0
2019-04-24 04:00:00	0	0	0
2019-04-24 05:00:00	0	0	0
2019-04-24 06:00:00	0	0	0
2019-04-24 07:00:00	0	0	0
2019-04-24 08:00:00	0	0	0
2019-04-24 09:00:00	0	0	0
2019-04-24 10:00:00	0	0	0
2019-04-24 11:00:00	0	0	0
2019-04-24 12:00:00	0	0	0
2019-04-24 13:00:00	0	0	0
2019-04-24 14:00:00	0	0	0
2019-04-24 15:00:00	0	0	0
2019-04-24 16:00:00	0	0	0
2019-04-24 17:00:00	0	0	0
2019-04-24 18:00:00	0	0	0
2019-04-24 19:00:00	0	0	0
2019-04-24 20:00:00	0	0	0
2019-04-24 21:00:00	0	0	0
2019-04-24 22:00:00	0	0	0
2019-04-24 23:00:00	0	0	0
2019-04-25 00:00:00	0	0	0
2019-04-25 01:00:00	0	0	0
2019-04-25 02:00:00	0	0	0
2019-04-25 03:00:00	0	0	0
2019-04-25 04:00:00	0	0	0
2019-04-25 05:00:00	0	0	0
2019-04-25 06:00:00	0	0	0
2019-04-25 07:00:00	0	0	0
2019-04-25 08:00:00	0	0	0
2019-04-25 09:00:00	0	0	0
2019-04-25 10:00:00	0	0	0
2019-04-25 11:00:00	0	0	0
2019-04-25 12:00:00	0	0	0
2019-04-25 13:00:00	0	0	0
2019-04-25 14:00:00	0	0	0
2019-04-25 15:00:00	0	0	0
2019-04-25 16:00:00	0	0	0
2019-04-25 17:00:00	0	0	0
2019-04-25 18:00:00	0	0	0
2019-04-25 19:00:00	0	0	0
2019-04-25 20:00:00	0	0	0
2019-04-25 21:00:00	0	0	0
2019-04-25 22:00:00	0	0	0
2019-04-25 23:00:00	0	0	0
2019-04-26 00:00:00	0	0	0
2019-04-26 01:00:00	0	0	0
2019-04-26 02:00:00	0	0	0
2019-04-26 03:00:00	0	0	0
2019-04-26 04:00:00	0	0	0
2019-04-26 05:00:00	0	0	0
2019-04-26 06:00:00	0	0	0
2019-04-26 07:00:00	0	0	0
2019-04-26 08:00:00	0	0	0
2019-04-26 09:00:00	0	0	0
2019-04-26 10:00:00	0	0	0
2019-04-26 11:00:00	0	0	0
2019-04-26 12:00:00	0	0	0
2019-04-26 13:00:00	0	0	0
2019-04-26 14:00:00	0	0	0
2019-04-26 15:00:00	0	0	0
2019-04-26 16:00:00	0	0	0
2019-04-26 17:00:00	0	0	0
2019-04-26 18:00:00	0	0	0
2019-04-26 19:00:00	0	0	0
2019-04-26 20:00:00	0	0	0
2019-04-26 21:00:00	0	0	0
2019-04-26 22:00:00	0	0	0
2019-04-26 23:00:00	0	0	0
2019-04-27 00:00:00	0	0	0
2019-04-27 01:00:00	0	0	0
2019-04-27 02:00:00	0	0	0
2019-04-27 03:00:00	0	0	0
2019-04-27 04:00:00	0	0	0
2019-04-27 05:00:00	0	0	0
2019-04-27 06:00:00	0	0	0
2019-04-27 07:00:00	0	0	0
2019-04-27 08:00:00	0	0	0
2019-04-27 09:00:00	0	0	0
2019-04-27 10:00:00	0	0	0
2019-04-27 11:00:00	0	0	0
2019-04-27 12:00:00	0	0	0
2019-04-27 13:00:00	0	0	0
2019-04-27 14:00:00	0	0	0
2019-04-27 15:00:00	0	0	0
2019-04-27 16:00:00	0	0	0
2019-04-27 17:00:00	0	0	0
2019-04-27 18:00:00	0	0	0
2019-04-27 19:00:00	0	0	0
2019-04-27 20:00:00	0	0	0
2019-04-27 21:00:00	0	0	0
2019-04-27 22:00:00	0	0	0
2019-04-27 23:00:00	0	0	0
2019-04-28 00:00:00	0	0	0
2019-04-28 01:00:00	0	0	0
2019-04-28 02:00:00	0	0	0
2019-04-28 03:00:00	0	0	0
2019-04-28 04:00:00	0	0	0
2019-04-28 05:00:00	0	0	0
2019-04-28 06:00:00	0	0	0
2019-04-28 07:00:00	0	0	0
2019-04-28 08:00:00	0	0	0
2019-04-28 09:00:00	0	0	0
2019-04-28 10:00:00	0	0	0
2019-04-28 11:00:00	0	0	0
2019-04-28 12:00:00	0	0	0
2019-04-28 13:00:00	0	0	0
2019-04-28 14:00:00	0	0	0
2019-04-28 15:00:00	0	0	0
2019-04-28 16:00:00	0	0	0
2019-04-28 17:00:00	0	0	0
2019-04-28 18:00:00	0	0	0
2019-04-28 19:00:00	0	0	0
2019-04-28 20:00:00	0	0	0
2019-04-28 21:00:00	0	0	0
2019-04-28 22:00:00	0	0	0
2019-04-28 23:00:00	0	0	0
2019-04-29 00:00:00	0	0	0
2019-04-29 01:00:00	0	0	0
2019-04-29 02:00:00	0	0	0
2019-04-29 03:00:00	0	0	0
2019-04-29 04:00:00	0	0	0
2019-04-29 05:00:00	0	0	0
2019-04-29 06:00:00	0	0	0
2019-04-29 07:00:00	0	0	0
2019-04-29 08:00:00	0	0	0
2019-04-29 09:00:00	0	0	0
2019-04-29 10:00:00	0	0	0
2019-04-29 11:00:00	0	0	0
2019-04-29 12:00:00	0	0	0
2019-04-29 13:00:00	0	0	0
2019-04-29 14:00:00	0	0	0
2019-04-29 15:00:00	0	0	0
2019-04-29 16:00:00	0	0	0
2019-04-29 17:00:00	0	0	0
2019-04-29 18:00:00	0	0	0
2019-04-29 19:00:00	0	0	0
2019-04-29 20:00:00	0	0	0
2019-04-29 21:00:00	0	0	0
2019-04-29 22:00:00	0	0	0
2019-04-29 23:00:00	0	0	0
2019-04-30 00:00:00	0	0	0
2019-04-30 01:00:00	0	0	0
2019-04-30 02:00:00	0	0	0
2019-04-30 03:00:00	0	0	0
2019-04-30 04:00:00	0	0	0
2019-04-30 05:00:00	0	0	0
2019-04-30 06:00:00	0	0	0
2019-04-30 07:00:00	0	0	0
2019-04-30 08:00:00	0	0	0
2019-04-30 09:00:00	0	0	0
2019-04-30 10:00:00	0	0	0
2019-04-30 11:00:00	0	0	0
2019-04-30 12:00:00	0	0	0
2019-04-30 13:00:00	0	0	0
2019-04-30 14:00:00	0	0	0
2019-04-30 15:00:00	0	0	0
2019-04-30 16:00:00	0	0	0
2019-04-30 17:00:00	0	0	0
2019-04-30 18:00:00	0	0	0
2019-04-30 19:00:00	0	0	0
2019-04-30 20:00:00	0	0	0
2019-04-30 21:00:00	0	0	0
2019-04-30 22:00:00	0	0	0
2019-04-30 23:00:00	0	0	0
2019-05-01 00:00:00	0	0	0

## Sheet: PM 09040 03
Data/Hora	Intensidade(carros/hora)	Ocupacao(%)	Carga(%)
2019-04-01 00:00:00	73	0	4.33
2019-04-01 01:00:00	35	0	1.17
2019-04-01 02:00:00	13	0	0.25
2019-04-01 03:00:00	10	0	0.33
2019-04-01 04:00:00	15	0	0.25
2019-04-01 05:00:00	24	0	0.58
2019-04-01 06:00:00	158	0.75	8.17
2019-04-01 07:00:00	420	3.08	27.75
2019-04-01 08:00:00	485	3.75	31.83
2019-04-01 09:00:00	555	4.75	37.58
2019-04-01 10:00:00	475	3.75	31.67
2019-04-01 11:00:00	530	4.67	35.33
2019-04-01 12:00:00	550	4.5	37.08
2019-04-01 13:00:00	594	5.25	40.5
2019-04-01 14:00:00	605	5.09	40.83
2019-04-01 15:00:00	544	4.42	36.59
2019-04-01 16:00:00	565	4.83	38
2019-04-01 17:00:00	625	6.25	41.42
2019-04-01 18:00:00	712	6.59	49.09
2019-04-01 19:00:00	592	5.5	41.08
2019-04-01 20:00:00	391	3.17	26.83
2019-04-01 21:00:00	322	2.34	21.25
2019-04-01 22:00:00	216	1.17	14.42
2019-04-01 23:00:00	271	1.75	17.33
2019-04-02 00:00:00	77	0.11	5.33
2019-04-02 01:00:00	33	0	1.42
2019-04-02 02:00:00	8	0	0.25
2019-04-02 03:00:00	11	0	0.08
2019-04-02 04:00:00	3	0	0.33
2019-04-02 05:00:00	25	0	0.84
2019-04-02 06:00:00	175	0.83	9.42
2019-04-02 07:00:00	424	2.75	28
2019-04-02 08:00:00	544	4.92	36
2019-04-02 09:00:00	614	5.33	41.34
2019-04-02 10:00:00	541	4.33	36.42
2019-04-02 11:00:00	588	5.42	39.92
2019-04-02 12:00:00	616	6.5	42.42
2019-04-02 13:00:00	661	6.67	44.5
2019-04-02 14:00:00	632	6.08	43.17
2019-04-02 15:00:00	617	5.33	42.17
2019-04-02 16:00:00	612	5.67	41.25
2019-04-02 17:00:00	650	6	43.83
2019-04-02 18:00:00	763	10.42	52.75
2019-04-02 19:00:00	659	21.25	49.58
2019-04-02 20:00:00	419	4	28.67
2019-04-02 21:00:00	359	3.42	24.25
2019-04-02 22:00:00	266	1.58	17.75
2019-04-02 23:00:00	155	0.84	10.09
2019-04-03 00:00:00	96	0.22	5.33
2019-04-03 01:00:00	28	0	1
2019-04-03 02:00:00	21	0	0.67
2019-04-03 03:00:00	11	0	0.17
2019-04-03 04:00:00	9	0	0.33
2019-04-03 05:00:00	28	0	0.83
2019-04-03 06:00:00	161	0.75	8.42
2019-04-03 07:00:00	405	2.75	26.42
2019-04-03 08:00:00	553	4.25	36
2019-04-03 09:00:00	575	6.17	39.67
2019-04-03 10:00:00	611	5.58	41.58
2019-04-03 11:00:00	546	4.5	36
2019-04-03 12:00:00	596	5.09	41
2019-04-03 13:00:00	647	5.5	43.75
2019-04-03 14:00:00	615	5.33	42
2019-04-03 15:00:00	624	5.75	42
2019-04-03 16:00:00	549	4.5	38.17
2019-04-03 17:00:00	636	5.25	42.5
2019-04-03 18:00:00	708	7.67	48.25
2019-04-03 19:00:00	568	5.25	39.08
2019-04-03 20:00:00	410	3.75	28.75
2019-04-03 21:00:00	339	2.34	21.42
2019-04-03 22:00:00	289	1.92	19.58
2019-04-03 23:00:00	161	1.33	10.67
2019-04-04 00:00:00	89	0.22	5.11
2019-04-04 01:00:00	48	0	2.08
2019-04-04 02:00:00	18	0	0.33
2019-04-04 03:00:00	17	0	0.5
2019-04-04 04:00:00	10	0	0.25
2019-04-04 05:00:00	29	0	1
2019-04-04 06:00:00	157	0.75	8.09
2019-04-04 07:00:00	443	3.25	28.92
2019-04-04 08:00:00	541	4.5	35.59
2019-04-04 09:00:00	589	4.83	40.42
2019-04-04 10:00:00	587	6.59	39.84
2019-04-04 11:00:00	550	4.33	36.33
2019-04-04 12:00:00	650	6.5	44.5
2019-04-04 13:00:00	655	6.25	44.09
2019-04-04 14:00:00	627	5.67	43.34
2019-04-04 15:00:00	588	5.67	39.83
2019-04-04 16:00:00	562	5	38.34
2019-04-04 17:00:00	663	7	44.75
2019-04-04 18:00:00	763	11.59	51.75
2019-04-04 19:00:00	645	9.59	46.92
2019-04-04 20:00:00	454	5	30.84
2019-04-04 21:00:00	357	4.83	24.83
2019-04-04 22:00:00	323	2.42	21.42
2019-04-04 23:00:00	192	1.08	12.25
2019-04-05 00:00:00	147	0.56	9.33
2019-04-05 01:00:00	63	0	3.25
2019-04-05 02:00:00	42	0	1.84
2019-04-05 03:00:00	18	0	0.5
2019-04-05 04:00:00	28	0	0.83
2019-04-05 05:00:00	31	0	1.17
2019-04-05 06:00:00	153	0.67	8.33
2019-04-05 07:00:00	439	3.34	28.5
2019-04-05 08:00:00	531	4	34.75
2019-04-05 09:00:00	596	5.08	40.42
2019-04-05 10:00:00	566	4.58	38.34
2019-04-05 11:00:00	645	6.67	43
2019-04-05 12:00:00	750	12	51.75
2019-04-05 13:00:00	751	18.75	55.33
2019-04-05 14:00:00	647	5.75	44.25
2019-04-05 15:00:00	597	5	40.67
2019-04-05 16:00:00	559	5.09	37.58
2019-04-05 17:00:00	672	6.17	45.59
2019-04-05 18:00:00	712	7.33	48.84
2019-04-05 19:00:00	576	5.34	39.58
2019-04-05 20:00:00	473	4.17	31.92
2019-04-05 21:00:00	422	3.75	28.42
2019-04-05 22:00:00	418	3.58	28
2019-04-05 23:00:00	320	2.67	21.25
2019-04-06 00:00:00	295	1.78	19.33
2019-04-06 01:00:00	237	1.92	15.58
2019-04-06 02:00:00	167	0.33	10.67
2019-04-06 03:00:00	117	0.08	7.09
2019-04-06 04:00:00	112	0.25	6.67
2019-04-06 05:00:00	100	0.08	5.33
2019-04-06 06:00:00	79	0	4.42
2019-04-06 07:00:00	191	0.92	11.25
2019-04-06 08:00:00	267	1.83	16.33
2019-04-06 09:00:00	464	5.17	31.17
2019-04-06 10:00:00	444	3.92	29.33
2019-04-06 11:00:00	490	4.5	32.75
2019-04-06 12:00:00	604	5.75	40.34
2019-04-06 13:00:00	572	5.17	39.59
2019-04-06 14:00:00	477	4.08	32.59
2019-04-06 15:00:00	440	3.09	29.75
2019-04-06 16:00:00	352	2.67	23.67
2019-04-06 17:00:00	344	2.25	21.92
2019-04-06 18:00:00	350	2.75	23.09
2019-04-06 19:00:00	345	3	22.84
2019-04-06 20:00:00	351	3.67	23.25
2019-04-06 21:00:00	397	3.67	26.08
2019-04-06 22:00:00	373	3.59	24.83
2019-04-06 23:00:00	331	2.5	21.59
2019-04-07 00:00:00	296	3.11	20.11
2019-04-07 01:00:00	300	1.92	20.08
2019-04-07 02:00:00	220	0.92	13.67
2019-04-07 03:00:00	141	0.25	9.17
2019-04-07 04:00:00	95	0.17	5.67
2019-04-07 05:00:00	65	0	3.5
2019-04-07 06:00:00	87	0	4.5
2019-04-07 07:00:00	86	0	4.92
2019-04-07 08:00:00	126	0.17	7.25
2019-04-07 09:00:00	178	1.09	10.92
2019-04-07 10:00:00	258	1.75	16.67
2019-04-07 11:00:00	364	2.92	23.17
2019-04-07 12:00:00	502	4.33	33.25
2019-04-07 13:00:00	539	4.58	36.58
2019-04-07 14:00:00	290	1.92	19.92
2019-04-07 15:00:00	288	1.42	19
2019-04-07 16:00:00	251	1.42	16.17
2019-04-07 17:00:00	289	1.92	18.33
2019-04-07 18:00:00	278	1.75	18.42
2019-04-07 19:00:00	280	2.58	18.25
2019-04-07 20:00:00	252	1.67	16
2019-04-07 21:00:00	179	1.83	12.34
2019-04-07 22:00:00	132	0.17	8.17
2019-04-07 23:00:00	90	0.08	5.42
2019-04-08 00:00:00	51	0	2.89
2019-04-08 01:00:00	20	0	0.92
2019-04-08 02:00:00	23	0	0.5
2019-04-08 03:00:00	24	0	0.33
2019-04-08 04:00:00	11	0	0.25
2019-04-08 05:00:00	26	0	0.92
2019-04-08 06:00:00	155	0.67	8.5
2019-04-08 07:00:00	444	3	28.67
2019-04-08 08:00:00	520	4.09	34.09
2019-04-08 09:00:00	557	5.25	37.75
2019-04-08 10:00:00	511	5.83	34.92
2019-04-08 11:00:00	518	4.09	34.34
2019-04-08 12:00:00	608	5.33	41
2019-04-08 13:00:00	546	4.84	36.83
2019-04-08 14:00:00	579	4.84	39.17
2019-04-08 15:00:00	559	5.5	37
2019-04-08 16:00:00	583	5	40.42
2019-04-08 17:00:00	644	5.83	42.92
2019-04-08 18:00:00	707	7.09	47.83
2019-04-08 19:00:00	527	4.83	37.08
2019-04-08 20:00:00	393	3.17	27.08
2019-04-08 21:00:00	297	2.33	19.58
2019-04-08 22:00:00	222	1	14.67
2019-04-08 23:00:00	95	0.08	5.67
2019-04-09 00:00:00	32	0	1.44
2019-04-09 01:00:00	26	0	1
2019-04-09 02:00:00	13	0	0.5
2019-04-09 03:00:00	12	0	0.59
2019-04-09 04:00:00	9	0	0.34
2019-04-09 05:00:00	25	0	0.75
2019-04-09 06:00:00	160	0.59	8.84
2019-04-09 07:00:00	405	2.75	26.34
2019-04-09 08:00:00	546	4.17	35.83
2019-04-09 09:00:00	637	6.92	43.42
2019-04-09 10:00:00	556	5.33	37.58
2019-04-09 11:00:00	561	5.25	38.08
2019-04-09 12:00:00	613	4.92	40.92
2019-04-09 13:00:00	647	7.92	45.17
2019-04-09 14:00:00	613	6.33	41.75
2019-04-09 15:00:00	579	5.17	39
2019-04-09 16:00:00	597	5.17	40.67
2019-04-09 17:00:00	657	5.67	44
2019-04-09 18:00:00	682	7.08	45.92
2019-04-09 19:00:00	576	10.25	42.17
2019-04-09 20:00:00	367	3.17	24.84
2019-04-09 21:00:00	385	3.08	24.92
2019-04-09 22:00:00	253	1.67	17.75
2019-04-09 23:00:00	149	0.92	9.92
2019-04-10 00:00:00	93	0	5.89
2019-04-10 01:00:00	36	0	1.17
2019-04-10 02:00:00	20	0	0.33
2019-04-10 03:00:00	14	0	0.59
2019-04-10 04:00:00	1	0	0.17
2019-04-10 05:00:00	27	0	1.17
2019-04-10 06:00:00	173	0.67	9.75
2019-04-10 07:00:00	453	3.17	28.92
2019-04-10 08:00:00	524	4.33	34.33
2019-04-10 09:00:00	575	4.83	39.34
2019-04-10 10:00:00	585	5.17	39.42
2019-04-10 11:00:00	573	4.83	38.92
2019-04-10 12:00:00	668	6.58	45.5
2019-04-10 13:00:00	636	5.5	43.09
2019-04-10 14:00:00	624	6.67	42.42
2019-04-10 15:00:00	594	4.92	39.67
2019-04-10 16:00:00	603	5	41.25
2019-04-10 17:00:00	647	6.08	44.09
2019-04-10 18:00:00	676	6.75	45.83
2019-04-10 19:00:00	595	5.67	41.83
2019-04-10 20:00:00	386	4.67	26.58
2019-04-10 21:00:00	321	2.25	21.33
2019-04-10 22:00:00	286	3.67	20.34
2019-04-10 23:00:00	166	1.67	11.67
2019-04-11 00:00:00	107	0.11	7
2019-04-11 01:00:00	38	0	1.5
2019-04-11 02:00:00	13	0	0.33
2019-04-11 03:00:00	22	0	0.83
2019-04-11 04:00:00	22	0	0.75
2019-04-11 05:00:00	37	0	1.5
2019-04-11 06:00:00	150	0.5	8.08
2019-04-11 07:00:00	417	2.75	27.33
2019-04-11 08:00:00	501	3.92	33
2019-04-11 09:00:00	595	5.67	39.67
2019-04-11 10:00:00	585	6	40.17
2019-04-11 11:00:00	596	5	40
2019-04-11 12:00:00	590	10	41.34
2019-04-11 13:00:00	693	8	47.08
2019-04-11 14:00:00	633	7.17	43.33
2019-04-11 15:00:00	601	6	40.83
2019-04-11 16:00:00	619	7.17	42.58
2019-04-11 17:00:00	614	6.08	40.92
2019-04-11 18:00:00	714	7.42	48.58
2019-04-11 19:00:00	615	6.5	42.92
2019-04-11 20:00:00	492	4.34	33.42
2019-04-11 21:00:00	363	3.09	24.17
2019-04-11 22:00:00	327	2.67	22.67
2019-04-11 23:00:00	203	1.67	13.75
2019-04-12 00:00:00	157	0.55	10.11
2019-04-12 01:00:00	86	0.08	4.92
2019-04-12 02:00:00	32	0	1.17
2019-04-12 03:00:00	20	0	0.83
2019-04-12 04:00:00	11	0	1.25
2019-04-12 05:00:00	37	0	2.33
2019-04-12 06:00:00	136	0.67	7.84
2019-04-12 07:00:00	455	3.33	30.83
2019-04-12 08:00:00	533	4.33	35.5
2019-04-12 09:00:00	582	5.33	38.75
2019-04-12 10:00:00	589	5.58	40.75
2019-04-12 11:00:00	599	5.09	40.42
2019-04-12 12:00:00	657	6.67	44.67
2019-04-12 13:00:00	697	7.09	47.17
2019-04-12 14:00:00	666	8.08	46.17
2019-04-12 15:00:00	604	5.83	41
2019-04-12 16:00:00	552	4.42	36.84
2019-04-12 17:00:00	658	6	44.58
2019-04-12 18:00:00	709	12.59	49.17
2019-04-12 19:00:00	565	4.84	40.17
2019-04-12 20:00:00	439	4.92	29.92
2019-04-12 21:00:00	449	5.67	30.09
2019-04-12 22:00:00	414	3.5	28.17
2019-04-12 23:00:00	273	1.83	18.08
2019-04-13 00:00:00	280	2	18.67
2019-04-13 01:00:00	203	1	13.33
2019-04-13 02:00:00	142	0.34	8.59
2019-04-13 03:00:00	119	0	7.17
2019-04-13 04:00:00	68	0.08	3.34
2019-04-13 05:00:00	46	0	2.09
2019-04-13 06:00:00	85	0	4.5
2019-04-13 07:00:00	194	0.75	11.75
2019-04-13 08:00:00	312	2.09	19.92
2019-04-13 09:00:00	446	4	29.42
2019-04-13 10:00:00	471	4.09	31.09
2019-04-13 11:00:00	526	5.5	35.59
2019-04-13 12:00:00	606	10.25	41.84
2019-04-13 13:00:00	562	5.67	38.84
2019-04-13 14:00:00	482	4	32
2019-04-13 15:00:00	393	3.58	26.5
2019-04-13 16:00:00	423	3.25	28.17
2019-04-13 17:00:00	356	2.92	23.67
2019-04-13 18:00:00	369	2.59	24.42
2019-04-13 19:00:00	350	4.25	23.33
2019-04-13 20:00:00	350	4.09	23.75
2019-04-13 21:00:00	388	3.08	25.42
2019-04-13 22:00:00	378	4.08	25.25
2019-04-13 23:00:00	286	3.17	19.25
2019-04-14 00:00:00	288	2	19
2019-04-14 01:00:00	222	2.08	15.09
2019-04-14 02:00:00	184	0.67	11.67
2019-04-14 03:00:00	126	0	7.84
2019-04-14 04:00:00	85	0.08	4.58
2019-04-14 05:00:00	84	0.17	4.34
2019-04-14 06:00:00	84	0.08	4.5
2019-04-14 07:00:00	135	0.58	8.08
2019-04-14 08:00:00	162	0.59	9.92
2019-04-14 09:00:00	186	1.67	13.33
2019-04-14 10:00:00	272	2.34	17.17
2019-04-14 11:00:00	289	2.09	18.84
2019-04-14 12:00:00	368	2.75	24.5
2019-04-14 13:00:00	508	4	34
2019-04-14 14:00:00	302	1.75	20.42
2019-04-14 15:00:00	260	1.5	16.92
2019-04-14 16:00:00	213	1.25	13.83
2019-04-14 17:00:00	234	1.25	15.25
2019-04-14 18:00:00	256	1.58	16.25
2019-04-14 19:00:00	267	1.75	17.25
2019-04-14 20:00:00	220	1	14.75
2019-04-14 21:00:00	171	0.58	11
2019-04-14 22:00:00	124	0.33	7.25
2019-04-14 23:00:00	88	0.08	5.17
2019-04-15 00:00:00	56	0	3.11
2019-04-15 01:00:00	25	0	0.92
2019-04-15 02:00:00	19	0	0.83
2019-04-15 03:00:00	18	0	0.25
2019-04-15 04:00:00	16	0	0.75
2019-04-15 05:00:00	18	0	0.83
2019-04-15 06:00:00	155	0.75	8.34
2019-04-15 07:00:00	403	3	26
2019-04-15 08:00:00	539	3.84	35.58
2019-04-15 09:00:00	553	4.58	36.84
2019-04-15 10:00:00	504	4	33.92
2019-04-15 11:00:00	509	4.42	34.09
2019-04-15 12:00:00	582	5	39.75
2019-04-15 13:00:00	657	6.33	44
2019-04-15 14:00:00	588	6.83	40.59
2019-04-15 15:00:00	549	4.5	36.67
2019-04-15 16:00:00	538	4.42	36.58
2019-04-15 17:00:00	662	6.17	44.5
2019-04-15 18:00:00	703	6.75	48.42
2019-04-15 19:00:00	465	4.25	32.17
2019-04-15 20:00:00	373	2.58	25
2019-04-15 21:00:00	305	2.08	20.25
2019-04-15 22:00:00	192	1.58	13.83
2019-04-15 23:00:00	94	0.08	5.67
2019-04-16 00:00:00	49	0	2.55
2019-04-16 01:00:00	20	0	0.92
2019-04-16 02:00:00	4	0	0.33
2019-04-16 03:00:00	10	0	0.67
2019-04-16 04:00:00	8	0	0.33
2019-04-16 05:00:00	34	0	1.33
2019-04-16 06:00:00	155	0.58	8.83
2019-04-16 07:00:00	388	6.25	26.5
2019-04-16 08:00:00	513	4.42	33.5
2019-04-16 09:00:00	638	6.17	42.75
2019-04-16 10:00:00	585	6.08	40.83
2019-04-16 11:00:00	607	5.84	40.42
2019-04-16 12:00:00	641	7.75	43.92
2019-04-16 13:00:00	647	7.42	44.42
2019-04-16 14:00:00	633	6.42	43.67
2019-04-16 15:00:00	609	5.5	41.75
2019-04-16 16:00:00	617	5.34	41.33
2019-04-16 17:00:00	682	6.17	45.92
2019-04-16 18:00:00	685	7.34	47.42
2019-04-16 19:00:00	562	7	39.08
2019-04-16 20:00:00	416	4.25	28.58
2019-04-16 21:00:00	344	2.75	22.17
2019-04-16 22:00:00	265	1.67	18.42
2019-04-16 23:00:00	139	0.25	8.75
2019-04-17 00:00:00	96	0.11	5.67
2019-04-17 01:00:00	32	0	1.17
2019-04-17 02:00:00	19	0	0.25
2019-04-17 03:00:00	19	0	0.34
2019-04-17 04:00:00	17	0	0.34
2019-04-17 05:00:00	37	0	1.34
2019-04-17 06:00:00	145	0.59	7.5
2019-04-17 07:00:00	438	3.17	28.84
2019-04-17 08:00:00	493	4.17	32.17
2019-04-17 09:00:00	568	5.17	38.84
2019-04-17 10:00:00	587	5.08	39.67
2019-04-17 11:00:00	595	5.34	39.75
2019-04-17 12:00:00	622	5.67	42.5
2019-04-17 13:00:00	654	7.42	44.42
2019-04-17 14:00:00	617	5.75	42.75
2019-04-17 15:00:00	621	6.67	42.5
2019-04-17 16:00:00	506	3.83	34.92
2019-04-17 17:00:00	552	3.92	37.58
2019-04-17 18:00:00	574	5.92	39.33
2019-04-17 19:00:00	553	8.25	38.92
2019-04-17 20:00:00	402	3.75	28.59
2019-04-17 21:00:00	233	1.5	15.59
2019-04-17 22:00:00	233	0.58	15.09
2019-04-17 23:00:00	115	0.25	7.42
2019-04-18 00:00:00	75	0	4.78
2019-04-18 01:00:00	42	0	2.67
2019-04-18 02:00:00	47	0	2.42
2019-04-18 03:00:00	33	0	1.08
2019-04-18 04:00:00	42	0	1.67
2019-04-18 05:00:00	40	0	1.5
2019-04-18 06:00:00	107	0.25	5.42
2019-04-18 07:00:00	301	2	19.08
2019-04-18 08:00:00	449	3.75	29.58
2019-04-18 09:00:00	546	4.5	35.58
2019-04-18 10:00:00	568	4.92	38.67
2019-04-18 11:00:00	528	13.25	38.92
2019-04-18 12:00:00	587	5.17	39
2019-04-18 13:00:00	565	5.33	38.17
2019-04-18 14:00:00	645	7.42	44.25
2019-04-18 15:00:00	574	4.58	38.92
2019-04-18 16:00:00	572	5.17	39
2019-04-18 17:00:00	522	7.5	36
2019-04-18 18:00:00	524	4.59	35.83
2019-04-18 19:00:00	434	4.17	29.83
2019-04-18 20:00:00	361	4.59	24.25
2019-04-18 21:00:00	315	2.83	20.67
2019-04-18 22:00:00	340	3.5	22.58
2019-04-18 23:00:00	263	3.59	17.84
2019-04-19 00:00:00	224	3.11	15.33
2019-04-19 01:00:00	146	3.33	10.17
2019-04-19 02:00:00	94	0.92	7
2019-04-19 03:00:00	52	0	2.5
2019-04-19 04:00:00	76	0	4.25
2019-04-19 05:00:00	57	0	2.58
2019-04-19 06:00:00	67	0	3.34
2019-04-19 07:00:00	174	0	10.42
2019-04-19 08:00:00	173	0.17	11.08
2019-04-19 09:00:00	241	1.08	15.42
2019-04-19 10:00:00	187	0.75	12.25
2019-04-19 11:00:00	206	1.08	12.83
2019-04-19 12:00:00	252	1.34	16.33
2019-04-19 13:00:00	257	1.84	16.84
2019-04-19 14:00:00	253	1.75	16.75
2019-04-19 15:00:00	215	1.17	14.17
2019-04-19 16:00:00	182	0.75	11.58
2019-04-19 17:00:00	236	1.5	14.75
2019-04-19 18:00:00	197	1.5	13.59
2019-04-19 19:00:00	230	1.42	15
2019-04-19 20:00:00	206	1.33	13.25
2019-04-19 21:00:00	226	2.09	14.75
2019-04-19 22:00:00	201	1.09	12.5
2019-04-19 23:00:00	172	1.09	11.33
2019-04-20 00:00:00	135	0.44	8.33
2019-04-20 01:00:00	87	0	4.75
2019-04-20 02:00:00	63	0	3.42
2019-04-20 03:00:00	47	0	2.09
2019-04-20 04:00:00	50	0	2.34
2019-04-20 05:00:00	28	0	0.75
2019-04-20 06:00:00	43	0	1.67
2019-04-20 07:00:00	100	0.08	5.33
2019-04-20 08:00:00	199	1.08	12.25
2019-04-20 09:00:00	247	1.5	15.42
2019-04-20 10:00:00	349	2.75	23
2019-04-20 11:00:00	351	2.42	23
2019-04-20 12:00:00	386	3.17	25
2019-04-20 13:00:00	366	2.83	24.75
2019-04-20 14:00:00	334	2.34	22.42
2019-04-20 15:00:00	290	2	18.83
2019-04-20 16:00:00	244	1.83	16.25
2019-04-20 17:00:00	200	0.92	13.25
2019-04-20 18:00:00	219	1.25	13.67
2019-04-20 19:00:00	264	2.25	16.75
2019-04-20 20:00:00	271	3.42	18.75
2019-04-20 21:00:00	288	2.42	19
2019-04-20 22:00:00	240	2.09	15.92
2019-04-20 23:00:00	228	2	14.5
2019-04-21 00:00:00	209	0.89	14
2019-04-21 01:00:00	164	0.42	10.42
2019-04-21 02:00:00	130	0.17	7.92
2019-04-21 03:00:00	92	0.17	5.59
2019-04-21 04:00:00	59	0	3.17
2019-04-21 05:00:00	83	0.08	4.25
2019-04-21 06:00:00	127	0.17	7.58
2019-04-21 07:00:00	140	0.5	8.25
2019-04-21 08:00:00	186	0.92	11.92
2019-04-21 09:00:00	214	1.33	13.42
2019-04-21 10:00:00	246	1.67	16.42
2019-04-21 11:00:00	295	2.17	18.58
2019-04-21 12:00:00	377	2.75	24.75
2019-04-21 13:00:00	456	3.42	30.83
2019-04-21 14:00:00	242	1.42	16.33
2019-04-21 15:00:00	219	1.17	14
2019-04-21 16:00:00	206	1.08	12.92
2019-04-21 17:00:00	228	1.33	15
2019-04-21 18:00:00	247	1.83	15.58
2019-04-21 19:00:00	228	1.34	15
2019-04-21 20:00:00	212	1.17	13.25
2019-04-21 21:00:00	180	0.67	11.84
2019-04-21 22:00:00	129	0.33	8.08
2019-04-21 23:00:00	81	0	4.42
2019-04-22 00:00:00	47	0	2.44
2019-04-22 01:00:00	18	0	0.17
2019-04-22 02:00:00	15	0	0.5
2019-04-22 03:00:00	11	0	0.34
2019-04-22 04:00:00	9	0	0.42
2019-04-22 05:00:00	32	0	0.92
2019-04-22 06:00:00	164	0.75	9
2019-04-22 07:00:00	424	3.25	27.58
2019-04-22 08:00:00	516	3.92	33.67
2019-04-22 09:00:00	494	4.17	33.92
2019-04-22 10:00:00	505	4.17	34.33
2019-04-22 11:00:00	489	4	31.42
2019-04-22 12:00:00	541	4.67	36.58
2019-04-22 13:00:00	615	5.84	42.08
2019-04-22 14:00:00	512	4.5	34.58
2019-04-22 15:00:00	498	3.92	33.17
2019-04-22 16:00:00	516	4.34	34.42
2019-04-22 17:00:00	581	5.17	39.08
2019-04-22 18:00:00	638	5.67	43
2019-04-22 19:00:00	496	4	34.58
2019-04-22 20:00:00	368	3.25	24.67
2019-04-22 21:00:00	316	4.67	21.84
2019-04-22 22:00:00	260	2.25	17.58
2019-04-22 23:00:00	84	0.17	5.09
2019-04-23 00:00:00	68	0	3.78
2019-04-23 01:00:00	25	0	1
2019-04-23 02:00:00	9	0	0.33
2019-04-23 03:00:00	14	0	0.25
2019-04-23 04:00:00	9	0	0.59
2019-04-23 05:00:00	29	0	0.92
2019-04-23 06:00:00	162	0.75	8.75
2019-04-23 07:00:00	437	3.25	28.92
2019-04-23 08:00:00	542	4.67	35.33
2019-04-23 09:00:00	605	5.58	40.83
2019-04-23 10:00:00	553	9.5	39.25
2019-04-23 11:00:00	565	4.58	37.84
2019-04-23 12:00:00	601	5.33	40.25
2019-04-23 13:00:00	687	6.5	46.42
2019-04-23 14:00:00	599	5.75	41.5
2019-04-23 15:00:00	575	6.83	39.17
2019-04-23 16:00:00	560	5.09	38.25
2019-04-23 17:00:00	646	6	43.67
2019-04-23 18:00:00	710	11.5	49.75
2019-04-23 19:00:00	553	7.17	38.67
2019-04-23 20:00:00	363	2.75	24.84
2019-04-23 21:00:00	313	2.5	20.75
2019-04-23 22:00:00	274	1.67	18.25
2019-04-23 23:00:00	149	1	9.42
2019-04-24 00:00:00	77	0	4.56
2019-04-24 01:00:00	30	0	1.34
2019-04-24 02:00:00	12	0	0.58
2019-04-24 03:00:00	18	0	0.33
2019-04-24 04:00:00	14	0.17	0.5
2019-04-24 05:00:00	33	0	1
2019-04-24 06:00:00	163	0.67	9.17
2019-04-24 07:00:00	456	3.25	29.58
2019-04-24 08:00:00	479	3.58	31.83
2019-04-24 09:00:00	601	5.25	39.84
2019-04-24 10:00:00	540	4.58	37
2019-04-24 11:00:00	561	5.17	37.42
2019-04-24 12:00:00	625	5.5	42.42
2019-04-24 13:00:00	674	6.34	45.33
2019-04-24 14:00:00	592	5.58	41.17
2019-04-24 15:00:00	602	5	40.75
2019-04-24 16:00:00	567	4.67	38.59
2019-04-24 17:00:00	636	5.34	41.83
2019-04-24 18:00:00	697	6.67	47.75
2019-04-24 19:00:00	641	6.25	44.33
2019-04-24 20:00:00	447	5	31
2019-04-24 21:00:00	367	3.25	23.75
2019-04-24 22:00:00	309	2.08	20.92
2019-04-24 23:00:00	147	0.34	9.75
2019-04-25 00:00:00	89	0	4.89
2019-04-25 01:00:00	35	0	1.5
2019-04-25 02:00:00	19	0	0.5
2019-04-25 03:00:00	20	0	0.25
2019-04-25 04:00:00	17	0	0.5
2019-04-25 05:00:00	38	0	1.58
2019-04-25 06:00:00	152	0.67	8
2019-04-25 07:00:00	428	2.84	27.92
2019-04-25 08:00:00	560	4.92	37.25
2019-04-25 09:00:00	710	7.25	47.33
2019-04-25 10:00:00	625	5.92	43.42
2019-04-25 11:00:00	564	4.83	38.5
2019-04-25 12:00:00	662	6.5	44.67
2019-04-25 13:00:00	666	6.08	45.67
2019-04-25 14:00:00	636	6.83	42.92
2019-04-25 15:00:00	603	5.5	41.5
2019-04-25 16:00:00	570	5.83	39
2019-04-25 17:00:00	698	6.92	45.59
2019-04-25 18:00:00	696	19	51.5
2019-04-25 19:00:00	639	21.09	48.58
2019-04-25 20:00:00	496	4.84	33.92
2019-04-25 21:00:00	342	2.5	23
2019-04-25 22:00:00	358	3.84	24
2019-04-25 23:00:00	217	3.17	15
2019-04-26 00:00:00	157	0.56	10.44
2019-04-26 01:00:00	90	0	5.42
2019-04-26 02:00:00	51	0	2.17
2019-04-26 03:00:00	38	0	1.33
2019-04-26 04:00:00	26	0	0.83
2019-04-26 05:00:00	33	0	0.92
2019-04-26 06:00:00	148	0.58	7.67
2019-04-26 07:00:00	423	2.67	27.83
2019-04-26 08:00:00	520	4.08	34.5
2019-04-26 09:00:00	564	4.42	38.33
2019-04-26 10:00:00	586	5.42	38.67
2019-04-26 11:00:00	574	5	38.42
2019-04-26 12:00:00	626	5.84	43.17
2019-04-26 13:00:00	704	9.75	48
2019-04-26 14:00:00	643	6.83	44.5
2019-04-26 15:00:00	595	5.08	40
2019-04-26 16:00:00	607	6.25	41.25
2019-04-26 17:00:00	693	5.92	46.75
2019-04-26 18:00:00	705	7.58	49.34
2019-04-26 19:00:00	549	4.67	37
2019-04-26 20:00:00	465	4.08	31.83
2019-04-26 21:00:00	427	4.75	28.67
2019-04-26 22:00:00	400	4.83	27.58
2019-04-26 23:00:00	270	1.5	17.92
2019-04-27 00:00:00	263	1.89	16.78
2019-04-27 01:00:00	209	0.83	13.33
2019-04-27 02:00:00	167	0.34	10
2019-04-27 03:00:00	136	0.75	8.42
2019-04-27 04:00:00	85	0	5
2019-04-27 05:00:00	58	0	3
2019-04-27 06:00:00	78	0.08	3.75
2019-04-27 07:00:00	207	1	12.58
2019-04-27 08:00:00	324	2.42	20.5
2019-04-27 09:00:00	447	3.92	29.25
2019-04-27 10:00:00	480	4.17	32.17
2019-04-27 11:00:00	562	5.67	37.67
2019-04-27 12:00:00	659	12.67	45.92
2019-04-27 13:00:00	595	5.83	41.34
2019-04-27 14:00:00	475	3.67	32.17
2019-04-27 15:00:00	416	3.42	28
2019-04-27 16:00:00	380	3	25.75
2019-04-27 17:00:00	372	3	24.33
2019-04-27 18:00:00	369	2.75	25.17
2019-04-27 19:00:00	314	2.5	20.5
2019-04-27 20:00:00	356	4.25	23.67
2019-04-27 21:00:00	361	3	23.75
2019-04-27 22:00:00	322	2.67	21.25
2019-04-27 23:00:00	309	2.5	20.5
2019-04-28 00:00:00	315	2.22	19.66
2019-04-28 01:00:00	258	1.33	16.92
2019-04-28 02:00:00	172	0.33	11.17
2019-04-28 03:00:00	143	0.17	8.67
2019-04-28 04:00:00	102	0	6.33
2019-04-28 05:00:00	60	0	3.08
2019-04-28 06:00:00	95	0.33	5.75
2019-04-28 07:00:00	99	0.17	5.67
2019-04-28 08:00:00	141	0.17	8.67
2019-04-28 09:00:00	171	0.67	10.34
2019-04-28 10:00:00	222	1.33	14.5
2019-04-28 11:00:00	328	2.33	21.25
2019-04-28 12:00:00	456	3.42	29.75
2019-04-28 13:00:00	529	4.09	35.25
2019-04-28 14:00:00	345	2.42	23.67
2019-04-28 15:00:00	251	1.25	16.09
2019-04-28 16:00:00	255	1.42	17.5
2019-04-28 17:00:00	273	1.67	17.5
2019-04-28 18:00:00	310	2.08	20.25
2019-04-28 19:00:00	271	1.92	18.08
2019-04-28 20:00:00	210	0.83	14
2019-04-28 21:00:00	196	1	12.58
2019-04-28 22:00:00	125	1.08	8
2019-04-28 23:00:00	68	0.08	3.92
2019-04-29 00:00:00	79	0	3.89
2019-04-29 01:00:00	33	0	1.17
2019-04-29 02:00:00	24	0	0.83
2019-04-29 03:00:00	17	0	0.17
2019-04-29 04:00:00	6	0	0.42
2019-04-29 05:00:00	23	0	1
2019-04-29 06:00:00	153	0.42	8.42
2019-04-29 07:00:00	434	3.17	28
2019-04-29 08:00:00	523	4.25	34.67
2019-04-29 09:00:00	549	4.42	36.75
2019-04-29 10:00:00	537	4.59	36.34
2019-04-29 11:00:00	540	4.34	35.5
2019-04-29 12:00:00	562	5.67	38.75
2019-04-29 13:00:00	642	6.83	43.25
2019-04-29 14:00:00	562	5.58	39.09
2019-04-29 15:00:00	579	6	38.92
2019-04-29 16:00:00	555	4.5	37.42
2019-04-29 17:00:00	661	6.33	44.83
2019-04-29 18:00:00	790	10.33	53.5
2019-04-29 19:00:00	591	6.25	42
2019-04-29 20:00:00	369	3.09	25.33
2019-04-29 21:00:00	298	2.17	19.67
2019-04-29 22:00:00	215	1	14.5
2019-04-29 23:00:00	108	0.17	6.5
2019-04-30 00:00:00	65	0.22	3.89
2019-04-30 01:00:00	22	0	0.67
2019-04-30 02:00:00	7	0	0.5
2019-04-30 03:00:00	12	0	0.67
2019-04-30 04:00:00	14	0	0.25
2019-04-30 05:00:00	22	0	0.92
2019-04-30 06:00:00	157	0.83	8.58
2019-04-30 07:00:00	411	2.92	26.75
2019-04-30 08:00:00	579	4.58	38.17
2019-04-30 09:00:00	653	5.59	44.42
2019-04-30 10:00:00	583	4.67	39.75
2019-04-30 11:00:00	536	12.75	38.42
2019-04-30 12:00:00	722	7.5	48.83
2019-04-30 13:00:00	681	6.75	46.42
2019-04-30 14:00:00	666	7.83	46.42
2019-04-30 15:00:00	621	6.09	42.25
2019-04-30 16:00:00	633	5.92	42.5
2019-04-30 17:00:00	641	6.25	44
2019-04-30 18:00:00	732	10	50.5
2019-04-30 19:00:00	595	10.08	42.17
2019-04-30 20:00:00	511	5.25	35.42
2019-04-30 21:00:00	495	4.59	32.33
2019-04-30 22:00:00	428	4	29.58
2019-04-30 23:00:00	291	2	19.75
2019-05-01 00:00:00	245	1.45	15.78

## Sheet: PM 09050 05
Data/Hora	Intensidade(carros/hora)	Ocupacao(%)	Carga(%)
2019-04-01 00:00:00	0	46.44	22.33
2019-04-01 01:00:00	0	52	24.92
2019-04-01 02:00:00	0	52.83	25.59
2019-04-01 03:00:00	0	51.83	25.33
2019-04-01 04:00:00	0	50.67	24.5
2019-04-01 05:00:00	0	50.42	24
2019-04-01 06:00:00	0	52	25.25
2019-04-01 07:00:00	0	53.5	25.42
2019-04-01 08:00:00	0	54.42	26.34
2019-04-01 09:00:00	0	54.84	26
2019-04-01 10:00:00	0	53.17	25.75
2019-04-01 11:00:00	0	52.5	25.42
2019-04-01 12:00:00	0	52	25.33
2019-04-01 13:00:00	0	52.75	25.5
2019-04-01 14:00:00	0	51.84	25.42
2019-04-01 15:00:00	0	51.67	25.34
2019-04-01 16:00:00	0	52.08	25.25
2019-04-01 17:00:00	0	52.17	25.33
2019-04-01 18:00:00	0	52.83	25.42
2019-04-01 19:00:00	0	51.25	24.67
2019-04-01 20:00:00	0	50.5	24.25
2019-04-01 21:00:00	0	47.92	22.92
2019-04-01 22:00:00	0	47.42	23
2019-04-01 23:00:00	0	47.33	23.09
2019-04-02 00:00:00	0	46.67	22.33
2019-04-02 01:00:00	0	50.25	24.25
2019-04-02 02:00:00	0	52	25
2019-04-02 03:00:00	0	52.17	25.59
2019-04-02 04:00:00	0	51.5	25.09
2019-04-02 05:00:00	0	50.83	24.59
2019-04-02 06:00:00	0	51.92	25.34
2019-04-02 07:00:00	0	53.42	25.59
2019-04-02 08:00:00	0	56.25	26.67
2019-04-02 09:00:00	0	55.34	26.75
2019-04-02 10:00:00	0	54.42	25.92
2019-04-02 11:00:00	0	52.17	25.42
2019-04-02 12:00:00	0	51.67	25.34
2019-04-02 13:00:00	0	51.08	25
2019-04-02 14:00:00	0	52.08	25.17
2019-04-02 15:00:00	0	51.42	25.17
2019-04-02 16:00:00	0	52.25	24.92
2019-04-02 17:00:00	0	50.67	24.42
2019-04-02 18:00:00	0	52	25.34
2019-04-02 19:00:00	0	52.08	24.92
2019-04-02 20:00:00	0	49	23.75
2019-04-02 21:00:00	0	48.34	23.25
2019-04-02 22:00:00	0	48.08	22.75
2019-04-02 23:00:00	0	47.34	22.75
2019-04-03 00:00:00	0	47	22.56
2019-04-03 01:00:00	0	49.67	24.08
2019-04-03 02:00:00	0	52.17	25.42
2019-04-03 03:00:00	0	52.83	25.59
2019-04-03 04:00:00	0	52.17	25.42
2019-04-03 05:00:00	0	50.08	24.25
2019-04-03 06:00:00	0	52.67	25.42
2019-04-03 07:00:00	0	53.5	25.92
2019-04-03 08:00:00	0	56.25	26.5
2019-04-03 09:00:00	0	56.84	27.5
2019-04-03 10:00:00	0	55.34	26.34
2019-04-03 11:00:00	0	52.58	25.5
2019-04-03 12:00:00	0	51.75	25.25
2019-04-03 13:00:00	0	49.67	23.92
2019-04-03 14:00:00	0	51.09	24.25
2019-04-03 15:00:00	0	49.17	23.75
2019-04-03 16:00:00	0	52.5	25.42
2019-04-03 17:00:00	0	52	25.34
2019-04-03 18:00:00	0	52	25.42
2019-04-03 19:00:00	0	52.59	25.5
2019-04-03 20:00:00	0	47.33	23.08
2019-04-03 21:00:00	0	47.92	22.92
2019-04-03 22:00:00	0	47	22.67
2019-04-03 23:00:00	0	47	22.67
2019-04-04 00:00:00	0	47.78	23
2019-04-04 01:00:00	0	48.5	23.5
2019-04-04 02:00:00	0	52.58	25.5
2019-04-04 03:00:00	0	51	24.92
2019-04-04 04:00:00	0	50.08	24
2019-04-04 05:00:00	0	51.92	25
2019-04-04 06:00:00	0	51.83	25.42
2019-04-04 07:00:00	0	53.08	25.5
2019-04-04 08:00:00	0	54.42	26.5
2019-04-04 09:00:00	0	56.67	27.09
2019-04-04 10:00:00	0	55.59	26.67
2019-04-04 11:00:00	0	52.17	25.42
2019-04-04 12:00:00	0	51.92	25.34
2019-04-04 13:00:00	0	50.83	24.33
2019-04-04 14:00:00	0	50	23.58
2019-04-04 15:00:00	0	51.08	23.75
2019-04-04 16:00:00	0	51.67	25.25
2019-04-04 17:00:00	0	52	25.42
2019-04-04 18:00:00	0	52.67	25.59
2019-04-04 19:00:00	0	51.75	25.17
2019-04-04 20:00:00	0	48.67	23.08
2019-04-04 21:00:00	0	47.42	23.17
2019-04-04 22:00:00	0	47.34	23
2019-04-04 23:00:00	0	48.33	23.08
2019-04-05 00:00:00	0	50.22	24.33
2019-04-05 01:00:00	0	48.25	22.75
2019-04-05 02:00:00	0	50.67	24.5
2019-04-05 03:00:00	0	52.17	25.42
2019-04-05 04:00:00	0	52.17	25.17
2019-04-05 05:00:00	0	51.25	24.75
2019-04-05 06:00:00	0	53	25.5
2019-04-05 07:00:00	0	52	25.5
2019-04-05 08:00:00	0	53.67	25.92
2019-04-05 09:00:00	0	56.42	26.42
2019-04-05 10:00:00	0	54.42	26.5
2019-04-05 11:00:00	0	52.17	25.33
2019-04-05 12:00:00	0	52.75	25.59
2019-04-05 13:00:00	0	50	24.09
2019-04-05 14:00:00	0	50.92	24.5
2019-04-05 15:00:00	0	50.75	24.67
2019-04-05 16:00:00	0	50.75	24.17
2019-04-05 17:00:00	0	52.83	25.59
2019-04-05 18:00:00	0	51.25	24.75
2019-04-05 19:00:00	0	51.33	24.75
2019-04-05 20:00:00	0	50.17	24.09
2019-04-05 21:00:00	0	47.34	22.75
2019-04-05 22:00:00	0	48.09	22.75
2019-04-05 23:00:00	0	46.5	22.17
2019-04-06 00:00:00	0	47.78	22.89
2019-04-06 01:00:00	0	49.09	23.25
2019-04-06 02:00:00	0	50.25	24.08
2019-04-06 03:00:00	0	49.42	23.59
2019-04-06 04:00:00	0	49	23.75
2019-04-06 05:00:00	0	50.58	23.84
2019-04-06 06:00:00	0	52.67	25.5
2019-04-06 07:00:00	0	52.25	25.5
2019-04-06 08:00:00	0	52.92	25.58
2019-04-06 09:00:00	0	53.75	25.83
2019-04-06 10:00:00	0	54.17	25.58
2019-04-06 11:00:00	0	51.92	25.58
2019-04-06 12:00:00	0	51.92	25.42
2019-04-06 13:00:00	0	52.92	25.67
2019-04-06 14:00:00	0	51.67	25.42
2019-04-06 15:00:00	0	51.83	24.58
2019-04-06 16:00:00	0	50.75	24.5
2019-04-06 17:00:00	0	51.58	25.34
2019-04-06 18:00:00	0	52.92	25.5
2019-04-06 19:00:00	0	51.17	25.09
2019-04-06 20:00:00	0	51.33	24.67
2019-04-06 21:00:00	0	48.08	23.42
2019-04-06 22:00:00	0	47.33	23.09
2019-04-06 23:00:00	0	48.25	23.17
2019-04-07 00:00:00	0	48.33	23.45
2019-04-07 01:00:00	0	51.92	25.17
2019-04-07 02:00:00	0	51.75	25.34
2019-04-07 03:00:00	0	51.25	25.09
2019-04-07 04:00:00	0	51.42	24.92
2019-04-07 05:00:00	0	50.83	24.75
2019-04-07 06:00:00	0	53.08	25.67
2019-04-07 07:00:00	0	52.67	25.59
2019-04-07 08:00:00	0	53.25	26
2019-04-07 09:00:00	0	53	25.67
2019-04-07 10:00:00	0	52.17	25.42
2019-04-07 11:00:00	0	52.5	25.5
2019-04-07 12:00:00	0	52.17	25.42
2019-04-07 13:00:00	0	52.75	25.33
2019-04-07 14:00:00	0	52	25.25
2019-04-07 15:00:00	0	52	25.17
2019-04-07 16:00:00	0	52.83	25.33
2019-04-07 17:00:00	0	52.09	25.33
2019-04-07 18:00:00	0	52.83	25.5
2019-04-07 19:00:00	0	51.92	25.34
2019-04-07 20:00:00	0	51.42	24.67
2019-04-07 21:00:00	0	48.25	23.25
2019-04-07 22:00:00	0	47.42	22.75
2019-04-07 23:00:00	0	48.25	23.09
2019-04-08 00:00:00	0	46.78	22.89
2019-04-08 01:00:00	0	52	24.84
2019-04-08 02:00:00	0	52.83	25.5
2019-04-08 03:00:00	0	52	25.34
2019-04-08 04:00:00	0	52.25	25
2019-04-08 05:00:00	0	50.17	24.08
2019-04-08 06:00:00	0	52	25.42
2019-04-08 07:00:00	0	53.25	25.59
2019-04-08 08:00:00	0	54.84	25.75
2019-04-08 09:00:00	0	55.75	26.42
2019-04-08 10:00:00	0	53.84	26.09
2019-04-08 11:00:00	0	52	25.42
2019-04-08 12:00:00	0	52.92	25.75
2019-04-08 13:00:00	0	51.92	25.33
2019-04-08 14:00:00	0	52.83	25.42
2019-04-08 15:00:00	0	52	25.34
2019-04-08 16:00:00	0	51.67	25.25
2019-04-08 17:00:00	0	52.92	25.5
2019-04-08 18:00:00	0	52	25.33
2019-04-08 19:00:00	0	51.25	24.92
2019-04-08 20:00:00	0	51.83	25.09
2019-04-08 21:00:00	0	47.83	23.34
2019-04-08 22:00:00	0	47	22.5
2019-04-08 23:00:00	0	48.25	23.17
2019-04-09 00:00:00	0	47.55	23
2019-04-09 01:00:00	0	50.5	24.25
2019-04-09 02:00:00	0	52	25.42
2019-04-09 03:00:00	0	52.83	25.5
2019-04-09 04:00:00	0	51.92	25.42
2019-04-09 05:00:00	0	49.42	23.75
2019-04-09 06:00:00	0	52.75	25.5
2019-04-09 07:00:00	0	53.92	25.92
2019-04-09 08:00:00	0	55.67	26.17
2019-04-09 09:00:00	0	55.42	26.92
2019-04-09 10:00:00	0	54.42	25.92
2019-04-09 11:00:00	0	52.67	25.5
2019-04-09 12:00:00	0	52	25.34
2019-04-09 13:00:00	0	51.08	24.75
2019-04-09 14:00:00	0	52.08	25.25
2019-04-09 15:00:00	0	51.84	24.92
2019-04-09 16:00:00	0	51.67	24.42
2019-04-09 17:00:00	0	50.58	24.17
2019-04-09 18:00:00	0	52.17	25.34
2019-04-09 19:00:00	0	52.67	25.5
2019-04-09 20:00:00	0	49.83	24.25
2019-04-09 21:00:00	0	49.92	23.75
2019-04-09 22:00:00	0	47.17	22.75
2019-04-09 23:00:00	0	47.33	22.67
2019-04-10 00:00:00	0	47.67	22.67
2019-04-10 01:00:00	0	49.42	23.42
2019-04-10 02:00:00	0	52.42	25.34
2019-04-10 03:00:00	0	52.83	25.5
2019-04-10 04:00:00	0	52	25.34
2019-04-10 05:00:00	0	51.83	25.09
2019-04-10 06:00:00	0	51.5	25
2019-04-10 07:00:00	0	53.42	25.5
2019-04-10 08:00:00	0	56.25	27.09
2019-04-10 09:00:00	0	56.84	27.5
2019-04-10 10:00:00	0	55.67	26.59
2019-04-10 11:00:00	0	52.67	25.59
2019-04-10 12:00:00	0	51.83	25.34
2019-04-10 13:00:00	0	51.83	25.17
2019-04-10 14:00:00	0	50.17	24.17
2019-04-10 15:00:00	0	50.83	24.25
2019-04-10 16:00:00	0	51.75	25.34
2019-04-10 17:00:00	0	51.92	25.34
2019-04-10 18:00:00	0	52.75	25.5
2019-04-10 19:00:00	0	52	25.34
2019-04-10 20:00:00	0	49.17	23.75
2019-04-10 21:00:00	0	47.08	22.75
2019-04-10 22:00:00	0	47	22.67
2019-04-10 23:00:00	0	47.92	22.75
2019-04-11 00:00:00	0	49.33	23.45
2019-04-11 01:00:00	0	49.17	23.34
2019-04-11 02:00:00	0	51.92	25.34
2019-04-11 03:00:00	0	51.25	25.09
2019-04-11 04:00:00	0	51.92	25
2019-04-11 05:00:00	0	51.75	25.34
2019-04-11 06:00:00	0	52.58	25.5
2019-04-11 07:00:00	0	52.5	25.34
2019-04-11 08:00:00	0	54.5	26.17
2019-04-11 09:00:00	0	57.33	27.5
2019-04-11 10:00:00	0	55.5	26.92
2019-04-11 11:00:00	0	52.67	25.5
2019-04-11 12:00:00	0	52.09	25.42
2019-04-11 13:00:00	0	51.08	25
2019-04-11 14:00:00	0	50.92	24.25
2019-04-11 15:00:00	0	50.58	24.75
2019-04-11 16:00:00	0	52.67	25.59
2019-04-11 17:00:00	0	52.17	25.42
2019-04-11 18:00:00	0	52.08	25.34
2019-04-11 19:00:00	0	52.92	25.5
2019-04-11 20:00:00	0	48.42	23.58
2019-04-11 21:00:00	0	48.25	23.25
2019-04-11 22:00:00	0	47.58	23.25
2019-04-11 23:00:00	0	47.5	23.17
2019-04-12 00:00:00	0	49.56	24
2019-04-12 01:00:00	0	47.34	23
2019-04-12 02:00:00	0	50.92	24
2019-04-12 03:00:00	0	52.17	25.34
2019-04-12 04:00:00	0	51.83	25.34
2019-04-12 05:00:00	0	52.5	25.5
2019-04-12 06:00:00	0	52.17	25.34
2019-04-12 07:00:00	0	52.83	25.42
2019-04-12 08:00:00	0	53.17	25.58
2019-04-12 09:00:00	0	55.33	26.42
2019-04-12 10:00:00	0	56.25	27.09
2019-04-12 11:00:00	0	52.17	25.34
2019-04-12 12:00:00	0	53.08	25.33
2019-04-12 13:00:00	0	50.33	24.5
2019-04-12 14:00:00	0	51.08	24.75
2019-04-12 15:00:00	0	52.42	25.42
2019-04-12 16:00:00	0	50.75	24.75
2019-04-12 17:00:00	0	52.83	25.42
2019-04-12 18:00:00	0	51.25	25.25
2019-04-12 19:00:00	0	51.92	25.42
2019-04-12 20:00:00	0	51.42	24.83
2019-04-12 21:00:00	0	47.58	23.25
2019-04-12 22:00:00	0	47.25	22.67
2019-04-12 23:00:00	0	47.84	22.83
2019-04-13 00:00:00	0	47.89	22.78
2019-04-13 01:00:00	0	49.17	23.42
2019-04-13 02:00:00	0	49.75	23.67
2019-04-13 03:00:00	0	48.67	23.5
2019-04-13 04:00:00	0	50.25	24.25
2019-04-13 05:00:00	0	50.25	24.25
2019-04-13 06:00:00	0	52.83	25.34
2019-04-13 07:00:00	0	52.17	25.42
2019-04-13 08:00:00	0	52.08	25.25
2019-04-13 09:00:00	0	54.75	26.17
2019-04-13 10:00:00	0	53.67	25.92
2019-04-13 11:00:00	0	52.83	25.5
2019-04-13 12:00:00	0	52.17	25.34
2019-04-13 13:00:00	0	52	25.34
2019-04-13 14:00:00	0	52.75	25.5
2019-04-13 15:00:00	0	51.42	25
2019-04-13 16:00:00	0	52.09	25.17
2019-04-13 17:00:00	0	51.92	25.34
2019-04-13 18:00:00	0	52	25.34
2019-04-13 19:00:00	0	52.67	25.5
2019-04-13 20:00:00	0	50.17	24.42
2019-04-13 21:00:00	0	49.5	24
2019-04-13 22:00:00	0	47.67	23.09
2019-04-13 23:00:00	0	47.17	22.84
2019-04-14 00:00:00	0	47.78	23
2019-04-14 01:00:00	0	51.75	25
2019-04-14 02:00:00	0	52.58	25.42
2019-04-14 03:00:00	0	51.67	25.25
2019-04-14 04:00:00	0	50.5	24.67
2019-04-14 05:00:00	0	50.92	24.5
2019-04-14 06:00:00	0	52	25.34
2019-04-14 07:00:00	0	53	25.5
2019-04-14 08:00:00	0	53.34	25.84
2019-04-14 09:00:00	0	52	25.33
2019-04-14 10:00:00	0	53.17	25.5
2019-04-14 11:00:00	0	51.75	25.34
2019-04-14 12:00:00	0	52.92	25.5
2019-04-14 13:00:00	0	52.17	25.34
2019-04-14 14:00:00	0	51.92	25.34
2019-04-14 15:00:00	0	52.92	25.42
2019-04-14 16:00:00	0	52	25.34
2019-04-14 17:00:00	0	52.92	25.5
2019-04-14 18:00:00	0	51.92	25.34
2019-04-14 19:00:00	0	51.92	25.34
2019-04-14 20:00:00	0	52.25	25.09
2019-04-14 21:00:00	0	47.83	23.25
2019-04-14 22:00:00	0	48.17	23.17
2019-04-14 23:00:00	0	47.08	22.75
2019-04-15 00:00:00	0	47.78	23
2019-04-15 01:00:00	0	52.25	24.92
2019-04-15 02:00:00	0	52	25.34
2019-04-15 03:00:00	0	52.09	25.34
2019-04-15 04:00:00	0	52.67	25.59
2019-04-15 05:00:00	0	50.58	24.17
2019-04-15 06:00:00	0	52.75	25.59
2019-04-15 07:00:00	0	53.08	25.5
2019-04-15 08:00:00	0	55.84	26.25
2019-04-15 09:00:00	0	56.17	26.34
2019-04-15 10:00:00	0	53.84	25.59
2019-04-15 11:00:00	0	52.17	25.34
2019-04-15 12:00:00	0	52.83	25.33
2019-04-15 13:00:00	0	52.09	25.33
2019-04-15 14:00:00	0	52.83	25.25
2019-04-15 15:00:00	0	52	25.25
2019-04-15 16:00:00	0	52	25.25
2019-04-15 17:00:00	0	52.83	25.33
2019-04-15 18:00:00	0	52.17	25.33
2019-04-15 19:00:00	0	52	24.84
2019-04-15 20:00:00	0	51.09	25.09
2019-04-15 21:00:00	0	48.67	23.67
2019-04-15 22:00:00	0	48.25	23.09
2019-04-15 23:00:00	0	47.17	22.75
2019-04-16 00:00:00	0	47.78	22.67
2019-04-16 01:00:00	0	49.25	23.42
2019-04-16 02:00:00	0	51.75	25.34
2019-04-16 03:00:00	0	53	25.5
2019-04-16 04:00:00	0	52	25.34
2019-04-16 05:00:00	0	50.08	24.17
2019-04-16 06:00:00	0	52.83	25.42
2019-04-16 07:00:00	0	53.92	25.83
2019-04-16 08:00:00	0	55.25	25.83
2019-04-16 09:00:00	0	56.09	27.34
2019-04-16 10:00:00	0	54.92	26.5
2019-04-16 11:00:00	0	53	25.58
2019-04-16 12:00:00	0	52	25.25
2019-04-16 13:00:00	0	51.25	24.84
2019-04-16 14:00:00	0	52.33	25.34
2019-04-16 15:00:00	0	52	25.17
2019-04-16 16:00:00	0	52.17	24.92
2019-04-16 17:00:00	0	50.83	24.75
2019-04-16 18:00:00	0	52.17	25.34
2019-04-16 19:00:00	0	52.83	25.5
2019-04-16 20:00:00	0	51.17	25
2019-04-16 21:00:00	0	49.42	23.5
2019-04-16 22:00:00	0	47.17	22.84
2019-04-16 23:00:00	0	47.33	22.67
2019-04-17 00:00:00	0	47.67	22.67
2019-04-17 01:00:00	0	48.83	23.25
2019-04-17 02:00:00	0	53	25.5
2019-04-17 03:00:00	0	52	25.5
2019-04-17 04:00:00	0	52.17	25.42
2019-04-17 05:00:00	0	52.67	25.5
2019-04-17 06:00:00	0	51.75	25.34
2019-04-17 07:00:00	0	53	25.34
2019-04-17 08:00:00	0	56.75	27
2019-04-17 09:00:00	0	57	27.5
2019-04-17 10:00:00	0	56.42	26.92
2019-04-17 11:00:00	0	53.17	25.84
2019-04-17 12:00:00	0	52	25.42
2019-04-17 13:00:00	0	52.33	25.42
2019-04-17 14:00:00	0	50.58	24.17
2019-04-17 15:00:00	0	50.58	24.25
2019-04-17 16:00:00	0	51.09	25.75
2019-04-17 17:00:00	0	49.75	24.09
2019-04-17 18:00:00	0	49.5	22.67
2019-04-17 19:00:00	0	50.59	23
2019-04-17 20:00:00	0	46.25	21.92
2019-04-17 21:00:00	0	45.34	22
2019-04-17 22:00:00	0	45.42	22
2019-04-17 23:00:00	0	45.42	22
2019-04-18 00:00:00	0	45.33	22
2019-04-18 01:00:00	0	46.84	22.5
2019-04-18 02:00:00	0	52.67	25.42
2019-04-18 03:00:00	0	51.92	25.33
2019-04-18 04:00:00	0	50.58	24.75
2019-04-18 05:00:00	0	52.75	25.5
2019-04-18 06:00:00	0	51.92	25.34
2019-04-18 07:00:00	0	52.92	25.59
2019-04-18 08:00:00	0	54.42	26.08
2019-04-18 09:00:00	0	56.42	27.59
2019-04-18 10:00:00	0	57.17	27.5
2019-04-18 11:00:00	0	52.25	25.34
2019-04-18 12:00:00	0	52.67	25.5
2019-04-18 13:00:00	0	51.92	25.25
2019-04-18 14:00:00	0	49.75	24.09
2019-04-18 15:00:00	0	51.92	25
2019-04-18 16:00:00	0	52	25.33
2019-04-18 17:00:00	0	52.67	25.42
2019-04-18 18:00:00	0	52.09	25.42
2019-04-18 19:00:00	0	52	25.5
2019-04-18 20:00:00	0	49.33	23.92
2019-04-18 21:00:00	0	47.42	23
2019-04-18 22:00:00	0	47.08	22.67
2019-04-18 23:00:00	0	48.25	23.17
2019-04-19 00:00:00	0	48.89	23.45
2019-04-19 01:00:00	0	48.5	23.5
2019-04-19 02:00:00	0	49.58	23.25
2019-04-19 03:00:00	0	52.25	25.25
2019-04-19 04:00:00	0	52.92	25.5
2019-04-19 05:00:00	0	51.75	25.42
2019-04-19 06:00:00	0	53.25	25.58
2019-04-19 07:00:00	0	52.25	25.58
2019-04-19 08:00:00	0	52.25	25.42
2019-04-19 09:00:00	0	56.34	26.67
2019-04-19 10:00:00	0	55.42	27
2019-04-19 11:00:00	0	52.42	25.5
2019-04-19 12:00:00	0	52.83	25.5
2019-04-19 13:00:00	0	50.75	24.84
2019-04-19 14:00:00	0	51.67	24.75
2019-04-19 15:00:00	0	52.67	25.33
2019-04-19 16:00:00	0	51.08	24.58
2019-04-19 17:00:00	0	53	25.33
2019-04-19 18:00:00	0	51.58	25.34
2019-04-19 19:00:00	0	51.92	25.34
2019-04-19 20:00:00	0	52.58	25.5
2019-04-19 21:00:00	0	47.08	22.67
2019-04-19 22:00:00	0	48.25	22.84
2019-04-19 23:00:00	0	47.42	23
2019-04-20 00:00:00	0	48.22	23
2019-04-20 01:00:00	0	49.25	23.17
2019-04-20 02:00:00	0	49.5	23.67
2019-04-20 03:00:00	0	50.33	24.17
2019-04-20 04:00:00	0	50.08	24.34
2019-04-20 05:00:00	0	51.08	24.67
2019-04-20 06:00:00	0	52.33	24.83
2019-04-20 07:00:00	0	52	25.34
2019-04-20 08:00:00	0	52.17	25.34
2019-04-20 09:00:00	0	54.17	26.09
2019-04-20 10:00:00	0	54.34	26.25
2019-04-20 11:00:00	0	52.83	25.59
2019-04-20 12:00:00	0	52	25.33
2019-04-20 13:00:00	0	53	25.5
2019-04-20 14:00:00	0	52	25.33
2019-04-20 15:00:00	0	51.83	25.17
2019-04-20 16:00:00	0	52.67	25.42
2019-04-20 17:00:00	0	51.58	25.25
2019-04-20 18:00:00	0	53	25.42
2019-04-20 19:00:00	0	52	25.34
2019-04-20 20:00:00	0	51.08	24.92
2019-04-20 21:00:00	0	50.42	24.5
2019-04-20 22:00:00	0	47.83	23.09
2019-04-20 23:00:00	0	48.25	23
2019-04-21 00:00:00	0	47.11	23.22
2019-04-21 01:00:00	0	52	25
2019-04-21 02:00:00	0	52.83	25.59
2019-04-21 03:00:00	0	51.92	25.42
2019-04-21 04:00:00	0	52.42	25.5
2019-04-21 05:00:00	0	49.67	23.75
2019-04-21 06:00:00	0	53	25.58
2019-04-21 07:00:00	0	52.17	25.59
2019-04-21 08:00:00	0	53.42	25.5
2019-04-21 09:00:00	0	53.17	25.75
2019-04-21 10:00:00	0	52	25.42
2019-04-21 11:00:00	0	52.92	25.5
2019-04-21 12:00:00	0	51.92	25.58
2019-04-21 13:00:00	0	51.92	25.42
2019-04-21 14:00:00	0	52.92	25.58
2019-04-21 15:00:00	0	52	25.34
2019-04-21 16:00:00	0	52.92	25.58
2019-04-21 17:00:00	0	51.92	25.58
2019-04-21 18:00:00	0	52	25.42
2019-04-21 19:00:00	0	52.92	25.67
2019-04-21 20:00:00	0	51.92	25.25
2019-04-21 21:00:00	0	48.5	23.5
2019-04-21 22:00:00	0	48.08	22.75
2019-04-21 23:00:00	0	47.17	22.67
2019-04-22 00:00:00	0	47.67	22.89
2019-04-22 01:00:00	0	50.83	24.5
2019-04-22 02:00:00	0	52.17	25.34
2019-04-22 03:00:00	0	52.67	25.5
2019-04-22 04:00:00	0	52	25.34
2019-04-22 05:00:00	0	50.92	24.42
2019-04-22 06:00:00	0	52.34	25.42
2019-04-22 07:00:00	0	52	25.42
2019-04-22 08:00:00	0	56.33	26.92
2019-04-22 09:00:00	0	55.5	26.58
2019-04-22 10:00:00	0	54.59	26.25
2019-04-22 11:00:00	0	52.92	25.5
2019-04-22 12:00:00	0	52	25.34
2019-04-22 13:00:00	0	52.92	25.5
2019-04-22 14:00:00	0	51.92	25.34
2019-04-22 15:00:00	0	51.92	25.42
2019-04-22 16:00:00	0	52.92	25.42
2019-04-22 17:00:00	0	52	25.34
2019-04-22 18:00:00	0	52.92	25.5
2019-04-22 19:00:00	0	51.25	24.92
2019-04-22 20:00:00	0	51.25	25.09
2019-04-22 21:00:00	0	49.33	23.67
2019-04-22 22:00:00	0	47.17	22.67
2019-04-22 23:00:00	0	47.92	22.67
2019-04-23 00:00:00	0	46.33	22.56
2019-04-23 01:00:00	0	47.58	23.09
2019-04-23 02:00:00	0	52.92	25.5
2019-04-23 03:00:00	0	52	25.5
2019-04-23 04:00:00	0	52.67	25.58
2019-04-23 05:00:00	0	50.58	24.67
2019-04-23 06:00:00	0	52	25.42
2019-04-23 07:00:00	0	55.17	26.58
2019-04-23 08:00:00	0	53.67	25.92
2019-04-23 09:00:00	0	56.75	27.25
2019-04-23 10:00:00	0	56.09	27.33
2019-04-23 11:00:00	0	52.17	25.42
2019-04-23 12:00:00	0	51.92	25.34
2019-04-23 13:00:00	0	52.83	25.33
2019-04-23 14:00:00	0	52	25.25
2019-04-23 15:00:00	0	52	25.33
2019-04-23 16:00:00	0	52.67	25.5
2019-04-23 17:00:00	0	51.25	25
2019-04-23 18:00:00	0	52.92	25.34
2019-04-23 19:00:00	0	52	25.34
2019-04-23 20:00:00	0	51.75	25.25
2019-04-23 21:00:00	0	49.42	23.67
2019-04-23 22:00:00	0	47.08	22.67
2019-04-23 23:00:00	0	48.25	22.84
2019-04-24 00:00:00	0	46.67	22.78
2019-04-24 01:00:00	0	48.42	22.92
2019-04-24 02:00:00	0	52.92	25.17
2019-04-24 03:00:00	0	52	25.25
2019-04-24 04:00:00	0	52.92	25.42
2019-04-24 05:00:00	0	51.75	25.34
2019-04-24 06:00:00	0	51.75	25.42
2019-04-24 07:00:00	0	54.33	25.92
2019-04-24 08:00:00	0	56.25	26.59
2019-04-24 09:00:00	0	57	27.42
2019-04-24 10:00:00	0	57.42	27.59
2019-04-24 11:00:00	0	53.17	26.09
2019-04-24 12:00:00	0	52.17	25.34
2019-04-24 13:00:00	0	52.67	25.5
2019-04-24 14:00:00	0	50.08	24.17
2019-04-24 15:00:00	0	50.08	24.25
2019-04-24 16:00:00	0	52.58	25.42
2019-04-24 17:00:00	0	51	25.09
2019-04-24 18:00:00	0	51.92	25
2019-04-24 19:00:00	0	51.67	25.34
2019-04-24 20:00:00	0	48.33	23.59
2019-04-24 21:00:00	0	47.67	22.58
2019-04-24 22:00:00	0	46.84	22.67
2019-04-24 23:00:00	0	46.84	22.5
2019-04-25 00:00:00	0	47.33	22.67
2019-04-25 01:00:00	0	47	22.67
2019-04-25 02:00:00	0	52.08	24.92
2019-04-25 03:00:00	0	52.17	25.5
2019-04-25 04:00:00	0	51.58	25.34
2019-04-25 05:00:00	0	52	25.34
2019-04-25 06:00:00	0	52.83	25.5
2019-04-25 07:00:00	0	51.92	25.34
2019-04-25 08:00:00	0	53.92	25.84
2019-04-25 09:00:00	0	57.33	27.58
2019-04-25 10:00:00	0	56.84	27.75
2019-04-25 11:00:00	0	53.92	26
2019-04-25 12:00:00	0	51.92	25.58
2019-04-25 13:00:00	0	51.92	25.42
2019-04-25 14:00:00	0	50.92	24.33
2019-04-25 15:00:00	0	51.67	25.34
2019-04-25 16:00:00	0	52.17	25.42
2019-04-25 17:00:00	0	52.83	25.59
2019-04-25 18:00:00	0	52	25.42
2019-04-25 19:00:00	0	52.92	25.59
2019-04-25 20:00:00	0	49.58	24.25
2019-04-25 21:00:00	0	47.92	22.75
2019-04-25 22:00:00	0	47.25	23
2019-04-25 23:00:00	0	47.17	22.83
2019-04-26 00:00:00	0	48.67	23.22
2019-04-26 01:00:00	0	47.33	23
2019-04-26 02:00:00	0	49.75	23.5
2019-04-26 03:00:00	0	52.09	25.42
2019-04-26 04:00:00	0	51.83	25.25
2019-04-26 05:00:00	0	52.75	25.5
2019-04-26 06:00:00	0	52.17	25.34
2019-04-26 07:00:00	0	52.83	25.5
2019-04-26 08:00:00	0	52.25	25.34
2019-04-26 09:00:00	0	54.5	25.84
2019-04-26 10:00:00	0	56.92	27.34
2019-04-26 11:00:00	0	52.17	25.42
2019-04-26 12:00:00	0	52.75	25.5
2019-04-26 13:00:00	0	51.25	25.09
2019-04-26 14:00:00	0	51.83	25.08
2019-04-26 15:00:00	0	52.83	25.59
2019-04-26 16:00:00	0	51.33	24.67
2019-04-26 17:00:00	0	52.75	25.33
2019-04-26 18:00:00	0	51.83	25.25
2019-04-26 19:00:00	0	52.17	25.25
2019-04-26 20:00:00	0	52.83	25.33
2019-04-26 21:00:00	0	48.17	23.17
2019-04-26 22:00:00	0	48.25	22.84
2019-04-26 23:00:00	0	47.17	22.84
2019-04-27 00:00:00	0	47.89	22.56
2019-04-27 01:00:00	0	48.42	23.25
2019-04-27 02:00:00	0	50	23.92
2019-04-27 03:00:00	0	50.08	24.17
2019-04-27 04:00:00	0	50.75	24.25
2019-04-27 05:00:00	0	50.75	24
2019-04-27 06:00:00	0	52.17	24.75
2019-04-27 07:00:00	0	52	25.25
2019-04-27 08:00:00	0	52.09	25.33
2019-04-27 09:00:00	0	53.5	25.83
2019-04-27 10:00:00	0	55.34	26.5
2019-04-27 11:00:00	0	52.08	25.34
2019-04-27 12:00:00	0	52.75	25.59
2019-04-27 13:00:00	0	52.17	25.42
2019-04-27 14:00:00	0	52.83	25.59
2019-04-27 15:00:00	0	52.42	25.42
2019-04-27 16:00:00	0	52.08	25.34
2019-04-27 17:00:00	0	52.92	25.5
2019-04-27 18:00:00	0	52	25.33
2019-04-27 19:00:00	0	52.67	25.42
2019-04-27 20:00:00	0	51.25	25
2019-04-27 21:00:00	0	50.5	24.84
2019-04-27 22:00:00	0	48.92	23.33
2019-04-27 23:00:00	0	47.92	22.92
2019-04-28 00:00:00	0	49.22	22.89
2019-04-28 01:00:00	0	52.42	25.17
2019-04-28 02:00:00	0	52.83	25.5
2019-04-28 03:00:00	0	52.17	25.34
2019-04-28 04:00:00	0	52.75	25.42
2019-04-28 05:00:00	0	50.08	23.92
2019-04-28 06:00:00	0	52.17	25.33
2019-04-28 07:00:00	0	52.83	25.33
2019-04-28 08:00:00	0	53.84	25.58
2019-04-28 09:00:00	0	52.75	25.42
2019-04-28 10:00:00	0	52.17	25.59
2019-04-28 11:00:00	0	51.92	25.34
2019-04-28 12:00:00	0	52.75	25.5
2019-04-28 13:00:00	0	52.17	25.34
2019-04-28 14:00:00	0	52.08	25.34
2019-04-28 15:00:00	0	52.75	25.42
2019-04-28 16:00:00	0	52.17	25.33
2019-04-28 17:00:00	0	52.83	25.42
2019-04-28 18:00:00	0	52.09	25.59
2019-04-28 19:00:00	0	52.08	25.42
2019-04-28 20:00:00	0	52.67	25.5
2019-04-28 21:00:00	0	49.5	24.17
2019-04-28 22:00:00	0	47.17	22.92
2019-04-28 23:00:00	0	48.25	23.25
2019-04-29 00:00:00	0	47.89	23
2019-04-29 01:00:00	0	50.67	24.08
2019-04-29 02:00:00	0	52.09	25.42
2019-04-29 03:00:00	0	52	25.42
2019-04-29 04:00:00	0	53	25.75
2019-04-29 05:00:00	0	50.58	24.67
2019-04-29 06:00:00	0	52.17	25.34
2019-04-29 07:00:00	0	53.25	25.67
2019-04-29 08:00:00	0	55.5	26.42
2019-04-29 09:00:00	0	55.42	26.5
2019-04-29 10:00:00	0	56.09	27.08
2019-04-29 11:00:00	0	52.25	25.34
2019-04-29 12:00:00	0	52.17	25.34
2019-04-29 13:00:00	0	52.83	25.42
2019-04-29 14:00:00	0	52	25.34
2019-04-29 15:00:00	0	52.92	25.42
2019-04-29 16:00:00	0	52	25.33
2019-04-29 17:00:00	0	52.17	25.34
2019-04-29 18:00:00	0	52.83	25.5
2019-04-29 19:00:00	0	51.25	25.09
2019-04-29 20:00:00	0	52.75	25.34
2019-04-29 21:00:00	0	49.08	23.92
2019-04-29 22:00:00	0	47.33	22.92
2019-04-29 23:00:00	0	48	22.83
2019-04-30 00:00:00	0	48.22	23.45
2019-04-30 01:00:00	0	48.58	23.42
2019-04-30 02:00:00	0	51.42	24.92
2019-04-30 03:00:00	0	51.92	25.34
2019-04-30 04:00:00	0	52.92	25.5
2019-04-30 05:00:00	0	50.58	24.92
2019-04-30 06:00:00	0	52.83	25
2019-04-30 07:00:00	0	53.17	25.59
2019-04-30 08:00:00	0	53.5	25.58
2019-04-30 09:00:00	0	57.25	27.58
2019-04-30 10:00:00	0	56	27.08
2019-04-30 11:00:00	0	53.09	25.92
2019-04-30 12:00:00	0	52.92	25.5
2019-04-30 13:00:00	0	52	25.25
2019-04-30 14:00:00	0	52.58	25.33
2019-04-30 15:00:00	0	51.92	25.33
2019-04-30 16:00:00	0	51.92	25.17
2019-04-30 17:00:00	0	52.5	25.5
2019-04-30 18:00:00	0	52	25.34
2019-04-30 19:00:00	0	52.67	25.5
2019-04-30 20:00:00	0	52.09	25.25
2019-04-30 21:00:00	0	49.17	23.84
2019-04-30 22:00:00	0	48.17	23.17
2019-04-30 23:00:00	0	47.09	22.59
2019-05-01 00:00:00	0	47.44	22.67

[truncated: 22 more sheets: PM 09050 06, PM 09050 07, PM 09050 08, PM 09080 02, PM 09080 07, PM 09080 08, PM 09120 03, PM 09120 031, PM 09120 05, PM 09120 081, PM 09120 082, PM 09130 021, PM 09130 022, PM 09130 07, PM 09130 071, PM 09141 01, PM 09141 011, PM 09141 081, PM 09142 04, PM 09150 06 …]
