# Supplementary material for: Traffic light optimization using non-dominated sorting genetic algorithm (NSGA2)
Source: Sci Rep. 2023 Sep 20;13:15550. doi: 10.1038/s41598-023-38884-2 (PMC10511403; doi:10.1038/s41598-023-38884-2)
Supplement: Supplementary file 1 — Supplementary Information. [file 41598_2023_38884_MOESM1_ESM.zip › dadosBHTrans/dados BHTrans 2019/xls/Sra._do_Carmo.xls]

## Sheet: PM 09170 011
Data/Hora	Intensidade(carros/hora)	Ocupacao(%)	Carga(%)
2019-04-01 00:00:00	3	16.34	7.44
2019-04-01 01:00:00	0	16.5	6.92
2019-04-01 02:00:00	0	15.25	6.5
2019-04-01 03:00:00	0	12.42	5.42
2019-04-01 04:00:00	0	13.5	5.42
2019-04-01 05:00:00	0	14.75	6.33
2019-04-01 06:00:00	0	12.67	5.25
2019-04-01 07:00:00	0	15.25	6.08
2019-04-01 08:00:00	32	15.67	8.17
2019-04-01 09:00:00	232	19.92	16.75
2019-04-01 10:00:00	322	21.67	21.59
2019-04-01 11:00:00	342	25.42	23.83
2019-04-01 12:00:00	350	24.67	23.92
2019-04-01 13:00:00	456	27.33	28.67
2019-04-01 14:00:00	464	27.83	29.67
2019-04-01 15:00:00	434	25.09	27.5
2019-04-01 16:00:00	344	26	24.34
2019-04-01 17:00:00	376	24.83	24.92
2019-04-01 18:00:00	402	26.42	26.25
2019-04-01 19:00:00	464	26.5	29.17
2019-04-01 20:00:00	432	25.34	27.58
2019-04-01 21:00:00	312	24.25	22.58
2019-04-01 22:00:00	200	20.67	17.08
2019-04-01 23:00:00	114	18.75	12.58
2019-04-02 00:00:00	0	16.45	7.33
2019-04-02 01:00:00	0	16.67	7.25
2019-04-02 02:00:00	0	15.5	6.58
2019-04-02 03:00:00	0	13.92	6.33
2019-04-02 04:00:00	0	13.34	5.84
2019-04-02 05:00:00	0	15.33	6.25
2019-04-02 06:00:00	0	12.58	5.67
2019-04-02 07:00:00	0	13.17	5.83
2019-04-02 08:00:00	2	17.83	7.25
2019-04-02 09:00:00	146	19.17	13.92
2019-04-02 10:00:00	228	22.58	18.08
2019-04-02 11:00:00	292	23.5	21.08
2019-04-02 12:00:00	348	23.42	23.34
2019-04-02 13:00:00	430	25.84	26.83
2019-04-02 14:00:00	464	26.58	28.92
2019-04-02 15:00:00	434	25.84	27.59
2019-04-02 16:00:00	342	25.42	24
2019-04-02 17:00:00	348	24.17	23.75
2019-04-02 18:00:00	350	26.34	23.84
2019-04-02 19:00:00	398	26.84	25.83
2019-04-02 20:00:00	404	25.17	26.08
2019-04-02 21:00:00	286	22.75	20.75
2019-04-02 22:00:00	226	22.25	18.17
2019-04-02 23:00:00	116	18.84	12.5
2019-04-03 00:00:00	35	15	8
2019-04-03 01:00:00	0	15.5	7
2019-04-03 02:00:00	0	14.92	6.25
2019-04-03 03:00:00	0	15.08	6.42
2019-04-03 04:00:00	0	13	5.33
2019-04-03 05:00:00	0	14.67	5.67
2019-04-03 06:00:00	0	13.34	6.09
2019-04-03 07:00:00	2	14.58	6.34
2019-04-03 08:00:00	116	17.75	11.42
2019-04-03 09:00:00	234	18.84	16.5
2019-04-03 10:00:00	286	20.67	19.5
2019-04-03 11:00:00	316	24.08	22.08
2019-04-03 12:00:00	380	23.67	24.75
2019-04-03 13:00:00	456	26.75	28.67
2019-04-03 14:00:00	406	26.59	26.83
2019-04-03 15:00:00	434	24.25	27.25
2019-04-03 16:00:00	428	24.08	26.58
2019-04-03 17:00:00	464	23.5	28
2019-04-03 18:00:00	456	26.59	28.83
2019-04-03 19:00:00	492	26.83	30.17
2019-04-03 20:00:00	462	25.09	28.58
2019-04-03 21:00:00	312	22	21.67
2019-04-03 22:00:00	232	19.83	17.92
2019-04-03 23:00:00	142	17.42	13.33
2019-04-04 00:00:00	35	14	7.67
2019-04-04 01:00:00	0	13.83	6.17
2019-04-04 02:00:00	0	15.17	6.59
2019-04-04 03:00:00	0	13.42	6
2019-04-04 04:00:00	0	12.59	5.58
2019-04-04 05:00:00	0	14.5	6.17
2019-04-04 06:00:00	0	13	5.83
2019-04-04 07:00:00	30	16.92	8.25
2019-04-04 08:00:00	206	18.75	15.75
2019-04-04 09:00:00	348	19	21.42
2019-04-04 10:00:00	342	22.5	22.09
2019-04-04 11:00:00	350	24.17	23.67
2019-04-04 12:00:00	464	23.75	27.83
2019-04-04 13:00:00	456	27.83	29.25
2019-04-04 14:00:00	464	25.92	28.92
2019-04-04 15:00:00	398	25.75	26.08
2019-04-04 16:00:00	434	23.5	26.5
2019-04-04 17:00:00	466	25.75	28.5
2019-04-04 18:00:00	512	27.17	30.33
2019-04-04 19:00:00	580	28.59	34.09
2019-04-04 20:00:00	540	26.67	32.09
2019-04-04 21:00:00	402	21.75	25.33
2019-04-04 22:00:00	232	21	17.75
2019-04-04 23:00:00	138	19.59	13.67
2019-04-05 00:00:00	0	16	6.89
2019-04-05 01:00:00	0	15	6.25
2019-04-05 02:00:00	0	13.5	6
2019-04-05 03:00:00	0	13.34	5.67
2019-04-05 04:00:00	0	13.84	5.75
2019-04-05 05:00:00	0	11.67	4.83
2019-04-05 06:00:00	0	15.75	5.67
2019-04-05 07:00:00	2	16.34	7.42
2019-04-05 08:00:00	264	20.5	18
2019-04-05 09:00:00	398	22.17	23.92
2019-04-05 10:00:00	406	22.33	25.25
2019-04-05 11:00:00	404	24.25	25.92
2019-04-05 12:00:00	484	26.67	28.92
2019-04-05 13:00:00	492	27.25	30.33
2019-04-05 14:00:00	396	27.42	27.08
2019-04-05 15:00:00	404	24.42	25.83
2019-04-05 16:00:00	378	25.34	25
2019-04-05 17:00:00	484	26	28.84
2019-04-05 18:00:00	554	26.09	31.84
2019-04-05 19:00:00	634	27.75	36
2019-04-05 20:00:00	538	28	32.5
2019-04-05 21:00:00	432	22.42	26.58
2019-04-05 22:00:00	254	21.09	18.5
2019-04-05 23:00:00	172	17.92	14.42
2019-04-06 00:00:00	112	17.34	11.55
2019-04-06 01:00:00	0	12.25	5.58
2019-04-06 02:00:00	0	13.5	5.17
2019-04-06 03:00:00	0	12.67	4.75
2019-04-06 04:00:00	0	11.08	4.17
2019-04-06 05:00:00	0	13.67	4.5
2019-04-06 06:00:00	0	11	4.75
2019-04-06 07:00:00	0	14.25	5.5
2019-04-06 08:00:00	176	19.08	13.42
2019-04-06 09:00:00	406	19.83	23.75
2019-04-06 10:00:00	372	23	23.75
2019-04-06 11:00:00	406	24	25.75
2019-04-06 12:00:00	438	26.17	27.5
2019-04-06 13:00:00	456	29.67	29.75
2019-04-06 14:00:00	462	27.84	29.58
2019-04-06 15:00:00	374	27.5	26.09
2019-04-06 16:00:00	434	25.58	27.08
2019-04-06 17:00:00	438	25.75	27.75
2019-04-06 18:00:00	516	27.75	30.83
2019-04-06 19:00:00	580	27.84	34.17
2019-04-06 20:00:00	512	28.92	32.17
2019-04-06 21:00:00	404	23	25.83
2019-04-06 22:00:00	258	20.42	19.09
2019-04-06 23:00:00	168	20.67	15.34
2019-04-07 00:00:00	40	19.44	10
2019-04-07 01:00:00	0	15.83	6.67
2019-04-07 02:00:00	0	14.08	6.17
2019-04-07 03:00:00	0	14.33	5.83
2019-04-07 04:00:00	0	13	5.92
2019-04-07 05:00:00	0	12.84	5.5
2019-04-07 06:00:00	0	14.25	5.67
2019-04-07 07:00:00	0	13.5	5.75
2019-04-07 08:00:00	30	18.34	8.83
2019-04-07 09:00:00	292	21.17	20
2019-04-07 10:00:00	348	21.83	22.58
2019-04-07 11:00:00	342	25.84	23.84
2019-04-07 12:00:00	380	26.67	25.5
2019-04-07 13:00:00	456	28.67	29.75
2019-04-07 14:00:00	462	28.25	29.67
2019-04-07 15:00:00	348	26.75	24.92
2019-04-07 16:00:00	342	26.59	24
2019-04-07 17:00:00	350	25.92	24.17
2019-04-07 18:00:00	456	27.92	28.67
2019-04-07 19:00:00	492	27.84	30.5
2019-04-07 20:00:00	434	28.5	29.25
2019-04-07 21:00:00	366	24.84	24.67
2019-04-07 22:00:00	230	20.75	18.08
2019-04-07 23:00:00	110	20.59	12.67
2019-04-08 00:00:00	0	16.67	7.78
2019-04-08 01:00:00	0	17	7.17
2019-04-08 02:00:00	0	15.75	6.5
2019-04-08 03:00:00	0	14.25	6
2019-04-08 04:00:00	0	15.92	6.09
2019-04-08 05:00:00	0	14.17	6.08
2019-04-08 06:00:00	0	14.25	5.84
2019-04-08 07:00:00	0	15.83	6.42
2019-04-08 08:00:00	2	16.5	7.17
2019-04-08 09:00:00	202	20.83	16
2019-04-08 10:00:00	292	22.75	20.75
2019-04-08 11:00:00	320	23.75	22.34
2019-04-08 12:00:00	342	27.17	24.58
2019-04-08 13:00:00	404	26.58	26.92
2019-04-08 14:00:00	400	28.83	27.42
2019-04-08 15:00:00	348	26.25	25.17
2019-04-08 16:00:00	348	25	23.84
2019-04-08 17:00:00	342	27.25	24.34
2019-04-08 18:00:00	348	26.5	24.67
2019-04-08 19:00:00	410	26.5	26.75
2019-04-08 20:00:00	398	28.5	27.42
2019-04-08 21:00:00	288	23.59	21.25
2019-04-08 22:00:00	198	23.84	17.75
2019-04-08 23:00:00	86	19.58	12
2019-04-09 00:00:00	0	18.89	8.56
2019-04-09 01:00:00	0	19.34	8.42
2019-04-09 02:00:00	0	15.58	6.83
2019-04-09 03:00:00	0	15.92	6.34
2019-04-09 04:00:00	0	13.92	6.34
2019-04-09 05:00:00	0	14.17	5.92
2019-04-09 06:00:00	0	14.5	6.17
2019-04-09 07:00:00	0	14	6
2019-04-09 08:00:00	0	17.83	7.5
2019-04-09 09:00:00	88	19.42	11.83
2019-04-09 10:00:00	206	21.92	17.34
2019-04-09 11:00:00	256	24.5	20.09
2019-04-09 12:00:00	290	25.17	21.5
2019-04-09 13:00:00	400	25.75	25.33
2019-04-09 14:00:00	434	26.5	28
2019-04-09 15:00:00	376	27.59	26.08
2019-04-09 16:00:00	342	26.17	23.67
2019-04-09 17:00:00	346	24.42	23.42
2019-04-09 18:00:00	322	27	23.42
2019-04-09 19:00:00	342	27.5	24.59
2019-04-09 20:00:00	376	26	25.58
2019-04-09 21:00:00	254	25.92	20.58
2019-04-09 22:00:00	230	21.33	18.09
2019-04-09 23:00:00	84	19.67	11.59
2019-04-10 00:00:00	0	17	7.67
2019-04-10 01:00:00	0	15.67	6.34
2019-04-10 02:00:00	0	16	6.59
2019-04-10 03:00:00	0	16.09	6.42
2019-04-10 04:00:00	0	13.84	6.09
2019-04-10 05:00:00	0	15.75	6.08
2019-04-10 06:00:00	0	14.25	5.75
2019-04-10 07:00:00	0	16	6.08
2019-04-10 08:00:00	88	17.33	10.83
2019-04-10 09:00:00	204	18.83	15.5
2019-04-10 10:00:00	228	22.33	17.67
2019-04-10 11:00:00	262	23.34	19.67
2019-04-10 12:00:00	348	23.67	23.34
2019-04-10 13:00:00	374	28.34	26.08
2019-04-10 14:00:00	376	26.58	25.67
2019-04-10 15:00:00	372	26.67	25.33
2019-04-10 16:00:00	348	23.59	23.59
2019-04-10 17:00:00	410	23.67	25.5
2019-04-10 18:00:00	456	27.67	28.75
2019-04-10 19:00:00	464	26.67	29.17
2019-04-10 20:00:00	426	27.67	28.42
2019-04-10 21:00:00	288	22	20.75
2019-04-10 22:00:00	230	20.25	17.83
2019-04-10 23:00:00	112	20.92	13.58
2019-04-11 00:00:00	0	17.67	7.55
2019-04-11 01:00:00	0	15.83	6.42
2019-04-11 02:00:00	0	14	6.17
2019-04-11 03:00:00	0	13.67	5.92
2019-04-11 04:00:00	0	15.25	6.25
2019-04-11 05:00:00	0	13.75	5.84
2019-04-11 06:00:00	0	15.33	6.42
2019-04-11 07:00:00	2	15.25	6.5
2019-04-11 08:00:00	176	19.25	14.5
2019-04-11 09:00:00	316	22.25	21.09
2019-04-11 10:00:00	348	21.75	22.67
2019-04-11 11:00:00	342	24.75	23.67
2019-04-11 12:00:00	436	25.09	27.25
2019-04-11 13:00:00	456	28.25	29.42
2019-04-11 14:00:00	378	27.59	26.59
2019-04-11 15:00:00	376	24.84	25.25
2019-04-11 16:00:00	372	25.5	25.09
2019-04-11 17:00:00	436	27.42	28.09
2019-04-11 18:00:00	466	26.17	29.17
2019-04-11 19:00:00	570	29.42	33.92
2019-04-11 20:00:00	520	26.33	31.5
2019-04-11 21:00:00	396	24.17	25.92
2019-04-11 22:00:00	232	21.67	18.67
2019-04-11 23:00:00	112	18.83	12.75
2019-04-12 00:00:00	0	17	7.67
2019-04-12 01:00:00	0	14.33	6.34
2019-04-12 02:00:00	0	16.25	6.75
2019-04-12 03:00:00	0	13.83	6
2019-04-12 04:00:00	0	13.33	5.92
2019-04-12 05:00:00	0	13.83	5.84
2019-04-12 06:00:00	0	15.08	6.59
2019-04-12 07:00:00	0	18.25	7.42
2019-04-12 08:00:00	150	21.09	14.75
2019-04-12 09:00:00	348	21.58	22.59
2019-04-12 10:00:00	342	24.25	23.5
2019-04-12 11:00:00	348	25.25	24.17
2019-04-12 12:00:00	400	27.59	26.5
2019-04-12 13:00:00	464	27.34	29.5
2019-04-12 14:00:00	374	27.25	26.42
2019-04-12 15:00:00	342	26.5	24.5
2019-04-12 16:00:00	348	26.42	24.42
2019-04-12 17:00:00	400	26.42	26.17
2019-04-12 18:00:00	494	26.42	29.83
2019-04-12 19:00:00	580	28.34	34.25
2019-04-12 20:00:00	482	28.25	30.5
2019-04-12 21:00:00	404	23.59	25.92
2019-04-12 22:00:00	258	20.67	19.09
2019-04-12 23:00:00	168	19.92	15.17
2019-04-13 00:00:00	112	18	11.78
2019-04-13 01:00:00	0	15.08	6.17
2019-04-13 02:00:00	0	14.5	6
2019-04-13 03:00:00	0	12.17	5
2019-04-13 04:00:00	0	13.33	5.42
2019-04-13 05:00:00	0	12.33	5
2019-04-13 06:00:00	0	13.67	5.5
2019-04-13 07:00:00	0	15	6.25
2019-04-13 08:00:00	94	17.84	11
2019-04-13 09:00:00	342	22.34	22.33
2019-04-13 10:00:00	348	21.42	22.42
2019-04-13 11:00:00	342	25.58	23.75
2019-04-13 12:00:00	408	26.83	26.75
2019-04-13 13:00:00	464	28.5	30
2019-04-13 14:00:00	396	29.08	28
2019-04-13 15:00:00	348	26.67	24.84
2019-04-13 16:00:00	370	27.17	25.42
2019-04-13 17:00:00	408	26.67	26.84
2019-04-13 18:00:00	496	27	30.42
2019-04-13 19:00:00	570	29.17	34.09
2019-04-13 20:00:00	520	27.75	32.09
2019-04-13 21:00:00	398	25.25	26.34
2019-04-13 22:00:00	232	21.67	18.75
2019-04-13 23:00:00	140	19.84	14
2019-04-14 00:00:00	0	19.67	8.89
2019-04-14 01:00:00	0	15.33	6.5
2019-04-14 02:00:00	0	16.58	6.83
2019-04-14 03:00:00	0	13.67	6
2019-04-14 04:00:00	0	13.25	5.92
2019-04-14 05:00:00	0	15.25	6.5
2019-04-14 06:00:00	0	13.25	5.92
2019-04-14 07:00:00	0	15.25	6.5
2019-04-14 08:00:00	2	18	8.08
2019-04-14 09:00:00	238	21.67	17.75
2019-04-14 10:00:00	342	23.42	22.83
2019-04-14 11:00:00	348	24.84	23.92
2019-04-14 12:00:00	344	28.5	25.33
2019-04-14 13:00:00	436	28.25	28.5
2019-04-14 14:00:00	462	28.17	29.83
2019-04-14 15:00:00	342	28.75	25.67
2019-04-14 16:00:00	348	26.09	24.5
2019-04-14 17:00:00	342	28.25	24.92
2019-04-14 18:00:00	380	27.08	26
2019-04-14 19:00:00	464	28.58	29.42
2019-04-14 20:00:00	426	30.08	29.25
2019-04-14 21:00:00	346	25.67	24.42
2019-04-14 22:00:00	198	23.5	18.17
2019-04-14 23:00:00	86	19.5	12
2019-04-15 00:00:00	0	19.67	8.67
2019-04-15 01:00:00	0	19	8.25
2019-04-15 02:00:00	0	16.08	7.08
2019-04-15 03:00:00	0	17.08	6.5
2019-04-15 04:00:00	0	16.75	7.08
2019-04-15 05:00:00	0	14.92	6.25
2019-04-15 06:00:00	0	17	7
2019-04-15 07:00:00	0	15.5	6.42
2019-04-15 08:00:00	0	17.67	7.34
2019-04-15 09:00:00	146	21.08	13.75
2019-04-15 10:00:00	260	22.83	19.67
2019-04-15 11:00:00	234	24.92	19.59
2019-04-15 12:00:00	284	27.75	22
2019-04-15 13:00:00	348	27.42	24.84
2019-04-15 14:00:00	342	29.09	25.5
2019-04-15 15:00:00	348	26.84	24.92
2019-04-15 16:00:00	318	26.34	23.5
2019-04-15 17:00:00	342	27.17	24.25
2019-04-15 18:00:00	348	27.67	25.33
2019-04-15 19:00:00	344	28.67	25.42
2019-04-15 20:00:00	374	26.75	25.83
2019-04-15 21:00:00	260	25.08	20.67
2019-04-15 22:00:00	198	24.25	17.84
2019-04-15 23:00:00	58	20.58	11.5
2019-04-16 00:00:00	0	19.67	8.56
2019-04-16 01:00:00	0	19.5	8.42
2019-04-16 02:00:00	0	16.75	7.5
2019-04-16 03:00:00	0	17.67	7.17
2019-04-16 04:00:00	0	15	6.08
2019-04-16 05:00:00	0	14.42	6.17
2019-04-16 06:00:00	0	15.92	7
2019-04-16 07:00:00	0	14.25	6.17
2019-04-16 08:00:00	0	18.25	7.42
2019-04-16 09:00:00	60	18.67	10.59
2019-04-16 10:00:00	176	22.5	15.58
2019-04-16 11:00:00	228	24.92	19.17
2019-04-16 12:00:00	234	25.67	19.75
2019-04-16 13:00:00	350	25.25	23.5
2019-04-16 14:00:00	396	28.59	27.08
2019-04-16 15:00:00	348	27.92	25.25
2019-04-16 16:00:00	282	26.67	21.75
2019-04-16 17:00:00	318	25.17	22.42
2019-04-16 18:00:00	292	27.17	22.25
2019-04-16 19:00:00	342	28.42	25.25
2019-04-16 20:00:00	348	27.5	25.25
2019-04-16 21:00:00	254	25.59	20.75
2019-04-16 22:00:00	200	22.5	17.25
2019-04-16 23:00:00	54	20.92	11.33
2019-04-17 00:00:00	0	19.11	8.56
2019-04-17 01:00:00	0	16.67	7.17
2019-04-17 02:00:00	0	18.25	7.17
2019-04-17 03:00:00	0	15.67	6.83
2019-04-17 04:00:00	0	15.08	6
2019-04-17 05:00:00	0	16.58	6.33
2019-04-17 06:00:00	0	14.59	5.92
2019-04-17 07:00:00	0	15.08	5.92
2019-04-17 08:00:00	60	19.59	10.58
2019-04-17 09:00:00	176	20.17	14.5
2019-04-17 10:00:00	228	22.5	17.75
2019-04-17 11:00:00	232	24.17	19.09
2019-04-17 12:00:00	322	24.84	22.67
2019-04-17 13:00:00	342	28.08	24.67
2019-04-17 14:00:00	318	26.84	23.5
2019-04-17 15:00:00	348	26.42	24.25
2019-04-17 16:00:00	342	21.42	22.75
2019-04-17 17:00:00	350	22.84	23
2019-04-17 18:00:00	396	24	25.42
2019-04-17 19:00:00	436	24.42	26.83
2019-04-17 20:00:00	396	24.67	25.83
2019-04-17 21:00:00	288	20.42	20.67
2019-04-17 22:00:00	230	18.84	16.92
2019-04-17 23:00:00	112	17.67	12.17
2019-04-18 00:00:00	0	13.56	6.44
2019-04-18 01:00:00	0	13	5.75
2019-04-18 02:00:00	0	16.58	7.08
2019-04-18 03:00:00	0	14.75	6.5
2019-04-18 04:00:00	0	16.17	6.58
2019-04-18 05:00:00	0	15	6.92
2019-04-18 06:00:00	0	14.42	6.33
2019-04-18 07:00:00	0	17.17	7.17
2019-04-18 08:00:00	118	20.92	13.59
2019-04-18 09:00:00	264	21	19
2019-04-18 10:00:00	342	23.34	23
2019-04-18 11:00:00	348	24.58	23.84
2019-04-18 12:00:00	398	26.67	26.5
2019-04-18 13:00:00	434	27.67	28.34
2019-04-18 14:00:00	348	27.83	25.83
2019-04-18 15:00:00	342	26.92	24.5
2019-04-18 16:00:00	348	24.84	23.92
2019-04-18 17:00:00	372	28.75	25.83
2019-04-18 18:00:00	464	27.42	29.5
2019-04-18 19:00:00	524	28.17	31.67
2019-04-18 20:00:00	456	29.42	30.25
2019-04-18 21:00:00	346	23.67	23.92
2019-04-18 22:00:00	228	23.08	18.5
2019-04-18 23:00:00	56	20.5	12
2019-04-19 00:00:00	0	19.67	8.67
2019-04-19 01:00:00	0	16.58	6.67
2019-04-19 02:00:00	0	15.67	6.5
2019-04-19 03:00:00	0	13.75	5.92
2019-04-19 04:00:00	0	15.75	6.75
2019-04-19 05:00:00	0	13.34	5.92
2019-04-19 06:00:00	0	16.5	6.42
2019-04-19 07:00:00	0	17.5	7.75
2019-04-19 08:00:00	92	21.08	12
2019-04-19 09:00:00	316	23.67	21.75
2019-04-19 10:00:00	348	23	23.33
2019-04-19 11:00:00	348	26.42	24.34
2019-04-19 12:00:00	372	27.75	25.25
2019-04-19 13:00:00	462	27	29.25
2019-04-19 14:00:00	348	28.25	25.75
2019-04-19 15:00:00	342	27.75	24.92
2019-04-19 16:00:00	348	26.34	24.25
2019-04-19 17:00:00	372	26.42	24.75
2019-04-19 18:00:00	466	27.5	29.33
2019-04-19 19:00:00	580	28.5	33.92
2019-04-19 20:00:00	482	29.25	30.83
2019-04-19 21:00:00	402	24.59	26.25
2019-04-19 22:00:00	228	22.83	18.25
2019-04-19 23:00:00	144	19.75	14.33
2019-04-20 00:00:00	75	20.11	11.22
2019-04-20 01:00:00	0	15.75	6.5
2019-04-20 02:00:00	0	14.42	5.83
2019-04-20 03:00:00	0	14.5	5.92
2019-04-20 04:00:00	0	13.59	6.08
2019-04-20 05:00:00	0	13.33	5.67
2019-04-20 06:00:00	0	14.67	6.17
2019-04-20 07:00:00	0	15.09	6.58
2019-04-20 08:00:00	34	18.5	9
2019-04-20 09:00:00	316	22.92	21.09
2019-04-20 10:00:00	348	21.92	22.42
2019-04-20 11:00:00	342	26.17	23.5
2019-04-20 12:00:00	380	27.5	26.08
2019-04-20 13:00:00	398	29.92	28.33
2019-04-20 14:00:00	404	28.09	27.75
2019-04-20 15:00:00	348	27.67	25.17
2019-04-20 16:00:00	342	27.75	24.58
2019-04-20 17:00:00	378	27.09	26
2019-04-20 18:00:00	402	29.17	27.42
2019-04-20 19:00:00	520	28.5	31.84
2019-04-20 20:00:00	464	28.5	30
2019-04-20 21:00:00	368	26.59	25.5
2019-04-20 22:00:00	228	21.59	18.92
2019-04-20 23:00:00	112	22.75	14
2019-04-21 00:00:00	0	20.78	8.89
2019-04-21 01:00:00	0	18.17	7.25
2019-04-21 02:00:00	0	15.67	6.67
2019-04-21 03:00:00	0	14.42	6.17
2019-04-21 04:00:00	0	15.67	6.34
2019-04-21 05:00:00	0	14	5.83
2019-04-21 06:00:00	0	15.83	6
2019-04-21 07:00:00	0	14	6.09
2019-04-21 08:00:00	0	17.84	7.34
2019-04-21 09:00:00	150	23.5	15.17
2019-04-21 10:00:00	290	22.92	20.67
2019-04-21 11:00:00	286	26.92	22.17
2019-04-21 12:00:00	320	27.75	23.92
2019-04-21 13:00:00	378	28.09	26.25
2019-04-21 14:00:00	400	30.58	28.33
2019-04-21 15:00:00	348	28.42	25.75
2019-04-21 16:00:00	314	28	23.59
2019-04-21 17:00:00	348	26.67	24.58
2019-04-21 18:00:00	348	27.33	25.17
2019-04-21 19:00:00	430	29.83	28.67
2019-04-21 20:00:00	400	30.17	28.25
2019-04-21 21:00:00	316	27	23.75
2019-04-21 22:00:00	198	23.33	17.58
2019-04-21 23:00:00	56	20.5	11.08
2019-04-22 00:00:00	0	19.89	9
2019-04-22 01:00:00	0	18.09	8.08
2019-04-22 02:00:00	0	17.5	7.33
2019-04-22 03:00:00	0	17	6.58
2019-04-22 04:00:00	0	15.67	6.75
2019-04-22 05:00:00	0	19	8
2019-04-22 06:00:00	0	16.25	6.92
2019-04-22 07:00:00	0	15.58	6.92
2019-04-22 08:00:00	0	19.58	8.58
2019-04-22 09:00:00	60	19.92	11
2019-04-22 10:00:00	204	24.67	18
2019-04-22 11:00:00	228	27	20
2019-04-22 12:00:00	232	26.67	20.5
2019-04-22 13:00:00	316	29	24.33
2019-04-22 14:00:00	348	28.17	25.33
2019-04-22 15:00:00	348	27.5	25.25
2019-04-22 16:00:00	256	28.25	22
2019-04-22 17:00:00	318	26.67	23.25
2019-04-22 18:00:00	288	29.17	23.59
2019-04-22 19:00:00	348	27.67	25.08
2019-04-22 20:00:00	346	27.58	25.25
2019-04-22 21:00:00	228	27.33	20.75
2019-04-22 22:00:00	170	23.75	17.17
2019-04-22 23:00:00	0	22.25	9.92
2019-04-23 00:00:00	0	20	9.66
2019-04-23 01:00:00	0	19.17	8.75
2019-04-23 02:00:00	0	19.33	8.5
2019-04-23 03:00:00	0	16.08	6.67
2019-04-23 04:00:00	0	17.5	7.08
2019-04-23 05:00:00	0	14.75	6.67
2019-04-23 06:00:00	0	16	7
2019-04-23 07:00:00	0	16.92	6.75
2019-04-23 08:00:00	0	17.09	7.33
2019-04-23 09:00:00	30	20.5	9.75
2019-04-23 10:00:00	118	23	14.75
2019-04-23 11:00:00	232	23.67	19
2019-04-23 12:00:00	232	26.34	19.92
2019-04-23 13:00:00	288	26.67	21.5
2019-04-23 14:00:00	348	28.84	25.67
2019-04-23 15:00:00	318	28.34	24.33
2019-04-23 16:00:00	254	27.67	21.42
2019-04-23 17:00:00	262	25.92	20.75
2019-04-23 18:00:00	230	28.92	21.5
2019-04-23 19:00:00	316	27.84	23.92
2019-04-23 20:00:00	292	28	23.33
2019-04-23 21:00:00	252	26.08	20.42
2019-04-23 22:00:00	144	23.5	15.83
2019-04-23 23:00:00	26	23.17	11.08
2019-04-24 00:00:00	0	19.45	9.22
2019-04-24 01:00:00	0	17.42	7.17
2019-04-24 02:00:00	0	18.92	7.75
2019-04-24 03:00:00	0	15.92	6.75
2019-04-24 04:00:00	0	18	6.92
2019-04-24 05:00:00	0	16	6.92
2019-04-24 06:00:00	0	15.92	6.75
2019-04-24 07:00:00	0	17.83	7
2019-04-24 08:00:00	30	19.92	10.09
2019-04-24 09:00:00	148	20.25	13.42
2019-04-24 10:00:00	228	22.83	18.17
2019-04-24 11:00:00	232	24.75	19.58
2019-04-24 12:00:00	292	25.92	21.75
2019-04-24 13:00:00	342	27.75	24.34
2019-04-24 14:00:00	290	27.34	22.83
2019-04-24 15:00:00	348	26.75	24
2019-04-24 16:00:00	342	25.42	24
2019-04-24 17:00:00	348	24.25	23.67
2019-04-24 18:00:00	342	26.58	24.34
2019-04-24 19:00:00	408	26.5	26.67
2019-04-24 20:00:00	376	26.92	26.33
2019-04-24 21:00:00	284	24.67	21.42
2019-04-24 22:00:00	230	20.5	17.75
2019-04-24 23:00:00	114	19.5	12.75
2019-04-25 00:00:00	0	16.44	7.33
2019-04-25 01:00:00	0	14.25	6.17
2019-04-25 02:00:00	0	18.08	7.5
2019-04-25 03:00:00	0	16.09	7.42
2019-04-25 04:00:00	0	15.5	6.75
2019-04-25 05:00:00	0	15.08	6.33
2019-04-25 06:00:00	0	16.33	6.67
2019-04-25 07:00:00	0	16.5	7.08
2019-04-25 08:00:00	62	20.58	11.25
2019-04-25 09:00:00	230	23.83	18.5
2019-04-25 10:00:00	290	22.33	20.25
2019-04-25 11:00:00	260	26.08	20.92
2019-04-25 12:00:00	348	26.5	24.25
2019-04-25 13:00:00	378	27.58	26.08
2019-04-25 14:00:00	342	29.42	26.08
2019-04-25 15:00:00	348	26.84	25.09
2019-04-25 16:00:00	312	27.59	23.5
2019-04-25 17:00:00	348	26.83	24.42
2019-04-25 18:00:00	408	27.75	27.34
2019-04-25 19:00:00	456	29.92	29.84
2019-04-25 20:00:00	462	28.42	29.83
2019-04-25 21:00:00	312	25.75	23.33
2019-04-25 22:00:00	230	23.09	19.08
2019-04-25 23:00:00	56	20.67	11.75
2019-04-26 00:00:00	0	19.33	8.78
2019-04-26 01:00:00	0	15.25	6.42
2019-04-26 02:00:00	0	17.17	7
2019-04-26 03:00:00	0	15.58	7
2019-04-26 04:00:00	0	15	6.67
2019-04-26 05:00:00	0	15.33	6.58
2019-04-26 06:00:00	0	15.08	6.59
2019-04-26 07:00:00	0	19	8.09
2019-04-26 08:00:00	32	21.67	11
2019-04-26 09:00:00	292	22.58	20.34
2019-04-26 10:00:00	342	24.75	23.58
2019-04-26 11:00:00	348	26.58	24.67
2019-04-26 12:00:00	342	27.67	24.84
2019-04-26 13:00:00	404	27.75	27.17
2019-04-26 14:00:00	348	28.5	25.5
2019-04-26 15:00:00	342	28.09	24.92
2019-04-26 16:00:00	320	26.5	22.92
2019-04-26 17:00:00	344	27.17	24.34
2019-04-26 18:00:00	464	27.67	29.42
2019-04-26 19:00:00	494	28.67	30.92
2019-04-26 20:00:00	480	30.09	30.75
2019-04-26 21:00:00	374	26	25.58
2019-04-26 22:00:00	200	23.34	17.75
2019-04-26 23:00:00	142	20.42	14.42
2019-04-27 00:00:00	0	21.22	8.78
2019-04-27 01:00:00	0	17.67	7.5
2019-04-27 02:00:00	0	16.08	6.92
2019-04-27 03:00:00	0	14	5.92
2019-04-27 04:00:00	0	15.5	6.67
2019-04-27 05:00:00	0	14.42	6.25
2019-04-27 06:00:00	0	15.42	6.58
2019-04-27 07:00:00	0	15.42	6.67
2019-04-27 08:00:00	2	18.84	8.33
2019-04-27 09:00:00	232	23.17	17.67
2019-04-27 10:00:00	318	22.58	21.92
2019-04-27 11:00:00	312	26.59	22.42
2019-04-27 12:00:00	322	28	24.25
2019-04-27 13:00:00	376	28.92	26.83
2019-04-27 14:00:00	372	29.58	26.75
2019-04-27 15:00:00	314	29.08	24.83
2019-04-27 16:00:00	348	27.17	24.75
2019-04-27 17:00:00	342	29.58	25.67
2019-04-27 18:00:00	380	28.33	26.5
2019-04-27 19:00:00	456	29.5	29.92
2019-04-27 20:00:00	434	28.83	29
2019-04-27 21:00:00	346	26.75	24.92
2019-04-27 22:00:00	170	24.59	17.33
2019-04-27 23:00:00	114	21.33	13.42
2019-04-28 00:00:00	0	22.33	9.67
2019-04-28 01:00:00	0	18.5	7.83
2019-04-28 02:00:00	0	17.5	7.25
2019-04-28 03:00:00	0	16.34	6.42
2019-04-28 04:00:00	0	16.5	6.5
2019-04-28 05:00:00	0	14.59	6.42
2019-04-28 06:00:00	0	16	6.33
2019-04-28 07:00:00	0	16.5	6.92
2019-04-28 08:00:00	0	18.75	7.75
2019-04-28 09:00:00	88	23	13.08
2019-04-28 10:00:00	232	23.17	19.17
2019-04-28 11:00:00	260	25	20.83
2019-04-28 12:00:00	258	28.92	22.17
2019-04-28 13:00:00	348	27.92	25.25
2019-04-28 14:00:00	348	29.5	26.25
2019-04-28 15:00:00	310	30.34	24.83
2019-04-28 16:00:00	232	27.34	21.08
2019-04-28 17:00:00	286	28.92	23.17
2019-04-28 18:00:00	320	27.83	24.34
2019-04-28 19:00:00	378	29.25	27
2019-04-28 20:00:00	366	30.25	26.92
2019-04-28 21:00:00	290	28	23.33
2019-04-28 22:00:00	200	23.17	18.08
2019-04-28 23:00:00	54	23.5	12.67
2019-04-29 00:00:00	0	22.11	10
2019-04-29 01:00:00	0	20.42	8.83
2019-04-29 02:00:00	0	18.17	8.25
2019-04-29 03:00:00	0	15.75	6.84
2019-04-29 04:00:00	0	18.08	7.5
2019-04-29 05:00:00	0	17.08	7.42
2019-04-29 06:00:00	0	16.92	7.42
2019-04-29 07:00:00	0	19.09	8.17
2019-04-29 08:00:00	0	17.5	7.75
2019-04-29 09:00:00	32	20.67	10.5
2019-04-29 10:00:00	172	26	17
2019-04-29 11:00:00	232	25.42	19.92
2019-04-29 12:00:00	232	26.75	20
2019-04-29 13:00:00	288	29.33	23.25
2019-04-29 14:00:00	348	28.5	25.58
2019-04-29 15:00:00	314	30.09	24.67
2019-04-29 16:00:00	260	27.17	21.75
2019-04-29 17:00:00	262	27.5	21.92
2019-04-29 18:00:00	258	29.33	22.34
2019-04-29 19:00:00	320	27.5	23.92
2019-04-29 20:00:00	340	29	25.5
2019-04-29 21:00:00	230	26.75	21
2019-04-29 22:00:00	114	25.34	15.5
2019-04-29 23:00:00	0	23.83	10.83
2019-04-30 00:00:00	0	23.56	10.78
2019-04-30 01:00:00	0	20.83	8.92
2019-04-30 02:00:00	0	18.08	8.17
2019-04-30 03:00:00	0	17.17	7.5
2019-04-30 04:00:00	0	18.33	7.92
2019-04-30 05:00:00	0	14.75	6.25
2019-04-30 06:00:00	0	18.83	7.83
2019-04-30 07:00:00	0	15.75	6.58
2019-04-30 08:00:00	0	16.92	7.25
2019-04-30 09:00:00	2	22.09	9.59
2019-04-30 10:00:00	116	22	14.08
2019-04-30 11:00:00	174	25.5	17.08
2019-04-30 12:00:00	232	26.42	20.42
2019-04-30 13:00:00	264	26	21.34
2019-04-30 14:00:00	314	30.17	24.42
2019-04-30 15:00:00	318	29.25	25
2019-04-30 16:00:00	232	27.33	21.17
2019-04-30 17:00:00	228	28.25	21.09
2019-04-30 18:00:00	232	27.25	20.92
2019-04-30 19:00:00	258	29.42	22.5
2019-04-30 20:00:00	262	28.33	22.5
2019-04-30 21:00:00	202	25.92	19.17
2019-04-30 22:00:00	114	25.67	15.67
2019-04-30 23:00:00	28	22.17	11.5
2019-05-01 00:00:00	0	22.33	10.22

## Sheet: PM 09170 012
Data/Hora	Intensidade(carros/hora)	Ocupacao(%)	Carga(%)
2019-04-01 00:00:00	0	18.33	8.89
2019-04-01 01:00:00	0	17.92	8
2019-04-01 02:00:00	0	15.34	6.42
2019-04-01 03:00:00	0	13.84	6
2019-04-01 04:00:00	0	13.5	6
2019-04-01 05:00:00	0	13.67	5.59
2019-04-01 06:00:00	0	13.09	5.34
2019-04-01 07:00:00	0	15.25	6.17
2019-04-01 08:00:00	0	18	8.25
2019-04-01 09:00:00	88	20.5	11.67
2019-04-01 10:00:00	116	22.25	13.75
2019-04-01 11:00:00	174	25.42	16.5
2019-04-01 12:00:00	204	25.42	18.09
2019-04-01 13:00:00	228	28.17	20.08
2019-04-01 14:00:00	262	27.92	21.5
2019-04-01 15:00:00	232	25.75	19.59
2019-04-01 16:00:00	228	26.25	19.17
2019-04-01 17:00:00	232	26.67	19.58
2019-04-01 18:00:00	228	28.33	20.34
2019-04-01 19:00:00	234	27.33	19.75
2019-04-01 20:00:00	258	27.67	21.25
2019-04-01 21:00:00	196	26.67	18.42
2019-04-01 22:00:00	116	23.5	14.5
2019-04-01 23:00:00	86	21	12.34
2019-04-02 00:00:00	0	18.78	8.55
2019-04-02 01:00:00	0	17.67	7.75
2019-04-02 02:00:00	0	15.42	6.33
2019-04-02 03:00:00	0	13.25	6.17
2019-04-02 04:00:00	0	13.34	6
2019-04-02 05:00:00	0	14.58	6.25
2019-04-02 06:00:00	0	12.75	5.67
2019-04-02 07:00:00	0	13.67	6
2019-04-02 08:00:00	0	17.92	7.83
2019-04-02 09:00:00	60	19.83	10.75
2019-04-02 10:00:00	114	23.08	13.5
2019-04-02 11:00:00	146	23.5	15.08
2019-04-02 12:00:00	177	23.67	16.5
2019-04-02 13:00:00	231	25.75	18.83
2019-04-02 14:00:00	257	27.75	21
2019-04-02 15:00:00	232	26.09	19.5
2019-04-02 16:00:00	228	26.59	18.75
2019-04-02 17:00:00	232	24.84	18.84
2019-04-02 18:00:00	232	26.59	19.17
2019-04-02 19:00:00	228	27.09	19.34
2019-04-02 20:00:00	260	26.34	20.5
2019-04-02 21:00:00	202	25.09	17.84
2019-04-02 22:00:00	140	24.33	15.25
2019-04-02 23:00:00	84	22.25	12.92
2019-04-03 00:00:00	0	16.33	7.11
2019-04-03 01:00:00	0	15.59	7.17
2019-04-03 02:00:00	0	15.5	6.17
2019-04-03 03:00:00	0	13.5	5.42
2019-04-03 04:00:00	0	12.59	5.17
2019-04-03 05:00:00	0	13.17	5.42
2019-04-03 06:00:00	0	13.58	5.5
2019-04-03 07:00:00	0	15.09	6.5
2019-04-03 08:00:00	2	18.92	7.67
2019-04-03 09:00:00	116	20.25	12.59
2019-04-03 10:00:00	116	21	12.92
2019-04-03 11:00:00	172	24.67	16.17
2019-04-03 12:00:00	232	25.59	19.17
2019-04-03 13:00:00	262	25.67	20.17
2019-04-03 14:00:00	258	28.92	21.75
2019-04-03 15:00:00	288	25.42	21.17
2019-04-03 16:00:00	258	25.25	19.75
2019-04-03 17:00:00	264	25.75	20.34
2019-04-03 18:00:00	286	27	21.34
2019-04-03 19:00:00	288	27.84	22.08
2019-04-03 20:00:00	289	27.75	22.42
2019-04-03 21:00:00	226	25	19
2019-04-03 22:00:00	144	22.09	14.83
2019-04-03 23:00:00	116	19.34	12.5
2019-04-04 00:00:00	35	16.45	8.45
2019-04-04 01:00:00	0	14.42	6.17
2019-04-04 02:00:00	0	15.42	6.58
2019-04-04 03:00:00	0	11.59	5.25
2019-04-04 04:00:00	0	11.75	4.67
2019-04-04 05:00:00	0	14	5.75
2019-04-04 06:00:00	0	12.42	5.25
2019-04-04 07:00:00	0	15.92	5.83
2019-04-04 08:00:00	116	18.33	12.25
2019-04-04 09:00:00	146	21.75	14.08
2019-04-04 10:00:00	200	23.83	16.67
2019-04-04 11:00:00	232	24.58	18.83
2019-04-04 12:00:00	260	26.75	20.67
2019-04-04 13:00:00	284	28.42	22
2019-04-04 14:00:00	262	26.84	20.67
2019-04-04 15:00:00	282	28.92	22
2019-04-04 16:00:00	260	24.92	20.17
2019-04-04 17:00:00	262	27.59	20.75
2019-04-04 18:00:00	282	30.25	22.17
2019-04-04 19:00:00	262	29.5	21.92
2019-04-04 20:00:00	282	29.09	22.08
2019-04-04 21:00:00	232	24	18.75
2019-04-04 22:00:00	143	22.92	15.33
2019-04-04 23:00:00	56	21.75	11.67
2019-04-05 00:00:00	0	19.56	8.33
2019-04-05 01:00:00	0	16.25	6.42
2019-04-05 02:00:00	0	13.09	5.84
2019-04-05 03:00:00	0	12.92	5.42
2019-04-05 04:00:00	0	13.84	5.25
2019-04-05 05:00:00	0	13.08	5.67
2019-04-05 06:00:00	0	15.17	5.67
2019-04-05 07:00:00	0	15.5	6.92
2019-04-05 08:00:00	88	19.83	10.92
2019-04-05 09:00:00	172	22.92	15.09
2019-04-05 10:00:00	232	24	18.58
2019-04-05 11:00:00	232	26.42	19.08
2019-04-05 12:00:00	256	27.58	20.25
2019-04-05 13:00:00	292	26.42	21.42
2019-04-05 14:00:00	254	27.17	20.08
2019-04-05 15:00:00	288	27.75	22
2019-04-05 16:00:00	234	27.42	20.58
2019-04-05 17:00:00	282	27.34	20.84
2019-04-05 18:00:00	291	26.09	20.75
2019-04-05 19:00:00	286	29.09	22.67
2019-04-05 20:00:00	284	29.92	22.42
2019-04-05 21:00:00	232	25.25	19.33
2019-04-05 22:00:00	170	22.92	16.25
2019-04-05 23:00:00	114	18.09	11.92
2019-04-06 00:00:00	0	21.22	9.22
2019-04-06 01:00:00	0	16	6.75
2019-04-06 02:00:00	0	13.5	5.67
2019-04-06 03:00:00	0	12.5	4.25
2019-04-06 04:00:00	0	10.84	4.25
2019-04-06 05:00:00	0	11.25	4.09
2019-04-06 06:00:00	0	12.5	4.75
2019-04-06 07:00:00	0	14.25	5.5
2019-04-06 08:00:00	58	20.42	9.92
2019-04-06 09:00:00	146	20.83	13.67
2019-04-06 10:00:00	170	23.67	16
2019-04-06 11:00:00	204	26.17	18.42
2019-04-06 12:00:00	232	26.33	19.33
2019-04-06 13:00:00	286	29.5	22.25
2019-04-06 14:00:00	289	27.84	22.17
2019-04-06 15:00:00	260	28.09	21.08
2019-04-06 16:00:00	260	27.58	21.08
2019-04-06 17:00:00	292	26.58	21.42
2019-04-06 18:00:00	258	27.83	21.09
2019-04-06 19:00:00	262	30.08	22
2019-04-06 20:00:00	258	29.84	21.84
2019-04-06 21:00:00	230	25.84	19.58
2019-04-06 22:00:00	116	22.83	14.08
2019-04-06 23:00:00	84	23.83	13.33
2019-04-07 00:00:00	0	20.89	9.67
2019-04-07 01:00:00	0	18.25	7.83
2019-04-07 02:00:00	0	14.25	6.33
2019-04-07 03:00:00	0	12.75	5.59
2019-04-07 04:00:00	0	14.59	6.17
2019-04-07 05:00:00	0	12.59	5.42
2019-04-07 06:00:00	0	14.59	5.75
2019-04-07 07:00:00	0	13.84	6.08
2019-04-07 08:00:00	0	19	8.25
2019-04-07 09:00:00	88	21.83	12.58
2019-04-07 10:00:00	116	23.42	13.92
2019-04-07 11:00:00	170	25.59	16.83
2019-04-07 12:00:00	207	26.42	18.25
2019-04-07 13:00:00	258	28.5	21.08
2019-04-07 14:00:00	288	28.34	22.67
2019-04-07 15:00:00	232	27.34	20.08
2019-04-07 16:00:00	228	27.17	19.5
2019-04-07 17:00:00	232	27.09	19.58
2019-04-07 18:00:00	228	28.34	19.92
2019-04-07 19:00:00	232	29	20.67
2019-04-07 20:00:00	232	28	20.42
2019-04-07 21:00:00	226	27.67	20.09
2019-04-07 22:00:00	144	24.17	15.5
2019-04-07 23:00:00	26	24.5	11.83
2019-04-08 00:00:00	0	20.11	9.11
2019-04-08 01:00:00	0	18.75	8.42
2019-04-08 02:00:00	0	15.84	6.59
2019-04-08 03:00:00	0	14.75	6.17
2019-04-08 04:00:00	0	16.25	6.58
2019-04-08 05:00:00	0	13.42	6.08
2019-04-08 06:00:00	0	13.59	5.84
2019-04-08 07:00:00	0	16.58	6.58
2019-04-08 08:00:00	0	18.25	7.75
2019-04-08 09:00:00	58	22	11.42
2019-04-08 10:00:00	116	23.08	14.25
2019-04-08 11:00:00	146	24.5	15.75
2019-04-08 12:00:00	144	27.17	16.67
2019-04-08 13:00:00	232	27.67	20.33
2019-04-08 14:00:00	228	29.08	20.59
2019-04-08 15:00:00	232	27.25	20.08
2019-04-08 16:00:00	232	25.5	19.25
2019-04-08 17:00:00	228	28.5	20
2019-04-08 18:00:00	232	27.83	20.33
2019-04-08 19:00:00	232	27.67	20.34
2019-04-08 20:00:00	229	28	20.25
2019-04-08 21:00:00	144	25.58	16.92
2019-04-08 22:00:00	115	24.58	14.33
2019-04-08 23:00:00	55	23.67	12.83
2019-04-09 00:00:00	0	21.11	9.66
2019-04-09 01:00:00	0	19.17	8.5
2019-04-09 02:00:00	0	15.67	6.92
2019-04-09 03:00:00	0	15.17	6.17
2019-04-09 04:00:00	0	13.92	6.42
2019-04-09 05:00:00	0	13.25	5.75
2019-04-09 06:00:00	0	14.83	6.25
2019-04-09 07:00:00	0	15	6.59
2019-04-09 08:00:00	0	18.33	7.67
2019-04-09 09:00:00	30	20.08	10.17
2019-04-09 10:00:00	116	22.42	13.83
2019-04-09 11:00:00	114	25.25	14.83
2019-04-09 12:00:00	118	25.34	14.92
2019-04-09 13:00:00	230	24.84	18.42
2019-04-09 14:00:00	230	28.09	20.33
2019-04-09 15:00:00	232	28.17	20
2019-04-09 16:00:00	228	26.67	18.92
2019-04-09 17:00:00	232	25.67	19.17
2019-04-09 18:00:00	232	27.25	19.75
2019-04-09 19:00:00	228	27.59	19.75
2019-04-09 20:00:00	232	27.25	20.17
2019-04-09 21:00:00	198	27.25	18.5
2019-04-09 22:00:00	116	24	14.33
2019-04-09 23:00:00	56	23.34	12.17
2019-04-10 00:00:00	0	17.78	8.11
2019-04-10 01:00:00	0	17.17	7.67
2019-04-10 02:00:00	0	17.09	7.42
2019-04-10 03:00:00	0	14.67	6.17
2019-04-10 04:00:00	0	13.34	5.75
2019-04-10 05:00:00	0	16	6.5
2019-04-10 06:00:00	0	13.25	5.84
2019-04-10 07:00:00	0	16.25	6.25
2019-04-10 08:00:00	0	18.92	8.58
2019-04-10 09:00:00	60	20.17	10.5
2019-04-10 10:00:00	114	22.83	13.42
2019-04-10 11:00:00	116	23.5	13.92
2019-04-10 12:00:00	206	25.75	18
2019-04-10 13:00:00	228	28.67	20.33
2019-04-10 14:00:00	232	27.67	20
2019-04-10 15:00:00	228	27.59	19.75
2019-04-10 16:00:00	232	24.83	19.08
2019-04-10 17:00:00	232	26.42	19.67
2019-04-10 18:00:00	228	28.92	20.34
2019-04-10 19:00:00	232	27.42	20
2019-04-10 20:00:00	228	29.17	20.59
2019-04-10 21:00:00	230	25.17	19.25
2019-04-10 22:00:00	116	22.34	13.92
2019-04-10 23:00:00	112	22.33	13.42
2019-04-11 00:00:00	0	19.67	8.67
2019-04-11 01:00:00	0	17.58	6.92
2019-04-11 02:00:00	0	14.75	6.25
2019-04-11 03:00:00	0	12.75	5.42
2019-04-11 04:00:00	0	14.17	5.92
2019-04-11 05:00:00	0	13.09	5.67
2019-04-11 06:00:00	0	14.17	6
2019-04-11 07:00:00	0	14.84	6.33
2019-04-11 08:00:00	60	18.67	10.25
2019-04-11 09:00:00	114	23.75	13.83
2019-04-11 10:00:00	118	23.17	14.25
2019-04-11 11:00:00	200	25.84	17.75
2019-04-11 12:00:00	232	27.67	20.34
2019-04-11 13:00:00	230	28.42	20.42
2019-04-11 14:00:00	230	28	20.34
2019-04-11 15:00:00	232	27.83	20.42
2019-04-11 16:00:00	228	26.83	19.58
2019-04-11 17:00:00	232	28	20.42
2019-04-11 18:00:00	232	28.83	20.5
2019-04-11 19:00:00	228	31	21.08
2019-04-11 20:00:00	232	28.5	20.59
2019-04-11 21:00:00	228	26.84	19.67
2019-04-11 22:00:00	144	23	15.25
2019-04-11 23:00:00	56	21.5	11.5
2019-04-12 00:00:00	0	20.67	9.45
2019-04-12 01:00:00	0	16.58	7
2019-04-12 02:00:00	0	16.09	6.92
2019-04-12 03:00:00	0	13.5	6.08
2019-04-12 04:00:00	0	12.92	5.58
2019-04-12 05:00:00	0	15	6.25
2019-04-12 06:00:00	0	15	6.5
2019-04-12 07:00:00	0	17.17	7.08
2019-04-12 08:00:00	60	19.84	11.09
2019-04-12 09:00:00	116	21.92	13.67
2019-04-12 10:00:00	172	25.67	16.67
2019-04-12 11:00:00	202	26.58	18.59
2019-04-12 12:00:00	228	27.67	19.75
2019-04-12 13:00:00	232	26.34	19.42
2019-04-12 14:00:00	232	26.67	19.83
2019-04-12 15:00:00	228	29.42	20.83
2019-04-12 16:00:00	232	27.84	20.33
2019-04-12 17:00:00	228	28.17	19.92
2019-04-12 18:00:00	232	26.59	19.84
2019-04-12 19:00:00	232	29.59	21
2019-04-12 20:00:00	228	30.17	20.75
2019-04-12 21:00:00	232	26.92	20
2019-04-12 22:00:00	142	22.17	14.92
2019-04-12 23:00:00	112	21	12.83
2019-04-13 00:00:00	0	21.44	9.44
2019-04-13 01:00:00	0	16.92	6.84
2019-04-13 02:00:00	0	14.83	6.17
2019-04-13 03:00:00	0	11.42	4.42
2019-04-13 04:00:00	0	12.67	5.09
2019-04-13 05:00:00	0	12.08	4.92
2019-04-13 06:00:00	0	13.08	5.25
2019-04-13 07:00:00	0	15.5	6.17
2019-04-13 08:00:00	2	18.33	8.09
2019-04-13 09:00:00	114	22.17	13.67
2019-04-13 10:00:00	116	23.67	14.34
2019-04-13 11:00:00	172	27.33	17
2019-04-13 12:00:00	204	27.25	18.75
2019-04-13 13:00:00	232	27.92	20.17
2019-04-13 14:00:00	228	29.5	20.75
2019-04-13 15:00:00	232	27.67	20.25
2019-04-13 16:00:00	228	28.92	20.59
2019-04-13 17:00:00	232	27.58	20.34
2019-04-13 18:00:00	232	26.92	20.17
2019-04-13 19:00:00	228	32.17	21.5
2019-04-13 20:00:00	232	29.09	20.92
2019-04-13 21:00:00	226	27.67	20
2019-04-13 22:00:00	116	24	14.83
2019-04-13 23:00:00	26	22.92	11.5
2019-04-14 00:00:00	0	21.55	10.11
2019-04-14 01:00:00	0	18.17	8.25
2019-04-14 02:00:00	0	16.33	6.83
2019-04-14 03:00:00	0	13.67	6.08
2019-04-14 04:00:00	0	13.17	5.58
2019-04-14 05:00:00	0	15.5	6.67
2019-04-14 06:00:00	0	14.17	6.08
2019-04-14 07:00:00	0	15.5	6.5
2019-04-14 08:00:00	0	18.83	8.42
2019-04-14 09:00:00	60	21.75	11.75
2019-04-14 10:00:00	114	24.67	14.42
2019-04-14 11:00:00	116	24.84	15.08
2019-04-14 12:00:00	172	28.17	18
2019-04-14 13:00:00	232	28.5	20.67
2019-04-14 14:00:00	262	28.67	21.5
2019-04-14 15:00:00	228	30.17	21.25
2019-04-14 16:00:00	232	26.75	19.83
2019-04-14 17:00:00	228	28.92	20.08
2019-04-14 18:00:00	232	28.25	20.5
2019-04-14 19:00:00	232	29.08	20.67
2019-04-14 20:00:00	228	30	20.67
2019-04-14 21:00:00	174	27.17	18.09
2019-04-14 22:00:00	114	26.59	15.67
2019-04-14 23:00:00	28	23.34	11.75
2019-04-15 00:00:00	0	22.22	10
2019-04-15 01:00:00	0	22.08	9.75
2019-04-15 02:00:00	0	16.08	7.17
2019-04-15 03:00:00	0	16	6.75
2019-04-15 04:00:00	0	16.33	6.58
2019-04-15 05:00:00	0	14.34	6.09
2019-04-15 06:00:00	0	15.67	6.5
2019-04-15 07:00:00	0	16.5	6.5
2019-04-15 08:00:00	0	19.34	8
2019-04-15 09:00:00	30	22.42	10.33
2019-04-15 10:00:00	116	23	14.17
2019-04-15 11:00:00	116	25.84	15.17
2019-04-15 12:00:00	116	27	15.09
2019-04-15 13:00:00	202	27.92	19.25
2019-04-15 14:00:00	226	29.5	20.5
2019-04-15 15:00:00	202	27.17	19
2019-04-15 16:00:00	146	27.34	17.17
2019-04-15 17:00:00	228	27	19.09
2019-04-15 18:00:00	232	28	20.5
2019-04-15 19:00:00	228	29	20.42
2019-04-15 20:00:00	202	28	19.42
2019-04-15 21:00:00	144	27.5	17.42
2019-04-15 22:00:00	114	26.17	15.42
2019-04-15 23:00:00	28	23.42	11.67
2019-04-16 00:00:00	0	22	10
2019-04-16 01:00:00	0	19.75	8.75
2019-04-16 02:00:00	0	16.58	7.67
2019-04-16 03:00:00	0	16.17	6.59
2019-04-16 04:00:00	0	14.5	6.25
2019-04-16 05:00:00	0	14	6.17
2019-04-16 06:00:00	0	15	6.5
2019-04-16 07:00:00	0	16.09	6.67
2019-04-16 08:00:00	0	18.33	7.33
2019-04-16 09:00:00	2	20.42	9.5
2019-04-16 10:00:00	116	23.25	13.83
2019-04-16 11:00:00	114	26.25	14.83
2019-04-16 12:00:00	116	25.75	15.17
2019-04-16 13:00:00	206	24.92	17.67
2019-04-16 14:00:00	226	29.09	20.59
2019-04-16 15:00:00	146	27.92	17.33
2019-04-16 16:00:00	168	27	17.08
2019-04-16 17:00:00	202	26.09	18.25
2019-04-16 18:00:00	206	27.5	18.67
2019-04-16 19:00:00	200	28.17	19.08
2019-04-16 20:00:00	202	27.92	19.25
2019-04-16 21:00:00	168	27.84	17.5
2019-04-16 22:00:00	116	24.84	14.92
2019-04-16 23:00:00	56	23.67	12.67
2019-04-17 00:00:00	0	19.89	9.11
2019-04-17 01:00:00	0	16.75	7.42
2019-04-17 02:00:00	0	19.5	7.84
2019-04-17 03:00:00	0	13.34	6.17
2019-04-17 04:00:00	0	14.42	6
2019-04-17 05:00:00	0	16.58	6.25
2019-04-17 06:00:00	0	13.92	5.75
2019-04-17 07:00:00	0	17	6.75
2019-04-17 08:00:00	0	20.34	8.67
2019-04-17 09:00:00	2	21.5	9.17
2019-04-17 10:00:00	84	22.92	12.58
2019-04-17 11:00:00	116	24.25	14.67
2019-04-17 12:00:00	146	27.42	16.75
2019-04-17 13:00:00	228	28.17	19.58
2019-04-17 14:00:00	232	28.5	20.42
2019-04-17 15:00:00	232	26.67	19.5
2019-04-17 16:00:00	226	21.67	16.92
2019-04-17 17:00:00	204	24.84	17
2019-04-17 18:00:00	228	23.59	17.75
2019-04-17 19:00:00	232	25.09	18.67
2019-04-17 20:00:00	230	24.92	18.08
2019-04-17 21:00:00	228	23.17	17.75
2019-04-17 22:00:00	116	21.84	13.33
2019-04-17 23:00:00	84	18.5	10.75
2019-04-18 00:00:00	0	15.56	7.33
2019-04-18 01:00:00	0	14.25	5.67
2019-04-18 02:00:00	0	16.83	7.08
2019-04-18 03:00:00	0	14.67	6.58
2019-04-18 04:00:00	0	12.67	5.42
2019-04-18 05:00:00	0	15.83	6.5
2019-04-18 06:00:00	0	13.58	5.84
2019-04-18 07:00:00	0	16.25	6.59
2019-04-18 08:00:00	30	19.58	9.84
2019-04-18 09:00:00	116	22.09	13.75
2019-04-18 10:00:00	114	25.34	14.92
2019-04-18 11:00:00	116	25	15.08
2019-04-18 12:00:00	202	28.83	19.34
2019-04-18 13:00:00	232	28.67	20.5
2019-04-18 14:00:00	232	28.17	20.42
2019-04-18 15:00:00	228	29.17	20.67
2019-04-18 16:00:00	232	26.67	19.75
2019-04-18 17:00:00	228	29.33	20.67
2019-04-18 18:00:00	232	29	20.75
2019-04-18 19:00:00	232	30.58	21.67
2019-04-18 20:00:00	228	31.25	21.33
2019-04-18 21:00:00	230	26.5	19.83
2019-04-18 22:00:00	115	24	14.42
2019-04-18 23:00:00	55	23.08	12.42
2019-04-19 00:00:00	0	22.89	10.33
2019-04-19 01:00:00	0	19	7.92
2019-04-19 02:00:00	0	15.25	6.5
2019-04-19 03:00:00	0	14.42	6.25
2019-04-19 04:00:00	0	15.42	6.34
2019-04-19 05:00:00	0	14.75	6.33
2019-04-19 06:00:00	0	16.75	6.42
2019-04-19 07:00:00	0	16.42	7
2019-04-19 08:00:00	32	19.92	10
2019-04-19 09:00:00	114	24.58	14.25
2019-04-19 10:00:00	116	25.5	15.33
2019-04-19 11:00:00	146	27.42	16.84
2019-04-19 12:00:00	202	28.25	18.84
2019-04-19 13:00:00	232	27.17	19.92
2019-04-19 14:00:00	232	27.84	20.42
2019-04-19 15:00:00	228	28.84	20.58
2019-04-19 16:00:00	232	27.84	20.33
2019-04-19 17:00:00	228	29	20.42
2019-04-19 18:00:00	232	27.42	20.25
2019-04-19 19:00:00	232	30.25	21.17
2019-04-19 20:00:00	228	30.33	20.67
2019-04-19 21:00:00	230	27.34	20.08
2019-04-19 22:00:00	114	24.42	14.42
2019-04-19 23:00:00	114	20.84	13.25
2019-04-20 00:00:00	0	22.11	9.56
2019-04-20 01:00:00	0	18.75	7.83
2019-04-20 02:00:00	0	14.92	6.33
2019-04-20 03:00:00	0	14.34	5.75
2019-04-20 04:00:00	0	12.59	5.42
2019-04-20 05:00:00	0	12.67	5.33
2019-04-20 06:00:00	0	14.17	5.92
2019-04-20 07:00:00	0	15.67	6.67
2019-04-20 08:00:00	0	18.75	8.42
2019-04-20 09:00:00	88	23.08	12.83
2019-04-20 10:00:00	116	23.67	14.08
2019-04-20 11:00:00	142	27.83	16.42
2019-04-20 12:00:00	176	26.84	17.83
2019-04-20 13:00:00	228	29.58	20.58
2019-04-20 14:00:00	232	28.5	20.59
2019-04-20 15:00:00	232	28.09	20.33
2019-04-20 16:00:00	228	29.17	20.67
2019-04-20 17:00:00	232	28.25	20.67
2019-04-20 18:00:00	228	29.5	20.67
2019-04-20 19:00:00	232	30.75	21.25
2019-04-20 20:00:00	232	29.92	21.25
2019-04-20 21:00:00	198	29.5	20
2019-04-20 22:00:00	116	24.67	15
2019-04-20 23:00:00	26	25.09	12
2019-04-21 00:00:00	0	21.78	10.33
2019-04-21 01:00:00	0	19.5	8.92
2019-04-21 02:00:00	0	17.67	7.59
2019-04-21 03:00:00	0	14.5	6.17
2019-04-21 04:00:00	0	15.67	6.42
2019-04-21 05:00:00	0	14	5.92
2019-04-21 06:00:00	0	16.83	6.25
2019-04-21 07:00:00	0	14.42	6.25
2019-04-21 08:00:00	0	18.67	7.92
2019-04-21 09:00:00	2	24	10.83
2019-04-21 10:00:00	116	23.25	14.5
2019-04-21 11:00:00	114	27.59	15.58
2019-04-21 12:00:00	146	27.25	17.09
2019-04-21 13:00:00	232	28.08	20.42
2019-04-21 14:00:00	228	30.92	21.17
2019-04-21 15:00:00	230	29	20.67
2019-04-21 16:00:00	145	29.5	17.75
2019-04-21 17:00:00	230	27.75	20
2019-04-21 18:00:00	204	28.59	19.92
2019-04-21 19:00:00	228	30.67	20.75
2019-04-21 20:00:00	226	30.42	21
2019-04-21 21:00:00	116	28.42	16.83
2019-04-21 22:00:00	86	26.5	14.17
2019-04-21 23:00:00	28	24.09	11.83
2019-04-22 00:00:00	0	22.44	10.22
2019-04-22 01:00:00	0	20.75	9.42
2019-04-22 02:00:00	0	17.5	7.83
2019-04-22 03:00:00	0	17.25	6.92
2019-04-22 04:00:00	0	15.75	6.84
2019-04-22 05:00:00	0	16.92	6.83
2019-04-22 06:00:00	0	15.08	6.5
2019-04-22 07:00:00	0	16	6.92
2019-04-22 08:00:00	0	21.08	9.08
2019-04-22 09:00:00	0	21.25	9.67
2019-04-22 10:00:00	87	24.75	14
2019-04-22 11:00:00	88	28	15.17
2019-04-22 12:00:00	116	25.92	15.67
2019-04-22 13:00:00	144	30.17	17.59
2019-04-22 14:00:00	202	29	19.42
2019-04-22 15:00:00	146	28.17	17.84
2019-04-22 16:00:00	114	29.25	17
2019-04-22 17:00:00	144	27.25	17.17
2019-04-22 18:00:00	172	30.17	18.67
2019-04-22 19:00:00	148	28.42	17.75
2019-04-22 20:00:00	172	28.42	18.67
2019-04-22 21:00:00	114	29	16.83
2019-04-22 22:00:00	114	25.5	15.17
2019-04-22 23:00:00	0	25.34	11.08
2019-04-23 00:00:00	0	20.67	10.22
2019-04-23 01:00:00	0	18.84	8.58
2019-04-23 02:00:00	0	19.75	8.42
2019-04-23 03:00:00	0	15.42	6.58
2019-04-23 04:00:00	0	16.25	6.42
2019-04-23 05:00:00	0	14.83	6.67
2019-04-23 06:00:00	0	14.08	6.08
2019-04-23 07:00:00	0	18.5	7.58
2019-04-23 08:00:00	0	17.33	7.67
2019-04-23 09:00:00	0	21.5	9.42
2019-04-23 10:00:00	30	24.33	12.25
2019-04-23 11:00:00	88	25.17	14.25
2019-04-23 12:00:00	116	26.17	15.83
2019-04-23 13:00:00	146	27.33	16.58
2019-04-23 14:00:00	200	28.42	19.09
2019-04-23 15:00:00	116	29.42	16.83
2019-04-23 16:00:00	114	27.67	15.83
2019-04-23 17:00:00	146	26.84	16.59
2019-04-23 18:00:00	144	29.17	17.42
2019-04-23 19:00:00	172	27.84	18.08
2019-04-23 20:00:00	174	28	18.58
2019-04-23 21:00:00	114	28.75	16.75
2019-04-23 22:00:00	116	25.25	15.08
2019-04-23 23:00:00	26	26.25	12.25
2019-04-24 00:00:00	0	20.11	9.56
2019-04-24 01:00:00	0	18.09	7.67
2019-04-24 02:00:00	0	19.5	8.34
2019-04-24 03:00:00	0	14.58	6.42
2019-04-24 04:00:00	0	17.25	6.58
2019-04-24 05:00:00	0	16.08	6.83
2019-04-24 06:00:00	0	15.25	6.5
2019-04-24 07:00:00	0	19.75	7.58
2019-04-24 08:00:00	0	21.25	9.5
2019-04-24 09:00:00	0	21.75	9.59
2019-04-24 10:00:00	0	23.5	10.5
2019-04-24 11:00:00	116	24.67	15.34
2019-04-24 12:00:00	116	27.84	15.92
2019-04-24 13:00:00	172	29.08	18.17
2019-04-24 14:00:00	232	28.34	20.34
2019-04-24 15:00:00	232	27	19.75
2019-04-24 16:00:00	227	24.5	18.5
2019-04-24 17:00:00	176	26.34	17.42
2019-04-24 18:00:00	228	27.25	19.75
2019-04-24 19:00:00	232	27.5	20.42
2019-04-24 20:00:00	232	27.5	20.34
2019-04-24 21:00:00	199	26.75	18.5
2019-04-24 22:00:00	116	24	14.58
2019-04-24 23:00:00	56	21	11.42
2019-04-25 00:00:00	0	18.67	8.22
2019-04-25 01:00:00	0	14.84	6.33
2019-04-25 02:00:00	0	17.34	7
2019-04-25 03:00:00	0	16.17	7.25
2019-04-25 04:00:00	0	13.75	6
2019-04-25 05:00:00	0	14.5	6.08
2019-04-25 06:00:00	0	16.67	6.59
2019-04-25 07:00:00	0	15.75	6.42
2019-04-25 08:00:00	2	19.58	8.67
2019-04-25 09:00:00	114	23.75	13.83
2019-04-25 10:00:00	116	23.75	14.25
2019-04-25 11:00:00	114	27.42	15.42
2019-04-25 12:00:00	174	27.67	18.42
2019-04-25 13:00:00	204	28.5	19.58
2019-04-25 14:00:00	228	29.25	20.75
2019-04-25 15:00:00	230	28.75	20.58
2019-04-25 16:00:00	206	27.67	19.67
2019-04-25 17:00:00	228	29.67	20.67
2019-04-25 18:00:00	232	28.17	20.42
2019-04-25 19:00:00	228	33	22.25
2019-04-25 20:00:00	232	30.09	21.08
2019-04-25 21:00:00	228	28.33	20.17
2019-04-25 22:00:00	116	24.5	15.33
2019-04-25 23:00:00	56	22.92	12.33
2019-04-26 00:00:00	0	23.56	10.78
2019-04-26 01:00:00	0	17.5	7.75
2019-04-26 02:00:00	0	17	6.75
2019-04-26 03:00:00	0	16	7.09
2019-04-26 04:00:00	0	13.75	6
2019-04-26 05:00:00	0	17.08	7.25
2019-04-26 06:00:00	0	15.17	6.5
2019-04-26 07:00:00	0	18.84	8.09
2019-04-26 08:00:00	2	20.34	9.09
2019-04-26 09:00:00	116	23.58	14.34
2019-04-26 10:00:00	114	27	15.42
2019-04-26 11:00:00	116	27.75	16.67
2019-04-26 12:00:00	172	28.75	18.17
2019-04-26 13:00:00	232	27.84	20.5
2019-04-26 14:00:00	174	28.5	18.58
2019-04-26 15:00:00	228	30.17	20.58
2019-04-26 16:00:00	232	28.5	20.33
2019-04-26 17:00:00	228	29.42	20.42
2019-04-26 18:00:00	232	27.84	20.5
2019-04-26 19:00:00	232	30.59	21
2019-04-26 20:00:00	228	30.92	21.17
2019-04-26 21:00:00	202	28.59	19.5
2019-04-26 22:00:00	114	26.5	15.42
2019-04-26 23:00:00	84	22	12.58
2019-04-27 00:00:00	0	22.89	9.55
2019-04-27 01:00:00	0	19.34	8.33
2019-04-27 02:00:00	0	16.42	7.33
2019-04-27 03:00:00	0	14.17	6.09
2019-04-27 04:00:00	0	14.75	6.34
2019-04-27 05:00:00	0	13.34	5.83
2019-04-27 06:00:00	0	14.42	5.92
2019-04-27 07:00:00	0	16.08	7.34
2019-04-27 08:00:00	0	19.34	8.5
2019-04-27 09:00:00	59	23.17	11.42
2019-04-27 10:00:00	116	24.17	14.33
2019-04-27 11:00:00	115	27.33	16.08
2019-04-27 12:00:00	145	28.92	17.59
2019-04-27 13:00:00	232	27.17	20
2019-04-27 14:00:00	228	30.5	21.08
2019-04-27 15:00:00	230	29.42	20.92
2019-04-27 16:00:00	202	28.25	19.84
2019-04-27 17:00:00	228	29.67	20.59
2019-04-27 18:00:00	232	28.58	20.58
2019-04-27 19:00:00	200	31.67	20.33
2019-04-27 20:00:00	204	31	21
2019-04-27 21:00:00	200	29	19.67
2019-04-27 22:00:00	114	27.25	15.83
2019-04-27 23:00:00	28	24.17	11.92
2019-04-28 00:00:00	0	25.33	11.11
2019-04-28 01:00:00	0	22.17	9.75
2019-04-28 02:00:00	0	18.25	7.92
2019-04-28 03:00:00	0	15.59	6.67
2019-04-28 04:00:00	0	16.25	6.42
2019-04-28 05:00:00	0	15.09	6.92
2019-04-28 06:00:00	0	16.09	6.59
2019-04-28 07:00:00	0	17.17	7.17
2019-04-28 08:00:00	0	19.75	8.33
2019-04-28 09:00:00	0	23.42	10.25
2019-04-28 10:00:00	58	23.67	12.92
2019-04-28 11:00:00	116	26.17	15.33
2019-04-28 12:00:00	114	28.92	16.75
2019-04-28 13:00:00	174	28.59	18.42
2019-04-28 14:00:00	202	29.34	20.17
2019-04-28 15:00:00	196	30.25	19.84
2019-04-28 16:00:00	116	28.67	16.92
2019-04-28 17:00:00	202	29.09	19.42
2019-04-28 18:00:00	146	29.75	18.33
2019-04-28 19:00:00	202	30	20
2019-04-28 20:00:00	198	31.58	20.42
2019-04-28 21:00:00	116	29.17	17.09
2019-04-28 22:00:00	84	25.83	14.83
2019-04-28 23:00:00	0	27.08	12.17
2019-04-29 00:00:00	0	23.89	10.89
2019-04-29 01:00:00	0	22.5	10.08
2019-04-29 02:00:00	0	18.67	8.58
2019-04-29 03:00:00	0	16.75	7.34
2019-04-29 04:00:00	0	18.17	7.58
2019-04-29 05:00:00	0	15.5	6.58
2019-04-29 06:00:00	0	15.67	6.75
2019-04-29 07:00:00	0	19.08	8.09
2019-04-29 08:00:00	0	18.75	8.42
2019-04-29 09:00:00	0	21.75	9.75
2019-04-29 10:00:00	27	26.5	12.42
2019-04-29 11:00:00	60	26.34	13.92
2019-04-29 12:00:00	116	26.84	15.59
2019-04-29 13:00:00	114	29.59	16.83
2019-04-29 14:00:00	146	29.17	17.58
2019-04-29 15:00:00	114	30.34	17.08
2019-04-29 16:00:00	116	28.25	16.75
2019-04-29 17:00:00	116	27.59	16.25
2019-04-29 18:00:00	114	30.92	17.08
2019-04-29 19:00:00	116	28.75	16.92
2019-04-29 20:00:00	144	30.42	18.17
2019-04-29 21:00:00	116	27.58	16.34
2019-04-29 22:00:00	56	27	14.34
2019-04-29 23:00:00	0	25.67	11.33
2019-04-30 00:00:00	0	25.45	11.67
2019-04-30 01:00:00	0	21.92	9.67
2019-04-30 02:00:00	0	18.25	8.42
2019-04-30 03:00:00	0	15.83	6.67
2019-04-30 04:00:00	0	17.17	7
2019-04-30 05:00:00	0	14.67	6.25
2019-04-30 06:00:00	0	17.08	6.67
2019-04-30 07:00:00	0	16.67	7.09
2019-04-30 08:00:00	0	17.25	7.58
2019-04-30 09:00:00	0	23.08	9.92
2019-04-30 10:00:00	0	23.75	10.75
2019-04-30 11:00:00	32	24.92	12.09
2019-04-30 12:00:00	114	28.17	16.42
2019-04-30 13:00:00	116	26	15.75
2019-04-30 14:00:00	144	29.75	17.42
2019-04-30 15:00:00	116	30.17	17.33
2019-04-30 16:00:00	116	27.42	16.42
2019-04-30 17:00:00	114	29.25	16.92
2019-04-30 18:00:00	116	28.25	16.67
2019-04-30 19:00:00	114	29.25	16.92
2019-04-30 20:00:00	146	28.75	17.83
2019-04-30 21:00:00	116	27.83	16.5
2019-04-30 22:00:00	84	27.75	15.25
2019-04-30 23:00:00	28	24.92	12.33
2019-05-01 00:00:00	0	23.56	10.89

## Sheet: PM 09170 021
Data/Hora	Intensidade(carros/hora)	Ocupacao(%)	Carga(%)
2019-04-01 00:00:00	160	0	5.89
2019-04-01 01:00:00	74	0	2.08
2019-04-01 02:00:00	56	0	1.42
2019-04-01 03:00:00	43	0	1
2019-04-01 04:00:00	58	0	1.42
2019-04-01 05:00:00	195	0.33	6.75
2019-04-01 06:00:00	1236	7	49.92
2019-04-01 07:00:00	1845	12.83	82.67
2019-04-01 08:00:00	1786	17.08	81.08
2019-04-01 09:00:00	1647	13.58	73.5
2019-04-01 10:00:00	1566	11.92	70.67
2019-04-01 11:00:00	1408	9.67	63.17
2019-04-01 12:00:00	1522	11.09	67.42
2019-04-01 13:00:00	1636	12.84	72.59
2019-04-01 14:00:00	1598	12.5	72
2019-04-01 15:00:00	1439	10.5	64
2019-04-01 16:00:00	1472	11.33	65.33
2019-04-01 17:00:00	1471	10.83	65.75
2019-04-01 18:00:00	1462	10.58	65.25
2019-04-01 19:00:00	1302	8.67	59.25
2019-04-01 20:00:00	853	5.58	38.33
2019-04-01 21:00:00	599	3	25.58
2019-04-01 22:00:00	533	2.58	22.83
2019-04-01 23:00:00	250	0.75	10.67
2019-04-02 00:00:00	108	0	3.89
2019-04-02 01:00:00	51	0	1.33
2019-04-02 02:00:00	28	0	0.33
2019-04-02 03:00:00	15	0	0
2019-04-02 04:00:00	43	0	0.75
2019-04-02 05:00:00	156	0.17	5.42
2019-04-02 06:00:00	1222	7.92	48.83
2019-04-02 07:00:00	1887	13	85.42
2019-04-02 08:00:00	1795	12.75	80.42
2019-04-02 09:00:00	1697	13.5	76.09
2019-04-02 10:00:00	1525	11.25	69.09
2019-04-02 11:00:00	1414	9.75	62.5
2019-04-02 12:00:00	1516	10.25	68
2019-04-02 13:00:00	1720	14	75.59
2019-04-02 14:00:00	1579	11.92	71.25
2019-04-02 15:00:00	1501	10.84	67.58
2019-04-02 16:00:00	1453	10.84	64.75
2019-04-02 17:00:00	1521	10.59	67.25
2019-04-02 18:00:00	1493	10.09	66.5
2019-04-02 19:00:00	1355	8.84	61.17
2019-04-02 20:00:00	988	6.25	45.08
2019-04-02 21:00:00	698	3.59	30.25
2019-04-02 22:00:00	607	3.09	26.25
2019-04-02 23:00:00	306	1	13.17
2019-04-03 00:00:00	145	0	5.33
2019-04-03 01:00:00	71	0	2.08
2019-04-03 02:00:00	21	0	0.42
2019-04-03 03:00:00	40	0	0.67
2019-04-03 04:00:00	57	0	1.58
2019-04-03 05:00:00	201	0.33	7.17
2019-04-03 06:00:00	1202	6.92	48.83
2019-04-03 07:00:00	1904	12.42	84.92
2019-04-03 08:00:00	1825	15	82.67
2019-04-03 09:00:00	1602	18.83	72.58
2019-04-03 10:00:00	1564	12.42	70.92
2019-04-03 11:00:00	1450	10.09	64.58
2019-04-03 12:00:00	1544	10.5	67.5
2019-04-03 13:00:00	1638	13.58	73.42
2019-04-03 14:00:00	1551	11.17	69.92
2019-04-03 15:00:00	1441	10.08	63.84
2019-04-03 16:00:00	1561	11.17	69.67
2019-04-03 17:00:00	1534	10.67	67.5
2019-04-03 18:00:00	1532	10.42	69.5
2019-04-03 19:00:00	1322	8.67	59.34
2019-04-03 20:00:00	884	5.34	40.09
2019-04-03 21:00:00	708	3.83	30.25
2019-04-03 22:00:00	582	4.75	25.75
2019-04-03 23:00:00	361	1.42	15.59
2019-04-04 00:00:00	192	0.11	8.11
2019-04-04 01:00:00	99	0	3.42
2019-04-04 02:00:00	36	0	0.75
2019-04-04 03:00:00	32	0	0.33
2019-04-04 04:00:00	46	0	1
2019-04-04 05:00:00	198	0.58	6.75
2019-04-04 06:00:00	1201	7	48.84
2019-04-04 07:00:00	1834	11.92	82.92
2019-04-04 08:00:00	1542	9.09	68.59
2019-04-04 09:00:00	1425	9.25	63.75
2019-04-04 10:00:00	1421	10.17	64.33
2019-04-04 11:00:00	1412	10.17	61.42
2019-04-04 12:00:00	1578	11.5	69.83
2019-04-04 13:00:00	1685	11.5	75.5
2019-04-04 14:00:00	1545	10.92	69.17
2019-04-04 15:00:00	1569	12	70
2019-04-04 16:00:00	1502	11.17	67.42
2019-04-04 17:00:00	1551	10.42	68.67
2019-04-04 18:00:00	1532	10.42	68.17
2019-04-04 19:00:00	1424	9.58	64.84
2019-04-04 20:00:00	1032	6.67	46.58
2019-04-04 21:00:00	777	4.5	33.83
2019-04-04 22:00:00	720	3.92	31.5
2019-04-04 23:00:00	419	1.75	17.83
2019-04-05 00:00:00	235	0.33	9.44
2019-04-05 01:00:00	135	0	5.08
2019-04-05 02:00:00	85	0	2.75
2019-04-05 03:00:00	82	0	2.33
2019-04-05 04:00:00	72	0	2.17
2019-04-05 05:00:00	194	0.33	6.75
2019-04-05 06:00:00	1216	7.25	49.42
2019-04-05 07:00:00	1864	13.84	84.09
2019-04-05 08:00:00	1713	11.5	77
2019-04-05 09:00:00	1717	13.83	76.09
2019-04-05 10:00:00	1589	18.25	72.33
2019-04-05 11:00:00	1553	11	69.33
2019-04-05 12:00:00	1526	10.83	68.67
2019-04-05 13:00:00	1740	14.09	76.59
2019-04-05 14:00:00	1588	11.42	72.25
2019-04-05 15:00:00	1566	11.42	69.25
2019-04-05 16:00:00	1597	11.5	72
2019-04-05 17:00:00	1534	10.42	68.42
2019-04-05 18:00:00	1491	10.08	66.08
2019-04-05 19:00:00	1487	10.08	66.33
2019-04-05 20:00:00	1186	8.09	54.75
2019-04-05 21:00:00	933	5.83	41.09
2019-04-05 22:00:00	823	5.08	36.08
2019-04-05 23:00:00	600	3.17	25.58
2019-04-06 00:00:00	512	2.56	21.89
2019-04-06 01:00:00	326	1.25	13.58
2019-04-06 02:00:00	200	0.25	8.09
2019-04-06 03:00:00	137	0	4.83
2019-04-06 04:00:00	134	0	4.92
2019-04-06 05:00:00	224	0.33	8.33
2019-04-06 06:00:00	519	2.25	20
2019-04-06 07:00:00	969	5.58	40.83
2019-04-06 08:00:00	1266	7.75	55.25
2019-04-06 09:00:00	1419	8.59	63.17
2019-04-06 10:00:00	1496	9.92	66.67
2019-04-06 11:00:00	1480	9.25	65.67
2019-04-06 12:00:00	1494	9.67	66.25
2019-04-06 13:00:00	1371	8.5	61.58
2019-04-06 14:00:00	1200	7.08	53.33
2019-04-06 15:00:00	1133	6.84	50.67
2019-04-06 16:00:00	1221	7.5	53.75
2019-04-06 17:00:00	1267	8.17	55.75
2019-04-06 18:00:00	1340	9.08	59
2019-04-06 19:00:00	1293	9	58
2019-04-06 20:00:00	1069	6.67	47.42
2019-04-06 21:00:00	903	5.58	40
2019-04-06 22:00:00	821	5.17	36
2019-04-06 23:00:00	665	3.75	28.08
2019-04-07 00:00:00	648	3.55	26.89
2019-04-07 01:00:00	411	1.75	17.83
2019-04-07 02:00:00	282	0.84	11.58
2019-04-07 03:00:00	195	0.08	7.75
2019-04-07 04:00:00	208	0.08	8
2019-04-07 05:00:00	233	0.58	9.33
2019-04-07 06:00:00	411	1.67	16.42
2019-04-07 07:00:00	524	2.17	21.67
2019-04-07 08:00:00	607	2.84	25.5
2019-04-07 09:00:00	766	4.08	32.33
2019-04-07 10:00:00	904	5.42	38.59
2019-04-07 11:00:00	1027	6.25	44.83
2019-04-07 12:00:00	1212	7.5	53.83
2019-04-07 13:00:00	1146	6.83	50.67
2019-04-07 14:00:00	938	5.5	41.42
2019-04-07 15:00:00	982	5.59	42.17
2019-04-07 16:00:00	987	5.83	43.08
2019-04-07 17:00:00	1144	7.5	50.09
2019-04-07 18:00:00	1250	8.92	55.08
2019-04-07 19:00:00	1140	7.5	51.5
2019-04-07 20:00:00	837	4.92	37.17
2019-04-07 21:00:00	615	3.25	26.83
2019-04-07 22:00:00	394	1.67	16.75
2019-04-07 23:00:00	240	0.75	10
2019-04-08 00:00:00	159	0	5.89
2019-04-08 01:00:00	88	0	2.75
2019-04-08 02:00:00	58	0	1.33
2019-04-08 03:00:00	39	0	0.83
2019-04-08 04:00:00	46	0	0.75
2019-04-08 05:00:00	214	0.5	7.59
2019-04-08 06:00:00	1252	7.25	51.08
2019-04-08 07:00:00	1897	12.42	84.67
2019-04-08 08:00:00	1769	12.67	80.09
2019-04-08 09:00:00	1566	15.84	70.33
2019-04-08 10:00:00	1546	12.58	69.75
2019-04-08 11:00:00	1397	9.34	62.09
2019-04-08 12:00:00	1580	10.92	69.59
2019-04-08 13:00:00	1643	13.17	73.5
2019-04-08 14:00:00	1578	11.83	71.08
2019-04-08 15:00:00	1482	10.67	66.25
2019-04-08 16:00:00	1549	11.5	69.09
2019-04-08 17:00:00	1595	10.83	71.17
2019-04-08 18:00:00	1518	10.5	67.84
2019-04-08 19:00:00	1289	8.34	58.75
2019-04-08 20:00:00	833	5.58	37.42
2019-04-08 21:00:00	650	3.92	28.17
2019-04-08 22:00:00	537	2.75	23.58
2019-04-08 23:00:00	233	0.42	9.5
2019-04-09 00:00:00	123	0	4.56
2019-04-09 01:00:00	61	0	1.42
2019-04-09 02:00:00	41	0	0.92
2019-04-09 03:00:00	24	0	0.42
2019-04-09 04:00:00	57	0.08	1.17
2019-04-09 05:00:00	198	0.33	7.17
2019-04-09 06:00:00	1209	6.92	49.17
2019-04-09 07:00:00	1909	13.42	85
2019-04-09 08:00:00	1755	16.75	80.08
2019-04-09 09:00:00	1681	16.67	75.09
2019-04-09 10:00:00	1448	10.17	66.25
2019-04-09 11:00:00	1440	10.34	63.25
2019-04-09 12:00:00	1576	11.42	69.59
2019-04-09 13:00:00	1692	12.34	75.67
2019-04-09 14:00:00	1628	11.67	73.42
2019-04-09 15:00:00	1532	11	67.84
2019-04-09 16:00:00	1485	10.58	66.5
2019-04-09 17:00:00	1507	10.09	67.5
2019-04-09 18:00:00	1543	10.5	68.42
2019-04-09 19:00:00	1354	9.09	61.59
2019-04-09 20:00:00	1003	6.92	45.5
2019-04-09 21:00:00	677	3.5	29.5
2019-04-09 22:00:00	608	2.92	26.25
2019-04-09 23:00:00	321	1.08	13.92
2019-04-10 00:00:00	197	0.22	7.78
2019-04-10 01:00:00	74	0	2.42
2019-04-10 02:00:00	33	0	0.5
2019-04-10 03:00:00	25	0	0.08
2019-04-10 04:00:00	57	0	1.25
2019-04-10 05:00:00	194	0.25	6.67
2019-04-10 06:00:00	1160	6.67	46.58
2019-04-10 07:00:00	1875	13.17	84.09
2019-04-10 08:00:00	1816	12.58	81.75
2019-04-10 09:00:00	1688	15.75	76.17
2019-04-10 10:00:00	1574	11.5	70.08
2019-04-10 11:00:00	1387	9.75	62.67
2019-04-10 12:00:00	1532	10.25	67.5
2019-04-10 13:00:00	1679	13.67	75.34
2019-04-10 14:00:00	1594	11.83	71.25
2019-04-10 15:00:00	1536	11.33	69.33
2019-04-10 16:00:00	1583	11.34	69.75
2019-04-10 17:00:00	1488	9.83	66.58
2019-04-10 18:00:00	1501	10.17	66.83
2019-04-10 19:00:00	1357	8.92	61.75
2019-04-10 20:00:00	880	5.67	39.25
2019-04-10 21:00:00	659	3.42	28.67
2019-04-10 22:00:00	626	3.42	26.58
2019-04-10 23:00:00	306	1.17	13.5
2019-04-11 00:00:00	205	0.11	8
2019-04-11 01:00:00	73	0	2.5
2019-04-11 02:00:00	37	0	0.75
2019-04-11 03:00:00	40	0	0.75
2019-04-11 04:00:00	61	0	1.5
2019-04-11 05:00:00	201	0.33	7.17
2019-04-11 06:00:00	1191	7.17	47.84
2019-04-11 07:00:00	1887	12.83	85.09
2019-04-11 08:00:00	1714	12.25	76.84
2019-04-11 09:00:00	1618	19.58	73.33
2019-04-11 10:00:00	1582	15.17	71.5
2019-04-11 11:00:00	1415	9.5	63.25
2019-04-11 12:00:00	1515	10.34	67.25
2019-04-11 13:00:00	1630	11.17	71.67
2019-04-11 14:00:00	1644	17.33	74.33
2019-04-11 15:00:00	1479	10.25	65.84
2019-04-11 16:00:00	1582	11.25	70.83
2019-04-11 17:00:00	1513	10.17	68.17
2019-04-11 18:00:00	1453	9.5	64
2019-04-11 19:00:00	1524	10.42	68.42
2019-04-11 20:00:00	1159	7.58	52.67
2019-04-11 21:00:00	770	4.5	34.34
2019-04-11 22:00:00	662	3.83	29.09
2019-04-11 23:00:00	407	1.67	17.5
2019-04-12 00:00:00	259	0.44	10.11
2019-04-12 01:00:00	121	0	4.59
2019-04-12 02:00:00	76	0	2.17
2019-04-12 03:00:00	68	0	2
2019-04-12 04:00:00	74	0	2.08
2019-04-12 05:00:00	209	0.33	7.5
2019-04-12 06:00:00	1215	7	49.09
2019-04-12 07:00:00	1731	22.83	79.5
2019-04-12 08:00:00	1761	12.08	78.25
2019-04-12 09:00:00	1639	21.92	75.09
2019-04-12 10:00:00	1629	15.75	73.25
2019-04-12 11:00:00	1578	11.67	71
2019-04-12 12:00:00	1611	10.83	71.42
2019-04-12 13:00:00	1647	11.58	72.92
2019-04-12 14:00:00	1498	13.42	68.5
2019-04-12 15:00:00	1552	11.59	69.25
2019-04-12 16:00:00	1636	11.83	72.83
2019-04-12 17:00:00	1469	9.83	65.92
2019-04-12 18:00:00	1402	13	62.92
2019-04-12 19:00:00	1432	9.5	64.5
2019-04-12 20:00:00	1192	8	53.92
2019-04-12 21:00:00	883	5.34	38.84
2019-04-12 22:00:00	727	4	31.5
2019-04-12 23:00:00	597	3.42	26.17
2019-04-13 00:00:00	495	2.44	20.22
2019-04-13 01:00:00	326	1.17	13.84
2019-04-13 02:00:00	196	0.34	7.75
2019-04-13 03:00:00	149	0	5.42
2019-04-13 04:00:00	141	0.08	5.17
2019-04-13 05:00:00	224	0.5	8.33
2019-04-13 06:00:00	549	2.42	21.92
2019-04-13 07:00:00	999	5.59	42.67
2019-04-13 08:00:00	1323	8.25	57.08
2019-04-13 09:00:00	1391	9	62.33
2019-04-13 10:00:00	1406	9	61.75
2019-04-13 11:00:00	1514	10.25	67.08
2019-04-13 12:00:00	1501	10.58	67.25
2019-04-13 13:00:00	1381	9	61.42
2019-04-13 14:00:00	1208	7.58	53.17
2019-04-13 15:00:00	1087	6.84	48.92
2019-04-13 16:00:00	1199	7.92	52.67
2019-04-13 17:00:00	1287	8.92	57
2019-04-13 18:00:00	1351	9.67	59.58
2019-04-13 19:00:00	1325	9.58	59.42
2019-04-13 20:00:00	1244	8.75	55.08
2019-04-13 21:00:00	1007	6.67	45.92
2019-04-13 22:00:00	855	5.25	36.92
2019-04-13 23:00:00	687	3.92	29.58
2019-04-14 00:00:00	637	3.44	26.78
2019-04-14 01:00:00	385	1.42	16.84
2019-04-14 02:00:00	243	0.58	10
2019-04-14 03:00:00	193	0.25	7.34
2019-04-14 04:00:00	155	0.08	6.17
2019-04-14 05:00:00	178	0.25	6.42
2019-04-14 06:00:00	315	1.09	12.25
2019-04-14 07:00:00	463	1.84	19
2019-04-14 08:00:00	572	2.75	24
2019-04-14 09:00:00	737	4.09	31.5
2019-04-14 10:00:00	895	5.17	38.25
2019-04-14 11:00:00	1025	6.42	44.17
2019-04-14 12:00:00	1199	7.67	52.92
2019-04-14 13:00:00	1168	7.34	51.92
2019-04-14 14:00:00	954	5.5	41.92
2019-04-14 15:00:00	1008	6.17	43.83
2019-04-14 16:00:00	1010	6.75	44.67
2019-04-14 17:00:00	936	6.25	41.42
2019-04-14 18:00:00	1169	8.25	50.59
2019-04-14 19:00:00	1094	7.33	49.42
2019-04-14 20:00:00	828	5.08	35.67
2019-04-14 21:00:00	590	3.25	25.92
2019-04-14 22:00:00	334	1.42	14.5
2019-04-14 23:00:00	273	0.83	11.17
2019-04-15 00:00:00	177	0.11	6.66
2019-04-15 01:00:00	89	0	2.75
2019-04-15 02:00:00	53	0	1.42
2019-04-15 03:00:00	40	0	0.75
2019-04-15 04:00:00	51	0	1
2019-04-15 05:00:00	222	0.58	8.09
2019-04-15 06:00:00	1193	7.25	48.33
2019-04-15 07:00:00	1891	13.25	84.58
2019-04-15 08:00:00	1795	12.75	80.83
2019-04-15 09:00:00	1676	14.67	75.67
2019-04-15 10:00:00	1497	10.84	67.58
2019-04-15 11:00:00	1376	8.92	61.17
2019-04-15 12:00:00	1500	10.17	65.92
2019-04-15 13:00:00	1644	13.5	73
2019-04-15 14:00:00	1584	11.42	70.58
2019-04-15 15:00:00	1376	9.92	62.67
2019-04-15 16:00:00	1423	11.08	62.83
2019-04-15 17:00:00	1446	10.08	64
2019-04-15 18:00:00	1345	9.25	61.25
2019-04-15 19:00:00	1178	7.75	51.75
2019-04-15 20:00:00	954	5.83	43.17
2019-04-15 21:00:00	632	3.25	27.5
2019-04-15 22:00:00	510	2.5	22.42
2019-04-15 23:00:00	221	0.67	9.25
2019-04-16 00:00:00	137	0	5.22
2019-04-16 01:00:00	50	0	1.25
2019-04-16 02:00:00	32	0	0.58
2019-04-16 03:00:00	17	0	0
2019-04-16 04:00:00	44	0	0.75
2019-04-16 05:00:00	207	0.5	7.25
2019-04-16 06:00:00	1218	7.42	49
2019-04-16 07:00:00	1838	12.17	82.59
2019-04-16 08:00:00	1652	11.42	74.42
2019-04-16 09:00:00	1457	21.25	67.42
2019-04-16 10:00:00	1368	18	62.42
2019-04-16 11:00:00	1484	11.17	66.08
2019-04-16 12:00:00	1540	11.5	68.09
2019-04-16 13:00:00	1650	12.34	74.17
2019-04-16 14:00:00	1592	11.58	72.42
2019-04-16 15:00:00	1483	10.92	64.92
2019-04-16 16:00:00	1541	11.42	68.83
2019-04-16 17:00:00	1589	11.42	71.25
2019-04-16 18:00:00	1492	10.58	66.5
2019-04-16 19:00:00	1312	9.08	58.92
2019-04-16 20:00:00	993	6.42	45.25
2019-04-16 21:00:00	716	4	31
2019-04-16 22:00:00	549	2.83	24.25
2019-04-16 23:00:00	315	1.08	13.34
2019-04-17 00:00:00	193	0.45	7.67
2019-04-17 01:00:00	100	0	3.33
2019-04-17 02:00:00	46	0	1.08
2019-04-17 03:00:00	25	0	0.25
2019-04-17 04:00:00	59	0	1.42
2019-04-17 05:00:00	202	0.5	7.25
2019-04-17 06:00:00	1156	7.25	46.08
2019-04-17 07:00:00	1834	12.34	82.67
2019-04-17 08:00:00	1777	12.83	79.75
2019-04-17 09:00:00	1748	15.92	78.5
2019-04-17 10:00:00	1506	13.25	68
2019-04-17 11:00:00	1429	11	63.92
2019-04-17 12:00:00	1577	11.25	70.58
2019-04-17 13:00:00	1591	11	70.58
2019-04-17 14:00:00	1634	12.42	72.75
2019-04-17 15:00:00	1402	10.75	63.84
2019-04-17 16:00:00	1382	9.67	63.67
2019-04-17 17:00:00	1420	9.42	65.92
2019-04-17 18:00:00	1368	8.42	65
2019-04-17 19:00:00	1358	7.92	63.58
2019-04-17 20:00:00	880	5	42.09
2019-04-17 21:00:00	638	1.92	29.42
2019-04-17 22:00:00	548	1	23.75
2019-04-17 23:00:00	310	0.67	13.84
2019-04-18 00:00:00	192	0	8.33
2019-04-18 01:00:00	121	0	4.59
2019-04-18 02:00:00	103	0	3.17
2019-04-18 03:00:00	78	0	2.59
2019-04-18 04:00:00	78	0	2.25
2019-04-18 05:00:00	184	0.33	6.75
2019-04-18 06:00:00	854	4.42	34.17
2019-04-18 07:00:00	1642	10.67	71.25
2019-04-18 08:00:00	1749	11.75	78.75
2019-04-18 09:00:00	1653	13.5	74.67
2019-04-18 10:00:00	1588	12.17	70.92
2019-04-18 11:00:00	1525	12.17	68.67
2019-04-18 12:00:00	1565	10.67	70.33
2019-04-18 13:00:00	1525	10.17	67.5
2019-04-18 14:00:00	1527	10.25	68.17
2019-04-18 15:00:00	1618	12.17	71.83
2019-04-18 16:00:00	1518	10.83	68.25
2019-04-18 17:00:00	1516	10.09	67.5
2019-04-18 18:00:00	1542	10.75	68.75
2019-04-18 19:00:00	1301	8.42	58
2019-04-18 20:00:00	1004	6.5	45.75
2019-04-18 21:00:00	798	4.75	34.5
2019-04-18 22:00:00	655	3.58	28.42
2019-04-18 23:00:00	529	2.5	22.84
2019-04-19 00:00:00	351	1.22	14.67
2019-04-19 01:00:00	231	0.5	9.67
2019-04-19 02:00:00	163	0	6.25
2019-04-19 03:00:00	125	0	4.17
2019-04-19 04:00:00	119	0	4
2019-04-19 05:00:00	191	0.17	7
2019-04-19 06:00:00	381	1.33	15.25
2019-04-19 07:00:00	562	2.59	24
2019-04-19 08:00:00	422	1.58	17.25
2019-04-19 09:00:00	538	2.84	22
2019-04-19 10:00:00	661	3.59	27.92
2019-04-19 11:00:00	770	4.09	32.17
2019-04-19 12:00:00	863	4.67	37.58
2019-04-19 13:00:00	763	4	33.25
2019-04-19 14:00:00	621	2.92	26.5
2019-04-19 15:00:00	575	2.67	25
2019-04-19 16:00:00	608	3.09	25.5
2019-04-19 17:00:00	712	3.84	30.5
2019-04-19 18:00:00	846	4.67	36.09
2019-04-19 19:00:00	823	4.83	36.25
2019-04-19 20:00:00	643	3.5	28
2019-04-19 21:00:00	507	2.67	21.5
2019-04-19 22:00:00	357	1.58	15.17
2019-04-19 23:00:00	317	1.08	13.25
2019-04-20 00:00:00	284	0.56	11.34
2019-04-20 01:00:00	128	0	4.92
2019-04-20 02:00:00	102	0	3.34
2019-04-20 03:00:00	76	0	2.25
2019-04-20 04:00:00	72	0	1.83
2019-04-20 05:00:00	122	0	4.08
2019-04-20 06:00:00	329	0.92	12.42
2019-04-20 07:00:00	543	2.58	22.5
2019-04-20 08:00:00	668	3.58	27.92
2019-04-20 09:00:00	914	5.25	39
2019-04-20 10:00:00	1035	6.08	45.58
2019-04-20 11:00:00	1098	6.42	47.92
2019-04-20 12:00:00	1142	6.59	49.67
2019-04-20 13:00:00	1118	6.33	49.25
2019-04-20 14:00:00	1003	5.42	43.83
2019-04-20 15:00:00	966	5.34	42.84
2019-04-20 16:00:00	787	4	34.5
2019-04-20 17:00:00	715	4	31
2019-04-20 18:00:00	835	4.67	35.33
2019-04-20 19:00:00	965	5.92	42.08
2019-04-20 20:00:00	743	4.17	32.92
2019-04-20 21:00:00	683	3.58	29.5
2019-04-20 22:00:00	598	3.17	25.84
2019-04-20 23:00:00	438	1.83	18.5
2019-04-21 00:00:00	388	1.44	16
2019-04-21 01:00:00	244	0.5	10.33
2019-04-21 02:00:00	154	0.08	5.83
2019-04-21 03:00:00	120	0	4.58
2019-04-21 04:00:00	124	0	4.34
2019-04-21 05:00:00	139	0.08	5.08
2019-04-21 06:00:00	324	0.92	12.92
2019-04-21 07:00:00	330	1.17	13.67
2019-04-21 08:00:00	397	1.58	15.92
2019-04-21 09:00:00	628	3.25	25.92
2019-04-21 10:00:00	848	4.84	36.17
2019-04-21 11:00:00	1074	6.75	46.75
2019-04-21 12:00:00	1271	8.25	56.09
2019-04-21 13:00:00	1212	7.17	54.08
2019-04-21 14:00:00	934	5.42	41.25
2019-04-21 15:00:00	1022	6.58	44.5
2019-04-21 16:00:00	1049	7.08	46.17
2019-04-21 17:00:00	1177	8.42	51.92
2019-04-21 18:00:00	1203	8.67	53
2019-04-21 19:00:00	1132	7.59	50.84
2019-04-21 20:00:00	929	5.84	40.58
2019-04-21 21:00:00	800	4.92	35.84
2019-04-21 22:00:00	516	2.59	22.25
2019-04-21 23:00:00	284	0.75	12
2019-04-22 00:00:00	195	0.11	8
2019-04-22 01:00:00	114	0	3.92
2019-04-22 02:00:00	56	0	1.75
2019-04-22 03:00:00	54	0	1.33
2019-04-22 04:00:00	90	0.25	3
2019-04-22 05:00:00	249	0.58	9.17
2019-04-22 06:00:00	1217	6.84	49.67
2019-04-22 07:00:00	1873	12.17	83.5
2019-04-22 08:00:00	1807	12.92	81.58
2019-04-22 09:00:00	1713	13.42	76.42
2019-04-22 10:00:00	1522	11.59	67.92
2019-04-22 11:00:00	1430	9.42	64.67
2019-04-22 12:00:00	1537	11.75	67.5
2019-04-22 13:00:00	1630	11.25	73.25
2019-04-22 14:00:00	1491	13.58	67.17
2019-04-22 15:00:00	1520	11.08	67.42
2019-04-22 16:00:00	1519	10.67	67.59
2019-04-22 17:00:00	1572	11.08	70.25
2019-04-22 18:00:00	1370	8.58	61.33
2019-04-22 19:00:00	1231	7.67	54.67
2019-04-22 20:00:00	1099	7.17	49.59
2019-04-22 21:00:00	645	3.33	28.67
2019-04-22 22:00:00	548	2.67	23.59
2019-04-22 23:00:00	226	0.42	9.67
2019-04-23 00:00:00	119	0	4.33
2019-04-23 01:00:00	65	0	2
2019-04-23 02:00:00	36	0	0.58
2019-04-23 03:00:00	20	0	0.08
2019-04-23 04:00:00	34	0	0.83
2019-04-23 05:00:00	190	0.34	6.83
2019-04-23 06:00:00	1200	6.92	47.92
2019-04-23 07:00:00	1861	16	84.17
2019-04-23 08:00:00	1728	11.59	78.33
2019-04-23 09:00:00	1496	22.34	69.67
2019-04-23 10:00:00	1599	16.08	71.5
2019-04-23 11:00:00	1392	9.33	62.08
2019-04-23 12:00:00	1559	10.75	68.92
2019-04-23 13:00:00	1642	12.08	72.58
2019-04-23 14:00:00	1544	10.75	69.83
2019-04-23 15:00:00	1506	10.67	66.83
2019-04-23 16:00:00	1509	10.42	67.33
2019-04-23 17:00:00	1560	11	69.5
2019-04-23 18:00:00	1548	10.5	68.5
2019-04-23 19:00:00	1227	8.08	56.25
2019-04-23 20:00:00	938	5.67	42.08
2019-04-23 21:00:00	667	3.67	28.84
2019-04-23 22:00:00	595	3	26.09
2019-04-23 23:00:00	300	0.84	12.59
2019-04-24 00:00:00	184	0.11	7.33
2019-04-24 01:00:00	61	0	1.83
2019-04-24 02:00:00	46	0	1
2019-04-24 03:00:00	33	0	0.42
2019-04-24 04:00:00	72	0	1.83
2019-04-24 05:00:00	209	0.42	7.25
2019-04-24 06:00:00	1129	6.5	45.67
2019-04-24 07:00:00	1888	13.84	84.33
2019-04-24 08:00:00	1751	19.25	80.17
2019-04-24 09:00:00	1702	13.67	75.75
2019-04-24 10:00:00	1543	13.25	70.17
2019-04-24 11:00:00	1399	9.67	61.92
2019-04-24 12:00:00	1389	8.92	61.92
2019-04-24 13:00:00	1422	9.67	62.84
2019-04-24 14:00:00	1252	7.67	55.84
2019-04-24 15:00:00	1487	10.58	65.75
2019-04-24 16:00:00	1544	11.5	67.84
2019-04-24 17:00:00	1541	10.75	69
2019-04-24 18:00:00	1525	10.59	68.08
2019-04-24 19:00:00	1388	9.33	63.5
2019-04-24 20:00:00	935	5.75	41.25
2019-04-24 21:00:00	700	3.92	30.92
2019-04-24 22:00:00	638	3.33	27.67
2019-04-24 23:00:00	339	1.33	15
2019-04-25 00:00:00	164	0	6.56
2019-04-25 01:00:00	66	0	1.92
2019-04-25 02:00:00	34	0	0.58
2019-04-25 03:00:00	88	0	2.83
2019-04-25 04:00:00	94	0	2.92
2019-04-25 05:00:00	203	0.5	7.09
2019-04-25 06:00:00	1201	7.33	48
2019-04-25 07:00:00	1907	13.59	85.75
2019-04-25 08:00:00	1803	13.92	81.33
2019-04-25 09:00:00	1735	13.83	77.67
2019-04-25 10:00:00	1540	11.08	69.5
2019-04-25 11:00:00	1495	11	66.67
2019-04-25 12:00:00	1564	10.67	69.33
2019-04-25 13:00:00	1691	14.25	75.67
2019-04-25 14:00:00	1553	11.34	70
2019-04-25 15:00:00	1580	12.08	69.84
2019-04-25 16:00:00	1583	11.25	70.84
2019-04-25 17:00:00	1545	10.84	69.5
2019-04-25 18:00:00	1519	10.5	67.58
2019-04-25 19:00:00	1350	10.34	62.17
2019-04-25 20:00:00	1013	6.33	45.33
2019-04-25 21:00:00	774	4.33	33.83
2019-04-25 22:00:00	637	3.5	27.17
2019-04-25 23:00:00	390	1.58	17.5
2019-04-26 00:00:00	265	0.44	10.56
2019-04-26 01:00:00	149	0.08	5.83
2019-04-26 02:00:00	82	0	2.58
2019-04-26 03:00:00	60	0	1.67
2019-04-26 04:00:00	66	0	1.83
2019-04-26 05:00:00	214	0.59	7.5
2019-04-26 06:00:00	1140	6.5	45.83
2019-04-26 07:00:00	1888	12.75	84.67
2019-04-26 08:00:00	1719	11.75	77.67
2019-04-26 09:00:00	1601	16.08	71.92
2019-04-26 10:00:00	1657	13.92	74.5
2019-04-26 11:00:00	1438	9.59	64.58
2019-04-26 12:00:00	1589	10.92	69.67
2019-04-26 13:00:00	1656	11.5	74.58
2019-04-26 14:00:00	1515	10.34	67.34
2019-04-26 15:00:00	1532	11.09	68.58
2019-04-26 16:00:00	1554	11.42	69.5
2019-04-26 17:00:00	1495	10.17	66.75
2019-04-26 18:00:00	1432	9.58	63.67
2019-04-26 19:00:00	1440	9.58	64.67
2019-04-26 20:00:00	1209	8.08	54.5
2019-04-26 21:00:00	893	5.59	39.58
2019-04-26 22:00:00	820	4.92	36
2019-04-26 23:00:00	545	2.75	23.42
2019-04-27 00:00:00	524	2.78	22.55
2019-04-27 01:00:00	350	1.33	14.67
2019-04-27 02:00:00	221	0.25	8.92
2019-04-27 03:00:00	147	0.08	5.5
2019-04-27 04:00:00	119	0	4.17
2019-04-27 05:00:00	168	0.08	5.75
2019-04-27 06:00:00	526	2.42	20.92
2019-04-27 07:00:00	1055	6.25	44.5
2019-04-27 08:00:00	1285	8.08	56.59
2019-04-27 09:00:00	1329	8.25	58.42
2019-04-27 10:00:00	1363	8.67	60
2019-04-27 11:00:00	1386	8.92	62.17
2019-04-27 12:00:00	1510	10	66.59
2019-04-27 13:00:00	1516	10.75	68.42
2019-04-27 14:00:00	1153	7.58	51.42
2019-04-27 15:00:00	1038	6.58	46.42
2019-04-27 16:00:00	1170	7.67	51
2019-04-27 17:00:00	1145	7.25	50.5
2019-04-27 18:00:00	1283	8.58	56.5
2019-04-27 19:00:00	1266	8.67	55.92
2019-04-27 20:00:00	1116	7.25	50.42
2019-04-27 21:00:00	924	5.67	41.09
2019-04-27 22:00:00	846	5.17	36.83
2019-04-27 23:00:00	668	3.84	28.33
2019-04-28 00:00:00	567	2.67	24.56
2019-04-28 01:00:00	413	1.67	17.17
2019-04-28 02:00:00	357	1.25	14.92
2019-04-28 03:00:00	219	0.42	8.58
2019-04-28 04:00:00	137	0.17	5.33
2019-04-28 05:00:00	166	0.08	6
2019-04-28 06:00:00	310	1	12
2019-04-28 07:00:00	485	2	20
2019-04-28 08:00:00	565	2.59	23.42
2019-04-28 09:00:00	737	4.08	31.25
2019-04-28 10:00:00	861	4.83	37.25
2019-04-28 11:00:00	1016	6.42	44.08
2019-04-28 12:00:00	1125	7	49.59
2019-04-28 13:00:00	1097	6.67	48.25
2019-04-28 14:00:00	944	5.58	41
2019-04-28 15:00:00	890	5.17	38.5
2019-04-28 16:00:00	1064	6.67	46.42
2019-04-28 17:00:00	1210	7.84	53.42
2019-04-28 18:00:00	1310	8.92	57.67
2019-04-28 19:00:00	1099	7.17	49.58
2019-04-28 20:00:00	877	5.42	38.5
2019-04-28 21:00:00	620	3.34	27.34
2019-04-28 22:00:00	378	1.5	16
2019-04-28 23:00:00	276	0.92	11.17
2019-04-29 00:00:00	247	0.44	9.67
2019-04-29 01:00:00	107	0	3.92
2019-04-29 02:00:00	46	0	1.08
2019-04-29 03:00:00	37	0	0.59
2019-04-29 04:00:00	50	0	1
2019-04-29 05:00:00	207	0.42	7.42
2019-04-29 06:00:00	1225	7.25	49.92
2019-04-29 07:00:00	1864	12.5	83.33
2019-04-29 08:00:00	1749	12.33	78.5
2019-04-29 09:00:00	1564	12.08	69.58
2019-04-29 10:00:00	1558	12.75	71.09
2019-04-29 11:00:00	1374	8.92	60.75
2019-04-29 12:00:00	1440	9.75	63.33
2019-04-29 13:00:00	1620	17.42	72.67
2019-04-29 14:00:00	1594	12.42	71.67
2019-04-29 15:00:00	1513	10.67	66.92
2019-04-29 16:00:00	1554	10.92	69.58
2019-04-29 17:00:00	1491	10.25	66.83
2019-04-29 18:00:00	1537	10.59	68.59
2019-04-29 19:00:00	1258	8.25	57.25
2019-04-29 20:00:00	857	5.17	39
2019-04-29 21:00:00	595	2.92	25.42
2019-04-29 22:00:00	547	2.58	23.42
2019-04-29 23:00:00	257	0.83	11
2019-04-30 00:00:00	144	0	5.44
2019-04-30 01:00:00	70	0	2
2019-04-30 02:00:00	30	0	0.58
2019-04-30 03:00:00	20	0	0.17
2019-04-30 04:00:00	37	0	0.5
2019-04-30 05:00:00	179	0.42	5.92
2019-04-30 06:00:00	1151	6.59	45.83
2019-04-30 07:00:00	1840	11.83	83
2019-04-30 08:00:00	1708	17.33	78.17
2019-04-30 09:00:00	1631	11.75	71.83
2019-04-30 10:00:00	1648	16.83	74.5
2019-04-30 11:00:00	1457	10.17	65.25
2019-04-30 12:00:00	1576	10.42	70.25
2019-04-30 13:00:00	1665	11.92	74
2019-04-30 14:00:00	1526	10.59	68.42
2019-04-30 15:00:00	1599	12.25	72
2019-04-30 16:00:00	1618	11.67	71.75
2019-04-30 17:00:00	1527	10.17	68.5
2019-04-30 18:00:00	1462	10	65.17
2019-04-30 19:00:00	1469	9.83	65.42
2019-04-30 20:00:00	1219	8.25	55.58
2019-04-30 21:00:00	968	5.92	43
2019-04-30 22:00:00	728	4.25	31.92
2019-04-30 23:00:00	528	2.67	22.59
2019-05-01 00:00:00	492	2.33	20.44

## Sheet: PM 09170 022
Data/Hora	Intensidade(carros/hora)	Ocupacao(%)	Carga(%)
2019-04-01 00:00:00	87	0.11	3
2019-04-01 01:00:00	60	0	1.75
2019-04-01 02:00:00	38	0	0.75
2019-04-01 03:00:00	35	0	0.67
2019-04-01 04:00:00	35	0	0.58
2019-04-01 05:00:00	128	0.25	4.25
2019-04-01 06:00:00	770	5	31.92
2019-04-01 07:00:00	631	4.58	27
2019-04-01 08:00:00	874	7.25	38.67
2019-04-01 09:00:00	791	4.75	35.09
2019-04-01 10:00:00	833	5	35.34
2019-04-01 11:00:00	919	5.92	40.08
2019-04-01 12:00:00	938	5.67	41.08
2019-04-01 13:00:00	787	4.17	34.5
2019-04-01 14:00:00	906	5.67	37.92
2019-04-01 15:00:00	1028	7.92	45.5
2019-04-01 16:00:00	1033	8.5	46.09
2019-04-01 17:00:00	1124	9.67	49
2019-04-01 18:00:00	1115	9.83	50.42
2019-04-01 19:00:00	905	7.17	41
2019-04-01 20:00:00	611	3.67	26.67
2019-04-01 21:00:00	420	2.42	17.58
2019-04-01 22:00:00	364	1.92	15.84
2019-04-01 23:00:00	179	0.84	7.58
2019-04-02 00:00:00	87	0	2.89
2019-04-02 01:00:00	27	0	0.33
2019-04-02 02:00:00	14	0	0.25
2019-04-02 03:00:00	15	0	0.08
2019-04-02 04:00:00	26	0	0.08
2019-04-02 05:00:00	131	0.42	4.33
2019-04-02 06:00:00	723	4.83	29.58
2019-04-02 07:00:00	658	4.17	29.17
2019-04-02 08:00:00	791	4.92	34.34
2019-04-02 09:00:00	848	5.17	36.59
2019-04-02 10:00:00	937	6.08	40.17
2019-04-02 11:00:00	950	6.08	41.58
2019-04-02 12:00:00	879	5.08	38.92
2019-04-02 13:00:00	814	4	34.75
2019-04-02 14:00:00	913	5.67	38.25
2019-04-02 15:00:00	934	6.75	41.92
2019-04-02 16:00:00	1028	8	44.5
2019-04-02 17:00:00	1185	9.75	51.75
2019-04-02 18:00:00	1176	10	52.58
2019-04-02 19:00:00	1018	7.59	46.25
2019-04-02 20:00:00	676	4.25	29.83
2019-04-02 21:00:00	518	3.25	22.17
2019-04-02 22:00:00	380	2	16.25
2019-04-02 23:00:00	226	0.58	9.5
2019-04-03 00:00:00	116	0.11	4.33
2019-04-03 01:00:00	51	0	1.42
2019-04-03 02:00:00	17	0	0.08
2019-04-03 03:00:00	19	0	0.17
2019-04-03 04:00:00	33	0	0.58
2019-04-03 05:00:00	128	0.5	4.25
2019-04-03 06:00:00	759	5	31.09
2019-04-03 07:00:00	643	3.42	27.42
2019-04-03 08:00:00	864	5.33	37.75
2019-04-03 09:00:00	860	6.17	37.42
2019-04-03 10:00:00	924	6.33	40.08
2019-04-03 11:00:00	945	6.17	41.17
2019-04-03 12:00:00	984	6.67	43.5
2019-04-03 13:00:00	912	5.42	39.25
2019-04-03 14:00:00	967	6.75	42.42
2019-04-03 15:00:00	1030	8.08	45.42
2019-04-03 16:00:00	1053	8	46.92
2019-04-03 17:00:00	1171	9.75	51.09
2019-04-03 18:00:00	1188	9.75	53.17
2019-04-03 19:00:00	972	7.42	44
2019-04-03 20:00:00	662	4.5	29.25
2019-04-03 21:00:00	499	3.08	21.5
2019-04-03 22:00:00	390	2.33	17.08
2019-04-03 23:00:00	229	0.92	9.33
2019-04-04 00:00:00	173	0.33	7
2019-04-04 01:00:00	69	0	2.25
2019-04-04 02:00:00	32	0	0.5
2019-04-04 03:00:00	29	0	0.42
2019-04-04 04:00:00	42	0	0.75
2019-04-04 05:00:00	128	0.33	4.17
2019-04-04 06:00:00	692	4.67	28.33
2019-04-04 07:00:00	638	2.42	26.83
2019-04-04 08:00:00	940	5.17	41.33
2019-04-04 09:00:00	1146	8.59	49.75
2019-04-04 10:00:00	913	6.17	41.08
2019-04-04 11:00:00	964	6.34	41.59
2019-04-04 12:00:00	1010	6.5	44.5
2019-04-04 13:00:00	923	5.08	41.08
2019-04-04 14:00:00	901	6.25	38.5
2019-04-04 15:00:00	1024	7.92	44.92
2019-04-04 16:00:00	1012	7.75	45.42
2019-04-04 17:00:00	1163	9.17	50.42
2019-04-04 18:00:00	1149	9.58	51
2019-04-04 19:00:00	1071	8.42	48.5
2019-04-04 20:00:00	736	4.84	32.42
2019-04-04 21:00:00	570	3.42	24.92
2019-04-04 22:00:00	455	2.42	19.67
2019-04-04 23:00:00	320	1.33	13.17
2019-04-05 00:00:00	191	0.33	7.89
2019-04-05 01:00:00	81	0	2.92
2019-04-05 02:00:00	60	0	1.5
2019-04-05 03:00:00	49	0	1.25
2019-04-05 04:00:00	49	0	1
2019-04-05 05:00:00	126	0.42	4.09
2019-04-05 06:00:00	756	5.17	30.75
2019-04-05 07:00:00	704	3.09	31.5
2019-04-05 08:00:00	953	7.75	41.5
2019-04-05 09:00:00	889	6.34	39.42
2019-04-05 10:00:00	893	6.33	38.33
2019-04-05 11:00:00	1009	6.58	44.58
2019-04-05 12:00:00	1037	7.5	45.08
2019-04-05 13:00:00	920	5.92	40.42
2019-04-05 14:00:00	929	6.34	40.33
2019-04-05 15:00:00	1073	8.42	47.67
2019-04-05 16:00:00	1027	7.92	45.42
2019-04-05 17:00:00	1111	9.17	49.42
2019-04-05 18:00:00	1171	9.92	51.34
2019-04-05 19:00:00	1067	8.5	48.17
2019-04-05 20:00:00	907	6.42	40.67
2019-04-05 21:00:00	721	4.75	31.59
2019-04-05 22:00:00	602	3.75	26.08
2019-04-05 23:00:00	421	2.17	17.92
2019-04-06 00:00:00	360	1.33	14.67
2019-04-06 01:00:00	233	0.67	9.59
2019-04-06 02:00:00	162	0.17	6.08
2019-04-06 03:00:00	106	0	3.67
2019-04-06 04:00:00	115	0	3.92
2019-04-06 05:00:00	165	0.42	5.83
2019-04-06 06:00:00	393	2.17	15.34
2019-04-06 07:00:00	789	4.75	33
2019-04-06 08:00:00	1005	6.34	43.5
2019-04-06 09:00:00	1056	6.58	46.42
2019-04-06 10:00:00	1023	5.92	45.17
2019-04-06 11:00:00	1004	5.92	43.34
2019-04-06 12:00:00	993	6.08	44.17
2019-04-06 13:00:00	1020	6.92	44.17
2019-04-06 14:00:00	942	6	41.5
2019-04-06 15:00:00	868	5.75	38.08
2019-04-06 16:00:00	939	6.75	41.5
2019-04-06 17:00:00	966	7.08	42.5
2019-04-06 18:00:00	947	7.08	41.67
2019-04-06 19:00:00	911	6.75	40
2019-04-06 20:00:00	881	6.25	38.67
2019-04-06 21:00:00	787	5.17	34.5
2019-04-06 22:00:00	667	4.25	29.25
2019-04-06 23:00:00	565	2.83	23.58
2019-04-07 00:00:00	488	2.33	20.78
2019-04-07 01:00:00	336	1.25	14.42
2019-04-07 02:00:00	165	0.25	6.42
2019-04-07 03:00:00	146	0.17	5.25
2019-04-07 04:00:00	166	0.25	6.42
2019-04-07 05:00:00	208	0.58	8
2019-04-07 06:00:00	277	1.09	10.75
2019-04-07 07:00:00	384	1.92	16.09
2019-04-07 08:00:00	428	2.25	17.67
2019-04-07 09:00:00	516	2.67	21.67
2019-04-07 10:00:00	738	4.34	31
2019-04-07 11:00:00	732	3.92	31.25
2019-04-07 12:00:00	755	4.25	32.5
2019-04-07 13:00:00	796	4.5	34.75
2019-04-07 14:00:00	707	3.75	30.34
2019-04-07 15:00:00	707	4.09	30.17
2019-04-07 16:00:00	801	4.67	34.34
2019-04-07 17:00:00	906	6	39.09
2019-04-07 18:00:00	865	6.25	38.25
2019-04-07 19:00:00	868	5.84	38.33
2019-04-07 20:00:00	710	4.34	31
2019-04-07 21:00:00	474	2	20.5
2019-04-07 22:00:00	282	0.92	12.17
2019-04-07 23:00:00	190	0.42	8
2019-04-08 00:00:00	104	0.11	3.33
2019-04-08 01:00:00	53	0	1.25
2019-04-08 02:00:00	26	0	0.25
2019-04-08 03:00:00	20	0	0
2019-04-08 04:00:00	15	0	0.08
2019-04-08 05:00:00	101	0.42	2.75
2019-04-08 06:00:00	745	4.75	30.17
2019-04-08 07:00:00	677	4.34	30.5
2019-04-08 08:00:00	906	14.67	41.09
2019-04-08 09:00:00	923	20.58	44.83
2019-04-08 10:00:00	1003	6.83	43.75
2019-04-08 11:00:00	973	6.33	43.42
2019-04-08 12:00:00	1005	6.42	43.83
2019-04-08 13:00:00	840	4.67	37.08
2019-04-08 14:00:00	817	4.84	34.5
2019-04-08 15:00:00	927	6.59	40.42
2019-04-08 16:00:00	1007	7.75	44.75
2019-04-08 17:00:00	1187	9.59	51.84
2019-04-08 18:00:00	1150	9	51.34
2019-04-08 19:00:00	953	7.33	43.25
2019-04-08 20:00:00	550	3.5	24.17
2019-04-08 21:00:00	345	1.92	14.75
2019-04-08 22:00:00	338	1.75	14.58
2019-04-08 23:00:00	182	0.58	7.5
2019-04-09 00:00:00	88	0	3.34
2019-04-09 01:00:00	39	0	0.84
2019-04-09 02:00:00	29	0	0.42
2019-04-09 03:00:00	16	0	0.17
2019-04-09 04:00:00	29	0	0.08
2019-04-09 05:00:00	119	0.33	3.75
2019-04-09 06:00:00	756	4.92	30.92
2019-04-09 07:00:00	794	5.25	34.75
2019-04-09 08:00:00	861	5.5	36.59
2019-04-09 09:00:00	924	6.25	41.25
2019-04-09 10:00:00	977	7.08	42.75
2019-04-09 11:00:00	979	7.09	43.08
2019-04-09 12:00:00	981	6.67	42.75
2019-04-09 13:00:00	960	5.75	42.25
2019-04-09 14:00:00	911	5.67	40
2019-04-09 15:00:00	976	7.25	42.08
2019-04-09 16:00:00	1000	7.5	44.33
2019-04-09 17:00:00	1181	9.83	51.5
2019-04-09 18:00:00	1180	9.92	52.42
2019-04-09 19:00:00	957	7	43.33
2019-04-09 20:00:00	718	4.58	32.17
2019-04-09 21:00:00	516	3.17	22.25
2019-04-09 22:00:00	413	2.42	17.42
2019-04-09 23:00:00	246	0.92	10.67
2019-04-10 00:00:00	156	0.11	6.11
2019-04-10 01:00:00	47	0	1.34
2019-04-10 02:00:00	18	0	0.42
2019-04-10 03:00:00	27	0	0.33
2019-04-10 04:00:00	41	0.58	1.92
2019-04-10 05:00:00	106	0.33	3
2019-04-10 06:00:00	759	4.83	30.5
2019-04-10 07:00:00	686	3.17	30.5
2019-04-10 08:00:00	843	5.75	36.42
2019-04-10 09:00:00	896	6.5	39.25
2019-04-10 10:00:00	898	6	38.58
2019-04-10 11:00:00	979	6.42	43.5
2019-04-10 12:00:00	961	6.25	41.5
2019-04-10 13:00:00	839	5.17	37.67
2019-04-10 14:00:00	817	5.58	36.25
2019-04-10 15:00:00	931	6.84	41
2019-04-10 16:00:00	949	6.59	40.09
2019-04-10 17:00:00	1222	10	53.84
2019-04-10 18:00:00	1201	9.75	53.84
2019-04-10 19:00:00	1047	7.84	47.17
2019-04-10 20:00:00	669	4.33	29.83
2019-04-10 21:00:00	551	3.25	23.34
2019-04-10 22:00:00	457	2.67	19.84
2019-04-10 23:00:00	280	1.09	11.75
2019-04-11 00:00:00	159	0.22	6
2019-04-11 01:00:00	55	0	1.5
2019-04-11 02:00:00	31	0	0.42
2019-04-11 03:00:00	23	0	0.33
2019-04-11 04:00:00	37	0	0.5
2019-04-11 05:00:00	117	0.34	3.92
2019-04-11 06:00:00	771	5.25	31.34
2019-04-11 07:00:00	732	3.5	31.25
2019-04-11 08:00:00	960	5.92	41.75
2019-04-11 09:00:00	1024	9.42	45.58
2019-04-11 10:00:00	948	6.83	41.5
2019-04-11 11:00:00	976	6.42	43.33
2019-04-11 12:00:00	1016	6.67	44.92
2019-04-11 13:00:00	878	4.92	38.58
2019-04-11 14:00:00	832	5	36
2019-04-11 15:00:00	1003	7.42	43.42
2019-04-11 16:00:00	1010	7.67	44.67
2019-04-11 17:00:00	992	8.83	44.08
2019-04-11 18:00:00	1195	10.17	52.58
2019-04-11 19:00:00	1111	9.33	49.92
2019-04-11 20:00:00	845	5.83	38.17
2019-04-11 21:00:00	535	3.08	23.5
2019-04-11 22:00:00	459	2.42	19.58
2019-04-11 23:00:00	293	1.08	12.33
2019-04-12 00:00:00	203	0.45	7.89
2019-04-12 01:00:00	76	0	2.34
2019-04-12 02:00:00	50	0	1.33
2019-04-12 03:00:00	60	0	1.42
2019-04-12 04:00:00	66	0	1.75
2019-04-12 05:00:00	134	0.75	4.92
2019-04-12 06:00:00	757	4.92	30.92
2019-04-12 07:00:00	763	3.5	33
2019-04-12 08:00:00	820	4.83	35.17
2019-04-12 09:00:00	956	7.58	41.25
2019-04-12 10:00:00	932	6.83	40.92
2019-04-12 11:00:00	1000	6.84	44
2019-04-12 12:00:00	932	6.08	41
2019-04-12 13:00:00	941	5.92	41.75
2019-04-12 14:00:00	933	6.42	40.25
2019-04-12 15:00:00	1041	8.42	46
2019-04-12 16:00:00	970	7.33	43.17
2019-04-12 17:00:00	1112	10	48.83
2019-04-12 18:00:00	1141	9.17	50.67
2019-04-12 19:00:00	1061	8.17	47.67
2019-04-12 20:00:00	942	6.83	42.25
2019-04-12 21:00:00	732	4.67	31.83
2019-04-12 22:00:00	591	3.67	25.67
2019-04-12 23:00:00	413	1.92	17.84
2019-04-13 00:00:00	360	1.67	14.66
2019-04-13 01:00:00	230	0.67	9.84
2019-04-13 02:00:00	134	0.08	4.84
2019-04-13 03:00:00	99	0	3.25
2019-04-13 04:00:00	107	0	3.75
2019-04-13 05:00:00	146	0.17	5.33
2019-04-13 06:00:00	423	2.25	16.58
2019-04-13 07:00:00	773	4.67	32.33
2019-04-13 08:00:00	980	6.17	42.83
2019-04-13 09:00:00	1015	6.92	44.67
2019-04-13 10:00:00	1018	6.33	44.5
2019-04-13 11:00:00	1000	6.09	43.83
2019-04-13 12:00:00	950	6.17	41.92
2019-04-13 13:00:00	915	5.83	39.67
2019-04-13 14:00:00	996	6.67	44
2019-04-13 15:00:00	900	6.17	39.92
2019-04-13 16:00:00	941	6.83	41.08
2019-04-13 17:00:00	932	6.67	40.92
2019-04-13 18:00:00	954	7	41.83
2019-04-13 19:00:00	964	7.42	42.67
2019-04-13 20:00:00	906	6.5	39.84
2019-04-13 21:00:00	816	5.5	35.92
2019-04-13 22:00:00	662	4.17	28.92
2019-04-13 23:00:00	542	3	22.92
2019-04-14 00:00:00	549	2.89	22.78
2019-04-14 01:00:00	304	1.09	12.92
2019-04-14 02:00:00	189	0.42	7.58
2019-04-14 03:00:00	145	0.17	5.5
2019-04-14 04:00:00	127	0	4.58
2019-04-14 05:00:00	150	0.34	5.42
2019-04-14 06:00:00	206	0.83	7.92
2019-04-14 07:00:00	346	1.67	14.25
2019-04-14 08:00:00	386	1.5	16.25
2019-04-14 09:00:00	506	2.67	20.75
2019-04-14 10:00:00	635	3.25	26.25
2019-04-14 11:00:00	678	3.83	29.09
2019-04-14 12:00:00	801	5	34.58
2019-04-14 13:00:00	814	4.58	35.42
2019-04-14 14:00:00	704	4	29.92
2019-04-14 15:00:00	736	4.67	31.84
2019-04-14 16:00:00	729	4.75	31.75
2019-04-14 17:00:00	764	4.75	32.33
2019-04-14 18:00:00	885	6.08	38.34
2019-04-14 19:00:00	778	4.92	34.34
2019-04-14 20:00:00	610	3.42	26.34
2019-04-14 21:00:00	412	1.75	18.25
2019-04-14 22:00:00	272	1.09	11.09
2019-04-14 23:00:00	246	0.83	10
2019-04-15 00:00:00	96	0	3.33
2019-04-15 01:00:00	53	0	1.33
2019-04-15 02:00:00	26	0	0.42
2019-04-15 03:00:00	30	0	0.33
2019-04-15 04:00:00	31	0	0.5
2019-04-15 05:00:00	140	0.5	4.83
2019-04-15 06:00:00	746	5.08	29.92
2019-04-15 07:00:00	822	4.92	36.42
2019-04-15 08:00:00	844	7.5	36.92
2019-04-15 09:00:00	947	9.75	41.75
2019-04-15 10:00:00	1015	7.59	45.33
2019-04-15 11:00:00	1003	6.67	43.92
2019-04-15 12:00:00	940	6.25	42
2019-04-15 13:00:00	823	4.67	35.92
2019-04-15 14:00:00	1008	6.75	43.25
2019-04-15 15:00:00	967	7.5	42.5
2019-04-15 16:00:00	1034	8.75	45.5
2019-04-15 17:00:00	1095	9.42	49.42
2019-04-15 18:00:00	1102	9.5	48.92
2019-04-15 19:00:00	966	9.92	42.67
2019-04-15 20:00:00	727	5.17	33.67
2019-04-15 21:00:00	454	2.67	19.83
2019-04-15 22:00:00	329	1.75	13.92
2019-04-15 23:00:00	185	0.58	7.58
2019-04-16 00:00:00	84	0	2.78
2019-04-16 01:00:00	34	0	0.67
2019-04-16 02:00:00	19	0	0.25
2019-04-16 03:00:00	18	0	0.08
2019-04-16 04:00:00	27	0	0.58
2019-04-16 05:00:00	131	0.58	4.17
2019-04-16 06:00:00	755	5.08	31
2019-04-16 07:00:00	814	5.5	36.34
2019-04-16 08:00:00	979	6.75	41.58
2019-04-16 09:00:00	1100	8.83	48.25
2019-04-16 10:00:00	1072	8.59	47.92
2019-04-16 11:00:00	1010	7.33	44.75
2019-04-16 12:00:00	959	6.33	42.67
2019-04-16 13:00:00	887	5.08	38.58
2019-04-16 14:00:00	845	5.17	36.08
2019-04-16 15:00:00	995	7.33	43.67
2019-04-16 16:00:00	965	7.33	43.42
2019-04-16 17:00:00	1195	9.58	51.67
2019-04-16 18:00:00	1164	9.67	52.17
2019-04-16 19:00:00	924	6.92	41.92
2019-04-16 20:00:00	758	5.33	33.67
2019-04-16 21:00:00	522	3.09	22.5
2019-04-16 22:00:00	407	2.59	17.42
2019-04-16 23:00:00	229	0.83	9.58
2019-04-17 00:00:00	128	0.44	4.67
2019-04-17 01:00:00	70	0	2
2019-04-17 02:00:00	29	0	0.5
2019-04-17 03:00:00	28	0	0.25
2019-04-17 04:00:00	48	0	0.75
2019-04-17 05:00:00	131	0.5	4.42
2019-04-17 06:00:00	778	5.75	31.5
2019-04-17 07:00:00	709	2.67	31.67
2019-04-17 08:00:00	886	5.92	37.08
2019-04-17 09:00:00	865	6	39.34
2019-04-17 10:00:00	898	6.59	39
2019-04-17 11:00:00	1019	7.33	44.67
2019-04-17 12:00:00	957	6.75	42.17
2019-04-17 13:00:00	899	5.75	39.92
2019-04-17 14:00:00	947	6.75	40.59
2019-04-17 15:00:00	1033	8.83	46.33
2019-04-17 16:00:00	891	5.42	40.58
2019-04-17 17:00:00	988	7.25	45.08
2019-04-17 18:00:00	1056	7.5	49.09
2019-04-17 19:00:00	1010	6.17	46.83
2019-04-17 20:00:00	654	3.84	31.09
2019-04-17 21:00:00	464	1	20.33
2019-04-17 22:00:00	404	0.92	17.67
2019-04-17 23:00:00	224	0	10
2019-04-18 00:00:00	115	0	4.89
2019-04-18 01:00:00	33	0	1.5
2019-04-18 02:00:00	49	0	1.34
2019-04-18 03:00:00	45	0	0.92
2019-04-18 04:00:00	40	0	0.58
2019-04-18 05:00:00	141	0.42	5.17
2019-04-18 06:00:00	570	4	22.67
2019-04-18 07:00:00	1061	7.33	45.84
2019-04-18 08:00:00	1107	6.92	48.84
2019-04-18 09:00:00	997	7.08	43.83
2019-04-18 10:00:00	1041	7.92	45.75
2019-04-18 11:00:00	1020	6.83	44.58
2019-04-18 12:00:00	988	6.42	43.75
2019-04-18 13:00:00	988	6.42	43.34
2019-04-18 14:00:00	955	6.25	42.58
2019-04-18 15:00:00	1064	8.42	46.25
2019-04-18 16:00:00	950	7.33	42.33
2019-04-18 17:00:00	1160	9.34	50.92
2019-04-18 18:00:00	1103	8.67	49.5
2019-04-18 19:00:00	922	6.42	40.58
2019-04-18 20:00:00	751	5	34.09
2019-04-18 21:00:00	628	4	27
2019-04-18 22:00:00	453	2.67	19.75
2019-04-18 23:00:00	334	1.58	14
2019-04-19 00:00:00	280	1.11	11
2019-04-19 01:00:00	150	0	5.67
2019-04-19 02:00:00	99	0	3.33
2019-04-19 03:00:00	81	0	2.42
2019-04-19 04:00:00	74	0.17	2.58
2019-04-19 05:00:00	111	0.08	3.83
2019-04-19 06:00:00	208	0.75	8
2019-04-19 07:00:00	323	1.17	13.83
2019-04-19 08:00:00	378	1.75	15.08
2019-04-19 09:00:00	381	2	16.09
2019-04-19 10:00:00	499	2.75	20.42
2019-04-19 11:00:00	539	2.83	22.33
2019-04-19 12:00:00	653	3.42	27.42
2019-04-19 13:00:00	554	2.75	24.17
2019-04-19 14:00:00	564	3	23.17
2019-04-19 15:00:00	576	3.25	24.5
2019-04-19 16:00:00	546	3.25	23.75
2019-04-19 17:00:00	638	3.83	26.67
2019-04-19 18:00:00	681	4.17	29.34
2019-04-19 19:00:00	608	3.83	26.5
2019-04-19 20:00:00	585	3.5	24.92
2019-04-19 21:00:00	454	2.09	20.17
2019-04-19 22:00:00	344	1.67	14.42
2019-04-19 23:00:00	330	0.83	13.58
2019-04-20 00:00:00	203	0.55	8.33
2019-04-20 01:00:00	81	0	2.67
2019-04-20 02:00:00	69	0	1.83
2019-04-20 03:00:00	60	0	1.67
2019-04-20 04:00:00	62	0	1.67
2019-04-20 05:00:00	84	0	2.84
2019-04-20 06:00:00	175	0.83	6.67
2019-04-20 07:00:00	318	1.92	12.5
2019-04-20 08:00:00	528	3	20.92
2019-04-20 09:00:00	716	4.17	30.84
2019-04-20 10:00:00	854	5	36.92
2019-04-20 11:00:00	853	5.17	37.17
2019-04-20 12:00:00	871	5.34	37.59
2019-04-20 13:00:00	732	4.34	31.75
2019-04-20 14:00:00	781	4.83	33.92
2019-04-20 15:00:00	771	4.75	33.42
2019-04-20 16:00:00	725	4.67	31.84
2019-04-20 17:00:00	587	3.58	25.17
2019-04-20 18:00:00	652	4.33	27.58
2019-04-20 19:00:00	718	4.75	31.08
2019-04-20 20:00:00	666	4.17	28.67
2019-04-20 21:00:00	688	4.17	29.09
2019-04-20 22:00:00	534	3	23.42
2019-04-20 23:00:00	428	2	18.42
2019-04-21 00:00:00	295	0.78	12.11
2019-04-21 01:00:00	147	0.08	5.58
2019-04-21 02:00:00	95	0	3.17
2019-04-21 03:00:00	55	0	1.42
2019-04-21 04:00:00	97	0	2.92
2019-04-21 05:00:00	90	0.42	3.08
2019-04-21 06:00:00	174	0.67	6.5
2019-04-21 07:00:00	252	1.09	10.17
2019-04-21 08:00:00	292	1.17	12
2019-04-21 09:00:00	382	1.83	15.75
2019-04-21 10:00:00	517	2.42	21
2019-04-21 11:00:00	597	3.08	24.92
2019-04-21 12:00:00	714	4	30.42
2019-04-21 13:00:00	723	4.08	31.42
2019-04-21 14:00:00	674	3.67	28.25
2019-04-21 15:00:00	708	4.09	30.5
2019-04-21 16:00:00	834	5.5	36.17
2019-04-21 17:00:00	772	5	33.5
2019-04-21 18:00:00	888	6.25	38.33
2019-04-21 19:00:00	774	5	34.59
2019-04-21 20:00:00	662	4.17	28.5
2019-04-21 21:00:00	560	2.92	24.34
2019-04-21 22:00:00	358	1.75	15.25
2019-04-21 23:00:00	246	0.83	10.59
2019-04-22 00:00:00	144	0	5.45
2019-04-22 01:00:00	78	0	2.58
2019-04-22 02:00:00	39	0	0.75
2019-04-22 03:00:00	53	0	1.17
2019-04-22 04:00:00	55	0	1.5
2019-04-22 05:00:00	147	0.67	5.34
2019-04-22 06:00:00	737	4.67	29.75
2019-04-22 07:00:00	853	5	37
2019-04-22 08:00:00	947	6.92	41.92
2019-04-22 09:00:00	946	8.83	41.67
2019-04-22 10:00:00	1000	7.42	43.75
2019-04-22 11:00:00	1002	7.09	44.75
2019-04-22 12:00:00	1008	6.83	44.42
2019-04-22 13:00:00	798	4.42	34.58
2019-04-22 14:00:00	949	6.42	41
2019-04-22 15:00:00	989	7.25	43.5
2019-04-22 16:00:00	1037	7.92	46.33
2019-04-22 17:00:00	1093	8.92	47
2019-04-22 18:00:00	1160	9.25	52.17
2019-04-22 19:00:00	1102	8	48.58
2019-04-22 20:00:00	995	7.42	44.92
2019-04-22 21:00:00	472	2.92	21.42
2019-04-22 22:00:00	369	1.92	15.67
2019-04-22 23:00:00	162	0.34	6.58
2019-04-23 00:00:00	92	0	3.45
2019-04-23 01:00:00	34	0	0.75
2019-04-23 02:00:00	17	0	0
2019-04-23 03:00:00	18	0	0.25
2019-04-23 04:00:00	42	0	0.92
2019-04-23 05:00:00	130	0.5	4.33
2019-04-23 06:00:00	757	4.67	30.33
2019-04-23 07:00:00	865	5	38.42
2019-04-23 08:00:00	908	5.83	39.42
2019-04-23 09:00:00	975	7.67	42.84
2019-04-23 10:00:00	957	7.17	42.42
2019-04-23 11:00:00	950	6.5	41.75
2019-04-23 12:00:00	958	6.08	42.08
2019-04-23 13:00:00	845	4.92	36.92
2019-04-23 14:00:00	856	5.67	37.59
2019-04-23 15:00:00	1022	7.92	43.83
2019-04-23 16:00:00	1027	7.84	45.5
2019-04-23 17:00:00	1175	9.67	51.5
2019-04-23 18:00:00	1194	9.92	53.25
2019-04-23 19:00:00	985	7.25	44.5
2019-04-23 20:00:00	728	4.58	32.5
2019-04-23 21:00:00	537	2.92	23.17
2019-04-23 22:00:00	376	1.92	16
2019-04-23 23:00:00	205	0.42	8.34
2019-04-24 00:00:00	141	0.22	5.56
2019-04-24 01:00:00	90	0.17	3.25
2019-04-24 02:00:00	25	0	0.25
2019-04-24 03:00:00	20	0	0.25
2019-04-24 04:00:00	38	0	0.58
2019-04-24 05:00:00	132	0.67	4.08
2019-04-24 06:00:00	804	5.5	32.75
2019-04-24 07:00:00	866	4.17	39
2019-04-24 08:00:00	983	7	42.75
2019-04-24 09:00:00	957	8.17	42.83
2019-04-24 10:00:00	891	6.42	38.08
2019-04-24 11:00:00	969	6.5	43.25
2019-04-24 12:00:00	988	6.17	42.5
2019-04-24 13:00:00	1019	6.58	44.75
2019-04-24 14:00:00	963	6.42	43
2019-04-24 15:00:00	957	7.33	41.17
2019-04-24 16:00:00	1028	10.5	46.67
2019-04-24 17:00:00	1030	12.33	45.84
2019-04-24 18:00:00	1161	9.5	51.75
2019-04-24 19:00:00	1024	7.5	46.33
2019-04-24 20:00:00	708	4.67	31.5
2019-04-24 21:00:00	490	2.75	20.83
2019-04-24 22:00:00	469	2.5	20
2019-04-24 23:00:00	272	0.92	11.5
2019-04-25 00:00:00	135	0.11	5.67
2019-04-25 01:00:00	61	0	1.75
2019-04-25 02:00:00	37	0	0.75
2019-04-25 03:00:00	65	0	1.92
2019-04-25 04:00:00	48	0	1
2019-04-25 05:00:00	124	0.42	4.33
2019-04-25 06:00:00	737	5	30
2019-04-25 07:00:00	912	5.83	38.92
2019-04-25 08:00:00	1015	7.09	45.09
2019-04-25 09:00:00	1006	7.25	45.17
2019-04-25 10:00:00	898	6.25	39.17
2019-04-25 11:00:00	967	6.17	42
2019-04-25 12:00:00	1002	6.59	43.25
2019-04-25 13:00:00	910	5.58	40.59
2019-04-25 14:00:00	903	5.75	38.5
2019-04-25 15:00:00	982	7.17	43.25
2019-04-25 16:00:00	990	7.84	44.08
2019-04-25 17:00:00	1145	9.17	49.67
2019-04-25 18:00:00	1116	13.25	51.33
2019-04-25 19:00:00	1018	9	45.59
2019-04-25 20:00:00	822	5.67	36.75
2019-04-25 21:00:00	593	3.67	25.59
2019-04-25 22:00:00	462	2.58	19.83
2019-04-25 23:00:00	314	1.17	13.25
2019-04-26 00:00:00	213	0.44	8.56
2019-04-26 01:00:00	88	0	3
2019-04-26 02:00:00	57	0	1.5
2019-04-26 03:00:00	40	0	0.75
2019-04-26 04:00:00	40	0	0.92
2019-04-26 05:00:00	85	0.33	2.58
2019-04-26 06:00:00	330	2.5	12.42
2019-04-26 07:00:00	753	3.92	32.92
2019-04-26 08:00:00	801	6.42	34.25
2019-04-26 09:00:00	1021	10.42	45.08
2019-04-26 10:00:00	987	7.42	43.17
2019-04-26 11:00:00	919	6.09	41.17
2019-04-26 12:00:00	982	6.58	42.34
2019-04-26 13:00:00	970	6.33	43.17
2019-04-26 14:00:00	903	6.17	38.5
2019-04-26 15:00:00	972	7.33	42.92
2019-04-26 16:00:00	1001	7.75	44
2019-04-26 17:00:00	1152	9.42	50.83
2019-04-26 18:00:00	1161	9.33	51.25
2019-04-26 19:00:00	1071	8.09	48.58
2019-04-26 20:00:00	929	6.75	41.5
2019-04-26 21:00:00	718	4.59	31.17
2019-04-26 22:00:00	551	3	24.08
2019-04-26 23:00:00	431	2.25	18.5
2019-04-27 00:00:00	351	1.22	14.56
2019-04-27 01:00:00	243	0.75	10.17
2019-04-27 02:00:00	185	0.08	7.08
2019-04-27 03:00:00	128	0	4.67
2019-04-27 04:00:00	78	0	2.58
2019-04-27 05:00:00	114	0	3.75
2019-04-27 06:00:00	357	1.92	13.75
2019-04-27 07:00:00	772	4.67	32.33
2019-04-27 08:00:00	922	6.17	40.34
2019-04-27 09:00:00	1092	7.25	47.75
2019-04-27 10:00:00	1047	6.67	45.5
2019-04-27 11:00:00	1054	6.75	46.33
2019-04-27 12:00:00	991	6.5	44.25
2019-04-27 13:00:00	942	6.42	40.75
2019-04-27 14:00:00	909	5.92	39.5
2019-04-27 15:00:00	899	6	40.08
2019-04-27 16:00:00	948	6.75	41.08
2019-04-27 17:00:00	920	6.67	41
2019-04-27 18:00:00	967	7.25	42.25
2019-04-27 19:00:00	912	6.75	39.83
2019-04-27 20:00:00	915	6.58	40.67
2019-04-27 21:00:00	759	4.75	33.25
2019-04-27 22:00:00	646	4	27.67
2019-04-27 23:00:00	566	3	23.67
2019-04-28 00:00:00	512	2.55	21.67
2019-04-28 01:00:00	403	1.83	17
2019-04-28 02:00:00	313	1	13.17
2019-04-28 03:00:00	202	0.25	7.83
2019-04-28 04:00:00	135	0	5.17
2019-04-28 05:00:00	144	0.08	5.08
2019-04-28 06:00:00	186	0.75	7.17
2019-04-28 07:00:00	332	1.5	13.42
2019-04-28 08:00:00	448	2.33	19
2019-04-28 09:00:00	520	2.5	21.58
2019-04-28 10:00:00	592	3.42	25.5
2019-04-28 11:00:00	671	3.67	28.08
2019-04-28 12:00:00	762	4.33	33.08
2019-04-28 13:00:00	742	4.09	31.83
2019-04-28 14:00:00	652	3.59	27.42
2019-04-28 15:00:00	683	3.84	29.25
2019-04-28 16:00:00	818	5.17	35.25
2019-04-28 17:00:00	923	6.42	40.08
2019-04-28 18:00:00	936	6.75	41.34
2019-04-28 19:00:00	795	5.33	35.33
2019-04-28 20:00:00	665	3.92	28.5
2019-04-28 21:00:00	534	2.84	23
2019-04-28 22:00:00	275	0.92	11.75
2019-04-28 23:00:00	232	0.67	9.34
2019-04-29 00:00:00	136	0.11	5.44
2019-04-29 01:00:00	78	0	2.42
2019-04-29 02:00:00	40	0	0.83
2019-04-29 03:00:00	23	0	0.08
2019-04-29 04:00:00	45	0	0.83
2019-04-29 05:00:00	128	0.58	4.42
2019-04-29 06:00:00	584	4.5	22.42
2019-04-29 07:00:00	470	3.58	22.92
2019-04-29 08:00:00	871	7.33	35.67
2019-04-29 09:00:00	973	8.42	43.83
2019-04-29 10:00:00	855	6	37.25
2019-04-29 11:00:00	969	6.83	42
2019-04-29 12:00:00	939	6.08	41.5
2019-04-29 13:00:00	840	4.92	36.33
2019-04-29 14:00:00	897	5.75	39.25
2019-04-29 15:00:00	1054	8	46.08
2019-04-29 16:00:00	985	7.5	43
2019-04-29 17:00:00	1149	9.42	50.5
2019-04-29 18:00:00	1165	9.58	52.83
2019-04-29 19:00:00	969	6.83	42.75
2019-04-29 20:00:00	650	4.33	29.33
2019-04-29 21:00:00	498	2.92	21.67
2019-04-29 22:00:00	396	2.09	17.5
2019-04-29 23:00:00	198	0.67	8.25
2019-04-30 00:00:00	117	0.11	4.33
2019-04-30 01:00:00	47	0	0.92
2019-04-30 02:00:00	28	0	0.5
2019-04-30 03:00:00	20	0.25	0.34
2019-04-30 04:00:00	30	0	0.42
2019-04-30 05:00:00	119	0.67	3.83
2019-04-30 06:00:00	749	4.83	30.33
2019-04-30 07:00:00	894	5.5	39.25
2019-04-30 08:00:00	994	7.17	43.25
2019-04-30 09:00:00	1014	7.33	45.58
2019-04-30 10:00:00	948	6.92	41.42
2019-04-30 11:00:00	908	5.84	39.09
2019-04-30 12:00:00	994	6.67	44.5
2019-04-30 13:00:00	879	5.5	37.75
2019-04-30 14:00:00	942	6.83	40.58
2019-04-30 15:00:00	999	7.67	44.67
2019-04-30 16:00:00	1035	8	46.17
2019-04-30 17:00:00	1110	8.58	48.25
2019-04-30 18:00:00	1143	9	50.92
2019-04-30 19:00:00	1012	7.58	45
2019-04-30 20:00:00	865	5.92	38.84
2019-04-30 21:00:00	708	4.75	31.09
2019-04-30 22:00:00	575	3.59	24.92
2019-04-30 23:00:00	429	2.25	18.67
2019-05-01 00:00:00	419	2	17.11

## Sheet: PM 09170 06
Data/Hora	Intensidade(carros/hora)	Ocupacao(%)	Carga(%)
2019-04-01 00:00:00	117	0	2.56
2019-04-01 01:00:00	45	0	0.5
2019-04-01 02:00:00	24	0	0
2019-04-01 03:00:00	20	0	0
2019-04-01 04:00:00	16	0	0
2019-04-01 05:00:00	70	0	0.83
2019-04-01 06:00:00	517	2.75	12.25
2019-04-01 07:00:00	1164	18.92	35.42
2019-04-01 08:00:00	1117	18.17	35.17
2019-04-01 09:00:00	1039	7.67	30.25
2019-04-01 10:00:00	895	14.42	28
2019-04-01 11:00:00	938	20.08	30.75
2019-04-01 12:00:00	1044	14.08	31.92
2019-04-01 13:00:00	1097	10.42	32.08
2019-04-01 14:00:00	967	17.84	31.42
2019-04-01 15:00:00	868	8.75	25.25
2019-04-01 16:00:00	908	22.33	30.59
2019-04-01 17:00:00	928	33.42	35.25
2019-04-01 18:00:00	936	33.59	36.17
2019-04-01 19:00:00	850	23.5	31.08
2019-04-01 20:00:00	720	5.92	20.17
2019-04-01 21:00:00	496	2.83	13.42
2019-04-01 22:00:00	441	1.92	12
2019-04-01 23:00:00	209	0.67	5.33
2019-04-02 00:00:00	89	0	1.56
2019-04-02 01:00:00	35	0	0.25
2019-04-02 02:00:00	8	0	0
2019-04-02 03:00:00	6	0	0
2019-04-02 04:00:00	15	0	0.17
2019-04-02 05:00:00	55	0.08	0.67
2019-04-02 06:00:00	538	2.42	12.33
2019-04-02 07:00:00	1232	15.92	36.33
2019-04-02 08:00:00	1179	17.09	36.83
2019-04-02 09:00:00	1069	10	31.25
2019-04-02 10:00:00	981	8.08	28.17
2019-04-02 11:00:00	959	10.09	28.33
2019-04-02 12:00:00	1083	14.09	32.08
2019-04-02 13:00:00	1083	15.83	33.92
2019-04-02 14:00:00	900	20.92	31
2019-04-02 15:00:00	930	9.84	27.42
2019-04-02 16:00:00	936	17.42	29.75
2019-04-02 17:00:00	961	29.75	34.67
2019-04-02 18:00:00	936	30.42	34.75
2019-04-02 19:00:00	916	31.58	34.75
2019-04-02 20:00:00	744	6.25	22
2019-04-02 21:00:00	617	3.75	16.42
2019-04-02 22:00:00	599	2.84	16.08
2019-04-02 23:00:00	316	1.08	8.09
2019-04-03 00:00:00	172	0.22	4.22
2019-04-03 01:00:00	48	0.08	0.67
2019-04-03 02:00:00	18	0	0
2019-04-03 03:00:00	12	0	0
2019-04-03 04:00:00	18	0	0
2019-04-03 05:00:00	68	0.08	1.08
2019-04-03 06:00:00	514	3	12.84
2019-04-03 07:00:00	1148	17.17	34.84
2019-04-03 08:00:00	1122	11.75	33.09
2019-04-03 09:00:00	1066	12.92	32.33
2019-04-03 10:00:00	897	8.58	26
2019-04-03 11:00:00	1001	13.25	29.67
2019-04-03 12:00:00	1104	16.25	33.75
2019-04-03 13:00:00	1020	18.25	32.83
2019-04-03 14:00:00	932	13.33	29.17
2019-04-03 15:00:00	873	12.42	26.59
2019-04-03 16:00:00	952	18.08	30.09
2019-04-03 17:00:00	1021	32.5	36.92
2019-04-03 18:00:00	979	30.5	36.25
2019-04-03 19:00:00	896	18.09	29.92
2019-04-03 20:00:00	696	4.75	19.84
2019-04-03 21:00:00	559	2.83	14.75
2019-04-03 22:00:00	515	2.58	13.5
2019-04-03 23:00:00	331	1.09	8.42
2019-04-04 00:00:00	251	0.56	6.44
2019-04-04 01:00:00	85	0	1.75
2019-04-04 02:00:00	22	0	0
2019-04-04 03:00:00	19	0	0
2019-04-04 04:00:00	31	0	0.25
2019-04-04 05:00:00	62	0.08	0.92
2019-04-04 06:00:00	515	2.58	12.42
2019-04-04 07:00:00	1157	15.17	34.08
2019-04-04 08:00:00	1203	14.08	36
2019-04-04 09:00:00	1103	10.17	32.5
2019-04-04 10:00:00	1011	7.5	29.08
2019-04-04 11:00:00	1015	13.08	30.42
2019-04-04 12:00:00	993	18.84	32
2019-04-04 13:00:00	1184	19.75	37.25
2019-04-04 14:00:00	945	16.67	30.58
2019-04-04 15:00:00	926	17.92	30.09
2019-04-04 16:00:00	975	17.17	30.92
2019-04-04 17:00:00	995	30.5	35.83
2019-04-04 18:00:00	947	27.59	34.42
2019-04-04 19:00:00	956	17.25	30.92
2019-04-04 20:00:00	767	4.75	21.08
2019-04-04 21:00:00	641	3.08	17.25
2019-04-04 22:00:00	593	4.17	16.33
2019-04-04 23:00:00	404	2.34	10.75
2019-04-05 00:00:00	229	0.44	6
2019-04-05 01:00:00	86	0	1.5
2019-04-05 02:00:00	53	0	0.5
2019-04-05 03:00:00	44	0	0.34
2019-04-05 04:00:00	31	0	0
2019-04-05 05:00:00	86	0.08	1.58
2019-04-05 06:00:00	513	2.34	12.08
2019-04-05 07:00:00	1192	17.25	35.67
2019-04-05 08:00:00	1090	8.5	31.84
2019-04-05 09:00:00	1135	8.92	32.42
2019-04-05 10:00:00	1045	11.92	31.09
2019-04-05 11:00:00	1011	15.08	30.83
2019-04-05 12:00:00	1056	27	36.5
2019-04-05 13:00:00	1158	24.83	38.25
2019-04-05 14:00:00	932	23.92	33.25
2019-04-05 15:00:00	987	21.67	32.25
2019-04-05 16:00:00	924	26.33	33.09
2019-04-05 17:00:00	964	31.83	35.92
2019-04-05 18:00:00	958	33.09	36.25
2019-04-05 19:00:00	879	10.58	26.92
2019-04-05 20:00:00	944	7.09	26.17
2019-04-05 21:00:00	764	5.5	21.83
2019-04-05 22:00:00	635	3.33	16.75
2019-04-05 23:00:00	562	2.5	14.75
2019-04-06 00:00:00	588	2.22	15.44
2019-04-06 01:00:00	376	1.25	9.67
2019-04-06 02:00:00	270	0.67	6.83
2019-04-06 03:00:00	134	0	2.92
2019-04-06 04:00:00	71	0	1.17
2019-04-06 05:00:00	64	0	0.75
2019-04-06 06:00:00	191	0.75	4.42
2019-04-06 07:00:00	425	1.67	10.67
2019-04-06 08:00:00	607	3	15.5
2019-04-06 09:00:00	1112	9.58	31
2019-04-06 10:00:00	1268	16.75	38.59
2019-04-06 11:00:00	1310	23.92	41.34
2019-04-06 12:00:00	1331	24.5	42.92
2019-04-06 13:00:00	1241	24.25	40.34
2019-04-06 14:00:00	1112	19.75	36.17
2019-04-06 15:00:00	863	6.33	24.59
2019-04-06 16:00:00	848	5.75	23.67
2019-04-06 17:00:00	811	5.42	22.5
2019-04-06 18:00:00	781	5.67	21.75
2019-04-06 19:00:00	706	3.67	19.09
2019-04-06 20:00:00	879	7.17	24.58
2019-04-06 21:00:00	638	3.17	17.67
2019-04-06 22:00:00	602	2.84	15.75
2019-04-06 23:00:00	582	2.5	15.17
2019-04-07 00:00:00	604	2.33	15.56
2019-04-07 01:00:00	429	1.42	11.25
2019-04-07 02:00:00	262	0.58	6.42
2019-04-07 03:00:00	139	0.08	3.17
2019-04-07 04:00:00	100	0.08	1.83
2019-04-07 05:00:00	90	0	1.33
2019-04-07 06:00:00	119	0	2
2019-04-07 07:00:00	218	0.5	5.09
2019-04-07 08:00:00	290	1	7
2019-04-07 09:00:00	466	1.75	11.75
2019-04-07 10:00:00	490	2.58	12.84
2019-04-07 11:00:00	825	6.67	22.5
2019-04-07 12:00:00	976	5.92	26.42
2019-04-07 13:00:00	1070	7.17	30.34
2019-04-07 14:00:00	987	6.33	27.59
2019-04-07 15:00:00	913	6.67	25.75
2019-04-07 16:00:00	854	5.5	23.67
2019-04-07 17:00:00	886	5.75	24.42
2019-04-07 18:00:00	926	6.17	26.42
2019-04-07 19:00:00	598	3	16.25
2019-04-07 20:00:00	521	2.17	13.33
2019-04-07 21:00:00	423	1.67	11.42
2019-04-07 22:00:00	309	0.92	7.75
2019-04-07 23:00:00	198	0.42	4.92
2019-04-08 00:00:00	96	0	1.89
2019-04-08 01:00:00	48	0	0.58
2019-04-08 02:00:00	16	0	0.08
2019-04-08 03:00:00	15	0	0.08
2019-04-08 04:00:00	19	0	0.33
2019-04-08 05:00:00	73	0.08	0.92
2019-04-08 06:00:00	577	2.83	13.67
2019-04-08 07:00:00	1165	20	36
2019-04-08 08:00:00	1078	24.92	36.17
2019-04-08 09:00:00	898	26.5	33.17
2019-04-08 10:00:00	886	8.17	25.42
2019-04-08 11:00:00	1030	15.92	32.17
2019-04-08 12:00:00	1018	10.17	29.5
2019-04-08 13:00:00	1152	11.17	33.83
2019-04-08 14:00:00	987	9.58	29.08
2019-04-08 15:00:00	842	10.42	25.25
2019-04-08 16:00:00	911	12	27.25
2019-04-08 17:00:00	990	27.17	34.5
2019-04-08 18:00:00	911	35.67	35.83
2019-04-08 19:00:00	790	13.67	25.92
2019-04-08 20:00:00	656	5	18.33
2019-04-08 21:00:00	498	2.5	13.08
2019-04-08 22:00:00	480	2.08	12.33
2019-04-08 23:00:00	194	0.25	5
2019-04-09 00:00:00	101	0	2.33
2019-04-09 01:00:00	41	0	0.33
2019-04-09 02:00:00	24	0	0
2019-04-09 03:00:00	23	0	0
2019-04-09 04:00:00	22	0	0
2019-04-09 05:00:00	84	0	1.17
2019-04-09 06:00:00	558	2.67	12.92
2019-04-09 07:00:00	1147	16.75	34.67
2019-04-09 08:00:00	1165	10.5	34.17
2019-04-09 09:00:00	1067	13.67	32.42
2019-04-09 10:00:00	999	8.67	28.67
2019-04-09 11:00:00	974	14.25	29.58
2019-04-09 12:00:00	1069	15.84	33.17
2019-04-09 13:00:00	1085	14.5	33.09
2019-04-09 14:00:00	985	11.5	29.09
2019-04-09 15:00:00	919	13	28.42
2019-04-09 16:00:00	968	16.5	30.42
2019-04-09 17:00:00	992	31.92	36.33
2019-04-09 18:00:00	985	33.92	37
2019-04-09 19:00:00	888	16.08	29.5
2019-04-09 20:00:00	744	4.83	20.5
2019-04-09 21:00:00	616	4.25	16.58
2019-04-09 22:00:00	507	2.25	13.5
2019-04-09 23:00:00	284	0.92	7.09
2019-04-10 00:00:00	123	0.11	2.78
2019-04-10 01:00:00	60	0	0.67
2019-04-10 02:00:00	34	0	0.25
2019-04-10 03:00:00	13	0	0.08
2019-04-10 04:00:00	16	0	0
2019-04-10 05:00:00	65	0	0.83
2019-04-10 06:00:00	497	2.42	11.59
2019-04-10 07:00:00	1123	11.17	32.42
2019-04-10 08:00:00	1117	17.25	34.92
2019-04-10 09:00:00	1024	15.92	32.09
2019-04-10 10:00:00	1007	11.33	30.17
2019-04-10 11:00:00	1005	10.08	28.92
2019-04-10 12:00:00	1053	14.17	32.33
2019-04-10 13:00:00	1056	19.17	33.92
2019-04-10 14:00:00	941	19.5	31.5
2019-04-10 15:00:00	894	16.67	28.34
2019-04-10 16:00:00	984	20.5	32.17
2019-04-10 17:00:00	945	30.5	35.17
2019-04-10 18:00:00	925	36.59	36.59
2019-04-10 19:00:00	820	17.67	28.08
2019-04-10 20:00:00	687	3.59	18.75
2019-04-10 21:00:00	607	3	16.17
2019-04-10 22:00:00	571	2.42	15.5
2019-04-10 23:00:00	291	0.92	7.5
2019-04-11 00:00:00	216	0.33	5.33
2019-04-11 01:00:00	90	0	1.42
2019-04-11 02:00:00	44	0	0.33
2019-04-11 03:00:00	23	0	0
2019-04-11 04:00:00	23	0	0
2019-04-11 05:00:00	64	0	0.83
2019-04-11 06:00:00	511	2.08	11.75
2019-04-11 07:00:00	1154	11	32.5
2019-04-11 08:00:00	1116	19.33	36.25
2019-04-11 09:00:00	1062	19.25	34.34
2019-04-11 10:00:00	990	10.58	29.25
2019-04-11 11:00:00	999	13	30
2019-04-11 12:00:00	1044	20.67	34.09
2019-04-11 13:00:00	1091	16.42	33.92
2019-04-11 14:00:00	852	23	30
2019-04-11 15:00:00	936	15	29.25
2019-04-11 16:00:00	912	21.42	31.08
2019-04-11 17:00:00	988	30.08	35.59
2019-04-11 18:00:00	983	29.42	35.83
2019-04-11 19:00:00	870	19.75	29.92
2019-04-11 20:00:00	733	5.08	20.17
2019-04-11 21:00:00	651	3.08	17.42
2019-04-11 22:00:00	547	2.5	14.42
2019-04-11 23:00:00	366	1.34	9.59
2019-04-12 00:00:00	245	0.55	5.89
2019-04-12 01:00:00	143	0.08	3.25
2019-04-12 02:00:00	79	0	1.25
2019-04-12 03:00:00	49	0	0.58
2019-04-12 04:00:00	33	0	0.08
2019-04-12 05:00:00	100	0	1.75
2019-04-12 06:00:00	538	3	12.84
2019-04-12 07:00:00	1089	12.5	32.17
2019-04-12 08:00:00	1078	14.83	32.83
2019-04-12 09:00:00	1079	14.42	33.58
2019-04-12 10:00:00	1112	12.67	32.92
2019-04-12 11:00:00	987	15.09	30.5
2019-04-12 12:00:00	1047	21.42	34.42
2019-04-12 13:00:00	1128	19.34	35.42
2019-04-12 14:00:00	1006	23.08	34.33
2019-04-12 15:00:00	959	15.5	30
2019-04-12 16:00:00	960	23.17	32.5
2019-04-12 17:00:00	906	30.5	34.42
2019-04-12 18:00:00	887	32.92	34.58
2019-04-12 19:00:00	886	16.59	28.83
2019-04-12 20:00:00	867	6.75	24.84
2019-04-12 21:00:00	733	5.92	20.83
2019-04-12 22:00:00	692	3.5	18.25
2019-04-12 23:00:00	560	2.59	15.09
2019-04-13 00:00:00	500	1.89	13.33
2019-04-13 01:00:00	369	1.17	9.5
2019-04-13 02:00:00	231	0.5	5.67
2019-04-13 03:00:00	153	0.17	3.42
2019-04-13 04:00:00	84	0.83	2.59
2019-04-13 05:00:00	84	0	1.42
2019-04-13 06:00:00	187	0.33	3.84
2019-04-13 07:00:00	436	1.67	10.83
2019-04-13 08:00:00	770	6.92	20.67
2019-04-13 09:00:00	1192	13.08	34.67
2019-04-13 10:00:00	1283	23.09	40.59
2019-04-13 11:00:00	1189	22.67	39.09
2019-04-13 12:00:00	1299	26.5	41.75
2019-04-13 13:00:00	1209	22.5	39.92
2019-04-13 14:00:00	1020	25.75	35.08
2019-04-13 15:00:00	1036	19.58	33.84
2019-04-13 16:00:00	908	6	25.59
2019-04-13 17:00:00	763	4.92	21.5
2019-04-13 18:00:00	844	4.83	22.83
2019-04-13 19:00:00	760	4.33	20.5
2019-04-13 20:00:00	749	4.83	20.34
2019-04-13 21:00:00	615	4.25	17.17
2019-04-13 22:00:00	606	2.75	15.92
2019-04-13 23:00:00	553	2.67	14.09
2019-04-14 00:00:00	615	2.56	17
2019-04-14 01:00:00	415	1.25	10.92
2019-04-14 02:00:00	277	0.58	6.75
2019-04-14 03:00:00	160	0	3.67
2019-04-14 04:00:00	94	0	1.75
2019-04-14 05:00:00	77	0	1.33
2019-04-14 06:00:00	106	0	1.92
2019-04-14 07:00:00	224	0.58	5.25
2019-04-14 08:00:00	305	1.59	8
2019-04-14 09:00:00	399	1.5	10.17
2019-04-14 10:00:00	525	2.08	13.34
2019-04-14 11:00:00	618	2.58	15.75
2019-04-14 12:00:00	763	3.83	20.59
2019-04-14 13:00:00	715	3.25	19.33
2019-04-14 14:00:00	669	3.5	17.92
2019-04-14 15:00:00	766	4.25	20.67
2019-04-14 16:00:00	536	2.67	14.67
2019-04-14 17:00:00	497	2.17	12.75
2019-04-14 18:00:00	723	3.75	19.25
2019-04-14 19:00:00	724	5.08	19.75
2019-04-14 20:00:00	725	4.67	20.17
2019-04-14 21:00:00	532	2.83	14.17
2019-04-14 22:00:00	255	0.75	6.58
2019-04-14 23:00:00	280	0.75	6.75
2019-04-15 00:00:00	159	0.22	3.78
2019-04-15 01:00:00	43	0	0.42
2019-04-15 02:00:00	21	0	0
2019-04-15 03:00:00	12	0	0
2019-04-15 04:00:00	17	0	0.17
2019-04-15 05:00:00	70	0.08	1.08
2019-04-15 06:00:00	485	2.34	11.08
2019-04-15 07:00:00	1096	9.59	30.83
2019-04-15 08:00:00	1027	18	33
2019-04-15 09:00:00	1029	9	29.67
2019-04-15 10:00:00	912	6.83	25.92
2019-04-15 11:00:00	849	8.67	25
2019-04-15 12:00:00	1012	11.83	29.84
2019-04-15 13:00:00	1044	16	32.17
2019-04-15 14:00:00	943	8.75	27.42
2019-04-15 15:00:00	909	11.25	27.17
2019-04-15 16:00:00	996	19	31.42
2019-04-15 17:00:00	912	28	33.09
2019-04-15 18:00:00	849	33.33	34.17
2019-04-15 19:00:00	745	22.58	28.08
2019-04-15 20:00:00	567	2.92	15.17
2019-04-15 21:00:00	389	1.5	10.08
2019-04-15 22:00:00	291	0.92	7.33
2019-04-15 23:00:00	194	0.67	4.84
2019-04-16 00:00:00	85	0.11	1.89
2019-04-16 01:00:00	23	0	0
2019-04-16 02:00:00	16	0	0
2019-04-16 03:00:00	8	0	0.08
2019-04-16 04:00:00	14	0	0.08
2019-04-16 05:00:00	57	0	0.58
2019-04-16 06:00:00	494	2.34	11.25
2019-04-16 07:00:00	1180	12.75	34
2019-04-16 08:00:00	1100	12	32.75
2019-04-16 09:00:00	1104	19	35.42
2019-04-16 10:00:00	926	13.34	28.92
2019-04-16 11:00:00	900	12.83	27.17
2019-04-16 12:00:00	1050	17.58	33.08
2019-04-16 13:00:00	1090	11.42	31.92
2019-04-16 14:00:00	1061	14	32.17
2019-04-16 15:00:00	908	18.92	29.84
2019-04-16 16:00:00	796	25	29.58
2019-04-16 17:00:00	961	31.25	35
2019-04-16 18:00:00	960	33.09	36.59
2019-04-16 19:00:00	867	18.59	29.92
2019-04-16 20:00:00	713	4.67	19.75
2019-04-16 21:00:00	547	2.33	14.33
2019-04-16 22:00:00	410	1.42	10.84
2019-04-16 23:00:00	258	0.59	6.34
2019-04-17 00:00:00	151	0.22	3.67
2019-04-17 01:00:00	66	0	0.92
2019-04-17 02:00:00	17	0	0.08
2019-04-17 03:00:00	33	0	0
2019-04-17 04:00:00	20	0	0.08
2019-04-17 05:00:00	74	0	0.92
2019-04-17 06:00:00	469	2.17	10.83
2019-04-17 07:00:00	1072	9.17	29.67
2019-04-17 08:00:00	1157	9.25	33.42
2019-04-17 09:00:00	1054	7.83	30.58
2019-04-17 10:00:00	966	7.42	27.58
2019-04-17 11:00:00	900	16.34	28.17
2019-04-17 12:00:00	1058	19.42	34.08
2019-04-17 13:00:00	1089	12.58	32.5
2019-04-17 14:00:00	1047	12.75	32
2019-04-17 15:00:00	883	20.75	29.75
2019-04-17 16:00:00	821	16.5	27.17
2019-04-17 17:00:00	871	24.33	30.92
2019-04-17 18:00:00	815	31.09	32.25
2019-04-17 19:00:00	782	23.5	29.17
2019-04-17 20:00:00	647	5	18.34
2019-04-17 21:00:00	522	1	13.42
2019-04-17 22:00:00	522	0.75	13.42
2019-04-17 23:00:00	213	0	5.58
2019-04-18 00:00:00	176	0	4
2019-04-18 01:00:00	90	0	2.25
2019-04-18 02:00:00	140	0	2.92
2019-04-18 03:00:00	109	0	2.09
2019-04-18 04:00:00	41	0	0.25
2019-04-18 05:00:00	76	0.17	1.17
2019-04-18 06:00:00	379	1.42	9
2019-04-18 07:00:00	745	4.25	19.67
2019-04-18 08:00:00	953	5.83	26.34
2019-04-18 09:00:00	1049	9.17	30.25
2019-04-18 10:00:00	1178	15.5	35.5
2019-04-18 11:00:00	984	21.17	32.75
2019-04-18 12:00:00	987	13.08	29.84
2019-04-18 13:00:00	1045	10.67	30.67
2019-04-18 14:00:00	1048	16.42	32.58
2019-04-18 15:00:00	930	13.33	28.67
2019-04-18 16:00:00	911	21.33	30.67
2019-04-18 17:00:00	950	22.83	32.67
2019-04-18 18:00:00	868	11	26.33
2019-04-18 19:00:00	801	8.34	23.58
2019-04-18 20:00:00	688	3.84	18.75
2019-04-18 21:00:00	585	2.58	15.67
2019-04-18 22:00:00	476	1.84	12.42
2019-04-18 23:00:00	438	1.59	11.34
2019-04-19 00:00:00	379	1.11	9.44
2019-04-19 01:00:00	253	0.5	6
2019-04-19 02:00:00	181	0.17	4.09
2019-04-19 03:00:00	97	0	1.92
2019-04-19 04:00:00	76	0.33	1.67
2019-04-19 05:00:00	57	0	0.67
2019-04-19 06:00:00	137	0	2.67
2019-04-19 07:00:00	203	0.59	4.83
2019-04-19 08:00:00	294	0.92	7.08
2019-04-19 09:00:00	386	1.59	9.83
2019-04-19 10:00:00	514	2.25	12.75
2019-04-19 11:00:00	546	2.92	14.17
2019-04-19 12:00:00	552	2.34	14.92
2019-04-19 13:00:00	531	2.25	13.84
2019-04-19 14:00:00	480	1.83	12.75
2019-04-19 15:00:00	424	1.67	10.83
2019-04-19 16:00:00	432	1.75	10.92
2019-04-19 17:00:00	388	1.42	10.34
2019-04-19 18:00:00	385	4.25	11.17
2019-04-19 19:00:00	447	1.83	11.75
2019-04-19 20:00:00	411	1.5	10.58
2019-04-19 21:00:00	371	1.5	9.17
2019-04-19 22:00:00	360	1.17	9.33
2019-04-19 23:00:00	301	0.92	7.5
2019-04-20 00:00:00	259	0.56	6.33
2019-04-20 01:00:00	204	0.42	4.67
2019-04-20 02:00:00	145	0	3.34
2019-04-20 03:00:00	82	0	1.5
2019-04-20 04:00:00	36	0	0.25
2019-04-20 05:00:00	43	0	0.42
2019-04-20 06:00:00	110	0.25	2.09
2019-04-20 07:00:00	226	0.67	5.17
2019-04-20 08:00:00	375	3.17	9.67
2019-04-20 09:00:00	634	7	17.25
2019-04-20 10:00:00	830	5.92	22.92
2019-04-20 11:00:00	1026	9.08	29.75
2019-04-20 12:00:00	997	9	28.92
2019-04-20 13:00:00	934	7.42	26.75
2019-04-20 14:00:00	857	5.92	23.67
2019-04-20 15:00:00	837	5.33	23.08
2019-04-20 16:00:00	542	2.58	14.75
2019-04-20 17:00:00	482	2.25	12.42
2019-04-20 18:00:00	553	3.09	14.34
2019-04-20 19:00:00	560	2.59	15.17
2019-04-20 20:00:00	519	2.25	13.5
2019-04-20 21:00:00	456	2.25	11.92
2019-04-20 22:00:00	421	1.75	10.67
2019-04-20 23:00:00	376	2.58	10.42
2019-04-21 00:00:00	331	0.89	8
2019-04-21 01:00:00	222	0.42	5.33
2019-04-21 02:00:00	164	0	3.83
2019-04-21 03:00:00	95	0	1.67
2019-04-21 04:00:00	38	0	0.33
2019-04-21 05:00:00	39	0	0.08
2019-04-21 06:00:00	76	0	1.17
2019-04-21 07:00:00	152	0.5	3.5
2019-04-21 08:00:00	232	1.58	6.5
2019-04-21 09:00:00	319	1.08	7.75
2019-04-21 10:00:00	406	1.42	10.34
2019-04-21 11:00:00	586	3.08	15
2019-04-21 12:00:00	849	4.92	23.42
2019-04-21 13:00:00	828	5.17	22.42
2019-04-21 14:00:00	601	2.92	16.5
2019-04-21 15:00:00	591	3.25	15.67
2019-04-21 16:00:00	541	2.25	14.08
2019-04-21 17:00:00	590	3.83	16.17
2019-04-21 18:00:00	753	4.75	20
2019-04-21 19:00:00	690	3.75	18.92
2019-04-21 20:00:00	475	2.17	12.5
2019-04-21 21:00:00	381	1.25	10
2019-04-21 22:00:00	220	0.92	5.42
2019-04-21 23:00:00	247	0.75	5.84
2019-04-22 00:00:00	100	0	2
2019-04-22 01:00:00	31	0	0.33
2019-04-22 02:00:00	21	0	0
2019-04-22 03:00:00	18	0	0
2019-04-22 04:00:00	12	0	0.17
2019-04-22 05:00:00	52	0	0.5
2019-04-22 06:00:00	525	2.67	12
2019-04-22 07:00:00	1125	8.17	31.17
2019-04-22 08:00:00	1084	9.58	31.59
2019-04-22 09:00:00	1011	7.92	29.08
2019-04-22 10:00:00	860	7.25	24.42
2019-04-22 11:00:00	892	10	26
2019-04-22 12:00:00	1041	11.25	30.42
2019-04-22 13:00:00	1114	14.08	33.42
2019-04-22 14:00:00	875	8.09	25.92
2019-04-22 15:00:00	840	12.09	25.08
2019-04-22 16:00:00	912	13.83	27.92
2019-04-22 17:00:00	935	23	32.09
2019-04-22 18:00:00	920	26.42	33.5
2019-04-22 19:00:00	670	5.75	19.17
2019-04-22 20:00:00	633	3.42	16.5
2019-04-22 21:00:00	482	1.92	12.84
2019-04-22 22:00:00	426	1.67	11.17
2019-04-22 23:00:00	170	0.42	4.25
2019-04-23 00:00:00	63	0.11	0.89
2019-04-23 01:00:00	31	0	0.08
2019-04-23 02:00:00	10	0	0
2019-04-23 03:00:00	13	0	0
2019-04-23 04:00:00	9	0	0.17
2019-04-23 05:00:00	68	0.08	1
2019-04-23 06:00:00	520	2.42	11.83
2019-04-23 07:00:00	1177	15	34.75
2019-04-23 08:00:00	1131	11.17	34
2019-04-23 09:00:00	1144	11.42	33.92
2019-04-23 10:00:00	1082	9.92	31.67
2019-04-23 11:00:00	1038	14.33	31.42
2019-04-23 12:00:00	1096	18.17	34.33
2019-04-23 13:00:00	1188	13.34	35.08
2019-04-23 14:00:00	921	11.92	28.67
2019-04-23 15:00:00	949	11.5	27.92
2019-04-23 16:00:00	975	15.92	30
2019-04-23 17:00:00	950	29.58	34.75
2019-04-23 18:00:00	956	27.83	34.92
2019-04-23 19:00:00	909	13.33	28.17
2019-04-23 20:00:00	639	3.08	17.08
2019-04-23 21:00:00	623	6.09	17.67
2019-04-23 22:00:00	486	2	12.92
2019-04-23 23:00:00	287	0.92	7.5
2019-04-24 00:00:00	217	0.56	5.33
2019-04-24 01:00:00	63	0.08	1.08
2019-04-24 02:00:00	27	0	0.08
2019-04-24 03:00:00	18	0	0.08
2019-04-24 04:00:00	15	0	0
2019-04-24 05:00:00	72	0.08	1.33
2019-04-24 06:00:00	483	2.17	11.09
2019-04-24 07:00:00	1135	9.58	32.58
2019-04-24 08:00:00	1118	16.5	33.75
2019-04-24 09:00:00	1058	9.84	31.42
2019-04-24 10:00:00	942	9.33	27.75
2019-04-24 11:00:00	982	10.83	28.58
2019-04-24 12:00:00	1414	22.42	43.58
2019-04-24 13:00:00	1089	11.42	32.84
2019-04-24 14:00:00	1013	10.58	30.25
2019-04-24 15:00:00	917	10.25	27
2019-04-24 16:00:00	904	23.75	31.33
2019-04-24 17:00:00	852	31.67	32.75
2019-04-24 18:00:00	994	31.17	36.84
2019-04-24 19:00:00	898	10.17	26.92
2019-04-24 20:00:00	710	3.92	19.67
2019-04-24 21:00:00	594	2.58	15.42
2019-04-24 22:00:00	535	2.92	14.5
2019-04-24 23:00:00	274	1.92	7.33
2019-04-25 00:00:00	172	0.11	4.11
2019-04-25 01:00:00	78	0	1.5
2019-04-25 02:00:00	29	0	0.17
2019-04-25 03:00:00	58	0	0.5
2019-04-25 04:00:00	14	0	0
2019-04-25 05:00:00	69	0	0.83
2019-04-25 06:00:00	472	3.09	11.08
2019-04-25 07:00:00	1196	11.92	34.33
2019-04-25 08:00:00	1079	14.67	32.84
2019-04-25 09:00:00	1050	15.25	32.42
2019-04-25 10:00:00	989	8.08	28.5
2019-04-25 11:00:00	1000	12.58	30.25
2019-04-25 12:00:00	1104	14.08	32.75
2019-04-25 13:00:00	1086	14.08	32.92
2019-04-25 14:00:00	891	11.84	27.25
2019-04-25 15:00:00	895	10.17	26.83
2019-04-25 16:00:00	959	19.34	30.92
2019-04-25 17:00:00	975	28.5	34.67
2019-04-25 18:00:00	888	35.42	35.25
2019-04-25 19:00:00	859	30	33.17
2019-04-25 20:00:00	772	6.42	22.17
2019-04-25 21:00:00	617	3.08	16.83
2019-04-25 22:00:00	582	2.67	15.67
2019-04-25 23:00:00	400	1.59	10.33
2019-04-26 00:00:00	236	1	6.22
2019-04-26 01:00:00	129	0.08	2.84
2019-04-26 02:00:00	63	0	0.92
2019-04-26 03:00:00	28	0	0.08
2019-04-26 04:00:00	22	0	0.25
2019-04-26 05:00:00	56	0	0.58
2019-04-26 06:00:00	514	2.83	11.83
2019-04-26 07:00:00	1129	13	33.25
2019-04-26 08:00:00	1120	12.92	33.42
2019-04-26 09:00:00	1109	13.92	33.75
2019-04-26 10:00:00	1050	10.58	31.17
2019-04-26 11:00:00	1000	15.92	30.59
2019-04-26 12:00:00	1101	23.17	36.09
2019-04-26 13:00:00	1184	19.59	37.5
2019-04-26 14:00:00	1037	18.5	33.67
2019-04-26 15:00:00	1065	23	34.83
2019-04-26 16:00:00	981	23	33.75
2019-04-26 17:00:00	1031	29.92	36.5
2019-04-26 18:00:00	977	31.67	36.5
2019-04-26 19:00:00	846	14.17	27.25
2019-04-26 20:00:00	826	4.92	22.25
2019-04-26 21:00:00	673	3.5	18.33
2019-04-26 22:00:00	589	2.67	15.67
2019-04-26 23:00:00	533	2.42	13.92
2019-04-27 00:00:00	461	1.67	12.11
2019-04-27 01:00:00	371	1.17	10
2019-04-27 02:00:00	283	0.59	7.17
2019-04-27 03:00:00	132	0.08	3
2019-04-27 04:00:00	89	1.17	2.08
2019-04-27 05:00:00	81	0	1.25
2019-04-27 06:00:00	214	1.33	5
2019-04-27 07:00:00	506	2.67	12.58
2019-04-27 08:00:00	724	4.42	18.92
2019-04-27 09:00:00	1095	10.67	31.75
2019-04-27 10:00:00	1230	16.67	36.92
2019-04-27 11:00:00	1343	23.25	42.67
2019-04-27 12:00:00	1304	23.58	41.84
2019-04-27 13:00:00	944	16.08	30.59
2019-04-27 14:00:00	998	13.75	30.59
2019-04-27 15:00:00	739	9.17	21.75
2019-04-27 16:00:00	730	5.25	20.42
2019-04-27 17:00:00	773	4.5	21.08
2019-04-27 18:00:00	738	3.83	19.75
2019-04-27 19:00:00	676	3.33	18.25
2019-04-27 20:00:00	617	2.92	16
2019-04-27 21:00:00	606	3.42	16.17
2019-04-27 22:00:00	605	2.83	16.08
2019-04-27 23:00:00	585	2.33	15.08
2019-04-28 00:00:00	549	1.78	14.55
2019-04-28 01:00:00	398	1.33	10.17
2019-04-28 02:00:00	336	1	8.5
2019-04-28 03:00:00	183	0.33	4.25
2019-04-28 04:00:00	105	0	2.08
2019-04-28 05:00:00	67	0.08	1.09
2019-04-28 06:00:00	111	0	2
2019-04-28 07:00:00	234	0.59	5.42
2019-04-28 08:00:00	262	0.92	6.34
2019-04-28 09:00:00	400	1.42	10
2019-04-28 10:00:00	525	3.08	13.5
2019-04-28 11:00:00	848	6.25	23.58
2019-04-28 12:00:00	1085	10.09	30.92
2019-04-28 13:00:00	896	5.42	25.67
2019-04-28 14:00:00	597	3.09	15.92
2019-04-28 15:00:00	701	3.58	18.42
2019-04-28 16:00:00	621	4.42	16.67
2019-04-28 17:00:00	855	5.5	23.58
2019-04-28 18:00:00	827	5.42	23.42
2019-04-28 19:00:00	569	2.5	14.92
2019-04-28 20:00:00	506	2.17	13.34
2019-04-28 21:00:00	392	1.25	10.09
2019-04-28 22:00:00	246	0.92	6.25
2019-04-28 23:00:00	237	0.58	5.67
2019-04-29 00:00:00	131	0	3.11
2019-04-29 01:00:00	57	0	0.92
2019-04-29 02:00:00	24	0	0
2019-04-29 03:00:00	18	0	0.08
2019-04-29 04:00:00	17	0	0
2019-04-29 05:00:00	69	0	0.83
2019-04-29 06:00:00	478	2.67	11.59
2019-04-29 07:00:00	1131	9.5	31.58
2019-04-29 08:00:00	1104	8.34	31.42
2019-04-29 09:00:00	1010	11.75	30.33
2019-04-29 10:00:00	896	9.17	26.42
2019-04-29 11:00:00	926	9.42	27.08
2019-04-29 12:00:00	1078	12	31.34
2019-04-29 13:00:00	1056	17.33	33.17
2019-04-29 14:00:00	899	8	26.67
2019-04-29 15:00:00	867	9.67	25
2019-04-29 16:00:00	961	16.25	30
2019-04-29 17:00:00	895	23.25	31
2019-04-29 18:00:00	868	36.17	35.17
2019-04-29 19:00:00	806	15.75	27
2019-04-29 20:00:00	661	4.08	18.25
2019-04-29 21:00:00	472	2	12.5
2019-04-29 22:00:00	475	1.67	12.5
2019-04-29 23:00:00	178	0.5	4.25
2019-04-30 00:00:00	99	0.11	1.89
2019-04-30 01:00:00	29	0	0.25
2019-04-30 02:00:00	11	0	0
2019-04-30 03:00:00	9	0	0.08
2019-04-30 04:00:00	14	0	0.08
2019-04-30 05:00:00	50	0	0.33
2019-04-30 06:00:00	477	2.33	11.33
2019-04-30 07:00:00	1199	13.08	34.5
2019-04-30 08:00:00	1113	15.17	34.08
2019-04-30 09:00:00	1057	12.58	32
2019-04-30 10:00:00	1034	9.75	30.09
2019-04-30 11:00:00	1038	17.42	32.58
2019-04-30 12:00:00	1133	19.17	35.84
2019-04-30 13:00:00	1217	19.17	38.17
2019-04-30 14:00:00	1019	23.83	34.83
2019-04-30 15:00:00	979	15.67	30.17
2019-04-30 16:00:00	948	25.08	33.08
2019-04-30 17:00:00	956	31.5	35.58
2019-04-30 18:00:00	912	32.75	35.17
2019-04-30 19:00:00	895	31.33	34.17
2019-04-30 20:00:00	860	11.67	26.5
2019-04-30 21:00:00	736	3.92	20.17
2019-04-30 22:00:00	708	5.25	19.58
2019-04-30 23:00:00	489	1.84	12.75
2019-05-01 00:00:00	529	1.67	13.89

## Sheet: PM 09170 061
Data/Hora	Intensidade(carros/hora)	Ocupacao(%)	Carga(%)
2019-04-01 00:00:00	88	0.78	7.44
2019-04-01 01:00:00	33	0	2.25
2019-04-01 02:00:00	16	0	0.17
2019-04-01 03:00:00	15	0	0.75
2019-04-01 04:00:00	12	0	0.5
2019-04-01 05:00:00	38	0.17	2.5
2019-04-01 06:00:00	205	2.67	15.58
2019-04-01 07:00:00	436	17.92	40.83
2019-04-01 08:00:00	436	18.5	42.42
2019-04-01 09:00:00	473	9.08	41.25
2019-04-01 10:00:00	402	14.92	38.83
2019-04-01 11:00:00	391	22.75	39.08
2019-04-01 12:00:00	440	14.42	41
2019-04-01 13:00:00	467	11.92	43.34
2019-04-01 14:00:00	382	18.08	37.5
2019-04-01 15:00:00	376	8.25	33.67
2019-04-01 16:00:00	359	24.25	36.67
2019-04-01 17:00:00	370	39	43.17
2019-04-01 18:00:00	388	47.67	48.08
2019-04-01 19:00:00	362	32.75	41.09
2019-04-01 20:00:00	338	5.92	29.67
2019-04-01 21:00:00	257	3.67	22.17
2019-04-01 22:00:00	216	3.17	18.83
2019-04-01 23:00:00	107	1.17	9
2019-04-02 00:00:00	59	0.33	4.11
2019-04-02 01:00:00	23	0.08	1.25
2019-04-02 02:00:00	7	0	0.75
2019-04-02 03:00:00	4	0	0.5
2019-04-02 04:00:00	10	0	1
2019-04-02 05:00:00	30	0.08	1.75
2019-04-02 06:00:00	221	3.08	16.58
2019-04-02 07:00:00	443	16.42	40.92
2019-04-02 08:00:00	485	18.58	46.25
2019-04-02 09:00:00	474	9.92	42.58
2019-04-02 10:00:00	438	9.42	39.34
2019-04-02 11:00:00	427	10.33	38.58
2019-04-02 12:00:00	443	15.33	41.67
2019-04-02 13:00:00	455	21.09	44.42
2019-04-02 14:00:00	355	28.25	39.42
2019-04-02 15:00:00	430	10	38.33
2019-04-02 16:00:00	390	17.25	37.92
2019-04-02 17:00:00	395	36.42	43.58
2019-04-02 18:00:00	379	41.42	45.58
2019-04-02 19:00:00	369	39.5	43.59
2019-04-02 20:00:00	337	7.09	31.08
2019-04-02 21:00:00	310	4.67	26.42
2019-04-02 22:00:00	281	4.58	25.17
2019-04-02 23:00:00	156	1.92	13.75
2019-04-03 00:00:00	93	0.78	7.78
2019-04-03 01:00:00	34	0	2.33
2019-04-03 02:00:00	14	0	1
2019-04-03 03:00:00	11	0	0.67
2019-04-03 04:00:00	11	0	0.25
2019-04-03 05:00:00	35	0.17	2
2019-04-03 06:00:00	221	2.92	16.67
2019-04-03 07:00:00	448	15.84	41.5
2019-04-03 08:00:00	427	11.25	39.08
2019-04-03 09:00:00	448	14.67	41.59
2019-04-03 10:00:00	441	10	39.67
2019-04-03 11:00:00	397	11.42	37.08
2019-04-03 12:00:00	459	14	41.92
2019-04-03 13:00:00	411	17.34	39.84
2019-04-03 14:00:00	407	15.33	39.17
2019-04-03 15:00:00	372	13.33	35.08
2019-04-03 16:00:00	399	19.92	39.09
2019-04-03 17:00:00	387	41.42	44.75
2019-04-03 18:00:00	399	41.17	46.67
2019-04-03 19:00:00	368	20.92	37.42
2019-04-03 20:00:00	314	5.75	28.33
2019-04-03 21:00:00	289	4.67	25.17
2019-04-03 22:00:00	275	4.42	23.25
2019-04-03 23:00:00	180	2.42	15.67
2019-04-04 00:00:00	135	1.45	11.44
2019-04-04 01:00:00	60	0.33	4.92
2019-04-04 02:00:00	18	0.08	1.17
2019-04-04 03:00:00	11	0	0.84
2019-04-04 04:00:00	18	0	1.25
2019-04-04 05:00:00	37	0.34	2.17
2019-04-04 06:00:00	200	3	15.17
2019-04-04 07:00:00	424	16.5	39.58
2019-04-04 08:00:00	471	17.08	43.92
2019-04-04 09:00:00	464	10.92	42.5
2019-04-04 10:00:00	475	9.33	42.42
2019-04-04 11:00:00	436	13.08	40.08
2019-04-04 12:00:00	422	21.58	41.34
2019-04-04 13:00:00	472	20.92	45.75
2019-04-04 14:00:00	403	18.33	39.75
2019-04-04 15:00:00	386	16.42	37.17
2019-04-04 16:00:00	411	20	40.34
2019-04-04 17:00:00	386	33.92	42.92
2019-04-04 18:00:00	389	33.67	42.92
2019-04-04 19:00:00	390	20.84	39.75
2019-04-04 20:00:00	342	5.92	29.92
2019-04-04 21:00:00	319	5	28.5
2019-04-04 22:00:00	287	4.75	25.17
2019-04-04 23:00:00	218	2.92	18.25
2019-04-05 00:00:00	128	1.22	11.44
2019-04-05 01:00:00	59	0.42	4.83
2019-04-05 02:00:00	43	0.17	2.83
2019-04-05 03:00:00	28	0	1.83
2019-04-05 04:00:00	23	0	0.92
2019-04-05 05:00:00	46	0.25	3.08
2019-04-05 06:00:00	227	3.08	17.17
2019-04-05 07:00:00	455	17.33	42.42
2019-04-05 08:00:00	454	9.42	40.84
2019-04-05 09:00:00	487	11	42.83
2019-04-05 10:00:00	453	13.75	42.67
2019-04-05 11:00:00	417	16.33	39.17
2019-04-05 12:00:00	430	30.83	45.17
2019-04-05 13:00:00	501	29	50.25
2019-04-05 14:00:00	395	26.42	42.08
2019-04-05 15:00:00	425	22.67	41.75
2019-04-05 16:00:00	383	28	41.34
2019-04-05 17:00:00	389	42.84	45.59
2019-04-05 18:00:00	392	43.84	46.58
2019-04-05 19:00:00	372	11.59	35.42
2019-04-05 20:00:00	448	9	39.5
2019-04-05 21:00:00	367	7.17	33.25
2019-04-05 22:00:00	339	5.25	29.5
2019-04-05 23:00:00	312	4.92	27
2019-04-06 00:00:00	324	4.56	28.56
2019-04-06 01:00:00	231	2.92	20.08
2019-04-06 02:00:00	168	1.84	14.25
2019-04-06 03:00:00	93	0.92	7.75
2019-04-06 04:00:00	53	0.25	4.25
2019-04-06 05:00:00	43	0.17	2.67
2019-04-06 06:00:00	101	1.17	7.42
2019-04-06 07:00:00	202	3	16.75
2019-04-06 08:00:00	285	4.34	23.5
2019-04-06 09:00:00	516	11.34	44.92
2019-04-06 10:00:00	538	20.25	50.92
2019-04-06 11:00:00	587	27.08	56
2019-04-06 12:00:00	549	30.75	54.17
2019-04-06 13:00:00	534	30.58	53
2019-04-06 14:00:00	512	23.5	50
2019-04-06 15:00:00	468	10	42.34
2019-04-06 16:00:00	503	10.42	45.25
2019-04-06 17:00:00	523	10.75	46.75
2019-04-06 18:00:00	480	8.75	43
2019-04-06 19:00:00	496	8.83	43.33
2019-04-06 20:00:00	528	11.17	48
2019-04-06 21:00:00	407	6.83	36.67
2019-04-06 22:00:00	376	5.92	32.75
2019-04-06 23:00:00	367	5.67	32.17
2019-04-07 00:00:00	405	6.44	34.67
2019-04-07 01:00:00	249	3.17	21.5
2019-04-07 02:00:00	159	1.59	13.67
2019-04-07 03:00:00	96	0.83	7.75
2019-04-07 04:00:00	69	0.67	5.83
2019-04-07 05:00:00	62	0.42	4.5
2019-04-07 06:00:00	71	0.59	5.25
2019-04-07 07:00:00	107	1.17	8.33
2019-04-07 08:00:00	158	2	12.58
2019-04-07 09:00:00	221	2.75	18.5
2019-04-07 10:00:00	258	3.75	21.58
2019-04-07 11:00:00	426	8.25	37.42
2019-04-07 12:00:00	507	9.09	44.33
2019-04-07 13:00:00	548	10.25	48.92
2019-04-07 14:00:00	498	9.5	44.67
2019-04-07 15:00:00	472	9.75	42.67
2019-04-07 16:00:00	438	8	39.08
2019-04-07 17:00:00	470	8.83	41.33
2019-04-07 18:00:00	477	9.08	43.33
2019-04-07 19:00:00	295	4.67	26.09
2019-04-07 20:00:00	278	3.84	23.17
2019-04-07 21:00:00	221	3.17	19.5
2019-04-07 22:00:00	165	2	13.83
2019-04-07 23:00:00	104	1.25	8.83
2019-04-08 00:00:00	67	0.55	5.56
2019-04-08 01:00:00	38	0.08	2.58
2019-04-08 02:00:00	10	0	0.67
2019-04-08 03:00:00	14	0	0.92
2019-04-08 04:00:00	13	0	1.58
2019-04-08 05:00:00	46	0.25	3
2019-04-08 06:00:00	261	4.09	20.17
2019-04-08 07:00:00	411	23.25	41.33
2019-04-08 08:00:00	393	31	42
2019-04-08 09:00:00	317	30.92	37.83
2019-04-08 10:00:00	432	10.17	38.5
2019-04-08 11:00:00	431	17.33	40.67
2019-04-08 12:00:00	455	12.75	41.83
2019-04-08 13:00:00	513	14.25	46.83
2019-04-08 14:00:00	420	10.84	38.42
2019-04-08 15:00:00	382	12.08	36.08
2019-04-08 16:00:00	407	13.17	36.75
2019-04-08 17:00:00	406	37.59	45.33
2019-04-08 18:00:00	382	43.42	46.25
2019-04-08 19:00:00	322	18	33.58
2019-04-08 20:00:00	281	4.83	24.92
2019-04-08 21:00:00	249	3.75	20.5
2019-04-08 22:00:00	245	3.75	21.17
2019-04-08 23:00:00	105	0.92	9.17
2019-04-09 00:00:00	65	0.44	5.11
2019-04-09 01:00:00	30	0.08	1.42
2019-04-09 02:00:00	16	0	0.75
2019-04-09 03:00:00	17	0	1
2019-04-09 04:00:00	17	0	0.42
2019-04-09 05:00:00	42	0.17	2.67
2019-04-09 06:00:00	236	3.42	17.92
2019-04-09 07:00:00	432	17.25	40.5
2019-04-09 08:00:00	474	11	43.33
2019-04-09 09:00:00	469	14.75	42.75
2019-04-09 10:00:00	493	11.58	45.33
2019-04-09 11:00:00	417	15.59	39.42
2019-04-09 12:00:00	464	16.5	43.09
2019-04-09 13:00:00	448	15.84	42.58
2019-04-09 14:00:00	441	11.58	40.25
2019-04-09 15:00:00	424	14.5	39.5
2019-04-09 16:00:00	411	15.92	39.17
2019-04-09 17:00:00	391	40.5	44.58
2019-04-09 18:00:00	414	44.09	48.17
2019-04-09 19:00:00	364	19.17	37.92
2019-04-09 20:00:00	356	6.17	31.67
2019-04-09 21:00:00	311	5.33	27.25
2019-04-09 22:00:00	254	3.92	22.5
2019-04-09 23:00:00	149	1.75	12.25
2019-04-10 00:00:00	80	0.55	6.78
2019-04-10 01:00:00	43	0.08	2.84
2019-04-10 02:00:00	26	0.08	1.42
2019-04-10 03:00:00	10	0	0.92
2019-04-10 04:00:00	12	0	0.5
2019-04-10 05:00:00	43	0.25	2.67
2019-04-10 06:00:00	218	2.92	16.58
2019-04-10 07:00:00	420	11.67	38.58
2019-04-10 08:00:00	407	16.5	38.83
2019-04-10 09:00:00	406	20.42	39.83
2019-04-10 10:00:00	442	13.59	41
2019-04-10 11:00:00	450	11.75	39.83
2019-04-10 12:00:00	439	15.58	42.17
2019-04-10 13:00:00	418	18.92	40.67
2019-04-10 14:00:00	377	17.09	37.25
2019-04-10 15:00:00	394	16.75	37.42
2019-04-10 16:00:00	409	24.33	41.25
2019-04-10 17:00:00	380	37.75	43.75
2019-04-10 18:00:00	381	50.42	47.25
2019-04-10 19:00:00	354	24.42	38.67
2019-04-10 20:00:00	346	5.33	30.67
2019-04-10 21:00:00	286	4.34	24.58
2019-04-10 22:00:00	303	4.33	26.83
2019-04-10 23:00:00	159	2.08	13.5
2019-04-11 00:00:00	133	1.22	11
2019-04-11 01:00:00	65	0.25	4.67
2019-04-11 02:00:00	34	0	2.42
2019-04-11 03:00:00	18	0	0.5
2019-04-11 04:00:00	14	0	0.67
2019-04-11 05:00:00	43	0.17	2.67
2019-04-11 06:00:00	234	3.34	17.67
2019-04-11 07:00:00	443	11.59	39.58
2019-04-11 08:00:00	411	20	40.75
2019-04-11 09:00:00	448	22.25	44.42
2019-04-11 10:00:00	439	12.67	40.5
2019-04-11 11:00:00	412	14.17	38.34
2019-04-11 12:00:00	448	25.34	44.75
2019-04-11 13:00:00	470	15	44.5
2019-04-11 14:00:00	328	23.75	34.58
2019-04-11 15:00:00	397	15.08	37.83
2019-04-11 16:00:00	387	26.42	40.25
2019-04-11 17:00:00	402	30.17	42.58
2019-04-11 18:00:00	401	37.08	45.42
2019-04-11 19:00:00	342	23	36.92
2019-04-11 20:00:00	337	6.42	29.67
2019-04-11 21:00:00	350	5.42	30.75
2019-04-11 22:00:00	276	4.58	24.42
2019-04-11 23:00:00	194	2.58	16.59
2019-04-12 00:00:00	153	2	13
2019-04-12 01:00:00	96	0.83	8.09
2019-04-12 02:00:00	55	0.25	4
2019-04-12 03:00:00	37	0.08	2.5
2019-04-12 04:00:00	23	0	0.83
2019-04-12 05:00:00	60	0.5	4.42
2019-04-12 06:00:00	222	3.5	16.75
2019-04-12 07:00:00	404	11.92	37
2019-04-12 08:00:00	431	13.17	39.33
2019-04-12 09:00:00	447	16.33	42
2019-04-12 10:00:00	498	15	45.75
2019-04-12 11:00:00	436	20.34	43.08
2019-04-12 12:00:00	425	25.33	43
2019-04-12 13:00:00	471	22.33	45.42
2019-04-12 14:00:00	406	29.67	43.84
2019-04-12 15:00:00	407	16.33	38.67
2019-04-12 16:00:00	403	25.17	40.75
2019-04-12 17:00:00	344	36.83	40.84
2019-04-12 18:00:00	357	46.59	44.5
2019-04-12 19:00:00	348	17.58	35.33
2019-04-12 20:00:00	428	9.33	38.75
2019-04-12 21:00:00	374	6	33.67
2019-04-12 22:00:00	376	5.83	31.83
2019-04-12 23:00:00	333	5.33	29.75
2019-04-13 00:00:00	349	5.67	30.11
2019-04-13 01:00:00	260	3.58	23.17
2019-04-13 02:00:00	155	2	13.17
2019-04-13 03:00:00	103	0.92	8.5
2019-04-13 04:00:00	62	0.25	4.5
2019-04-13 05:00:00	53	0.25	3.67
2019-04-13 06:00:00	94	1	6.92
2019-04-13 07:00:00	259	3.92	21.42
2019-04-13 08:00:00	414	8.33	35.42
2019-04-13 09:00:00	512	15.58	47.17
2019-04-13 10:00:00	527	28.75	51.33
2019-04-13 11:00:00	512	26.33	50.75
2019-04-13 12:00:00	544	31.92	53.92
2019-04-13 13:00:00	524	26.84	51.84
2019-04-13 14:00:00	453	31.17	47.17
2019-04-13 15:00:00	459	24.17	45.67
2019-04-13 16:00:00	468	8.75	42.42
2019-04-13 17:00:00	366	6.42	32.42
2019-04-13 18:00:00	423	7.25	37.08
2019-04-13 19:00:00	395	6.92	34.92
2019-04-13 20:00:00	398	6.5	34.42
2019-04-13 21:00:00	368	5.92	33.33
2019-04-13 22:00:00	350	5.67	30.75
2019-04-13 23:00:00	320	5.25	27.84
2019-04-14 00:00:00	329	4.67	29.44
2019-04-14 01:00:00	249	3.08	21.75
2019-04-14 02:00:00	175	2.33	14.92
2019-04-14 03:00:00	120	1.25	9.83
2019-04-14 04:00:00	63	0.42	5.59
2019-04-14 05:00:00	55	0.33	4
2019-04-14 06:00:00	63	0.67	4.67
2019-04-14 07:00:00	103	1.09	8
2019-04-14 08:00:00	144	2.25	12.25
2019-04-14 09:00:00	205	2.75	16.83
2019-04-14 10:00:00	281	4.33	23.25
2019-04-14 11:00:00	358	5.25	30.67
2019-04-14 12:00:00	416	6.75	37.09
2019-04-14 13:00:00	365	5.42	31.67
2019-04-14 14:00:00	329	5.25	28.75
2019-04-14 15:00:00	403	6.75	35.25
2019-04-14 16:00:00	281	4.75	25.33
2019-04-14 17:00:00	269	4.17	23.09
2019-04-14 18:00:00	389	6.58	33.67
2019-04-14 19:00:00	384	6.17	33.58
2019-04-14 20:00:00	404	7.33	36.25
2019-04-14 21:00:00	276	4.67	24.67
2019-04-14 22:00:00	138	1.58	12.25
2019-04-14 23:00:00	157	2	12.42
2019-04-15 00:00:00	101	0.89	8.89
2019-04-15 01:00:00	34	0.17	2.17
2019-04-15 02:00:00	19	0	1.08
2019-04-15 03:00:00	12	0	0.58
2019-04-15 04:00:00	13	0	1.17
2019-04-15 05:00:00	45	0.17	2.83
2019-04-15 06:00:00	203	2.59	14.92
2019-04-15 07:00:00	431	11.25	38.5
2019-04-15 08:00:00	389	12.08	36.67
2019-04-15 09:00:00	480	12.59	43.5
2019-04-15 10:00:00	410	7.83	37.17
2019-04-15 11:00:00	409	10.09	37.25
2019-04-15 12:00:00	423	11.84	39
2019-04-15 13:00:00	432	16.25	40.58
2019-04-15 14:00:00	429	9.83	38.75
2019-04-15 15:00:00	395	10.92	36
2019-04-15 16:00:00	446	22.83	42.67
2019-04-15 17:00:00	355	34.5	41
2019-04-15 18:00:00	347	47.25	45.5
2019-04-15 19:00:00	286	27.17	33.83
2019-04-15 20:00:00	276	4.42	24.5
2019-04-15 21:00:00	216	2.92	18.5
2019-04-15 22:00:00	167	2.17	14.17
2019-04-15 23:00:00	99	1.17	7.92
2019-04-16 00:00:00	59	0.44	4.67
2019-04-16 01:00:00	16	0	0.5
2019-04-16 02:00:00	13	0	0.5
2019-04-16 03:00:00	6	0	0.67
2019-04-16 04:00:00	9	0	0.58
2019-04-16 05:00:00	31	0.08	1.67
2019-04-16 06:00:00	226	2.92	16.75
2019-04-16 07:00:00	465	12.09	41.83
2019-04-16 08:00:00	413	12.67	38.58
2019-04-16 09:00:00	441	21.5	43
2019-04-16 10:00:00	413	16.08	39.67
2019-04-16 11:00:00	393	12	35.59
2019-04-16 12:00:00	432	19.75	42.08
2019-04-16 13:00:00	443	12.5	41
2019-04-16 14:00:00	458	14.75	42.09
2019-04-16 15:00:00	367	16.58	36.17
2019-04-16 16:00:00	326	20.25	34
2019-04-16 17:00:00	375	40.75	43.33
2019-04-16 18:00:00	392	40.67	45.92
2019-04-16 19:00:00	339	22.08	36.25
2019-04-16 20:00:00	337	7.5	30.67
2019-04-16 21:00:00	275	4.25	23.75
2019-04-16 22:00:00	214	2.75	18.67
2019-04-16 23:00:00	140	1.58	11.84
2019-04-17 00:00:00	109	1.33	9.22
2019-04-17 01:00:00	45	0.25	3.17
2019-04-17 02:00:00	14	0.08	0.5
2019-04-17 03:00:00	21	0.08	1.08
2019-04-17 04:00:00	14	0	0.75
2019-04-17 05:00:00	44	0.33	2.67
2019-04-17 06:00:00	199	2.75	15.25
2019-04-17 07:00:00	431	8.67	37.33
2019-04-17 08:00:00	462	10.25	42.25
2019-04-17 09:00:00	478	9.25	42.75
2019-04-17 10:00:00	440	9.17	39.34
2019-04-17 11:00:00	405	18.92	39.34
2019-04-17 12:00:00	434	20.75	42.33
2019-04-17 13:00:00	480	14.84	44.34
2019-04-17 14:00:00	424	11.75	39.5
2019-04-17 15:00:00	366	21.67	37.5
2019-04-17 16:00:00	277	17	29.92
2019-04-17 17:00:00	291	25	33
2019-04-17 18:00:00	273	33.17	35.92
2019-04-17 19:00:00	262	24.42	32.17
2019-04-17 20:00:00	221	5.5	21.25
2019-04-17 21:00:00	174	1	15.5
2019-04-17 22:00:00	176	0.92	15.25
2019-04-17 23:00:00	73	0	6.58
2019-04-18 00:00:00	59	0	5
2019-04-18 01:00:00	56	0.34	5
2019-04-18 02:00:00	87	0.59	7
2019-04-18 03:00:00	70	0.33	5.59
2019-04-18 04:00:00	27	0	1.42
2019-04-18 05:00:00	46	0.42	3
2019-04-18 06:00:00	155	1.75	11.75
2019-04-18 07:00:00	314	5.25	26.58
2019-04-18 08:00:00	409	7.25	35.83
2019-04-18 09:00:00	440	10.08	39.09
2019-04-18 10:00:00	519	14.67	47.17
2019-04-18 11:00:00	438	22.08	43.75
2019-04-18 12:00:00	466	17.92	43.5
2019-04-18 13:00:00	463	11.59	42.33
2019-04-18 14:00:00	450	18.83	43.5
2019-04-18 15:00:00	405	15.17	38.58
2019-04-18 16:00:00	369	21.17	37.08
2019-04-18 17:00:00	398	27.09	41.58
2019-04-18 18:00:00	379	13.25	35.83
2019-04-18 19:00:00	377	11.58	35.25
2019-04-18 20:00:00	320	5.25	28.17
2019-04-18 21:00:00	309	4.67	26.08
2019-04-18 22:00:00	257	3.84	22.25
2019-04-18 23:00:00	238	3.08	20.42
2019-04-19 00:00:00	216	2.67	18
2019-04-19 01:00:00	154	1.59	13
2019-04-19 02:00:00	114	1	9.17
2019-04-19 03:00:00	71	0.5	5.75
2019-04-19 04:00:00	54	0.33	3.58
2019-04-19 05:00:00	35	0.17	2.42
2019-04-19 06:00:00	69	0.59	4.92
2019-04-19 07:00:00	93	0.83	7.5
2019-04-19 08:00:00	143	1.83	11
2019-04-19 09:00:00	190	3.08	16
2019-04-19 10:00:00	263	3.84	21.67
2019-04-19 11:00:00	275	4.92	23.34
2019-04-19 12:00:00	271	3.92	24.42
2019-04-19 13:00:00	282	4.17	23.84
2019-04-19 14:00:00	249	3.59	21.67
2019-04-19 15:00:00	196	2.5	16.25
2019-04-19 16:00:00	218	3.25	18.25
2019-04-19 17:00:00	209	2.92	18.42
2019-04-19 18:00:00	206	3.59	18.17
2019-04-19 19:00:00	212	2.83	18
2019-04-19 20:00:00	198	2.67	16.92
2019-04-19 21:00:00	192	2.67	15.92
2019-04-19 22:00:00	198	2.84	16.5
2019-04-19 23:00:00	161	1.83	13.59
2019-04-20 00:00:00	147	1.67	12.11
2019-04-20 01:00:00	134	1.5	10.92
2019-04-20 02:00:00	104	1.17	8.42
2019-04-20 03:00:00	55	0.25	4
2019-04-20 04:00:00	28	0	2.33
2019-04-20 05:00:00	27	0.17	1.25
2019-04-20 06:00:00	56	0.5	3.92
2019-04-20 07:00:00	94	0.83	7.17
2019-04-20 08:00:00	223	3.42	17.67
2019-04-20 09:00:00	353	6.67	30.42
2019-04-20 10:00:00	411	7.58	36
2019-04-20 11:00:00	499	11.75	45.17
2019-04-20 12:00:00	506	11.83	45.92
2019-04-20 13:00:00	484	10.75	43.83
2019-04-20 14:00:00	432	8.42	38.5
2019-04-20 15:00:00	432	7.58	37.83
2019-04-20 16:00:00	273	4.42	25.25
2019-04-20 17:00:00	240	3.58	20.08
2019-04-20 18:00:00	269	4.25	22.67
2019-04-20 19:00:00	286	4.25	25.17
2019-04-20 20:00:00	248	3.42	21.33
2019-04-20 21:00:00	216	3.09	18.92
2019-04-20 22:00:00	225	3.08	18.17
2019-04-20 23:00:00	205	2.67	17.42
2019-04-21 00:00:00	188	2.44	16.11
2019-04-21 01:00:00	136	1.58	11.09
2019-04-21 02:00:00	104	1	8.75
2019-04-21 03:00:00	74	0.58	5.58
2019-04-21 04:00:00	26	0	1.42
2019-04-21 05:00:00	30	0.17	1.58
2019-04-21 06:00:00	44	0.08	2.75
2019-04-21 07:00:00	73	0.59	5.42
2019-04-21 08:00:00	120	1.33	9.25
2019-04-21 09:00:00	156	1.92	12.42
2019-04-21 10:00:00	217	3	18
2019-04-21 11:00:00	367	6	30.67
2019-04-21 12:00:00	434	7.67	38.92
2019-04-21 13:00:00	392	7.09	34.42
2019-04-21 14:00:00	346	5.5	30.83
2019-04-21 15:00:00	326	5.08	28.25
2019-04-21 16:00:00	294	4.5	25.5
2019-04-21 17:00:00	308	4.83	27.17
2019-04-21 18:00:00	413	6.92	35.67
2019-04-21 19:00:00	400	6.83	35.5
2019-04-21 20:00:00	311	4.75	27.5
2019-04-21 21:00:00	199	2.75	17.09
2019-04-21 22:00:00	121	1.67	10.42
2019-04-21 23:00:00	143	1.75	11.92
2019-04-22 00:00:00	72	0.44	6
2019-04-22 01:00:00	23	0.08	1.83
2019-04-22 02:00:00	14	0	0.92
2019-04-22 03:00:00	13	0	0.84
2019-04-22 04:00:00	9	0	1
2019-04-22 05:00:00	29	0.08	2.25
2019-04-22 06:00:00	213	3.25	16.25
2019-04-22 07:00:00	451	10.08	39.5
2019-04-22 08:00:00	449	10.83	40.92
2019-04-22 09:00:00	439	9.5	40.17
2019-04-22 10:00:00	425	8.92	37.42
2019-04-22 11:00:00	367	8.58	33.08
2019-04-22 12:00:00	433	10.58	38.67
2019-04-22 13:00:00	495	16.09	46.25
2019-04-22 14:00:00	424	9.5	38
2019-04-22 15:00:00	371	12.84	34.84
2019-04-22 16:00:00	398	14	37.33
2019-04-22 17:00:00	388	28.67	41
2019-04-22 18:00:00	365	30.42	41.5
2019-04-22 19:00:00	313	6.09	28
2019-04-22 20:00:00	316	5.08	26.92
2019-04-22 21:00:00	243	3.5	21.33
2019-04-22 22:00:00	215	3.17	18.75
2019-04-22 23:00:00	94	1.08	7.75
2019-04-23 00:00:00	43	0.44	3.11
2019-04-23 01:00:00	21	0.08	1.42
2019-04-23 02:00:00	7	0	0.33
2019-04-23 03:00:00	10	0	1.25
2019-04-23 04:00:00	5	0	0.75
2019-04-23 05:00:00	38	0.17	2.33
2019-04-23 06:00:00	220	3.33	16.67
2019-04-23 07:00:00	429	14.25	39.5
2019-04-23 08:00:00	456	10.42	41.25
2019-04-23 09:00:00	511	12	45.92
2019-04-23 10:00:00	458	10.33	42.25
2019-04-23 11:00:00	448	17.84	42.42
2019-04-23 12:00:00	443	19.5	42.42
2019-04-23 13:00:00	489	14.25	44.42
2019-04-23 14:00:00	428	11.84	40.25
2019-04-23 15:00:00	452	15.25	41.83
2019-04-23 16:00:00	420	16.25	39.25
2019-04-23 17:00:00	373	33.84	41.67
2019-04-23 18:00:00	384	34.42	43.33
2019-04-23 19:00:00	406	15.42	38.5
2019-04-23 20:00:00	308	4.84	27.25
2019-04-23 21:00:00	330	5.5	29.08
2019-04-23 22:00:00	223	3.09	19.17
2019-04-23 23:00:00	148	1.83	12.67
2019-04-24 00:00:00	125	1.22	10.44
2019-04-24 01:00:00	38	0.17	2.58
2019-04-24 02:00:00	20	0	1.08
2019-04-24 03:00:00	11	0	0.92
2019-04-24 04:00:00	10	0	0.33
2019-04-24 05:00:00	42	0.25	3.34
2019-04-24 06:00:00	201	2.83	15.75
2019-04-24 07:00:00	455	11.25	40.42
2019-04-24 08:00:00	441	18.5	41.5
2019-04-24 09:00:00	472	10.09	42.92
2019-04-24 10:00:00	420	10.92	38.75
2019-04-24 11:00:00	440	12.08	39.67
2019-04-24 12:00:00	574	26.75	54.42
2019-04-24 13:00:00	473	13	43.59
2019-04-24 14:00:00	423	12	38.67
2019-04-24 15:00:00	411	12	38
2019-04-24 16:00:00	375	25.58	39.17
2019-04-24 17:00:00	329	39.84	40.59
2019-04-24 18:00:00	419	38.33	46.92
2019-04-24 19:00:00	394	10.25	36.33
2019-04-24 20:00:00	331	5.5	30
2019-04-24 21:00:00	308	4.5	26.33
2019-04-24 22:00:00	264	4	23.5
2019-04-24 23:00:00	143	1.67	12.17
2019-04-25 00:00:00	100	0.89	8
2019-04-25 01:00:00	58	0.25	4.59
2019-04-25 02:00:00	21	0	0.92
2019-04-25 03:00:00	37	0	1.92
2019-04-25 04:00:00	11	0	0.84
2019-04-25 05:00:00	50	0.25	3.25
2019-04-25 06:00:00	313	5.25	25.33
2019-04-25 07:00:00	481	12.08	42.92
2019-04-25 08:00:00	427	19.17	41.33
2019-04-25 09:00:00	442	17.42	42.5
2019-04-25 10:00:00	456	10.09	41.25
2019-04-25 11:00:00	424	15.33	40.67
2019-04-25 12:00:00	457	15.5	42.33
2019-04-25 13:00:00	461	13.67	42.42
2019-04-25 14:00:00	375	10.67	34.67
2019-04-25 15:00:00	404	10.34	36.5
2019-04-25 16:00:00	386	20.5	38.17
2019-04-25 17:00:00	388	35.42	42.75
2019-04-25 18:00:00	354	45.92	45.08
2019-04-25 19:00:00	308	31.59	37.25
2019-04-25 20:00:00	361	8.67	32.92
2019-04-25 21:00:00	308	4.84	27.09
2019-04-25 22:00:00	282	4.42	25.08
2019-04-25 23:00:00	212	2.83	17.84
2019-04-26 00:00:00	140	1.45	12.11
2019-04-26 01:00:00	97	0.92	7.84
2019-04-26 02:00:00	51	0.17	3.67
2019-04-26 03:00:00	21	0.08	1.5
2019-04-26 04:00:00	14	0	0.92
2019-04-26 05:00:00	35	0.17	2.42
2019-04-26 06:00:00	231	3.08	17.33
2019-04-26 07:00:00	432	16.25	40.67
2019-04-26 08:00:00	438	11.84	40.25
2019-04-26 09:00:00	486	16.75	44.92
2019-04-26 10:00:00	476	10.92	43.75
2019-04-26 11:00:00	463	16	43.09
2019-04-26 12:00:00	446	25.92	44.67
2019-04-26 13:00:00	505	17.83	47.17
2019-04-26 14:00:00	447	18.17	43.58
2019-04-26 15:00:00	473	24.75	45.58
2019-04-26 16:00:00	415	27.75	43.42
2019-04-26 17:00:00	405	39.84	45.84
2019-04-26 18:00:00	409	45.17	48.33
2019-04-26 19:00:00	383	17.42	38
2019-04-26 20:00:00	392	6.92	34.84
2019-04-26 21:00:00	346	5.67	30.58
2019-04-26 22:00:00	296	5.09	26.33
2019-04-26 23:00:00	276	4.42	23.58
2019-04-27 00:00:00	259	3.78	22.22
2019-04-27 01:00:00	202	2.5	17.92
2019-04-27 02:00:00	186	2	15.75
2019-04-27 03:00:00	86	0.67	7.17
2019-04-27 04:00:00	64	0.33	4.83
2019-04-27 05:00:00	51	0.25	3.42
2019-04-27 06:00:00	113	1.17	8.25
2019-04-27 07:00:00	257	3.83	20.83
2019-04-27 08:00:00	417	7	35.84
2019-04-27 09:00:00	543	12.08	48.75
2019-04-27 10:00:00	559	19.67	51.67
2019-04-27 11:00:00	584	28.5	56.25
2019-04-27 12:00:00	560	29.42	55
2019-04-27 13:00:00	493	22.42	47.75
2019-04-27 14:00:00	482	17.58	45.5
2019-04-27 15:00:00	437	13.42	40.17
2019-04-27 16:00:00	461	10.09	42.08
2019-04-27 17:00:00	400	7.25	36
2019-04-27 18:00:00	341	5.42	29.92
2019-04-27 19:00:00	336	5.59	29.67
2019-04-27 20:00:00	363	5.83	30.92
2019-04-27 21:00:00	379	5.84	33.67
2019-04-27 22:00:00	365	5.83	32
2019-04-27 23:00:00	355	5.25	30.92
2019-04-28 00:00:00	340	5	29.67
2019-04-28 01:00:00	274	3.67	23.5
2019-04-28 02:00:00	223	2.92	19.33
2019-04-28 03:00:00	134	1.58	11.09
2019-04-28 04:00:00	67	0.33	5.42
2019-04-28 05:00:00	44	0.17	3.17
2019-04-28 06:00:00	62	0.25	4.33
2019-04-28 07:00:00	116	1.42	9.08
2019-04-28 08:00:00	128	1.83	9.67
2019-04-28 09:00:00	207	2.75	17.08
2019-04-28 10:00:00	256	3.83	21.59
2019-04-28 11:00:00	475	8.42	41.67
2019-04-28 12:00:00	551	12.33	49.17
2019-04-28 13:00:00	473	9	43.33
2019-04-28 14:00:00	317	4.92	27.58
2019-04-28 15:00:00	318	4.84	27.92
2019-04-28 16:00:00	306	4.75	26.17
2019-04-28 17:00:00	444	8.17	38.67
2019-04-28 18:00:00	426	8.17	38.83
2019-04-28 19:00:00	290	4.42	25.25
2019-04-28 20:00:00	260	4	22.42
2019-04-28 21:00:00	219	3	18.75
2019-04-28 22:00:00	137	1.42	11.59
2019-04-28 23:00:00	131	1.42	10.33
2019-04-29 00:00:00	85	0.45	7.45
2019-04-29 01:00:00	35	0.08	2.5
2019-04-29 02:00:00	13	0	0.5
2019-04-29 03:00:00	16	0	1
2019-04-29 04:00:00	13	0	0.5
2019-04-29 05:00:00	38	0.17	2.34
2019-04-29 06:00:00	188	2.75	14.42
2019-04-29 07:00:00	426	8.83	36.92
2019-04-29 08:00:00	440	8.17	39.42
2019-04-29 09:00:00	427	12.5	39.33
2019-04-29 10:00:00	412	10.58	37.92
2019-04-29 11:00:00	424	11.33	38.67
2019-04-29 12:00:00	455	11.67	40.5
2019-04-29 13:00:00	427	20.67	42
2019-04-29 14:00:00	427	9.5	39.33
2019-04-29 15:00:00	388	10.83	35.08
2019-04-29 16:00:00	412	17.42	39.34
2019-04-29 17:00:00	368	35.5	41.33
2019-04-29 18:00:00	350	48.84	45.59
2019-04-29 19:00:00	345	19.09	35.59
2019-04-29 20:00:00	317	5.17	28
2019-04-29 21:00:00	247	3.42	21.17
2019-04-29 22:00:00	238	3.42	20.92
2019-04-29 23:00:00	96	0.84	7.83
2019-04-30 00:00:00	60	0.44	4.33
2019-04-30 01:00:00	24	0.17	1.75
2019-04-30 02:00:00	9	0	0.33
2019-04-30 03:00:00	9	0	1.09
2019-04-30 04:00:00	8	0	0.92
2019-04-30 05:00:00	24	0	2
2019-04-30 06:00:00	198	2.75	15.17
2019-04-30 07:00:00	474	14.42	43.17
2019-04-30 08:00:00	437	16.58	41.33
2019-04-30 09:00:00	420	11.17	39
2019-04-30 10:00:00	480	11.67	42.58
2019-04-30 11:00:00	424	20.25	40.92
2019-04-30 12:00:00	460	21.83	44.83
2019-04-30 13:00:00	553	21.42	52.09
2019-04-30 14:00:00	420	27.84	44.17
2019-04-30 15:00:00	413	18.08	39.67
2019-04-30 16:00:00	395	31.42	42.83
2019-04-30 17:00:00	375	38	44.08
2019-04-30 18:00:00	374	43.83	44.67
2019-04-30 19:00:00	376	36.25	42.5
2019-04-30 20:00:00	370	14.83	36.09
2019-04-30 21:00:00	351	6	31.17
2019-04-30 22:00:00	358	6.09	32
2019-04-30 23:00:00	267	3.67	22.84
2019-05-01 00:00:00	289	3.66	24.89

## Sheet: PM 09180 06
Data/Hora	Intensidade(carros/hora)	Ocupacao(%)	Carga(%)
2019-04-01 00:00:00	72	0	3.67
2019-04-01 01:00:00	25	0	0.5
2019-04-01 02:00:00	13	0	0.17
2019-04-01 03:00:00	11	0	0.25
2019-04-01 04:00:00	3	0	0.33
2019-04-01 05:00:00	35	0	1.42
2019-04-01 06:00:00	352	3.42	17.58
2019-04-01 07:00:00	805	16.5	49
2019-04-01 08:00:00	706	11.17	43.09
2019-04-01 09:00:00	685	7.33	41
2019-04-01 10:00:00	598	4.75	34.42
2019-04-01 11:00:00	598	15.17	38.59
2019-04-01 12:00:00	663	6.83	38
2019-04-01 13:00:00	719	13.42	44.25
2019-04-01 14:00:00	534	27.17	39.34
2019-04-01 15:00:00	489	4	28
2019-04-01 16:00:00	434	32.34	35.42
2019-04-01 17:00:00	406	48.17	39.17
2019-04-01 18:00:00	382	65.42	44.67
2019-04-01 19:00:00	378	56.75	43.58
2019-04-01 20:00:00	402	2.25	23.08
2019-04-01 21:00:00	300	1.33	16.42
2019-04-01 22:00:00	271	0.67	15.42
2019-04-01 23:00:00	127	0.08	6.67
2019-04-02 00:00:00	40	0	1.67
2019-04-02 01:00:00	21	0	0.42
2019-04-02 02:00:00	4	0	0.5
2019-04-02 03:00:00	2	0	0.33
2019-04-02 04:00:00	12	0	0.83
2019-04-02 05:00:00	39	0	1.08
2019-04-02 06:00:00	356	3.08	17.67
2019-04-02 07:00:00	845	17.25	51.5
2019-04-02 08:00:00	769	17.17	47.83
2019-04-02 09:00:00	698	9.34	42.25
2019-04-02 10:00:00	668	5.25	39.09
2019-04-02 11:00:00	653	9.42	38.58
2019-04-02 12:00:00	670	20.84	43.25
2019-04-02 13:00:00	687	30.5	47.5
2019-04-02 14:00:00	520	30.5	38.92
2019-04-02 15:00:00	524	5.17	31.42
2019-04-02 16:00:00	507	10.34	31.25
2019-04-02 17:00:00	422	61.5	44.58
2019-04-02 18:00:00	343	69.92	45.84
2019-04-02 19:00:00	418	69.34	47.75
2019-04-02 20:00:00	443	8	29
2019-04-02 21:00:00	373	1.75	20.25
2019-04-02 22:00:00	370	1.67	21.17
2019-04-02 23:00:00	213	0.42	11.75
2019-04-03 00:00:00	131	0.11	7
2019-04-03 01:00:00	37	0	1.42
2019-04-03 02:00:00	12	0	0.33
2019-04-03 03:00:00	7	0	0.42
2019-04-03 04:00:00	15	0	0.58
2019-04-03 05:00:00	45	0	1.67
2019-04-03 06:00:00	330	3.25	16.75
2019-04-03 07:00:00	797	13	47.5
2019-04-03 08:00:00	751	12.75	45.33
2019-04-03 09:00:00	718	10.08	43.92
2019-04-03 10:00:00	600	4.17	34.17
2019-04-03 11:00:00	650	7.5	38.09
2019-04-03 12:00:00	706	7.58	41.67
2019-04-03 13:00:00	648	11.67	39.58
2019-04-03 14:00:00	551	5.08	32.33
2019-04-03 15:00:00	509	17.67	34.08
2019-04-03 16:00:00	490	36.33	39.75
2019-04-03 17:00:00	491	41.34	40.25
2019-04-03 18:00:00	385	48.5	40.08
2019-04-03 19:00:00	453	26.5	33.42
2019-04-03 20:00:00	401	3.08	23.33
2019-04-03 21:00:00	377	2.08	21.5
2019-04-03 22:00:00	317	1.17	17.92
2019-04-03 23:00:00	231	0.58	12.33
2019-04-04 00:00:00	192	0.33	10.89
2019-04-04 01:00:00	58	0	2.67
2019-04-04 02:00:00	11	0	0.42
2019-04-04 03:00:00	13	0	0.17
2019-04-04 04:00:00	20	0	0.59
2019-04-04 05:00:00	41	0	1.08
2019-04-04 06:00:00	333	3.75	17.09
2019-04-04 07:00:00	787	12.17	47.08
2019-04-04 08:00:00	791	16.92	48.5
2019-04-04 09:00:00	751	9	45.17
2019-04-04 10:00:00	657	4.83	38.83
2019-04-04 11:00:00	697	10.17	41.5
2019-04-04 12:00:00	618	26.75	43.17
2019-04-04 13:00:00	686	45.09	51.25
2019-04-04 14:00:00	579	32.08	43.08
2019-04-04 15:00:00	499	29.58	37.67
2019-04-04 16:00:00	509	25.42	36.5
2019-04-04 17:00:00	413	63.59	44.92
2019-04-04 18:00:00	427	54.33	43.25
2019-04-04 19:00:00	498	14	32.59
2019-04-04 20:00:00	487	5.17	28.83
2019-04-04 21:00:00	359	2.84	20.59
2019-04-04 22:00:00	353	2.08	20
2019-04-04 23:00:00	298	1.17	16.5
2019-04-05 00:00:00	161	0.22	9.11
2019-04-05 01:00:00	70	0	3.09
2019-04-05 02:00:00	32	0	1.08
2019-04-05 03:00:00	19	0	0.17
2019-04-05 04:00:00	16	1.75	1.67
2019-04-05 05:00:00	60	0	2.34
2019-04-05 06:00:00	311	4.92	16.5
2019-04-05 07:00:00	819	17.42	49.67
2019-04-05 08:00:00	699	8.34	42.09
2019-04-05 09:00:00	768	10.42	45.59
2019-04-05 10:00:00	663	13.33	41.58
2019-04-05 11:00:00	693	14.42	41.92
2019-04-05 12:00:00	561	57.25	50
2019-04-05 13:00:00	638	65.09	54.92
2019-04-05 14:00:00	460	65.58	48.59
2019-04-05 15:00:00	445	72.83	50.92
2019-04-05 16:00:00	340	75.09	47.58
2019-04-05 17:00:00	435	55.75	45.33
2019-04-05 18:00:00	414	62.84	43.92
2019-04-05 19:00:00	487	5.42	29.75
2019-04-05 20:00:00	584	6.08	33.83
2019-04-05 21:00:00	514	4.5	29.67
2019-04-05 22:00:00	313	0.83	18.5
2019-04-05 23:00:00	246	0.08	13.25
2019-04-06 00:00:00	301	1.44	16.33
2019-04-06 01:00:00	264	0.67	14.34
2019-04-06 02:00:00	219	1.58	12.42
2019-04-06 03:00:00	89	0	4.34
2019-04-06 04:00:00	44	0	1.75
2019-04-06 05:00:00	32	0.08	0.92
2019-04-06 06:00:00	115	0.08	5.08
2019-04-06 07:00:00	255	1	13.5
2019-04-06 08:00:00	370	2	20.08
2019-04-06 09:00:00	481	3.25	27.25
2019-04-06 10:00:00	561	17.08	35.83
2019-04-06 11:00:00	567	26.75	39.17
2019-04-06 12:00:00	534	59.67	49.09
2019-04-06 13:00:00	471	19	33.33
2019-04-06 14:00:00	517	14.5	33.08
2019-04-06 15:00:00	519	3	29
2019-04-06 16:00:00	566	4.17	32.83
2019-04-06 17:00:00	417	6.25	24.83
2019-04-06 18:00:00	377	9.92	23.42
2019-04-06 19:00:00	388	10.17	23.42
2019-04-06 20:00:00	420	7	26.08
2019-04-06 21:00:00	392	9.92	24.33
2019-04-06 22:00:00	285	6.75	17.92
2019-04-06 23:00:00	242	0.25	13.5
2019-04-07 00:00:00	371	2.33	19.78
2019-04-07 01:00:00	288	0.92	15.92
2019-04-07 02:00:00	174	0.25	9.25
2019-04-07 03:00:00	93	0	4.75
2019-04-07 04:00:00	61	0	2.75
2019-04-07 05:00:00	53	0	2
2019-04-07 06:00:00	51	0	1.75
2019-04-07 07:00:00	120	0	5.59
2019-04-07 08:00:00	164	0.08	8.5
2019-04-07 09:00:00	316	1.09	16.83
2019-04-07 10:00:00	324	1.42	17.92
2019-04-07 11:00:00	430	2.67	24.17
2019-04-07 12:00:00	476	3.42	27.58
2019-04-07 13:00:00	492	2.75	27.75
2019-04-07 14:00:00	460	2.34	25.5
2019-04-07 15:00:00	445	2.17	25.34
2019-04-07 16:00:00	400	1.92	22.67
2019-04-07 17:00:00	385	1.83	21.67
2019-04-07 18:00:00	459	2.67	25.58
2019-04-07 19:00:00	382	2	22
2019-04-07 20:00:00	314	1.17	17.33
2019-04-07 21:00:00	266	0.67	15
2019-04-07 22:00:00	186	0.34	10
2019-04-07 23:00:00	118	0.08	5.92
2019-04-08 00:00:00	64	0	3.11
2019-04-08 01:00:00	27	0	0.75
2019-04-08 02:00:00	9	0	0.5
2019-04-08 03:00:00	5	0	0.25
2019-04-08 04:00:00	11	0	0.75
2019-04-08 05:00:00	40	0	1.08
2019-04-08 06:00:00	365	3	18.08
2019-04-08 07:00:00	795	25.59	51.17
2019-04-08 08:00:00	727	13.92	44.42
2019-04-08 09:00:00	597	40.33	46.59
2019-04-08 10:00:00	512	6.25	30.42
2019-04-08 11:00:00	659	8.33	39.59
2019-04-08 12:00:00	643	6.42	36.75
2019-04-08 13:00:00	770	9.67	46
2019-04-08 14:00:00	618	5.75	36.42
2019-04-08 15:00:00	466	3.84	27.34
2019-04-08 16:00:00	439	3.09	25.09
2019-04-08 17:00:00	461	36.17	36.75
2019-04-08 18:00:00	369	68.34	45
2019-04-08 19:00:00	423	16.34	29.92
2019-04-08 20:00:00	371	2.58	21.58
2019-04-08 21:00:00	283	1.08	15.33
2019-04-08 22:00:00	268	1	15.09
2019-04-08 23:00:00	125	0.08	7.09
2019-04-09 00:00:00	55	0	2.56
2019-04-09 01:00:00	32	0	0.83
2019-04-09 02:00:00	20	0	0.58
2019-04-09 03:00:00	13	0	0.08
2019-04-09 04:00:00	21	0	0.5
2019-04-09 05:00:00	59	0	2
2019-04-09 06:00:00	361	5.5	19.42
2019-04-09 07:00:00	787	15.59	47.5
2019-04-09 08:00:00	800	12.67	48.58
2019-04-09 09:00:00	746	9.92	44.84
2019-04-09 10:00:00	644	10.25	39
2019-04-09 11:00:00	672	7.25	39.17
2019-04-09 12:00:00	703	11.83	42.17
2019-04-09 13:00:00	684	35	49.58
2019-04-09 14:00:00	630	23.59	41.08
2019-04-09 15:00:00	486	4.17	29.75
2019-04-09 16:00:00	515	6	29.75
2019-04-09 17:00:00	409	45.08	39.17
2019-04-09 18:00:00	425	39.75	37.25
2019-04-09 19:00:00	455	5.34	26.92
2019-04-09 20:00:00	430	4.34	24.83
2019-04-09 21:00:00	313	1.08	17.92
2019-04-09 22:00:00	308	0.67	16.75
2019-04-09 23:00:00	183	0.42	10.25
2019-04-10 00:00:00	88	0	4.67
2019-04-10 01:00:00	47	0	1.75
2019-04-10 02:00:00	28	0	0.92
2019-04-10 03:00:00	8	0	0.59
2019-04-10 04:00:00	3	0	0.08
2019-04-10 05:00:00	37	0	1
2019-04-10 06:00:00	336	2.17	16.5
2019-04-10 07:00:00	776	11.67	45.83
2019-04-10 08:00:00	730	10.75	43.59
2019-04-10 09:00:00	684	20.42	44.75
2019-04-10 10:00:00	655	14.92	41.33
2019-04-10 11:00:00	649	5.5	38.09
2019-04-10 12:00:00	694	11.08	41.34
2019-04-10 13:00:00	693	34.92	49.75
2019-04-10 14:00:00	557	29.58	40.75
2019-04-10 15:00:00	499	22.84	35.5
2019-04-10 16:00:00	485	32.75	37.75
2019-04-10 17:00:00	439	30.5	34.17
2019-04-10 18:00:00	380	74.84	48.5
2019-04-10 19:00:00	477	25.34	36.25
2019-04-10 20:00:00	382	9.84	24.5
2019-04-10 21:00:00	366	1.33	20.42
2019-04-10 22:00:00	313	0.5	17.75
2019-04-10 23:00:00	206	0.25	11.5
2019-04-11 00:00:00	139	0	7.55
2019-04-11 01:00:00	68	0	2.75
2019-04-11 02:00:00	30	0	1
2019-04-11 03:00:00	13	0	0.17
2019-04-11 04:00:00	10	0	0.67
2019-04-11 05:00:00	51	0	1.59
2019-04-11 06:00:00	330	3.42	15.92
2019-04-11 07:00:00	792	17.17	48.67
2019-04-11 08:00:00	774	16.33	48.42
2019-04-11 09:00:00	721	31.08	49.67
2019-04-11 10:00:00	606	8.67	36.5
2019-04-11 11:00:00	661	19.75	42.5
2019-04-11 12:00:00	627	32.75	45.09
2019-04-11 13:00:00	691	31.83	47.67
2019-04-11 14:00:00	490	49.17	44.17
2019-04-11 15:00:00	532	28.75	39.25
2019-04-11 16:00:00	471	54	44.17
2019-04-11 17:00:00	399	77.25	50.42
2019-04-11 18:00:00	436	53.33	44.5
2019-04-11 19:00:00	461	9.08	28
2019-04-11 20:00:00	435	2.5	24.67
2019-04-11 21:00:00	405	2.33	23.34
2019-04-11 22:00:00	342	1.34	19.42
2019-04-11 23:00:00	255	0.58	14
2019-04-12 00:00:00	163	0.22	9.22
2019-04-12 01:00:00	108	0	5.5
2019-04-12 02:00:00	57	0	2
2019-04-12 03:00:00	36	0	1.25
2019-04-12 04:00:00	15	0	0.5
2019-04-12 05:00:00	61	0	2.25
2019-04-12 06:00:00	343	3.92	17.42
2019-04-12 07:00:00	763	14.42	46.5
2019-04-12 08:00:00	708	12.58	42.34
2019-04-12 09:00:00	703	21.25	46.92
2019-04-12 10:00:00	706	9.17	41.5
2019-04-12 11:00:00	653	28.84	45.09
2019-04-12 12:00:00	600	59.67	52.42
2019-04-12 13:00:00	653	52.42	52.42
2019-04-12 14:00:00	532	33.08	40.42
2019-04-12 15:00:00	544	11.5	34.5
2019-04-12 16:00:00	388	61.67	43.92
2019-04-12 17:00:00	391	69.58	47.84
2019-04-12 18:00:00	381	69.5	46.08
2019-04-12 19:00:00	508	23.33	36.83
2019-04-12 20:00:00	535	4	30.83
2019-04-12 21:00:00	452	3.92	26.08
2019-04-12 22:00:00	332	2.58	19.25
2019-04-12 23:00:00	251	0.17	13.75
2019-04-13 00:00:00	285	1.11	15.55
2019-04-13 01:00:00	250	0.67	13.75
2019-04-13 02:00:00	179	0.25	9.67
2019-04-13 03:00:00	118	0	5.92
2019-04-13 04:00:00	56	0	2.08
2019-04-13 05:00:00	63	0	2.59
2019-04-13 06:00:00	133	0.17	6.33
2019-04-13 07:00:00	262	0.92	13.92
2019-04-13 08:00:00	370	2.25	20.67
2019-04-13 09:00:00	516	6.92	29.84
2019-04-13 10:00:00	566	19.25	36.25
2019-04-13 11:00:00	498	28	37.75
2019-04-13 12:00:00	531	30	38.83
2019-04-13 13:00:00	485	12.08	31.75
2019-04-13 14:00:00	430	34.92	34.58
2019-04-13 15:00:00	453	22.42	33.83
2019-04-13 16:00:00	509	3.08	28.25
2019-04-13 17:00:00	482	3.17	28
2019-04-13 18:00:00	449	4.42	25.75
2019-04-13 19:00:00	488	2.92	27.84
2019-04-13 20:00:00	467	7.59	27.67
2019-04-13 21:00:00	375	7.67	23.34
2019-04-13 22:00:00	288	5.08	17.5
2019-04-13 23:00:00	253	0.17	13.67
2019-04-14 00:00:00	349	1.78	19.44
2019-04-14 01:00:00	274	0.67	15.25
2019-04-14 02:00:00	178	0.17	9.67
2019-04-14 03:00:00	99	0	4.59
2019-04-14 04:00:00	50	0	2.42
2019-04-14 05:00:00	35	0	0.83
2019-04-14 06:00:00	42	0	1.33
2019-04-14 07:00:00	131	0.08	6.09
2019-04-14 08:00:00	211	2.67	13.42
2019-04-14 09:00:00	233	0.33	12
2019-04-14 10:00:00	360	2.59	19.58
2019-04-14 11:00:00	400	3.67	23
2019-04-14 12:00:00	450	10.08	27.75
2019-04-14 13:00:00	465	2.34	25.84
2019-04-14 14:00:00	407	2	23.5
2019-04-14 15:00:00	391	2.5	21.92
2019-04-14 16:00:00	324	1.08	18.75
2019-04-14 17:00:00	353	1	19.25
2019-04-14 18:00:00	377	2	21
2019-04-14 19:00:00	396	4.75	23
2019-04-14 20:00:00	306	0.92	17.08
2019-04-14 21:00:00	252	0.5	13.92
2019-04-14 22:00:00	146	0.08	7.67
2019-04-14 23:00:00	137	0.08	7.08
2019-04-15 00:00:00	109	0	5.78
2019-04-15 01:00:00	27	0	1.08
2019-04-15 02:00:00	17	0	0.92
2019-04-15 03:00:00	9	0	0.67
2019-04-15 04:00:00	7	0	0.08
2019-04-15 05:00:00	46	0	1.58
2019-04-15 06:00:00	296	5.5	15.5
2019-04-15 07:00:00	747	8.42	43.17
2019-04-15 08:00:00	666	9	40.5
2019-04-15 09:00:00	708	6.17	41.25
2019-04-15 10:00:00	571	4.08	33.25
2019-04-15 11:00:00	572	4.75	32.92
2019-04-15 12:00:00	626	6.5	37
2019-04-15 13:00:00	693	23	44.67
2019-04-15 14:00:00	590	4.67	35.17
2019-04-15 15:00:00	521	7.42	30.67
2019-04-15 16:00:00	453	10.33	28.92
2019-04-15 17:00:00	408	25.5	30.92
2019-04-15 18:00:00	370	70.17	45.58
2019-04-15 19:00:00	375	29.92	32.92
2019-04-15 20:00:00	328	1.67	18.33
2019-04-15 21:00:00	242	0.5	13.34
2019-04-15 22:00:00	173	0.08	9.33
2019-04-15 23:00:00	103	0	5.42
2019-04-16 00:00:00	8	0	0.89
2019-04-16 01:00:00	10	0	0.25
2019-04-16 02:00:00	10	0	0.08
2019-04-16 03:00:00	6	0	0.58
2019-04-16 04:00:00	7	0	0.25
2019-04-16 05:00:00	38	0	0.92
2019-04-16 06:00:00	333	4.17	17.42
2019-04-16 07:00:00	799	14.09	47.08
2019-04-16 08:00:00	720	13.17	44.08
2019-04-16 09:00:00	723	25.67	48.67
2019-04-16 10:00:00	594	15.58	38.17
2019-04-16 11:00:00	589	4.92	34.25
2019-04-16 12:00:00	651	15.67	40.42
2019-04-16 13:00:00	730	17.17	44.67
2019-04-16 14:00:00	731	33.25	50
2019-04-16 15:00:00	538	62.5	51.25
2019-04-16 16:00:00	302	75.25	45.92
2019-04-16 17:00:00	453	69.67	49.25
2019-04-16 18:00:00	393	56.33	43.25
2019-04-16 19:00:00	435	8.42	27.42
2019-04-16 20:00:00	434	3.17	25.08
2019-04-16 21:00:00	330	1.09	18.5
2019-04-16 22:00:00	260	0.92	14.34
2019-04-16 23:00:00	186	0.17	10.09
2019-04-17 00:00:00	103	0.11	5.66
2019-04-17 01:00:00	45	0	1.67
2019-04-17 02:00:00	15	0	0.17
2019-04-17 03:00:00	13	0	0.42
2019-04-17 04:00:00	8	0	0.17
2019-04-17 05:00:00	45	0	1.58
2019-04-17 06:00:00	297	1.42	14.5
2019-04-17 07:00:00	697	8.17	40
2019-04-17 08:00:00	736	8.34	44.42
2019-04-17 09:00:00	713	6.09	41.42
2019-04-17 10:00:00	640	5.17	37.34
2019-04-17 11:00:00	572	23.58	38.92
2019-04-17 12:00:00	672	17.67	43.08
2019-04-17 13:00:00	735	12.5	43.5
2019-04-17 14:00:00	673	15.67	43
2019-04-17 15:00:00	434	63	46
2019-04-17 16:00:00	421	30.34	35.34
2019-04-17 17:00:00	404	30.83	34.25
2019-04-17 18:00:00	342	56.09	40.5
2019-04-17 19:00:00	348	44.34	38.25
2019-04-17 20:00:00	342	11.92	24
2019-04-17 21:00:00	346	0	20
2019-04-17 22:00:00	232	0	13.33
2019-04-17 23:00:00	168	0	9.33
2019-04-18 00:00:00	117	0	6.44
2019-04-18 01:00:00	80	0	4.25
2019-04-18 02:00:00	107	0	5.08
2019-04-18 03:00:00	82	0	3.83
2019-04-18 04:00:00	23	0	0.33
2019-04-18 05:00:00	61	0	2.25
2019-04-18 06:00:00	210	0.5	10.42
2019-04-18 07:00:00	448	2.5	24.75
2019-04-18 08:00:00	620	5.67	35.33
2019-04-18 09:00:00	697	7.33	40.33
2019-04-18 10:00:00	731	6.59	43.25
2019-04-18 11:00:00	627	11.75	38.75
2019-04-18 12:00:00	610	11.09	37.33
2019-04-18 13:00:00	660	5.84	38.25
2019-04-18 14:00:00	643	19.67	42
2019-04-18 15:00:00	549	10.67	34
2019-04-18 16:00:00	439	57.42	43.75
2019-04-18 17:00:00	506	23.42	36.75
2019-04-18 18:00:00	464	4.84	26.59
2019-04-18 19:00:00	418	4.09	24.84
2019-04-18 20:00:00	448	2.67	24.42
2019-04-18 21:00:00	415	2.08	23.58
2019-04-18 22:00:00	341	4.08	20.17
2019-04-18 23:00:00	272	0.67	15.33
2019-04-19 00:00:00	236	0.89	13.22
2019-04-19 01:00:00	190	0.42	10.08
2019-04-19 02:00:00	140	0.08	7.59
2019-04-19 03:00:00	69	0	2.84
2019-04-19 04:00:00	48	0	1.75
2019-04-19 05:00:00	51	0	1.67
2019-04-19 06:00:00	81	0.08	3.25
2019-04-19 07:00:00	238	1.5	14.08
2019-04-19 08:00:00	157	0.08	8
2019-04-19 09:00:00	235	1.08	12.84
2019-04-19 10:00:00	328	1.58	18
2019-04-19 11:00:00	314	1.09	17.5
2019-04-19 12:00:00	354	2.33	20.17
2019-04-19 13:00:00	342	2.17	19.5
2019-04-19 14:00:00	318	1.42	17.92
2019-04-19 15:00:00	319	2.17	17.75
2019-04-19 16:00:00	274	1.42	15.33
2019-04-19 17:00:00	255	1	14.5
2019-04-19 18:00:00	258	5.83	17.17
2019-04-19 19:00:00	312	1.67	17.75
2019-04-19 20:00:00	288	1.25	15.83
2019-04-19 21:00:00	266	1.25	14.25
2019-04-19 22:00:00	258	0.75	14.58
2019-04-19 23:00:00	211	0.58	11.5
2019-04-20 00:00:00	208	0.33	11.11
2019-04-20 01:00:00	159	0.08	8
2019-04-20 02:00:00	105	0	5.25
2019-04-20 03:00:00	52	0	1.92
2019-04-20 04:00:00	20	0	0.33
2019-04-20 05:00:00	23	0	0.42
2019-04-20 06:00:00	64	0	2.5
2019-04-20 07:00:00	128	0	6.25
2019-04-20 08:00:00	215	0.5	11.17
2019-04-20 09:00:00	408	2.33	22.33
2019-04-20 10:00:00	451	3	25
2019-04-20 11:00:00	482	2.92	27.17
2019-04-20 12:00:00	441	2.83	25.17
2019-04-20 13:00:00	434	3.42	24.75
2019-04-20 14:00:00	403	2.17	22.67
2019-04-20 15:00:00	448	2.75	25.17
2019-04-20 16:00:00	424	3.33	25
2019-04-20 17:00:00	334	1.5	18.42
2019-04-20 18:00:00	330	1.5	18.33
2019-04-20 19:00:00	361	1.75	20.67
2019-04-20 20:00:00	355	1.67	19.58
2019-04-20 21:00:00	335	2	18.67
2019-04-20 22:00:00	304	1.59	16.67
2019-04-20 23:00:00	267	0.84	15.09
2019-04-21 00:00:00	245	0.67	13.33
2019-04-21 01:00:00	168	0.17	8.75
2019-04-21 02:00:00	103	0	5.34
2019-04-21 03:00:00	59	0	2.33
2019-04-21 04:00:00	20	0	0.67
2019-04-21 05:00:00	21	0	0.33
2019-04-21 06:00:00	48	0	1.75
2019-04-21 07:00:00	82	0	3.5
2019-04-21 08:00:00	137	0.17	7
2019-04-21 09:00:00	205	0.58	10.92
2019-04-21 10:00:00	276	1	14.58
2019-04-21 11:00:00	357	1.59	20
2019-04-21 12:00:00	409	6.33	23.75
2019-04-21 13:00:00	405	2.33	22.17
2019-04-21 14:00:00	332	1.5	18.84
2019-04-21 15:00:00	347	1.25	19.17
2019-04-21 16:00:00	348	2.09	19.75
2019-04-21 17:00:00	381	1.92	21.17
2019-04-21 18:00:00	443	2.25	25.17
2019-04-21 19:00:00	371	2	21.17
2019-04-21 20:00:00	273	1.08	14.83
2019-04-21 21:00:00	227	0.67	12.75
2019-04-21 22:00:00	127	0.17	6.5
2019-04-21 23:00:00	133	0.08	6.5
2019-04-22 00:00:00	53	0	2.44
2019-04-22 01:00:00	25	0	1.25
2019-04-22 02:00:00	11	0	0.33
2019-04-22 03:00:00	12	0	0.25
2019-04-22 04:00:00	6	0	0.25
2019-04-22 05:00:00	34	0	1.59
2019-04-22 06:00:00	345	4.09	17.42
2019-04-22 07:00:00	728	8.67	42.58
2019-04-22 08:00:00	707	11.25	42.83
2019-04-22 09:00:00	643	5.5	38.09
2019-04-22 10:00:00	540	3.67	30.67
2019-04-22 11:00:00	556	6.42	31.83
2019-04-22 12:00:00	681	6.42	40.25
2019-04-22 13:00:00	695	18.42	43.58
2019-04-22 14:00:00	547	3.92	32.17
2019-04-22 15:00:00	501	9.42	29.83
2019-04-22 16:00:00	458	3.67	27.34
2019-04-22 17:00:00	431	22.42	30.75
2019-04-22 18:00:00	457	23.42	33.33
2019-04-22 19:00:00	366	2.25	20.75
2019-04-22 20:00:00	361	1.92	19.92
2019-04-22 21:00:00	286	1.09	16.25
2019-04-22 22:00:00	250	0.67	13.75
2019-04-22 23:00:00	102	0	5.17
2019-04-23 00:00:00	45	0	1.67
2019-04-23 01:00:00	17	0	0.5
2019-04-23 02:00:00	9	0	0.17
2019-04-23 03:00:00	4	0	0.25
2019-04-23 04:00:00	3	0	0.17
2019-04-23 05:00:00	36	0	1.17
2019-04-23 06:00:00	368	3.17	17.67
2019-04-23 07:00:00	807	17.92	49.59
2019-04-23 08:00:00	742	12.92	45.67
2019-04-23 09:00:00	759	8.75	45.42
2019-04-23 10:00:00	672	5.42	39.92
2019-04-23 11:00:00	650	7.92	37.84
2019-04-23 12:00:00	704	9.58	41.67
2019-04-23 13:00:00	734	9.92	43.5
2019-04-23 14:00:00	559	4.5	33.17
2019-04-23 15:00:00	500	7.75	29.75
2019-04-23 16:00:00	474	15.58	31.17
2019-04-23 17:00:00	462	24.92	33.83
2019-04-23 18:00:00	407	51.92	41.33
2019-04-23 19:00:00	508	6.67	30.08
2019-04-23 20:00:00	394	2	22.33
2019-04-23 21:00:00	310	0.67	17.75
2019-04-23 22:00:00	336	1.34	18.67
2019-04-23 23:00:00	192	0.33	10.75
2019-04-24 00:00:00	144	0.11	7.56
2019-04-24 01:00:00	41	0	1.5
2019-04-24 02:00:00	22	0	1
2019-04-24 03:00:00	12	0	0.42
2019-04-24 04:00:00	8	0	0.33
2019-04-24 05:00:00	43	0	1.33
2019-04-24 06:00:00	311	5.33	16.34
2019-04-24 07:00:00	793	16	48.5
2019-04-24 08:00:00	721	10.84	43.08
2019-04-24 09:00:00	696	7	41.34
2019-04-24 10:00:00	582	5.5	34.17
2019-04-24 11:00:00	675	5.59	38.25
2019-04-24 12:00:00	591	36.17	45.33
2019-04-24 13:00:00	740	17	45.09
2019-04-24 14:00:00	621	10.67	38.5
2019-04-24 15:00:00	544	4.08	31.42
2019-04-24 16:00:00	458	24.25	33
2019-04-24 17:00:00	369	70	46.5
2019-04-24 18:00:00	416	45.34	40.58
2019-04-24 19:00:00	468	3.83	27.08
2019-04-24 20:00:00	464	4.5	26.92
2019-04-24 21:00:00	408	2.92	23
2019-04-24 22:00:00	332	1.34	19.34
2019-04-24 23:00:00	173	0.17	9.42
2019-04-25 00:00:00	123	0.22	6.55
2019-04-25 01:00:00	59	0	2.67
2019-04-25 02:00:00	22	0	0.34
2019-04-25 03:00:00	35	0	1.09
2019-04-25 04:00:00	8	0	0.42
2019-04-25 05:00:00	51	0	1.84
2019-04-25 06:00:00	291	2.67	14.67
2019-04-25 07:00:00	806	12.84	47.75
2019-04-25 08:00:00	750	15.67	46
2019-04-25 09:00:00	678	9.17	40.92
2019-04-25 10:00:00	633	4.84	37.33
2019-04-25 11:00:00	653	5.17	37.84
2019-04-25 12:00:00	710	7.25	40.92
2019-04-25 13:00:00	713	18.5	44.84
2019-04-25 14:00:00	515	4.83	30.92
2019-04-25 15:00:00	505	6.42	29.84
2019-04-25 16:00:00	467	15.5	29.67
2019-04-25 17:00:00	426	43.67	39.84
2019-04-25 18:00:00	364	66.17	44.17
2019-04-25 19:00:00	429	60.75	46.5
2019-04-25 20:00:00	434	2.42	25.25
2019-04-25 21:00:00	385	1.75	22.08
2019-04-25 22:00:00	354	1.67	20.25
2019-04-25 23:00:00	262	0.67	14.67
2019-04-26 00:00:00	157	0	8.67
2019-04-26 01:00:00	86	0	4.17
2019-04-26 02:00:00	33	0	1
2019-04-26 03:00:00	21	0	0.34
2019-04-26 04:00:00	10	0	0.17
2019-04-26 05:00:00	40	0	1.17
2019-04-26 06:00:00	330	1.58	15.92
2019-04-26 07:00:00	772	14.5	46.75
2019-04-26 08:00:00	729	9.58	43.17
2019-04-26 09:00:00	744	9.09	44.5
2019-04-26 10:00:00	652	6.08	38.5
2019-04-26 11:00:00	618	5.08	35.92
2019-04-26 12:00:00	670	27	45
2019-04-26 13:00:00	712	33.34	48.58
2019-04-26 14:00:00	547	36.25	43.42
2019-04-26 15:00:00	449	31.08	35.08
2019-04-26 16:00:00	359	74.84	47.58
2019-04-26 17:00:00	425	57.08	45
2019-04-26 18:00:00	384	71.92	47.17
2019-04-26 19:00:00	466	12.58	31.17
2019-04-26 20:00:00	506	3.17	29
2019-04-26 21:00:00	377	2.08	21.92
2019-04-26 22:00:00	275	1.17	15.17
2019-04-26 23:00:00	206	0.25	11
2019-04-27 00:00:00	244	0.89	13
2019-04-27 01:00:00	253	0.92	14.33
2019-04-27 02:00:00	172	0.33	9.42
2019-04-27 03:00:00	94	0	4.33
2019-04-27 04:00:00	50	0	1.92
2019-04-27 05:00:00	50	0	1.67
2019-04-27 06:00:00	115	0.17	5.42
2019-04-27 07:00:00	277	1	14.67
2019-04-27 08:00:00	362	1.92	20
2019-04-27 09:00:00	531	5.25	30.34
2019-04-27 10:00:00	613	6.58	35.33
2019-04-27 11:00:00	575	32.33	42.08
2019-04-27 12:00:00	477	63.84	48.33
2019-04-27 13:00:00	509	32.5	39.84
2019-04-27 14:00:00	519	4.33	30
2019-04-27 15:00:00	476	5.75	27.5
2019-04-27 16:00:00	448	2.42	25.5
2019-04-27 17:00:00	500	3	28.25
2019-04-27 18:00:00	489	2.67	28.08
2019-04-27 19:00:00	465	3.33	26.33
2019-04-27 20:00:00	381	2.75	22.25
2019-04-27 21:00:00	375	6.25	22.5
2019-04-27 22:00:00	282	4.5	16.58
2019-04-27 23:00:00	312	1.42	17.5
2019-04-28 00:00:00	327	1.89	17.89
2019-04-28 01:00:00	273	0.75	15
2019-04-28 02:00:00	237	0.42	12.83
2019-04-28 03:00:00	103	0.5	5.33
2019-04-28 04:00:00	68	0	3.17
2019-04-28 05:00:00	33	0	1
2019-04-28 06:00:00	61	0	2.42
2019-04-28 07:00:00	131	0.08	6.17
2019-04-28 08:00:00	166	0.08	8.67
2019-04-28 09:00:00	252	0.58	13.08
2019-04-28 10:00:00	292	1.09	15.92
2019-04-28 11:00:00	384	2.92	22.17
2019-04-28 12:00:00	457	4.17	26
2019-04-28 13:00:00	463	2.17	26.5
2019-04-28 14:00:00	395	1.5	22.08
2019-04-28 15:00:00	456	2.33	25.25
2019-04-28 16:00:00	394	2.09	22.42
2019-04-28 17:00:00	409	1.92	22.67
2019-04-28 18:00:00	418	2.25	24.25
2019-04-28 19:00:00	386	2.17	21.92
2019-04-28 20:00:00	351	3.42	20.92
2019-04-28 21:00:00	259	0.58	14.67
2019-04-28 22:00:00	172	0.25	8.92
2019-04-28 23:00:00	135	0.08	6.92
2019-04-29 00:00:00	95	0	4.44
2019-04-29 01:00:00	22	0	0.5
2019-04-29 02:00:00	13	0	0.42
2019-04-29 03:00:00	12	0	0.08
2019-04-29 04:00:00	9	0	0.25
2019-04-29 05:00:00	41	0	1.17
2019-04-29 06:00:00	308	2.25	15.58
2019-04-29 07:00:00	765	11.5	44.84
2019-04-29 08:00:00	676	7.58	40.25
2019-04-29 09:00:00	678	6.17	39.5
2019-04-29 10:00:00	561	5.08	33.09
2019-04-29 11:00:00	574	3.83	33.5
2019-04-29 12:00:00	676	6.08	38.33
2019-04-29 13:00:00	690	17.42	43.92
2019-04-29 14:00:00	537	3.92	31.33
2019-04-29 15:00:00	478	3.5	27.25
2019-04-29 16:00:00	471	6.67	28
2019-04-29 17:00:00	445	8.17	26.09
2019-04-29 18:00:00	303	73.92	45.17
2019-04-29 19:00:00	417	20.83	30.92
2019-04-29 20:00:00	370	1.83	21.25
2019-04-29 21:00:00	248	0.84	14
2019-04-29 22:00:00	248	0.59	13.92
2019-04-29 23:00:00	100	0.08	5
2019-04-30 00:00:00	47	0	1.67
2019-04-30 01:00:00	15	0	0.25
2019-04-30 02:00:00	5	0	0.42
2019-04-30 03:00:00	2	0	0.17
2019-04-30 04:00:00	7	0	0.42
2019-04-30 05:00:00	33	1.5	1.5
2019-04-30 06:00:00	308	5.59	17.83
2019-04-30 07:00:00	831	14.33	49.17
2019-04-30 08:00:00	744	11.67	44.67
2019-04-30 09:00:00	725	17	45.83
2019-04-30 10:00:00	641	5	37.5
2019-04-30 11:00:00	678	19.92	43.75
2019-04-30 12:00:00	673	21.25	43.42
2019-04-30 13:00:00	790	20.75	49.92
2019-04-30 14:00:00	543	46.92	45.58
2019-04-30 15:00:00	543	30.84	40.08
2019-04-30 16:00:00	370	57.84	42.5
2019-04-30 17:00:00	418	64.92	46.42
2019-04-30 18:00:00	364	76.92	48.84
2019-04-30 19:00:00	337	74	47.25
2019-04-30 20:00:00	526	22.92	37.42
2019-04-30 21:00:00	477	4.25	28.17
2019-04-30 22:00:00	339	1.34	19.25
2019-04-30 23:00:00	165	0.08	8.75
2019-05-01 00:00:00	312	1	16.22

## Sheet: PM 09180 08
Data/Hora	Intensidade(carros/hora)	Ocupacao(%)	Carga(%)
2019-04-01 00:00:00	79	0	2.33
2019-04-01 01:00:00	37	0	0.58
2019-04-01 02:00:00	21	0	0.17
2019-04-01 03:00:00	19	0	0.34
2019-04-01 04:00:00	23	0	0.25
2019-04-01 05:00:00	76	0.08	2
2019-04-01 06:00:00	471	3.42	16.92
2019-04-01 07:00:00	856	10.33	35.58
2019-04-01 08:00:00	857	11.83	37
2019-04-01 09:00:00	800	9	33.17
2019-04-01 10:00:00	812	9.25	34
2019-04-01 11:00:00	952	21.67	42.58
2019-04-01 12:00:00	994	16.92	44
2019-04-01 13:00:00	931	16.17	40.67
2019-04-01 14:00:00	903	15.67	39.75
2019-04-01 15:00:00	898	9.33	37.42
2019-04-01 16:00:00	1019	14.58	43
2019-04-01 17:00:00	1063	38.67	51.34
2019-04-01 18:00:00	1020	45.92	53.17
2019-04-01 19:00:00	961	33.75	48.17
2019-04-01 20:00:00	620	5.5	26.42
2019-04-01 21:00:00	459	3.25	18.09
2019-04-01 22:00:00	357	2.34	14.42
2019-04-01 23:00:00	165	1	6.25
2019-04-02 00:00:00	64	0.22	2
2019-04-02 01:00:00	33	0	0.42
2019-04-02 02:00:00	16	0	0
2019-04-02 03:00:00	18	0	0
2019-04-02 04:00:00	21	0	0.33
2019-04-02 05:00:00	78	0.08	1.92
2019-04-02 06:00:00	487	4.34	17.67
2019-04-02 07:00:00	870	10.42	36.25
2019-04-02 08:00:00	849	10.42	35.5
2019-04-02 09:00:00	839	11.17	35.92
2019-04-02 10:00:00	871	8.42	35.83
2019-04-02 11:00:00	900	15.42	38.92
2019-04-02 12:00:00	998	21.17	44.92
2019-04-02 13:00:00	985	15.34	42.67
2019-04-02 14:00:00	951	14.75	41.58
2019-04-02 15:00:00	963	11.42	40.42
2019-04-02 16:00:00	1038	16.75	44.42
2019-04-02 17:00:00	1098	47	54.5
2019-04-02 18:00:00	992	59	56
2019-04-02 19:00:00	1075	24.33	49.25
2019-04-02 20:00:00	744	8.25	32.84
2019-04-02 21:00:00	525	3.58	20.67
2019-04-02 22:00:00	434	2.5	17.25
2019-04-02 23:00:00	210	1.08	8.34
2019-04-03 00:00:00	83	0.33	3
2019-04-03 01:00:00	41	0	0.84
2019-04-03 02:00:00	17	0	0
2019-04-03 03:00:00	19	0	0
2019-04-03 04:00:00	21	0	0
2019-04-03 05:00:00	76	0	1.92
2019-04-03 06:00:00	480	3.84	17.33
2019-04-03 07:00:00	887	10.08	37.25
2019-04-03 08:00:00	803	8.5	33.75
2019-04-03 09:00:00	875	11.08	36.75
2019-04-03 10:00:00	889	11.34	37.75
2019-04-03 11:00:00	958	15.42	40.67
2019-04-03 12:00:00	1040	25.25	47.92
2019-04-03 13:00:00	971	15.58	42.33
2019-04-03 14:00:00	931	11.84	39.58
2019-04-03 15:00:00	927	11	39.42
2019-04-03 16:00:00	1037	15.33	44
2019-04-03 17:00:00	1083	47.33	54.42
2019-04-03 18:00:00	1034	50.67	54.83
2019-04-03 19:00:00	998	13.33	43.5
2019-04-03 20:00:00	746	7.83	32.08
2019-04-03 21:00:00	534	3.17	21.58
2019-04-03 22:00:00	460	5.25	18.83
2019-04-03 23:00:00	231	0.75	9.08
2019-04-04 00:00:00	136	0	4.67
2019-04-04 01:00:00	55	0	1.42
2019-04-04 02:00:00	38	0	0.5
2019-04-04 03:00:00	22	0	0.25
2019-04-04 04:00:00	25	0	0.33
2019-04-04 05:00:00	67	0	1.5
2019-04-04 06:00:00	466	3.33	16.25
2019-04-04 07:00:00	890	13.5	38.25
2019-04-04 08:00:00	816	9.67	34.58
2019-04-04 09:00:00	840	9.34	35.08
2019-04-04 10:00:00	875	15.92	38.08
2019-04-04 11:00:00	943	14.33	40.42
2019-04-04 12:00:00	1001	38.42	49.84
2019-04-04 13:00:00	1047	25	48.33
2019-04-04 14:00:00	960	13.84	41.33
2019-04-04 15:00:00	1016	13	43.42
2019-04-04 16:00:00	1062	14.83	45.17
2019-04-04 17:00:00	1088	48.58	55.83
2019-04-04 18:00:00	1025	44.34	52.33
2019-04-04 19:00:00	1003	14.58	44.5
2019-04-04 20:00:00	732	6.08	30.25
2019-04-04 21:00:00	594	4.33	24.33
2019-04-04 22:00:00	494	3.08	19.42
2019-04-04 23:00:00	291	1.09	11.5
2019-04-05 00:00:00	144	0.22	5.22
2019-04-05 01:00:00	52	0	1
2019-04-05 02:00:00	43	0	0.67
2019-04-05 03:00:00	36	0	0.59
2019-04-05 04:00:00	35	0	0.25
2019-04-05 05:00:00	91	0.08	2.17
2019-04-05 06:00:00	511	4.17	18.5
2019-04-05 07:00:00	903	12.67	38.58
2019-04-05 08:00:00	843	10.08	35.92
2019-04-05 09:00:00	940	16.58	40.58
2019-04-05 10:00:00	971	18	42.92
2019-04-05 11:00:00	1002	25.5	45.83
2019-04-05 12:00:00	1048	49.08	54.17
2019-04-05 13:00:00	1085	40.5	53.5
2019-04-05 14:00:00	1076	37	52.75
2019-04-05 15:00:00	1140	24.09	50.59
2019-04-05 16:00:00	1217	34.42	56
2019-04-05 17:00:00	1099	44.92	54.92
2019-04-05 18:00:00	995	55.5	56
2019-04-05 19:00:00	975	12.25	41.75
2019-04-05 20:00:00	902	7.92	37
2019-04-05 21:00:00	694	5.17	29.25
2019-04-05 22:00:00	520	4.34	21.34
2019-04-05 23:00:00	396	2	15.33
2019-04-06 00:00:00	360	2.11	14.22
2019-04-06 01:00:00	224	0.92	8.92
2019-04-06 02:00:00	121	0	3.92
2019-04-06 03:00:00	84	0	2.5
2019-04-06 04:00:00	63	0	1.5
2019-04-06 05:00:00	76	0	1.92
2019-04-06 06:00:00	191	1.25	6.67
2019-04-06 07:00:00	401	2.42	14.75
2019-04-06 08:00:00	585	4	22.5
2019-04-06 09:00:00	742	5.92	29.84
2019-04-06 10:00:00	907	11.42	38.33
2019-04-06 11:00:00	995	13.25	42.17
2019-04-06 12:00:00	1029	14.08	44.08
2019-04-06 13:00:00	1008	14.33	43.67
2019-04-06 14:00:00	770	5.75	31.92
2019-04-06 15:00:00	705	7.59	29.33
2019-04-06 16:00:00	751	5.67	30.17
2019-04-06 17:00:00	750	5.34	30.75
2019-04-06 18:00:00	763	6.42	31.17
2019-04-06 19:00:00	682	7.08	28.42
2019-04-06 20:00:00	709	6.75	29.83
2019-04-06 21:00:00	630	4.17	25.25
2019-04-06 22:00:00	551	3.42	21.83
2019-04-06 23:00:00	450	3.42	18.42
2019-04-07 00:00:00	360	2.67	14.22
2019-04-07 01:00:00	233	0.58	8.92
2019-04-07 02:00:00	165	0.17	5.67
2019-04-07 03:00:00	93	0	2.84
2019-04-07 04:00:00	87	0	2.42
2019-04-07 05:00:00	70	0.08	1.59
2019-04-07 06:00:00	123	1.08	4.75
2019-04-07 07:00:00	189	0.42	6.84
2019-04-07 08:00:00	246	1.17	9
2019-04-07 09:00:00	353	1.5	13.17
2019-04-07 10:00:00	466	2.42	17.67
2019-04-07 11:00:00	518	2.92	20.08
2019-04-07 12:00:00	596	6.75	24.33
2019-04-07 13:00:00	641	5.75	26.58
2019-04-07 14:00:00	578	4.75	23.33
2019-04-07 15:00:00	531	4.92	21.17
2019-04-07 16:00:00	496	5.34	19.67
2019-04-07 17:00:00	524	5.25	21.08
2019-04-07 18:00:00	592	5.92	23.84
2019-04-07 19:00:00	609	5.33	24.42
2019-04-07 20:00:00	517	4.25	20.42
2019-04-07 21:00:00	373	0.84	14.75
2019-04-07 22:00:00	232	0.17	9
2019-04-07 23:00:00	128	0	4.25
2019-04-08 00:00:00	71	0	1.89
2019-04-08 01:00:00	31	0	0.25
2019-04-08 02:00:00	18	0	0.17
2019-04-08 03:00:00	25	0	0.5
2019-04-08 04:00:00	24	0	0.08
2019-04-08 05:00:00	85	0.17	2.33
2019-04-08 06:00:00	507	4.42	18.5
2019-04-08 07:00:00	867	13.92	37.42
2019-04-08 08:00:00	840	13.17	36.5
2019-04-08 09:00:00	863	14.58	37.42
2019-04-08 10:00:00	880	13.58	37.33
2019-04-08 11:00:00	943	14.08	41
2019-04-08 12:00:00	983	13	42
2019-04-08 13:00:00	975	17.42	42.83
2019-04-08 14:00:00	901	11.33	38.5
2019-04-08 15:00:00	914	9.25	38.08
2019-04-08 16:00:00	1055	17.42	45.25
2019-04-08 17:00:00	1157	40.42	55
2019-04-08 18:00:00	984	47.25	53.33
2019-04-08 19:00:00	897	10	38.33
2019-04-08 20:00:00	662	6.75	27.92
2019-04-08 21:00:00	468	3.42	18.84
2019-04-08 22:00:00	396	2.33	15.17
2019-04-08 23:00:00	127	0.5	5.42
2019-04-09 00:00:00	89	0	2.78
2019-04-09 01:00:00	29	0	0.34
2019-04-09 02:00:00	22	0	0.08
2019-04-09 03:00:00	19	0	0.17
2019-04-09 04:00:00	28	0	0.33
2019-04-09 05:00:00	81	0.08	2.17
2019-04-09 06:00:00	468	4.92	18.08
2019-04-09 07:00:00	892	10.25	37.92
2019-04-09 08:00:00	829	10.25	34.75
2019-04-09 09:00:00	904	12.17	38.17
2019-04-09 10:00:00	931	15.58	41.25
2019-04-09 11:00:00	1007	32	46.84
2019-04-09 12:00:00	1057	24.25	48.84
2019-04-09 13:00:00	1005	27.33	46.92
2019-04-09 14:00:00	975	13.67	41.67
2019-04-09 15:00:00	961	12.92	41.92
2019-04-09 16:00:00	1099	20.25	46.92
2019-04-09 17:00:00	1136	48.67	57.25
2019-04-09 18:00:00	1065	43.34	53.67
2019-04-09 19:00:00	925	19.42	43
2019-04-09 20:00:00	700	5.92	29.17
2019-04-09 21:00:00	566	3.67	22.58
2019-04-09 22:00:00	426	2.58	17.25
2019-04-09 23:00:00	208	1.25	8.84
2019-04-10 00:00:00	103	0	3.11
2019-04-10 01:00:00	43	0	0.84
2019-04-10 02:00:00	17	0	0.17
2019-04-10 03:00:00	10	0	0
2019-04-10 04:00:00	25	0	0.58
2019-04-10 05:00:00	65	0	1.33
2019-04-10 06:00:00	377	3.33	13.25
2019-04-10 07:00:00	912	9.42	37.67
2019-04-10 08:00:00	877	12.17	38.25
2019-04-10 09:00:00	940	13.83	39.83
2019-04-10 10:00:00	998	16.17	43.42
2019-04-10 11:00:00	1025	27.09	47.17
2019-04-10 12:00:00	1033	20.92	46.58
2019-04-10 13:00:00	1003	18.83	44.25
2019-04-10 14:00:00	993	24.08	46.08
2019-04-10 15:00:00	975	12	41.25
2019-04-10 16:00:00	1121	20.5	48.92
2019-04-10 17:00:00	1050	50.83	54.42
2019-04-10 18:00:00	1022	55.5	56.08
2019-04-10 19:00:00	1065	22.25	48.83
2019-04-10 20:00:00	714	5.34	29.83
2019-04-10 21:00:00	545	3.5	21.83
2019-04-10 22:00:00	449	4.5	18.67
2019-04-10 23:00:00	226	0.75	8.67
2019-04-11 00:00:00	124	0	4.11
2019-04-11 01:00:00	51	0	1.17
2019-04-11 02:00:00	36	0	0.5
2019-04-11 03:00:00	22	0	0.08
2019-04-11 04:00:00	36	0	0.33
2019-04-11 05:00:00	62	0.25	1.58
2019-04-11 06:00:00	481	3.67	16.83
2019-04-11 07:00:00	900	9.58	37.5
2019-04-11 08:00:00	821	12.67	35.67
2019-04-11 09:00:00	909	12.83	38.83
2019-04-11 10:00:00	973	17.42	42.25
2019-04-11 11:00:00	978	21	44.09
2019-04-11 12:00:00	1082	29.75	50.25
2019-04-11 13:00:00	1052	22.42	47.17
2019-04-11 14:00:00	970	18.42	43.17
2019-04-11 15:00:00	1005	12.25	42.58
2019-04-11 16:00:00	1093	17.58	47.08
2019-04-11 17:00:00	1081	53.75	56.59
2019-04-11 18:00:00	1059	42.5	53.5
2019-04-11 19:00:00	1035	20.58	46.59
2019-04-11 20:00:00	762	8.59	33
2019-04-11 21:00:00	572	4.42	22.75
2019-04-11 22:00:00	493	3.42	20
2019-04-11 23:00:00	303	1.5	12
2019-04-12 00:00:00	209	0.44	7.67
2019-04-12 01:00:00	80	0	2.33
2019-04-12 02:00:00	55	0	1.17
2019-04-12 03:00:00	31	0	0.42
2019-04-12 04:00:00	36	0	0.5
2019-04-12 05:00:00	106	0.08	2.92
2019-04-12 06:00:00	511	3.5	18.67
2019-04-12 07:00:00	853	9.5	35.67
2019-04-12 08:00:00	848	11.75	36.17
2019-04-12 09:00:00	944	12.25	39.42
2019-04-12 10:00:00	977	15.5	42.75
2019-04-12 11:00:00	1009	25	45.17
2019-04-12 12:00:00	1158	52.09	58.58
2019-04-12 13:00:00	1064	38.83	53.25
2019-04-12 14:00:00	1049	27.5	49
2019-04-12 15:00:00	994	15.59	42.75
2019-04-12 16:00:00	1197	24.08	52.59
2019-04-12 17:00:00	1060	57.84	57.34
2019-04-12 18:00:00	866	60.58	52.59
2019-04-12 19:00:00	981	18.42	44.5
2019-04-12 20:00:00	888	10.59	37.58
2019-04-12 21:00:00	747	6.25	31.25
2019-04-12 22:00:00	574	4.08	22.92
2019-04-12 23:00:00	428	2.67	17.58
2019-04-13 00:00:00	332	1.55	13
2019-04-13 01:00:00	222	0.92	8.33
2019-04-13 02:00:00	114	0	3.75
2019-04-13 03:00:00	69	1.92	2.75
2019-04-13 04:00:00	63	0	1.83
2019-04-13 05:00:00	79	0	2.09
2019-04-13 06:00:00	180	1.33	6.33
2019-04-13 07:00:00	452	2.42	16.92
2019-04-13 08:00:00	634	4.42	24.67
2019-04-13 09:00:00	796	8.25	32.67
2019-04-13 10:00:00	911	8.58	37.25
2019-04-13 11:00:00	945	11.33	40.67
2019-04-13 12:00:00	1021	16.25	44.33
2019-04-13 13:00:00	1095	17.58	47.34
2019-04-13 14:00:00	1028	13.33	44.59
2019-04-13 15:00:00	905	12.25	38.75
2019-04-13 16:00:00	695	6.92	28.83
2019-04-13 17:00:00	687	6.75	28.42
2019-04-13 18:00:00	744	8.92	31.67
2019-04-13 19:00:00	714	10	30
2019-04-13 20:00:00	725	12	31.92
2019-04-13 21:00:00	622	6.42	26.08
2019-04-13 22:00:00	571	5.75	23.08
2019-04-13 23:00:00	449	2.83	17.67
2019-04-14 00:00:00	395	1.78	15.78
2019-04-14 01:00:00	241	1.25	9.5
2019-04-14 02:00:00	191	0.17	6.75
2019-04-14 03:00:00	113	0.58	4.17
2019-04-14 04:00:00	73	0	2.92
2019-04-14 05:00:00	71	0.08	1.75
2019-04-14 06:00:00	132	0	3.92
2019-04-14 07:00:00	202	0.5	7.08
2019-04-14 08:00:00	232	1.92	9.84
2019-04-14 09:00:00	343	1.5	12.92
2019-04-14 10:00:00	525	3	19.42
2019-04-14 11:00:00	565	3.67	22.5
2019-04-14 12:00:00	679	5.33	27.67
2019-04-14 13:00:00	655	4.92	26.5
2019-04-14 14:00:00	615	5.83	24.92
2019-04-14 15:00:00	676	5	27
2019-04-14 16:00:00	525	4.33	21.33
2019-04-14 17:00:00	423	4.17	17.17
2019-04-14 18:00:00	640	5.09	25.33
2019-04-14 19:00:00	583	4.25	22.92
2019-04-14 20:00:00	527	3.75	21.09
2019-04-14 21:00:00	378	1.92	15.08
2019-04-14 22:00:00	207	0.17	7.75
2019-04-14 23:00:00	184	0.34	6.92
2019-04-15 00:00:00	79	0	2.11
2019-04-15 01:00:00	42	0	0.59
2019-04-15 02:00:00	19	0	0
2019-04-15 03:00:00	23	0	0.17
2019-04-15 04:00:00	24	0	0.17
2019-04-15 05:00:00	76	0.08	1.92
2019-04-15 06:00:00	465	3.67	16.17
2019-04-15 07:00:00	894	11.34	38.42
2019-04-15 08:00:00	850	13.92	36.75
2019-04-15 09:00:00	883	11.09	37.42
2019-04-15 10:00:00	876	12.75	37.34
2019-04-15 11:00:00	961	18.33	42.34
2019-04-15 12:00:00	1007	19.17	45.33
2019-04-15 13:00:00	1013	20.84	45.08
2019-04-15 14:00:00	899	10.17	38.17
2019-04-15 15:00:00	1030	14.58	44
2019-04-15 16:00:00	1009	14.25	43.17
2019-04-15 17:00:00	1139	36.42	53.08
2019-04-15 18:00:00	965	49.34	53.09
2019-04-15 19:00:00	941	20.92	43
2019-04-15 20:00:00	648	5.42	27.17
2019-04-15 21:00:00	433	2.34	17.58
2019-04-15 22:00:00	322	2.17	13.92
2019-04-15 23:00:00	123	0	4.34
2019-04-16 00:00:00	83	0	2.33
2019-04-16 01:00:00	22	0	0
2019-04-16 02:00:00	9	0	0.08
2019-04-16 03:00:00	8	0	0.17
2019-04-16 04:00:00	21	0	0
2019-04-16 05:00:00	87	0.08	2.58
2019-04-16 06:00:00	467	3.25	16.5
2019-04-16 07:00:00	923	10	38.5
2019-04-16 08:00:00	840	10.25	35.67
2019-04-16 09:00:00	903	16.83	39.59
2019-04-16 10:00:00	916	13.83	39.67
2019-04-16 11:00:00	1014	48.25	52.33
2019-04-16 12:00:00	1061	42.33	53.59
2019-04-16 13:00:00	1031	19.58	45.67
2019-04-16 14:00:00	964	17.5	42.67
2019-04-16 15:00:00	1047	15	44.67
2019-04-16 16:00:00	1065	19.92	47.42
2019-04-16 17:00:00	1089	50.08	55.17
2019-04-16 18:00:00	1052	56.25	57.58
2019-04-16 19:00:00	969	18.75	43.75
2019-04-16 20:00:00	710	5.83	29.5
2019-04-16 21:00:00	545	4.92	22.58
2019-04-16 22:00:00	416	2.25	16.5
2019-04-16 23:00:00	201	1.42	8.08
2019-04-17 00:00:00	120	0.11	3.89
2019-04-17 01:00:00	58	0.25	1.92
2019-04-17 02:00:00	23	0	0.08
2019-04-17 03:00:00	35	0	0.67
2019-04-17 04:00:00	31	0	0.33
2019-04-17 05:00:00	90	0	2.42
2019-04-17 06:00:00	433	4.75	16.25
2019-04-17 07:00:00	938	12.17	38.92
2019-04-17 08:00:00	890	13.84	38.67
2019-04-17 09:00:00	991	18.17	43.67
2019-04-17 10:00:00	921	13.58	39.67
2019-04-17 11:00:00	1017	27.17	46.67
2019-04-17 12:00:00	1098	52.5	56.67
2019-04-17 13:00:00	1017	40.09	51.08
2019-04-17 14:00:00	1019	28.42	48.17
2019-04-17 15:00:00	1108	24.42	49.75
2019-04-17 16:00:00	916	13.58	39.42
2019-04-17 17:00:00	928	35.42	46.75
2019-04-17 18:00:00	878	50.25	49.58
2019-04-17 19:00:00	979	29.59	47
2019-04-17 20:00:00	711	6.09	30.58
2019-04-17 21:00:00	456	2	18
2019-04-17 22:00:00	373	1.67	14.42
2019-04-17 23:00:00	194	0.58	7.58
2019-04-18 00:00:00	117	0	4
2019-04-18 01:00:00	45	0	1.92
2019-04-18 02:00:00	68	0	1.92
2019-04-18 03:00:00	58	0	1.34
2019-04-18 04:00:00	42	0	0.75
2019-04-18 05:00:00	95	0.08	2.83
2019-04-18 06:00:00	363	2.08	12.83
2019-04-18 07:00:00	682	6.59	27.09
2019-04-18 08:00:00	821	9.08	34
2019-04-18 09:00:00	954	14.33	41.17
2019-04-18 10:00:00	1014	19.67	44.5
2019-04-18 11:00:00	1067	32.17	50.67
2019-04-18 12:00:00	1016	22.92	46.42
2019-04-18 13:00:00	1005	19.83	44.25
2019-04-18 14:00:00	1085	26.5	49.25
2019-04-18 15:00:00	1101	17.75	47.75
2019-04-18 16:00:00	1120	19.75	49.67
2019-04-18 17:00:00	1106	18.59	47.83
2019-04-18 18:00:00	984	14.75	43.08
2019-04-18 19:00:00	899	10.5	38
2019-04-18 20:00:00	728	5.67	30.09
2019-04-18 21:00:00	563	3.67	22.67
2019-04-18 22:00:00	412	2.09	16.17
2019-04-18 23:00:00	315	1.84	12.17
2019-04-19 00:00:00	240	0.56	8.89
2019-04-19 01:00:00	137	0	4.67
2019-04-19 02:00:00	97	0	3.09
2019-04-19 03:00:00	60	0	1.67
2019-04-19 04:00:00	58	0	1.17
2019-04-19 05:00:00	61	0	1.33
2019-04-19 06:00:00	121	0.42	3.58
2019-04-19 07:00:00	205	0.67	7.17
2019-04-19 08:00:00	261	0.92	9.67
2019-04-19 09:00:00	326	1.59	12.17
2019-04-19 10:00:00	398	2.25	15.42
2019-04-19 11:00:00	505	3.09	19.09
2019-04-19 12:00:00	490	2.75	19.34
2019-04-19 13:00:00	500	4	19.67
2019-04-19 14:00:00	456	2.67	18.25
2019-04-19 15:00:00	401	2.33	15.92
2019-04-19 16:00:00	446	2.75	17.09
2019-04-19 17:00:00	415	3.08	16.25
2019-04-19 18:00:00	505	6.5	20.58
2019-04-19 19:00:00	464	2.58	18.67
2019-04-19 20:00:00	425	2.42	16.25
2019-04-19 21:00:00	377	2	14.67
2019-04-19 22:00:00	300	1.17	11.17
2019-04-19 23:00:00	233	0.75	9.17
2019-04-20 00:00:00	160	0.89	5.89
2019-04-20 01:00:00	137	0	4.42
2019-04-20 02:00:00	94	0	2.92
2019-04-20 03:00:00	63	0	1.67
2019-04-20 04:00:00	47	0.33	1.58
2019-04-20 05:00:00	67	0	1.58
2019-04-20 06:00:00	134	0.17	4.17
2019-04-20 07:00:00	239	1	8.75
2019-04-20 08:00:00	359	1.83	13.17
2019-04-20 09:00:00	558	3.67	21.42
2019-04-20 10:00:00	667	4.83	26.42
2019-04-20 11:00:00	740	6.08	30.58
2019-04-20 12:00:00	787	6.17	32
2019-04-20 13:00:00	766	6.42	31.5
2019-04-20 14:00:00	577	3.84	23.5
2019-04-20 15:00:00	676	5.34	26.83
2019-04-20 16:00:00	591	5	24.25
2019-04-20 17:00:00	436	2.83	17.67
2019-04-20 18:00:00	469	3.33	17.67
2019-04-20 19:00:00	574	4.92	23.34
2019-04-20 20:00:00	508	4.58	20.42
2019-04-20 21:00:00	432	3.42	17.67
2019-04-20 22:00:00	386	1.84	14.83
2019-04-20 23:00:00	273	1.83	10.92
2019-04-21 00:00:00	255	2.66	9.89
2019-04-21 01:00:00	156	0.08	5.67
2019-04-21 02:00:00	126	0	4
2019-04-21 03:00:00	82	0	2.58
2019-04-21 04:00:00	48	0	0.92
2019-04-21 05:00:00	49	0	1
2019-04-21 06:00:00	92	0.08	2.58
2019-04-21 07:00:00	137	0.08	4.58
2019-04-21 08:00:00	173	0.33	6.17
2019-04-21 09:00:00	266	1.17	9.67
2019-04-21 10:00:00	430	2.17	16
2019-04-21 11:00:00	476	2.67	18.58
2019-04-21 12:00:00	593	3.75	23.42
2019-04-21 13:00:00	562	3.58	22.25
2019-04-21 14:00:00	471	2.67	18.42
2019-04-21 15:00:00	549	3.59	21.17
2019-04-21 16:00:00	520	3.09	20.42
2019-04-21 17:00:00	568	4.17	22.83
2019-04-21 18:00:00	560	4.42	22.17
2019-04-21 19:00:00	568	3.42	22.33
2019-04-21 20:00:00	467	2.42	18.17
2019-04-21 21:00:00	387	1.92	15.08
2019-04-21 22:00:00	223	0.67	8.5
2019-04-21 23:00:00	158	0.17	5.75
2019-04-22 00:00:00	93	0	2.78
2019-04-22 01:00:00	28	0	0.33
2019-04-22 02:00:00	26	0	0.17
2019-04-22 03:00:00	23	0	0
2019-04-22 04:00:00	25	0	0.17
2019-04-22 05:00:00	82	0.08	2
2019-04-22 06:00:00	466	4.17	16.75
2019-04-22 07:00:00	905	9.92	37.83
2019-04-22 08:00:00	818	8.75	34.25
2019-04-22 09:00:00	877	10.75	37.08
2019-04-22 10:00:00	806	7.83	33.58
2019-04-22 11:00:00	950	17.58	41.59
2019-04-22 12:00:00	988	18.92	43.5
2019-04-22 13:00:00	998	16.84	43.42
2019-04-22 14:00:00	893	10.67	38.42
2019-04-22 15:00:00	912	11.08	38.33
2019-04-22 16:00:00	1016	14.08	42.84
2019-04-22 17:00:00	1122	24.67	50.58
2019-04-22 18:00:00	1052	21.17	47.25
2019-04-22 19:00:00	924	9.34	38.75
2019-04-22 20:00:00	643	5	26.5
2019-04-22 21:00:00	514	5.17	20.67
2019-04-22 22:00:00	374	1.92	15
2019-04-22 23:00:00	148	0	5.42
2019-04-23 00:00:00	51	0	1.33
2019-04-23 01:00:00	22	0.42	0.83
2019-04-23 02:00:00	18	0	0.08
2019-04-23 03:00:00	18	0.33	0.75
2019-04-23 04:00:00	20	0	0
2019-04-23 05:00:00	79	0.25	2.42
2019-04-23 06:00:00	465	3.58	16.58
2019-04-23 07:00:00	896	14.75	38.67
2019-04-23 08:00:00	829	8.92	35.42
2019-04-23 09:00:00	928	12.58	39.08
2019-04-23 10:00:00	962	14.25	41.42
2019-04-23 11:00:00	1020	31.92	48.08
2019-04-23 12:00:00	1077	25.58	49
2019-04-23 13:00:00	1042	21.42	46.67
2019-04-23 14:00:00	914	12.58	40.25
2019-04-23 15:00:00	938	10.17	39.08
2019-04-23 16:00:00	1130	19.17	48.5
2019-04-23 17:00:00	1080	51.75	55.67
2019-04-23 18:00:00	946	47.59	52.34
2019-04-23 19:00:00	932	9.83	39.5
2019-04-23 20:00:00	649	5.67	26.67
2019-04-23 21:00:00	469	3.84	19
2019-04-23 22:00:00	393	2.42	16
2019-04-23 23:00:00	198	0.92	7.59
2019-04-24 00:00:00	135	0.11	4.89
2019-04-24 01:00:00	28	2.42	2.67
2019-04-24 02:00:00	16	0	0
2019-04-24 03:00:00	16	0	0.33
2019-04-24 04:00:00	30	0	0.34
2019-04-24 05:00:00	97	0	2.67
2019-04-24 06:00:00	465	3.5	16.08
2019-04-24 07:00:00	877	10.09	37
2019-04-24 08:00:00	888	12.75	37.75
2019-04-24 09:00:00	912	16.33	39.92
2019-04-24 10:00:00	926	19.09	41.92
2019-04-24 11:00:00	1011	23.25	44.33
2019-04-24 12:00:00	1036	43.25	52.67
2019-04-24 13:00:00	1025	20.5	46.5
2019-04-24 14:00:00	972	14.83	41.75
2019-04-24 15:00:00	970	11.34	41.42
2019-04-24 16:00:00	1095	18.25	47.33
2019-04-24 17:00:00	1031	53.67	54.84
2019-04-24 18:00:00	1141	26.17	52
2019-04-24 19:00:00	1044	12.67	44.84
2019-04-24 20:00:00	767	6.33	32
2019-04-24 21:00:00	528	2	21
2019-04-24 22:00:00	424	1.58	16.58
2019-04-24 23:00:00	238	1.25	9.5
2019-04-25 00:00:00	103	0.22	3.89
2019-04-25 01:00:00	46	0	0.92
2019-04-25 02:00:00	30	0	0.33
2019-04-25 03:00:00	50	0	0.92
2019-04-25 04:00:00	22	2.17	1.09
2019-04-25 05:00:00	78	0	1.92
2019-04-25 06:00:00	482	3.92	17.42
2019-04-25 07:00:00	875	11.92	37.25
2019-04-25 08:00:00	792	9.67	33.42
2019-04-25 09:00:00	873	11.17	36.84
2019-04-25 10:00:00	979	15	42.17
2019-04-25 11:00:00	1016	17.25	44.08
2019-04-25 12:00:00	1049	18.17	45.92
2019-04-25 13:00:00	996	21.5	45.58
2019-04-25 14:00:00	939	10.84	38.84
2019-04-25 15:00:00	997	11.83	42.67
2019-04-25 16:00:00	1085	18.75	47
2019-04-25 17:00:00	1155	36.67	53.92
2019-04-25 18:00:00	1032	45.59	54
2019-04-25 19:00:00	991	32.08	48.67
2019-04-25 20:00:00	799	7.25	33.92
2019-04-25 21:00:00	585	3.75	23.67
2019-04-25 22:00:00	485	3.33	19.17
2019-04-25 23:00:00	309	2.25	12.25
2019-04-26 00:00:00	180	0.33	6.78
2019-04-26 01:00:00	93	2.08	4.33
2019-04-26 02:00:00	52	0.08	1.33
2019-04-26 03:00:00	31	0.17	0.67
2019-04-26 04:00:00	41	0	0.67
2019-04-26 05:00:00	82	0.08	2.09
2019-04-26 06:00:00	488	3.83	17.58
2019-04-26 07:00:00	912	13.25	38.58
2019-04-26 08:00:00	805	15.09	35.75
2019-04-26 09:00:00	935	14.58	40.33
2019-04-26 10:00:00	976	17.58	43.09
2019-04-26 11:00:00	1031	23.75	46.25
2019-04-26 12:00:00	1093	44	54.25
2019-04-26 13:00:00	1133	47.5	57.08
2019-04-26 14:00:00	1060	31.17	50.58
2019-04-26 15:00:00	1038	13.83	44.84
2019-04-26 16:00:00	1187	26.92	52.42
2019-04-26 17:00:00	1124	50.5	57.67
2019-04-26 18:00:00	1052	55.42	56.75
2019-04-26 19:00:00	969	12.25	42.17
2019-04-26 20:00:00	796	6.33	33.09
2019-04-26 21:00:00	744	5.92	30.42
2019-04-26 22:00:00	547	4.25	22.33
2019-04-26 23:00:00	393	2.17	15.5
2019-04-27 00:00:00	343	1.56	13.78
2019-04-27 01:00:00	234	0.75	8.75
2019-04-27 02:00:00	170	0.17	6.17
2019-04-27 03:00:00	104	0	3.5
2019-04-27 04:00:00	80	0	2.08
2019-04-27 05:00:00	72	0	1.92
2019-04-27 06:00:00	200	2.25	7.58
2019-04-27 07:00:00	464	2.75	17
2019-04-27 08:00:00	620	4.42	24.58
2019-04-27 09:00:00	850	8.5	34.08
2019-04-27 10:00:00	931	10.83	39.59
2019-04-27 11:00:00	1034	12.09	43.42
2019-04-27 12:00:00	1077	14.92	46.09
2019-04-27 13:00:00	988	12	42.67
2019-04-27 14:00:00	822	8.08	34.75
2019-04-27 15:00:00	764	6.92	31.17
2019-04-27 16:00:00	758	7.67	31.33
2019-04-27 17:00:00	787	6.42	31.75
2019-04-27 18:00:00	671	4.67	27.08
2019-04-27 19:00:00	733	7.67	31
2019-04-27 20:00:00	755	6.83	30.75
2019-04-27 21:00:00	624	5.67	26.25
2019-04-27 22:00:00	532	5.42	21.67
2019-04-27 23:00:00	453	2.59	17.83
2019-04-28 00:00:00	393	6.34	16.78
2019-04-28 01:00:00	255	1.92	11.34
2019-04-28 02:00:00	208	0.92	8.83
2019-04-28 03:00:00	144	0.08	5.17
2019-04-28 04:00:00	57	0.83	1.67
2019-04-28 05:00:00	72	0	1.83
2019-04-28 06:00:00	111	0.08	3.25
2019-04-28 07:00:00	219	0.75	7.84
2019-04-28 08:00:00	212	0.83	8
2019-04-28 09:00:00	327	1.5	12.42
2019-04-28 10:00:00	472	3.92	17.67
2019-04-28 11:00:00	543	3.5	21.33
2019-04-28 12:00:00	680	4.25	26.92
2019-04-28 13:00:00	642	4.42	25.67
2019-04-28 14:00:00	554	3.67	22.42
2019-04-28 15:00:00	538	5.25	21.67
2019-04-28 16:00:00	482	2.92	19.09
2019-04-28 17:00:00	563	3.25	21.92
2019-04-28 18:00:00	569	3.5	22.92
2019-04-28 19:00:00	563	4.34	22.25
2019-04-28 20:00:00	485	2.67	19.09
2019-04-28 21:00:00	383	1.92	15
2019-04-28 22:00:00	226	0.5	8.67
2019-04-28 23:00:00	189	0.33	6.67
2019-04-29 00:00:00	95	0	3
2019-04-29 01:00:00	57	0	1.42
2019-04-29 02:00:00	21	0	0.33
2019-04-29 03:00:00	19	0	0.17
2019-04-29 04:00:00	25	0	0.17
2019-04-29 05:00:00	83	0.08	2.08
2019-04-29 06:00:00	483	4.67	17.67
2019-04-29 07:00:00	830	11.08	35.67
2019-04-29 08:00:00	841	11.09	35.5
2019-04-29 09:00:00	886	12.33	37.83
2019-04-29 10:00:00	873	12.42	37.75
2019-04-29 11:00:00	981	13.92	41.08
2019-04-29 12:00:00	1000	16.84	44.09
2019-04-29 13:00:00	955	16.09	41.5
2019-04-29 14:00:00	936	13.09	40.92
2019-04-29 15:00:00	965	11.67	40.5
2019-04-29 16:00:00	1112	17.08	47.42
2019-04-29 17:00:00	1109	29.42	51
2019-04-29 18:00:00	977	56.75	54.33
2019-04-29 19:00:00	902	13.67	40.5
2019-04-29 20:00:00	656	5.67	27.67
2019-04-29 21:00:00	492	3.33	19.58
2019-04-29 22:00:00	399	2	15.92
2019-04-29 23:00:00	117	0.33	4.84
2019-04-30 00:00:00	77	0	2
2019-04-30 01:00:00	30	0	0.17
2019-04-30 02:00:00	19	0	0.08
2019-04-30 03:00:00	18	0	0
2019-04-30 04:00:00	27	0	0.67
2019-04-30 05:00:00	79	0.08	2
2019-04-30 06:00:00	471	3.83	17.5
2019-04-30 07:00:00	896	12.59	37.84
2019-04-30 08:00:00	842	11.5	36
2019-04-30 09:00:00	860	11.92	36.67
2019-04-30 10:00:00	963	13.75	41.42
2019-04-30 11:00:00	1036	26.92	46.84
2019-04-30 12:00:00	1123	50.25	57.17
2019-04-30 13:00:00	1052	31.84	50.92
2019-04-30 14:00:00	1062	25	47.84
2019-04-30 15:00:00	1077	16.5	46.42
2019-04-30 16:00:00	1181	26.42	53
2019-04-30 17:00:00	1108	52.25	56.75
2019-04-30 18:00:00	1018	52.33	54.5
2019-04-30 19:00:00	1095	36.5	53.67
2019-04-30 20:00:00	951	8.58	39.5
2019-04-30 21:00:00	774	6.25	32.84
2019-04-30 22:00:00	682	7.09	28.42
2019-04-30 23:00:00	373	2.08	15.25
2019-05-01 00:00:00	348	2.44	13.44

## Sheet: PM 09190 02
Data/Hora	Intensidade(carros/hora)	Ocupacao(%)	Carga(%)
2019-04-01 00:00:00	0	0	0
2019-04-01 01:00:00	0	0	0
2019-04-01 02:00:00	0	0	0
2019-04-01 03:00:00	0	0	0
2019-04-01 04:00:00	0	0	0
2019-04-01 05:00:00	0	0	0
2019-04-01 06:00:00	0	0	0
2019-04-01 07:00:00	0	0	0
2019-04-01 08:00:00	0	0	0
2019-04-01 09:00:00	0	0	0
2019-04-01 10:00:00	0	0	0
2019-04-01 11:00:00	0	0	0
2019-04-01 12:00:00	0	0	0
2019-04-01 13:00:00	0	0	0
2019-04-01 14:00:00	0	0	0
2019-04-01 15:00:00	0	0	0
2019-04-01 16:00:00	0	0	0
2019-04-01 17:00:00	0	0	0
2019-04-01 18:00:00	0	0	0
2019-04-01 19:00:00	0	0	0
2019-04-01 20:00:00	0	0	0
2019-04-01 21:00:00	0	0	0
2019-04-01 22:00:00	0	0	0
2019-04-01 23:00:00	0	0	0
2019-04-02 00:00:00	0	0	0
2019-04-02 01:00:00	0	0	0
2019-04-02 02:00:00	0	0	0
2019-04-02 03:00:00	0	0	0
2019-04-02 04:00:00	0	0	0
2019-04-02 05:00:00	0	0	0
2019-04-02 06:00:00	0	0	0
2019-04-02 07:00:00	0	0	0
2019-04-02 08:00:00	0	0	0
2019-04-02 09:00:00	0	0	0
2019-04-02 10:00:00	0	0	0
2019-04-02 11:00:00	0	0	0
2019-04-02 12:00:00	0	0	0
2019-04-02 13:00:00	0	0	0
2019-04-02 14:00:00	0	0	0
2019-04-02 15:00:00	0	0	0
2019-04-02 16:00:00	0	0	0
2019-04-02 17:00:00	0	0	0
2019-04-02 18:00:00	0	0	0
2019-04-02 19:00:00	0	0	0
2019-04-02 20:00:00	0	0	0
2019-04-02 21:00:00	0	0	0
2019-04-02 22:00:00	0	0	0
2019-04-02 23:00:00	0	0	0
2019-04-03 00:00:00	0	0	0
2019-04-03 01:00:00	0	0	0
2019-04-03 02:00:00	0	0	0
2019-04-03 03:00:00	0	0	0
2019-04-03 04:00:00	0	0	0
2019-04-03 05:00:00	0	0	0
2019-04-03 06:00:00	0	0	0
2019-04-03 07:00:00	0	0	0
2019-04-03 08:00:00	0	0	0
2019-04-03 09:00:00	0	0	0
2019-04-03 10:00:00	0	0	0
2019-04-03 11:00:00	0	0	0
2019-04-03 12:00:00	0	0	0
2019-04-03 13:00:00	0	0	0
2019-04-03 14:00:00	0	0	0
2019-04-03 15:00:00	0	0	0
2019-04-03 16:00:00	0	0	0
2019-04-03 17:00:00	0	0	0
2019-04-03 18:00:00	0	0	0
2019-04-03 19:00:00	0	0	0
2019-04-03 20:00:00	0	0	0
2019-04-03 21:00:00	0	0	0
2019-04-03 22:00:00	0	0	0
2019-04-03 23:00:00	0	0	0
2019-04-04 00:00:00	0	0	0
2019-04-04 01:00:00	0	0	0
2019-04-04 02:00:00	0	0	0
2019-04-04 03:00:00	0	0	0
2019-04-04 04:00:00	0	0	0
2019-04-04 05:00:00	0	0	0
2019-04-04 06:00:00	0	0	0
2019-04-04 07:00:00	0	0	0
2019-04-04 08:00:00	0	0	0
2019-04-04 09:00:00	0	0	0
2019-04-04 10:00:00	0	0	0
2019-04-04 11:00:00	0	0	0
2019-04-04 12:00:00	0	0	0
2019-04-04 13:00:00	0	0	0
2019-04-04 14:00:00	0	0	0
2019-04-04 15:00:00	0	0	0
2019-04-04 16:00:00	0	0	0
2019-04-04 17:00:00	0	0	0
2019-04-04 18:00:00	0	0	0
2019-04-04 19:00:00	0	0	0
2019-04-04 20:00:00	0	0	0
2019-04-04 21:00:00	0	0	0
2019-04-04 22:00:00	0	0	0
2019-04-04 23:00:00	0	0	0
2019-04-05 00:00:00	0	0	0
2019-04-05 01:00:00	0	0	0
2019-04-05 02:00:00	0	0	0
2019-04-05 03:00:00	0	0	0
2019-04-05 04:00:00	0	0	0
2019-04-05 05:00:00	0	0	0
2019-04-05 06:00:00	0	0	0
2019-04-05 07:00:00	0	0	0
2019-04-05 08:00:00	0	0	0
2019-04-05 09:00:00	0	0	0
2019-04-05 10:00:00	0	0	0
2019-04-05 11:00:00	0	0	0
2019-04-05 12:00:00	0	0	0
2019-04-05 13:00:00	0	0	0
2019-04-05 14:00:00	0	0	0
2019-04-05 15:00:00	0	0	0
2019-04-05 16:00:00	0	0	0
2019-04-05 17:00:00	0	0	0
2019-04-05 18:00:00	0	0	0
2019-04-05 19:00:00	0	0	0
2019-04-05 20:00:00	0	0	0
2019-04-05 21:00:00	0	0	0
2019-04-05 22:00:00	0	0	0
2019-04-05 23:00:00	0	0	0
2019-04-06 00:00:00	0	0	0
2019-04-06 01:00:00	0	0	0
2019-04-06 02:00:00	0	0	0
2019-04-06 03:00:00	0	0	0
2019-04-06 04:00:00	0	0	0
2019-04-06 05:00:00	0	0	0
2019-04-06 06:00:00	0	0	0
2019-04-06 07:00:00	0	0	0
2019-04-06 08:00:00	0	0	0
2019-04-06 09:00:00	0	0	0
2019-04-06 10:00:00	0	0	0
2019-04-06 11:00:00	0	0	0
2019-04-06 12:00:00	0	0	0
2019-04-06 13:00:00	0	0	0
2019-04-06 14:00:00	0	0	0
2019-04-06 15:00:00	0	0	0
2019-04-06 16:00:00	0	0	0
2019-04-06 17:00:00	0	0	0
2019-04-06 18:00:00	0	0	0
2019-04-06 19:00:00	0	0	0
2019-04-06 20:00:00	0	0	0
2019-04-06 21:00:00	0	0	0
2019-04-06 22:00:00	0	0	0
2019-04-06 23:00:00	0	0	0
2019-04-07 00:00:00	0	0	0
2019-04-07 01:00:00	0	0	0
2019-04-07 02:00:00	0	0	0
2019-04-07 03:00:00	0	0	0
2019-04-07 04:00:00	0	0	0
2019-04-07 05:00:00	0	0	0
2019-04-07 06:00:00	0	0	0
2019-04-07 07:00:00	0	0	0
2019-04-07 08:00:00	0	0	0
2019-04-07 09:00:00	0	0	0
2019-04-07 10:00:00	0	0	0
2019-04-07 11:00:00	0	0	0
2019-04-07 12:00:00	0	0	0
2019-04-07 13:00:00	0	0	0
2019-04-07 14:00:00	0	0	0
2019-04-07 15:00:00	0	0	0
2019-04-07 16:00:00	0	0	0
2019-04-07 17:00:00	0	0	0
2019-04-07 18:00:00	0	0	0
2019-04-07 19:00:00	0	0	0
2019-04-07 20:00:00	0	0	0
2019-04-07 21:00:00	0	0	0
2019-04-07 22:00:00	0	0	0
2019-04-07 23:00:00	0	0	0
2019-04-08 00:00:00	0	0	0
2019-04-08 01:00:00	0	0	0
2019-04-08 02:00:00	0	0	0
2019-04-08 03:00:00	0	0	0
2019-04-08 04:00:00	0	0	0
2019-04-08 05:00:00	0	0	0
2019-04-08 06:00:00	0	0	0
2019-04-08 07:00:00	0	0	0
2019-04-08 08:00:00	0	0	0
2019-04-08 09:00:00	0	0	0
2019-04-08 10:00:00	0	0	0
2019-04-08 11:00:00	0	0	0
2019-04-08 12:00:00	0	0	0
2019-04-08 13:00:00	0	0	0
2019-04-08 14:00:00	0	0	0
2019-04-08 15:00:00	0	0	0
2019-04-08 16:00:00	0	0	0
2019-04-08 17:00:00	0	0	0
2019-04-08 18:00:00	0	0	0
2019-04-08 19:00:00	0	0	0
2019-04-08 20:00:00	0	0	0
2019-04-08 21:00:00	0	0	0
2019-04-08 22:00:00	0	0	0
2019-04-08 23:00:00	0	0	0
2019-04-09 00:00:00	0	0	0
2019-04-09 01:00:00	0	0	0
2019-04-09 02:00:00	0	0	0
2019-04-09 03:00:00	0	0	0
2019-04-09 04:00:00	0	0	0
2019-04-09 05:00:00	0	0	0
2019-04-09 06:00:00	0	0	0
2019-04-09 07:00:00	0	0	0
2019-04-09 08:00:00	0	0	0
2019-04-09 09:00:00	0	0	0
2019-04-09 10:00:00	0	0	0
2019-04-09 11:00:00	0	0	0
2019-04-09 12:00:00	0	0	0
2019-04-09 13:00:00	0	0	0
2019-04-09 14:00:00	0	0	0
2019-04-09 15:00:00	0	0	0
2019-04-09 16:00:00	0	0	0
2019-04-09 17:00:00	0	0	0
2019-04-09 18:00:00	0	0	0
2019-04-09 19:00:00	0	0	0
2019-04-09 20:00:00	0	0	0
2019-04-09 21:00:00	0	0	0
2019-04-09 22:00:00	0	0	0
2019-04-09 23:00:00	0	0	0
2019-04-10 00:00:00	0	0	0
2019-04-10 01:00:00	0	0	0
2019-04-10 02:00:00	0	0	0
2019-04-10 03:00:00	0	0	0
2019-04-10 04:00:00	0	0	0
2019-04-10 05:00:00	0	0	0
2019-04-10 06:00:00	0	0	0
2019-04-10 07:00:00	0	0	0
2019-04-10 08:00:00	0	0	0
2019-04-10 09:00:00	0	0	0
2019-04-10 10:00:00	0	0	0
2019-04-10 11:00:00	0	0	0
2019-04-10 12:00:00	0	0	0
2019-04-10 13:00:00	0	0	0
2019-04-10 14:00:00	0	0	0
2019-04-10 15:00:00	0	0	0
2019-04-10 16:00:00	0	0	0
2019-04-10 17:00:00	0	0	0
2019-04-10 18:00:00	0	0	0
2019-04-10 19:00:00	0	0	0
2019-04-10 20:00:00	0	0	0
2019-04-10 21:00:00	0	0	0
2019-04-10 22:00:00	0	0	0
2019-04-10 23:00:00	0	0	0
2019-04-11 00:00:00	0	0	0
2019-04-11 01:00:00	0	0	0
2019-04-11 02:00:00	0	0	0
2019-04-11 03:00:00	0	0	0
2019-04-11 04:00:00	0	0	0
2019-04-11 05:00:00	0	0	0
2019-04-11 06:00:00	0	0	0
2019-04-11 07:00:00	0	0	0
2019-04-11 08:00:00	0	0	0
2019-04-11 09:00:00	0	0	0
2019-04-11 10:00:00	0	0	0
2019-04-11 11:00:00	0	0	0
2019-04-11 12:00:00	0	0	0
2019-04-11 13:00:00	0	0	0
2019-04-11 14:00:00	0	0	0
2019-04-11 15:00:00	0	0	0
2019-04-11 16:00:00	0	0	0
2019-04-11 17:00:00	0	0	0
2019-04-11 18:00:00	0	0	0
2019-04-11 19:00:00	0	0	0
2019-04-11 20:00:00	0	0	0
2019-04-11 21:00:00	0	0	0
2019-04-11 22:00:00	0	0	0
2019-04-11 23:00:00	0	0	0
2019-04-12 00:00:00	0	0	0
2019-04-12 01:00:00	0	0	0
2019-04-12 02:00:00	0	0	0
2019-04-12 03:00:00	0	0	0
2019-04-12 04:00:00	0	0	0
2019-04-12 05:00:00	0	0	0
2019-04-12 06:00:00	0	0	0
2019-04-12 07:00:00	0	0	0
2019-04-12 08:00:00	0	0	0
2019-04-12 09:00:00	0	0	0
2019-04-12 10:00:00	0	0	0
2019-04-12 11:00:00	0	0	0
2019-04-12 12:00:00	0	0	0
2019-04-12 13:00:00	0	0	0
2019-04-12 14:00:00	0	0	0
2019-04-12 15:00:00	0	0	0
2019-04-12 16:00:00	0	0	0
2019-04-12 17:00:00	0	0	0
2019-04-12 18:00:00	0	0	0
2019-04-12 19:00:00	0	0	0
2019-04-12 20:00:00	0	0	0
2019-04-12 21:00:00	0	0	0
2019-04-12 22:00:00	0	0	0
2019-04-12 23:00:00	0	0	0
2019-04-13 00:00:00	0	0	0
2019-04-13 01:00:00	0	0	0
2019-04-13 02:00:00	0	0	0
2019-04-13 03:00:00	0	0	0
2019-04-13 04:00:00	0	0	0
2019-04-13 05:00:00	0	0	0
2019-04-13 06:00:00	0	0	0
2019-04-13 07:00:00	0	0	0
2019-04-13 08:00:00	0	0	0
2019-04-13 09:00:00	0	0	0
2019-04-13 10:00:00	0	0	0
2019-04-13 11:00:00	0	0	0
2019-04-13 12:00:00	0	0	0
2019-04-13 13:00:00	0	0	0
2019-04-13 14:00:00	0	0	0
2019-04-13 15:00:00	0	0	0
2019-04-13 16:00:00	0	0	0
2019-04-13 17:00:00	0	0	0
2019-04-13 18:00:00	0	0	0
2019-04-13 19:00:00	0	0	0
2019-04-13 20:00:00	0	0	0
2019-04-13 21:00:00	0	0	0
2019-04-13 22:00:00	0	0	0
2019-04-13 23:00:00	0	0	0
2019-04-14 00:00:00	0	0	0
2019-04-14 01:00:00	0	0	0
2019-04-14 02:00:00	0	0	0
2019-04-14 03:00:00	0	0	0
2019-04-14 04:00:00	0	0	0
2019-04-14 05:00:00	0	0	0
2019-04-14 06:00:00	0	0	0
2019-04-14 07:00:00	0	0	0
2019-04-14 08:00:00	0	0	0
2019-04-14 09:00:00	0	0	0
2019-04-14 10:00:00	0	0	0
2019-04-14 11:00:00	0	0	0
2019-04-14 12:00:00	0	0	0
2019-04-14 13:00:00	0	0	0
2019-04-14 14:00:00	0	0	0
2019-04-14 15:00:00	0	0	0
2019-04-14 16:00:00	0	0	0
2019-04-14 17:00:00	0	0	0
2019-04-14 18:00:00	0	0	0
2019-04-14 19:00:00	0	0	0
2019-04-14 20:00:00	0	0	0
2019-04-14 21:00:00	0	0	0
2019-04-14 22:00:00	0	0	0
2019-04-14 23:00:00	0	0	0
2019-04-15 00:00:00	0	0	0
2019-04-15 01:00:00	0	0	0
2019-04-15 02:00:00	0	0	0
2019-04-15 03:00:00	0	0	0
2019-04-15 04:00:00	0	0	0
2019-04-15 05:00:00	0	0	0
2019-04-15 06:00:00	0	0	0
2019-04-15 07:00:00	0	0	0
2019-04-15 08:00:00	0	0	0
2019-04-15 09:00:00	0	0	0
2019-04-15 10:00:00	0	0	0
2019-04-15 11:00:00	0	0	0
2019-04-15 12:00:00	0	0	0
2019-04-15 13:00:00	0	0	0
2019-04-15 14:00:00	0	0	0
2019-04-15 15:00:00	0	0	0
2019-04-15 16:00:00	0	0	0
2019-04-15 17:00:00	0	0	0
2019-04-15 18:00:00	0	0	0
2019-04-15 19:00:00	0	0	0
2019-04-15 20:00:00	0	0	0
2019-04-15 21:00:00	0	0	0
2019-04-15 22:00:00	0	0	0
2019-04-15 23:00:00	0	0	0
2019-04-16 00:00:00	0	0	0
2019-04-16 01:00:00	0	0	0
2019-04-16 02:00:00	0	0	0
2019-04-16 03:00:00	0	0	0
2019-04-16 04:00:00	0	0	0
2019-04-16 05:00:00	0	0	0
2019-04-16 06:00:00	0	0	0
2019-04-16 07:00:00	0	0	0
2019-04-16 08:00:00	0	0	0
2019-04-16 09:00:00	0	0	0
2019-04-16 10:00:00	0	0	0
2019-04-16 11:00:00	0	0	0
2019-04-16 12:00:00	0	0	0
2019-04-16 13:00:00	0	0	0
2019-04-16 14:00:00	0	0	0
2019-04-16 15:00:00	0	0	0
2019-04-16 16:00:00	0	0	0
2019-04-16 17:00:00	0	0	0
2019-04-16 18:00:00	0	0	0
2019-04-16 19:00:00	0	0	0
2019-04-16 20:00:00	0	0	0
2019-04-16 21:00:00	0	0	0
2019-04-16 22:00:00	0	0	0
2019-04-16 23:00:00	0	0	0
2019-04-17 00:00:00	0	0	0
2019-04-17 01:00:00	0	0	0
2019-04-17 02:00:00	0	0	0
2019-04-17 03:00:00	0	0	0
2019-04-17 04:00:00	0	0	0
2019-04-17 05:00:00	0	0	0
2019-04-17 06:00:00	0	0	0
2019-04-17 07:00:00	0	0	0
2019-04-17 08:00:00	0	0	0
2019-04-17 09:00:00	0	0	0
2019-04-17 10:00:00	0	0	0
2019-04-17 11:00:00	0	0	0
2019-04-17 12:00:00	0	0	0
2019-04-17 13:00:00	0	0	0
2019-04-17 14:00:00	0	0	0
2019-04-17 15:00:00	0	0	0
2019-04-17 16:00:00	0	0	0
2019-04-17 17:00:00	0	0	0
2019-04-17 18:00:00	0	0	0
2019-04-17 19:00:00	0	0	0
2019-04-17 20:00:00	0	0	0
2019-04-17 21:00:00	0	0	0
2019-04-17 22:00:00	0	0	0
2019-04-17 23:00:00	0	0	0
2019-04-18 00:00:00	0	0	0
2019-04-18 01:00:00	0	0	0
2019-04-18 02:00:00	0	0	0
2019-04-18 03:00:00	0	0	0
2019-04-18 04:00:00	0	0	0
2019-04-18 05:00:00	0	0	0
2019-04-18 06:00:00	0	0	0
2019-04-18 07:00:00	0	0	0
2019-04-18 08:00:00	0	0	0
2019-04-18 09:00:00	0	0	0
2019-04-18 10:00:00	0	0	0
2019-04-18 11:00:00	0	0	0
2019-04-18 12:00:00	0	0	0
2019-04-18 13:00:00	0	0	0
2019-04-18 14:00:00	0	0	0
2019-04-18 15:00:00	0	0	0
2019-04-18 16:00:00	0	0	0
2019-04-18 17:00:00	0	0	0
2019-04-18 18:00:00	0	0	0
2019-04-18 19:00:00	0	0	0
2019-04-18 20:00:00	0	0	0
2019-04-18 21:00:00	0	0	0
2019-04-18 22:00:00	0	0	0
2019-04-18 23:00:00	0	0	0
2019-04-19 00:00:00	0	0	0
2019-04-19 01:00:00	0	0	0
2019-04-19 02:00:00	0	0	0
2019-04-19 03:00:00	0	0	0
2019-04-19 04:00:00	0	0	0
2019-04-19 05:00:00	0	0	0
2019-04-19 06:00:00	0	0	0
2019-04-19 07:00:00	0	0	0
2019-04-19 08:00:00	0	0	0
2019-04-19 09:00:00	0	0	0
2019-04-19 10:00:00	0	0	0
2019-04-19 11:00:00	0	0	0
2019-04-19 12:00:00	0	0	0
2019-04-19 13:00:00	0	0	0
2019-04-19 14:00:00	0	0	0
2019-04-19 15:00:00	0	0	0
2019-04-19 16:00:00	0	0	0
2019-04-19 17:00:00	0	0	0
2019-04-19 18:00:00	0	0	0
2019-04-19 19:00:00	0	0	0
2019-04-19 20:00:00	0	0	0
2019-04-19 21:00:00	0	0	0
2019-04-19 22:00:00	0	0	0
2019-04-19 23:00:00	0	0	0
2019-04-20 00:00:00	0	0	0
2019-04-20 01:00:00	0	0	0
2019-04-20 02:00:00	0	0	0
2019-04-20 03:00:00	0	0	0
2019-04-20 04:00:00	0	0	0
2019-04-20 05:00:00	0	0	0
2019-04-20 06:00:00	0	0	0
2019-04-20 07:00:00	0	0	0
2019-04-20 08:00:00	0	0	0
2019-04-20 09:00:00	0	0	0
2019-04-20 10:00:00	0	0	0
2019-04-20 11:00:00	0	0	0
2019-04-20 12:00:00	0	0	0
2019-04-20 13:00:00	0	0	0
2019-04-20 14:00:00	0	0	0
2019-04-20 15:00:00	0	0	0
2019-04-20 16:00:00	0	0	0
2019-04-20 17:00:00	0	0	0
2019-04-20 18:00:00	0	0	0
2019-04-20 19:00:00	0	0	0
2019-04-20 20:00:00	0	0	0
2019-04-20 21:00:00	0	0	0
2019-04-20 22:00:00	0	0	0
2019-04-20 23:00:00	0	0	0
2019-04-21 00:00:00	0	0	0
2019-04-21 01:00:00	0	0	0
2019-04-21 02:00:00	0	0	0
2019-04-21 03:00:00	0	0	0
2019-04-21 04:00:00	0	0	0
2019-04-21 05:00:00	0	0	0
2019-04-21 06:00:00	0	0	0
2019-04-21 07:00:00	0	0	0
2019-04-21 08:00:00	0	0	0
2019-04-21 09:00:00	0	0	0
2019-04-21 10:00:00	0	0	0
2019-04-21 11:00:00	0	0	0
2019-04-21 12:00:00	0	0	0
2019-04-21 13:00:00	0	0	0
2019-04-21 14:00:00	0	0	0
2019-04-21 15:00:00	0	0	0
2019-04-21 16:00:00	0	0	0
2019-04-21 17:00:00	0	0	0
2019-04-21 18:00:00	0	0	0
2019-04-21 19:00:00	0	0	0
2019-04-21 20:00:00	0	0	0
2019-04-21 21:00:00	0	0	0
2019-04-21 22:00:00	0	0	0
2019-04-21 23:00:00	0	0	0
2019-04-22 00:00:00	0	0	0
2019-04-22 01:00:00	0	0	0
2019-04-22 02:00:00	0	0	0
2019-04-22 03:00:00	0	0	0
2019-04-22 04:00:00	0	0	0
2019-04-22 05:00:00	0	0	0
2019-04-22 06:00:00	0	0	0
2019-04-22 07:00:00	0	0	0
2019-04-22 08:00:00	0	0	0
2019-04-22 09:00:00	0	0	0
2019-04-22 10:00:00	0	0	0
2019-04-22 11:00:00	0	0	0
2019-04-22 12:00:00	0	0	0
2019-04-22 13:00:00	0	0	0
2019-04-22 14:00:00	0	0	0
2019-04-22 15:00:00	0	0	0
2019-04-22 16:00:00	0	0	0
2019-04-22 17:00:00	0	0	0
2019-04-22 18:00:00	0	0	0
2019-04-22 19:00:00	0	0	0
2019-04-22 20:00:00	0	0	0
2019-04-22 21:00:00	0	0	0
2019-04-22 22:00:00	0	0	0
2019-04-22 23:00:00	0	0	0
2019-04-23 00:00:00	0	0	0
2019-04-23 01:00:00	0	0	0
2019-04-23 02:00:00	0	0	0
2019-04-23 03:00:00	0	0	0
2019-04-23 04:00:00	0	0	0
2019-04-23 05:00:00	0	0	0
2019-04-23 06:00:00	0	0	0
2019-04-23 07:00:00	0	0	0
2019-04-23 08:00:00	0	0	0
2019-04-23 09:00:00	0	0	0
2019-04-23 10:00:00	0	0	0
2019-04-23 11:00:00	0	0	0
2019-04-23 12:00:00	0	0	0
2019-04-23 13:00:00	0	0	0
2019-04-23 14:00:00	0	0	0
2019-04-23 15:00:00	0	0	0
2019-04-23 16:00:00	0	0	0
2019-04-23 17:00:00	0	0	0
2019-04-23 18:00:00	0	0	0
2019-04-23 19:00:00	0	0	0
2019-04-23 20:00:00	0	0	0
2019-04-23 21:00:00	0	0	0
2019-04-23 22:00:00	0	0	0
2019-04-23 23:00:00	0	0	0
2019-04-24 00:00:00	0	0	0
2019-04-24 01:00:00	0	0	0
2019-04-24 02:00:00	0	0	0
2019-04-24 03:00:00	0	0	0
2019-04-24 04:00:00	0	0	0
2019-04-24 05:00:00	0	0	0
2019-04-24 06:00:00	0	0	0
2019-04-24 07:00:00	0	0	0
2019-04-24 08:00:00	0	0	0
2019-04-24 09:00:00	0	0	0
2019-04-24 10:00:00	0	0	0
2019-04-24 11:00:00	0	0	0
2019-04-24 12:00:00	0	0	0
2019-04-24 13:00:00	0	0	0
2019-04-24 14:00:00	0	0	0
2019-04-24 15:00:00	0	0	0
2019-04-24 16:00:00	0	0	0
2019-04-24 17:00:00	0	0	0
2019-04-24 18:00:00	0	0	0
2019-04-24 19:00:00	0	0	0
2019-04-24 20:00:00	0	0	0
2019-04-24 21:00:00	0	0	0
2019-04-24 22:00:00	0	0	0
2019-04-24 23:00:00	0	0	0
2019-04-25 00:00:00	0	0	0
2019-04-25 01:00:00	0	0	0
2019-04-25 02:00:00	0	0	0
2019-04-25 03:00:00	0	0	0
2019-04-25 04:00:00	0	0	0
2019-04-25 05:00:00	0	0	0
2019-04-25 06:00:00	0	0	0
2019-04-25 07:00:00	0	0	0
2019-04-25 08:00:00	0	0	0
2019-04-25 09:00:00	0	0	0
2019-04-25 10:00:00	0	0	0
2019-04-25 11:00:00	0	0	0
2019-04-25 12:00:00	0	0	0
2019-04-25 13:00:00	0	0	0
2019-04-25 14:00:00	0	0	0
2019-04-25 15:00:00	0	0	0
2019-04-25 16:00:00	0	0	0
2019-04-25 17:00:00	0	0	0
2019-04-25 18:00:00	0	0	0
2019-04-25 19:00:00	0	0	0
2019-04-25 20:00:00	0	0	0
2019-04-25 21:00:00	0	0	0
2019-04-25 22:00:00	0	0	0
2019-04-25 23:00:00	0	0	0
2019-04-26 00:00:00	0	0	0
2019-04-26 01:00:00	0	0	0
2019-04-26 02:00:00	0	0	0
2019-04-26 03:00:00	0	0	0
2019-04-26 04:00:00	0	0	0
2019-04-26 05:00:00	0	0	0
2019-04-26 06:00:00	0	0	0
2019-04-26 07:00:00	0	0	0
2019-04-26 08:00:00	0	0	0
2019-04-26 09:00:00	0	0	0
2019-04-26 10:00:00	0	0	0
2019-04-26 11:00:00	0	0	0
2019-04-26 12:00:00	0	0	0
2019-04-26 13:00:00	0	0	0
2019-04-26 14:00:00	0	0	0
2019-04-26 15:00:00	0	0	0
2019-04-26 16:00:00	0	0	0
2019-04-26 17:00:00	0	0	0
2019-04-26 18:00:00	0	0	0
2019-04-26 19:00:00	0	0	0
2019-04-26 20:00:00	0	0	0
2019-04-26 21:00:00	0	0	0
2019-04-26 22:00:00	0	0	0
2019-04-26 23:00:00	0	0	0
2019-04-27 00:00:00	0	0	0
2019-04-27 01:00:00	0	0	0
2019-04-27 02:00:00	0	0	0
2019-04-27 03:00:00	0	0	0
2019-04-27 04:00:00	0	0	0
2019-04-27 05:00:00	0	0	0
2019-04-27 06:00:00	0	0	0
2019-04-27 07:00:00	0	0	0
2019-04-27 08:00:00	0	0	0
2019-04-27 09:00:00	0	0	0
2019-04-27 10:00:00	0	0	0
2019-04-27 11:00:00	0	0	0
2019-04-27 12:00:00	0	0	0
2019-04-27 13:00:00	0	0	0
2019-04-27 14:00:00	0	0	0
2019-04-27 15:00:00	0	0	0
2019-04-27 16:00:00	0	0	0
2019-04-27 17:00:00	0	0	0
2019-04-27 18:00:00	0	0	0
2019-04-27 19:00:00	0	0	0
2019-04-27 20:00:00	0	0	0
2019-04-27 21:00:00	0	0	0
2019-04-27 22:00:00	0	0	0
2019-04-27 23:00:00	0	0	0
2019-04-28 00:00:00	0	0	0
2019-04-28 01:00:00	0	0	0
2019-04-28 02:00:00	0	0	0
2019-04-28 03:00:00	0	0	0
2019-04-28 04:00:00	0	0	0
2019-04-28 05:00:00	0	0	0
2019-04-28 06:00:00	0	0	0
2019-04-28 07:00:00	0	0	0
2019-04-28 08:00:00	0	0	0
2019-04-28 09:00:00	0	0	0
2019-04-28 10:00:00	0	0	0
2019-04-28 11:00:00	0	0	0
2019-04-28 12:00:00	0	0	0
2019-04-28 13:00:00	0	0	0
2019-04-28 14:00:00	0	0	0
2019-04-28 15:00:00	0	0	0
2019-04-28 16:00:00	0	0	0
2019-04-28 17:00:00	0	0	0
2019-04-28 18:00:00	0	0	0
2019-04-28 19:00:00	0	0	0
2019-04-28 20:00:00	0	0	0
2019-04-28 21:00:00	0	0	0
2019-04-28 22:00:00	0	0	0
2019-04-28 23:00:00	0	0	0
2019-04-29 00:00:00	0	0	0
2019-04-29 01:00:00	0	0	0
2019-04-29 02:00:00	0	0	0
2019-04-29 03:00:00	0	0	0
2019-04-29 04:00:00	0	0	0
2019-04-29 05:00:00	0	0	0
2019-04-29 06:00:00	0	0	0
2019-04-29 07:00:00	0	0	0
2019-04-29 08:00:00	0	0	0
2019-04-29 09:00:00	0	0	0
2019-04-29 10:00:00	0	0	0
2019-04-29 11:00:00	0	0	0
2019-04-29 12:00:00	0	0	0
2019-04-29 13:00:00	0	0	0
2019-04-29 14:00:00	0	0	0
2019-04-29 15:00:00	0	0	0
2019-04-29 16:00:00	0	0	0
2019-04-29 17:00:00	0	0	0
2019-04-29 18:00:00	0	0	0
2019-04-29 19:00:00	0	0	0
2019-04-29 20:00:00	0	0	0
2019-04-29 21:00:00	0	0	0
2019-04-29 22:00:00	0	0	0
2019-04-29 23:00:00	0	0	0
2019-04-30 00:00:00	0	0	0
2019-04-30 01:00:00	0	0	0
2019-04-30 02:00:00	0	0	0
2019-04-30 03:00:00	0	0	0
2019-04-30 04:00:00	0	0	0
2019-04-30 05:00:00	0	0	0
2019-04-30 06:00:00	0	0	0
2019-04-30 07:00:00	0	0	0
2019-04-30 08:00:00	0	0	0
2019-04-30 09:00:00	0	0	0
2019-04-30 10:00:00	0	0	0
2019-04-30 11:00:00	0	0	0
2019-04-30 12:00:00	0	0	0
2019-04-30 13:00:00	0	0	0
2019-04-30 14:00:00	0	0	0
2019-04-30 15:00:00	0	0	0
2019-04-30 16:00:00	0	0	0
2019-04-30 17:00:00	0	0	0
2019-04-30 18:00:00	0	0	0
2019-04-30 19:00:00	0	0	0
2019-04-30 20:00:00	0	0	0
2019-04-30 21:00:00	0	0	0
2019-04-30 22:00:00	0	0	0
2019-04-30 23:00:00	0	0	0
2019-05-01 00:00:00	0	0	0

## Sheet: PM 09190 04
Data/Hora	Intensidade(carros/hora)	Ocupacao(%)	Carga(%)
2019-04-01 00:00:00	0	0	0
2019-04-01 01:00:00	0	0	0
2019-04-01 02:00:00	0	0	0
2019-04-01 03:00:00	0	0	0
2019-04-01 04:00:00	0	0	0
2019-04-01 05:00:00	0	0	0
2019-04-01 06:00:00	0	0	0
2019-04-01 07:00:00	0	0	0
2019-04-01 08:00:00	0	0	0
2019-04-01 09:00:00	0	0	0
2019-04-01 10:00:00	0	0	0
2019-04-01 11:00:00	0	0	0
2019-04-01 12:00:00	2	0	0.08
2019-04-01 13:00:00	85	0	3.08
2019-04-01 14:00:00	60	0	2
2019-04-01 15:00:00	87	0	2.83
2019-04-01 16:00:00	28	0	0.92
2019-04-01 17:00:00	2	0	0.08
2019-04-01 18:00:00	57	0	2.42
2019-04-01 19:00:00	60	0	2.42
2019-04-01 20:00:00	86	0	3.17
2019-04-01 21:00:00	54	0	2.33
2019-04-01 22:00:00	0	0	0
2019-04-01 23:00:00	0	0	0
2019-04-02 00:00:00	0	0	0
2019-04-02 01:00:00	0	0	0
2019-04-02 02:00:00	0	0	0
2019-04-02 03:00:00	0	0	0
2019-04-02 04:00:00	0	0	0
2019-04-02 05:00:00	0	0	0
2019-04-02 06:00:00	0	0	0
2019-04-02 07:00:00	0	0	0
2019-04-02 08:00:00	0	0	0
2019-04-02 09:00:00	0	0	0
2019-04-02 10:00:00	0	0	0
2019-04-02 11:00:00	0	0	0
2019-04-02 12:00:00	0	0	0
2019-04-02 13:00:00	89	0	3.5
2019-04-02 14:00:00	85	0	2.92
2019-04-02 15:00:00	58	0	2.17
2019-04-02 16:00:00	30	0	1.25
2019-04-02 17:00:00	28	0	0.92
2019-04-02 18:00:00	28	0	1.17
2019-04-02 19:00:00	2	0	0.08
2019-04-02 20:00:00	84	0	3
2019-04-02 21:00:00	0	0	0.08
2019-04-02 22:00:00	0	0	0
2019-04-02 23:00:00	0	0	0
2019-04-03 00:00:00	0	0	0
2019-04-03 01:00:00	0	0	0
2019-04-03 02:00:00	0	0	0
2019-04-03 03:00:00	0	0	0
2019-04-03 04:00:00	0	0	0
2019-04-03 05:00:00	0	0	0
2019-04-03 06:00:00	0	0	0
2019-04-03 07:00:00	0	0	0
2019-04-03 08:00:00	0	0	0
2019-04-03 09:00:00	0	0	0
2019-04-03 10:00:00	0	0	0
2019-04-03 11:00:00	0	0	0
2019-04-03 12:00:00	32	0	1.33
2019-04-03 13:00:00	85	0	2.75
2019-04-03 14:00:00	58	0	1.67
2019-04-03 15:00:00	86	0	3.33
2019-04-03 16:00:00	112	0	4.08
2019-04-03 17:00:00	28	0	0.83
2019-04-03 18:00:00	59	0	2.25
2019-04-03 19:00:00	85	0	2.92
2019-04-03 20:00:00	84	0	3.33
2019-04-03 21:00:00	0	0	0
2019-04-03 22:00:00	0	0	0
2019-04-03 23:00:00	0	0	0
2019-04-04 00:00:00	0	0	0
2019-04-04 01:00:00	0	0	0
2019-04-04 02:00:00	0	0	0
2019-04-04 03:00:00	0	0	0
2019-04-04 04:00:00	0	0	0
2019-04-04 05:00:00	0	0	0
2019-04-04 06:00:00	0	0	0
2019-04-04 07:00:00	0	0	0
2019-04-04 08:00:00	0	0	0
2019-04-04 09:00:00	0	0	0
2019-04-04 10:00:00	0	0	0
2019-04-04 11:00:00	0	0	0
2019-04-04 12:00:00	2	0	0.08
2019-04-04 13:00:00	114	0	4.42
2019-04-04 14:00:00	116	0	4.42
2019-04-04 15:00:00	86	0	3.33
2019-04-04 16:00:00	114	0	4.17
2019-04-04 17:00:00	56	0	2.42
2019-04-04 18:00:00	30	0	1.17
2019-04-04 19:00:00	87	0	3.42
2019-04-04 20:00:00	113	0	4.09
2019-04-04 21:00:00	28	0	0.83
2019-04-04 22:00:00	0	0	0
2019-04-04 23:00:00	0	0	0
2019-04-05 00:00:00	0	0	0
2019-04-05 01:00:00	0	0	0
2019-04-05 02:00:00	0	0	0
2019-04-05 03:00:00	0	0	0
2019-04-05 04:00:00	0	0	0
2019-04-05 05:00:00	0	0	0
2019-04-05 06:00:00	0	0	0
2019-04-05 07:00:00	0	0	0
2019-04-05 08:00:00	0	0	0
2019-04-05 09:00:00	0	0	0
2019-04-05 10:00:00	0	0	0
2019-04-05 11:00:00	0	0	0
2019-04-05 12:00:00	29	0	1.25
2019-04-05 13:00:00	61	0	2.08
2019-04-05 14:00:00	113	0	4.09
2019-04-05 15:00:00	86	0	3
2019-04-05 16:00:00	58	0	1.83
2019-04-05 17:00:00	54	0	1.83
2019-04-05 18:00:00	2	0	0.17
2019-04-05 19:00:00	84	0	2.92
2019-04-05 20:00:00	58	0	1.67
2019-04-05 21:00:00	56	0	2
2019-04-05 22:00:00	0	0	0
2019-04-05 23:00:00	0	0	0
2019-04-06 00:00:00	0	0	0
2019-04-06 01:00:00	0	0	0
2019-04-06 02:00:00	0	0	0
2019-04-06 03:00:00	0	0	0
2019-04-06 04:00:00	0	0	0
2019-04-06 05:00:00	0	0	0
2019-04-06 06:00:00	0	0	0
2019-04-06 07:00:00	0	0	0
2019-04-06 08:00:00	0	0	0
2019-04-06 09:00:00	0	0	0
2019-04-06 10:00:00	0	0	0
2019-04-06 11:00:00	0	0	0
2019-04-06 12:00:00	59	0	1.83
2019-04-06 13:00:00	88	0	3.08
2019-04-06 14:00:00	116	0	4.42
2019-04-06 15:00:00	114	0	4.5
2019-04-06 16:00:00	28	0	1.17
2019-04-06 17:00:00	60	0	2.17
2019-04-06 18:00:00	0	0	0.08
2019-04-06 19:00:00	32	0	1.33
2019-04-06 20:00:00	86	0	3.42
2019-04-06 21:00:00	58	0	1.83
2019-04-06 22:00:00	0	0	0
2019-04-06 23:00:00	0	0	0
2019-04-07 00:00:00	0	0	0
2019-04-07 01:00:00	0	0	0
2019-04-07 02:00:00	0	0	0
2019-04-07 03:00:00	0	0	0
2019-04-07 04:00:00	0	0	0
2019-04-07 05:00:00	0	0	0
2019-04-07 06:00:00	0	0	0
2019-04-07 07:00:00	0	0	0
2019-04-07 08:00:00	0	0	0
2019-04-07 09:00:00	0	0	0
2019-04-07 10:00:00	0	0	0
2019-04-07 11:00:00	0	0	0
2019-04-07 12:00:00	31	0	1.33
2019-04-07 13:00:00	56	0	1.5
2019-04-07 14:00:00	114	0	4.17
2019-04-07 15:00:00	60	0	2.5
2019-04-07 16:00:00	26	0	1.08
2019-04-07 17:00:00	0	0	0
2019-04-07 18:00:00	0	0	0
2019-04-07 19:00:00	28	0	1.08
2019-04-07 20:00:00	60	0	2.5
2019-04-07 21:00:00	26	0	1.08
2019-04-07 22:00:00	0	0	0
2019-04-07 23:00:00	0	0	0
2019-04-08 00:00:00	0	0	0
2019-04-08 01:00:00	0	0	0
2019-04-08 02:00:00	0	0	0
2019-04-08 03:00:00	0	0	0
2019-04-08 04:00:00	0	0	0
2019-04-08 05:00:00	0	0	0
2019-04-08 06:00:00	0	0	0
2019-04-08 07:00:00	0	0	0
2019-04-08 08:00:00	0	0	0
2019-04-08 09:00:00	0	0	0
2019-04-08 10:00:00	0	0	0
2019-04-08 11:00:00	0	0	0
2019-04-08 12:00:00	0	0	0
2019-04-08 13:00:00	28	0	1.17
2019-04-08 14:00:00	28	0	1.17
2019-04-08 15:00:00	0	0	0
2019-04-08 16:00:00	0	0	0
2019-04-08 17:00:00	0	0	0
2019-04-08 18:00:00	1	0	0.08
2019-04-08 19:00:00	30	0	1.25
2019-04-08 20:00:00	3	0	0.25
2019-04-08 21:00:00	28	0	1.25
2019-04-08 22:00:00	0	0	0
2019-04-08 23:00:00	0	0	0
2019-04-09 00:00:00	0	0	0
2019-04-09 01:00:00	0	0	0
2019-04-09 02:00:00	0	0	0
2019-04-09 03:00:00	0	0	0
2019-04-09 04:00:00	0	0	0
2019-04-09 05:00:00	0	0	0
2019-04-09 06:00:00	0	0	0
2019-04-09 07:00:00	0	0	0
2019-04-09 08:00:00	0	0	0
2019-04-09 09:00:00	0	0	0
2019-04-09 10:00:00	0	0	0
2019-04-09 11:00:00	0	0	0
2019-04-09 12:00:00	0	0	0
2019-04-09 13:00:00	29	0	1.17
2019-04-09 14:00:00	55	0	1.83
2019-04-09 15:00:00	0	0	0.08
2019-04-09 16:00:00	0	0	0
2019-04-09 17:00:00	0	0	0
2019-04-09 18:00:00	0	0	0
2019-04-09 19:00:00	0	0	0
2019-04-09 20:00:00	28	0	1.17
2019-04-09 21:00:00	0	0	0
2019-04-09 22:00:00	0	0	0
2019-04-09 23:00:00	0	0	0
2019-04-10 00:00:00	0	0	0
2019-04-10 01:00:00	0	0	0
2019-04-10 02:00:00	0	0	0
2019-04-10 03:00:00	0	0	0
2019-04-10 04:00:00	0	0	0
2019-04-10 05:00:00	0	0	0
2019-04-10 06:00:00	0	0	0
2019-04-10 07:00:00	0	0	0
2019-04-10 08:00:00	0	0	0
2019-04-10 09:00:00	0	0	0
2019-04-10 10:00:00	0	0	0
2019-04-10 11:00:00	0	0	0
2019-04-10 12:00:00	0	0	0
2019-04-10 13:00:00	0	0	0
2019-04-10 14:00:00	2	0	0.08
2019-04-10 15:00:00	56	0	2.33
2019-04-10 16:00:00	30	0	1.33
2019-04-10 17:00:00	0	0	0
2019-04-10 18:00:00	2	0	0.08
2019-04-10 19:00:00	28	0	1.25
2019-04-10 20:00:00	30	0	1.33
2019-04-10 21:00:00	0	0	0
2019-04-10 22:00:00	0	0	0
2019-04-10 23:00:00	0	0	0
2019-04-11 00:00:00	0	0	0
2019-04-11 01:00:00	0	0	0
2019-04-11 02:00:00	0	0	0
2019-04-11 03:00:00	0	0	0
2019-04-11 04:00:00	0	0	0
2019-04-11 05:00:00	0	0	0
2019-04-11 06:00:00	0	0	0
2019-04-11 07:00:00	0	0	0
2019-04-11 08:00:00	0	0	0
2019-04-11 09:00:00	0	0	0
2019-04-11 10:00:00	0	0	0
2019-04-11 11:00:00	0	0	0
2019-04-11 12:00:00	0	0	0
2019-04-11 13:00:00	30	0	1.25
2019-04-11 14:00:00	30	0	1
2019-04-11 15:00:00	84	0	3.42
2019-04-11 16:00:00	58	0	2.08
2019-04-11 17:00:00	0	0	0.08
2019-04-11 18:00:00	0	0	0
2019-04-11 19:00:00	28	0	1.33
2019-04-11 20:00:00	28	0	1.25
2019-04-11 21:00:00	0	0	0
2019-04-11 22:00:00	0	0	0
2019-04-11 23:00:00	0	0	0
2019-04-12 00:00:00	0	0	0
2019-04-12 01:00:00	0	0	0
2019-04-12 02:00:00	0	0	0
2019-04-12 03:00:00	0	0	0
2019-04-12 04:00:00	0	0	0
2019-04-12 05:00:00	0	0	0
2019-04-12 06:00:00	0	0	0
2019-04-12 07:00:00	0	0	0
2019-04-12 08:00:00	0	0	0
2019-04-12 09:00:00	0	0	0
2019-04-12 10:00:00	0	0	0
2019-04-12 11:00:00	0	0	0
2019-04-12 12:00:00	0	0	0
2019-04-12 13:00:00	1	0	0.08
2019-04-12 14:00:00	28	0	1.17
2019-04-12 15:00:00	59	0	2.33
2019-04-12 16:00:00	0	0	0.08
2019-04-12 17:00:00	0	0	0
2019-04-12 18:00:00	0	0	0
2019-04-12 19:00:00	0	0	0
2019-04-12 20:00:00	0	0	0
2019-04-12 21:00:00	0	0	0
2019-04-12 22:00:00	0	0	0
2019-04-12 23:00:00	0	0	0
2019-04-13 00:00:00	0	0	0
2019-04-13 01:00:00	0	0	0
2019-04-13 02:00:00	0	0	0
2019-04-13 03:00:00	0	0	0
2019-04-13 04:00:00	0	0	0
2019-04-13 05:00:00	0	0	0
2019-04-13 06:00:00	0	0	0
2019-04-13 07:00:00	0	0	0
2019-04-13 08:00:00	0	0	0
2019-04-13 09:00:00	0	0	0
2019-04-13 10:00:00	0	0	0
2019-04-13 11:00:00	0	0	0
2019-04-13 12:00:00	0	0	0
2019-04-13 13:00:00	1	0	0.08
2019-04-13 14:00:00	28	0	1.33
2019-04-13 15:00:00	58	0	2.33
2019-04-13 16:00:00	0	0	0.08
2019-04-13 17:00:00	0	0	0
2019-04-13 18:00:00	0	0	0
2019-04-13 19:00:00	2	0	0.08
2019-04-13 20:00:00	56	0	2.08
2019-04-13 21:00:00	0	0	0
2019-04-13 22:00:00	0	0	0
2019-04-13 23:00:00	0	0	0
2019-04-14 00:00:00	0	0	0
2019-04-14 01:00:00	0	0	0
2019-04-14 02:00:00	0	0	0
2019-04-14 03:00:00	0	0	0
2019-04-14 04:00:00	0	0	0
2019-04-14 05:00:00	0	0	0
2019-04-14 06:00:00	0	0	0
2019-04-14 07:00:00	0	0	0
2019-04-14 08:00:00	0	0	0
2019-04-14 09:00:00	0	0	0
2019-04-14 10:00:00	0	0	0
2019-04-14 11:00:00	0	0	0
2019-04-14 12:00:00	0	0	0
2019-04-14 13:00:00	0	0	0
2019-04-14 14:00:00	60	0	2.17
2019-04-14 15:00:00	2	0	0.17
2019-04-14 16:00:00	28	0	1.25
2019-04-14 17:00:00	0	0	0
2019-04-14 18:00:00	0	0	0
2019-04-14 19:00:00	0	0	0
2019-04-14 20:00:00	2	0	0.08
2019-04-14 21:00:00	28	0	1.25
2019-04-14 22:00:00	0	0	0
2019-04-14 23:00:00	0	0	0
2019-04-15 00:00:00	0	0	0
2019-04-15 01:00:00	0	0	0
2019-04-15 02:00:00	0	0	0
2019-04-15 03:00:00	0	0	0
2019-04-15 04:00:00	0	0	0
2019-04-15 05:00:00	0	0	0
2019-04-15 06:00:00	0	0	0
2019-04-15 07:00:00	0	0	0
2019-04-15 08:00:00	0	0	0
2019-04-15 09:00:00	0	0	0
2019-04-15 10:00:00	0	0	0
2019-04-15 11:00:00	0	0	0
2019-04-15 12:00:00	0	0	0
2019-04-15 13:00:00	0	0	0
2019-04-15 14:00:00	0	0	0
2019-04-15 15:00:00	0	0	0
2019-04-15 16:00:00	0	0	0
2019-04-15 17:00:00	0	0	0
2019-04-15 18:00:00	0	0	0
2019-04-15 19:00:00	0	0	0
2019-04-15 20:00:00	0	0	0
2019-04-15 21:00:00	0	0	0
2019-04-15 22:00:00	0	0	0
2019-04-15 23:00:00	0	0	0
2019-04-16 00:00:00	0	0	0
2019-04-16 01:00:00	0	0	0
2019-04-16 02:00:00	0	0	0
2019-04-16 03:00:00	0	0	0
2019-04-16 04:00:00	0	0	0
2019-04-16 05:00:00	0	0	0
2019-04-16 06:00:00	0	0	0
2019-04-16 07:00:00	0	0	0
2019-04-16 08:00:00	0	0	0
2019-04-16 09:00:00	0	0	0
2019-04-16 10:00:00	0	0	0
2019-04-16 11:00:00	0	0	0
2019-04-16 12:00:00	0	0	0
2019-04-16 13:00:00	0	0	0
2019-04-16 14:00:00	0	0	0
2019-04-16 15:00:00	0	0	0
2019-04-16 16:00:00	0	0	0
2019-04-16 17:00:00	0	0	0
2019-04-16 18:00:00	0	0	0
2019-04-16 19:00:00	0	0	0
2019-04-16 20:00:00	0	0	0
2019-04-16 21:00:00	0	0	0
2019-04-16 22:00:00	0	0	0
2019-04-16 23:00:00	0	0	0
2019-04-17 00:00:00	0	0	0
2019-04-17 01:00:00	0	0	0
2019-04-17 02:00:00	0	0	0
2019-04-17 03:00:00	0	0	0
2019-04-17 04:00:00	0	0	0
2019-04-17 05:00:00	0	0	0
2019-04-17 06:00:00	0	0	0
2019-04-17 07:00:00	0	0	0
2019-04-17 08:00:00	0	0	0
2019-04-17 09:00:00	0	0	0
2019-04-17 10:00:00	0	0	0
2019-04-17 11:00:00	0	0	0
2019-04-17 12:00:00	0	0	0
2019-04-17 13:00:00	0	0	0
2019-04-17 14:00:00	0	0	0
2019-04-17 15:00:00	0	0	0
2019-04-17 16:00:00	0	0	0
2019-04-17 17:00:00	0	0	0
2019-04-17 18:00:00	0	0	0
2019-04-17 19:00:00	0	0	0
2019-04-17 20:00:00	0	0	0
2019-04-17 21:00:00	0	0	0
2019-04-17 22:00:00	0	0	0
2019-04-17 23:00:00	0	0	0
2019-04-18 00:00:00	0	0	0
2019-04-18 01:00:00	0	0	0
2019-04-18 02:00:00	0	0	0
2019-04-18 03:00:00	0	0	0
2019-04-18 04:00:00	0	0	0
2019-04-18 05:00:00	0	0	0
2019-04-18 06:00:00	0	0	0
2019-04-18 07:00:00	0	0	0
2019-04-18 08:00:00	0	0	0
2019-04-18 09:00:00	0	0	0
2019-04-18 10:00:00	0	0	0
2019-04-18 11:00:00	0	0	0
2019-04-18 12:00:00	0	0	0
2019-04-18 13:00:00	0	0	0
2019-04-18 14:00:00	0	0	0
2019-04-18 15:00:00	28	0	1.33
2019-04-18 16:00:00	0	0	0
2019-04-18 17:00:00	0	0	0
2019-04-18 18:00:00	0	0	0
2019-04-18 19:00:00	0	0	0
2019-04-18 20:00:00	0	0	0
2019-04-18 21:00:00	0	0	0
2019-04-18 22:00:00	0	0	0
2019-04-18 23:00:00	0	0	0
2019-04-19 00:00:00	0	0	0
2019-04-19 01:00:00	0	0	0
2019-04-19 02:00:00	0	0	0
2019-04-19 03:00:00	0	0	0
2019-04-19 04:00:00	0	0	0
2019-04-19 05:00:00	0	0	0
2019-04-19 06:00:00	0	0	0
2019-04-19 07:00:00	0	0	0
2019-04-19 08:00:00	0	0	0
2019-04-19 09:00:00	0	0	0
2019-04-19 10:00:00	0	0	0
2019-04-19 11:00:00	0	0	0
2019-04-19 12:00:00	0	0	0
2019-04-19 13:00:00	0	0	0
2019-04-19 14:00:00	0	0	0
2019-04-19 15:00:00	28	0	1.08
2019-04-19 16:00:00	0	0	0.08
2019-04-19 17:00:00	0	0	0
2019-04-19 18:00:00	0	0	0
2019-04-19 19:00:00	0	0	0
2019-04-19 20:00:00	0	0	0
2019-04-19 21:00:00	0	0	0
2019-04-19 22:00:00	0	0	0
2019-04-19 23:00:00	0	0	0
2019-04-20 00:00:00	0	0	0
2019-04-20 01:00:00	0	0	0
2019-04-20 02:00:00	0	0	0
2019-04-20 03:00:00	0	0	0
2019-04-20 04:00:00	0	0	0
2019-04-20 05:00:00	0	0	0
2019-04-20 06:00:00	0	0	0
2019-04-20 07:00:00	0	0	0
2019-04-20 08:00:00	0	0	0
2019-04-20 09:00:00	0	0	0
2019-04-20 10:00:00	0	0	0
2019-04-20 11:00:00	0	0	0
2019-04-20 12:00:00	0	0	0
2019-04-20 13:00:00	0	0	0
2019-04-20 14:00:00	0	0	0
2019-04-20 15:00:00	0	0	0
2019-04-20 16:00:00	0	0	0
2019-04-20 17:00:00	0	0	0
2019-04-20 18:00:00	0	0	0
2019-04-20 19:00:00	0	0	0
2019-04-20 20:00:00	0	0	0
2019-04-20 21:00:00	0	0	0
2019-04-20 22:00:00	0	0	0
2019-04-20 23:00:00	0	0	0
2019-04-21 00:00:00	0	0	0
2019-04-21 01:00:00	0	0	0
2019-04-21 02:00:00	0	0	0
2019-04-21 03:00:00	0	0	0
2019-04-21 04:00:00	0	0	0
2019-04-21 05:00:00	0	0	0
2019-04-21 06:00:00	0	0	0
2019-04-21 07:00:00	0	0	0
2019-04-21 08:00:00	0	0	0
2019-04-21 09:00:00	0	0	0
2019-04-21 10:00:00	0	0	0
2019-04-21 11:00:00	0	0	0
2019-04-21 12:00:00	0	0	0
2019-04-21 13:00:00	0	0	0
2019-04-21 14:00:00	0	0	0
2019-04-21 15:00:00	0	0	0
2019-04-21 16:00:00	0	0	0
2019-04-21 17:00:00	0	0	0
2019-04-21 18:00:00	0	0	0
2019-04-21 19:00:00	0	0	0
2019-04-21 20:00:00	0	0	0
2019-04-21 21:00:00	0	0	0
2019-04-21 22:00:00	0	0	0
2019-04-21 23:00:00	0	0	0
2019-04-22 00:00:00	0	0	0
2019-04-22 01:00:00	0	0	0
2019-04-22 02:00:00	0	0	0
2019-04-22 03:00:00	0	0	0
2019-04-22 04:00:00	0	0	0
2019-04-22 05:00:00	0	0	0
2019-04-22 06:00:00	0	0	0
2019-04-22 07:00:00	0	0	0
2019-04-22 08:00:00	0	0	0
2019-04-22 09:00:00	0	0	0
2019-04-22 10:00:00	0	0	0
2019-04-22 11:00:00	0	0	0
2019-04-22 12:00:00	0	0	0
2019-04-22 13:00:00	0	0	0
2019-04-22 14:00:00	0	0	0
2019-04-22 15:00:00	0	0	0
2019-04-22 16:00:00	0	0	0
2019-04-22 17:00:00	0	0	0
2019-04-22 18:00:00	0	0	0
2019-04-22 19:00:00	0	0	0
2019-04-22 20:00:00	0	0	0
2019-04-22 21:00:00	0	0	0
2019-04-22 22:00:00	0	0	0
2019-04-22 23:00:00	0	0	0
2019-04-23 00:00:00	0	0	0
2019-04-23 01:00:00	0	0	0
2019-04-23 02:00:00	0	0	0
2019-04-23 03:00:00	0	0	0
2019-04-23 04:00:00	0	0	0
2019-04-23 05:00:00	0	0	0
2019-04-23 06:00:00	0	0	0
2019-04-23 07:00:00	0	0	0
2019-04-23 08:00:00	0	0	0
2019-04-23 09:00:00	0	0	0
2019-04-23 10:00:00	0	0	0
2019-04-23 11:00:00	0	0	0
2019-04-23 12:00:00	0	0	0
2019-04-23 13:00:00	0	0	0
2019-04-23 14:00:00	0	0	0
2019-04-23 15:00:00	0	0	0
2019-04-23 16:00:00	0	0	0
2019-04-23 17:00:00	0	0	0
2019-04-23 18:00:00	0	0	0
2019-04-23 19:00:00	0	0	0
2019-04-23 20:00:00	0	0	0
2019-04-23 21:00:00	0	0	0
2019-04-23 22:00:00	0	0	0
2019-04-23 23:00:00	0	0	0
2019-04-24 00:00:00	0	0	0
2019-04-24 01:00:00	0	0	0
2019-04-24 02:00:00	0	0	0
2019-04-24 03:00:00	0	0	0
2019-04-24 04:00:00	0	0	0
2019-04-24 05:00:00	0	0	0
2019-04-24 06:00:00	0	0	0
2019-04-24 07:00:00	0	0	0
2019-04-24 08:00:00	0	0	0
2019-04-24 09:00:00	0	0	0
2019-04-24 10:00:00	0	0	0
2019-04-24 11:00:00	0	0	0
2019-04-24 12:00:00	0	0	0
2019-04-24 13:00:00	0	0	0
2019-04-24 14:00:00	0	0	0
2019-04-24 15:00:00	0	0	0
2019-04-24 16:00:00	0	0	0
2019-04-24 17:00:00	0	0	0
2019-04-24 18:00:00	0	0	0
2019-04-24 19:00:00	0	0	0
2019-04-24 20:00:00	0	0	0
2019-04-24 21:00:00	0	0	0
2019-04-24 22:00:00	0	0	0
2019-04-24 23:00:00	0	0	0
2019-04-25 00:00:00	0	0	0
2019-04-25 01:00:00	0	0	0
2019-04-25 02:00:00	0	0	0
2019-04-25 03:00:00	0	0	0
2019-04-25 04:00:00	0	0	0
2019-04-25 05:00:00	0	0	0
2019-04-25 06:00:00	0	0	0
2019-04-25 07:00:00	0	0	0
2019-04-25 08:00:00	0	0	0
2019-04-25 09:00:00	0	0	0
2019-04-25 10:00:00	0	0	0
2019-04-25 11:00:00	0	0	0
2019-04-25 12:00:00	0	0	0
2019-04-25 13:00:00	0	0	0
2019-04-25 14:00:00	0	0	0
2019-04-25 15:00:00	0	0	0
2019-04-25 16:00:00	0	0	0
2019-04-25 17:00:00	0	0	0
2019-04-25 18:00:00	0	0	0
2019-04-25 19:00:00	0	0	0
2019-04-25 20:00:00	0	0	0
2019-04-25 21:00:00	0	0	0
2019-04-25 22:00:00	0	0	0
2019-04-25 23:00:00	0	0	0
2019-04-26 00:00:00	0	0	0
2019-04-26 01:00:00	0	0	0
2019-04-26 02:00:00	0	0	0
2019-04-26 03:00:00	0	0	0
2019-04-26 04:00:00	0	0	0
2019-04-26 05:00:00	0	0	0
2019-04-26 06:00:00	0	0	0
2019-04-26 07:00:00	0	0	0
2019-04-26 08:00:00	0	0	0
2019-04-26 09:00:00	0	0	0
2019-04-26 10:00:00	0	0	0
2019-04-26 11:00:00	0	0	0
2019-04-26 12:00:00	0	0	0
2019-04-26 13:00:00	0	0	0
2019-04-26 14:00:00	0	0	0
2019-04-26 15:00:00	0	0	0
2019-04-26 16:00:00	0	0	0
2019-04-26 17:00:00	0	0	0
2019-04-26 18:00:00	0	0	0
2019-04-26 19:00:00	0	0	0
2019-04-26 20:00:00	0	0	0
2019-04-26 21:00:00	0	0	0
2019-04-26 22:00:00	0	0	0
2019-04-26 23:00:00	0	0	0
2019-04-27 00:00:00	0	0	0
2019-04-27 01:00:00	0	0	0
2019-04-27 02:00:00	0	0	0
2019-04-27 03:00:00	0	0	0
2019-04-27 04:00:00	0	0	0
2019-04-27 05:00:00	0	0	0
2019-04-27 06:00:00	0	0	0
2019-04-27 07:00:00	0	0	0
2019-04-27 08:00:00	0	0	0
2019-04-27 09:00:00	0	0	0
2019-04-27 10:00:00	0	0	0
2019-04-27 11:00:00	0	0	0
2019-04-27 12:00:00	0	0	0
2019-04-27 13:00:00	0	0	0
2019-04-27 14:00:00	0	0	0
2019-04-27 15:00:00	0	0	0
2019-04-27 16:00:00	0	0	0
2019-04-27 17:00:00	0	0	0
2019-04-27 18:00:00	0	0	0
2019-04-27 19:00:00	0	0	0
2019-04-27 20:00:00	0	0	0
2019-04-27 21:00:00	0	0	0
2019-04-27 22:00:00	0	0	0
2019-04-27 23:00:00	0	0	0
2019-04-28 00:00:00	0	0	0
2019-04-28 01:00:00	0	0	0
2019-04-28 02:00:00	0	0	0
2019-04-28 03:00:00	0	0	0
2019-04-28 04:00:00	0	0	0
2019-04-28 05:00:00	0	0	0
2019-04-28 06:00:00	0	0	0
2019-04-28 07:00:00	0	0	0
2019-04-28 08:00:00	0	0	0
2019-04-28 09:00:00	0	0	0
2019-04-28 10:00:00	0	0	0
2019-04-28 11:00:00	0	0	0
2019-04-28 12:00:00	0	0	0
2019-04-28 13:00:00	0	0	0
2019-04-28 14:00:00	0	0	0
2019-04-28 15:00:00	0	0	0
2019-04-28 16:00:00	0	0	0
2019-04-28 17:00:00	0	0	0
2019-04-28 18:00:00	0	0	0
2019-04-28 19:00:00	0	0	0
2019-04-28 20:00:00	0	0	0
2019-04-28 21:00:00	0	0	0
2019-04-28 22:00:00	0	0	0
2019-04-28 23:00:00	0	0	0
2019-04-29 00:00:00	0	0	0
2019-04-29 01:00:00	0	0	0
2019-04-29 02:00:00	0	0	0
2019-04-29 03:00:00	0	0	0
2019-04-29 04:00:00	0	0	0
2019-04-29 05:00:00	0	0	0
2019-04-29 06:00:00	0	0	0
2019-04-29 07:00:00	0	0	0
2019-04-29 08:00:00	0	0	0
2019-04-29 09:00:00	0	0	0
2019-04-29 10:00:00	0	0	0
2019-04-29 11:00:00	0	0	0
2019-04-29 12:00:00	0	0	0
2019-04-29 13:00:00	0	0	0
2019-04-29 14:00:00	0	0	0
2019-04-29 15:00:00	0	0	0
2019-04-29 16:00:00	0	0	0
2019-04-29 17:00:00	0	0	0
2019-04-29 18:00:00	0	0	0
2019-04-29 19:00:00	0	0	0
2019-04-29 20:00:00	0	0	0
2019-04-29 21:00:00	0	0	0
2019-04-29 22:00:00	0	0	0
2019-04-29 23:00:00	0	0	0
2019-04-30 00:00:00	0	0	0
2019-04-30 01:00:00	0	0	0
2019-04-30 02:00:00	0	0	0
2019-04-30 03:00:00	0	0	0
2019-04-30 04:00:00	0	0	0
2019-04-30 05:00:00	0	0	0
2019-04-30 06:00:00	0	0	0
2019-04-30 07:00:00	0	0	0
2019-04-30 08:00:00	0	0	0
2019-04-30 09:00:00	0	0	0
2019-04-30 10:00:00	0	0	0
2019-04-30 11:00:00	0	0	0
2019-04-30 12:00:00	0	0	0
2019-04-30 13:00:00	0	0	0
2019-04-30 14:00:00	0	0	0
2019-04-30 15:00:00	0	0	0
2019-04-30 16:00:00	0	0	0
2019-04-30 17:00:00	0	0	0
2019-04-30 18:00:00	0	0	0
2019-04-30 19:00:00	0	0	0
2019-04-30 20:00:00	0	0	0
2019-04-30 21:00:00	0	0	0
2019-04-30 22:00:00	0	0	0
2019-04-30 23:00:00	0	0	0
2019-05-01 00:00:00	0	0	0

[truncated: 21 more sheets: PM 09200 011, PM 09200 012, PM 09200 013, PM 09200 021, PM 09200 022, PM 09200 023, PM 09210 01, PM 09210 03, PM 09220 011, PM 09220 012, PM 09220 021, PM 09220 022, PM 09220 03, PM 09220 06, PM 09230 01, PM 09230 05, PM 09230 06, PM 09240 02, PM 09240 05, PM 09240 06 …]
