# Supplementary material for: Traffic light optimization using non-dominated sorting genetic algorithm (NSGA2)
Source: Sci Rep. 2023 Sep 20;13:15550. doi: 10.1038/s41598-023-38884-2 (PMC10511403; doi:10.1038/s41598-023-38884-2)
Supplement: Supplementary file 1 — Supplementary Information. [file 41598_2023_38884_MOESM1_ESM.zip › dadosBHTrans/dados BHTrans 2019/xls/subarea_Ad-S+óGÇ¥+ôu+î-üo_Pedro.xls]

## Sheet: Master_09 rmy16 dt07
916	Pascal / Major Lopes ( Major Lopes / Lavras )
2019-04-01 00:00:00	25
2019-04-01 00:00:00	25
2019-04-01 01:00:00	5
2019-04-01 01:00:00	5
2019-04-01 02:00:00	6
2019-04-01 02:00:00	6
2019-04-01 03:00:00	1
2019-04-01 03:00:00	1
2019-04-01 04:00:00	3
2019-04-01 04:00:00	3
2019-04-01 05:00:00	11
2019-04-01 05:00:00	11
2019-04-01 06:00:00	105
2019-04-01 06:00:00	105
2019-04-01 07:00:00	123
2019-04-01 07:00:00	123
2019-04-01 08:00:00	134
2019-04-01 08:00:00	134
2019-04-01 09:00:00	131
2019-04-01 09:00:00	131
2019-04-01 10:00:00	135
2019-04-01 10:00:00	135
2019-04-01 11:00:00	158
2019-04-01 11:00:00	158
2019-04-01 12:00:00	242
2019-04-01 12:00:00	242
2019-04-01 13:00:00	203
2019-04-01 13:00:00	203
2019-04-01 14:00:00	192
2019-04-01 14:00:00	192
2019-04-01 15:00:00	226
2019-04-01 15:00:00	226
2019-04-01 16:00:00	242
2019-04-01 16:00:00	242
2019-04-01 17:00:00	245
2019-04-01 17:00:00	245
2019-04-01 18:00:00	251
2019-04-01 18:00:00	251
2019-04-01 19:00:00	205
2019-04-01 19:00:00	205
2019-04-01 20:00:00	167
2019-04-01 20:00:00	167
2019-04-01 21:00:00	101
2019-04-01 21:00:00	101
2019-04-01 22:00:00	86
2019-04-01 22:00:00	86
2019-04-01 23:00:00	35
2019-04-01 23:00:00	35
2019-04-02 00:00:00	14
2019-04-02 00:00:00	14
2019-04-02 01:00:00	8
2019-04-02 01:00:00	8
2019-04-02 02:00:00	0
2019-04-02 02:00:00	0
2019-04-02 03:00:00	3
2019-04-02 03:00:00	3
2019-04-02 04:00:00	7
2019-04-02 04:00:00	7
2019-04-02 05:00:00	6
2019-04-02 05:00:00	6
2019-04-02 06:00:00	95
2019-04-02 06:00:00	95
2019-04-02 07:00:00	134
2019-04-02 07:00:00	134
2019-04-02 08:00:00	145
2019-04-02 08:00:00	145
2019-04-02 09:00:00	131
2019-04-02 09:00:00	131
2019-04-02 10:00:00	145
2019-04-02 10:00:00	145
2019-04-02 11:00:00	180
2019-04-02 11:00:00	180
2019-04-02 12:00:00	245
2019-04-02 12:00:00	245
2019-04-02 13:00:00	209
2019-04-02 13:00:00	209
2019-04-02 14:00:00	194
2019-04-02 14:00:00	194
2019-04-02 15:00:00	203
2019-04-02 15:00:00	203
2019-04-02 16:00:00	212
2019-04-02 16:00:00	212
2019-04-02 17:00:00	242
2019-04-02 17:00:00	242
2019-04-02 18:00:00	298
2019-04-02 18:00:00	298
2019-04-02 19:00:00	212
2019-04-02 19:00:00	212
2019-04-02 20:00:00	182
2019-04-02 20:00:00	182
2019-04-02 21:00:00	142
2019-04-02 21:00:00	142
2019-04-02 22:00:00	107
2019-04-02 22:00:00	107
2019-04-02 23:00:00	46
2019-04-02 23:00:00	46
2019-04-03 00:00:00	25
2019-04-03 00:00:00	25
2019-04-03 01:00:00	12
2019-04-03 01:00:00	12
2019-04-03 02:00:00	4
2019-04-03 02:00:00	4
2019-04-03 03:00:00	2
2019-04-03 03:00:00	2
2019-04-03 04:00:00	2
2019-04-03 04:00:00	2
2019-04-03 05:00:00	12
2019-04-03 05:00:00	12
2019-04-03 06:00:00	87
2019-04-03 06:00:00	87
2019-04-03 07:00:00	137
2019-04-03 07:00:00	137
2019-04-03 08:00:00	159
2019-04-03 08:00:00	159
2019-04-03 09:00:00	126
2019-04-03 09:00:00	126
2019-04-03 10:00:00	145
2019-04-03 10:00:00	145
2019-04-03 11:00:00	171
2019-04-03 11:00:00	171
2019-04-03 12:00:00	247
2019-04-03 12:00:00	247
2019-04-03 13:00:00	232
2019-04-03 13:00:00	232
2019-04-03 14:00:00	219
2019-04-03 14:00:00	219
2019-04-03 15:00:00	177
2019-04-03 15:00:00	177
2019-04-03 16:00:00	233
2019-04-03 16:00:00	233
2019-04-03 17:00:00	243
2019-04-03 17:00:00	243
2019-04-03 18:00:00	270
2019-04-03 18:00:00	270
2019-04-03 19:00:00	216
2019-04-03 19:00:00	216
2019-04-03 20:00:00	178
2019-04-03 20:00:00	178
2019-04-03 21:00:00	115
2019-04-03 21:00:00	115
2019-04-03 22:00:00	110
2019-04-03 22:00:00	110
2019-04-03 23:00:00	43
2019-04-03 23:00:00	43
2019-04-04 00:00:00	26
2019-04-04 00:00:00	26
2019-04-04 01:00:00	7
2019-04-04 01:00:00	7
2019-04-04 02:00:00	4
2019-04-04 02:00:00	4
2019-04-04 03:00:00	7
2019-04-04 03:00:00	7
2019-04-04 04:00:00	4
2019-04-04 04:00:00	4
2019-04-04 05:00:00	11
2019-04-04 05:00:00	11
2019-04-04 06:00:00	103
2019-04-04 06:00:00	103
2019-04-04 07:00:00	148
2019-04-04 07:00:00	148
2019-04-04 08:00:00	154
2019-04-04 08:00:00	154
2019-04-04 09:00:00	151
2019-04-04 09:00:00	151
2019-04-04 10:00:00	124
2019-04-04 10:00:00	124
2019-04-04 11:00:00	190
2019-04-04 11:00:00	190
2019-04-04 12:00:00	231
2019-04-04 12:00:00	231
2019-04-04 13:00:00	229
2019-04-04 13:00:00	229
2019-04-04 14:00:00	168
2019-04-04 14:00:00	168
2019-04-04 15:00:00	205
2019-04-04 15:00:00	205
2019-04-04 16:00:00	236
2019-04-04 16:00:00	236
2019-04-04 17:00:00	271
2019-04-04 17:00:00	271
2019-04-04 18:00:00	339
2019-04-04 18:00:00	339
2019-04-04 19:00:00	249
2019-04-04 19:00:00	249
2019-04-04 20:00:00	170
2019-04-04 20:00:00	170
2019-04-04 21:00:00	137
2019-04-04 21:00:00	137
2019-04-04 22:00:00	101
2019-04-04 22:00:00	101
2019-04-04 23:00:00	63
2019-04-04 23:00:00	63
2019-04-05 00:00:00	41
2019-04-05 00:00:00	41
2019-04-05 01:00:00	13
2019-04-05 01:00:00	13
2019-04-05 02:00:00	9
2019-04-05 02:00:00	9
2019-04-05 03:00:00	9
2019-04-05 03:00:00	9
2019-04-05 04:00:00	10
2019-04-05 04:00:00	10
2019-04-05 05:00:00	13
2019-04-05 05:00:00	13
2019-04-05 06:00:00	93
2019-04-05 06:00:00	93
2019-04-05 07:00:00	162
2019-04-05 07:00:00	162
2019-04-05 08:00:00	138
2019-04-05 08:00:00	138
2019-04-05 09:00:00	119
2019-04-05 09:00:00	119
2019-04-05 10:00:00	148
2019-04-05 10:00:00	148
2019-04-05 11:00:00	202
2019-04-05 11:00:00	202
2019-04-05 12:00:00	260
2019-04-05 12:00:00	260
2019-04-05 13:00:00	263
2019-04-05 13:00:00	263
2019-04-05 14:00:00	215
2019-04-05 14:00:00	215
2019-04-05 15:00:00	232
2019-04-05 15:00:00	232
2019-04-05 16:00:00	225
2019-04-05 16:00:00	225
2019-04-05 17:00:00	232
2019-04-05 17:00:00	232
2019-04-05 18:00:00	275
2019-04-05 18:00:00	275
2019-04-05 19:00:00	233
2019-04-05 19:00:00	233
2019-04-05 20:00:00	176
2019-04-05 20:00:00	176
2019-04-05 21:00:00	148
2019-04-05 21:00:00	148
2019-04-05 22:00:00	146
2019-04-05 22:00:00	146
2019-04-05 23:00:00	67
2019-04-05 23:00:00	67
2019-04-06 00:00:00	57
2019-04-06 00:00:00	57
2019-04-06 01:00:00	25
2019-04-06 01:00:00	25
2019-04-06 02:00:00	30
2019-04-06 02:00:00	30
2019-04-06 03:00:00	22
2019-04-06 03:00:00	22
2019-04-06 04:00:00	11
2019-04-06 04:00:00	11
2019-04-06 05:00:00	12
2019-04-06 05:00:00	12
2019-04-06 06:00:00	12
2019-04-06 06:00:00	12
2019-04-06 07:00:00	60
2019-04-06 07:00:00	60
2019-04-06 08:00:00	79
2019-04-06 08:00:00	79
2019-04-06 09:00:00	109
2019-04-06 09:00:00	109
2019-04-06 10:00:00	168
2019-04-06 10:00:00	168
2019-04-06 11:00:00	186
2019-04-06 11:00:00	186
2019-04-06 12:00:00	249
2019-04-06 12:00:00	249
2019-04-06 13:00:00	252
2019-04-06 13:00:00	252
2019-04-06 14:00:00	210
2019-04-06 14:00:00	210
2019-04-06 15:00:00	207
2019-04-06 15:00:00	207
2019-04-06 16:00:00	187
2019-04-06 16:00:00	187
2019-04-06 17:00:00	174
2019-04-06 17:00:00	174
2019-04-06 18:00:00	186
2019-04-06 18:00:00	186
2019-04-06 19:00:00	144
2019-04-06 19:00:00	144
2019-04-06 20:00:00	177
2019-04-06 20:00:00	177
2019-04-06 21:00:00	158
2019-04-06 21:00:00	158
2019-04-06 22:00:00	145
2019-04-06 22:00:00	145
2019-04-06 23:00:00	84
2019-04-06 23:00:00	84
2019-04-07 00:00:00	81
2019-04-07 00:00:00	81
2019-04-07 01:00:00	60
2019-04-07 01:00:00	60
2019-04-07 02:00:00	26
2019-04-07 02:00:00	26
2019-04-07 03:00:00	29
2019-04-07 03:00:00	29
2019-04-07 04:00:00	14
2019-04-07 04:00:00	14
2019-04-07 05:00:00	8
2019-04-07 05:00:00	8
2019-04-07 06:00:00	9
2019-04-07 06:00:00	9
2019-04-07 07:00:00	6
2019-04-07 07:00:00	6
2019-04-07 08:00:00	15
2019-04-07 08:00:00	15
2019-04-07 09:00:00	19
2019-04-07 09:00:00	19
2019-04-07 10:00:00	25
2019-04-07 10:00:00	25
2019-04-07 11:00:00	38
2019-04-07 11:00:00	38
2019-04-07 12:00:00	61
2019-04-07 12:00:00	61
2019-04-07 13:00:00	75
2019-04-07 13:00:00	75
2019-04-07 14:00:00	130
2019-04-07 14:00:00	130
2019-04-07 15:00:00	140
2019-04-07 15:00:00	140
2019-04-07 16:00:00	146
2019-04-07 16:00:00	146
2019-04-07 17:00:00	127
2019-04-07 17:00:00	127
2019-04-07 18:00:00	130
2019-04-07 18:00:00	130
2019-04-07 19:00:00	154
2019-04-07 19:00:00	154
2019-04-07 20:00:00	134
2019-04-07 20:00:00	134
2019-04-07 21:00:00	71
2019-04-07 21:00:00	71
2019-04-07 22:00:00	43
2019-04-07 22:00:00	43
2019-04-07 23:00:00	45
2019-04-07 23:00:00	45
2019-04-08 00:00:00	17
2019-04-08 00:00:00	17
2019-04-08 01:00:00	15
2019-04-08 01:00:00	15
2019-04-08 02:00:00	1
2019-04-08 02:00:00	1
2019-04-08 03:00:00	2
2019-04-08 03:00:00	2
2019-04-08 04:00:00	5
2019-04-08 04:00:00	5
2019-04-08 05:00:00	7
2019-04-08 05:00:00	7
2019-04-08 06:00:00	102
2019-04-08 06:00:00	102
2019-04-08 07:00:00	131
2019-04-08 07:00:00	131
2019-04-08 08:00:00	145
2019-04-08 08:00:00	145
2019-04-08 09:00:00	129
2019-04-08 09:00:00	129
2019-04-08 10:00:00	128
2019-04-08 10:00:00	128
2019-04-08 11:00:00	161
2019-04-08 11:00:00	161
2019-04-08 12:00:00	264
2019-04-08 12:00:00	264
2019-04-08 13:00:00	184
2019-04-08 13:00:00	184
2019-04-08 14:00:00	168
2019-04-08 14:00:00	168
2019-04-08 15:00:00	153
2019-04-08 15:00:00	153
2019-04-08 16:00:00	191
2019-04-08 16:00:00	191
2019-04-08 17:00:00	241
2019-04-08 17:00:00	241
2019-04-08 18:00:00	276
2019-04-08 18:00:00	276
2019-04-08 19:00:00	207
2019-04-08 19:00:00	207
2019-04-08 20:00:00	146
2019-04-08 20:00:00	146
2019-04-08 21:00:00	111
2019-04-08 21:00:00	111
2019-04-08 22:00:00	75
2019-04-08 22:00:00	75
2019-04-08 23:00:00	31
2019-04-08 23:00:00	31
2019-04-09 00:00:00	15
2019-04-09 00:00:00	15
2019-04-09 01:00:00	7
2019-04-09 01:00:00	7
2019-04-09 02:00:00	2
2019-04-09 02:00:00	2
2019-04-09 03:00:00	4
2019-04-09 03:00:00	4
2019-04-09 04:00:00	4
2019-04-09 04:00:00	4
2019-04-09 05:00:00	14
2019-04-09 05:00:00	14
2019-04-09 06:00:00	109
2019-04-09 06:00:00	109
2019-04-09 07:00:00	130
2019-04-09 07:00:00	130
2019-04-09 08:00:00	133
2019-04-09 08:00:00	133
2019-04-09 09:00:00	128
2019-04-09 09:00:00	128
2019-04-09 10:00:00	150
2019-04-09 10:00:00	150
2019-04-09 11:00:00	224
2019-04-09 11:00:00	224
2019-04-09 12:00:00	247
2019-04-09 12:00:00	247
2019-04-09 13:00:00	185
2019-04-09 13:00:00	185
2019-04-09 14:00:00	190
2019-04-09 14:00:00	190
2019-04-09 15:00:00	198
2019-04-09 15:00:00	198
2019-04-09 16:00:00	189
2019-04-09 16:00:00	189
2019-04-09 17:00:00	234
2019-04-09 17:00:00	234
2019-04-09 18:00:00	283
2019-04-09 18:00:00	283
2019-04-09 19:00:00	223
2019-04-09 19:00:00	223
2019-04-09 20:00:00	157
2019-04-09 20:00:00	157
2019-04-09 21:00:00	120
2019-04-09 21:00:00	120
2019-04-09 22:00:00	111
2019-04-09 22:00:00	111
2019-04-09 23:00:00	33
2019-04-09 23:00:00	33
2019-04-10 00:00:00	22
2019-04-10 00:00:00	22
2019-04-10 01:00:00	8
2019-04-10 01:00:00	8
2019-04-10 02:00:00	2
2019-04-10 02:00:00	2
2019-04-10 03:00:00	2
2019-04-10 03:00:00	2
2019-04-10 04:00:00	4
2019-04-10 04:00:00	4
2019-04-10 05:00:00	7
2019-04-10 05:00:00	7
2019-04-10 06:00:00	108
2019-04-10 06:00:00	108
2019-04-10 07:00:00	144
2019-04-10 07:00:00	144
2019-04-10 08:00:00	151
2019-04-10 08:00:00	151
2019-04-10 09:00:00	125
2019-04-10 09:00:00	125
2019-04-10 10:00:00	129
2019-04-10 10:00:00	129
2019-04-10 11:00:00	176
2019-04-10 11:00:00	176
2019-04-10 12:00:00	260
2019-04-10 12:00:00	260
2019-04-10 13:00:00	220
2019-04-10 13:00:00	220
2019-04-10 14:00:00	149
2019-04-10 14:00:00	149
2019-04-10 15:00:00	186
2019-04-10 15:00:00	186
2019-04-10 16:00:00	197
2019-04-10 16:00:00	197
2019-04-10 17:00:00	220
2019-04-10 17:00:00	220
2019-04-10 18:00:00	312
2019-04-10 18:00:00	312
2019-04-10 19:00:00	273
2019-04-10 19:00:00	273
2019-04-10 20:00:00	150
2019-04-10 20:00:00	150
2019-04-10 21:00:00	123
2019-04-10 21:00:00	123
2019-04-10 22:00:00	97
2019-04-10 22:00:00	97
2019-04-10 23:00:00	46
2019-04-10 23:00:00	46
2019-04-11 00:00:00	22
2019-04-11 00:00:00	22
2019-04-11 01:00:00	7
2019-04-11 01:00:00	7
2019-04-11 02:00:00	1
2019-04-11 02:00:00	1
2019-04-11 03:00:00	2
2019-04-11 03:00:00	2
2019-04-11 04:00:00	7
2019-04-11 04:00:00	7
2019-04-11 05:00:00	10
2019-04-11 05:00:00	10
2019-04-11 06:00:00	90
2019-04-11 06:00:00	90
2019-04-11 07:00:00	151
2019-04-11 07:00:00	151
2019-04-11 08:00:00	145
2019-04-11 08:00:00	145
2019-04-11 09:00:00	129
2019-04-11 09:00:00	129
2019-04-11 10:00:00	160
2019-04-11 10:00:00	160
2019-04-11 11:00:00	201
2019-04-11 11:00:00	201
2019-04-11 12:00:00	247
2019-04-11 12:00:00	247
2019-04-11 13:00:00	248
2019-04-11 13:00:00	248
2019-04-11 14:00:00	176
2019-04-11 14:00:00	176
2019-04-11 15:00:00	195
2019-04-11 15:00:00	195
2019-04-11 16:00:00	179
2019-04-11 16:00:00	179
2019-04-11 17:00:00	238
2019-04-11 17:00:00	238
2019-04-11 18:00:00	340
2019-04-11 18:00:00	340
2019-04-11 19:00:00	255
2019-04-11 19:00:00	255
2019-04-11 20:00:00	204
2019-04-11 20:00:00	204
2019-04-11 21:00:00	138
2019-04-11 21:00:00	138
2019-04-11 22:00:00	106
2019-04-11 22:00:00	106
2019-04-11 23:00:00	51
2019-04-11 23:00:00	51
2019-04-12 00:00:00	39
2019-04-12 00:00:00	39
2019-04-12 01:00:00	7
2019-04-12 01:00:00	7
2019-04-12 02:00:00	11
2019-04-12 02:00:00	11
2019-04-12 03:00:00	8
2019-04-12 03:00:00	8
2019-04-12 04:00:00	6
2019-04-12 04:00:00	6
2019-04-12 05:00:00	12
2019-04-12 05:00:00	12
2019-04-12 06:00:00	96
2019-04-12 06:00:00	96
2019-04-12 07:00:00	158
2019-04-12 07:00:00	158
2019-04-12 08:00:00	148
2019-04-12 08:00:00	148
2019-04-12 09:00:00	114
2019-04-12 09:00:00	114
2019-04-12 10:00:00	144
2019-04-12 10:00:00	144
2019-04-12 11:00:00	191
2019-04-12 11:00:00	191
2019-04-12 12:00:00	278
2019-04-12 12:00:00	278
2019-04-12 13:00:00	246
2019-04-12 13:00:00	246
2019-04-12 14:00:00	298
2019-04-12 14:00:00	298
2019-04-12 15:00:00	212
2019-04-12 15:00:00	212
2019-04-12 16:00:00	249
2019-04-12 16:00:00	249
2019-04-12 17:00:00	272
2019-04-12 17:00:00	272
2019-04-12 18:00:00	368
2019-04-12 18:00:00	368
2019-04-12 19:00:00	257
2019-04-12 19:00:00	257
2019-04-12 20:00:00	163
2019-04-12 20:00:00	163
2019-04-12 21:00:00	170
2019-04-12 21:00:00	170
2019-04-12 22:00:00	121
2019-04-12 22:00:00	121
2019-04-12 23:00:00	74
2019-04-12 23:00:00	74
2019-04-13 00:00:00	58
2019-04-13 00:00:00	58
2019-04-13 01:00:00	38
2019-04-13 01:00:00	38
2019-04-13 02:00:00	29
2019-04-13 02:00:00	29
2019-04-13 03:00:00	13
2019-04-13 03:00:00	13
2019-04-13 04:00:00	11
2019-04-13 04:00:00	11
2019-04-13 05:00:00	11
2019-04-13 05:00:00	11
2019-04-13 06:00:00	14
2019-04-13 06:00:00	14
2019-04-13 07:00:00	37
2019-04-13 07:00:00	37
2019-04-13 08:00:00	77
2019-04-13 08:00:00	77
2019-04-13 09:00:00	128
2019-04-13 09:00:00	128
2019-04-13 10:00:00	163
2019-04-13 10:00:00	163
2019-04-13 11:00:00	206
2019-04-13 11:00:00	206
2019-04-13 12:00:00	233
2019-04-13 12:00:00	233
2019-04-13 13:00:00	285
2019-04-13 13:00:00	285
2019-04-13 14:00:00	220
2019-04-13 14:00:00	220
2019-04-13 15:00:00	207
2019-04-13 15:00:00	207
2019-04-13 16:00:00	158
2019-04-13 16:00:00	158
2019-04-13 17:00:00	179
2019-04-13 17:00:00	179
2019-04-13 18:00:00	181
2019-04-13 18:00:00	181
2019-04-13 19:00:00	168
2019-04-13 19:00:00	168
2019-04-13 20:00:00	162
2019-04-13 20:00:00	162
2019-04-13 21:00:00	159
2019-04-13 21:00:00	159
2019-04-13 22:00:00	141
2019-04-13 22:00:00	141
2019-04-13 23:00:00	71
2019-04-13 23:00:00	71
2019-04-14 00:00:00	100
2019-04-14 00:00:00	100
2019-04-14 01:00:00	34
2019-04-14 01:00:00	34
2019-04-14 02:00:00	21
2019-04-14 02:00:00	21
2019-04-14 03:00:00	19
2019-04-14 03:00:00	19
2019-04-14 04:00:00	16
2019-04-14 04:00:00	16
2019-04-14 05:00:00	14
2019-04-14 05:00:00	14
2019-04-14 06:00:00	4
2019-04-14 06:00:00	4
2019-04-14 07:00:00	19
2019-04-14 07:00:00	19
2019-04-14 08:00:00	15
2019-04-14 08:00:00	15
2019-04-14 09:00:00	33
2019-04-14 09:00:00	33
2019-04-14 10:00:00	27
2019-04-14 10:00:00	27
2019-04-14 11:00:00	51
2019-04-14 11:00:00	51
2019-04-14 12:00:00	90
2019-04-14 12:00:00	90
2019-04-14 13:00:00	93
2019-04-14 13:00:00	93
2019-04-14 14:00:00	126
2019-04-14 14:00:00	126
2019-04-14 15:00:00	136
2019-04-14 15:00:00	136
2019-04-14 16:00:00	153
2019-04-14 16:00:00	153
2019-04-14 17:00:00	126
2019-04-14 17:00:00	126
2019-04-14 18:00:00	127
2019-04-14 18:00:00	127
2019-04-14 19:00:00	139
2019-04-14 19:00:00	139
2019-04-14 20:00:00	127
2019-04-14 20:00:00	127
2019-04-14 21:00:00	65
2019-04-14 21:00:00	65
2019-04-14 22:00:00	37
2019-04-14 22:00:00	37
2019-04-14 23:00:00	27
2019-04-14 23:00:00	27
2019-04-15 00:00:00	25
2019-04-15 00:00:00	25
2019-04-15 01:00:00	6
2019-04-15 01:00:00	6
2019-04-15 02:00:00	4
2019-04-15 02:00:00	4
2019-04-15 03:00:00	3
2019-04-15 03:00:00	3
2019-04-15 04:00:00	4
2019-04-15 04:00:00	4
2019-04-15 05:00:00	11
2019-04-15 05:00:00	11
2019-04-15 06:00:00	96
2019-04-15 06:00:00	96
2019-04-15 07:00:00	121
2019-04-15 07:00:00	121
2019-04-15 08:00:00	139
2019-04-15 08:00:00	139
2019-04-15 09:00:00	119
2019-04-15 09:00:00	119
2019-04-15 10:00:00	118
2019-04-15 10:00:00	118
2019-04-15 11:00:00	175
2019-04-15 11:00:00	175
2019-04-15 12:00:00	226
2019-04-15 12:00:00	226
2019-04-15 13:00:00	191
2019-04-15 13:00:00	191
2019-04-15 14:00:00	179
2019-04-15 14:00:00	179
2019-04-15 15:00:00	188
2019-04-15 15:00:00	188
2019-04-15 16:00:00	177
2019-04-15 16:00:00	177
2019-04-15 17:00:00	302
2019-04-15 17:00:00	302
2019-04-15 18:00:00	348
2019-04-15 18:00:00	348
2019-04-15 19:00:00	320
2019-04-15 19:00:00	320
2019-04-15 20:00:00	148
2019-04-15 20:00:00	148
2019-04-15 21:00:00	91
2019-04-15 21:00:00	91
2019-04-15 22:00:00	97
2019-04-15 22:00:00	97
2019-04-15 23:00:00	30
2019-04-15 23:00:00	30
2019-04-16 00:00:00	17
2019-04-16 00:00:00	17
2019-04-16 01:00:00	4
2019-04-16 01:00:00	4
2019-04-16 02:00:00	3
2019-04-16 02:00:00	3
2019-04-16 03:00:00	4
2019-04-16 03:00:00	4
2019-04-16 04:00:00	5
2019-04-16 04:00:00	5
2019-04-16 05:00:00	7
2019-04-16 05:00:00	7
2019-04-16 06:00:00	97
2019-04-16 06:00:00	97
2019-04-16 07:00:00	133
2019-04-16 07:00:00	133
2019-04-16 08:00:00	123
2019-04-16 08:00:00	123
2019-04-16 09:00:00	159
2019-04-16 09:00:00	159
2019-04-16 10:00:00	181
2019-04-16 10:00:00	181
2019-04-16 11:00:00	182
2019-04-16 11:00:00	182
2019-04-16 12:00:00	293
2019-04-16 12:00:00	293
2019-04-16 13:00:00	198
2019-04-16 13:00:00	198
2019-04-16 14:00:00	188
2019-04-16 14:00:00	188
2019-04-16 15:00:00	199
2019-04-16 15:00:00	199
2019-04-16 16:00:00	199
2019-04-16 16:00:00	199
2019-04-16 17:00:00	219
2019-04-16 17:00:00	219
2019-04-16 18:00:00	338
2019-04-16 18:00:00	338
2019-04-16 19:00:00	254
2019-04-16 19:00:00	254
2019-04-16 20:00:00	195
2019-04-16 20:00:00	195
2019-04-16 21:00:00	129
2019-04-16 21:00:00	129
2019-04-16 22:00:00	98
2019-04-16 22:00:00	98
2019-04-16 23:00:00	45
2019-04-16 23:00:00	45
2019-04-17 00:00:00	23
2019-04-17 00:00:00	23
2019-04-17 01:00:00	7
2019-04-17 01:00:00	7
2019-04-17 02:00:00	4
2019-04-17 02:00:00	4
2019-04-17 03:00:00	4
2019-04-17 03:00:00	4
2019-04-17 04:00:00	5
2019-04-17 04:00:00	5
2019-04-17 05:00:00	5
2019-04-17 05:00:00	5
2019-04-17 06:00:00	101
2019-04-17 06:00:00	101
2019-04-17 07:00:00	141
2019-04-17 07:00:00	141
2019-04-17 08:00:00	149
2019-04-17 08:00:00	149
2019-04-17 09:00:00	105
2019-04-17 09:00:00	105
2019-04-17 10:00:00	153
2019-04-17 10:00:00	153
2019-04-17 11:00:00	211
2019-04-17 11:00:00	211
2019-04-17 12:00:00	265
2019-04-17 12:00:00	265
2019-04-17 13:00:00	272
2019-04-17 13:00:00	272
2019-04-17 14:00:00	223
2019-04-17 14:00:00	223
2019-04-17 15:00:00	204
2019-04-17 15:00:00	204
2019-04-17 16:00:00	10
2019-04-17 16:00:00	10
2019-04-17 17:00:00	0
2019-04-17 17:00:00	0
2019-04-17 18:00:00	0
2019-04-17 18:00:00	0
2019-04-17 19:00:00	0
2019-04-17 19:00:00	0
2019-04-17 20:00:00	0
2019-04-17 20:00:00	0
2019-04-17 21:00:00	0
2019-04-17 21:00:00	0
2019-04-17 22:00:00	0
2019-04-17 22:00:00	0
2019-04-17 23:00:00	0
2019-04-17 23:00:00	0
2019-04-18 00:00:00	0
2019-04-18 00:00:00	0
2019-04-18 01:00:00	1674
2019-04-18 01:00:00	1674
2019-04-18 02:00:00	14
2019-04-18 02:00:00	14
2019-04-18 03:00:00	7
2019-04-18 03:00:00	7
2019-04-18 04:00:00	8
2019-04-18 04:00:00	8
2019-04-18 05:00:00	5
2019-04-18 05:00:00	5
2019-04-18 06:00:00	40
2019-04-18 06:00:00	40
2019-04-18 07:00:00	89
2019-04-18 07:00:00	89
2019-04-18 08:00:00	100
2019-04-18 08:00:00	100
2019-04-18 09:00:00	101
2019-04-18 09:00:00	101
2019-04-18 10:00:00	135
2019-04-18 10:00:00	135
2019-04-18 11:00:00	206
2019-04-18 11:00:00	206
2019-04-18 12:00:00	217
2019-04-18 12:00:00	217
2019-04-18 13:00:00	220
2019-04-18 13:00:00	220
2019-04-18 14:00:00	233
2019-04-18 14:00:00	233
2019-04-18 15:00:00	253
2019-04-18 15:00:00	253
2019-04-18 16:00:00	235
2019-04-18 16:00:00	235
2019-04-18 17:00:00	239
2019-04-18 17:00:00	239
2019-04-18 18:00:00	281
2019-04-18 18:00:00	281
2019-04-18 19:00:00	215
2019-04-18 19:00:00	215
2019-04-18 20:00:00	168
2019-04-18 20:00:00	168
2019-04-18 21:00:00	142
2019-04-18 21:00:00	142
2019-04-18 22:00:00	106
2019-04-18 22:00:00	106
2019-04-18 23:00:00	70
2019-04-18 23:00:00	70
2019-04-19 00:00:00	48
2019-04-19 00:00:00	48
2019-04-19 01:00:00	32
2019-04-19 01:00:00	32
2019-04-19 02:00:00	12
2019-04-19 02:00:00	12
2019-04-19 03:00:00	21
2019-04-19 03:00:00	21
2019-04-19 04:00:00	12
2019-04-19 04:00:00	12
2019-04-19 05:00:00	15
2019-04-19 05:00:00	15
2019-04-19 06:00:00	9
2019-04-19 06:00:00	9
2019-04-19 07:00:00	16
2019-04-19 07:00:00	16
2019-04-19 08:00:00	21
2019-04-19 08:00:00	21
2019-04-19 09:00:00	33
2019-04-19 09:00:00	33
2019-04-19 10:00:00	51
2019-04-19 10:00:00	51
2019-04-19 11:00:00	73
2019-04-19 11:00:00	73
2019-04-19 12:00:00	96
2019-04-19 12:00:00	96
2019-04-19 13:00:00	98
2019-04-19 13:00:00	98
2019-04-19 14:00:00	104
2019-04-19 14:00:00	104
2019-04-19 15:00:00	72
2019-04-19 15:00:00	72
2019-04-19 16:00:00	87
2019-04-19 16:00:00	87
2019-04-19 17:00:00	87
2019-04-19 17:00:00	87
2019-04-19 18:00:00	96
2019-04-19 18:00:00	96
2019-04-19 19:00:00	94
2019-04-19 19:00:00	94
2019-04-19 20:00:00	70
2019-04-19 20:00:00	70
2019-04-19 21:00:00	79
2019-04-19 21:00:00	79
2019-04-19 22:00:00	52
2019-04-19 22:00:00	52
2019-04-19 23:00:00	45
2019-04-19 23:00:00	45
2019-04-20 00:00:00	25
2019-04-20 00:00:00	25
2019-04-20 01:00:00	24
2019-04-20 01:00:00	24
2019-04-20 02:00:00	14
2019-04-20 02:00:00	14
2019-04-20 03:00:00	6
2019-04-20 03:00:00	6
2019-04-20 04:00:00	14
2019-04-20 04:00:00	14
2019-04-20 05:00:00	9
2019-04-20 05:00:00	9
2019-04-20 06:00:00	9
2019-04-20 06:00:00	9
2019-04-20 07:00:00	20
2019-04-20 07:00:00	20
2019-04-20 08:00:00	45
2019-04-20 08:00:00	45
2019-04-20 09:00:00	65
2019-04-20 09:00:00	65
2019-04-20 10:00:00	108
2019-04-20 10:00:00	108
2019-04-20 11:00:00	144
2019-04-20 11:00:00	144
2019-04-20 12:00:00	189
2019-04-20 12:00:00	189
2019-04-20 13:00:00	191
2019-04-20 13:00:00	191
2019-04-20 14:00:00	156
2019-04-20 14:00:00	156
2019-04-20 15:00:00	172
2019-04-20 15:00:00	172
2019-04-20 16:00:00	125
2019-04-20 16:00:00	125
2019-04-20 17:00:00	136
2019-04-20 17:00:00	136
2019-04-20 18:00:00	124
2019-04-20 18:00:00	124
2019-04-20 19:00:00	142
2019-04-20 19:00:00	142
2019-04-20 20:00:00	123
2019-04-20 20:00:00	123
2019-04-20 21:00:00	96
2019-04-20 21:00:00	96
2019-04-20 22:00:00	96
2019-04-20 22:00:00	96
2019-04-20 23:00:00	60
2019-04-20 23:00:00	60
2019-04-21 00:00:00	42
2019-04-21 00:00:00	42
2019-04-21 01:00:00	26
2019-04-21 01:00:00	26
2019-04-21 02:00:00	23
2019-04-21 02:00:00	23
2019-04-21 03:00:00	14
2019-04-21 03:00:00	14
2019-04-21 04:00:00	16
2019-04-21 04:00:00	16
2019-04-21 05:00:00	10
2019-04-21 05:00:00	10
2019-04-21 06:00:00	5
2019-04-21 06:00:00	5
2019-04-21 07:00:00	16
2019-04-21 07:00:00	16
2019-04-21 08:00:00	11
2019-04-21 08:00:00	11
2019-04-21 09:00:00	21
2019-04-21 09:00:00	21
2019-04-21 10:00:00	20
2019-04-21 10:00:00	20
2019-04-21 11:00:00	37
2019-04-21 11:00:00	37
2019-04-21 12:00:00	51
2019-04-21 12:00:00	51
2019-04-21 13:00:00	53
2019-04-21 13:00:00	53
2019-04-21 14:00:00	86
2019-04-21 14:00:00	86
2019-04-21 15:00:00	116
2019-04-21 15:00:00	116
2019-04-21 16:00:00	123
2019-04-21 16:00:00	123
2019-04-21 17:00:00	120
2019-04-21 17:00:00	120
2019-04-21 18:00:00	106
2019-04-21 18:00:00	106
2019-04-21 19:00:00	124
2019-04-21 19:00:00	124
2019-04-21 20:00:00	90
2019-04-21 20:00:00	90
2019-04-21 21:00:00	56
2019-04-21 21:00:00	56
2019-04-21 22:00:00	38
2019-04-21 22:00:00	38
2019-04-21 23:00:00	31
2019-04-21 23:00:00	31
2019-04-22 00:00:00	19
2019-04-22 00:00:00	19
2019-04-22 01:00:00	11
2019-04-22 01:00:00	11
2019-04-22 02:00:00	4
2019-04-22 02:00:00	4
2019-04-22 03:00:00	4
2019-04-22 03:00:00	4
2019-04-22 04:00:00	6
2019-04-22 04:00:00	6
2019-04-22 05:00:00	15
2019-04-22 05:00:00	15
2019-04-22 06:00:00	117
2019-04-22 06:00:00	117
2019-04-22 07:00:00	103
2019-04-22 07:00:00	103
2019-04-22 08:00:00	141
2019-04-22 08:00:00	141
2019-04-22 09:00:00	113
2019-04-22 09:00:00	113
2019-04-22 10:00:00	119
2019-04-22 10:00:00	119
2019-04-22 11:00:00	152
2019-04-22 11:00:00	152
2019-04-22 12:00:00	234
2019-04-22 12:00:00	234
2019-04-22 13:00:00	224
2019-04-22 13:00:00	224
2019-04-22 14:00:00	141
2019-04-22 14:00:00	141
2019-04-22 15:00:00	150
2019-04-22 15:00:00	150
2019-04-22 16:00:00	177
2019-04-22 16:00:00	177
2019-04-22 17:00:00	240
2019-04-22 17:00:00	240
2019-04-22 18:00:00	273
2019-04-22 18:00:00	273
2019-04-22 19:00:00	207
2019-04-22 19:00:00	207
2019-04-22 20:00:00	147
2019-04-22 20:00:00	147
2019-04-22 21:00:00	110
2019-04-22 21:00:00	110
2019-04-22 22:00:00	78
2019-04-22 22:00:00	78
2019-04-22 23:00:00	18
2019-04-22 23:00:00	18
2019-04-23 00:00:00	13
2019-04-23 00:00:00	13
2019-04-23 01:00:00	7
2019-04-23 01:00:00	7
2019-04-23 02:00:00	3
2019-04-23 02:00:00	3
2019-04-23 03:00:00	2
2019-04-23 03:00:00	2
2019-04-23 04:00:00	4
2019-04-23 04:00:00	4
2019-04-23 05:00:00	8
2019-04-23 05:00:00	8
2019-04-23 06:00:00	93
2019-04-23 06:00:00	93
2019-04-23 07:00:00	139
2019-04-23 07:00:00	139
2019-04-23 08:00:00	149
2019-04-23 08:00:00	149
2019-04-23 09:00:00	116
2019-04-23 09:00:00	116
2019-04-23 10:00:00	159
2019-04-23 10:00:00	159
2019-04-23 11:00:00	195
2019-04-23 11:00:00	195
2019-04-23 12:00:00	272
2019-04-23 12:00:00	272
2019-04-23 13:00:00	216
2019-04-23 13:00:00	216
2019-04-23 14:00:00	158
2019-04-23 14:00:00	158
2019-04-23 15:00:00	185
2019-04-23 15:00:00	185
2019-04-23 16:00:00	206
2019-04-23 16:00:00	206
2019-04-23 17:00:00	232
2019-04-23 17:00:00	232
2019-04-23 18:00:00	272
2019-04-23 18:00:00	272
2019-04-23 19:00:00	182
2019-04-23 19:00:00	182
2019-04-23 20:00:00	160
2019-04-23 20:00:00	160
2019-04-23 21:00:00	130
2019-04-23 21:00:00	130
2019-04-23 22:00:00	62
2019-04-23 22:00:00	62
2019-04-23 23:00:00	25
2019-04-23 23:00:00	25
2019-04-24 00:00:00	9
2019-04-24 00:00:00	9
2019-04-24 01:00:00	9
2019-04-24 01:00:00	9
2019-04-24 02:00:00	3
2019-04-24 02:00:00	3
2019-04-24 03:00:00	1
2019-04-24 03:00:00	1
2019-04-24 04:00:00	2
2019-04-24 04:00:00	2
2019-04-24 05:00:00	4
2019-04-24 05:00:00	4
2019-04-24 06:00:00	107
2019-04-24 06:00:00	107
2019-04-24 07:00:00	146
2019-04-24 07:00:00	146
2019-04-24 08:00:00	127
2019-04-24 08:00:00	127
2019-04-24 09:00:00	127
2019-04-24 09:00:00	127
2019-04-24 10:00:00	154
2019-04-24 10:00:00	154
2019-04-24 11:00:00	175
2019-04-24 11:00:00	175
2019-04-24 12:00:00	266
2019-04-24 12:00:00	266
2019-04-24 13:00:00	252
2019-04-24 13:00:00	252
2019-04-24 14:00:00	178
2019-04-24 14:00:00	178
2019-04-24 15:00:00	154
2019-04-24 15:00:00	154
2019-04-24 16:00:00	192
2019-04-24 16:00:00	192
2019-04-24 17:00:00	284
2019-04-24 17:00:00	284
2019-04-24 18:00:00	268
2019-04-24 18:00:00	268
2019-04-24 19:00:00	188
2019-04-24 19:00:00	188
2019-04-24 20:00:00	180
2019-04-24 20:00:00	180
2019-04-24 21:00:00	121
2019-04-24 21:00:00	121
2019-04-24 22:00:00	113
2019-04-24 22:00:00	113
2019-04-24 23:00:00	42
2019-04-24 23:00:00	42
2019-04-25 00:00:00	15
2019-04-25 00:00:00	15
2019-04-25 01:00:00	15
2019-04-25 01:00:00	15
2019-04-25 02:00:00	2
2019-04-25 02:00:00	2
2019-04-25 03:00:00	78
2019-04-25 03:00:00	78
2019-04-25 04:00:00	4
2019-04-25 04:00:00	4
2019-04-25 05:00:00	12
2019-04-25 05:00:00	12
2019-04-25 06:00:00	98
2019-04-25 06:00:00	98
2019-04-25 07:00:00	132
2019-04-25 07:00:00	132
2019-04-25 08:00:00	130
2019-04-25 08:00:00	130
2019-04-25 09:00:00	170
2019-04-25 09:00:00	170
2019-04-25 10:00:00	163
2019-04-25 10:00:00	163
2019-04-25 11:00:00	201
2019-04-25 11:00:00	201
2019-04-25 12:00:00	286
2019-04-25 12:00:00	286
2019-04-25 13:00:00	220
2019-04-25 13:00:00	220
2019-04-25 14:00:00	176
2019-04-25 14:00:00	176
2019-04-25 15:00:00	180
2019-04-25 15:00:00	180
2019-04-25 16:00:00	218
2019-04-25 16:00:00	218
2019-04-25 17:00:00	281
2019-04-25 17:00:00	281
2019-04-25 18:00:00	242
2019-04-25 18:00:00	242
2019-04-25 19:00:00	251
2019-04-25 19:00:00	251
2019-04-25 20:00:00	205
2019-04-25 20:00:00	205
2019-04-25 21:00:00	139
2019-04-25 21:00:00	139
2019-04-25 22:00:00	100
2019-04-25 22:00:00	100
2019-04-25 23:00:00	67
2019-04-25 23:00:00	67
2019-04-26 00:00:00	35
2019-04-26 00:00:00	35
2019-04-26 01:00:00	32
2019-04-26 01:00:00	32
2019-04-26 02:00:00	27
2019-04-26 02:00:00	27
2019-04-26 03:00:00	11
2019-04-26 03:00:00	11
2019-04-26 04:00:00	4
2019-04-26 04:00:00	4
2019-04-26 05:00:00	11
2019-04-26 05:00:00	11
2019-04-26 06:00:00	100
2019-04-26 06:00:00	100
2019-04-26 07:00:00	132
2019-04-26 07:00:00	132
2019-04-26 08:00:00	134
2019-04-26 08:00:00	134
2019-04-26 09:00:00	127
2019-04-26 09:00:00	127
2019-04-26 10:00:00	183
2019-04-26 10:00:00	183
2019-04-26 11:00:00	192
2019-04-26 11:00:00	192
2019-04-26 12:00:00	287
2019-04-26 12:00:00	287
2019-04-26 13:00:00	263
2019-04-26 13:00:00	263
2019-04-26 14:00:00	202
2019-04-26 14:00:00	202
2019-04-26 15:00:00	235
2019-04-26 15:00:00	235
2019-04-26 16:00:00	192
2019-04-26 16:00:00	192
2019-04-26 17:00:00	324
2019-04-26 17:00:00	324
2019-04-26 18:00:00	287
2019-04-26 18:00:00	287
2019-04-26 19:00:00	259
2019-04-26 19:00:00	259
2019-04-26 20:00:00	205
2019-04-26 20:00:00	205
2019-04-26 21:00:00	145
2019-04-26 21:00:00	145
2019-04-26 22:00:00	145
2019-04-26 22:00:00	145
2019-04-26 23:00:00	84
2019-04-26 23:00:00	84
2019-04-27 00:00:00	66
2019-04-27 00:00:00	66
2019-04-27 01:00:00	40
2019-04-27 01:00:00	40
2019-04-27 02:00:00	38
2019-04-27 02:00:00	38
2019-04-27 03:00:00	28
2019-04-27 03:00:00	28
2019-04-27 04:00:00	11
2019-04-27 04:00:00	11
2019-04-27 05:00:00	14
2019-04-27 05:00:00	14
2019-04-27 06:00:00	16
2019-04-27 06:00:00	16
2019-04-27 07:00:00	82
2019-04-27 07:00:00	82
2019-04-27 08:00:00	82
2019-04-27 08:00:00	82
2019-04-27 09:00:00	122
2019-04-27 09:00:00	122
2019-04-27 10:00:00	160
2019-04-27 10:00:00	160
2019-04-27 11:00:00	212
2019-04-27 11:00:00	212
2019-04-27 12:00:00	258
2019-04-27 12:00:00	258
2019-04-27 13:00:00	324
2019-04-27 13:00:00	324
2019-04-27 14:00:00	190
2019-04-27 14:00:00	190
2019-04-27 15:00:00	227
2019-04-27 15:00:00	227
2019-04-27 16:00:00	157
2019-04-27 16:00:00	157
2019-04-27 17:00:00	241
2019-04-27 17:00:00	241
2019-04-27 18:00:00	196
2019-04-27 18:00:00	196
2019-04-27 19:00:00	150
2019-04-27 19:00:00	150
2019-04-27 20:00:00	152
2019-04-27 20:00:00	152
2019-04-27 21:00:00	139
2019-04-27 21:00:00	139
2019-04-27 22:00:00	121
2019-04-27 22:00:00	121
2019-04-27 23:00:00	82
2019-04-27 23:00:00	82
2019-04-28 00:00:00	61
2019-04-28 00:00:00	61
2019-04-28 01:00:00	49
2019-04-28 01:00:00	49
2019-04-28 02:00:00	45
2019-04-28 02:00:00	45
2019-04-28 03:00:00	18
2019-04-28 03:00:00	18
2019-04-28 04:00:00	18
2019-04-28 04:00:00	18
2019-04-28 05:00:00	5
2019-04-28 05:00:00	5
2019-04-28 06:00:00	9
2019-04-28 06:00:00	9
2019-04-28 07:00:00	9
2019-04-28 07:00:00	9
2019-04-28 08:00:00	21
2019-04-28 08:00:00	21
2019-04-28 09:00:00	26
2019-04-28 09:00:00	26
2019-04-28 10:00:00	36
2019-04-28 10:00:00	36
2019-04-28 11:00:00	52
2019-04-28 11:00:00	52
2019-04-28 12:00:00	63
2019-04-28 12:00:00	63
2019-04-28 13:00:00	95
2019-04-28 13:00:00	95
2019-04-28 14:00:00	130
2019-04-28 14:00:00	130
2019-04-28 15:00:00	128
2019-04-28 15:00:00	128
2019-04-28 16:00:00	152
2019-04-28 16:00:00	152
2019-04-28 17:00:00	148
2019-04-28 17:00:00	148
2019-04-28 18:00:00	177
2019-04-28 18:00:00	177
2019-04-28 19:00:00	140
2019-04-28 19:00:00	140
2019-04-28 20:00:00	152
2019-04-28 20:00:00	152
2019-04-28 21:00:00	97
2019-04-28 21:00:00	97
2019-04-28 22:00:00	64
2019-04-28 22:00:00	64
2019-04-28 23:00:00	40
2019-04-28 23:00:00	40
2019-04-29 00:00:00	26
2019-04-29 00:00:00	26
2019-04-29 01:00:00	28
2019-04-29 01:00:00	28
2019-04-29 02:00:00	8
2019-04-29 02:00:00	8
2019-04-29 03:00:00	3
2019-04-29 03:00:00	3
2019-04-29 04:00:00	7
2019-04-29 04:00:00	7
2019-04-29 05:00:00	9
2019-04-29 05:00:00	9
2019-04-29 06:00:00	87
2019-04-29 06:00:00	87
2019-04-29 07:00:00	138
2019-04-29 07:00:00	138
2019-04-29 08:00:00	129
2019-04-29 08:00:00	129
2019-04-29 09:00:00	122
2019-04-29 09:00:00	122
2019-04-29 10:00:00	136
2019-04-29 10:00:00	136
2019-04-29 11:00:00	207
2019-04-29 11:00:00	207
2019-04-29 12:00:00	208
2019-04-29 12:00:00	208
2019-04-29 13:00:00	201
2019-04-29 13:00:00	201
2019-04-29 14:00:00	139
2019-04-29 14:00:00	139
2019-04-29 15:00:00	187
2019-04-29 15:00:00	187
2019-04-29 16:00:00	163
2019-04-29 16:00:00	163
2019-04-29 17:00:00	334
2019-04-29 17:00:00	334
2019-04-29 18:00:00	333
2019-04-29 18:00:00	333
2019-04-29 19:00:00	196
2019-04-29 19:00:00	196
2019-04-29 20:00:00	168
2019-04-29 20:00:00	168
2019-04-29 21:00:00	117
2019-04-29 21:00:00	117
2019-04-29 22:00:00	93
2019-04-29 22:00:00	93
2019-04-29 23:00:00	53
2019-04-29 23:00:00	53
2019-04-30 00:00:00	26
2019-04-30 00:00:00	26
2019-04-30 01:00:00	7
2019-04-30 01:00:00	7
2019-04-30 02:00:00	2
2019-04-30 02:00:00	2
2019-04-30 03:00:00	1
2019-04-30 03:00:00	1
2019-04-30 04:00:00	3
2019-04-30 04:00:00	3
2019-04-30 05:00:00	7
2019-04-30 05:00:00	7
2019-04-30 06:00:00	92
2019-04-30 06:00:00	92
2019-04-30 07:00:00	148
2019-04-30 07:00:00	148
2019-04-30 08:00:00	122
2019-04-30 08:00:00	122
2019-04-30 09:00:00	130
2019-04-30 09:00:00	130
2019-04-30 10:00:00	159
2019-04-30 10:00:00	159
2019-04-30 11:00:00	213
2019-04-30 11:00:00	213
2019-04-30 12:00:00	259
2019-04-30 12:00:00	259
2019-04-30 13:00:00	241
2019-04-30 13:00:00	241
2019-04-30 14:00:00	211
2019-04-30 14:00:00	211
2019-04-30 15:00:00	176
2019-04-30 15:00:00	176
2019-04-30 16:00:00	220
2019-04-30 16:00:00	220
2019-04-30 17:00:00	263
2019-04-30 17:00:00	263
2019-04-30 18:00:00	285
2019-04-30 18:00:00	285
2019-04-30 19:00:00	286
2019-04-30 19:00:00	286
2019-04-30 20:00:00	217
2019-04-30 20:00:00	217
2019-04-30 21:00:00	167
2019-04-30 21:00:00	167
2019-04-30 22:00:00	135
2019-04-30 22:00:00	135
2019-04-30 23:00:00	80
2019-04-30 23:00:00	80
2019-05-01 00:00:00	61
2019-05-01 00:00:00	61

## Sheet: Master_09 rmy16 dt01
916	Montes Claros / Lavras ( Major Lopes / Lavras )
2019-04-01 00:00:00	26
2019-04-01 00:00:00	26
2019-04-01 01:00:00	10
2019-04-01 01:00:00	10
2019-04-01 02:00:00	5
2019-04-01 02:00:00	5
2019-04-01 03:00:00	9
2019-04-01 03:00:00	9
2019-04-01 04:00:00	9
2019-04-01 04:00:00	9
2019-04-01 05:00:00	9
2019-04-01 05:00:00	9
2019-04-01 06:00:00	153
2019-04-01 06:00:00	153
2019-04-01 07:00:00	193
2019-04-01 07:00:00	193
2019-04-01 08:00:00	220
2019-04-01 08:00:00	220
2019-04-01 09:00:00	271
2019-04-01 09:00:00	271
2019-04-01 10:00:00	247
2019-04-01 10:00:00	247
2019-04-01 11:00:00	261
2019-04-01 11:00:00	261
2019-04-01 12:00:00	283
2019-04-01 12:00:00	283
2019-04-01 13:00:00	281
2019-04-01 13:00:00	281
2019-04-01 14:00:00	278
2019-04-01 14:00:00	278
2019-04-01 15:00:00	250
2019-04-01 15:00:00	250
2019-04-01 16:00:00	308
2019-04-01 16:00:00	308
2019-04-01 17:00:00	332
2019-04-01 17:00:00	332
2019-04-01 18:00:00	333
2019-04-01 18:00:00	333
2019-04-01 19:00:00	336
2019-04-01 19:00:00	336
2019-04-01 20:00:00	220
2019-04-01 20:00:00	220
2019-04-01 21:00:00	121
2019-04-01 21:00:00	121
2019-04-01 22:00:00	182
2019-04-01 22:00:00	182
2019-04-01 23:00:00	125
2019-04-01 23:00:00	125
2019-04-02 00:00:00	17
2019-04-02 00:00:00	17
2019-04-02 01:00:00	11
2019-04-02 01:00:00	11
2019-04-02 02:00:00	3
2019-04-02 02:00:00	3
2019-04-02 03:00:00	4
2019-04-02 03:00:00	4
2019-04-02 04:00:00	5
2019-04-02 04:00:00	5
2019-04-02 05:00:00	11
2019-04-02 05:00:00	11
2019-04-02 06:00:00	154
2019-04-02 06:00:00	154
2019-04-02 07:00:00	173
2019-04-02 07:00:00	173
2019-04-02 08:00:00	221
2019-04-02 08:00:00	221
2019-04-02 09:00:00	295
2019-04-02 09:00:00	295
2019-04-02 10:00:00	252
2019-04-02 10:00:00	252
2019-04-02 11:00:00	251
2019-04-02 11:00:00	251
2019-04-02 12:00:00	287
2019-04-02 12:00:00	287
2019-04-02 13:00:00	303
2019-04-02 13:00:00	303
2019-04-02 14:00:00	302
2019-04-02 14:00:00	302
2019-04-02 15:00:00	285
2019-04-02 15:00:00	285
2019-04-02 16:00:00	261
2019-04-02 16:00:00	261
2019-04-02 17:00:00	336
2019-04-02 17:00:00	336
2019-04-02 18:00:00	328
2019-04-02 18:00:00	328
2019-04-02 19:00:00	367
2019-04-02 19:00:00	367
2019-04-02 20:00:00	268
2019-04-02 20:00:00	268
2019-04-02 21:00:00	155
2019-04-02 21:00:00	155
2019-04-02 22:00:00	184
2019-04-02 22:00:00	184
2019-04-02 23:00:00	125
2019-04-02 23:00:00	125
2019-04-03 00:00:00	30
2019-04-03 00:00:00	30
2019-04-03 01:00:00	13
2019-04-03 01:00:00	13
2019-04-03 02:00:00	3
2019-04-03 02:00:00	3
2019-04-03 03:00:00	5
2019-04-03 03:00:00	5
2019-04-03 04:00:00	3
2019-04-03 04:00:00	3
2019-04-03 05:00:00	18
2019-04-03 05:00:00	18
2019-04-03 06:00:00	115
2019-04-03 06:00:00	115
2019-04-03 07:00:00	195
2019-04-03 07:00:00	195
2019-04-03 08:00:00	276
2019-04-03 08:00:00	276
2019-04-03 09:00:00	290
2019-04-03 09:00:00	290
2019-04-03 10:00:00	297
2019-04-03 10:00:00	297
2019-04-03 11:00:00	254
2019-04-03 11:00:00	254
2019-04-03 12:00:00	320
2019-04-03 12:00:00	320
2019-04-03 13:00:00	294
2019-04-03 13:00:00	294
2019-04-03 14:00:00	296
2019-04-03 14:00:00	296
2019-04-03 15:00:00	290
2019-04-03 15:00:00	290
2019-04-03 16:00:00	310
2019-04-03 16:00:00	310
2019-04-03 17:00:00	289
2019-04-03 17:00:00	289
2019-04-03 18:00:00	337
2019-04-03 18:00:00	337
2019-04-03 19:00:00	335
2019-04-03 19:00:00	335
2019-04-03 20:00:00	241
2019-04-03 20:00:00	241
2019-04-03 21:00:00	156
2019-04-03 21:00:00	156
2019-04-03 22:00:00	193
2019-04-03 22:00:00	193
2019-04-03 23:00:00	178
2019-04-03 23:00:00	178
2019-04-04 00:00:00	55
2019-04-04 00:00:00	55
2019-04-04 01:00:00	25
2019-04-04 01:00:00	25
2019-04-04 02:00:00	14
2019-04-04 02:00:00	14
2019-04-04 03:00:00	13
2019-04-04 03:00:00	13
2019-04-04 04:00:00	17
2019-04-04 04:00:00	17
2019-04-04 05:00:00	11
2019-04-04 05:00:00	11
2019-04-04 06:00:00	133
2019-04-04 06:00:00	133
2019-04-04 07:00:00	179
2019-04-04 07:00:00	179
2019-04-04 08:00:00	192
2019-04-04 08:00:00	192
2019-04-04 09:00:00	242
2019-04-04 09:00:00	242
2019-04-04 10:00:00	282
2019-04-04 10:00:00	282
2019-04-04 11:00:00	286
2019-04-04 11:00:00	286
2019-04-04 12:00:00	335
2019-04-04 12:00:00	335
2019-04-04 13:00:00	292
2019-04-04 13:00:00	292
2019-04-04 14:00:00	295
2019-04-04 14:00:00	295
2019-04-04 15:00:00	312
2019-04-04 15:00:00	312
2019-04-04 16:00:00	285
2019-04-04 16:00:00	285
2019-04-04 17:00:00	308
2019-04-04 17:00:00	308
2019-04-04 18:00:00	281
2019-04-04 18:00:00	281
2019-04-04 19:00:00	299
2019-04-04 19:00:00	299
2019-04-04 20:00:00	199
2019-04-04 20:00:00	199
2019-04-04 21:00:00	150
2019-04-04 21:00:00	150
2019-04-04 22:00:00	119
2019-04-04 22:00:00	119
2019-04-04 23:00:00	81
2019-04-04 23:00:00	81
2019-04-05 00:00:00	60
2019-04-05 00:00:00	60
2019-04-05 01:00:00	37
2019-04-05 01:00:00	37
2019-04-05 02:00:00	30
2019-04-05 02:00:00	30
2019-04-05 03:00:00	24
2019-04-05 03:00:00	24
2019-04-05 04:00:00	25
2019-04-05 04:00:00	25
2019-04-05 05:00:00	29
2019-04-05 05:00:00	29
2019-04-05 06:00:00	128
2019-04-05 06:00:00	128
2019-04-05 07:00:00	186
2019-04-05 07:00:00	186
2019-04-05 08:00:00	259
2019-04-05 08:00:00	259
2019-04-05 09:00:00	300
2019-04-05 09:00:00	300
2019-04-05 10:00:00	333
2019-04-05 10:00:00	333
2019-04-05 11:00:00	303
2019-04-05 11:00:00	303
2019-04-05 12:00:00	302
2019-04-05 12:00:00	302
2019-04-05 13:00:00	326
2019-04-05 13:00:00	326
2019-04-05 14:00:00	293
2019-04-05 14:00:00	293
2019-04-05 15:00:00	327
2019-04-05 15:00:00	327
2019-04-05 16:00:00	299
2019-04-05 16:00:00	299
2019-04-05 17:00:00	302
2019-04-05 17:00:00	302
2019-04-05 18:00:00	312
2019-04-05 18:00:00	312
2019-04-05 19:00:00	297
2019-04-05 19:00:00	297
2019-04-05 20:00:00	297
2019-04-05 20:00:00	297
2019-04-05 21:00:00	228
2019-04-05 21:00:00	228
2019-04-05 22:00:00	201
2019-04-05 22:00:00	201
2019-04-05 23:00:00	127
2019-04-05 23:00:00	127
2019-04-06 00:00:00	115
2019-04-06 00:00:00	115
2019-04-06 01:00:00	71
2019-04-06 01:00:00	71
2019-04-06 02:00:00	83
2019-04-06 02:00:00	83
2019-04-06 03:00:00	68
2019-04-06 03:00:00	68
2019-04-06 04:00:00	66
2019-04-06 04:00:00	66
2019-04-06 05:00:00	43
2019-04-06 05:00:00	43
2019-04-06 06:00:00	22
2019-04-06 06:00:00	22
2019-04-06 07:00:00	77
2019-04-06 07:00:00	77
2019-04-06 08:00:00	116
2019-04-06 08:00:00	116
2019-04-06 09:00:00	202
2019-04-06 09:00:00	202
2019-04-06 10:00:00	259
2019-04-06 10:00:00	259
2019-04-06 11:00:00	315
2019-04-06 11:00:00	315
2019-04-06 12:00:00	299
2019-04-06 12:00:00	299
2019-04-06 13:00:00	286
2019-04-06 13:00:00	286
2019-04-06 14:00:00	268
2019-04-06 14:00:00	268
2019-04-06 15:00:00	264
2019-04-06 15:00:00	264
2019-04-06 16:00:00	259
2019-04-06 16:00:00	259
2019-04-06 17:00:00	266
2019-04-06 17:00:00	266
2019-04-06 18:00:00	273
2019-04-06 18:00:00	273
2019-04-06 19:00:00	298
2019-04-06 19:00:00	298
2019-04-06 20:00:00	325
2019-04-06 20:00:00	325
2019-04-06 21:00:00	383
2019-04-06 21:00:00	383
2019-04-06 22:00:00	263
2019-04-06 22:00:00	263
2019-04-06 23:00:00	170
2019-04-06 23:00:00	170
2019-04-07 00:00:00	375
2019-04-07 00:00:00	375
2019-04-07 01:00:00	133
2019-04-07 01:00:00	133
2019-04-07 02:00:00	75
2019-04-07 02:00:00	75
2019-04-07 03:00:00	69
2019-04-07 03:00:00	69
2019-04-07 04:00:00	76
2019-04-07 04:00:00	76
2019-04-07 05:00:00	57
2019-04-07 05:00:00	57
2019-04-07 06:00:00	30
2019-04-07 06:00:00	30
2019-04-07 07:00:00	35
2019-04-07 07:00:00	35
2019-04-07 08:00:00	47
2019-04-07 08:00:00	47
2019-04-07 09:00:00	73
2019-04-07 09:00:00	73
2019-04-07 10:00:00	121
2019-04-07 10:00:00	121
2019-04-07 11:00:00	150
2019-04-07 11:00:00	150
2019-04-07 12:00:00	211
2019-04-07 12:00:00	211
2019-04-07 13:00:00	242
2019-04-07 13:00:00	242
2019-04-07 14:00:00	216
2019-04-07 14:00:00	216
2019-04-07 15:00:00	187
2019-04-07 15:00:00	187
2019-04-07 16:00:00	192
2019-04-07 16:00:00	192
2019-04-07 17:00:00	219
2019-04-07 17:00:00	219
2019-04-07 18:00:00	238
2019-04-07 18:00:00	238
2019-04-07 19:00:00	212
2019-04-07 19:00:00	212
2019-04-07 20:00:00	150
2019-04-07 20:00:00	150
2019-04-07 21:00:00	99
2019-04-07 21:00:00	99
2019-04-07 22:00:00	74
2019-04-07 22:00:00	74
2019-04-07 23:00:00	47
2019-04-07 23:00:00	47
2019-04-08 00:00:00	21
2019-04-08 00:00:00	21
2019-04-08 01:00:00	13
2019-04-08 01:00:00	13
2019-04-08 02:00:00	4
2019-04-08 02:00:00	4
2019-04-08 03:00:00	4
2019-04-08 03:00:00	4
2019-04-08 04:00:00	6
2019-04-08 04:00:00	6
2019-04-08 05:00:00	17
2019-04-08 05:00:00	17
2019-04-08 06:00:00	140
2019-04-08 06:00:00	140
2019-04-08 07:00:00	196
2019-04-08 07:00:00	196
2019-04-08 08:00:00	250
2019-04-08 08:00:00	250
2019-04-08 09:00:00	340
2019-04-08 09:00:00	340
2019-04-08 10:00:00	231
2019-04-08 10:00:00	231
2019-04-08 11:00:00	255
2019-04-08 11:00:00	255
2019-04-08 12:00:00	258
2019-04-08 12:00:00	258
2019-04-08 13:00:00	293
2019-04-08 13:00:00	293
2019-04-08 14:00:00	276
2019-04-08 14:00:00	276
2019-04-08 15:00:00	280
2019-04-08 15:00:00	280
2019-04-08 16:00:00	290
2019-04-08 16:00:00	290
2019-04-08 17:00:00	286
2019-04-08 17:00:00	286
2019-04-08 18:00:00	298
2019-04-08 18:00:00	298
2019-04-08 19:00:00	247
2019-04-08 19:00:00	247
2019-04-08 20:00:00	192
2019-04-08 20:00:00	192
2019-04-08 21:00:00	123
2019-04-08 21:00:00	123
2019-04-08 22:00:00	108
2019-04-08 22:00:00	108
2019-04-08 23:00:00	54
2019-04-08 23:00:00	54
2019-04-09 00:00:00	17
2019-04-09 00:00:00	17
2019-04-09 01:00:00	17
2019-04-09 01:00:00	17
2019-04-09 02:00:00	2
2019-04-09 02:00:00	2
2019-04-09 03:00:00	3
2019-04-09 03:00:00	3
2019-04-09 04:00:00	3
2019-04-09 04:00:00	3
2019-04-09 05:00:00	11
2019-04-09 05:00:00	11
2019-04-09 06:00:00	148
2019-04-09 06:00:00	148
2019-04-09 07:00:00	223
2019-04-09 07:00:00	223
2019-04-09 08:00:00	270
2019-04-09 08:00:00	270
2019-04-09 09:00:00	310
2019-04-09 09:00:00	310
2019-04-09 10:00:00	292
2019-04-09 10:00:00	292
2019-04-09 11:00:00	261
2019-04-09 11:00:00	261
2019-04-09 12:00:00	266
2019-04-09 12:00:00	266
2019-04-09 13:00:00	160
2019-04-09 13:00:00	160
2019-04-09 14:00:00	256
2019-04-09 14:00:00	256
2019-04-09 15:00:00	297
2019-04-09 15:00:00	297
2019-04-09 16:00:00	283
2019-04-09 16:00:00	283
2019-04-09 17:00:00	299
2019-04-09 17:00:00	299
2019-04-09 18:00:00	310
2019-04-09 18:00:00	310
2019-04-09 19:00:00	274
2019-04-09 19:00:00	274
2019-04-09 20:00:00	191
2019-04-09 20:00:00	191
2019-04-09 21:00:00	138
2019-04-09 21:00:00	138
2019-04-09 22:00:00	112
2019-04-09 22:00:00	112
2019-04-09 23:00:00	51
2019-04-09 23:00:00	51
2019-04-10 00:00:00	31
2019-04-10 00:00:00	31
2019-04-10 01:00:00	16
2019-04-10 01:00:00	16
2019-04-10 02:00:00	6
2019-04-10 02:00:00	6
2019-04-10 03:00:00	2
2019-04-10 03:00:00	2
2019-04-10 04:00:00	6
2019-04-10 04:00:00	6
2019-04-10 05:00:00	16
2019-04-10 05:00:00	16
2019-04-10 06:00:00	136
2019-04-10 06:00:00	136
2019-04-10 07:00:00	176
2019-04-10 07:00:00	176
2019-04-10 08:00:00	241
2019-04-10 08:00:00	241
2019-04-10 09:00:00	286
2019-04-10 09:00:00	286
2019-04-10 10:00:00	269
2019-04-10 10:00:00	269
2019-04-10 11:00:00	274
2019-04-10 11:00:00	274
2019-04-10 12:00:00	289
2019-04-10 12:00:00	289
2019-04-10 13:00:00	313
2019-04-10 13:00:00	313
2019-04-10 14:00:00	314
2019-04-10 14:00:00	314
2019-04-10 15:00:00	314
2019-04-10 15:00:00	314
2019-04-10 16:00:00	318
2019-04-10 16:00:00	318
2019-04-10 17:00:00	302
2019-04-10 17:00:00	302
2019-04-10 18:00:00	262
2019-04-10 18:00:00	262
2019-04-10 19:00:00	257
2019-04-10 19:00:00	257
2019-04-10 20:00:00	187
2019-04-10 20:00:00	187
2019-04-10 21:00:00	140
2019-04-10 21:00:00	140
2019-04-10 22:00:00	140
2019-04-10 22:00:00	140
2019-04-10 23:00:00	64
2019-04-10 23:00:00	64
2019-04-11 00:00:00	39
2019-04-11 00:00:00	39
2019-04-11 01:00:00	25
2019-04-11 01:00:00	25
2019-04-11 02:00:00	24
2019-04-11 02:00:00	24
2019-04-11 03:00:00	12
2019-04-11 03:00:00	12
2019-04-11 04:00:00	8
2019-04-11 04:00:00	8
2019-04-11 05:00:00	17
2019-04-11 05:00:00	17
2019-04-11 06:00:00	134
2019-04-11 06:00:00	134
2019-04-11 07:00:00	193
2019-04-11 07:00:00	193
2019-04-11 08:00:00	251
2019-04-11 08:00:00	251
2019-04-11 09:00:00	296
2019-04-11 09:00:00	296
2019-04-11 10:00:00	312
2019-04-11 10:00:00	312
2019-04-11 11:00:00	308
2019-04-11 11:00:00	308
2019-04-11 12:00:00	297
2019-04-11 12:00:00	297
2019-04-11 13:00:00	302
2019-04-11 13:00:00	302
2019-04-11 14:00:00	300
2019-04-11 14:00:00	300
2019-04-11 15:00:00	307
2019-04-11 15:00:00	307
2019-04-11 16:00:00	298
2019-04-11 16:00:00	298
2019-04-11 17:00:00	322
2019-04-11 17:00:00	322
2019-04-11 18:00:00	306
2019-04-11 18:00:00	306
2019-04-11 19:00:00	312
2019-04-11 19:00:00	312
2019-04-11 20:00:00	239
2019-04-11 20:00:00	239
2019-04-11 21:00:00	159
2019-04-11 21:00:00	159
2019-04-11 22:00:00	158
2019-04-11 22:00:00	158
2019-04-11 23:00:00	74
2019-04-11 23:00:00	74
2019-04-12 00:00:00	51
2019-04-12 00:00:00	51
2019-04-12 01:00:00	46
2019-04-12 01:00:00	46
2019-04-12 02:00:00	32
2019-04-12 02:00:00	32
2019-04-12 03:00:00	16
2019-04-12 03:00:00	16
2019-04-12 04:00:00	18
2019-04-12 04:00:00	18
2019-04-12 05:00:00	15
2019-04-12 05:00:00	15
2019-04-12 06:00:00	131
2019-04-12 06:00:00	131
2019-04-12 07:00:00	167
2019-04-12 07:00:00	167
2019-04-12 08:00:00	261
2019-04-12 08:00:00	261
2019-04-12 09:00:00	288
2019-04-12 09:00:00	288
2019-04-12 10:00:00	300
2019-04-12 10:00:00	300
2019-04-12 11:00:00	192
2019-04-12 11:00:00	192
2019-04-12 12:00:00	258
2019-04-12 12:00:00	258
2019-04-12 13:00:00	318
2019-04-12 13:00:00	318
2019-04-12 14:00:00	345
2019-04-12 14:00:00	345
2019-04-12 15:00:00	300
2019-04-12 15:00:00	300
2019-04-12 16:00:00	317
2019-04-12 16:00:00	317
2019-04-12 17:00:00	285
2019-04-12 17:00:00	285
2019-04-12 18:00:00	294
2019-04-12 18:00:00	294
2019-04-12 19:00:00	304
2019-04-12 19:00:00	304
2019-04-12 20:00:00	256
2019-04-12 20:00:00	256
2019-04-12 21:00:00	212
2019-04-12 21:00:00	212
2019-04-12 22:00:00	179
2019-04-12 22:00:00	179
2019-04-12 23:00:00	145
2019-04-12 23:00:00	145
2019-04-13 00:00:00	95
2019-04-13 00:00:00	95
2019-04-13 01:00:00	68
2019-04-13 01:00:00	68
2019-04-13 02:00:00	55
2019-04-13 02:00:00	55
2019-04-13 03:00:00	46
2019-04-13 03:00:00	46
2019-04-13 04:00:00	60
2019-04-13 04:00:00	60
2019-04-13 05:00:00	35
2019-04-13 05:00:00	35
2019-04-13 06:00:00	25
2019-04-13 06:00:00	25
2019-04-13 07:00:00	74
2019-04-13 07:00:00	74
2019-04-13 08:00:00	116
2019-04-13 08:00:00	116
2019-04-13 09:00:00	203
2019-04-13 09:00:00	203
2019-04-13 10:00:00	227
2019-04-13 10:00:00	227
2019-04-13 11:00:00	305
2019-04-13 11:00:00	305
2019-04-13 12:00:00	318
2019-04-13 12:00:00	318
2019-04-13 13:00:00	302
2019-04-13 13:00:00	302
2019-04-13 14:00:00	234
2019-04-13 14:00:00	234
2019-04-13 15:00:00	238
2019-04-13 15:00:00	238
2019-04-13 16:00:00	266
2019-04-13 16:00:00	266
2019-04-13 17:00:00	290
2019-04-13 17:00:00	290
2019-04-13 18:00:00	290
2019-04-13 18:00:00	290
2019-04-13 19:00:00	315
2019-04-13 19:00:00	315
2019-04-13 20:00:00	331
2019-04-13 20:00:00	331
2019-04-13 21:00:00	374
2019-04-13 21:00:00	374
2019-04-13 22:00:00	239
2019-04-13 22:00:00	239
2019-04-13 23:00:00	209
2019-04-13 23:00:00	209
2019-04-14 00:00:00	308
2019-04-14 00:00:00	308
2019-04-14 01:00:00	112
2019-04-14 01:00:00	112
2019-04-14 02:00:00	86
2019-04-14 02:00:00	86
2019-04-14 03:00:00	74
2019-04-14 03:00:00	74
2019-04-14 04:00:00	64
2019-04-14 04:00:00	64
2019-04-14 05:00:00	35
2019-04-14 05:00:00	35
2019-04-14 06:00:00	20
2019-04-14 06:00:00	20
2019-04-14 07:00:00	40
2019-04-14 07:00:00	40
2019-04-14 08:00:00	67
2019-04-14 08:00:00	67
2019-04-14 09:00:00	77
2019-04-14 09:00:00	77
2019-04-14 10:00:00	113
2019-04-14 10:00:00	113
2019-04-14 11:00:00	151
2019-04-14 11:00:00	151
2019-04-14 12:00:00	228
2019-04-14 12:00:00	228
2019-04-14 13:00:00	246
2019-04-14 13:00:00	246
2019-04-14 14:00:00	228
2019-04-14 14:00:00	228
2019-04-14 15:00:00	204
2019-04-14 15:00:00	204
2019-04-14 16:00:00	214
2019-04-14 16:00:00	214
2019-04-14 17:00:00	218
2019-04-14 17:00:00	218
2019-04-14 18:00:00	213
2019-04-14 18:00:00	213
2019-04-14 19:00:00	201
2019-04-14 19:00:00	201
2019-04-14 20:00:00	174
2019-04-14 20:00:00	174
2019-04-14 21:00:00	80
2019-04-14 21:00:00	80
2019-04-14 22:00:00	47
2019-04-14 22:00:00	47
2019-04-14 23:00:00	62
2019-04-14 23:00:00	62
2019-04-15 00:00:00	26
2019-04-15 00:00:00	26
2019-04-15 01:00:00	10
2019-04-15 01:00:00	10
2019-04-15 02:00:00	7
2019-04-15 02:00:00	7
2019-04-15 03:00:00	5
2019-04-15 03:00:00	5
2019-04-15 04:00:00	5
2019-04-15 04:00:00	5
2019-04-15 05:00:00	12
2019-04-15 05:00:00	12
2019-04-15 06:00:00	122
2019-04-15 06:00:00	122
2019-04-15 07:00:00	196
2019-04-15 07:00:00	196
2019-04-15 08:00:00	222
2019-04-15 08:00:00	222
2019-04-15 09:00:00	276
2019-04-15 09:00:00	276
2019-04-15 10:00:00	221
2019-04-15 10:00:00	221
2019-04-15 11:00:00	243
2019-04-15 11:00:00	243
2019-04-15 12:00:00	284
2019-04-15 12:00:00	284
2019-04-15 13:00:00	298
2019-04-15 13:00:00	298
2019-04-15 14:00:00	300
2019-04-15 14:00:00	300
2019-04-15 15:00:00	287
2019-04-15 15:00:00	287
2019-04-15 16:00:00	294
2019-04-15 16:00:00	294
2019-04-15 17:00:00	287
2019-04-15 17:00:00	287
2019-04-15 18:00:00	266
2019-04-15 18:00:00	266
2019-04-15 19:00:00	240
2019-04-15 19:00:00	240
2019-04-15 20:00:00	189
2019-04-15 20:00:00	189
2019-04-15 21:00:00	115
2019-04-15 21:00:00	115
2019-04-15 22:00:00	111
2019-04-15 22:00:00	111
2019-04-15 23:00:00	24
2019-04-15 23:00:00	24
2019-04-16 00:00:00	17
2019-04-16 00:00:00	17
2019-04-16 01:00:00	8
2019-04-16 01:00:00	8
2019-04-16 02:00:00	7
2019-04-16 02:00:00	7
2019-04-16 03:00:00	7
2019-04-16 03:00:00	7
2019-04-16 04:00:00	5
2019-04-16 04:00:00	5
2019-04-16 05:00:00	8
2019-04-16 05:00:00	8
2019-04-16 06:00:00	133
2019-04-16 06:00:00	133
2019-04-16 07:00:00	176
2019-04-16 07:00:00	176
2019-04-16 08:00:00	237
2019-04-16 08:00:00	237
2019-04-16 09:00:00	304
2019-04-16 09:00:00	304
2019-04-16 10:00:00	324
2019-04-16 10:00:00	324
2019-04-16 11:00:00	257
2019-04-16 11:00:00	257
2019-04-16 12:00:00	311
2019-04-16 12:00:00	311
2019-04-16 13:00:00	324
2019-04-16 13:00:00	324
2019-04-16 14:00:00	267
2019-04-16 14:00:00	267
2019-04-16 15:00:00	360
2019-04-16 15:00:00	360
2019-04-16 16:00:00	297
2019-04-16 16:00:00	297
2019-04-16 17:00:00	322
2019-04-16 17:00:00	322
2019-04-16 18:00:00	306
2019-04-16 18:00:00	306
2019-04-16 19:00:00	303
2019-04-16 19:00:00	303
2019-04-16 20:00:00	238
2019-04-16 20:00:00	238
2019-04-16 21:00:00	148
2019-04-16 21:00:00	148
2019-04-16 22:00:00	135
2019-04-16 22:00:00	135
2019-04-16 23:00:00	64
2019-04-16 23:00:00	64
2019-04-17 00:00:00	41
2019-04-17 00:00:00	41
2019-04-17 01:00:00	10
2019-04-17 01:00:00	10
2019-04-17 02:00:00	13
2019-04-17 02:00:00	13
2019-04-17 03:00:00	6
2019-04-17 03:00:00	6
2019-04-17 04:00:00	10
2019-04-17 04:00:00	10
2019-04-17 05:00:00	17
2019-04-17 05:00:00	17
2019-04-17 06:00:00	126
2019-04-17 06:00:00	126
2019-04-17 07:00:00	174
2019-04-17 07:00:00	174
2019-04-17 08:00:00	229
2019-04-17 08:00:00	229
2019-04-17 09:00:00	316
2019-04-17 09:00:00	316
2019-04-17 10:00:00	336
2019-04-17 10:00:00	336
2019-04-17 11:00:00	307
2019-04-17 11:00:00	307
2019-04-17 12:00:00	316
2019-04-17 12:00:00	316
2019-04-17 13:00:00	311
2019-04-17 13:00:00	311
2019-04-17 14:00:00	288
2019-04-17 14:00:00	288
2019-04-17 15:00:00	339
2019-04-17 15:00:00	339
2019-04-17 16:00:00	13
2019-04-17 16:00:00	13
2019-04-17 17:00:00	0
2019-04-17 17:00:00	0
2019-04-17 18:00:00	0
2019-04-17 18:00:00	0
2019-04-17 19:00:00	0
2019-04-17 19:00:00	0
2019-04-17 20:00:00	0
2019-04-17 20:00:00	0
2019-04-17 21:00:00	0
2019-04-17 21:00:00	0
2019-04-17 22:00:00	0
2019-04-17 22:00:00	0
2019-04-17 23:00:00	0
2019-04-17 23:00:00	0
2019-04-18 00:00:00	0
2019-04-18 00:00:00	0
2019-04-18 01:00:00	1701
2019-04-18 01:00:00	1701
2019-04-18 02:00:00	22
2019-04-18 02:00:00	22
2019-04-18 03:00:00	35
2019-04-18 03:00:00	35
2019-04-18 04:00:00	27
2019-04-18 04:00:00	27
2019-04-18 05:00:00	27
2019-04-18 05:00:00	27
2019-04-18 06:00:00	45
2019-04-18 06:00:00	45
2019-04-18 07:00:00	124
2019-04-18 07:00:00	124
2019-04-18 08:00:00	206
2019-04-18 08:00:00	206
2019-04-18 09:00:00	261
2019-04-18 09:00:00	261
2019-04-18 10:00:00	285
2019-04-18 10:00:00	285
2019-04-18 11:00:00	313
2019-04-18 11:00:00	313
2019-04-18 12:00:00	302
2019-04-18 12:00:00	302
2019-04-18 13:00:00	306
2019-04-18 13:00:00	306
2019-04-18 14:00:00	321
2019-04-18 14:00:00	321
2019-04-18 15:00:00	303
2019-04-18 15:00:00	303
2019-04-18 16:00:00	326
2019-04-18 16:00:00	326
2019-04-18 17:00:00	303
2019-04-18 17:00:00	303
2019-04-18 18:00:00	293
2019-04-18 18:00:00	293
2019-04-18 19:00:00	254
2019-04-18 19:00:00	254
2019-04-18 20:00:00	254
2019-04-18 20:00:00	254
2019-04-18 21:00:00	183
2019-04-18 21:00:00	183
2019-04-18 22:00:00	168
2019-04-18 22:00:00	168
2019-04-18 23:00:00	148
2019-04-18 23:00:00	148
2019-04-19 00:00:00	76
2019-04-19 00:00:00	76
2019-04-19 01:00:00	69
2019-04-19 01:00:00	69
2019-04-19 02:00:00	65
2019-04-19 02:00:00	65
2019-04-19 03:00:00	76
2019-04-19 03:00:00	76
2019-04-19 04:00:00	68
2019-04-19 04:00:00	68
2019-04-19 05:00:00	51
2019-04-19 05:00:00	51
2019-04-19 06:00:00	18
2019-04-19 06:00:00	18
2019-04-19 07:00:00	36
2019-04-19 07:00:00	36
2019-04-19 08:00:00	27
2019-04-19 08:00:00	27
2019-04-19 09:00:00	50
2019-04-19 09:00:00	50
2019-04-19 10:00:00	63
2019-04-19 10:00:00	63
2019-04-19 11:00:00	111
2019-04-19 11:00:00	111
2019-04-19 12:00:00	110
2019-04-19 12:00:00	110
2019-04-19 13:00:00	131
2019-04-19 13:00:00	131
2019-04-19 14:00:00	126
2019-04-19 14:00:00	126
2019-04-19 15:00:00	119
2019-04-19 15:00:00	119
2019-04-19 16:00:00	129
2019-04-19 16:00:00	129
2019-04-19 17:00:00	104
2019-04-19 17:00:00	104
2019-04-19 18:00:00	142
2019-04-19 18:00:00	142
2019-04-19 19:00:00	162
2019-04-19 19:00:00	162
2019-04-19 20:00:00	132
2019-04-19 20:00:00	132
2019-04-19 21:00:00	110
2019-04-19 21:00:00	110
2019-04-19 22:00:00	99
2019-04-19 22:00:00	99
2019-04-19 23:00:00	110
2019-04-19 23:00:00	110
2019-04-20 00:00:00	73
2019-04-20 00:00:00	73
2019-04-20 01:00:00	49
2019-04-20 01:00:00	49
2019-04-20 02:00:00	51
2019-04-20 02:00:00	51
2019-04-20 03:00:00	47
2019-04-20 03:00:00	47
2019-04-20 04:00:00	47
2019-04-20 04:00:00	47
2019-04-20 05:00:00	30
2019-04-20 05:00:00	30
2019-04-20 06:00:00	9
2019-04-20 06:00:00	9
2019-04-20 07:00:00	30
2019-04-20 07:00:00	30
2019-04-20 08:00:00	53
2019-04-20 08:00:00	53
2019-04-20 09:00:00	101
2019-04-20 09:00:00	101
2019-04-20 10:00:00	131
2019-04-20 10:00:00	131
2019-04-20 11:00:00	233
2019-04-20 11:00:00	233
2019-04-20 12:00:00	242
2019-04-20 12:00:00	242
2019-04-20 13:00:00	160
2019-04-20 13:00:00	160
2019-04-20 14:00:00	180
2019-04-20 14:00:00	180
2019-04-20 15:00:00	186
2019-04-20 15:00:00	186
2019-04-20 16:00:00	174
2019-04-20 16:00:00	174
2019-04-20 17:00:00	141
2019-04-20 17:00:00	141
2019-04-20 18:00:00	168
2019-04-20 18:00:00	168
2019-04-20 19:00:00	206
2019-04-20 19:00:00	206
2019-04-20 20:00:00	179
2019-04-20 20:00:00	179
2019-04-20 21:00:00	147
2019-04-20 21:00:00	147
2019-04-20 22:00:00	113
2019-04-20 22:00:00	113
2019-04-20 23:00:00	106
2019-04-20 23:00:00	106
2019-04-21 00:00:00	84
2019-04-21 00:00:00	84
2019-04-21 01:00:00	60
2019-04-21 01:00:00	60
2019-04-21 02:00:00	40
2019-04-21 02:00:00	40
2019-04-21 03:00:00	45
2019-04-21 03:00:00	45
2019-04-21 04:00:00	45
2019-04-21 04:00:00	45
2019-04-21 05:00:00	36
2019-04-21 05:00:00	36
2019-04-21 06:00:00	15
2019-04-21 06:00:00	15
2019-04-21 07:00:00	15
2019-04-21 07:00:00	15
2019-04-21 08:00:00	29
2019-04-21 08:00:00	29
2019-04-21 09:00:00	48
2019-04-21 09:00:00	48
2019-04-21 10:00:00	70
2019-04-21 10:00:00	70
2019-04-21 11:00:00	110
2019-04-21 11:00:00	110
2019-04-21 12:00:00	157
2019-04-21 12:00:00	157
2019-04-21 13:00:00	178
2019-04-21 13:00:00	178
2019-04-21 14:00:00	156
2019-04-21 14:00:00	156
2019-04-21 15:00:00	191
2019-04-21 15:00:00	191
2019-04-21 16:00:00	263
2019-04-21 16:00:00	263
2019-04-21 17:00:00	242
2019-04-21 17:00:00	242
2019-04-21 18:00:00	170
2019-04-21 18:00:00	170
2019-04-21 19:00:00	228
2019-04-21 19:00:00	228
2019-04-21 20:00:00	152
2019-04-21 20:00:00	152
2019-04-21 21:00:00	94
2019-04-21 21:00:00	94
2019-04-21 22:00:00	57
2019-04-21 22:00:00	57
2019-04-21 23:00:00	51
2019-04-21 23:00:00	51
2019-04-22 00:00:00	25
2019-04-22 00:00:00	25
2019-04-22 01:00:00	12
2019-04-22 01:00:00	12
2019-04-22 02:00:00	8
2019-04-22 02:00:00	8
2019-04-22 03:00:00	10
2019-04-22 03:00:00	10
2019-04-22 04:00:00	5
2019-04-22 04:00:00	5
2019-04-22 05:00:00	13
2019-04-22 05:00:00	13
2019-04-22 06:00:00	139
2019-04-22 06:00:00	139
2019-04-22 07:00:00	175
2019-04-22 07:00:00	175
2019-04-22 08:00:00	204
2019-04-22 08:00:00	204
2019-04-22 09:00:00	247
2019-04-22 09:00:00	247
2019-04-22 10:00:00	234
2019-04-22 10:00:00	234
2019-04-22 11:00:00	230
2019-04-22 11:00:00	230
2019-04-22 12:00:00	294
2019-04-22 12:00:00	294
2019-04-22 13:00:00	288
2019-04-22 13:00:00	288
2019-04-22 14:00:00	266
2019-04-22 14:00:00	266
2019-04-22 15:00:00	246
2019-04-22 15:00:00	246
2019-04-22 16:00:00	299
2019-04-22 16:00:00	299
2019-04-22 17:00:00	287
2019-04-22 17:00:00	287
2019-04-22 18:00:00	290
2019-04-22 18:00:00	290
2019-04-22 19:00:00	271
2019-04-22 19:00:00	271
2019-04-22 20:00:00	227
2019-04-22 20:00:00	227
2019-04-22 21:00:00	114
2019-04-22 21:00:00	114
2019-04-22 22:00:00	111
2019-04-22 22:00:00	111
2019-04-22 23:00:00	49
2019-04-22 23:00:00	49
2019-04-23 00:00:00	27
2019-04-23 00:00:00	27
2019-04-23 01:00:00	9
2019-04-23 01:00:00	9
2019-04-23 02:00:00	6
2019-04-23 02:00:00	6
2019-04-23 03:00:00	5
2019-04-23 03:00:00	5
2019-04-23 04:00:00	3
2019-04-23 04:00:00	3
2019-04-23 05:00:00	14
2019-04-23 05:00:00	14
2019-04-23 06:00:00	124
2019-04-23 06:00:00	124
2019-04-23 07:00:00	201
2019-04-23 07:00:00	201
2019-04-23 08:00:00	231
2019-04-23 08:00:00	231
2019-04-23 09:00:00	266
2019-04-23 09:00:00	266
2019-04-23 10:00:00	311
2019-04-23 10:00:00	311
2019-04-23 11:00:00	255
2019-04-23 11:00:00	255
2019-04-23 12:00:00	274
2019-04-23 12:00:00	274
2019-04-23 13:00:00	297
2019-04-23 13:00:00	297
2019-04-23 14:00:00	291
2019-04-23 14:00:00	291
2019-04-23 15:00:00	280
2019-04-23 15:00:00	280
2019-04-23 16:00:00	276
2019-04-23 16:00:00	276
2019-04-23 17:00:00	285
2019-04-23 17:00:00	285
2019-04-23 18:00:00	286
2019-04-23 18:00:00	286
2019-04-23 19:00:00	267
2019-04-23 19:00:00	267
2019-04-23 20:00:00	181
2019-04-23 20:00:00	181
2019-04-23 21:00:00	127
2019-04-23 21:00:00	127
2019-04-23 22:00:00	107
2019-04-23 22:00:00	107
2019-04-23 23:00:00	45
2019-04-23 23:00:00	45
2019-04-24 00:00:00	10
2019-04-24 00:00:00	10
2019-04-24 01:00:00	12
2019-04-24 01:00:00	12
2019-04-24 02:00:00	9
2019-04-24 02:00:00	9
2019-04-24 03:00:00	4
2019-04-24 03:00:00	4
2019-04-24 04:00:00	11
2019-04-24 04:00:00	11
2019-04-24 05:00:00	8
2019-04-24 05:00:00	8
2019-04-24 06:00:00	125
2019-04-24 06:00:00	125
2019-04-24 07:00:00	206
2019-04-24 07:00:00	206
2019-04-24 08:00:00	258
2019-04-24 08:00:00	258
2019-04-24 09:00:00	289
2019-04-24 09:00:00	289
2019-04-24 10:00:00	268
2019-04-24 10:00:00	268
2019-04-24 11:00:00	275
2019-04-24 11:00:00	275
2019-04-24 12:00:00	286
2019-04-24 12:00:00	286
2019-04-24 13:00:00	279
2019-04-24 13:00:00	279
2019-04-24 14:00:00	265
2019-04-24 14:00:00	265
2019-04-24 15:00:00	307
2019-04-24 15:00:00	307
2019-04-24 16:00:00	266
2019-04-24 16:00:00	266
2019-04-24 17:00:00	304
2019-04-24 17:00:00	304
2019-04-24 18:00:00	291
2019-04-24 18:00:00	291
2019-04-24 19:00:00	260
2019-04-24 19:00:00	260
2019-04-24 20:00:00	206
2019-04-24 20:00:00	206
2019-04-24 21:00:00	149
2019-04-24 21:00:00	149
2019-04-24 22:00:00	186
2019-04-24 22:00:00	186
2019-04-24 23:00:00	97
2019-04-24 23:00:00	97
2019-04-25 00:00:00	42
2019-04-25 00:00:00	42
2019-04-25 01:00:00	28
2019-04-25 01:00:00	28
2019-04-25 02:00:00	21
2019-04-25 02:00:00	21
2019-04-25 03:00:00	63
2019-04-25 03:00:00	63
2019-04-25 04:00:00	16
2019-04-25 04:00:00	16
2019-04-25 05:00:00	21
2019-04-25 05:00:00	21
2019-04-25 06:00:00	130
2019-04-25 06:00:00	130
2019-04-25 07:00:00	158
2019-04-25 07:00:00	158
2019-04-25 08:00:00	207
2019-04-25 08:00:00	207
2019-04-25 09:00:00	334
2019-04-25 09:00:00	334
2019-04-25 10:00:00	283
2019-04-25 10:00:00	283
2019-04-25 11:00:00	296
2019-04-25 11:00:00	296
2019-04-25 12:00:00	302
2019-04-25 12:00:00	302
2019-04-25 13:00:00	299
2019-04-25 13:00:00	299
2019-04-25 14:00:00	308
2019-04-25 14:00:00	308
2019-04-25 15:00:00	295
2019-04-25 15:00:00	295
2019-04-25 16:00:00	297
2019-04-25 16:00:00	297
2019-04-25 17:00:00	341
2019-04-25 17:00:00	341
2019-04-25 18:00:00	269
2019-04-25 18:00:00	269
2019-04-25 19:00:00	345
2019-04-25 19:00:00	345
2019-04-25 20:00:00	245
2019-04-25 20:00:00	245
2019-04-25 21:00:00	182
2019-04-25 21:00:00	182
2019-04-25 22:00:00	146
2019-04-25 22:00:00	146
2019-04-25 23:00:00	144
2019-04-25 23:00:00	144
2019-04-26 00:00:00	82
2019-04-26 00:00:00	82
2019-04-26 01:00:00	36
2019-04-26 01:00:00	36
2019-04-26 02:00:00	36
2019-04-26 02:00:00	36
2019-04-26 03:00:00	28
2019-04-26 03:00:00	28
2019-04-26 04:00:00	18
2019-04-26 04:00:00	18
2019-04-26 05:00:00	23
2019-04-26 05:00:00	23
2019-04-26 06:00:00	154
2019-04-26 06:00:00	154
2019-04-26 07:00:00	185
2019-04-26 07:00:00	185
2019-04-26 08:00:00	243
2019-04-26 08:00:00	243
2019-04-26 09:00:00	320
2019-04-26 09:00:00	320
2019-04-26 10:00:00	294
2019-04-26 10:00:00	294
2019-04-26 11:00:00	289
2019-04-26 11:00:00	289
2019-04-26 12:00:00	345
2019-04-26 12:00:00	345
2019-04-26 13:00:00	272
2019-04-26 13:00:00	272
2019-04-26 14:00:00	323
2019-04-26 14:00:00	323
2019-04-26 15:00:00	344
2019-04-26 15:00:00	344
2019-04-26 16:00:00	322
2019-04-26 16:00:00	322
2019-04-26 17:00:00	300
2019-04-26 17:00:00	300
2019-04-26 18:00:00	304
2019-04-26 18:00:00	304
2019-04-26 19:00:00	328
2019-04-26 19:00:00	328
2019-04-26 20:00:00	296
2019-04-26 20:00:00	296
2019-04-26 21:00:00	224
2019-04-26 21:00:00	224
2019-04-26 22:00:00	185
2019-04-26 22:00:00	185
2019-04-26 23:00:00	162
2019-04-26 23:00:00	162
2019-04-27 00:00:00	125
2019-04-27 00:00:00	125
2019-04-27 01:00:00	99
2019-04-27 01:00:00	99
2019-04-27 02:00:00	58
2019-04-27 02:00:00	58
2019-04-27 03:00:00	62
2019-04-27 03:00:00	62
2019-04-27 04:00:00	40
2019-04-27 04:00:00	40
2019-04-27 05:00:00	34
2019-04-27 05:00:00	34
2019-04-27 06:00:00	31
2019-04-27 06:00:00	31
2019-04-27 07:00:00	89
2019-04-27 07:00:00	89
2019-04-27 08:00:00	128
2019-04-27 08:00:00	128
2019-04-27 09:00:00	214
2019-04-27 09:00:00	214
2019-04-27 10:00:00	267
2019-04-27 10:00:00	267
2019-04-27 11:00:00	333
2019-04-27 11:00:00	333
2019-04-27 12:00:00	342
2019-04-27 12:00:00	342
2019-04-27 13:00:00	289
2019-04-27 13:00:00	289
2019-04-27 14:00:00	277
2019-04-27 14:00:00	277
2019-04-27 15:00:00	297
2019-04-27 15:00:00	297
2019-04-27 16:00:00	278
2019-04-27 16:00:00	278
2019-04-27 17:00:00	278
2019-04-27 17:00:00	278
2019-04-27 18:00:00	315
2019-04-27 18:00:00	315
2019-04-27 19:00:00	318
2019-04-27 19:00:00	318
2019-04-27 20:00:00	360
2019-04-27 20:00:00	360
2019-04-27 21:00:00	294
2019-04-27 21:00:00	294
2019-04-27 22:00:00	230
2019-04-27 22:00:00	230
2019-04-27 23:00:00	230
2019-04-27 23:00:00	230
2019-04-28 00:00:00	204
2019-04-28 00:00:00	204
2019-04-28 01:00:00	161
2019-04-28 01:00:00	161
2019-04-28 02:00:00	165
2019-04-28 02:00:00	165
2019-04-28 03:00:00	112
2019-04-28 03:00:00	112
2019-04-28 04:00:00	63
2019-04-28 04:00:00	63
2019-04-28 05:00:00	30
2019-04-28 05:00:00	30
2019-04-28 06:00:00	22
2019-04-28 06:00:00	22
2019-04-28 07:00:00	34
2019-04-28 07:00:00	34
2019-04-28 08:00:00	42
2019-04-28 08:00:00	42
2019-04-28 09:00:00	61
2019-04-28 09:00:00	61
2019-04-28 10:00:00	88
2019-04-28 10:00:00	88
2019-04-28 11:00:00	159
2019-04-28 11:00:00	159
2019-04-28 12:00:00	265
2019-04-28 12:00:00	265
2019-04-28 13:00:00	297
2019-04-28 13:00:00	297
2019-04-28 14:00:00	233
2019-04-28 14:00:00	233
2019-04-28 15:00:00	189
2019-04-28 15:00:00	189
2019-04-28 16:00:00	229
2019-04-28 16:00:00	229
2019-04-28 17:00:00	253
2019-04-28 17:00:00	253
2019-04-28 18:00:00	279
2019-04-28 18:00:00	279
2019-04-28 19:00:00	219
2019-04-28 19:00:00	219
2019-04-28 20:00:00	188
2019-04-28 20:00:00	188
2019-04-28 21:00:00	131
2019-04-28 21:00:00	131
2019-04-28 22:00:00	66
2019-04-28 22:00:00	66
2019-04-28 23:00:00	71
2019-04-28 23:00:00	71
2019-04-29 00:00:00	68
2019-04-29 00:00:00	68
2019-04-29 01:00:00	11
2019-04-29 01:00:00	11
2019-04-29 02:00:00	4
2019-04-29 02:00:00	4
2019-04-29 03:00:00	3
2019-04-29 03:00:00	3
2019-04-29 04:00:00	7
2019-04-29 04:00:00	7
2019-04-29 05:00:00	14
2019-04-29 05:00:00	14
2019-04-29 06:00:00	132
2019-04-29 06:00:00	132
2019-04-29 07:00:00	184
2019-04-29 07:00:00	184
2019-04-29 08:00:00	241
2019-04-29 08:00:00	241
2019-04-29 09:00:00	275
2019-04-29 09:00:00	275
2019-04-29 10:00:00	263
2019-04-29 10:00:00	263
2019-04-29 11:00:00	254
2019-04-29 11:00:00	254
2019-04-29 12:00:00	282
2019-04-29 12:00:00	282
2019-04-29 13:00:00	327
2019-04-29 13:00:00	327
2019-04-29 14:00:00	270
2019-04-29 14:00:00	270
2019-04-29 15:00:00	283
2019-04-29 15:00:00	283
2019-04-29 16:00:00	286
2019-04-29 16:00:00	286
2019-04-29 17:00:00	288
2019-04-29 17:00:00	288
2019-04-29 18:00:00	280
2019-04-29 18:00:00	280
2019-04-29 19:00:00	247
2019-04-29 19:00:00	247
2019-04-29 20:00:00	231
2019-04-29 20:00:00	231
2019-04-29 21:00:00	158
2019-04-29 21:00:00	158
2019-04-29 22:00:00	122
2019-04-29 22:00:00	122
2019-04-29 23:00:00	57
2019-04-29 23:00:00	57
2019-04-30 00:00:00	23
2019-04-30 00:00:00	23
2019-04-30 01:00:00	17
2019-04-30 01:00:00	17
2019-04-30 02:00:00	6
2019-04-30 02:00:00	6
2019-04-30 03:00:00	6
2019-04-30 03:00:00	6
2019-04-30 04:00:00	4
2019-04-30 04:00:00	4
2019-04-30 05:00:00	12
2019-04-30 05:00:00	12
2019-04-30 06:00:00	144
2019-04-30 06:00:00	144
2019-04-30 07:00:00	190
2019-04-30 07:00:00	190
2019-04-30 08:00:00	205
2019-04-30 08:00:00	205
2019-04-30 09:00:00	294
2019-04-30 09:00:00	294
2019-04-30 10:00:00	272
2019-04-30 10:00:00	272
2019-04-30 11:00:00	272
2019-04-30 11:00:00	272
2019-04-30 12:00:00	305
2019-04-30 12:00:00	305
2019-04-30 13:00:00	335
2019-04-30 13:00:00	335
2019-04-30 14:00:00	275
2019-04-30 14:00:00	275
2019-04-30 15:00:00	324
2019-04-30 15:00:00	324
2019-04-30 16:00:00	341
2019-04-30 16:00:00	341
2019-04-30 17:00:00	278
2019-04-30 17:00:00	278
2019-04-30 18:00:00	327
2019-04-30 18:00:00	327
2019-04-30 19:00:00	339
2019-04-30 19:00:00	339
2019-04-30 20:00:00	308
2019-04-30 20:00:00	308
2019-04-30 21:00:00	257
2019-04-30 21:00:00	257
2019-04-30 22:00:00	232
2019-04-30 22:00:00	232
2019-04-30 23:00:00	178
2019-04-30 23:00:00	178
2019-05-01 00:00:00	127
2019-05-01 00:00:00	127

## Sheet: Master_09 rmy16 dt02
916	Montes Claros / Lavras ( Major Lopes / Montes Claros )
2019-04-01 00:00:00	23
2019-04-01 00:00:00	23
2019-04-01 01:00:00	11
2019-04-01 01:00:00	11
2019-04-01 02:00:00	4
2019-04-01 02:00:00	4
2019-04-01 03:00:00	4
2019-04-01 03:00:00	4
2019-04-01 04:00:00	6
2019-04-01 04:00:00	6
2019-04-01 05:00:00	11
2019-04-01 05:00:00	11
2019-04-01 06:00:00	279
2019-04-01 06:00:00	279
2019-04-01 07:00:00	341
2019-04-01 07:00:00	341
2019-04-01 08:00:00	352
2019-04-01 08:00:00	352
2019-04-01 09:00:00	396
2019-04-01 09:00:00	396
2019-04-01 10:00:00	334
2019-04-01 10:00:00	334
2019-04-01 11:00:00	348
2019-04-01 11:00:00	348
2019-04-01 12:00:00	388
2019-04-01 12:00:00	388
2019-04-01 13:00:00	349
2019-04-01 13:00:00	349
2019-04-01 14:00:00	341
2019-04-01 14:00:00	341
2019-04-01 15:00:00	317
2019-04-01 15:00:00	317
2019-04-01 16:00:00	349
2019-04-01 16:00:00	349
2019-04-01 17:00:00	361
2019-04-01 17:00:00	361
2019-04-01 18:00:00	342
2019-04-01 18:00:00	342
2019-04-01 19:00:00	327
2019-04-01 19:00:00	327
2019-04-01 20:00:00	214
2019-04-01 20:00:00	214
2019-04-01 21:00:00	151
2019-04-01 21:00:00	151
2019-04-01 22:00:00	167
2019-04-01 22:00:00	167
2019-04-01 23:00:00	90
2019-04-01 23:00:00	90
2019-04-02 00:00:00	20
2019-04-02 00:00:00	20
2019-04-02 01:00:00	6
2019-04-02 01:00:00	6
2019-04-02 02:00:00	2
2019-04-02 02:00:00	2
2019-04-02 03:00:00	3
2019-04-02 03:00:00	3
2019-04-02 04:00:00	7
2019-04-02 04:00:00	7
2019-04-02 05:00:00	12
2019-04-02 05:00:00	12
2019-04-02 06:00:00	284
2019-04-02 06:00:00	284
2019-04-02 07:00:00	295
2019-04-02 07:00:00	295
2019-04-02 08:00:00	365
2019-04-02 08:00:00	365
2019-04-02 09:00:00	421
2019-04-02 09:00:00	421
2019-04-02 10:00:00	336
2019-04-02 10:00:00	336
2019-04-02 11:00:00	352
2019-04-02 11:00:00	352
2019-04-02 12:00:00	395
2019-04-02 12:00:00	395
2019-04-02 13:00:00	368
2019-04-02 13:00:00	368
2019-04-02 14:00:00	363
2019-04-02 14:00:00	363
2019-04-02 15:00:00	324
2019-04-02 15:00:00	324
2019-04-02 16:00:00	346
2019-04-02 16:00:00	346
2019-04-02 17:00:00	381
2019-04-02 17:00:00	381
2019-04-02 18:00:00	354
2019-04-02 18:00:00	354
2019-04-02 19:00:00	349
2019-04-02 19:00:00	349
2019-04-02 20:00:00	243
2019-04-02 20:00:00	243
2019-04-02 21:00:00	144
2019-04-02 21:00:00	144
2019-04-02 22:00:00	178
2019-04-02 22:00:00	178
2019-04-02 23:00:00	124
2019-04-02 23:00:00	124
2019-04-03 00:00:00	25
2019-04-03 00:00:00	25
2019-04-03 01:00:00	7
2019-04-03 01:00:00	7
2019-04-03 02:00:00	5
2019-04-03 02:00:00	5
2019-04-03 03:00:00	3
2019-04-03 03:00:00	3
2019-04-03 04:00:00	6
2019-04-03 04:00:00	6
2019-04-03 05:00:00	16
2019-04-03 05:00:00	16
2019-04-03 06:00:00	288
2019-04-03 06:00:00	288
2019-04-03 07:00:00	324
2019-04-03 07:00:00	324
2019-04-03 08:00:00	378
2019-04-03 08:00:00	378
2019-04-03 09:00:00	439
2019-04-03 09:00:00	439
2019-04-03 10:00:00	380
2019-04-03 10:00:00	380
2019-04-03 11:00:00	354
2019-04-03 11:00:00	354
2019-04-03 12:00:00	409
2019-04-03 12:00:00	409
2019-04-03 13:00:00	398
2019-04-03 13:00:00	398
2019-04-03 14:00:00	386
2019-04-03 14:00:00	386
2019-04-03 15:00:00	397
2019-04-03 15:00:00	397
2019-04-03 16:00:00	365
2019-04-03 16:00:00	365
2019-04-03 17:00:00	398
2019-04-03 17:00:00	398
2019-04-03 18:00:00	369
2019-04-03 18:00:00	369
2019-04-03 19:00:00	328
2019-04-03 19:00:00	328
2019-04-03 20:00:00	232
2019-04-03 20:00:00	232
2019-04-03 21:00:00	140
2019-04-03 21:00:00	140
2019-04-03 22:00:00	209
2019-04-03 22:00:00	209
2019-04-03 23:00:00	159
2019-04-03 23:00:00	159
2019-04-04 00:00:00	53
2019-04-04 00:00:00	53
2019-04-04 01:00:00	19
2019-04-04 01:00:00	19
2019-04-04 02:00:00	20
2019-04-04 02:00:00	20
2019-04-04 03:00:00	10
2019-04-04 03:00:00	10
2019-04-04 04:00:00	12
2019-04-04 04:00:00	12
2019-04-04 05:00:00	14
2019-04-04 05:00:00	14
2019-04-04 06:00:00	284
2019-04-04 06:00:00	284
2019-04-04 07:00:00	327
2019-04-04 07:00:00	327
2019-04-04 08:00:00	315
2019-04-04 08:00:00	315
2019-04-04 09:00:00	392
2019-04-04 09:00:00	392
2019-04-04 10:00:00	348
2019-04-04 10:00:00	348
2019-04-04 11:00:00	345
2019-04-04 11:00:00	345
2019-04-04 12:00:00	429
2019-04-04 12:00:00	429
2019-04-04 13:00:00	406
2019-04-04 13:00:00	406
2019-04-04 14:00:00	345
2019-04-04 14:00:00	345
2019-04-04 15:00:00	359
2019-04-04 15:00:00	359
2019-04-04 16:00:00	401
2019-04-04 16:00:00	401
2019-04-04 17:00:00	389
2019-04-04 17:00:00	389
2019-04-04 18:00:00	368
2019-04-04 18:00:00	368
2019-04-04 19:00:00	334
2019-04-04 19:00:00	334
2019-04-04 20:00:00	242
2019-04-04 20:00:00	242
2019-04-04 21:00:00	149
2019-04-04 21:00:00	149
2019-04-04 22:00:00	145
2019-04-04 22:00:00	145
2019-04-04 23:00:00	81
2019-04-04 23:00:00	81
2019-04-05 00:00:00	52
2019-04-05 00:00:00	52
2019-04-05 01:00:00	42
2019-04-05 01:00:00	42
2019-04-05 02:00:00	27
2019-04-05 02:00:00	27
2019-04-05 03:00:00	25
2019-04-05 03:00:00	25
2019-04-05 04:00:00	27
2019-04-05 04:00:00	27
2019-04-05 05:00:00	34
2019-04-05 05:00:00	34
2019-04-05 06:00:00	270
2019-04-05 06:00:00	270
2019-04-05 07:00:00	340
2019-04-05 07:00:00	340
2019-04-05 08:00:00	365
2019-04-05 08:00:00	365
2019-04-05 09:00:00	455
2019-04-05 09:00:00	455
2019-04-05 10:00:00	437
2019-04-05 10:00:00	437
2019-04-05 11:00:00	365
2019-04-05 11:00:00	365
2019-04-05 12:00:00	380
2019-04-05 12:00:00	380
2019-04-05 13:00:00	387
2019-04-05 13:00:00	387
2019-04-05 14:00:00	363
2019-04-05 14:00:00	363
2019-04-05 15:00:00	390
2019-04-05 15:00:00	390
2019-04-05 16:00:00	385
2019-04-05 16:00:00	385
2019-04-05 17:00:00	384
2019-04-05 17:00:00	384
2019-04-05 18:00:00	352
2019-04-05 18:00:00	352
2019-04-05 19:00:00	353
2019-04-05 19:00:00	353
2019-04-05 20:00:00	272
2019-04-05 20:00:00	272
2019-04-05 21:00:00	230
2019-04-05 21:00:00	230
2019-04-05 22:00:00	185
2019-04-05 22:00:00	185
2019-04-05 23:00:00	120
2019-04-05 23:00:00	120
2019-04-06 00:00:00	110
2019-04-06 00:00:00	110
2019-04-06 01:00:00	56
2019-04-06 01:00:00	56
2019-04-06 02:00:00	65
2019-04-06 02:00:00	65
2019-04-06 03:00:00	56
2019-04-06 03:00:00	56
2019-04-06 04:00:00	49
2019-04-06 04:00:00	49
2019-04-06 05:00:00	33
2019-04-06 05:00:00	33
2019-04-06 06:00:00	30
2019-04-06 06:00:00	30
2019-04-06 07:00:00	89
2019-04-06 07:00:00	89
2019-04-06 08:00:00	151
2019-04-06 08:00:00	151
2019-04-06 09:00:00	217
2019-04-06 09:00:00	217
2019-04-06 10:00:00	304
2019-04-06 10:00:00	304
2019-04-06 11:00:00	347
2019-04-06 11:00:00	347
2019-04-06 12:00:00	317
2019-04-06 12:00:00	317
2019-04-06 13:00:00	287
2019-04-06 13:00:00	287
2019-04-06 14:00:00	276
2019-04-06 14:00:00	276
2019-04-06 15:00:00	290
2019-04-06 15:00:00	290
2019-04-06 16:00:00	273
2019-04-06 16:00:00	273
2019-04-06 17:00:00	286
2019-04-06 17:00:00	286
2019-04-06 18:00:00	263
2019-04-06 18:00:00	263
2019-04-06 19:00:00	291
2019-04-06 19:00:00	291
2019-04-06 20:00:00	284
2019-04-06 20:00:00	284
2019-04-06 21:00:00	320
2019-04-06 21:00:00	320
2019-04-06 22:00:00	217
2019-04-06 22:00:00	217
2019-04-06 23:00:00	156
2019-04-06 23:00:00	156
2019-04-07 00:00:00	384
2019-04-07 00:00:00	384
2019-04-07 01:00:00	131
2019-04-07 01:00:00	131
2019-04-07 02:00:00	93
2019-04-07 02:00:00	93
2019-04-07 03:00:00	68
2019-04-07 03:00:00	68
2019-04-07 04:00:00	56
2019-04-07 04:00:00	56
2019-04-07 05:00:00	40
2019-04-07 05:00:00	40
2019-04-07 06:00:00	46
2019-04-07 06:00:00	46
2019-04-07 07:00:00	44
2019-04-07 07:00:00	44
2019-04-07 08:00:00	62
2019-04-07 08:00:00	62
2019-04-07 09:00:00	112
2019-04-07 09:00:00	112
2019-04-07 10:00:00	153
2019-04-07 10:00:00	153
2019-04-07 11:00:00	167
2019-04-07 11:00:00	167
2019-04-07 12:00:00	233
2019-04-07 12:00:00	233
2019-04-07 13:00:00	255
2019-04-07 13:00:00	255
2019-04-07 14:00:00	191
2019-04-07 14:00:00	191
2019-04-07 15:00:00	209
2019-04-07 15:00:00	209
2019-04-07 16:00:00	204
2019-04-07 16:00:00	204
2019-04-07 17:00:00	212
2019-04-07 17:00:00	212
2019-04-07 18:00:00	229
2019-04-07 18:00:00	229
2019-04-07 19:00:00	201
2019-04-07 19:00:00	201
2019-04-07 20:00:00	155
2019-04-07 20:00:00	155
2019-04-07 21:00:00	96
2019-04-07 21:00:00	96
2019-04-07 22:00:00	76
2019-04-07 22:00:00	76
2019-04-07 23:00:00	38
2019-04-07 23:00:00	38
2019-04-08 00:00:00	21
2019-04-08 00:00:00	21
2019-04-08 01:00:00	13
2019-04-08 01:00:00	13
2019-04-08 02:00:00	4
2019-04-08 02:00:00	4
2019-04-08 03:00:00	8
2019-04-08 03:00:00	8
2019-04-08 04:00:00	8
2019-04-08 04:00:00	8
2019-04-08 05:00:00	18
2019-04-08 05:00:00	18
2019-04-08 06:00:00	288
2019-04-08 06:00:00	288
2019-04-08 07:00:00	325
2019-04-08 07:00:00	325
2019-04-08 08:00:00	362
2019-04-08 08:00:00	362
2019-04-08 09:00:00	483
2019-04-08 09:00:00	483
2019-04-08 10:00:00	336
2019-04-08 10:00:00	336
2019-04-08 11:00:00	347
2019-04-08 11:00:00	347
2019-04-08 12:00:00	370
2019-04-08 12:00:00	370
2019-04-08 13:00:00	411
2019-04-08 13:00:00	411
2019-04-08 14:00:00	358
2019-04-08 14:00:00	358
2019-04-08 15:00:00	349
2019-04-08 15:00:00	349
2019-04-08 16:00:00	354
2019-04-08 16:00:00	354
2019-04-08 17:00:00	369
2019-04-08 17:00:00	369
2019-04-08 18:00:00	331
2019-04-08 18:00:00	331
2019-04-08 19:00:00	255
2019-04-08 19:00:00	255
2019-04-08 20:00:00	164
2019-04-08 20:00:00	164
2019-04-08 21:00:00	122
2019-04-08 21:00:00	122
2019-04-08 22:00:00	119
2019-04-08 22:00:00	119
2019-04-08 23:00:00	49
2019-04-08 23:00:00	49
2019-04-09 00:00:00	17
2019-04-09 00:00:00	17
2019-04-09 01:00:00	8
2019-04-09 01:00:00	8
2019-04-09 02:00:00	7
2019-04-09 02:00:00	7
2019-04-09 03:00:00	4
2019-04-09 03:00:00	4
2019-04-09 04:00:00	7
2019-04-09 04:00:00	7
2019-04-09 05:00:00	16
2019-04-09 05:00:00	16
2019-04-09 06:00:00	278
2019-04-09 06:00:00	278
2019-04-09 07:00:00	329
2019-04-09 07:00:00	329
2019-04-09 08:00:00	372
2019-04-09 08:00:00	372
2019-04-09 09:00:00	465
2019-04-09 09:00:00	465
2019-04-09 10:00:00	372
2019-04-09 10:00:00	372
2019-04-09 11:00:00	370
2019-04-09 11:00:00	370
2019-04-09 12:00:00	436
2019-04-09 12:00:00	436
2019-04-09 13:00:00	435
2019-04-09 13:00:00	435
2019-04-09 14:00:00	385
2019-04-09 14:00:00	385
2019-04-09 15:00:00	361
2019-04-09 15:00:00	361
2019-04-09 16:00:00	354
2019-04-09 16:00:00	354
2019-04-09 17:00:00	365
2019-04-09 17:00:00	365
2019-04-09 18:00:00	347
2019-04-09 18:00:00	347
2019-04-09 19:00:00	326
2019-04-09 19:00:00	326
2019-04-09 20:00:00	191
2019-04-09 20:00:00	191
2019-04-09 21:00:00	149
2019-04-09 21:00:00	149
2019-04-09 22:00:00	102
2019-04-09 22:00:00	102
2019-04-09 23:00:00	51
2019-04-09 23:00:00	51
2019-04-10 00:00:00	33
2019-04-10 00:00:00	33
2019-04-10 01:00:00	14
2019-04-10 01:00:00	14
2019-04-10 02:00:00	8
2019-04-10 02:00:00	8
2019-04-10 03:00:00	5
2019-04-10 03:00:00	5
2019-04-10 04:00:00	5
2019-04-10 04:00:00	5
2019-04-10 05:00:00	17
2019-04-10 05:00:00	17
2019-04-10 06:00:00	285
2019-04-10 06:00:00	285
2019-04-10 07:00:00	318
2019-04-10 07:00:00	318
2019-04-10 08:00:00	381
2019-04-10 08:00:00	381
2019-04-10 09:00:00	393
2019-04-10 09:00:00	393
2019-04-10 10:00:00	331
2019-04-10 10:00:00	331
2019-04-10 11:00:00	366
2019-04-10 11:00:00	366
2019-04-10 12:00:00	384
2019-04-10 12:00:00	384
2019-04-10 13:00:00	417
2019-04-10 13:00:00	417
2019-04-10 14:00:00	360
2019-04-10 14:00:00	360
2019-04-10 15:00:00	394
2019-04-10 15:00:00	394
2019-04-10 16:00:00	407
2019-04-10 16:00:00	407
2019-04-10 17:00:00	369
2019-04-10 17:00:00	369
2019-04-10 18:00:00	326
2019-04-10 18:00:00	326
2019-04-10 19:00:00	300
2019-04-10 19:00:00	300
2019-04-10 20:00:00	186
2019-04-10 20:00:00	186
2019-04-10 21:00:00	156
2019-04-10 21:00:00	156
2019-04-10 22:00:00	127
2019-04-10 22:00:00	127
2019-04-10 23:00:00	55
2019-04-10 23:00:00	55
2019-04-11 00:00:00	46
2019-04-11 00:00:00	46
2019-04-11 01:00:00	26
2019-04-11 01:00:00	26
2019-04-11 02:00:00	17
2019-04-11 02:00:00	17
2019-04-11 03:00:00	16
2019-04-11 03:00:00	16
2019-04-11 04:00:00	7
2019-04-11 04:00:00	7
2019-04-11 05:00:00	16
2019-04-11 05:00:00	16
2019-04-11 06:00:00	289
2019-04-11 06:00:00	289
2019-04-11 07:00:00	325
2019-04-11 07:00:00	325
2019-04-11 08:00:00	364
2019-04-11 08:00:00	364
2019-04-11 09:00:00	460
2019-04-11 09:00:00	460
2019-04-11 10:00:00	387
2019-04-11 10:00:00	387
2019-04-11 11:00:00	378
2019-04-11 11:00:00	378
2019-04-11 12:00:00	379
2019-04-11 12:00:00	379
2019-04-11 13:00:00	386
2019-04-11 13:00:00	386
2019-04-11 14:00:00	369
2019-04-11 14:00:00	369
2019-04-11 15:00:00	397
2019-04-11 15:00:00	397
2019-04-11 16:00:00	352
2019-04-11 16:00:00	352
2019-04-11 17:00:00	405
2019-04-11 17:00:00	405
2019-04-11 18:00:00	330
2019-04-11 18:00:00	330
2019-04-11 19:00:00	347
2019-04-11 19:00:00	347
2019-04-11 20:00:00	242
2019-04-11 20:00:00	242
2019-04-11 21:00:00	133
2019-04-11 21:00:00	133
2019-04-11 22:00:00	130
2019-04-11 22:00:00	130
2019-04-11 23:00:00	62
2019-04-11 23:00:00	62
2019-04-12 00:00:00	36
2019-04-12 00:00:00	36
2019-04-12 01:00:00	33
2019-04-12 01:00:00	33
2019-04-12 02:00:00	21
2019-04-12 02:00:00	21
2019-04-12 03:00:00	19
2019-04-12 03:00:00	19
2019-04-12 04:00:00	24
2019-04-12 04:00:00	24
2019-04-12 05:00:00	30
2019-04-12 05:00:00	30
2019-04-12 06:00:00	273
2019-04-12 06:00:00	273
2019-04-12 07:00:00	323
2019-04-12 07:00:00	323
2019-04-12 08:00:00	366
2019-04-12 08:00:00	366
2019-04-12 09:00:00	423
2019-04-12 09:00:00	423
2019-04-12 10:00:00	372
2019-04-12 10:00:00	372
2019-04-12 11:00:00	501
2019-04-12 11:00:00	501
2019-04-12 12:00:00	472
2019-04-12 12:00:00	472
2019-04-12 13:00:00	418
2019-04-12 13:00:00	418
2019-04-12 14:00:00	380
2019-04-12 14:00:00	380
2019-04-12 15:00:00	376
2019-04-12 15:00:00	376
2019-04-12 16:00:00	372
2019-04-12 16:00:00	372
2019-04-12 17:00:00	341
2019-04-12 17:00:00	341
2019-04-12 18:00:00	333
2019-04-12 18:00:00	333
2019-04-12 19:00:00	308
2019-04-12 19:00:00	308
2019-04-12 20:00:00	239
2019-04-12 20:00:00	239
2019-04-12 21:00:00	192
2019-04-12 21:00:00	192
2019-04-12 22:00:00	170
2019-04-12 22:00:00	170
2019-04-12 23:00:00	133
2019-04-12 23:00:00	133
2019-04-13 00:00:00	89
2019-04-13 00:00:00	89
2019-04-13 01:00:00	52
2019-04-13 01:00:00	52
2019-04-13 02:00:00	56
2019-04-13 02:00:00	56
2019-04-13 03:00:00	34
2019-04-13 03:00:00	34
2019-04-13 04:00:00	60
2019-04-13 04:00:00	60
2019-04-13 05:00:00	44
2019-04-13 05:00:00	44
2019-04-13 06:00:00	36
2019-04-13 06:00:00	36
2019-04-13 07:00:00	109
2019-04-13 07:00:00	109
2019-04-13 08:00:00	166
2019-04-13 08:00:00	166
2019-04-13 09:00:00	237
2019-04-13 09:00:00	237
2019-04-13 10:00:00	252
2019-04-13 10:00:00	252
2019-04-13 11:00:00	330
2019-04-13 11:00:00	330
2019-04-13 12:00:00	321
2019-04-13 12:00:00	321
2019-04-13 13:00:00	300
2019-04-13 13:00:00	300
2019-04-13 14:00:00	231
2019-04-13 14:00:00	231
2019-04-13 15:00:00	280
2019-04-13 15:00:00	280
2019-04-13 16:00:00	272
2019-04-13 16:00:00	272
2019-04-13 17:00:00	285
2019-04-13 17:00:00	285
2019-04-13 18:00:00	265
2019-04-13 18:00:00	265
2019-04-13 19:00:00	300
2019-04-13 19:00:00	300
2019-04-13 20:00:00	294
2019-04-13 20:00:00	294
2019-04-13 21:00:00	338
2019-04-13 21:00:00	338
2019-04-13 22:00:00	211
2019-04-13 22:00:00	211
2019-04-13 23:00:00	173
2019-04-13 23:00:00	173
2019-04-14 00:00:00	318
2019-04-14 00:00:00	318
2019-04-14 01:00:00	97
2019-04-14 01:00:00	97
2019-04-14 02:00:00	63
2019-04-14 02:00:00	63
2019-04-14 03:00:00	53
2019-04-14 03:00:00	53
2019-04-14 04:00:00	68
2019-04-14 04:00:00	68
2019-04-14 05:00:00	32
2019-04-14 05:00:00	32
2019-04-14 06:00:00	17
2019-04-14 06:00:00	17
2019-04-14 07:00:00	52
2019-04-14 07:00:00	52
2019-04-14 08:00:00	73
2019-04-14 08:00:00	73
2019-04-14 09:00:00	108
2019-04-14 09:00:00	108
2019-04-14 10:00:00	150
2019-04-14 10:00:00	150
2019-04-14 11:00:00	172
2019-04-14 11:00:00	172
2019-04-14 12:00:00	247
2019-04-14 12:00:00	247
2019-04-14 13:00:00	257
2019-04-14 13:00:00	257
2019-04-14 14:00:00	240
2019-04-14 14:00:00	240
2019-04-14 15:00:00	246
2019-04-14 15:00:00	246
2019-04-14 16:00:00	205
2019-04-14 16:00:00	205
2019-04-14 17:00:00	205
2019-04-14 17:00:00	205
2019-04-14 18:00:00	221
2019-04-14 18:00:00	221
2019-04-14 19:00:00	189
2019-04-14 19:00:00	189
2019-04-14 20:00:00	147
2019-04-14 20:00:00	147
2019-04-14 21:00:00	97
2019-04-14 21:00:00	97
2019-04-14 22:00:00	57
2019-04-14 22:00:00	57
2019-04-14 23:00:00	61
2019-04-14 23:00:00	61
2019-04-15 00:00:00	24
2019-04-15 00:00:00	24
2019-04-15 01:00:00	11
2019-04-15 01:00:00	11
2019-04-15 02:00:00	9
2019-04-15 02:00:00	9
2019-04-15 03:00:00	6
2019-04-15 03:00:00	6
2019-04-15 04:00:00	7
2019-04-15 04:00:00	7
2019-04-15 05:00:00	16
2019-04-15 05:00:00	16
2019-04-15 06:00:00	255
2019-04-15 06:00:00	255
2019-04-15 07:00:00	331
2019-04-15 07:00:00	331
2019-04-15 08:00:00	324
2019-04-15 08:00:00	324
2019-04-15 09:00:00	409
2019-04-15 09:00:00	409
2019-04-15 10:00:00	313
2019-04-15 10:00:00	313
2019-04-15 11:00:00	338
2019-04-15 11:00:00	338
2019-04-15 12:00:00	366
2019-04-15 12:00:00	366
2019-04-15 13:00:00	383
2019-04-15 13:00:00	383
2019-04-15 14:00:00	362
2019-04-15 14:00:00	362
2019-04-15 15:00:00	342
2019-04-15 15:00:00	342
2019-04-15 16:00:00	367
2019-04-15 16:00:00	367
2019-04-15 17:00:00	353
2019-04-15 17:00:00	353
2019-04-15 18:00:00	312
2019-04-15 18:00:00	312
2019-04-15 19:00:00	248
2019-04-15 19:00:00	248
2019-04-15 20:00:00	175
2019-04-15 20:00:00	175
2019-04-15 21:00:00	126
2019-04-15 21:00:00	126
2019-04-15 22:00:00	118
2019-04-15 22:00:00	118
2019-04-15 23:00:00	33
2019-04-15 23:00:00	33
2019-04-16 00:00:00	11
2019-04-16 00:00:00	11
2019-04-16 01:00:00	5
2019-04-16 01:00:00	5
2019-04-16 02:00:00	6
2019-04-16 02:00:00	6
2019-04-16 03:00:00	5
2019-04-16 03:00:00	5
2019-04-16 04:00:00	9
2019-04-16 04:00:00	9
2019-04-16 05:00:00	13
2019-04-16 05:00:00	13
2019-04-16 06:00:00	272
2019-04-16 06:00:00	272
2019-04-16 07:00:00	306
2019-04-16 07:00:00	306
2019-04-16 08:00:00	353
2019-04-16 08:00:00	353
2019-04-16 09:00:00	410
2019-04-16 09:00:00	410
2019-04-16 10:00:00	398
2019-04-16 10:00:00	398
2019-04-16 11:00:00	351
2019-04-16 11:00:00	351
2019-04-16 12:00:00	380
2019-04-16 12:00:00	380
2019-04-16 13:00:00	384
2019-04-16 13:00:00	384
2019-04-16 14:00:00	359
2019-04-16 14:00:00	359
2019-04-16 15:00:00	402
2019-04-16 15:00:00	402
2019-04-16 16:00:00	352
2019-04-16 16:00:00	352
2019-04-16 17:00:00	406
2019-04-16 17:00:00	406
2019-04-16 18:00:00	323
2019-04-16 18:00:00	323
2019-04-16 19:00:00	309
2019-04-16 19:00:00	309
2019-04-16 20:00:00	218
2019-04-16 20:00:00	218
2019-04-16 21:00:00	155
2019-04-16 21:00:00	155
2019-04-16 22:00:00	126
2019-04-16 22:00:00	126
2019-04-16 23:00:00	65
2019-04-16 23:00:00	65
2019-04-17 00:00:00	35
2019-04-17 00:00:00	35
2019-04-17 01:00:00	11
2019-04-17 01:00:00	11
2019-04-17 02:00:00	1
2019-04-17 02:00:00	1
2019-04-17 03:00:00	5
2019-04-17 03:00:00	5
2019-04-17 04:00:00	8
2019-04-17 04:00:00	8
2019-04-17 05:00:00	14
2019-04-17 05:00:00	14
2019-04-17 06:00:00	256
2019-04-17 06:00:00	256
2019-04-17 07:00:00	303
2019-04-17 07:00:00	303
2019-04-17 08:00:00	331
2019-04-17 08:00:00	331
2019-04-17 09:00:00	409
2019-04-17 09:00:00	409
2019-04-17 10:00:00	414
2019-04-17 10:00:00	414
2019-04-17 11:00:00	375
2019-04-17 11:00:00	375
2019-04-17 12:00:00	414
2019-04-17 12:00:00	414
2019-04-17 13:00:00	368
2019-04-17 13:00:00	368
2019-04-17 14:00:00	365
2019-04-17 14:00:00	365
2019-04-17 15:00:00	383
2019-04-17 15:00:00	383
2019-04-17 16:00:00	11
2019-04-17 16:00:00	11
2019-04-17 17:00:00	0
2019-04-17 17:00:00	0
2019-04-17 18:00:00	0
2019-04-17 18:00:00	0
2019-04-17 19:00:00	0
2019-04-17 19:00:00	0
2019-04-17 20:00:00	0
2019-04-17 20:00:00	0
2019-04-17 21:00:00	0
2019-04-17 21:00:00	0
2019-04-17 22:00:00	0
2019-04-17 22:00:00	0
2019-04-17 23:00:00	0
2019-04-17 23:00:00	0
2019-04-18 00:00:00	0
2019-04-18 00:00:00	0
2019-04-18 01:00:00	1688
2019-04-18 01:00:00	1688
2019-04-18 02:00:00	18
2019-04-18 02:00:00	18
2019-04-18 03:00:00	21
2019-04-18 03:00:00	21
2019-04-18 04:00:00	17
2019-04-18 04:00:00	17
2019-04-18 05:00:00	18
2019-04-18 05:00:00	18
2019-04-18 06:00:00	67
2019-04-18 06:00:00	67
2019-04-18 07:00:00	186
2019-04-18 07:00:00	186
2019-04-18 08:00:00	286
2019-04-18 08:00:00	286
2019-04-18 09:00:00	388
2019-04-18 09:00:00	388
2019-04-18 10:00:00	409
2019-04-18 10:00:00	409
2019-04-18 11:00:00	354
2019-04-18 11:00:00	354
2019-04-18 12:00:00	342
2019-04-18 12:00:00	342
2019-04-18 13:00:00	356
2019-04-18 13:00:00	356
2019-04-18 14:00:00	371
2019-04-18 14:00:00	371
2019-04-18 15:00:00	336
2019-04-18 15:00:00	336
2019-04-18 16:00:00	373
2019-04-18 16:00:00	373
2019-04-18 17:00:00	360
2019-04-18 17:00:00	360
2019-04-18 18:00:00	297
2019-04-18 18:00:00	297
2019-04-18 19:00:00	277
2019-04-18 19:00:00	277
2019-04-18 20:00:00	211
2019-04-18 20:00:00	211
2019-04-18 21:00:00	154
2019-04-18 21:00:00	154
2019-04-18 22:00:00	134
2019-04-18 22:00:00	134
2019-04-18 23:00:00	116
2019-04-18 23:00:00	116
2019-04-19 00:00:00	75
2019-04-19 00:00:00	75
2019-04-19 01:00:00	58
2019-04-19 01:00:00	58
2019-04-19 02:00:00	55
2019-04-19 02:00:00	55
2019-04-19 03:00:00	58
2019-04-19 03:00:00	58
2019-04-19 04:00:00	60
2019-04-19 04:00:00	60
2019-04-19 05:00:00	47
2019-04-19 05:00:00	47
2019-04-19 06:00:00	34
2019-04-19 06:00:00	34
2019-04-19 07:00:00	38
2019-04-19 07:00:00	38
2019-04-19 08:00:00	42
2019-04-19 08:00:00	42
2019-04-19 09:00:00	83
2019-04-19 09:00:00	83
2019-04-19 10:00:00	102
2019-04-19 10:00:00	102
2019-04-19 11:00:00	123
2019-04-19 11:00:00	123
2019-04-19 12:00:00	140
2019-04-19 12:00:00	140
2019-04-19 13:00:00	129
2019-04-19 13:00:00	129
2019-04-19 14:00:00	124
2019-04-19 14:00:00	124
2019-04-19 15:00:00	131
2019-04-19 15:00:00	131
2019-04-19 16:00:00	136
2019-04-19 16:00:00	136
2019-04-19 17:00:00	118
2019-04-19 17:00:00	118
2019-04-19 18:00:00	120
2019-04-19 18:00:00	120
2019-04-19 19:00:00	132
2019-04-19 19:00:00	132
2019-04-19 20:00:00	119
2019-04-19 20:00:00	119
2019-04-19 21:00:00	87
2019-04-19 21:00:00	87
2019-04-19 22:00:00	70
2019-04-19 22:00:00	70
2019-04-19 23:00:00	71
2019-04-19 23:00:00	71
2019-04-20 00:00:00	65
2019-04-20 00:00:00	65
2019-04-20 01:00:00	32
2019-04-20 01:00:00	32
2019-04-20 02:00:00	41
2019-04-20 02:00:00	41
2019-04-20 03:00:00	31
2019-04-20 03:00:00	31
2019-04-20 04:00:00	40
2019-04-20 04:00:00	40
2019-04-20 05:00:00	21
2019-04-20 05:00:00	21
2019-04-20 06:00:00	25
2019-04-20 06:00:00	25
2019-04-20 07:00:00	43
2019-04-20 07:00:00	43
2019-04-20 08:00:00	92
2019-04-20 08:00:00	92
2019-04-20 09:00:00	108
2019-04-20 09:00:00	108
2019-04-20 10:00:00	144
2019-04-20 10:00:00	144
2019-04-20 11:00:00	247
2019-04-20 11:00:00	247
2019-04-20 12:00:00	265
2019-04-20 12:00:00	265
2019-04-20 13:00:00	163
2019-04-20 13:00:00	163
2019-04-20 14:00:00	205
2019-04-20 14:00:00	205
2019-04-20 15:00:00	227
2019-04-20 15:00:00	227
2019-04-20 16:00:00	171
2019-04-20 16:00:00	171
2019-04-20 17:00:00	134
2019-04-20 17:00:00	134
2019-04-20 18:00:00	133
2019-04-20 18:00:00	133
2019-04-20 19:00:00	186
2019-04-20 19:00:00	186
2019-04-20 20:00:00	140
2019-04-20 20:00:00	140
2019-04-20 21:00:00	113
2019-04-20 21:00:00	113
2019-04-20 22:00:00	98
2019-04-20 22:00:00	98
2019-04-20 23:00:00	74
2019-04-20 23:00:00	74
2019-04-21 00:00:00	70
2019-04-21 00:00:00	70
2019-04-21 01:00:00	53
2019-04-21 01:00:00	53
2019-04-21 02:00:00	32
2019-04-21 02:00:00	32
2019-04-21 03:00:00	42
2019-04-21 03:00:00	42
2019-04-21 04:00:00	31
2019-04-21 04:00:00	31
2019-04-21 05:00:00	30
2019-04-21 05:00:00	30
2019-04-21 06:00:00	24
2019-04-21 06:00:00	24
2019-04-21 07:00:00	21
2019-04-21 07:00:00	21
2019-04-21 08:00:00	52
2019-04-21 08:00:00	52
2019-04-21 09:00:00	87
2019-04-21 09:00:00	87
2019-04-21 10:00:00	105
2019-04-21 10:00:00	105
2019-04-21 11:00:00	134
2019-04-21 11:00:00	134
2019-04-21 12:00:00	172
2019-04-21 12:00:00	172
2019-04-21 13:00:00	200
2019-04-21 13:00:00	200
2019-04-21 14:00:00	149
2019-04-21 14:00:00	149
2019-04-21 15:00:00	218
2019-04-21 15:00:00	218
2019-04-21 16:00:00	311
2019-04-21 16:00:00	311
2019-04-21 17:00:00	256
2019-04-21 17:00:00	256
2019-04-21 18:00:00	193
2019-04-21 18:00:00	193
2019-04-21 19:00:00	223
2019-04-21 19:00:00	223
2019-04-21 20:00:00	160
2019-04-21 20:00:00	160
2019-04-21 21:00:00	84
2019-04-21 21:00:00	84
2019-04-21 22:00:00	53
2019-04-21 22:00:00	53
2019-04-21 23:00:00	43
2019-04-21 23:00:00	43
2019-04-22 00:00:00	21
2019-04-22 00:00:00	21
2019-04-22 01:00:00	10
2019-04-22 01:00:00	10
2019-04-22 02:00:00	6
2019-04-22 02:00:00	6
2019-04-22 03:00:00	6
2019-04-22 03:00:00	6
2019-04-22 04:00:00	6
2019-04-22 04:00:00	6
2019-04-22 05:00:00	15
2019-04-22 05:00:00	15
2019-04-22 06:00:00	265
2019-04-22 06:00:00	265
2019-04-22 07:00:00	328
2019-04-22 07:00:00	328
2019-04-22 08:00:00	329
2019-04-22 08:00:00	329
2019-04-22 09:00:00	397
2019-04-22 09:00:00	397
2019-04-22 10:00:00	327
2019-04-22 10:00:00	327
2019-04-22 11:00:00	355
2019-04-22 11:00:00	355
2019-04-22 12:00:00	404
2019-04-22 12:00:00	404
2019-04-22 13:00:00	381
2019-04-22 13:00:00	381
2019-04-22 14:00:00	327
2019-04-22 14:00:00	327
2019-04-22 15:00:00	329
2019-04-22 15:00:00	329
2019-04-22 16:00:00	349
2019-04-22 16:00:00	349
2019-04-22 17:00:00	376
2019-04-22 17:00:00	376
2019-04-22 18:00:00	364
2019-04-22 18:00:00	364
2019-04-22 19:00:00	326
2019-04-22 19:00:00	326
2019-04-22 20:00:00	210
2019-04-22 20:00:00	210
2019-04-22 21:00:00	118
2019-04-22 21:00:00	118
2019-04-22 22:00:00	116
2019-04-22 22:00:00	116
2019-04-22 23:00:00	39
2019-04-22 23:00:00	39
2019-04-23 00:00:00	28
2019-04-23 00:00:00	28
2019-04-23 01:00:00	19
2019-04-23 01:00:00	19
2019-04-23 02:00:00	7
2019-04-23 02:00:00	7
2019-04-23 03:00:00	3
2019-04-23 03:00:00	3
2019-04-23 04:00:00	6
2019-04-23 04:00:00	6
2019-04-23 05:00:00	14
2019-04-23 05:00:00	14
2019-04-23 06:00:00	281
2019-04-23 06:00:00	281
2019-04-23 07:00:00	334
2019-04-23 07:00:00	334
2019-04-23 08:00:00	373
2019-04-23 08:00:00	373
2019-04-23 09:00:00	418
2019-04-23 09:00:00	418
2019-04-23 10:00:00	400
2019-04-23 10:00:00	400
2019-04-23 11:00:00	362
2019-04-23 11:00:00	362
2019-04-23 12:00:00	403
2019-04-23 12:00:00	403
2019-04-23 13:00:00	381
2019-04-23 13:00:00	381
2019-04-23 14:00:00	362
2019-04-23 14:00:00	362
2019-04-23 15:00:00	364
2019-04-23 15:00:00	364
2019-04-23 16:00:00	374
2019-04-23 16:00:00	374
2019-04-23 17:00:00	347
2019-04-23 17:00:00	347
2019-04-23 18:00:00	349
2019-04-23 18:00:00	349
2019-04-23 19:00:00	300
2019-04-23 19:00:00	300
2019-04-23 20:00:00	182
2019-04-23 20:00:00	182
2019-04-23 21:00:00	133
2019-04-23 21:00:00	133
2019-04-23 22:00:00	110
2019-04-23 22:00:00	110
2019-04-23 23:00:00	54
2019-04-23 23:00:00	54
2019-04-24 00:00:00	42
2019-04-24 00:00:00	42
2019-04-24 01:00:00	5
2019-04-24 01:00:00	5
2019-04-24 02:00:00	4
2019-04-24 02:00:00	4
2019-04-24 03:00:00	5
2019-04-24 03:00:00	5
2019-04-24 04:00:00	7
2019-04-24 04:00:00	7
2019-04-24 05:00:00	13
2019-04-24 05:00:00	13
2019-04-24 06:00:00	282
2019-04-24 06:00:00	282
2019-04-24 07:00:00	308
2019-04-24 07:00:00	308
2019-04-24 08:00:00	403
2019-04-24 08:00:00	403
2019-04-24 09:00:00	406
2019-04-24 09:00:00	406
2019-04-24 10:00:00	381
2019-04-24 10:00:00	381
2019-04-24 11:00:00	342
2019-04-24 11:00:00	342
2019-04-24 12:00:00	395
2019-04-24 12:00:00	395
2019-04-24 13:00:00	348
2019-04-24 13:00:00	348
2019-04-24 14:00:00	328
2019-04-24 14:00:00	328
2019-04-24 15:00:00	392
2019-04-24 15:00:00	392
2019-04-24 16:00:00	404
2019-04-24 16:00:00	404
2019-04-24 17:00:00	377
2019-04-24 17:00:00	377
2019-04-24 18:00:00	323
2019-04-24 18:00:00	323
2019-04-24 19:00:00	306
2019-04-24 19:00:00	306
2019-04-24 20:00:00	201
2019-04-24 20:00:00	201
2019-04-24 21:00:00	163
2019-04-24 21:00:00	163
2019-04-24 22:00:00	152
2019-04-24 22:00:00	152
2019-04-24 23:00:00	74
2019-04-24 23:00:00	74
2019-04-25 00:00:00	28
2019-04-25 00:00:00	28
2019-04-25 01:00:00	22
2019-04-25 01:00:00	22
2019-04-25 02:00:00	17
2019-04-25 02:00:00	17
2019-04-25 03:00:00	55
2019-04-25 03:00:00	55
2019-04-25 04:00:00	16
2019-04-25 04:00:00	16
2019-04-25 05:00:00	22
2019-04-25 05:00:00	22
2019-04-25 06:00:00	278
2019-04-25 06:00:00	278
2019-04-25 07:00:00	294
2019-04-25 07:00:00	294
2019-04-25 08:00:00	342
2019-04-25 08:00:00	342
2019-04-25 09:00:00	456
2019-04-25 09:00:00	456
2019-04-25 10:00:00	363
2019-04-25 10:00:00	363
2019-04-25 11:00:00	362
2019-04-25 11:00:00	362
2019-04-25 12:00:00	369
2019-04-25 12:00:00	369
2019-04-25 13:00:00	376
2019-04-25 13:00:00	376
2019-04-25 14:00:00	409
2019-04-25 14:00:00	409
2019-04-25 15:00:00	379
2019-04-25 15:00:00	379
2019-04-25 16:00:00	355
2019-04-25 16:00:00	355
2019-04-25 17:00:00	388
2019-04-25 17:00:00	388
2019-04-25 18:00:00	353
2019-04-25 18:00:00	353
2019-04-25 19:00:00	362
2019-04-25 19:00:00	362
2019-04-25 20:00:00	253
2019-04-25 20:00:00	253
2019-04-25 21:00:00	185
2019-04-25 21:00:00	185
2019-04-25 22:00:00	161
2019-04-25 22:00:00	161
2019-04-25 23:00:00	100
2019-04-25 23:00:00	100
2019-04-26 00:00:00	63
2019-04-26 00:00:00	63
2019-04-26 01:00:00	29
2019-04-26 01:00:00	29
2019-04-26 02:00:00	35
2019-04-26 02:00:00	35
2019-04-26 03:00:00	29
2019-04-26 03:00:00	29
2019-04-26 04:00:00	23
2019-04-26 04:00:00	23
2019-04-26 05:00:00	28
2019-04-26 05:00:00	28
2019-04-26 06:00:00	282
2019-04-26 06:00:00	282
2019-04-26 07:00:00	327
2019-04-26 07:00:00	327
2019-04-26 08:00:00	357
2019-04-26 08:00:00	357
2019-04-26 09:00:00	447
2019-04-26 09:00:00	447
2019-04-26 10:00:00	425
2019-04-26 10:00:00	425
2019-04-26 11:00:00	378
2019-04-26 11:00:00	378
2019-04-26 12:00:00	393
2019-04-26 12:00:00	393
2019-04-26 13:00:00	373
2019-04-26 13:00:00	373
2019-04-26 14:00:00	390
2019-04-26 14:00:00	390
2019-04-26 15:00:00	406
2019-04-26 15:00:00	406
2019-04-26 16:00:00	372
2019-04-26 16:00:00	372
2019-04-26 17:00:00	361
2019-04-26 17:00:00	361
2019-04-26 18:00:00	335
2019-04-26 18:00:00	335
2019-04-26 19:00:00	313
2019-04-26 19:00:00	313
2019-04-26 20:00:00	246
2019-04-26 20:00:00	246
2019-04-26 21:00:00	190
2019-04-26 21:00:00	190
2019-04-26 22:00:00	197
2019-04-26 22:00:00	197
2019-04-26 23:00:00	124
2019-04-26 23:00:00	124
2019-04-27 00:00:00	94
2019-04-27 00:00:00	94
2019-04-27 01:00:00	70
2019-04-27 01:00:00	70
2019-04-27 02:00:00	45
2019-04-27 02:00:00	45
2019-04-27 03:00:00	43
2019-04-27 03:00:00	43
2019-04-27 04:00:00	33
2019-04-27 04:00:00	33
2019-04-27 05:00:00	35
2019-04-27 05:00:00	35
2019-04-27 06:00:00	27
2019-04-27 06:00:00	27
2019-04-27 07:00:00	113
2019-04-27 07:00:00	113
2019-04-27 08:00:00	170
2019-04-27 08:00:00	170
2019-04-27 09:00:00	242
2019-04-27 09:00:00	242
2019-04-27 10:00:00	287
2019-04-27 10:00:00	287
2019-04-27 11:00:00	345
2019-04-27 11:00:00	345
2019-04-27 12:00:00	344
2019-04-27 12:00:00	344
2019-04-27 13:00:00	313
2019-04-27 13:00:00	313
2019-04-27 14:00:00	283
2019-04-27 14:00:00	283
2019-04-27 15:00:00	272
2019-04-27 15:00:00	272
2019-04-27 16:00:00	286
2019-04-27 16:00:00	286
2019-04-27 17:00:00	310
2019-04-27 17:00:00	310
2019-04-27 18:00:00	312
2019-04-27 18:00:00	312
2019-04-27 19:00:00	278
2019-04-27 19:00:00	278
2019-04-27 20:00:00	308
2019-04-27 20:00:00	308
2019-04-27 21:00:00	287
2019-04-27 21:00:00	287
2019-04-27 22:00:00	193
2019-04-27 22:00:00	193
2019-04-27 23:00:00	205
2019-04-27 23:00:00	205
2019-04-28 00:00:00	167
2019-04-28 00:00:00	167
2019-04-28 01:00:00	146
2019-04-28 01:00:00	146
2019-04-28 02:00:00	154
2019-04-28 02:00:00	154
2019-04-28 03:00:00	87
2019-04-28 03:00:00	87
2019-04-28 04:00:00	53
2019-04-28 04:00:00	53
2019-04-28 05:00:00	35
2019-04-28 05:00:00	35
2019-04-28 06:00:00	35
2019-04-28 06:00:00	35
2019-04-28 07:00:00	44
2019-04-28 07:00:00	44
2019-04-28 08:00:00	70
2019-04-28 08:00:00	70
2019-04-28 09:00:00	85
2019-04-28 09:00:00	85
2019-04-28 10:00:00	138
2019-04-28 10:00:00	138
2019-04-28 11:00:00	172
2019-04-28 11:00:00	172
2019-04-28 12:00:00	272
2019-04-28 12:00:00	272
2019-04-28 13:00:00	286
2019-04-28 13:00:00	286
2019-04-28 14:00:00	212
2019-04-28 14:00:00	212
2019-04-28 15:00:00	230
2019-04-28 15:00:00	230
2019-04-28 16:00:00	277
2019-04-28 16:00:00	277
2019-04-28 17:00:00	281
2019-04-28 17:00:00	281
2019-04-28 18:00:00	287
2019-04-28 18:00:00	287
2019-04-28 19:00:00	220
2019-04-28 19:00:00	220
2019-04-28 20:00:00	185
2019-04-28 20:00:00	185
2019-04-28 21:00:00	100
2019-04-28 21:00:00	100
2019-04-28 22:00:00	53
2019-04-28 22:00:00	53
2019-04-28 23:00:00	71
2019-04-28 23:00:00	71
2019-04-29 00:00:00	59
2019-04-29 00:00:00	59
2019-04-29 01:00:00	12
2019-04-29 01:00:00	12
2019-04-29 02:00:00	5
2019-04-29 02:00:00	5
2019-04-29 03:00:00	6
2019-04-29 03:00:00	6
2019-04-29 04:00:00	5
2019-04-29 04:00:00	5
2019-04-29 05:00:00	16
2019-04-29 05:00:00	16
2019-04-29 06:00:00	271
2019-04-29 06:00:00	271
2019-04-29 07:00:00	335
2019-04-29 07:00:00	335
2019-04-29 08:00:00	367
2019-04-29 08:00:00	367
2019-04-29 09:00:00	372
2019-04-29 09:00:00	372
2019-04-29 10:00:00	319
2019-04-29 10:00:00	319
2019-04-29 11:00:00	391
2019-04-29 11:00:00	391
2019-04-29 12:00:00	357
2019-04-29 12:00:00	357
2019-04-29 13:00:00	381
2019-04-29 13:00:00	381
2019-04-29 14:00:00	355
2019-04-29 14:00:00	355
2019-04-29 15:00:00	349
2019-04-29 15:00:00	349
2019-04-29 16:00:00	376
2019-04-29 16:00:00	376
2019-04-29 17:00:00	383
2019-04-29 17:00:00	383
2019-04-29 18:00:00	348
2019-04-29 18:00:00	348
2019-04-29 19:00:00	275
2019-04-29 19:00:00	275
2019-04-29 20:00:00	187
2019-04-29 20:00:00	187
2019-04-29 21:00:00	155
2019-04-29 21:00:00	155
2019-04-29 22:00:00	106
2019-04-29 22:00:00	106
2019-04-29 23:00:00	31
2019-04-29 23:00:00	31
2019-04-30 00:00:00	19
2019-04-30 00:00:00	19
2019-04-30 01:00:00	14
2019-04-30 01:00:00	14
2019-04-30 02:00:00	10
2019-04-30 02:00:00	10
2019-04-30 03:00:00	8
2019-04-30 03:00:00	8
2019-04-30 04:00:00	5
2019-04-30 04:00:00	5
2019-04-30 05:00:00	17
2019-04-30 05:00:00	17
2019-04-30 06:00:00	296
2019-04-30 06:00:00	296
2019-04-30 07:00:00	344
2019-04-30 07:00:00	344
2019-04-30 08:00:00	360
2019-04-30 08:00:00	360
2019-04-30 09:00:00	490
2019-04-30 09:00:00	490
2019-04-30 10:00:00	361
2019-04-30 10:00:00	361
2019-04-30 11:00:00	364
2019-04-30 11:00:00	364
2019-04-30 12:00:00	394
2019-04-30 12:00:00	394
2019-04-30 13:00:00	396
2019-04-30 13:00:00	396
2019-04-30 14:00:00	316
2019-04-30 14:00:00	316
2019-04-30 15:00:00	368
2019-04-30 15:00:00	368
2019-04-30 16:00:00	399
2019-04-30 16:00:00	399
2019-04-30 17:00:00	361
2019-04-30 17:00:00	361
2019-04-30 18:00:00	355
2019-04-30 18:00:00	355
2019-04-30 19:00:00	361
2019-04-30 19:00:00	361
2019-04-30 20:00:00	273
2019-04-30 20:00:00	273
2019-04-30 21:00:00	222
2019-04-30 21:00:00	222
2019-04-30 22:00:00	182
2019-04-30 22:00:00	182
2019-04-30 23:00:00	138
2019-04-30 23:00:00	138
2019-05-01 00:00:00	104
2019-05-01 00:00:00	104

## Sheet: Master_09 rmy16 dt04
916	Passatempo / Montes Claros ( Major Lopes / Montes Claros )
2019-04-01 00:00:00	9
2019-04-01 00:00:00	9
2019-04-01 01:00:00	7
2019-04-01 01:00:00	7
2019-04-01 02:00:00	4
2019-04-01 02:00:00	4
2019-04-01 03:00:00	4
2019-04-01 03:00:00	4
2019-04-01 04:00:00	6
2019-04-01 04:00:00	6
2019-04-01 05:00:00	7
2019-04-01 05:00:00	7
2019-04-01 06:00:00	140
2019-04-01 06:00:00	140
2019-04-01 07:00:00	151
2019-04-01 07:00:00	151
2019-04-01 08:00:00	194
2019-04-01 08:00:00	194
2019-04-01 09:00:00	236
2019-04-01 09:00:00	236
2019-04-01 10:00:00	200
2019-04-01 10:00:00	200
2019-04-01 11:00:00	189
2019-04-01 11:00:00	189
2019-04-01 12:00:00	201
2019-04-01 12:00:00	201
2019-04-01 13:00:00	224
2019-04-01 13:00:00	224
2019-04-01 14:00:00	200
2019-04-01 14:00:00	200
2019-04-01 15:00:00	188
2019-04-01 15:00:00	188
2019-04-01 16:00:00	207
2019-04-01 16:00:00	207
2019-04-01 17:00:00	182
2019-04-01 17:00:00	182
2019-04-01 18:00:00	186
2019-04-01 18:00:00	186
2019-04-01 19:00:00	162
2019-04-01 19:00:00	162
2019-04-01 20:00:00	106
2019-04-01 20:00:00	106
2019-04-01 21:00:00	68
2019-04-01 21:00:00	68
2019-04-01 22:00:00	93
2019-04-01 22:00:00	93
2019-04-01 23:00:00	55
2019-04-01 23:00:00	55
2019-04-02 00:00:00	12
2019-04-02 00:00:00	12
2019-04-02 01:00:00	7
2019-04-02 01:00:00	7
2019-04-02 02:00:00	3
2019-04-02 02:00:00	3
2019-04-02 03:00:00	2
2019-04-02 03:00:00	2
2019-04-02 04:00:00	4
2019-04-02 04:00:00	4
2019-04-02 05:00:00	10
2019-04-02 05:00:00	10
2019-04-02 06:00:00	102
2019-04-02 06:00:00	102
2019-04-02 07:00:00	122
2019-04-02 07:00:00	122
2019-04-02 08:00:00	187
2019-04-02 08:00:00	187
2019-04-02 09:00:00	227
2019-04-02 09:00:00	227
2019-04-02 10:00:00	186
2019-04-02 10:00:00	186
2019-04-02 11:00:00	153
2019-04-02 11:00:00	153
2019-04-02 12:00:00	242
2019-04-02 12:00:00	242
2019-04-02 13:00:00	237
2019-04-02 13:00:00	237
2019-04-02 14:00:00	211
2019-04-02 14:00:00	211
2019-04-02 15:00:00	185
2019-04-02 15:00:00	185
2019-04-02 16:00:00	197
2019-04-02 16:00:00	197
2019-04-02 17:00:00	221
2019-04-02 17:00:00	221
2019-04-02 18:00:00	220
2019-04-02 18:00:00	220
2019-04-02 19:00:00	194
2019-04-02 19:00:00	194
2019-04-02 20:00:00	139
2019-04-02 20:00:00	139
2019-04-02 21:00:00	79
2019-04-02 21:00:00	79
2019-04-02 22:00:00	87
2019-04-02 22:00:00	87
2019-04-02 23:00:00	47
2019-04-02 23:00:00	47
2019-04-03 00:00:00	18
2019-04-03 00:00:00	18
2019-04-03 01:00:00	8
2019-04-03 01:00:00	8
2019-04-03 02:00:00	2
2019-04-03 02:00:00	2
2019-04-03 03:00:00	5
2019-04-03 03:00:00	5
2019-04-03 04:00:00	0
2019-04-03 04:00:00	0
2019-04-03 05:00:00	14
2019-04-03 05:00:00	14
2019-04-03 06:00:00	134
2019-04-03 06:00:00	134
2019-04-03 07:00:00	153
2019-04-03 07:00:00	153
2019-04-03 08:00:00	212
2019-04-03 08:00:00	212
2019-04-03 09:00:00	235
2019-04-03 09:00:00	235
2019-04-03 10:00:00	162
2019-04-03 10:00:00	162
2019-04-03 11:00:00	195
2019-04-03 11:00:00	195
2019-04-03 12:00:00	257
2019-04-03 12:00:00	257
2019-04-03 13:00:00	215
2019-04-03 13:00:00	215
2019-04-03 14:00:00	219
2019-04-03 14:00:00	219
2019-04-03 15:00:00	251
2019-04-03 15:00:00	251
2019-04-03 16:00:00	227
2019-04-03 16:00:00	227
2019-04-03 17:00:00	202
2019-04-03 17:00:00	202
2019-04-03 18:00:00	194
2019-04-03 18:00:00	194
2019-04-03 19:00:00	199
2019-04-03 19:00:00	199
2019-04-03 20:00:00	140
2019-04-03 20:00:00	140
2019-04-03 21:00:00	94
2019-04-03 21:00:00	94
2019-04-03 22:00:00	134
2019-04-03 22:00:00	134
2019-04-03 23:00:00	71
2019-04-03 23:00:00	71
2019-04-04 00:00:00	44
2019-04-04 00:00:00	44
2019-04-04 01:00:00	22
2019-04-04 01:00:00	22
2019-04-04 02:00:00	15
2019-04-04 02:00:00	15
2019-04-04 03:00:00	14
2019-04-04 03:00:00	14
2019-04-04 04:00:00	14
2019-04-04 04:00:00	14
2019-04-04 05:00:00	12
2019-04-04 05:00:00	12
2019-04-04 06:00:00	151
2019-04-04 06:00:00	151
2019-04-04 07:00:00	145
2019-04-04 07:00:00	145
2019-04-04 08:00:00	166
2019-04-04 08:00:00	166
2019-04-04 09:00:00	213
2019-04-04 09:00:00	213
2019-04-04 10:00:00	259
2019-04-04 10:00:00	259
2019-04-04 11:00:00	214
2019-04-04 11:00:00	214
2019-04-04 12:00:00	276
2019-04-04 12:00:00	276
2019-04-04 13:00:00	531
2019-04-04 13:00:00	531
2019-04-04 14:00:00	312
2019-04-04 14:00:00	312
2019-04-04 15:00:00	412
2019-04-04 15:00:00	412
2019-04-04 16:00:00	211
2019-04-04 16:00:00	211
2019-04-04 17:00:00	225
2019-04-04 17:00:00	225
2019-04-04 18:00:00	199
2019-04-04 18:00:00	199
2019-04-04 19:00:00	181
2019-04-04 19:00:00	181
2019-04-04 20:00:00	115
2019-04-04 20:00:00	115
2019-04-04 21:00:00	81
2019-04-04 21:00:00	81
2019-04-04 22:00:00	77
2019-04-04 22:00:00	77
2019-04-04 23:00:00	61
2019-04-04 23:00:00	61
2019-04-05 00:00:00	42
2019-04-05 00:00:00	42
2019-04-05 01:00:00	27
2019-04-05 01:00:00	27
2019-04-05 02:00:00	20
2019-04-05 02:00:00	20
2019-04-05 03:00:00	21
2019-04-05 03:00:00	21
2019-04-05 04:00:00	17
2019-04-05 04:00:00	17
2019-04-05 05:00:00	23
2019-04-05 05:00:00	23
2019-04-05 06:00:00	132
2019-04-05 06:00:00	132
2019-04-05 07:00:00	154
2019-04-05 07:00:00	154
2019-04-05 08:00:00	219
2019-04-05 08:00:00	219
2019-04-05 09:00:00	257
2019-04-05 09:00:00	257
2019-04-05 10:00:00	275
2019-04-05 10:00:00	275
2019-04-05 11:00:00	219
2019-04-05 11:00:00	219
2019-04-05 12:00:00	232
2019-04-05 12:00:00	232
2019-04-05 13:00:00	237
2019-04-05 13:00:00	237
2019-04-05 14:00:00	266
2019-04-05 14:00:00	266
2019-04-05 15:00:00	293
2019-04-05 15:00:00	293
2019-04-05 16:00:00	230
2019-04-05 16:00:00	230
2019-04-05 17:00:00	218
2019-04-05 17:00:00	218
2019-04-05 18:00:00	214
2019-04-05 18:00:00	214
2019-04-05 19:00:00	191
2019-04-05 19:00:00	191
2019-04-05 20:00:00	190
2019-04-05 20:00:00	190
2019-04-05 21:00:00	136
2019-04-05 21:00:00	136
2019-04-05 22:00:00	114
2019-04-05 22:00:00	114
2019-04-05 23:00:00	76
2019-04-05 23:00:00	76
2019-04-06 00:00:00	90
2019-04-06 00:00:00	90
2019-04-06 01:00:00	45
2019-04-06 01:00:00	45
2019-04-06 02:00:00	58
2019-04-06 02:00:00	58
2019-04-06 03:00:00	63
2019-04-06 03:00:00	63
2019-04-06 04:00:00	48
2019-04-06 04:00:00	48
2019-04-06 05:00:00	30
2019-04-06 05:00:00	30
2019-04-06 06:00:00	23
2019-04-06 06:00:00	23
2019-04-06 07:00:00	44
2019-04-06 07:00:00	44
2019-04-06 08:00:00	98
2019-04-06 08:00:00	98
2019-04-06 09:00:00	154
2019-04-06 09:00:00	154
2019-04-06 10:00:00	199
2019-04-06 10:00:00	199
2019-04-06 11:00:00	267
2019-04-06 11:00:00	267
2019-04-06 12:00:00	215
2019-04-06 12:00:00	215
2019-04-06 13:00:00	200
2019-04-06 13:00:00	200
2019-04-06 14:00:00	208
2019-04-06 14:00:00	208
2019-04-06 15:00:00	187
2019-04-06 15:00:00	187
2019-04-06 16:00:00	173
2019-04-06 16:00:00	173
2019-04-06 17:00:00	170
2019-04-06 17:00:00	170
2019-04-06 18:00:00	146
2019-04-06 18:00:00	146
2019-04-06 19:00:00	191
2019-04-06 19:00:00	191
2019-04-06 20:00:00	192
2019-04-06 20:00:00	192
2019-04-06 21:00:00	225
2019-04-06 21:00:00	225
2019-04-06 22:00:00	146
2019-04-06 22:00:00	146
2019-04-06 23:00:00	82
2019-04-06 23:00:00	82
2019-04-07 00:00:00	150
2019-04-07 00:00:00	150
2019-04-07 01:00:00	78
2019-04-07 01:00:00	78
2019-04-07 02:00:00	46
2019-04-07 02:00:00	46
2019-04-07 03:00:00	50
2019-04-07 03:00:00	50
2019-04-07 04:00:00	41
2019-04-07 04:00:00	41
2019-04-07 05:00:00	43
2019-04-07 05:00:00	43
2019-04-07 06:00:00	34
2019-04-07 06:00:00	34
2019-04-07 07:00:00	36
2019-04-07 07:00:00	36
2019-04-07 08:00:00	54
2019-04-07 08:00:00	54
2019-04-07 09:00:00	93
2019-04-07 09:00:00	93
2019-04-07 10:00:00	128
2019-04-07 10:00:00	128
2019-04-07 11:00:00	140
2019-04-07 11:00:00	140
2019-04-07 12:00:00	181
2019-04-07 12:00:00	181
2019-04-07 13:00:00	178
2019-04-07 13:00:00	178
2019-04-07 14:00:00	178
2019-04-07 14:00:00	178
2019-04-07 15:00:00	152
2019-04-07 15:00:00	152
2019-04-07 16:00:00	163
2019-04-07 16:00:00	163
2019-04-07 17:00:00	189
2019-04-07 17:00:00	189
2019-04-07 18:00:00	200
2019-04-07 18:00:00	200
2019-04-07 19:00:00	171
2019-04-07 19:00:00	171
2019-04-07 20:00:00	117
2019-04-07 20:00:00	117
2019-04-07 21:00:00	89
2019-04-07 21:00:00	89
2019-04-07 22:00:00	59
2019-04-07 22:00:00	59
2019-04-07 23:00:00	34
2019-04-07 23:00:00	34
2019-04-08 00:00:00	14
2019-04-08 00:00:00	14
2019-04-08 01:00:00	12
2019-04-08 01:00:00	12
2019-04-08 02:00:00	3
2019-04-08 02:00:00	3
2019-04-08 03:00:00	2
2019-04-08 03:00:00	2
2019-04-08 04:00:00	4
2019-04-08 04:00:00	4
2019-04-08 05:00:00	15
2019-04-08 05:00:00	15
2019-04-08 06:00:00	157
2019-04-08 06:00:00	157
2019-04-08 07:00:00	162
2019-04-08 07:00:00	162
2019-04-08 08:00:00	194
2019-04-08 08:00:00	194
2019-04-08 09:00:00	327
2019-04-08 09:00:00	327
2019-04-08 10:00:00	185
2019-04-08 10:00:00	185
2019-04-08 11:00:00	184
2019-04-08 11:00:00	184
2019-04-08 12:00:00	203
2019-04-08 12:00:00	203
2019-04-08 13:00:00	239
2019-04-08 13:00:00	239
2019-04-08 14:00:00	258
2019-04-08 14:00:00	258
2019-04-08 15:00:00	201
2019-04-08 15:00:00	201
2019-04-08 16:00:00	212
2019-04-08 16:00:00	212
2019-04-08 17:00:00	209
2019-04-08 17:00:00	209
2019-04-08 18:00:00	192
2019-04-08 18:00:00	192
2019-04-08 19:00:00	147
2019-04-08 19:00:00	147
2019-04-08 20:00:00	92
2019-04-08 20:00:00	92
2019-04-08 21:00:00	55
2019-04-08 21:00:00	55
2019-04-08 22:00:00	67
2019-04-08 22:00:00	67
2019-04-08 23:00:00	25
2019-04-08 23:00:00	25
2019-04-09 00:00:00	12
2019-04-09 00:00:00	12
2019-04-09 01:00:00	7
2019-04-09 01:00:00	7
2019-04-09 02:00:00	3
2019-04-09 02:00:00	3
2019-04-09 03:00:00	1
2019-04-09 03:00:00	1
2019-04-09 04:00:00	0
2019-04-09 04:00:00	0
2019-04-09 05:00:00	11
2019-04-09 05:00:00	11
2019-04-09 06:00:00	148
2019-04-09 06:00:00	148
2019-04-09 07:00:00	185
2019-04-09 07:00:00	185
2019-04-09 08:00:00	238
2019-04-09 08:00:00	238
2019-04-09 09:00:00	271
2019-04-09 09:00:00	271
2019-04-09 10:00:00	205
2019-04-09 10:00:00	205
2019-04-09 11:00:00	163
2019-04-09 11:00:00	163
2019-04-09 12:00:00	215
2019-04-09 12:00:00	215
2019-04-09 13:00:00	212
2019-04-09 13:00:00	212
2019-04-09 14:00:00	246
2019-04-09 14:00:00	246
2019-04-09 15:00:00	241
2019-04-09 15:00:00	241
2019-04-09 16:00:00	202
2019-04-09 16:00:00	202
2019-04-09 17:00:00	230
2019-04-09 17:00:00	230
2019-04-09 18:00:00	253
2019-04-09 18:00:00	253
2019-04-09 19:00:00	193
2019-04-09 19:00:00	193
2019-04-09 20:00:00	106
2019-04-09 20:00:00	106
2019-04-09 21:00:00	92
2019-04-09 21:00:00	92
2019-04-09 22:00:00	69
2019-04-09 22:00:00	69
2019-04-09 23:00:00	36
2019-04-09 23:00:00	36
2019-04-10 00:00:00	18
2019-04-10 00:00:00	18
2019-04-10 01:00:00	3
2019-04-10 01:00:00	3
2019-04-10 02:00:00	4
2019-04-10 02:00:00	4
2019-04-10 03:00:00	1
2019-04-10 03:00:00	1
2019-04-10 04:00:00	3
2019-04-10 04:00:00	3
2019-04-10 05:00:00	6
2019-04-10 05:00:00	6
2019-04-10 06:00:00	147
2019-04-10 06:00:00	147
2019-04-10 07:00:00	132
2019-04-10 07:00:00	132
2019-04-10 08:00:00	194
2019-04-10 08:00:00	194
2019-04-10 09:00:00	206
2019-04-10 09:00:00	206
2019-04-10 10:00:00	242
2019-04-10 10:00:00	242
2019-04-10 11:00:00	201
2019-04-10 11:00:00	201
2019-04-10 12:00:00	217
2019-04-10 12:00:00	217
2019-04-10 13:00:00	220
2019-04-10 13:00:00	220
2019-04-10 14:00:00	247
2019-04-10 14:00:00	247
2019-04-10 15:00:00	257
2019-04-10 15:00:00	257
2019-04-10 16:00:00	238
2019-04-10 16:00:00	238
2019-04-10 17:00:00	195
2019-04-10 17:00:00	195
2019-04-10 18:00:00	168
2019-04-10 18:00:00	168
2019-04-10 19:00:00	183
2019-04-10 19:00:00	183
2019-04-10 20:00:00	113
2019-04-10 20:00:00	113
2019-04-10 21:00:00	96
2019-04-10 21:00:00	96
2019-04-10 22:00:00	102
2019-04-10 22:00:00	102
2019-04-10 23:00:00	60
2019-04-10 23:00:00	60
2019-04-11 00:00:00	27
2019-04-11 00:00:00	27
2019-04-11 01:00:00	20
2019-04-11 01:00:00	20
2019-04-11 02:00:00	19
2019-04-11 02:00:00	19
2019-04-11 03:00:00	2
2019-04-11 03:00:00	2
2019-04-11 04:00:00	0
2019-04-11 04:00:00	0
2019-04-11 05:00:00	12
2019-04-11 05:00:00	12
2019-04-11 06:00:00	131
2019-04-11 06:00:00	131
2019-04-11 07:00:00	129
2019-04-11 07:00:00	129
2019-04-11 08:00:00	218
2019-04-11 08:00:00	218
2019-04-11 09:00:00	249
2019-04-11 09:00:00	249
2019-04-11 10:00:00	244
2019-04-11 10:00:00	244
2019-04-11 11:00:00	227
2019-04-11 11:00:00	227
2019-04-11 12:00:00	197
2019-04-11 12:00:00	197
2019-04-11 13:00:00	190
2019-04-11 13:00:00	190
2019-04-11 14:00:00	226
2019-04-11 14:00:00	226
2019-04-11 15:00:00	238
2019-04-11 15:00:00	238
2019-04-11 16:00:00	231
2019-04-11 16:00:00	231
2019-04-11 17:00:00	272
2019-04-11 17:00:00	272
2019-04-11 18:00:00	220
2019-04-11 18:00:00	220
2019-04-11 19:00:00	198
2019-04-11 19:00:00	198
2019-04-11 20:00:00	158
2019-04-11 20:00:00	158
2019-04-11 21:00:00	89
2019-04-11 21:00:00	89
2019-04-11 22:00:00	85
2019-04-11 22:00:00	85
2019-04-11 23:00:00	45
2019-04-11 23:00:00	45
2019-04-12 00:00:00	38
2019-04-12 00:00:00	38
2019-04-12 01:00:00	29
2019-04-12 01:00:00	29
2019-04-12 02:00:00	19
2019-04-12 02:00:00	19
2019-04-12 03:00:00	9
2019-04-12 03:00:00	9
2019-04-12 04:00:00	14
2019-04-12 04:00:00	14
2019-04-12 05:00:00	15
2019-04-12 05:00:00	15
2019-04-12 06:00:00	121
2019-04-12 06:00:00	121
2019-04-12 07:00:00	140
2019-04-12 07:00:00	140
2019-04-12 08:00:00	235
2019-04-12 08:00:00	235
2019-04-12 09:00:00	234
2019-04-12 09:00:00	234
2019-04-12 10:00:00	262
2019-04-12 10:00:00	262
2019-04-12 11:00:00	258
2019-04-12 11:00:00	258
2019-04-12 12:00:00	215
2019-04-12 12:00:00	215
2019-04-12 13:00:00	268
2019-04-12 13:00:00	268
2019-04-12 14:00:00	269
2019-04-12 14:00:00	269
2019-04-12 15:00:00	284
2019-04-12 15:00:00	284
2019-04-12 16:00:00	225
2019-04-12 16:00:00	225
2019-04-12 17:00:00	230
2019-04-12 17:00:00	230
2019-04-12 18:00:00	187
2019-04-12 18:00:00	187
2019-04-12 19:00:00	194
2019-04-12 19:00:00	194
2019-04-12 20:00:00	146
2019-04-12 20:00:00	146
2019-04-12 21:00:00	124
2019-04-12 21:00:00	124
2019-04-12 22:00:00	105
2019-04-12 22:00:00	105
2019-04-12 23:00:00	110
2019-04-12 23:00:00	110
2019-04-13 00:00:00	76
2019-04-13 00:00:00	76
2019-04-13 01:00:00	52
2019-04-13 01:00:00	52
2019-04-13 02:00:00	40
2019-04-13 02:00:00	40
2019-04-13 03:00:00	34
2019-04-13 03:00:00	34
2019-04-13 04:00:00	42
2019-04-13 04:00:00	42
2019-04-13 05:00:00	18
2019-04-13 05:00:00	18
2019-04-13 06:00:00	22
2019-04-13 06:00:00	22
2019-04-13 07:00:00	54
2019-04-13 07:00:00	54
2019-04-13 08:00:00	104
2019-04-13 08:00:00	104
2019-04-13 09:00:00	160
2019-04-13 09:00:00	160
2019-04-13 10:00:00	202
2019-04-13 10:00:00	202
2019-04-13 11:00:00	223
2019-04-13 11:00:00	223
2019-04-13 12:00:00	173
2019-04-13 12:00:00	173
2019-04-13 13:00:00	181
2019-04-13 13:00:00	181
2019-04-13 14:00:00	169
2019-04-13 14:00:00	169
2019-04-13 15:00:00	181
2019-04-13 15:00:00	181
2019-04-13 16:00:00	213
2019-04-13 16:00:00	213
2019-04-13 17:00:00	210
2019-04-13 17:00:00	210
2019-04-13 18:00:00	201
2019-04-13 18:00:00	201
2019-04-13 19:00:00	222
2019-04-13 19:00:00	222
2019-04-13 20:00:00	221
2019-04-13 20:00:00	221
2019-04-13 21:00:00	220
2019-04-13 21:00:00	220
2019-04-13 22:00:00	144
2019-04-13 22:00:00	144
2019-04-13 23:00:00	108
2019-04-13 23:00:00	108
2019-04-14 00:00:00	146
2019-04-14 00:00:00	146
2019-04-14 01:00:00	85
2019-04-14 01:00:00	85
2019-04-14 02:00:00	62
2019-04-14 02:00:00	62
2019-04-14 03:00:00	45
2019-04-14 03:00:00	45
2019-04-14 04:00:00	54
2019-04-14 04:00:00	54
2019-04-14 05:00:00	18
2019-04-14 05:00:00	18
2019-04-14 06:00:00	18
2019-04-14 06:00:00	18
2019-04-14 07:00:00	42
2019-04-14 07:00:00	42
2019-04-14 08:00:00	48
2019-04-14 08:00:00	48
2019-04-14 09:00:00	81
2019-04-14 09:00:00	81
2019-04-14 10:00:00	92
2019-04-14 10:00:00	92
2019-04-14 11:00:00	100
2019-04-14 11:00:00	100
2019-04-14 12:00:00	148
2019-04-14 12:00:00	148
2019-04-14 13:00:00	143
2019-04-14 13:00:00	143
2019-04-14 14:00:00	128
2019-04-14 14:00:00	128
2019-04-14 15:00:00	123
2019-04-14 15:00:00	123
2019-04-14 16:00:00	113
2019-04-14 16:00:00	113
2019-04-14 17:00:00	115
2019-04-14 17:00:00	115
2019-04-14 18:00:00	129
2019-04-14 18:00:00	129
2019-04-14 19:00:00	143
2019-04-14 19:00:00	143
2019-04-14 20:00:00	111
2019-04-14 20:00:00	111
2019-04-14 21:00:00	59
2019-04-14 21:00:00	59
2019-04-14 22:00:00	28
2019-04-14 22:00:00	28
2019-04-14 23:00:00	27
2019-04-14 23:00:00	27
2019-04-15 00:00:00	13
2019-04-15 00:00:00	13
2019-04-15 01:00:00	5
2019-04-15 01:00:00	5
2019-04-15 02:00:00	7
2019-04-15 02:00:00	7
2019-04-15 03:00:00	2
2019-04-15 03:00:00	2
2019-04-15 04:00:00	3
2019-04-15 04:00:00	3
2019-04-15 05:00:00	13
2019-04-15 05:00:00	13
2019-04-15 06:00:00	142
2019-04-15 06:00:00	142
2019-04-15 07:00:00	177
2019-04-15 07:00:00	177
2019-04-15 08:00:00	197
2019-04-15 08:00:00	197
2019-04-15 09:00:00	242
2019-04-15 09:00:00	242
2019-04-15 10:00:00	189
2019-04-15 10:00:00	189
2019-04-15 11:00:00	202
2019-04-15 11:00:00	202
2019-04-15 12:00:00	207
2019-04-15 12:00:00	207
2019-04-15 13:00:00	235
2019-04-15 13:00:00	235
2019-04-15 14:00:00	235
2019-04-15 14:00:00	235
2019-04-15 15:00:00	230
2019-04-15 15:00:00	230
2019-04-15 16:00:00	191
2019-04-15 16:00:00	191
2019-04-15 17:00:00	222
2019-04-15 17:00:00	222
2019-04-15 18:00:00	169
2019-04-15 18:00:00	169
2019-04-15 19:00:00	168
2019-04-15 19:00:00	168
2019-04-15 20:00:00	153
2019-04-15 20:00:00	153
2019-04-15 21:00:00	92
2019-04-15 21:00:00	92
2019-04-15 22:00:00	75
2019-04-15 22:00:00	75
2019-04-15 23:00:00	19
2019-04-15 23:00:00	19
2019-04-16 00:00:00	8
2019-04-16 00:00:00	8
2019-04-16 01:00:00	5
2019-04-16 01:00:00	5
2019-04-16 02:00:00	6
2019-04-16 02:00:00	6
2019-04-16 03:00:00	6
2019-04-16 03:00:00	6
2019-04-16 04:00:00	2
2019-04-16 04:00:00	2
2019-04-16 05:00:00	8
2019-04-16 05:00:00	8
2019-04-16 06:00:00	144
2019-04-16 06:00:00	144
2019-04-16 07:00:00	146
2019-04-16 07:00:00	146
2019-04-16 08:00:00	236
2019-04-16 08:00:00	236
2019-04-16 09:00:00	271
2019-04-16 09:00:00	271
2019-04-16 10:00:00	213
2019-04-16 10:00:00	213
2019-04-16 11:00:00	181
2019-04-16 11:00:00	181
2019-04-16 12:00:00	239
2019-04-16 12:00:00	239
2019-04-16 13:00:00	248
2019-04-16 13:00:00	248
2019-04-16 14:00:00	232
2019-04-16 14:00:00	232
2019-04-16 15:00:00	267
2019-04-16 15:00:00	267
2019-04-16 16:00:00	239
2019-04-16 16:00:00	239
2019-04-16 17:00:00	245
2019-04-16 17:00:00	245
2019-04-16 18:00:00	204
2019-04-16 18:00:00	204
2019-04-16 19:00:00	197
2019-04-16 19:00:00	197
2019-04-16 20:00:00	184
2019-04-16 20:00:00	184
2019-04-16 21:00:00	122
2019-04-16 21:00:00	122
2019-04-16 22:00:00	84
2019-04-16 22:00:00	84
2019-04-16 23:00:00	31
2019-04-16 23:00:00	31
2019-04-17 00:00:00	20
2019-04-17 00:00:00	20
2019-04-17 01:00:00	8
2019-04-17 01:00:00	8
2019-04-17 02:00:00	4
2019-04-17 02:00:00	4
2019-04-17 03:00:00	4
2019-04-17 03:00:00	4
2019-04-17 04:00:00	5
2019-04-17 04:00:00	5
2019-04-17 05:00:00	13
2019-04-17 05:00:00	13
2019-04-17 06:00:00	128
2019-04-17 06:00:00	128
2019-04-17 07:00:00	149
2019-04-17 07:00:00	149
2019-04-17 08:00:00	209
2019-04-17 08:00:00	209
2019-04-17 09:00:00	294
2019-04-17 09:00:00	294
2019-04-17 10:00:00	299
2019-04-17 10:00:00	299
2019-04-17 11:00:00	243
2019-04-17 11:00:00	243
2019-04-17 12:00:00	189
2019-04-17 12:00:00	189
2019-04-17 13:00:00	206
2019-04-17 13:00:00	206
2019-04-17 14:00:00	212
2019-04-17 14:00:00	212
2019-04-17 15:00:00	237
2019-04-17 15:00:00	237
2019-04-17 16:00:00	8
2019-04-17 16:00:00	8
2019-04-17 17:00:00	0
2019-04-17 17:00:00	0
2019-04-17 18:00:00	0
2019-04-17 18:00:00	0
2019-04-17 19:00:00	0
2019-04-17 19:00:00	0
2019-04-17 20:00:00	0
2019-04-17 20:00:00	0
2019-04-17 21:00:00	0
2019-04-17 21:00:00	0
2019-04-17 22:00:00	0
2019-04-17 22:00:00	0
2019-04-17 23:00:00	0
2019-04-17 23:00:00	0
2019-04-18 00:00:00	0
2019-04-18 00:00:00	0
2019-04-18 01:00:00	1520
2019-04-18 01:00:00	1520
2019-04-18 02:00:00	16
2019-04-18 02:00:00	16
2019-04-18 03:00:00	22
2019-04-18 03:00:00	22
2019-04-18 04:00:00	18
2019-04-18 04:00:00	18
2019-04-18 05:00:00	22
2019-04-18 05:00:00	22
2019-04-18 06:00:00	44
2019-04-18 06:00:00	44
2019-04-18 07:00:00	96
2019-04-18 07:00:00	96
2019-04-18 08:00:00	186
2019-04-18 08:00:00	186
2019-04-18 09:00:00	305
2019-04-18 09:00:00	305
2019-04-18 10:00:00	287
2019-04-18 10:00:00	287
2019-04-18 11:00:00	261
2019-04-18 11:00:00	261
2019-04-18 12:00:00	192
2019-04-18 12:00:00	192
2019-04-18 13:00:00	199
2019-04-18 13:00:00	199
2019-04-18 14:00:00	291
2019-04-18 14:00:00	291
2019-04-18 15:00:00	229
2019-04-18 15:00:00	229
2019-04-18 16:00:00	258
2019-04-18 16:00:00	258
2019-04-18 17:00:00	202
2019-04-18 17:00:00	202
2019-04-18 18:00:00	193
2019-04-18 18:00:00	193
2019-04-18 19:00:00	193
2019-04-18 19:00:00	193
2019-04-18 20:00:00	147
2019-04-18 20:00:00	147
2019-04-18 21:00:00	123
2019-04-18 21:00:00	123
2019-04-18 22:00:00	109
2019-04-18 22:00:00	109
2019-04-18 23:00:00	97
2019-04-18 23:00:00	97
2019-04-19 00:00:00	55
2019-04-19 00:00:00	55
2019-04-19 01:00:00	53
2019-04-19 01:00:00	53
2019-04-19 02:00:00	60
2019-04-19 02:00:00	60
2019-04-19 03:00:00	62
2019-04-19 03:00:00	62
2019-04-19 04:00:00	56
2019-04-19 04:00:00	56
2019-04-19 05:00:00	36
2019-04-19 05:00:00	36
2019-04-19 06:00:00	20
2019-04-19 06:00:00	20
2019-04-19 07:00:00	32
2019-04-19 07:00:00	32
2019-04-19 08:00:00	24
2019-04-19 08:00:00	24
2019-04-19 09:00:00	54
2019-04-19 09:00:00	54
2019-04-19 10:00:00	64
2019-04-19 10:00:00	64
2019-04-19 11:00:00	103
2019-04-19 11:00:00	103
2019-04-19 12:00:00	84
2019-04-19 12:00:00	84
2019-04-19 13:00:00	97
2019-04-19 13:00:00	97
2019-04-19 14:00:00	103
2019-04-19 14:00:00	103
2019-04-19 15:00:00	111
2019-04-19 15:00:00	111
2019-04-19 16:00:00	110
2019-04-19 16:00:00	110
2019-04-19 17:00:00	85
2019-04-19 17:00:00	85
2019-04-19 18:00:00	97
2019-04-19 18:00:00	97
2019-04-19 19:00:00	111
2019-04-19 19:00:00	111
2019-04-19 20:00:00	105
2019-04-19 20:00:00	105
2019-04-19 21:00:00	83
2019-04-19 21:00:00	83
2019-04-19 22:00:00	63
2019-04-19 22:00:00	63
2019-04-19 23:00:00	80
2019-04-19 23:00:00	80
2019-04-20 00:00:00	58
2019-04-20 00:00:00	58
2019-04-20 01:00:00	39
2019-04-20 01:00:00	39
2019-04-20 02:00:00	33
2019-04-20 02:00:00	33
2019-04-20 03:00:00	32
2019-04-20 03:00:00	32
2019-04-20 04:00:00	32
2019-04-20 04:00:00	32
2019-04-20 05:00:00	19
2019-04-20 05:00:00	19
2019-04-20 06:00:00	12
2019-04-20 06:00:00	12
2019-04-20 07:00:00	27
2019-04-20 07:00:00	27
2019-04-20 08:00:00	51
2019-04-20 08:00:00	51
2019-04-20 09:00:00	53
2019-04-20 09:00:00	53
2019-04-20 10:00:00	68
2019-04-20 10:00:00	68
2019-04-20 11:00:00	184
2019-04-20 11:00:00	184
2019-04-20 12:00:00	168
2019-04-20 12:00:00	168
2019-04-20 13:00:00	111
2019-04-20 13:00:00	111
2019-04-20 14:00:00	135
2019-04-20 14:00:00	135
2019-04-20 15:00:00	145
2019-04-20 15:00:00	145
2019-04-20 16:00:00	129
2019-04-20 16:00:00	129
2019-04-20 17:00:00	117
2019-04-20 17:00:00	117
2019-04-20 18:00:00	126
2019-04-20 18:00:00	126
2019-04-20 19:00:00	130
2019-04-20 19:00:00	130
2019-04-20 20:00:00	100
2019-04-20 20:00:00	100
2019-04-20 21:00:00	83
2019-04-20 21:00:00	83
2019-04-20 22:00:00	78
2019-04-20 22:00:00	78
2019-04-20 23:00:00	69
2019-04-20 23:00:00	69
2019-04-21 00:00:00	60
2019-04-21 00:00:00	60
2019-04-21 01:00:00	38
2019-04-21 01:00:00	38
2019-04-21 02:00:00	23
2019-04-21 02:00:00	23
2019-04-21 03:00:00	31
2019-04-21 03:00:00	31
2019-04-21 04:00:00	35
2019-04-21 04:00:00	35
2019-04-21 05:00:00	24
2019-04-21 05:00:00	24
2019-04-21 06:00:00	14
2019-04-21 06:00:00	14
2019-04-21 07:00:00	15
2019-04-21 07:00:00	15
2019-04-21 08:00:00	29
2019-04-21 08:00:00	29
2019-04-21 09:00:00	54
2019-04-21 09:00:00	54
2019-04-21 10:00:00	72
2019-04-21 10:00:00	72
2019-04-21 11:00:00	92
2019-04-21 11:00:00	92
2019-04-21 12:00:00	125
2019-04-21 12:00:00	125
2019-04-21 13:00:00	111
2019-04-21 13:00:00	111
2019-04-21 14:00:00	92
2019-04-21 14:00:00	92
2019-04-21 15:00:00	97
2019-04-21 15:00:00	97
2019-04-21 16:00:00	179
2019-04-21 16:00:00	179
2019-04-21 17:00:00	145
2019-04-21 17:00:00	145
2019-04-21 18:00:00	102
2019-04-21 18:00:00	102
2019-04-21 19:00:00	163
2019-04-21 19:00:00	163
2019-04-21 20:00:00	92
2019-04-21 20:00:00	92
2019-04-21 21:00:00	72
2019-04-21 21:00:00	72
2019-04-21 22:00:00	38
2019-04-21 22:00:00	38
2019-04-21 23:00:00	41
2019-04-21 23:00:00	41
2019-04-22 00:00:00	18
2019-04-22 00:00:00	18
2019-04-22 01:00:00	16
2019-04-22 01:00:00	16
2019-04-22 02:00:00	7
2019-04-22 02:00:00	7
2019-04-22 03:00:00	4
2019-04-22 03:00:00	4
2019-04-22 04:00:00	2
2019-04-22 04:00:00	2
2019-04-22 05:00:00	10
2019-04-22 05:00:00	10
2019-04-22 06:00:00	148
2019-04-22 06:00:00	148
2019-04-22 07:00:00	157
2019-04-22 07:00:00	157
2019-04-22 08:00:00	158
2019-04-22 08:00:00	158
2019-04-22 09:00:00	204
2019-04-22 09:00:00	204
2019-04-22 10:00:00	143
2019-04-22 10:00:00	143
2019-04-22 11:00:00	183
2019-04-22 11:00:00	183
2019-04-22 12:00:00	207
2019-04-22 12:00:00	207
2019-04-22 13:00:00	172
2019-04-22 13:00:00	172
2019-04-22 14:00:00	180
2019-04-22 14:00:00	180
2019-04-22 15:00:00	165
2019-04-22 15:00:00	165
2019-04-22 16:00:00	212
2019-04-22 16:00:00	212
2019-04-22 17:00:00	215
2019-04-22 17:00:00	215
2019-04-22 18:00:00	212
2019-04-22 18:00:00	212
2019-04-22 19:00:00	177
2019-04-22 19:00:00	177
2019-04-22 20:00:00	148
2019-04-22 20:00:00	148
2019-04-22 21:00:00	71
2019-04-22 21:00:00	71
2019-04-22 22:00:00	68
2019-04-22 22:00:00	68
2019-04-22 23:00:00	34
2019-04-22 23:00:00	34
2019-04-23 00:00:00	13
2019-04-23 00:00:00	13
2019-04-23 01:00:00	10
2019-04-23 01:00:00	10
2019-04-23 02:00:00	2
2019-04-23 02:00:00	2
2019-04-23 03:00:00	2
2019-04-23 03:00:00	2
2019-04-23 04:00:00	3
2019-04-23 04:00:00	3
2019-04-23 05:00:00	8
2019-04-23 05:00:00	8
2019-04-23 06:00:00	134
2019-04-23 06:00:00	134
2019-04-23 07:00:00	140
2019-04-23 07:00:00	140
2019-04-23 08:00:00	177
2019-04-23 08:00:00	177
2019-04-23 09:00:00	271
2019-04-23 09:00:00	271
2019-04-23 10:00:00	267
2019-04-23 10:00:00	267
2019-04-23 11:00:00	187
2019-04-23 11:00:00	187
2019-04-23 12:00:00	211
2019-04-23 12:00:00	211
2019-04-23 13:00:00	217
2019-04-23 13:00:00	217
2019-04-23 14:00:00	230
2019-04-23 14:00:00	230
2019-04-23 15:00:00	238
2019-04-23 15:00:00	238
2019-04-23 16:00:00	241
2019-04-23 16:00:00	241
2019-04-23 17:00:00	219
2019-04-23 17:00:00	219
2019-04-23 18:00:00	165
2019-04-23 18:00:00	165
2019-04-23 19:00:00	168
2019-04-23 19:00:00	168
2019-04-23 20:00:00	102
2019-04-23 20:00:00	102
2019-04-23 21:00:00	92
2019-04-23 21:00:00	92
2019-04-23 22:00:00	92
2019-04-23 22:00:00	92
2019-04-23 23:00:00	39
2019-04-23 23:00:00	39
2019-04-24 00:00:00	13
2019-04-24 00:00:00	13
2019-04-24 01:00:00	5
2019-04-24 01:00:00	5
2019-04-24 02:00:00	6
2019-04-24 02:00:00	6
2019-04-24 03:00:00	5
2019-04-24 03:00:00	5
2019-04-24 04:00:00	4
2019-04-24 04:00:00	4
2019-04-24 05:00:00	10
2019-04-24 05:00:00	10
2019-04-24 06:00:00	137
2019-04-24 06:00:00	137
2019-04-24 07:00:00	148
2019-04-24 07:00:00	148
2019-04-24 08:00:00	211
2019-04-24 08:00:00	211
2019-04-24 09:00:00	220
2019-04-24 09:00:00	220
2019-04-24 10:00:00	261
2019-04-24 10:00:00	261
2019-04-24 11:00:00	239
2019-04-24 11:00:00	239
2019-04-24 12:00:00	194
2019-04-24 12:00:00	194
2019-04-24 13:00:00	172
2019-04-24 13:00:00	172
2019-04-24 14:00:00	193
2019-04-24 14:00:00	193
2019-04-24 15:00:00	220
2019-04-24 15:00:00	220
2019-04-24 16:00:00	213
2019-04-24 16:00:00	213
2019-04-24 17:00:00	240
2019-04-24 17:00:00	240
2019-04-24 18:00:00	193
2019-04-24 18:00:00	193
2019-04-24 19:00:00	144
2019-04-24 19:00:00	144
2019-04-24 20:00:00	97
2019-04-24 20:00:00	97
2019-04-24 21:00:00	91
2019-04-24 21:00:00	91
2019-04-24 22:00:00	102
2019-04-24 22:00:00	102
2019-04-24 23:00:00	59
2019-04-24 23:00:00	59
2019-04-25 00:00:00	27
2019-04-25 00:00:00	27
2019-04-25 01:00:00	16
2019-04-25 01:00:00	16
2019-04-25 02:00:00	10
2019-04-25 02:00:00	10
2019-04-25 03:00:00	25
2019-04-25 03:00:00	25
2019-04-25 04:00:00	7
2019-04-25 04:00:00	7
2019-04-25 05:00:00	10
2019-04-25 05:00:00	10
2019-04-25 06:00:00	153
2019-04-25 06:00:00	153
2019-04-25 07:00:00	137
2019-04-25 07:00:00	137
2019-04-25 08:00:00	194
2019-04-25 08:00:00	194
2019-04-25 09:00:00	279
2019-04-25 09:00:00	279
2019-04-25 10:00:00	221
2019-04-25 10:00:00	221
2019-04-25 11:00:00	162
2019-04-25 11:00:00	162
2019-04-25 12:00:00	208
2019-04-25 12:00:00	208
2019-04-25 13:00:00	228
2019-04-25 13:00:00	228
2019-04-25 14:00:00	240
2019-04-25 14:00:00	240
2019-04-25 15:00:00	244
2019-04-25 15:00:00	244
2019-04-25 16:00:00	197
2019-04-25 16:00:00	197
2019-04-25 17:00:00	235
2019-04-25 17:00:00	235
2019-04-25 18:00:00	212
2019-04-25 18:00:00	212
2019-04-25 19:00:00	213
2019-04-25 19:00:00	213
2019-04-25 20:00:00	151
2019-04-25 20:00:00	151
2019-04-25 21:00:00	113
2019-04-25 21:00:00	113
2019-04-25 22:00:00	62
2019-04-25 22:00:00	62
2019-04-25 23:00:00	71
2019-04-25 23:00:00	71
2019-04-26 00:00:00	45
2019-04-26 00:00:00	45
2019-04-26 01:00:00	31
2019-04-26 01:00:00	31
2019-04-26 02:00:00	24
2019-04-26 02:00:00	24
2019-04-26 03:00:00	22
2019-04-26 03:00:00	22
2019-04-26 04:00:00	14
2019-04-26 04:00:00	14
2019-04-26 05:00:00	14
2019-04-26 05:00:00	14
2019-04-26 06:00:00	142
2019-04-26 06:00:00	142
2019-04-26 07:00:00	151
2019-04-26 07:00:00	151
2019-04-26 08:00:00	205
2019-04-26 08:00:00	205
2019-04-26 09:00:00	244
2019-04-26 09:00:00	244
2019-04-26 10:00:00	237
2019-04-26 10:00:00	237
2019-04-26 11:00:00	209
2019-04-26 11:00:00	209
2019-04-26 12:00:00	224
2019-04-26 12:00:00	224
2019-04-26 13:00:00	230
2019-04-26 13:00:00	230
2019-04-26 14:00:00	241
2019-04-26 14:00:00	241
2019-04-26 15:00:00	292
2019-04-26 15:00:00	292
2019-04-26 16:00:00	239
2019-04-26 16:00:00	239
2019-04-26 17:00:00	221
2019-04-26 17:00:00	221
2019-04-26 18:00:00	191
2019-04-26 18:00:00	191
2019-04-26 19:00:00	232
2019-04-26 19:00:00	232
2019-04-26 20:00:00	184
2019-04-26 20:00:00	184
2019-04-26 21:00:00	129
2019-04-26 21:00:00	129
2019-04-26 22:00:00	128
2019-04-26 22:00:00	128
2019-04-26 23:00:00	107
2019-04-26 23:00:00	107
2019-04-27 00:00:00	96
2019-04-27 00:00:00	96
2019-04-27 01:00:00	74
2019-04-27 01:00:00	74
2019-04-27 02:00:00	48
2019-04-27 02:00:00	48
2019-04-27 03:00:00	55
2019-04-27 03:00:00	55
2019-04-27 04:00:00	35
2019-04-27 04:00:00	35
2019-04-27 05:00:00	25
2019-04-27 05:00:00	25
2019-04-27 06:00:00	24
2019-04-27 06:00:00	24
2019-04-27 07:00:00	48
2019-04-27 07:00:00	48
2019-04-27 08:00:00	107
2019-04-27 08:00:00	107
2019-04-27 09:00:00	152
2019-04-27 09:00:00	152
2019-04-27 10:00:00	214
2019-04-27 10:00:00	214
2019-04-27 11:00:00	287
2019-04-27 11:00:00	287
2019-04-27 12:00:00	269
2019-04-27 12:00:00	269
2019-04-27 13:00:00	251
2019-04-27 13:00:00	251
2019-04-27 14:00:00	185
2019-04-27 14:00:00	185
2019-04-27 15:00:00	202
2019-04-27 15:00:00	202
2019-04-27 16:00:00	187
2019-04-27 16:00:00	187
2019-04-27 17:00:00	198
2019-04-27 17:00:00	198
2019-04-27 18:00:00	208
2019-04-27 18:00:00	208
2019-04-27 19:00:00	191
2019-04-27 19:00:00	191
2019-04-27 20:00:00	195
2019-04-27 20:00:00	195
2019-04-27 21:00:00	167
2019-04-27 21:00:00	167
2019-04-27 22:00:00	129
2019-04-27 22:00:00	129
2019-04-27 23:00:00	126
2019-04-27 23:00:00	126
2019-04-28 00:00:00	90
2019-04-28 00:00:00	90
2019-04-28 01:00:00	74
2019-04-28 01:00:00	74
2019-04-28 02:00:00	81
2019-04-28 02:00:00	81
2019-04-28 03:00:00	67
2019-04-28 03:00:00	67
2019-04-28 04:00:00	47
2019-04-28 04:00:00	47
2019-04-28 05:00:00	25
2019-04-28 05:00:00	25
2019-04-28 06:00:00	22
2019-04-28 06:00:00	22
2019-04-28 07:00:00	26
2019-04-28 07:00:00	26
2019-04-28 08:00:00	39
2019-04-28 08:00:00	39
2019-04-28 09:00:00	50
2019-04-28 09:00:00	50
2019-04-28 10:00:00	87
2019-04-28 10:00:00	87
2019-04-28 11:00:00	134
2019-04-28 11:00:00	134
2019-04-28 12:00:00	207
2019-04-28 12:00:00	207
2019-04-28 13:00:00	201
2019-04-28 13:00:00	201
2019-04-28 14:00:00	185
2019-04-28 14:00:00	185
2019-04-28 15:00:00	153
2019-04-28 15:00:00	153
2019-04-28 16:00:00	187
2019-04-28 16:00:00	187
2019-04-28 17:00:00	155
2019-04-28 17:00:00	155
2019-04-28 18:00:00	163
2019-04-28 18:00:00	163
2019-04-28 19:00:00	138
2019-04-28 19:00:00	138
2019-04-28 20:00:00	107
2019-04-28 20:00:00	107
2019-04-28 21:00:00	76
2019-04-28 21:00:00	76
2019-04-28 22:00:00	40
2019-04-28 22:00:00	40
2019-04-28 23:00:00	38
2019-04-28 23:00:00	38
2019-04-29 00:00:00	37
2019-04-29 00:00:00	37
2019-04-29 01:00:00	8
2019-04-29 01:00:00	8
2019-04-29 02:00:00	0
2019-04-29 02:00:00	0
2019-04-29 03:00:00	3
2019-04-29 03:00:00	3
2019-04-29 04:00:00	2
2019-04-29 04:00:00	2
2019-04-29 05:00:00	12
2019-04-29 05:00:00	12
2019-04-29 06:00:00	143
2019-04-29 06:00:00	143
2019-04-29 07:00:00	167
2019-04-29 07:00:00	167
2019-04-29 08:00:00	211
2019-04-29 08:00:00	211
2019-04-29 09:00:00	228
2019-04-29 09:00:00	228
2019-04-29 10:00:00	108
2019-04-29 10:00:00	108
2019-04-29 11:00:00	169
2019-04-29 11:00:00	169
2019-04-29 12:00:00	210
2019-04-29 12:00:00	210
2019-04-29 13:00:00	221
2019-04-29 13:00:00	221
2019-04-29 14:00:00	248
2019-04-29 14:00:00	248
2019-04-29 15:00:00	241
2019-04-29 15:00:00	241
2019-04-29 16:00:00	203
2019-04-29 16:00:00	203
2019-04-29 17:00:00	212
2019-04-29 17:00:00	212
2019-04-29 18:00:00	139
2019-04-29 18:00:00	139
2019-04-29 19:00:00	165
2019-04-29 19:00:00	165
2019-04-29 20:00:00	128
2019-04-29 20:00:00	128
2019-04-29 21:00:00	107
2019-04-29 21:00:00	107
2019-04-29 22:00:00	73
2019-04-29 22:00:00	73
2019-04-29 23:00:00	22
2019-04-29 23:00:00	22
2019-04-30 00:00:00	10
2019-04-30 00:00:00	10
2019-04-30 01:00:00	6
2019-04-30 01:00:00	6
2019-04-30 02:00:00	0
2019-04-30 02:00:00	0
2019-04-30 03:00:00	2
2019-04-30 03:00:00	2
2019-04-30 04:00:00	5
2019-04-30 04:00:00	5
2019-04-30 05:00:00	7
2019-04-30 05:00:00	7
2019-04-30 06:00:00	118
2019-04-30 06:00:00	118
2019-04-30 07:00:00	139
2019-04-30 07:00:00	139
2019-04-30 08:00:00	170
2019-04-30 08:00:00	170
2019-04-30 09:00:00	202
2019-04-30 09:00:00	202
2019-04-30 10:00:00	155
2019-04-30 10:00:00	155
2019-04-30 11:00:00	204
2019-04-30 11:00:00	204
2019-04-30 12:00:00	249
2019-04-30 12:00:00	249
2019-04-30 13:00:00	208
2019-04-30 13:00:00	208
2019-04-30 14:00:00	287
2019-04-30 14:00:00	287
2019-04-30 15:00:00	237
2019-04-30 15:00:00	237
2019-04-30 16:00:00	236
2019-04-30 16:00:00	236
2019-04-30 17:00:00	192
2019-04-30 17:00:00	192
2019-04-30 18:00:00	277
2019-04-30 18:00:00	277
2019-04-30 19:00:00	194
2019-04-30 19:00:00	194
2019-04-30 20:00:00	181
2019-04-30 20:00:00	181
2019-04-30 21:00:00	122
2019-04-30 21:00:00	122
2019-04-30 22:00:00	108
2019-04-30 22:00:00	108
2019-04-30 23:00:00	108
2019-04-30 23:00:00	108
2019-05-01 00:00:00	89
2019-05-01 00:00:00	89

## Sheet: Master_09 rmy16 dt05
916	Passatempo / Montes Claros ( Major Lopes / Lavras )
2019-04-01 00:00:00	22
2019-04-01 00:00:00	22
2019-04-01 01:00:00	16
2019-04-01 01:00:00	16
2019-04-01 02:00:00	10
2019-04-01 02:00:00	10
2019-04-01 03:00:00	10
2019-04-01 03:00:00	10
2019-04-01 04:00:00	2
2019-04-01 04:00:00	2
2019-04-01 05:00:00	16
2019-04-01 05:00:00	16
2019-04-01 06:00:00	218
2019-04-01 06:00:00	218
2019-04-01 07:00:00	343
2019-04-01 07:00:00	343
2019-04-01 08:00:00	394
2019-04-01 08:00:00	394
2019-04-01 09:00:00	447
2019-04-01 09:00:00	447
2019-04-01 10:00:00	373
2019-04-01 10:00:00	373
2019-04-01 11:00:00	317
2019-04-01 11:00:00	317
2019-04-01 12:00:00	334
2019-04-01 12:00:00	334
2019-04-01 13:00:00	330
2019-04-01 13:00:00	330
2019-04-01 14:00:00	350
2019-04-01 14:00:00	350
2019-04-01 15:00:00	319
2019-04-01 15:00:00	319
2019-04-01 16:00:00	358
2019-04-01 16:00:00	358
2019-04-01 17:00:00	397
2019-04-01 17:00:00	397
2019-04-01 18:00:00	361
2019-04-01 18:00:00	361
2019-04-01 19:00:00	290
2019-04-01 19:00:00	290
2019-04-01 20:00:00	183
2019-04-01 20:00:00	183
2019-04-01 21:00:00	123
2019-04-01 21:00:00	123
2019-04-01 22:00:00	105
2019-04-01 22:00:00	105
2019-04-01 23:00:00	45
2019-04-01 23:00:00	45
2019-04-02 00:00:00	18
2019-04-02 00:00:00	18
2019-04-02 01:00:00	8
2019-04-02 01:00:00	8
2019-04-02 02:00:00	1
2019-04-02 02:00:00	1
2019-04-02 03:00:00	4
2019-04-02 03:00:00	4
2019-04-02 04:00:00	8
2019-04-02 04:00:00	8
2019-04-02 05:00:00	16
2019-04-02 05:00:00	16
2019-04-02 06:00:00	257
2019-04-02 06:00:00	257
2019-04-02 07:00:00	316
2019-04-02 07:00:00	316
2019-04-02 08:00:00	418
2019-04-02 08:00:00	418
2019-04-02 09:00:00	473
2019-04-02 09:00:00	473
2019-04-02 10:00:00	356
2019-04-02 10:00:00	356
2019-04-02 11:00:00	348
2019-04-02 11:00:00	348
2019-04-02 12:00:00	338
2019-04-02 12:00:00	338
2019-04-02 13:00:00	322
2019-04-02 13:00:00	322
2019-04-02 14:00:00	387
2019-04-02 14:00:00	387
2019-04-02 15:00:00	355
2019-04-02 15:00:00	355
2019-04-02 16:00:00	321
2019-04-02 16:00:00	321
2019-04-02 17:00:00	399
2019-04-02 17:00:00	399
2019-04-02 18:00:00	313
2019-04-02 18:00:00	313
2019-04-02 19:00:00	290
2019-04-02 19:00:00	290
2019-04-02 20:00:00	195
2019-04-02 20:00:00	195
2019-04-02 21:00:00	164
2019-04-02 21:00:00	164
2019-04-02 22:00:00	129
2019-04-02 22:00:00	129
2019-04-02 23:00:00	60
2019-04-02 23:00:00	60
2019-04-03 00:00:00	24
2019-04-03 00:00:00	24
2019-04-03 01:00:00	9
2019-04-03 01:00:00	9
2019-04-03 02:00:00	2
2019-04-03 02:00:00	2
2019-04-03 03:00:00	4
2019-04-03 03:00:00	4
2019-04-03 04:00:00	2
2019-04-03 04:00:00	2
2019-04-03 05:00:00	16
2019-04-03 05:00:00	16
2019-04-03 06:00:00	210
2019-04-03 06:00:00	210
2019-04-03 07:00:00	334
2019-04-03 07:00:00	334
2019-04-03 08:00:00	451
2019-04-03 08:00:00	451
2019-04-03 09:00:00	484
2019-04-03 09:00:00	484
2019-04-03 10:00:00	426
2019-04-03 10:00:00	426
2019-04-03 11:00:00	300
2019-04-03 11:00:00	300
2019-04-03 12:00:00	379
2019-04-03 12:00:00	379
2019-04-03 13:00:00	346
2019-04-03 13:00:00	346
2019-04-03 14:00:00	387
2019-04-03 14:00:00	387
2019-04-03 15:00:00	360
2019-04-03 15:00:00	360
2019-04-03 16:00:00	362
2019-04-03 16:00:00	362
2019-04-03 17:00:00	380
2019-04-03 17:00:00	380
2019-04-03 18:00:00	346
2019-04-03 18:00:00	346
2019-04-03 19:00:00	275
2019-04-03 19:00:00	275
2019-04-03 20:00:00	182
2019-04-03 20:00:00	182
2019-04-03 21:00:00	116
2019-04-03 21:00:00	116
2019-04-03 22:00:00	136
2019-04-03 22:00:00	136
2019-04-03 23:00:00	91
2019-04-03 23:00:00	91
2019-04-04 00:00:00	40
2019-04-04 00:00:00	40
2019-04-04 01:00:00	16
2019-04-04 01:00:00	16
2019-04-04 02:00:00	15
2019-04-04 02:00:00	15
2019-04-04 03:00:00	11
2019-04-04 03:00:00	11
2019-04-04 04:00:00	12
2019-04-04 04:00:00	12
2019-04-04 05:00:00	15
2019-04-04 05:00:00	15
2019-04-04 06:00:00	200
2019-04-04 06:00:00	200
2019-04-04 07:00:00	310
2019-04-04 07:00:00	310
2019-04-04 08:00:00	337
2019-04-04 08:00:00	337
2019-04-04 09:00:00	388
2019-04-04 09:00:00	388
2019-04-04 10:00:00	330
2019-04-04 10:00:00	330
2019-04-04 11:00:00	343
2019-04-04 11:00:00	343
2019-04-04 12:00:00	314
2019-04-04 12:00:00	314
2019-04-04 13:00:00	33
2019-04-04 13:00:00	33
2019-04-04 14:00:00	257
2019-04-04 14:00:00	257
2019-04-04 15:00:00	184
2019-04-04 15:00:00	184
2019-04-04 16:00:00	394
2019-04-04 16:00:00	394
2019-04-04 17:00:00	374
2019-04-04 17:00:00	374
2019-04-04 18:00:00	336
2019-04-04 18:00:00	336
2019-04-04 19:00:00	328
2019-04-04 19:00:00	328
2019-04-04 20:00:00	245
2019-04-04 20:00:00	245
2019-04-04 21:00:00	168
2019-04-04 21:00:00	168
2019-04-04 22:00:00	148
2019-04-04 22:00:00	148
2019-04-04 23:00:00	77
2019-04-04 23:00:00	77
2019-04-05 00:00:00	55
2019-04-05 00:00:00	55
2019-04-05 01:00:00	35
2019-04-05 01:00:00	35
2019-04-05 02:00:00	24
2019-04-05 02:00:00	24
2019-04-05 03:00:00	25
2019-04-05 03:00:00	25
2019-04-05 04:00:00	22
2019-04-05 04:00:00	22
2019-04-05 05:00:00	35
2019-04-05 05:00:00	35
2019-04-05 06:00:00	206
2019-04-05 06:00:00	206
2019-04-05 07:00:00	335
2019-04-05 07:00:00	335
2019-04-05 08:00:00	413
2019-04-05 08:00:00	413
2019-04-05 09:00:00	485
2019-04-05 09:00:00	485
2019-04-05 10:00:00	436
2019-04-05 10:00:00	436
2019-04-05 11:00:00	329
2019-04-05 11:00:00	329
2019-04-05 12:00:00	372
2019-04-05 12:00:00	372
2019-04-05 13:00:00	350
2019-04-05 13:00:00	350
2019-04-05 14:00:00	354
2019-04-05 14:00:00	354
2019-04-05 15:00:00	308
2019-04-05 15:00:00	308
2019-04-05 16:00:00	379
2019-04-05 16:00:00	379
2019-04-05 17:00:00	373
2019-04-05 17:00:00	373
2019-04-05 18:00:00	331
2019-04-05 18:00:00	331
2019-04-05 19:00:00	321
2019-04-05 19:00:00	321
2019-04-05 20:00:00	268
2019-04-05 20:00:00	268
2019-04-05 21:00:00	237
2019-04-05 21:00:00	237
2019-04-05 22:00:00	212
2019-04-05 22:00:00	212
2019-04-05 23:00:00	127
2019-04-05 23:00:00	127
2019-04-06 00:00:00	113
2019-04-06 00:00:00	113
2019-04-06 01:00:00	84
2019-04-06 01:00:00	84
2019-04-06 02:00:00	90
2019-04-06 02:00:00	90
2019-04-06 03:00:00	62
2019-04-06 03:00:00	62
2019-04-06 04:00:00	60
2019-04-06 04:00:00	60
2019-04-06 05:00:00	40
2019-04-06 05:00:00	40
2019-04-06 06:00:00	30
2019-04-06 06:00:00	30
2019-04-06 07:00:00	109
2019-04-06 07:00:00	109
2019-04-06 08:00:00	174
2019-04-06 08:00:00	174
2019-04-06 09:00:00	268
2019-04-06 09:00:00	268
2019-04-06 10:00:00	351
2019-04-06 10:00:00	351
2019-04-06 11:00:00	360
2019-04-06 11:00:00	360
2019-04-06 12:00:00	357
2019-04-06 12:00:00	357
2019-04-06 13:00:00	274
2019-04-06 13:00:00	274
2019-04-06 14:00:00	255
2019-04-06 14:00:00	255
2019-04-06 15:00:00	246
2019-04-06 15:00:00	246
2019-04-06 16:00:00	499
2019-04-06 16:00:00	499
2019-04-06 17:00:00	295
2019-04-06 17:00:00	295
2019-04-06 18:00:00	312
2019-04-06 18:00:00	312
2019-04-06 19:00:00	280
2019-04-06 19:00:00	280
2019-04-06 20:00:00	275
2019-04-06 20:00:00	275
2019-04-06 21:00:00	308
2019-04-06 21:00:00	308
2019-04-06 22:00:00	190
2019-04-06 22:00:00	190
2019-04-06 23:00:00	164
2019-04-06 23:00:00	164
2019-04-07 00:00:00	275
2019-04-07 00:00:00	275
2019-04-07 01:00:00	97
2019-04-07 01:00:00	97
2019-04-07 02:00:00	84
2019-04-07 02:00:00	84
2019-04-07 03:00:00	74
2019-04-07 03:00:00	74
2019-04-07 04:00:00	74
2019-04-07 04:00:00	74
2019-04-07 05:00:00	38
2019-04-07 05:00:00	38
2019-04-07 06:00:00	25
2019-04-07 06:00:00	25
2019-04-07 07:00:00	28
2019-04-07 07:00:00	28
2019-04-07 08:00:00	56
2019-04-07 08:00:00	56
2019-04-07 09:00:00	83
2019-04-07 09:00:00	83
2019-04-07 10:00:00	128
2019-04-07 10:00:00	128
2019-04-07 11:00:00	148
2019-04-07 11:00:00	148
2019-04-07 12:00:00	194
2019-04-07 12:00:00	194
2019-04-07 13:00:00	202
2019-04-07 13:00:00	202
2019-04-07 14:00:00	150
2019-04-07 14:00:00	150
2019-04-07 15:00:00	148
2019-04-07 15:00:00	148
2019-04-07 16:00:00	165
2019-04-07 16:00:00	165
2019-04-07 17:00:00	182
2019-04-07 17:00:00	182
2019-04-07 18:00:00	211
2019-04-07 18:00:00	211
2019-04-07 19:00:00	169
2019-04-07 19:00:00	169
2019-04-07 20:00:00	136
2019-04-07 20:00:00	136
2019-04-07 21:00:00	79
2019-04-07 21:00:00	79
2019-04-07 22:00:00	63
2019-04-07 22:00:00	63
2019-04-07 23:00:00	32
2019-04-07 23:00:00	32
2019-04-08 00:00:00	23
2019-04-08 00:00:00	23
2019-04-08 01:00:00	12
2019-04-08 01:00:00	12
2019-04-08 02:00:00	7
2019-04-08 02:00:00	7
2019-04-08 03:00:00	9
2019-04-08 03:00:00	9
2019-04-08 04:00:00	4
2019-04-08 04:00:00	4
2019-04-08 05:00:00	14
2019-04-08 05:00:00	14
2019-04-08 06:00:00	215
2019-04-08 06:00:00	215
2019-04-08 07:00:00	298
2019-04-08 07:00:00	298
2019-04-08 08:00:00	437
2019-04-08 08:00:00	437
2019-04-08 09:00:00	519
2019-04-08 09:00:00	519
2019-04-08 10:00:00	347
2019-04-08 10:00:00	347
2019-04-08 11:00:00	313
2019-04-08 11:00:00	313
2019-04-08 12:00:00	314
2019-04-08 12:00:00	314
2019-04-08 13:00:00	367
2019-04-08 13:00:00	367
2019-04-08 14:00:00	358
2019-04-08 14:00:00	358
2019-04-08 15:00:00	335
2019-04-08 15:00:00	335
2019-04-08 16:00:00	352
2019-04-08 16:00:00	352
2019-04-08 17:00:00	390
2019-04-08 17:00:00	390
2019-04-08 18:00:00	335
2019-04-08 18:00:00	335
2019-04-08 19:00:00	243
2019-04-08 19:00:00	243
2019-04-08 20:00:00	189
2019-04-08 20:00:00	189
2019-04-08 21:00:00	151
2019-04-08 21:00:00	151
2019-04-08 22:00:00	130
2019-04-08 22:00:00	130
2019-04-08 23:00:00	44
2019-04-08 23:00:00	44
2019-04-09 00:00:00	11
2019-04-09 00:00:00	11
2019-04-09 01:00:00	9
2019-04-09 01:00:00	9
2019-04-09 02:00:00	5
2019-04-09 02:00:00	5
2019-04-09 03:00:00	4
2019-04-09 03:00:00	4
2019-04-09 04:00:00	4
2019-04-09 04:00:00	4
2019-04-09 05:00:00	17
2019-04-09 05:00:00	17
2019-04-09 06:00:00	215
2019-04-09 06:00:00	215
2019-04-09 07:00:00	341
2019-04-09 07:00:00	341
2019-04-09 08:00:00	406
2019-04-09 08:00:00	406
2019-04-09 09:00:00	473
2019-04-09 09:00:00	473
2019-04-09 10:00:00	397
2019-04-09 10:00:00	397
2019-04-09 11:00:00	336
2019-04-09 11:00:00	336
2019-04-09 12:00:00	337
2019-04-09 12:00:00	337
2019-04-09 13:00:00	253
2019-04-09 13:00:00	253
2019-04-09 14:00:00	317
2019-04-09 14:00:00	317
2019-04-09 15:00:00	341
2019-04-09 15:00:00	341
2019-04-09 16:00:00	353
2019-04-09 16:00:00	353
2019-04-09 17:00:00	354
2019-04-09 17:00:00	354
2019-04-09 18:00:00	311
2019-04-09 18:00:00	311
2019-04-09 19:00:00	284
2019-04-09 19:00:00	284
2019-04-09 20:00:00	185
2019-04-09 20:00:00	185
2019-04-09 21:00:00	139
2019-04-09 21:00:00	139
2019-04-09 22:00:00	106
2019-04-09 22:00:00	106
2019-04-09 23:00:00	40
2019-04-09 23:00:00	40
2019-04-10 00:00:00	27
2019-04-10 00:00:00	27
2019-04-10 01:00:00	19
2019-04-10 01:00:00	19
2019-04-10 02:00:00	6
2019-04-10 02:00:00	6
2019-04-10 03:00:00	3
2019-04-10 03:00:00	3
2019-04-10 04:00:00	2
2019-04-10 04:00:00	2
2019-04-10 05:00:00	16
2019-04-10 05:00:00	16
2019-04-10 06:00:00	208
2019-04-10 06:00:00	208
2019-04-10 07:00:00	323
2019-04-10 07:00:00	323
2019-04-10 08:00:00	442
2019-04-10 08:00:00	442
2019-04-10 09:00:00	457
2019-04-10 09:00:00	457
2019-04-10 10:00:00	331
2019-04-10 10:00:00	331
2019-04-10 11:00:00	354
2019-04-10 11:00:00	354
2019-04-10 12:00:00	371
2019-04-10 12:00:00	371
2019-04-10 13:00:00	410
2019-04-10 13:00:00	410
2019-04-10 14:00:00	381
2019-04-10 14:00:00	381
2019-04-10 15:00:00	347
2019-04-10 15:00:00	347
2019-04-10 16:00:00	396
2019-04-10 16:00:00	396
2019-04-10 17:00:00	386
2019-04-10 17:00:00	386
2019-04-10 18:00:00	336
2019-04-10 18:00:00	336
2019-04-10 19:00:00	279
2019-04-10 19:00:00	279
2019-04-10 20:00:00	168
2019-04-10 20:00:00	168
2019-04-10 21:00:00	136
2019-04-10 21:00:00	136
2019-04-10 22:00:00	150
2019-04-10 22:00:00	150
2019-04-10 23:00:00	51
2019-04-10 23:00:00	51
2019-04-11 00:00:00	37
2019-04-11 00:00:00	37
2019-04-11 01:00:00	21
2019-04-11 01:00:00	21
2019-04-11 02:00:00	19
2019-04-11 02:00:00	19
2019-04-11 03:00:00	20
2019-04-11 03:00:00	20
2019-04-11 04:00:00	9
2019-04-11 04:00:00	9
2019-04-11 05:00:00	12
2019-04-11 05:00:00	12
2019-04-11 06:00:00	224
2019-04-11 06:00:00	224
2019-04-11 07:00:00	342
2019-04-11 07:00:00	342
2019-04-11 08:00:00	420
2019-04-11 08:00:00	420
2019-04-11 09:00:00	487
2019-04-11 09:00:00	487
2019-04-11 10:00:00	372
2019-04-11 10:00:00	372
2019-04-11 11:00:00	329
2019-04-11 11:00:00	329
2019-04-11 12:00:00	368
2019-04-11 12:00:00	368
2019-04-11 13:00:00	372
2019-04-11 13:00:00	372
2019-04-11 14:00:00	352
2019-04-11 14:00:00	352
2019-04-11 15:00:00	369
2019-04-11 15:00:00	369
2019-04-11 16:00:00	363
2019-04-11 16:00:00	363
2019-04-11 17:00:00	384
2019-04-11 17:00:00	384
2019-04-11 18:00:00	325
2019-04-11 18:00:00	325
2019-04-11 19:00:00	353
2019-04-11 19:00:00	353
2019-04-11 20:00:00	251
2019-04-11 20:00:00	251
2019-04-11 21:00:00	157
2019-04-11 21:00:00	157
2019-04-11 22:00:00	158
2019-04-11 22:00:00	158
2019-04-11 23:00:00	65
2019-04-11 23:00:00	65
2019-04-12 00:00:00	46
2019-04-12 00:00:00	46
2019-04-12 01:00:00	35
2019-04-12 01:00:00	35
2019-04-12 02:00:00	26
2019-04-12 02:00:00	26
2019-04-12 03:00:00	20
2019-04-12 03:00:00	20
2019-04-12 04:00:00	23
2019-04-12 04:00:00	23
2019-04-12 05:00:00	24
2019-04-12 05:00:00	24
2019-04-12 06:00:00	220
2019-04-12 06:00:00	220
2019-04-12 07:00:00	324
2019-04-12 07:00:00	324
2019-04-12 08:00:00	386
2019-04-12 08:00:00	386
2019-04-12 09:00:00	465
2019-04-12 09:00:00	465
2019-04-12 10:00:00	397
2019-04-12 10:00:00	397
2019-04-12 11:00:00	327
2019-04-12 11:00:00	327
2019-04-12 12:00:00	415
2019-04-12 12:00:00	415
2019-04-12 13:00:00	354
2019-04-12 13:00:00	354
2019-04-12 14:00:00	370
2019-04-12 14:00:00	370
2019-04-12 15:00:00	346
2019-04-12 15:00:00	346
2019-04-12 16:00:00	403
2019-04-12 16:00:00	403
2019-04-12 17:00:00	364
2019-04-12 17:00:00	364
2019-04-12 18:00:00	335
2019-04-12 18:00:00	335
2019-04-12 19:00:00	300
2019-04-12 19:00:00	300
2019-04-12 20:00:00	253
2019-04-12 20:00:00	253
2019-04-12 21:00:00	194
2019-04-12 21:00:00	194
2019-04-12 22:00:00	174
2019-04-12 22:00:00	174
2019-04-12 23:00:00	112
2019-04-12 23:00:00	112
2019-04-13 00:00:00	88
2019-04-13 00:00:00	88
2019-04-13 01:00:00	65
2019-04-13 01:00:00	65
2019-04-13 02:00:00	54
2019-04-13 02:00:00	54
2019-04-13 03:00:00	41
2019-04-13 03:00:00	41
2019-04-13 04:00:00	62
2019-04-13 04:00:00	62
2019-04-13 05:00:00	48
2019-04-13 05:00:00	48
2019-04-13 06:00:00	29
2019-04-13 06:00:00	29
2019-04-13 07:00:00	117
2019-04-13 07:00:00	117
2019-04-13 08:00:00	194
2019-04-13 08:00:00	194
2019-04-13 09:00:00	266
2019-04-13 09:00:00	266
2019-04-13 10:00:00	308
2019-04-13 10:00:00	308
2019-04-13 11:00:00	357
2019-04-13 11:00:00	357
2019-04-13 12:00:00	363
2019-04-13 12:00:00	363
2019-04-13 13:00:00	355
2019-04-13 13:00:00	355
2019-04-13 14:00:00	196
2019-04-13 14:00:00	196
2019-04-13 15:00:00	238
2019-04-13 15:00:00	238
2019-04-13 16:00:00	247
2019-04-13 16:00:00	247
2019-04-13 17:00:00	288
2019-04-13 17:00:00	288
2019-04-13 18:00:00	255
2019-04-13 18:00:00	255
2019-04-13 19:00:00	293
2019-04-13 19:00:00	293
2019-04-13 20:00:00	251
2019-04-13 20:00:00	251
2019-04-13 21:00:00	292
2019-04-13 21:00:00	292
2019-04-13 22:00:00	169
2019-04-13 22:00:00	169
2019-04-13 23:00:00	168
2019-04-13 23:00:00	168
2019-04-14 00:00:00	195
2019-04-14 00:00:00	195
2019-04-14 01:00:00	79
2019-04-14 01:00:00	79
2019-04-14 02:00:00	63
2019-04-14 02:00:00	63
2019-04-14 03:00:00	66
2019-04-14 03:00:00	66
2019-04-14 04:00:00	66
2019-04-14 04:00:00	66
2019-04-14 05:00:00	36
2019-04-14 05:00:00	36
2019-04-14 06:00:00	12
2019-04-14 06:00:00	12
2019-04-14 07:00:00	35
2019-04-14 07:00:00	35
2019-04-14 08:00:00	64
2019-04-14 08:00:00	64
2019-04-14 09:00:00	93
2019-04-14 09:00:00	93
2019-04-14 10:00:00	144
2019-04-14 10:00:00	144
2019-04-14 11:00:00	176
2019-04-14 11:00:00	176
2019-04-14 12:00:00	218
2019-04-14 12:00:00	218
2019-04-14 13:00:00	246
2019-04-14 13:00:00	246
2019-04-14 14:00:00	208
2019-04-14 14:00:00	208
2019-04-14 15:00:00	227
2019-04-14 15:00:00	227
2019-04-14 16:00:00	211
2019-04-14 16:00:00	211
2019-04-14 17:00:00	199
2019-04-14 17:00:00	199
2019-04-14 18:00:00	209
2019-04-14 18:00:00	209
2019-04-14 19:00:00	184
2019-04-14 19:00:00	184
2019-04-14 20:00:00	153
2019-04-14 20:00:00	153
2019-04-14 21:00:00	98
2019-04-14 21:00:00	98
2019-04-14 22:00:00	54
2019-04-14 22:00:00	54
2019-04-14 23:00:00	72
2019-04-14 23:00:00	72
2019-04-15 00:00:00	30
2019-04-15 00:00:00	30
2019-04-15 01:00:00	11
2019-04-15 01:00:00	11
2019-04-15 02:00:00	9
2019-04-15 02:00:00	9
2019-04-15 03:00:00	7
2019-04-15 03:00:00	7
2019-04-15 04:00:00	6
2019-04-15 04:00:00	6
2019-04-15 05:00:00	17
2019-04-15 05:00:00	17
2019-04-15 06:00:00	194
2019-04-15 06:00:00	194
2019-04-15 07:00:00	311
2019-04-15 07:00:00	311
2019-04-15 08:00:00	358
2019-04-15 08:00:00	358
2019-04-15 09:00:00	436
2019-04-15 09:00:00	436
2019-04-15 10:00:00	343
2019-04-15 10:00:00	343
2019-04-15 11:00:00	310
2019-04-15 11:00:00	310
2019-04-15 12:00:00	342
2019-04-15 12:00:00	342
2019-04-15 13:00:00	355
2019-04-15 13:00:00	355
2019-04-15 14:00:00	351
2019-04-15 14:00:00	351
2019-04-15 15:00:00	340
2019-04-15 15:00:00	340
2019-04-15 16:00:00	353
2019-04-15 16:00:00	353
2019-04-15 17:00:00	331
2019-04-15 17:00:00	331
2019-04-15 18:00:00	305
2019-04-15 18:00:00	305
2019-04-15 19:00:00	252
2019-04-15 19:00:00	252
2019-04-15 20:00:00	155
2019-04-15 20:00:00	155
2019-04-15 21:00:00	98
2019-04-15 21:00:00	98
2019-04-15 22:00:00	104
2019-04-15 22:00:00	104
2019-04-15 23:00:00	31
2019-04-15 23:00:00	31
2019-04-16 00:00:00	12
2019-04-16 00:00:00	12
2019-04-16 01:00:00	7
2019-04-16 01:00:00	7
2019-04-16 02:00:00	5
2019-04-16 02:00:00	5
2019-04-16 03:00:00	9
2019-04-16 03:00:00	9
2019-04-16 04:00:00	4
2019-04-16 04:00:00	4
2019-04-16 05:00:00	11
2019-04-16 05:00:00	11
2019-04-16 06:00:00	196
2019-04-16 06:00:00	196
2019-04-16 07:00:00	302
2019-04-16 07:00:00	302
2019-04-16 08:00:00	366
2019-04-16 08:00:00	366
2019-04-16 09:00:00	427
2019-04-16 09:00:00	427
2019-04-16 10:00:00	416
2019-04-16 10:00:00	416
2019-04-16 11:00:00	332
2019-04-16 11:00:00	332
2019-04-16 12:00:00	327
2019-04-16 12:00:00	327
2019-04-16 13:00:00	372
2019-04-16 13:00:00	372
2019-04-16 14:00:00	352
2019-04-16 14:00:00	352
2019-04-16 15:00:00	411
2019-04-16 15:00:00	411
2019-04-16 16:00:00	325
2019-04-16 16:00:00	325
2019-04-16 17:00:00	397
2019-04-16 17:00:00	397
2019-04-16 18:00:00	321
2019-04-16 18:00:00	321
2019-04-16 19:00:00	277
2019-04-16 19:00:00	277
2019-04-16 20:00:00	178
2019-04-16 20:00:00	178
2019-04-16 21:00:00	122
2019-04-16 21:00:00	122
2019-04-16 22:00:00	102
2019-04-16 22:00:00	102
2019-04-16 23:00:00	46
2019-04-16 23:00:00	46
2019-04-17 00:00:00	28
2019-04-17 00:00:00	28
2019-04-17 01:00:00	13
2019-04-17 01:00:00	13
2019-04-17 02:00:00	8
2019-04-17 02:00:00	8
2019-04-17 03:00:00	9
2019-04-17 03:00:00	9
2019-04-17 04:00:00	5
2019-04-17 04:00:00	5
2019-04-17 05:00:00	13
2019-04-17 05:00:00	13
2019-04-17 06:00:00	205
2019-04-17 06:00:00	205
2019-04-17 07:00:00	293
2019-04-17 07:00:00	293
2019-04-17 08:00:00	348
2019-04-17 08:00:00	348
2019-04-17 09:00:00	410
2019-04-17 09:00:00	410
2019-04-17 10:00:00	396
2019-04-17 10:00:00	396
2019-04-17 11:00:00	331
2019-04-17 11:00:00	331
2019-04-17 12:00:00	399
2019-04-17 12:00:00	399
2019-04-17 13:00:00	400
2019-04-17 13:00:00	400
2019-04-17 14:00:00	407
2019-04-17 14:00:00	407
2019-04-17 15:00:00	404
2019-04-17 15:00:00	404
2019-04-17 16:00:00	19
2019-04-17 16:00:00	19
2019-04-17 17:00:00	0
2019-04-17 17:00:00	0
2019-04-17 18:00:00	0
2019-04-17 18:00:00	0
2019-04-17 19:00:00	0
2019-04-17 19:00:00	0
2019-04-17 20:00:00	0
2019-04-17 20:00:00	0
2019-04-17 21:00:00	0
2019-04-17 21:00:00	0
2019-04-17 22:00:00	0
2019-04-17 22:00:00	0
2019-04-17 23:00:00	0
2019-04-17 23:00:00	0
2019-04-18 00:00:00	0
2019-04-18 00:00:00	0
2019-04-18 01:00:00	1692
2019-04-18 01:00:00	1692
2019-04-18 02:00:00	21
2019-04-18 02:00:00	21
2019-04-18 03:00:00	23
2019-04-18 03:00:00	23
2019-04-18 04:00:00	15
2019-04-18 04:00:00	15
2019-04-18 05:00:00	23
2019-04-18 05:00:00	23
2019-04-18 06:00:00	74
2019-04-18 06:00:00	74
2019-04-18 07:00:00	216
2019-04-18 07:00:00	216
2019-04-18 08:00:00	320
2019-04-18 08:00:00	320
2019-04-18 09:00:00	391
2019-04-18 09:00:00	391
2019-04-18 10:00:00	430
2019-04-18 10:00:00	430
2019-04-18 11:00:00	369
2019-04-18 11:00:00	369
2019-04-18 12:00:00	352
2019-04-18 12:00:00	352
2019-04-18 13:00:00	367
2019-04-18 13:00:00	367
2019-04-18 14:00:00	348
2019-04-18 14:00:00	348
2019-04-18 15:00:00	390
2019-04-18 15:00:00	390
2019-04-18 16:00:00	404
2019-04-18 16:00:00	404
2019-04-18 17:00:00	384
2019-04-18 17:00:00	384
2019-04-18 18:00:00	306
2019-04-18 18:00:00	306
2019-04-18 19:00:00	230
2019-04-18 19:00:00	230
2019-04-18 20:00:00	207
2019-04-18 20:00:00	207
2019-04-18 21:00:00	138
2019-04-18 21:00:00	138
2019-04-18 22:00:00	118
2019-04-18 22:00:00	118
2019-04-18 23:00:00	110
2019-04-18 23:00:00	110
2019-04-19 00:00:00	85
2019-04-19 00:00:00	85
2019-04-19 01:00:00	57
2019-04-19 01:00:00	57
2019-04-19 02:00:00	52
2019-04-19 02:00:00	52
2019-04-19 03:00:00	56
2019-04-19 03:00:00	56
2019-04-19 04:00:00	58
2019-04-19 04:00:00	58
2019-04-19 05:00:00	47
2019-04-19 05:00:00	47
2019-04-19 06:00:00	27
2019-04-19 06:00:00	27
2019-04-19 07:00:00	35
2019-04-19 07:00:00	35
2019-04-19 08:00:00	51
2019-04-19 08:00:00	51
2019-04-19 09:00:00	77
2019-04-19 09:00:00	77
2019-04-19 10:00:00	94
2019-04-19 10:00:00	94
2019-04-19 11:00:00	134
2019-04-19 11:00:00	134
2019-04-19 12:00:00	140
2019-04-19 12:00:00	140
2019-04-19 13:00:00	117
2019-04-19 13:00:00	117
2019-04-19 14:00:00	101
2019-04-19 14:00:00	101
2019-04-19 15:00:00	103
2019-04-19 15:00:00	103
2019-04-19 16:00:00	117
2019-04-19 16:00:00	117
2019-04-19 17:00:00	106
2019-04-19 17:00:00	106
2019-04-19 18:00:00	119
2019-04-19 18:00:00	119
2019-04-19 19:00:00	123
2019-04-19 19:00:00	123
2019-04-19 20:00:00	91
2019-04-19 20:00:00	91
2019-04-19 21:00:00	77
2019-04-19 21:00:00	77
2019-04-19 22:00:00	73
2019-04-19 22:00:00	73
2019-04-19 23:00:00	68
2019-04-19 23:00:00	68
2019-04-20 00:00:00	54
2019-04-20 00:00:00	54
2019-04-20 01:00:00	39
2019-04-20 01:00:00	39
2019-04-20 02:00:00	52
2019-04-20 02:00:00	52
2019-04-20 03:00:00	42
2019-04-20 03:00:00	42
2019-04-20 04:00:00	42
2019-04-20 04:00:00	42
2019-04-20 05:00:00	15
2019-04-20 05:00:00	15
2019-04-20 06:00:00	19
2019-04-20 06:00:00	19
2019-04-20 07:00:00	41
2019-04-20 07:00:00	41
2019-04-20 08:00:00	97
2019-04-20 08:00:00	97
2019-04-20 09:00:00	108
2019-04-20 09:00:00	108
2019-04-20 10:00:00	133
2019-04-20 10:00:00	133
2019-04-20 11:00:00	251
2019-04-20 11:00:00	251
2019-04-20 12:00:00	266
2019-04-20 12:00:00	266
2019-04-20 13:00:00	107
2019-04-20 13:00:00	107
2019-04-20 14:00:00	157
2019-04-20 14:00:00	157
2019-04-20 15:00:00	160
2019-04-20 15:00:00	160
2019-04-20 16:00:00	130
2019-04-20 16:00:00	130
2019-04-20 17:00:00	100
2019-04-20 17:00:00	100
2019-04-20 18:00:00	135
2019-04-20 18:00:00	135
2019-04-20 19:00:00	180
2019-04-20 19:00:00	180
2019-04-20 20:00:00	150
2019-04-20 20:00:00	150
2019-04-20 21:00:00	115
2019-04-20 21:00:00	115
2019-04-20 22:00:00	84
2019-04-20 22:00:00	84
2019-04-20 23:00:00	71
2019-04-20 23:00:00	71
2019-04-21 00:00:00	71
2019-04-21 00:00:00	71
2019-04-21 01:00:00	67
2019-04-21 01:00:00	67
2019-04-21 02:00:00	44
2019-04-21 02:00:00	44
2019-04-21 03:00:00	40
2019-04-21 03:00:00	40
2019-04-21 04:00:00	39
2019-04-21 04:00:00	39
2019-04-21 05:00:00	38
2019-04-21 05:00:00	38
2019-04-21 06:00:00	19
2019-04-21 06:00:00	19
2019-04-21 07:00:00	20
2019-04-21 07:00:00	20
2019-04-21 08:00:00	41
2019-04-21 08:00:00	41
2019-04-21 09:00:00	82
2019-04-21 09:00:00	82
2019-04-21 10:00:00	112
2019-04-21 10:00:00	112
2019-04-21 11:00:00	138
2019-04-21 11:00:00	138
2019-04-21 12:00:00	166
2019-04-21 12:00:00	166
2019-04-21 13:00:00	196
2019-04-21 13:00:00	196
2019-04-21 14:00:00	146
2019-04-21 14:00:00	146
2019-04-21 15:00:00	179
2019-04-21 15:00:00	179
2019-04-21 16:00:00	230
2019-04-21 16:00:00	230
2019-04-21 17:00:00	212
2019-04-21 17:00:00	212
2019-04-21 18:00:00	190
2019-04-21 18:00:00	190
2019-04-21 19:00:00	153
2019-04-21 19:00:00	153
2019-04-21 20:00:00	118
2019-04-21 20:00:00	118
2019-04-21 21:00:00	74
2019-04-21 21:00:00	74
2019-04-21 22:00:00	48
2019-04-21 22:00:00	48
2019-04-21 23:00:00	58
2019-04-21 23:00:00	58
2019-04-22 00:00:00	21
2019-04-22 00:00:00	21
2019-04-22 01:00:00	8
2019-04-22 01:00:00	8
2019-04-22 02:00:00	7
2019-04-22 02:00:00	7
2019-04-22 03:00:00	13
2019-04-22 03:00:00	13
2019-04-22 04:00:00	7
2019-04-22 04:00:00	7
2019-04-22 05:00:00	17
2019-04-22 05:00:00	17
2019-04-22 06:00:00	199
2019-04-22 06:00:00	199
2019-04-22 07:00:00	307
2019-04-22 07:00:00	307
2019-04-22 08:00:00	385
2019-04-22 08:00:00	385
2019-04-22 09:00:00	438
2019-04-22 09:00:00	438
2019-04-22 10:00:00	368
2019-04-22 10:00:00	368
2019-04-22 11:00:00	331
2019-04-22 11:00:00	331
2019-04-22 12:00:00	359
2019-04-22 12:00:00	359
2019-04-22 13:00:00	417
2019-04-22 13:00:00	417
2019-04-22 14:00:00	390
2019-04-22 14:00:00	390
2019-04-22 15:00:00	352
2019-04-22 15:00:00	352
2019-04-22 16:00:00	366
2019-04-22 16:00:00	366
2019-04-22 17:00:00	363
2019-04-22 17:00:00	363
2019-04-22 18:00:00	326
2019-04-22 18:00:00	326
2019-04-22 19:00:00	349
2019-04-22 19:00:00	349
2019-04-22 20:00:00	241
2019-04-22 20:00:00	241
2019-04-22 21:00:00	118
2019-04-22 21:00:00	118
2019-04-22 22:00:00	132
2019-04-22 22:00:00	132
2019-04-22 23:00:00	50
2019-04-22 23:00:00	50
2019-04-23 00:00:00	32
2019-04-23 00:00:00	32
2019-04-23 01:00:00	17
2019-04-23 01:00:00	17
2019-04-23 02:00:00	6
2019-04-23 02:00:00	6
2019-04-23 03:00:00	4
2019-04-23 03:00:00	4
2019-04-23 04:00:00	6
2019-04-23 04:00:00	6
2019-04-23 05:00:00	21
2019-04-23 05:00:00	21
2019-04-23 06:00:00	209
2019-04-23 06:00:00	209
2019-04-23 07:00:00	373
2019-04-23 07:00:00	373
2019-04-23 08:00:00	434
2019-04-23 08:00:00	434
2019-04-23 09:00:00	464
2019-04-23 09:00:00	464
2019-04-23 10:00:00	450
2019-04-23 10:00:00	450
2019-04-23 11:00:00	381
2019-04-23 11:00:00	381
2019-04-23 12:00:00	382
2019-04-23 12:00:00	382
2019-04-23 13:00:00	362
2019-04-23 13:00:00	362
2019-04-23 14:00:00	397
2019-04-23 14:00:00	397
2019-04-23 15:00:00	427
2019-04-23 15:00:00	427
2019-04-23 16:00:00	366
2019-04-23 16:00:00	366
2019-04-23 17:00:00	378
2019-04-23 17:00:00	378
2019-04-23 18:00:00	320
2019-04-23 18:00:00	320
2019-04-23 19:00:00	271
2019-04-23 19:00:00	271
2019-04-23 20:00:00	159
2019-04-23 20:00:00	159
2019-04-23 21:00:00	136
2019-04-23 21:00:00	136
2019-04-23 22:00:00	107
2019-04-23 22:00:00	107
2019-04-23 23:00:00	48
2019-04-23 23:00:00	48
2019-04-24 00:00:00	23
2019-04-24 00:00:00	23
2019-04-24 01:00:00	11
2019-04-24 01:00:00	11
2019-04-24 02:00:00	5
2019-04-24 02:00:00	5
2019-04-24 03:00:00	5
2019-04-24 03:00:00	5
2019-04-24 04:00:00	8
2019-04-24 04:00:00	8
2019-04-24 05:00:00	16
2019-04-24 05:00:00	16
2019-04-24 06:00:00	195
2019-04-24 06:00:00	195
2019-04-24 07:00:00	349
2019-04-24 07:00:00	349
2019-04-24 08:00:00	449
2019-04-24 08:00:00	449
2019-04-24 09:00:00	495
2019-04-24 09:00:00	495
2019-04-24 10:00:00	397
2019-04-24 10:00:00	397
2019-04-24 11:00:00	267
2019-04-24 11:00:00	267
2019-04-24 12:00:00	383
2019-04-24 12:00:00	383
2019-04-24 13:00:00	312
2019-04-24 13:00:00	312
2019-04-24 14:00:00	331
2019-04-24 14:00:00	331
2019-04-24 15:00:00	384
2019-04-24 15:00:00	384
2019-04-24 16:00:00	405
2019-04-24 16:00:00	405
2019-04-24 17:00:00	384
2019-04-24 17:00:00	384
2019-04-24 18:00:00	328
2019-04-24 18:00:00	328
2019-04-24 19:00:00	304
2019-04-24 19:00:00	304
2019-04-24 20:00:00	205
2019-04-24 20:00:00	205
2019-04-24 21:00:00	155
2019-04-24 21:00:00	155
2019-04-24 22:00:00	127
2019-04-24 22:00:00	127
2019-04-24 23:00:00	53
2019-04-24 23:00:00	53
2019-04-25 00:00:00	31
2019-04-25 00:00:00	31
2019-04-25 01:00:00	25
2019-04-25 01:00:00	25
2019-04-25 02:00:00	20
2019-04-25 02:00:00	20
2019-04-25 03:00:00	38
2019-04-25 03:00:00	38
2019-04-25 04:00:00	15
2019-04-25 04:00:00	15
2019-04-25 05:00:00	28
2019-04-25 05:00:00	28
2019-04-25 06:00:00	193
2019-04-25 06:00:00	193
2019-04-25 07:00:00	300
2019-04-25 07:00:00	300
2019-04-25 08:00:00	369
2019-04-25 08:00:00	369
2019-04-25 09:00:00	493
2019-04-25 09:00:00	493
2019-04-25 10:00:00	389
2019-04-25 10:00:00	389
2019-04-25 11:00:00	400
2019-04-25 11:00:00	400
2019-04-25 12:00:00	394
2019-04-25 12:00:00	394
2019-04-25 13:00:00	357
2019-04-25 13:00:00	357
2019-04-25 14:00:00	372
2019-04-25 14:00:00	372
2019-04-25 15:00:00	360
2019-04-25 15:00:00	360
2019-04-25 16:00:00	355
2019-04-25 16:00:00	355
2019-04-25 17:00:00	421
2019-04-25 17:00:00	421
2019-04-25 18:00:00	310
2019-04-25 18:00:00	310
2019-04-25 19:00:00	339
2019-04-25 19:00:00	339
2019-04-25 20:00:00	243
2019-04-25 20:00:00	243
2019-04-25 21:00:00	180
2019-04-25 21:00:00	180
2019-04-25 22:00:00	165
2019-04-25 22:00:00	165
2019-04-25 23:00:00	94
2019-04-25 23:00:00	94
2019-04-26 00:00:00	66
2019-04-26 00:00:00	66
2019-04-26 01:00:00	25
2019-04-26 01:00:00	25
2019-04-26 02:00:00	34
2019-04-26 02:00:00	34
2019-04-26 03:00:00	18
2019-04-26 03:00:00	18
2019-04-26 04:00:00	20
2019-04-26 04:00:00	20
2019-04-26 05:00:00	26
2019-04-26 05:00:00	26
2019-04-26 06:00:00	199
2019-04-26 06:00:00	199
2019-04-26 07:00:00	306
2019-04-26 07:00:00	306
2019-04-26 08:00:00	389
2019-04-26 08:00:00	389
2019-04-26 09:00:00	523
2019-04-26 09:00:00	523
2019-04-26 10:00:00	412
2019-04-26 10:00:00	412
2019-04-26 11:00:00	342
2019-04-26 11:00:00	342
2019-04-26 12:00:00	409
2019-04-26 12:00:00	409
2019-04-26 13:00:00	322
2019-04-26 13:00:00	322
2019-04-26 14:00:00	396
2019-04-26 14:00:00	396
2019-04-26 15:00:00	371
2019-04-26 15:00:00	371
2019-04-26 16:00:00	379
2019-04-26 16:00:00	379
2019-04-26 17:00:00	372
2019-04-26 17:00:00	372
2019-04-26 18:00:00	313
2019-04-26 18:00:00	313
2019-04-26 19:00:00	295
2019-04-26 19:00:00	295
2019-04-26 20:00:00	248
2019-04-26 20:00:00	248
2019-04-26 21:00:00	192
2019-04-26 21:00:00	192
2019-04-26 22:00:00	150
2019-04-26 22:00:00	150
2019-04-26 23:00:00	104
2019-04-26 23:00:00	104
2019-04-27 00:00:00	83
2019-04-27 00:00:00	83
2019-04-27 01:00:00	71
2019-04-27 01:00:00	71
2019-04-27 02:00:00	37
2019-04-27 02:00:00	37
2019-04-27 03:00:00	37
2019-04-27 03:00:00	37
2019-04-27 04:00:00	32
2019-04-27 04:00:00	32
2019-04-27 05:00:00	30
2019-04-27 05:00:00	30
2019-04-27 06:00:00	35
2019-04-27 06:00:00	35
2019-04-27 07:00:00	176
2019-04-27 07:00:00	176
2019-04-27 08:00:00	189
2019-04-27 08:00:00	189
2019-04-27 09:00:00	267
2019-04-27 09:00:00	267
2019-04-27 10:00:00	326
2019-04-27 10:00:00	326
2019-04-27 11:00:00	342
2019-04-27 11:00:00	342
2019-04-27 12:00:00	348
2019-04-27 12:00:00	348
2019-04-27 13:00:00	352
2019-04-27 13:00:00	352
2019-04-27 14:00:00	279
2019-04-27 14:00:00	279
2019-04-27 15:00:00	243
2019-04-27 15:00:00	243
2019-04-27 16:00:00	314
2019-04-27 16:00:00	314
2019-04-27 17:00:00	289
2019-04-27 17:00:00	289
2019-04-27 18:00:00	311
2019-04-27 18:00:00	311
2019-04-27 19:00:00	263
2019-04-27 19:00:00	263
2019-04-27 20:00:00	281
2019-04-27 20:00:00	281
2019-04-27 21:00:00	226
2019-04-27 21:00:00	226
2019-04-27 22:00:00	171
2019-04-27 22:00:00	171
2019-04-27 23:00:00	159
2019-04-27 23:00:00	159
2019-04-28 00:00:00	114
2019-04-28 00:00:00	114
2019-04-28 01:00:00	104
2019-04-28 01:00:00	104
2019-04-28 02:00:00	104
2019-04-28 02:00:00	104
2019-04-28 03:00:00	92
2019-04-28 03:00:00	92
2019-04-28 04:00:00	49
2019-04-28 04:00:00	49
2019-04-28 05:00:00	31
2019-04-28 05:00:00	31
2019-04-28 06:00:00	29
2019-04-28 06:00:00	29
2019-04-28 07:00:00	41
2019-04-28 07:00:00	41
2019-04-28 08:00:00	65
2019-04-28 08:00:00	65
2019-04-28 09:00:00	78
2019-04-28 09:00:00	78
2019-04-28 10:00:00	158
2019-04-28 10:00:00	158
2019-04-28 11:00:00	169
2019-04-28 11:00:00	169
2019-04-28 12:00:00	229
2019-04-28 12:00:00	229
2019-04-28 13:00:00	239
2019-04-28 13:00:00	239
2019-04-28 14:00:00	158
2019-04-28 14:00:00	158
2019-04-28 15:00:00	161
2019-04-28 15:00:00	161
2019-04-28 16:00:00	239
2019-04-28 16:00:00	239
2019-04-28 17:00:00	278
2019-04-28 17:00:00	278
2019-04-28 18:00:00	271
2019-04-28 18:00:00	271
2019-04-28 19:00:00	213
2019-04-28 19:00:00	213
2019-04-28 20:00:00	171
2019-04-28 20:00:00	171
2019-04-28 21:00:00	110
2019-04-28 21:00:00	110
2019-04-28 22:00:00	39
2019-04-28 22:00:00	39
2019-04-28 23:00:00	68
2019-04-28 23:00:00	68
2019-04-29 00:00:00	57
2019-04-29 00:00:00	57
2019-04-29 01:00:00	11
2019-04-29 01:00:00	11
2019-04-29 02:00:00	5
2019-04-29 02:00:00	5
2019-04-29 03:00:00	9
2019-04-29 03:00:00	9
2019-04-29 04:00:00	7
2019-04-29 04:00:00	7
2019-04-29 05:00:00	18
2019-04-29 05:00:00	18
2019-04-29 06:00:00	207
2019-04-29 06:00:00	207
2019-04-29 07:00:00	314
2019-04-29 07:00:00	314
2019-04-29 08:00:00	398
2019-04-29 08:00:00	398
2019-04-29 09:00:00	413
2019-04-29 09:00:00	413
2019-04-29 10:00:00	457
2019-04-29 10:00:00	457
2019-04-29 11:00:00	348
2019-04-29 11:00:00	348
2019-04-29 12:00:00	319
2019-04-29 12:00:00	319
2019-04-29 13:00:00	388
2019-04-29 13:00:00	388
2019-04-29 14:00:00	365
2019-04-29 14:00:00	365
2019-04-29 15:00:00	291
2019-04-29 15:00:00	291
2019-04-29 16:00:00	372
2019-04-29 16:00:00	372
2019-04-29 17:00:00	362
2019-04-29 17:00:00	362
2019-04-29 18:00:00	370
2019-04-29 18:00:00	370
2019-04-29 19:00:00	242
2019-04-29 19:00:00	242
2019-04-29 20:00:00	178
2019-04-29 20:00:00	178
2019-04-29 21:00:00	144
2019-04-29 21:00:00	144
2019-04-29 22:00:00	110
2019-04-29 22:00:00	110
2019-04-29 23:00:00	40
2019-04-29 23:00:00	40
2019-04-30 00:00:00	27
2019-04-30 00:00:00	27
2019-04-30 01:00:00	8
2019-04-30 01:00:00	8
2019-04-30 02:00:00	11
2019-04-30 02:00:00	11
2019-04-30 03:00:00	10
2019-04-30 03:00:00	10
2019-04-30 04:00:00	4
2019-04-30 04:00:00	4
2019-04-30 05:00:00	18
2019-04-30 05:00:00	18
2019-04-30 06:00:00	238
2019-04-30 06:00:00	238
2019-04-30 07:00:00	349
2019-04-30 07:00:00	349
2019-04-30 08:00:00	401
2019-04-30 08:00:00	401
2019-04-30 09:00:00	531
2019-04-30 09:00:00	531
2019-04-30 10:00:00	429
2019-04-30 10:00:00	429
2019-04-30 11:00:00	318
2019-04-30 11:00:00	318
2019-04-30 12:00:00	344
2019-04-30 12:00:00	344
2019-04-30 13:00:00	377
2019-04-30 13:00:00	377
2019-04-30 14:00:00	335
2019-04-30 14:00:00	335
2019-04-30 15:00:00	405
2019-04-30 15:00:00	405
2019-04-30 16:00:00	407
2019-04-30 16:00:00	407
2019-04-30 17:00:00	371
2019-04-30 17:00:00	371
2019-04-30 18:00:00	338
2019-04-30 18:00:00	338
2019-04-30 19:00:00	381
2019-04-30 19:00:00	381
2019-04-30 20:00:00	275
2019-04-30 20:00:00	275
2019-04-30 21:00:00	246
2019-04-30 21:00:00	246
2019-04-30 22:00:00	214
2019-04-30 22:00:00	214
2019-04-30 23:00:00	130
2019-04-30 23:00:00	130
2019-05-01 00:00:00	127
2019-05-01 00:00:00	127

## Sheet: Master_09 rmy16 dt03
916	Nossa Senhora do Carmo / Major Lopes ( Major Lopes / Lavras )
2019-04-01 00:00:00	36
2019-04-01 00:00:00	36
2019-04-01 01:00:00	13
2019-04-01 01:00:00	13
2019-04-01 02:00:00	8
2019-04-01 02:00:00	8
2019-04-01 03:00:00	5
2019-04-01 03:00:00	5
2019-04-01 04:00:00	9
2019-04-01 04:00:00	9
2019-04-01 05:00:00	7
2019-04-01 05:00:00	7
2019-04-01 06:00:00	174
2019-04-01 06:00:00	174
2019-04-01 07:00:00	212
2019-04-01 07:00:00	212
2019-04-01 08:00:00	220
2019-04-01 08:00:00	220
2019-04-01 09:00:00	224
2019-04-01 09:00:00	224
2019-04-01 10:00:00	241
2019-04-01 10:00:00	241
2019-04-01 11:00:00	328
2019-04-01 11:00:00	328
2019-04-01 12:00:00	418
2019-04-01 12:00:00	418
2019-04-01 13:00:00	334
2019-04-01 13:00:00	334
2019-04-01 14:00:00	263
2019-04-01 14:00:00	263
2019-04-01 15:00:00	290
2019-04-01 15:00:00	290
2019-04-01 16:00:00	324
2019-04-01 16:00:00	324
2019-04-01 17:00:00	386
2019-04-01 17:00:00	386
2019-04-01 18:00:00	423
2019-04-01 18:00:00	423
2019-04-01 19:00:00	510
2019-04-01 19:00:00	510
2019-04-01 20:00:00	288
2019-04-01 20:00:00	288
2019-04-01 21:00:00	157
2019-04-01 21:00:00	157
2019-04-01 22:00:00	232
2019-04-01 22:00:00	232
2019-04-01 23:00:00	130
2019-04-01 23:00:00	130
2019-04-02 00:00:00	24
2019-04-02 00:00:00	24
2019-04-02 01:00:00	7
2019-04-02 01:00:00	7
2019-04-02 02:00:00	5
2019-04-02 02:00:00	5
2019-04-02 03:00:00	3
2019-04-02 03:00:00	3
2019-04-02 04:00:00	3
2019-04-02 04:00:00	3
2019-04-02 05:00:00	8
2019-04-02 05:00:00	8
2019-04-02 06:00:00	184
2019-04-02 06:00:00	184
2019-04-02 07:00:00	227
2019-04-02 07:00:00	227
2019-04-02 08:00:00	224
2019-04-02 08:00:00	224
2019-04-02 09:00:00	284
2019-04-02 09:00:00	284
2019-04-02 10:00:00	256
2019-04-02 10:00:00	256
2019-04-02 11:00:00	350
2019-04-02 11:00:00	350
2019-04-02 12:00:00	434
2019-04-02 12:00:00	434
2019-04-02 13:00:00	364
2019-04-02 13:00:00	364
2019-04-02 14:00:00	324
2019-04-02 14:00:00	324
2019-04-02 15:00:00	302
2019-04-02 15:00:00	302
2019-04-02 16:00:00	336
2019-04-02 16:00:00	336
2019-04-02 17:00:00	385
2019-04-02 17:00:00	385
2019-04-02 18:00:00	413
2019-04-02 18:00:00	413
2019-04-02 19:00:00	522
2019-04-02 19:00:00	522
2019-04-02 20:00:00	324
2019-04-02 20:00:00	324
2019-04-02 21:00:00	188
2019-04-02 21:00:00	188
2019-04-02 22:00:00	234
2019-04-02 22:00:00	234
2019-04-02 23:00:00	171
2019-04-02 23:00:00	171
2019-04-03 00:00:00	36
2019-04-03 00:00:00	36
2019-04-03 01:00:00	10
2019-04-03 01:00:00	10
2019-04-03 02:00:00	4
2019-04-03 02:00:00	4
2019-04-03 03:00:00	3
2019-04-03 03:00:00	3
2019-04-03 04:00:00	9
2019-04-03 04:00:00	9
2019-04-03 05:00:00	11
2019-04-03 05:00:00	11
2019-04-03 06:00:00	169
2019-04-03 06:00:00	169
2019-04-03 07:00:00	237
2019-04-03 07:00:00	237
2019-04-03 08:00:00	212
2019-04-03 08:00:00	212
2019-04-03 09:00:00	245
2019-04-03 09:00:00	245
2019-04-03 10:00:00	308
2019-04-03 10:00:00	308
2019-04-03 11:00:00	351
2019-04-03 11:00:00	351
2019-04-03 12:00:00	437
2019-04-03 12:00:00	437
2019-04-03 13:00:00	398
2019-04-03 13:00:00	398
2019-04-03 14:00:00	322
2019-04-03 14:00:00	322
2019-04-03 15:00:00	323
2019-04-03 15:00:00	323
2019-04-03 16:00:00	334
2019-04-03 16:00:00	334
2019-04-03 17:00:00	362
2019-04-03 17:00:00	362
2019-04-03 18:00:00	473
2019-04-03 18:00:00	473
2019-04-03 19:00:00	432
2019-04-03 19:00:00	432
2019-04-03 20:00:00	307
2019-04-03 20:00:00	307
2019-04-03 21:00:00	203
2019-04-03 21:00:00	203
2019-04-03 22:00:00	245
2019-04-03 22:00:00	245
2019-04-03 23:00:00	163
2019-04-03 23:00:00	163
2019-04-04 00:00:00	60
2019-04-04 00:00:00	60
2019-04-04 01:00:00	17
2019-04-04 01:00:00	17
2019-04-04 02:00:00	7
2019-04-04 02:00:00	7
2019-04-04 03:00:00	6
2019-04-04 03:00:00	6
2019-04-04 04:00:00	7
2019-04-04 04:00:00	7
2019-04-04 05:00:00	9
2019-04-04 05:00:00	9
2019-04-04 06:00:00	141
2019-04-04 06:00:00	141
2019-04-04 07:00:00	226
2019-04-04 07:00:00	226
2019-04-04 08:00:00	244
2019-04-04 08:00:00	244
2019-04-04 09:00:00	280
2019-04-04 09:00:00	280
2019-04-04 10:00:00	267
2019-04-04 10:00:00	267
2019-04-04 11:00:00	332
2019-04-04 11:00:00	332
2019-04-04 12:00:00	472
2019-04-04 12:00:00	472
2019-04-04 13:00:00	436
2019-04-04 13:00:00	436
2019-04-04 14:00:00	347
2019-04-04 14:00:00	347
2019-04-04 15:00:00	301
2019-04-04 15:00:00	301
2019-04-04 16:00:00	302
2019-04-04 16:00:00	302
2019-04-04 17:00:00	388
2019-04-04 17:00:00	388
2019-04-04 18:00:00	423
2019-04-04 18:00:00	423
2019-04-04 19:00:00	400
2019-04-04 19:00:00	400
2019-04-04 20:00:00	263
2019-04-04 20:00:00	263
2019-04-04 21:00:00	173
2019-04-04 21:00:00	173
2019-04-04 22:00:00	181
2019-04-04 22:00:00	181
2019-04-04 23:00:00	113
2019-04-04 23:00:00	113
2019-04-05 00:00:00	54
2019-04-05 00:00:00	54
2019-04-05 01:00:00	30
2019-04-05 01:00:00	30
2019-04-05 02:00:00	18
2019-04-05 02:00:00	18
2019-04-05 03:00:00	15
2019-04-05 03:00:00	15
2019-04-05 04:00:00	15
2019-04-05 04:00:00	15
2019-04-05 05:00:00	18
2019-04-05 05:00:00	18
2019-04-05 06:00:00	175
2019-04-05 06:00:00	175
2019-04-05 07:00:00	222
2019-04-05 07:00:00	222
2019-04-05 08:00:00	237
2019-04-05 08:00:00	237
2019-04-05 09:00:00	256
2019-04-05 09:00:00	256
2019-04-05 10:00:00	287
2019-04-05 10:00:00	287
2019-04-05 11:00:00	356
2019-04-05 11:00:00	356
2019-04-05 12:00:00	472
2019-04-05 12:00:00	472
2019-04-05 13:00:00	473
2019-04-05 13:00:00	473
2019-04-05 14:00:00	345
2019-04-05 14:00:00	345
2019-04-05 15:00:00	319
2019-04-05 15:00:00	319
2019-04-05 16:00:00	342
2019-04-05 16:00:00	342
2019-04-05 17:00:00	383
2019-04-05 17:00:00	383
2019-04-05 18:00:00	431
2019-04-05 18:00:00	431
2019-04-05 19:00:00	389
2019-04-05 19:00:00	389
2019-04-05 20:00:00	300
2019-04-05 20:00:00	300
2019-04-05 21:00:00	243
2019-04-05 21:00:00	243
2019-04-05 22:00:00	202
2019-04-05 22:00:00	202
2019-04-05 23:00:00	143
2019-04-05 23:00:00	143
2019-04-06 00:00:00	117
2019-04-06 00:00:00	117
2019-04-06 01:00:00	49
2019-04-06 01:00:00	49
2019-04-06 02:00:00	48
2019-04-06 02:00:00	48
2019-04-06 03:00:00	25
2019-04-06 03:00:00	25
2019-04-06 04:00:00	26
2019-04-06 04:00:00	26
2019-04-06 05:00:00	26
2019-04-06 05:00:00	26
2019-04-06 06:00:00	25
2019-04-06 06:00:00	25
2019-04-06 07:00:00	66
2019-04-06 07:00:00	66
2019-04-06 08:00:00	129
2019-04-06 08:00:00	129
2019-04-06 09:00:00	192
2019-04-06 09:00:00	192
2019-04-06 10:00:00	216
2019-04-06 10:00:00	216
2019-04-06 11:00:00	246
2019-04-06 11:00:00	246
2019-04-06 12:00:00	300
2019-04-06 12:00:00	300
2019-04-06 13:00:00	299
2019-04-06 13:00:00	299
2019-04-06 14:00:00	288
2019-04-06 14:00:00	288
2019-04-06 15:00:00	261
2019-04-06 15:00:00	261
2019-04-06 16:00:00	268
2019-04-06 16:00:00	268
2019-04-06 17:00:00	267
2019-04-06 17:00:00	267
2019-04-06 18:00:00	255
2019-04-06 18:00:00	255
2019-04-06 19:00:00	289
2019-04-06 19:00:00	289
2019-04-06 20:00:00	325
2019-04-06 20:00:00	325
2019-04-06 21:00:00	295
2019-04-06 21:00:00	295
2019-04-06 22:00:00	237
2019-04-06 22:00:00	237
2019-04-06 23:00:00	186
2019-04-06 23:00:00	186
2019-04-07 00:00:00	370
2019-04-07 00:00:00	370
2019-04-07 01:00:00	146
2019-04-07 01:00:00	146
2019-04-07 02:00:00	70
2019-04-07 02:00:00	70
2019-04-07 03:00:00	29
2019-04-07 03:00:00	29
2019-04-07 04:00:00	33
2019-04-07 04:00:00	33
2019-04-07 05:00:00	27
2019-04-07 05:00:00	27
2019-04-07 06:00:00	39
2019-04-07 06:00:00	39
2019-04-07 07:00:00	37
2019-04-07 07:00:00	37
2019-04-07 08:00:00	38
2019-04-07 08:00:00	38
2019-04-07 09:00:00	94
2019-04-07 09:00:00	94
2019-04-07 10:00:00	116
2019-04-07 10:00:00	116
2019-04-07 11:00:00	150
2019-04-07 11:00:00	150
2019-04-07 12:00:00	230
2019-04-07 12:00:00	230
2019-04-07 13:00:00	266
2019-04-07 13:00:00	266
2019-04-07 14:00:00	213
2019-04-07 14:00:00	213
2019-04-07 15:00:00	212
2019-04-07 15:00:00	212
2019-04-07 16:00:00	181
2019-04-07 16:00:00	181
2019-04-07 17:00:00	168
2019-04-07 17:00:00	168
2019-04-07 18:00:00	199
2019-04-07 18:00:00	199
2019-04-07 19:00:00	194
2019-04-07 19:00:00	194
2019-04-07 20:00:00	196
2019-04-07 20:00:00	196
2019-04-07 21:00:00	120
2019-04-07 21:00:00	120
2019-04-07 22:00:00	93
2019-04-07 22:00:00	93
2019-04-07 23:00:00	54
2019-04-07 23:00:00	54
2019-04-08 00:00:00	24
2019-04-08 00:00:00	24
2019-04-08 01:00:00	15
2019-04-08 01:00:00	15
2019-04-08 02:00:00	9
2019-04-08 02:00:00	9
2019-04-08 03:00:00	1
2019-04-08 03:00:00	1
2019-04-08 04:00:00	9
2019-04-08 04:00:00	9
2019-04-08 05:00:00	17
2019-04-08 05:00:00	17
2019-04-08 06:00:00	176
2019-04-08 06:00:00	176
2019-04-08 07:00:00	238
2019-04-08 07:00:00	238
2019-04-08 08:00:00	218
2019-04-08 08:00:00	218
2019-04-08 09:00:00	248
2019-04-08 09:00:00	248
2019-04-08 10:00:00	253
2019-04-08 10:00:00	253
2019-04-08 11:00:00	341
2019-04-08 11:00:00	341
2019-04-08 12:00:00	415
2019-04-08 12:00:00	415
2019-04-08 13:00:00	360
2019-04-08 13:00:00	360
2019-04-08 14:00:00	272
2019-04-08 14:00:00	272
2019-04-08 15:00:00	280
2019-04-08 15:00:00	280
2019-04-08 16:00:00	311
2019-04-08 16:00:00	311
2019-04-08 17:00:00	355
2019-04-08 17:00:00	355
2019-04-08 18:00:00	387
2019-04-08 18:00:00	387
2019-04-08 19:00:00	348
2019-04-08 19:00:00	348
2019-04-08 20:00:00	221
2019-04-08 20:00:00	221
2019-04-08 21:00:00	175
2019-04-08 21:00:00	175
2019-04-08 22:00:00	130
2019-04-08 22:00:00	130
2019-04-08 23:00:00	63
2019-04-08 23:00:00	63
2019-04-09 00:00:00	18
2019-04-09 00:00:00	18
2019-04-09 01:00:00	8
2019-04-09 01:00:00	8
2019-04-09 02:00:00	6
2019-04-09 02:00:00	6
2019-04-09 03:00:00	3
2019-04-09 03:00:00	3
2019-04-09 04:00:00	7
2019-04-09 04:00:00	7
2019-04-09 05:00:00	7
2019-04-09 05:00:00	7
2019-04-09 06:00:00	177
2019-04-09 06:00:00	177
2019-04-09 07:00:00	242
2019-04-09 07:00:00	242
2019-04-09 08:00:00	215
2019-04-09 08:00:00	215
2019-04-09 09:00:00	281
2019-04-09 09:00:00	281
2019-04-09 10:00:00	285
2019-04-09 10:00:00	285
2019-04-09 11:00:00	342
2019-04-09 11:00:00	342
2019-04-09 12:00:00	424
2019-04-09 12:00:00	424
2019-04-09 13:00:00	355
2019-04-09 13:00:00	355
2019-04-09 14:00:00	292
2019-04-09 14:00:00	292
2019-04-09 15:00:00	279
2019-04-09 15:00:00	279
2019-04-09 16:00:00	312
2019-04-09 16:00:00	312
2019-04-09 17:00:00	353
2019-04-09 17:00:00	353
2019-04-09 18:00:00	392
2019-04-09 18:00:00	392
2019-04-09 19:00:00	366
2019-04-09 19:00:00	366
2019-04-09 20:00:00	213
2019-04-09 20:00:00	213
2019-04-09 21:00:00	170
2019-04-09 21:00:00	170
2019-04-09 22:00:00	155
2019-04-09 22:00:00	155
2019-04-09 23:00:00	76
2019-04-09 23:00:00	76
2019-04-10 00:00:00	34
2019-04-10 00:00:00	34
2019-04-10 01:00:00	15
2019-04-10 01:00:00	15
2019-04-10 02:00:00	10
2019-04-10 02:00:00	10
2019-04-10 03:00:00	1
2019-04-10 03:00:00	1
2019-04-10 04:00:00	5
2019-04-10 04:00:00	5
2019-04-10 05:00:00	12
2019-04-10 05:00:00	12
2019-04-10 06:00:00	176
2019-04-10 06:00:00	176
2019-04-10 07:00:00	199
2019-04-10 07:00:00	199
2019-04-10 08:00:00	193
2019-04-10 08:00:00	193
2019-04-10 09:00:00	238
2019-04-10 09:00:00	238
2019-04-10 10:00:00	262
2019-04-10 10:00:00	262
2019-04-10 11:00:00	355
2019-04-10 11:00:00	355
2019-04-10 12:00:00	447
2019-04-10 12:00:00	447
2019-04-10 13:00:00	395
2019-04-10 13:00:00	395
2019-04-10 14:00:00	307
2019-04-10 14:00:00	307
2019-04-10 15:00:00	344
2019-04-10 15:00:00	344
2019-04-10 16:00:00	335
2019-04-10 16:00:00	335
2019-04-10 17:00:00	358
2019-04-10 17:00:00	358
2019-04-10 18:00:00	408
2019-04-10 18:00:00	408
2019-04-10 19:00:00	353
2019-04-10 19:00:00	353
2019-04-10 20:00:00	254
2019-04-10 20:00:00	254
2019-04-10 21:00:00	201
2019-04-10 21:00:00	201
2019-04-10 22:00:00	129
2019-04-10 22:00:00	129
2019-04-10 23:00:00	90
2019-04-10 23:00:00	90
2019-04-11 00:00:00	37
2019-04-11 00:00:00	37
2019-04-11 01:00:00	10
2019-04-11 01:00:00	10
2019-04-11 02:00:00	9
2019-04-11 02:00:00	9
2019-04-11 03:00:00	7
2019-04-11 03:00:00	7
2019-04-11 04:00:00	5
2019-04-11 04:00:00	5
2019-04-11 05:00:00	16
2019-04-11 05:00:00	16
2019-04-11 06:00:00	164
2019-04-11 06:00:00	164
2019-04-11 07:00:00	230
2019-04-11 07:00:00	230
2019-04-11 08:00:00	220
2019-04-11 08:00:00	220
2019-04-11 09:00:00	288
2019-04-11 09:00:00	288
2019-04-11 10:00:00	271
2019-04-11 10:00:00	271
2019-04-11 11:00:00	387
2019-04-11 11:00:00	387
2019-04-11 12:00:00	407
2019-04-11 12:00:00	407
2019-04-11 13:00:00	434
2019-04-11 13:00:00	434
2019-04-11 14:00:00	319
2019-04-11 14:00:00	319
2019-04-11 15:00:00	316
2019-04-11 15:00:00	316
2019-04-11 16:00:00	339
2019-04-11 16:00:00	339
2019-04-11 17:00:00	384
2019-04-11 17:00:00	384
2019-04-11 18:00:00	408
2019-04-11 18:00:00	408
2019-04-11 19:00:00	395
2019-04-11 19:00:00	395
2019-04-11 20:00:00	237
2019-04-11 20:00:00	237
2019-04-11 21:00:00	185
2019-04-11 21:00:00	185
2019-04-11 22:00:00	159
2019-04-11 22:00:00	159
2019-04-11 23:00:00	95
2019-04-11 23:00:00	95
2019-04-12 00:00:00	44
2019-04-12 00:00:00	44
2019-04-12 01:00:00	22
2019-04-12 01:00:00	22
2019-04-12 02:00:00	15
2019-04-12 02:00:00	15
2019-04-12 03:00:00	7
2019-04-12 03:00:00	7
2019-04-12 04:00:00	10
2019-04-12 04:00:00	10
2019-04-12 05:00:00	16
2019-04-12 05:00:00	16
2019-04-12 06:00:00	162
2019-04-12 06:00:00	162
2019-04-12 07:00:00	223
2019-04-12 07:00:00	223
2019-04-12 08:00:00	196
2019-04-12 08:00:00	196
2019-04-12 09:00:00	260
2019-04-12 09:00:00	260
2019-04-12 10:00:00	294
2019-04-12 10:00:00	294
2019-04-12 11:00:00	371
2019-04-12 11:00:00	371
2019-04-12 12:00:00	418
2019-04-12 12:00:00	418
2019-04-12 13:00:00	436
2019-04-12 13:00:00	436
2019-04-12 14:00:00	345
2019-04-12 14:00:00	345
2019-04-12 15:00:00	335
2019-04-12 15:00:00	335
2019-04-12 16:00:00	337
2019-04-12 16:00:00	337
2019-04-12 17:00:00	369
2019-04-12 17:00:00	369
2019-04-12 18:00:00	390
2019-04-12 18:00:00	390
2019-04-12 19:00:00	410
2019-04-12 19:00:00	410
2019-04-12 20:00:00	267
2019-04-12 20:00:00	267
2019-04-12 21:00:00	200
2019-04-12 21:00:00	200
2019-04-12 22:00:00	184
2019-04-12 22:00:00	184
2019-04-12 23:00:00	170
2019-04-12 23:00:00	170
2019-04-13 00:00:00	74
2019-04-13 00:00:00	74
2019-04-13 01:00:00	65
2019-04-13 01:00:00	65
2019-04-13 02:00:00	37
2019-04-13 02:00:00	37
2019-04-13 03:00:00	17
2019-04-13 03:00:00	17
2019-04-13 04:00:00	26
2019-04-13 04:00:00	26
2019-04-13 05:00:00	21
2019-04-13 05:00:00	21
2019-04-13 06:00:00	27
2019-04-13 06:00:00	27
2019-04-13 07:00:00	85
2019-04-13 07:00:00	85
2019-04-13 08:00:00	123
2019-04-13 08:00:00	123
2019-04-13 09:00:00	176
2019-04-13 09:00:00	176
2019-04-13 10:00:00	207
2019-04-13 10:00:00	207
2019-04-13 11:00:00	292
2019-04-13 11:00:00	292
2019-04-13 12:00:00	320
2019-04-13 12:00:00	320
2019-04-13 13:00:00	273
2019-04-13 13:00:00	273
2019-04-13 14:00:00	275
2019-04-13 14:00:00	275
2019-04-13 15:00:00	256
2019-04-13 15:00:00	256
2019-04-13 16:00:00	247
2019-04-13 16:00:00	247
2019-04-13 17:00:00	224
2019-04-13 17:00:00	224
2019-04-13 18:00:00	259
2019-04-13 18:00:00	259
2019-04-13 19:00:00	291
2019-04-13 19:00:00	291
2019-04-13 20:00:00	338
2019-04-13 20:00:00	338
2019-04-13 21:00:00	298
2019-04-13 21:00:00	298
2019-04-13 22:00:00	234
2019-04-13 22:00:00	234
2019-04-13 23:00:00	260
2019-04-13 23:00:00	260
2019-04-14 00:00:00	323
2019-04-14 00:00:00	323
2019-04-14 01:00:00	104
2019-04-14 01:00:00	104
2019-04-14 02:00:00	49
2019-04-14 02:00:00	49
2019-04-14 03:00:00	47
2019-04-14 03:00:00	47
2019-04-14 04:00:00	29
2019-04-14 04:00:00	29
2019-04-14 05:00:00	21
2019-04-14 05:00:00	21
2019-04-14 06:00:00	19
2019-04-14 06:00:00	19
2019-04-14 07:00:00	52
2019-04-14 07:00:00	52
2019-04-14 08:00:00	92
2019-04-14 08:00:00	92
2019-04-14 09:00:00	127
2019-04-14 09:00:00	127
2019-04-14 10:00:00	163
2019-04-14 10:00:00	163
2019-04-14 11:00:00	190
2019-04-14 11:00:00	190
2019-04-14 12:00:00	278
2019-04-14 12:00:00	278
2019-04-14 13:00:00	288
2019-04-14 13:00:00	288
2019-04-14 14:00:00	243
2019-04-14 14:00:00	243
2019-04-14 15:00:00	217
2019-04-14 15:00:00	217
2019-04-14 16:00:00	182
2019-04-14 16:00:00	182
2019-04-14 17:00:00	205
2019-04-14 17:00:00	205
2019-04-14 18:00:00	228
2019-04-14 18:00:00	228
2019-04-14 19:00:00	203
2019-04-14 19:00:00	203
2019-04-14 20:00:00	183
2019-04-14 20:00:00	183
2019-04-14 21:00:00	112
2019-04-14 21:00:00	112
2019-04-14 22:00:00	73
2019-04-14 22:00:00	73
2019-04-14 23:00:00	59
2019-04-14 23:00:00	59
2019-04-15 00:00:00	33
2019-04-15 00:00:00	33
2019-04-15 01:00:00	19
2019-04-15 01:00:00	19
2019-04-15 02:00:00	2
2019-04-15 02:00:00	2
2019-04-15 03:00:00	4
2019-04-15 03:00:00	4
2019-04-15 04:00:00	9
2019-04-15 04:00:00	9
2019-04-15 05:00:00	9
2019-04-15 05:00:00	9
2019-04-15 06:00:00	159
2019-04-15 06:00:00	159
2019-04-15 07:00:00	208
2019-04-15 07:00:00	208
2019-04-15 08:00:00	229
2019-04-15 08:00:00	229
2019-04-15 09:00:00	237
2019-04-15 09:00:00	237
2019-04-15 10:00:00	219
2019-04-15 10:00:00	219
2019-04-15 11:00:00	330
2019-04-15 11:00:00	330
2019-04-15 12:00:00	389
2019-04-15 12:00:00	389
2019-04-15 13:00:00	338
2019-04-15 13:00:00	338
2019-04-15 14:00:00	285
2019-04-15 14:00:00	285
2019-04-15 15:00:00	295
2019-04-15 15:00:00	295
2019-04-15 16:00:00	328
2019-04-15 16:00:00	328
2019-04-15 17:00:00	358
2019-04-15 17:00:00	358
2019-04-15 18:00:00	398
2019-04-15 18:00:00	398
2019-04-15 19:00:00	377
2019-04-15 19:00:00	377
2019-04-15 20:00:00	226
2019-04-15 20:00:00	226
2019-04-15 21:00:00	151
2019-04-15 21:00:00	151
2019-04-15 22:00:00	122
2019-04-15 22:00:00	122
2019-04-15 23:00:00	53
2019-04-15 23:00:00	53
2019-04-16 00:00:00	21
2019-04-16 00:00:00	21
2019-04-16 01:00:00	10
2019-04-16 01:00:00	10
2019-04-16 02:00:00	8
2019-04-16 02:00:00	8
2019-04-16 03:00:00	1
2019-04-16 03:00:00	1
2019-04-16 04:00:00	8
2019-04-16 04:00:00	8
2019-04-16 05:00:00	10
2019-04-16 05:00:00	10
2019-04-16 06:00:00	154
2019-04-16 06:00:00	154
2019-04-16 07:00:00	242
2019-04-16 07:00:00	242
2019-04-16 08:00:00	213
2019-04-16 08:00:00	213
2019-04-16 09:00:00	281
2019-04-16 09:00:00	281
2019-04-16 10:00:00	293
2019-04-16 10:00:00	293
2019-04-16 11:00:00	336
2019-04-16 11:00:00	336
2019-04-16 12:00:00	430
2019-04-16 12:00:00	430
2019-04-16 13:00:00	375
2019-04-16 13:00:00	375
2019-04-16 14:00:00	316
2019-04-16 14:00:00	316
2019-04-16 15:00:00	328
2019-04-16 15:00:00	328
2019-04-16 16:00:00	354
2019-04-16 16:00:00	354
2019-04-16 17:00:00	379
2019-04-16 17:00:00	379
2019-04-16 18:00:00	398
2019-04-16 18:00:00	398
2019-04-16 19:00:00	464
2019-04-16 19:00:00	464
2019-04-16 20:00:00	273
2019-04-16 20:00:00	273
2019-04-16 21:00:00	184
2019-04-16 21:00:00	184
2019-04-16 22:00:00	180
2019-04-16 22:00:00	180
2019-04-16 23:00:00	100
2019-04-16 23:00:00	100
2019-04-17 00:00:00	43
2019-04-17 00:00:00	43
2019-04-17 01:00:00	12
2019-04-17 01:00:00	12
2019-04-17 02:00:00	8
2019-04-17 02:00:00	8
2019-04-17 03:00:00	6
2019-04-17 03:00:00	6
2019-04-17 04:00:00	7
2019-04-17 04:00:00	7
2019-04-17 05:00:00	14
2019-04-17 05:00:00	14
2019-04-17 06:00:00	159
2019-04-17 06:00:00	159
2019-04-17 07:00:00	223
2019-04-17 07:00:00	223
2019-04-17 08:00:00	175
2019-04-17 08:00:00	175
2019-04-17 09:00:00	277
2019-04-17 09:00:00	277
2019-04-17 10:00:00	305
2019-04-17 10:00:00	305
2019-04-17 11:00:00	347
2019-04-17 11:00:00	347
2019-04-17 12:00:00	464
2019-04-17 12:00:00	464
2019-04-17 13:00:00	410
2019-04-17 13:00:00	410
2019-04-17 14:00:00	351
2019-04-17 14:00:00	351
2019-04-17 15:00:00	330
2019-04-17 15:00:00	330
2019-04-17 16:00:00	12
2019-04-17 16:00:00	12
2019-04-17 17:00:00	0
2019-04-17 17:00:00	0
2019-04-17 18:00:00	0
2019-04-17 18:00:00	0
2019-04-17 19:00:00	0
2019-04-17 19:00:00	0
2019-04-17 20:00:00	0
2019-04-17 20:00:00	0
2019-04-17 21:00:00	0
2019-04-17 21:00:00	0
2019-04-17 22:00:00	0
2019-04-17 22:00:00	0
2019-04-17 23:00:00	0
2019-04-17 23:00:00	0
2019-04-18 00:00:00	0
2019-04-18 00:00:00	0
2019-04-18 01:00:00	1681
2019-04-18 01:00:00	1681
2019-04-18 02:00:00	14
2019-04-18 02:00:00	14
2019-04-18 03:00:00	18
2019-04-18 03:00:00	18
2019-04-18 04:00:00	8
2019-04-18 04:00:00	8
2019-04-18 05:00:00	12
2019-04-18 05:00:00	12
2019-04-18 06:00:00	53
2019-04-18 06:00:00	53
2019-04-18 07:00:00	113
2019-04-18 07:00:00	113
2019-04-18 08:00:00	218
2019-04-18 08:00:00	218
2019-04-18 09:00:00	259
2019-04-18 09:00:00	259
2019-04-18 10:00:00	263
2019-04-18 10:00:00	263
2019-04-18 11:00:00	313
2019-04-18 11:00:00	313
2019-04-18 12:00:00	323
2019-04-18 12:00:00	323
2019-04-18 13:00:00	332
2019-04-18 13:00:00	332
2019-04-18 14:00:00	343
2019-04-18 14:00:00	343
2019-04-18 15:00:00	303
2019-04-18 15:00:00	303
2019-04-18 16:00:00	322
2019-04-18 16:00:00	322
2019-04-18 17:00:00	362
2019-04-18 17:00:00	362
2019-04-18 18:00:00	344
2019-04-18 18:00:00	344
2019-04-18 19:00:00	322
2019-04-18 19:00:00	322
2019-04-18 20:00:00	278
2019-04-18 20:00:00	278
2019-04-18 21:00:00	181
2019-04-18 21:00:00	181
2019-04-18 22:00:00	180
2019-04-18 22:00:00	180
2019-04-18 23:00:00	140
2019-04-18 23:00:00	140
2019-04-19 00:00:00	83
2019-04-19 00:00:00	83
2019-04-19 01:00:00	54
2019-04-19 01:00:00	54
2019-04-19 02:00:00	48
2019-04-19 02:00:00	48
2019-04-19 03:00:00	29
2019-04-19 03:00:00	29
2019-04-19 04:00:00	21
2019-04-19 04:00:00	21
2019-04-19 05:00:00	18
2019-04-19 05:00:00	18
2019-04-19 06:00:00	23
2019-04-19 06:00:00	23
2019-04-19 07:00:00	36
2019-04-19 07:00:00	36
2019-04-19 08:00:00	41
2019-04-19 08:00:00	41
2019-04-19 09:00:00	67
2019-04-19 09:00:00	67
2019-04-19 10:00:00	76
2019-04-19 10:00:00	76
2019-04-19 11:00:00	120
2019-04-19 11:00:00	120
2019-04-19 12:00:00	127
2019-04-19 12:00:00	127
2019-04-19 13:00:00	125
2019-04-19 13:00:00	125
2019-04-19 14:00:00	117
2019-04-19 14:00:00	117
2019-04-19 15:00:00	108
2019-04-19 15:00:00	108
2019-04-19 16:00:00	110
2019-04-19 16:00:00	110
2019-04-19 17:00:00	110
2019-04-19 17:00:00	110
2019-04-19 18:00:00	142
2019-04-19 18:00:00	142
2019-04-19 19:00:00	140
2019-04-19 19:00:00	140
2019-04-19 20:00:00	137
2019-04-19 20:00:00	137
2019-04-19 21:00:00	96
2019-04-19 21:00:00	96
2019-04-19 22:00:00	101
2019-04-19 22:00:00	101
2019-04-19 23:00:00	68
2019-04-19 23:00:00	68
2019-04-20 00:00:00	60
2019-04-20 00:00:00	60
2019-04-20 01:00:00	35
2019-04-20 01:00:00	35
2019-04-20 02:00:00	18
2019-04-20 02:00:00	18
2019-04-20 03:00:00	12
2019-04-20 03:00:00	12
2019-04-20 04:00:00	11
2019-04-20 04:00:00	11
2019-04-20 05:00:00	15
2019-04-20 05:00:00	15
2019-04-20 06:00:00	16
2019-04-20 06:00:00	16
2019-04-20 07:00:00	37
2019-04-20 07:00:00	37
2019-04-20 08:00:00	63
2019-04-20 08:00:00	63
2019-04-20 09:00:00	123
2019-04-20 09:00:00	123
2019-04-20 10:00:00	165
2019-04-20 10:00:00	165
2019-04-20 11:00:00	194
2019-04-20 11:00:00	194
2019-04-20 12:00:00	215
2019-04-20 12:00:00	215
2019-04-20 13:00:00	187
2019-04-20 13:00:00	187
2019-04-20 14:00:00	199
2019-04-20 14:00:00	199
2019-04-20 15:00:00	224
2019-04-20 15:00:00	224
2019-04-20 16:00:00	172
2019-04-20 16:00:00	172
2019-04-20 17:00:00	129
2019-04-20 17:00:00	129
2019-04-20 18:00:00	127
2019-04-20 18:00:00	127
2019-04-20 19:00:00	203
2019-04-20 19:00:00	203
2019-04-20 20:00:00	152
2019-04-20 20:00:00	152
2019-04-20 21:00:00	132
2019-04-20 21:00:00	132
2019-04-20 22:00:00	113
2019-04-20 22:00:00	113
2019-04-20 23:00:00	112
2019-04-20 23:00:00	112
2019-04-21 00:00:00	93
2019-04-21 00:00:00	93
2019-04-21 01:00:00	48
2019-04-21 01:00:00	48
2019-04-21 02:00:00	35
2019-04-21 02:00:00	35
2019-04-21 03:00:00	30
2019-04-21 03:00:00	30
2019-04-21 04:00:00	12
2019-04-21 04:00:00	12
2019-04-21 05:00:00	12
2019-04-21 05:00:00	12
2019-04-21 06:00:00	22
2019-04-21 06:00:00	22
2019-04-21 07:00:00	40
2019-04-21 07:00:00	40
2019-04-21 08:00:00	52
2019-04-21 08:00:00	52
2019-04-21 09:00:00	63
2019-04-21 09:00:00	63
2019-04-21 10:00:00	85
2019-04-21 10:00:00	85
2019-04-21 11:00:00	129
2019-04-21 11:00:00	129
2019-04-21 12:00:00	159
2019-04-21 12:00:00	159
2019-04-21 13:00:00	233
2019-04-21 13:00:00	233
2019-04-21 14:00:00	190
2019-04-21 14:00:00	190
2019-04-21 15:00:00	273
2019-04-21 15:00:00	273
2019-04-21 16:00:00	303
2019-04-21 16:00:00	303
2019-04-21 17:00:00	251
2019-04-21 17:00:00	251
2019-04-21 18:00:00	219
2019-04-21 18:00:00	219
2019-04-21 19:00:00	249
2019-04-21 19:00:00	249
2019-04-21 20:00:00	195
2019-04-21 20:00:00	195
2019-04-21 21:00:00	106
2019-04-21 21:00:00	106
2019-04-21 22:00:00	78
2019-04-21 22:00:00	78
2019-04-21 23:00:00	62
2019-04-21 23:00:00	62
2019-04-22 00:00:00	28
2019-04-22 00:00:00	28
2019-04-22 01:00:00	12
2019-04-22 01:00:00	12
2019-04-22 02:00:00	8
2019-04-22 02:00:00	8
2019-04-22 03:00:00	3
2019-04-22 03:00:00	3
2019-04-22 04:00:00	5
2019-04-22 04:00:00	5
2019-04-22 05:00:00	17
2019-04-22 05:00:00	17
2019-04-22 06:00:00	153
2019-04-22 06:00:00	153
2019-04-22 07:00:00	226
2019-04-22 07:00:00	226
2019-04-22 08:00:00	203
2019-04-22 08:00:00	203
2019-04-22 09:00:00	231
2019-04-22 09:00:00	231
2019-04-22 10:00:00	233
2019-04-22 10:00:00	233
2019-04-22 11:00:00	307
2019-04-22 11:00:00	307
2019-04-22 12:00:00	411
2019-04-22 12:00:00	411
2019-04-22 13:00:00	331
2019-04-22 13:00:00	331
2019-04-22 14:00:00	247
2019-04-22 14:00:00	247
2019-04-22 15:00:00	269
2019-04-22 15:00:00	269
2019-04-22 16:00:00	342
2019-04-22 16:00:00	342
2019-04-22 17:00:00	384
2019-04-22 17:00:00	384
2019-04-22 18:00:00	418
2019-04-22 18:00:00	418
2019-04-22 19:00:00	346
2019-04-22 19:00:00	346
2019-04-22 20:00:00	206
2019-04-22 20:00:00	206
2019-04-22 21:00:00	151
2019-04-22 21:00:00	151
2019-04-22 22:00:00	116
2019-04-22 22:00:00	116
2019-04-22 23:00:00	54
2019-04-22 23:00:00	54
2019-04-23 00:00:00	21
2019-04-23 00:00:00	21
2019-04-23 01:00:00	5
2019-04-23 01:00:00	5
2019-04-23 02:00:00	5
2019-04-23 02:00:00	5
2019-04-23 03:00:00	5
2019-04-23 03:00:00	5
2019-04-23 04:00:00	3
2019-04-23 04:00:00	3
2019-04-23 05:00:00	15
2019-04-23 05:00:00	15
2019-04-23 06:00:00	167
2019-04-23 06:00:00	167
2019-04-23 07:00:00	239
2019-04-23 07:00:00	239
2019-04-23 08:00:00	177
2019-04-23 08:00:00	177
2019-04-23 09:00:00	251
2019-04-23 09:00:00	251
2019-04-23 10:00:00	234
2019-04-23 10:00:00	234
2019-04-23 11:00:00	308
2019-04-23 11:00:00	308
2019-04-23 12:00:00	413
2019-04-23 12:00:00	413
2019-04-23 13:00:00	339
2019-04-23 13:00:00	339
2019-04-23 14:00:00	283
2019-04-23 14:00:00	283
2019-04-23 15:00:00	293
2019-04-23 15:00:00	293
2019-04-23 16:00:00	293
2019-04-23 16:00:00	293
2019-04-23 17:00:00	355
2019-04-23 17:00:00	355
2019-04-23 18:00:00	398
2019-04-23 18:00:00	398
2019-04-23 19:00:00	337
2019-04-23 19:00:00	337
2019-04-23 20:00:00	247
2019-04-23 20:00:00	247
2019-04-23 21:00:00	170
2019-04-23 21:00:00	170
2019-04-23 22:00:00	134
2019-04-23 22:00:00	134
2019-04-23 23:00:00	40
2019-04-23 23:00:00	40
2019-04-24 00:00:00	35
2019-04-24 00:00:00	35
2019-04-24 01:00:00	9
2019-04-24 01:00:00	9
2019-04-24 02:00:00	8
2019-04-24 02:00:00	8
2019-04-24 03:00:00	3
2019-04-24 03:00:00	3
2019-04-24 04:00:00	6
2019-04-24 04:00:00	6
2019-04-24 05:00:00	6
2019-04-24 05:00:00	6
2019-04-24 06:00:00	162
2019-04-24 06:00:00	162
2019-04-24 07:00:00	229
2019-04-24 07:00:00	229
2019-04-24 08:00:00	225
2019-04-24 08:00:00	225
2019-04-24 09:00:00	255
2019-04-24 09:00:00	255
2019-04-24 10:00:00	246
2019-04-24 10:00:00	246
2019-04-24 11:00:00	288
2019-04-24 11:00:00	288
2019-04-24 12:00:00	447
2019-04-24 12:00:00	447
2019-04-24 13:00:00	407
2019-04-24 13:00:00	407
2019-04-24 14:00:00	342
2019-04-24 14:00:00	342
2019-04-24 15:00:00	321
2019-04-24 15:00:00	321
2019-04-24 16:00:00	313
2019-04-24 16:00:00	313
2019-04-24 17:00:00	370
2019-04-24 17:00:00	370
2019-04-24 18:00:00	402
2019-04-24 18:00:00	402
2019-04-24 19:00:00	384
2019-04-24 19:00:00	384
2019-04-24 20:00:00	258
2019-04-24 20:00:00	258
2019-04-24 21:00:00	184
2019-04-24 21:00:00	184
2019-04-24 22:00:00	174
2019-04-24 22:00:00	174
2019-04-24 23:00:00	112
2019-04-24 23:00:00	112
2019-04-25 00:00:00	29
2019-04-25 00:00:00	29
2019-04-25 01:00:00	17
2019-04-25 01:00:00	17
2019-04-25 02:00:00	9
2019-04-25 02:00:00	9
2019-04-25 03:00:00	59
2019-04-25 03:00:00	59
2019-04-25 04:00:00	14
2019-04-25 04:00:00	14
2019-04-25 05:00:00	11
2019-04-25 05:00:00	11
2019-04-25 06:00:00	157
2019-04-25 06:00:00	157
2019-04-25 07:00:00	219
2019-04-25 07:00:00	219
2019-04-25 08:00:00	170
2019-04-25 08:00:00	170
2019-04-25 09:00:00	259
2019-04-25 09:00:00	259
2019-04-25 10:00:00	271
2019-04-25 10:00:00	271
2019-04-25 11:00:00	322
2019-04-25 11:00:00	322
2019-04-25 12:00:00	433
2019-04-25 12:00:00	433
2019-04-25 13:00:00	402
2019-04-25 13:00:00	402
2019-04-25 14:00:00	312
2019-04-25 14:00:00	312
2019-04-25 15:00:00	312
2019-04-25 15:00:00	312
2019-04-25 16:00:00	321
2019-04-25 16:00:00	321
2019-04-25 17:00:00	364
2019-04-25 17:00:00	364
2019-04-25 18:00:00	425
2019-04-25 18:00:00	425
2019-04-25 19:00:00	425
2019-04-25 19:00:00	425
2019-04-25 20:00:00	294
2019-04-25 20:00:00	294
2019-04-25 21:00:00	193
2019-04-25 21:00:00	193
2019-04-25 22:00:00	198
2019-04-25 22:00:00	198
2019-04-25 23:00:00	140
2019-04-25 23:00:00	140
2019-04-26 00:00:00	80
2019-04-26 00:00:00	80
2019-04-26 01:00:00	35
2019-04-26 01:00:00	35
2019-04-26 02:00:00	27
2019-04-26 02:00:00	27
2019-04-26 03:00:00	17
2019-04-26 03:00:00	17
2019-04-26 04:00:00	15
2019-04-26 04:00:00	15
2019-04-26 05:00:00	11
2019-04-26 05:00:00	11
2019-04-26 06:00:00	177
2019-04-26 06:00:00	177
2019-04-26 07:00:00	236
2019-04-26 07:00:00	236
2019-04-26 08:00:00	213
2019-04-26 08:00:00	213
2019-04-26 09:00:00	266
2019-04-26 09:00:00	266
2019-04-26 10:00:00	301
2019-04-26 10:00:00	301
2019-04-26 11:00:00	372
2019-04-26 11:00:00	372
2019-04-26 12:00:00	469
2019-04-26 12:00:00	469
2019-04-26 13:00:00	387
2019-04-26 13:00:00	387
2019-04-26 14:00:00	341
2019-04-26 14:00:00	341
2019-04-26 15:00:00	324
2019-04-26 15:00:00	324
2019-04-26 16:00:00	358
2019-04-26 16:00:00	358
2019-04-26 17:00:00	409
2019-04-26 17:00:00	409
2019-04-26 18:00:00	434
2019-04-26 18:00:00	434
2019-04-26 19:00:00	373
2019-04-26 19:00:00	373
2019-04-26 20:00:00	300
2019-04-26 20:00:00	300
2019-04-26 21:00:00	220
2019-04-26 21:00:00	220
2019-04-26 22:00:00	206
2019-04-26 22:00:00	206
2019-04-26 23:00:00	188
2019-04-26 23:00:00	188
2019-04-27 00:00:00	136
2019-04-27 00:00:00	136
2019-04-27 01:00:00	82
2019-04-27 01:00:00	82
2019-04-27 02:00:00	51
2019-04-27 02:00:00	51
2019-04-27 03:00:00	44
2019-04-27 03:00:00	44
2019-04-27 04:00:00	15
2019-04-27 04:00:00	15
2019-04-27 05:00:00	18
2019-04-27 05:00:00	18
2019-04-27 06:00:00	26
2019-04-27 06:00:00	26
2019-04-27 07:00:00	145
2019-04-27 07:00:00	145
2019-04-27 08:00:00	164
2019-04-27 08:00:00	164
2019-04-27 09:00:00	224
2019-04-27 09:00:00	224
2019-04-27 10:00:00	247
2019-04-27 10:00:00	247
2019-04-27 11:00:00	307
2019-04-27 11:00:00	307
2019-04-27 12:00:00	368
2019-04-27 12:00:00	368
2019-04-27 13:00:00	312
2019-04-27 13:00:00	312
2019-04-27 14:00:00	264
2019-04-27 14:00:00	264
2019-04-27 15:00:00	289
2019-04-27 15:00:00	289
2019-04-27 16:00:00	234
2019-04-27 16:00:00	234
2019-04-27 17:00:00	273
2019-04-27 17:00:00	273
2019-04-27 18:00:00	290
2019-04-27 18:00:00	290
2019-04-27 19:00:00	315
2019-04-27 19:00:00	315
2019-04-27 20:00:00	309
2019-04-27 20:00:00	309
2019-04-27 21:00:00	287
2019-04-27 21:00:00	287
2019-04-27 22:00:00	256
2019-04-27 22:00:00	256
2019-04-27 23:00:00	258
2019-04-27 23:00:00	258
2019-04-28 00:00:00	236
2019-04-28 00:00:00	236
2019-04-28 01:00:00	188
2019-04-28 01:00:00	188
2019-04-28 02:00:00	158
2019-04-28 02:00:00	158
2019-04-28 03:00:00	64
2019-04-28 03:00:00	64
2019-04-28 04:00:00	24
2019-04-28 04:00:00	24
2019-04-28 05:00:00	19
2019-04-28 05:00:00	19
2019-04-28 06:00:00	13
2019-04-28 06:00:00	13
2019-04-28 07:00:00	37
2019-04-28 07:00:00	37
2019-04-28 08:00:00	65
2019-04-28 08:00:00	65
2019-04-28 09:00:00	107
2019-04-28 09:00:00	107
2019-04-28 10:00:00	101
2019-04-28 10:00:00	101
2019-04-28 11:00:00	158
2019-04-28 11:00:00	158
2019-04-28 12:00:00	251
2019-04-28 12:00:00	251
2019-04-28 13:00:00	287
2019-04-28 13:00:00	287
2019-04-28 14:00:00	213
2019-04-28 14:00:00	213
2019-04-28 15:00:00	200
2019-04-28 15:00:00	200
2019-04-28 16:00:00	201
2019-04-28 16:00:00	201
2019-04-28 17:00:00	228
2019-04-28 17:00:00	228
2019-04-28 18:00:00	303
2019-04-28 18:00:00	303
2019-04-28 19:00:00	230
2019-04-28 19:00:00	230
2019-04-28 20:00:00	229
2019-04-28 20:00:00	229
2019-04-28 21:00:00	156
2019-04-28 21:00:00	156
2019-04-28 22:00:00	89
2019-04-28 22:00:00	89
2019-04-28 23:00:00	78
2019-04-28 23:00:00	78
2019-04-29 00:00:00	56
2019-04-29 00:00:00	56
2019-04-29 01:00:00	9
2019-04-29 01:00:00	9
2019-04-29 02:00:00	5
2019-04-29 02:00:00	5
2019-04-29 03:00:00	5
2019-04-29 03:00:00	5
2019-04-29 04:00:00	8
2019-04-29 04:00:00	8
2019-04-29 05:00:00	12
2019-04-29 05:00:00	12
2019-04-29 06:00:00	181
2019-04-29 06:00:00	181
2019-04-29 07:00:00	220
2019-04-29 07:00:00	220
2019-04-29 08:00:00	181
2019-04-29 08:00:00	181
2019-04-29 09:00:00	263
2019-04-29 09:00:00	263
2019-04-29 10:00:00	227
2019-04-29 10:00:00	227
2019-04-29 11:00:00	329
2019-04-29 11:00:00	329
2019-04-29 12:00:00	395
2019-04-29 12:00:00	395
2019-04-29 13:00:00	362
2019-04-29 13:00:00	362
2019-04-29 14:00:00	291
2019-04-29 14:00:00	291
2019-04-29 15:00:00	291
2019-04-29 15:00:00	291
2019-04-29 16:00:00	277
2019-04-29 16:00:00	277
2019-04-29 17:00:00	354
2019-04-29 17:00:00	354
2019-04-29 18:00:00	404
2019-04-29 18:00:00	404
2019-04-29 19:00:00	366
2019-04-29 19:00:00	366
2019-04-29 20:00:00	239
2019-04-29 20:00:00	239
2019-04-29 21:00:00	157
2019-04-29 21:00:00	157
2019-04-29 22:00:00	130
2019-04-29 22:00:00	130
2019-04-29 23:00:00	61
2019-04-29 23:00:00	61
2019-04-30 00:00:00	34
2019-04-30 00:00:00	34
2019-04-30 01:00:00	28
2019-04-30 01:00:00	28
2019-04-30 02:00:00	4
2019-04-30 02:00:00	4
2019-04-30 03:00:00	1
2019-04-30 03:00:00	1
2019-04-30 04:00:00	5
2019-04-30 04:00:00	5
2019-04-30 05:00:00	12
2019-04-30 05:00:00	12
2019-04-30 06:00:00	169
2019-04-30 06:00:00	169
2019-04-30 07:00:00	233
2019-04-30 07:00:00	233
2019-04-30 08:00:00	214
2019-04-30 08:00:00	214
2019-04-30 09:00:00	252
2019-04-30 09:00:00	252
2019-04-30 10:00:00	258
2019-04-30 10:00:00	258
2019-04-30 11:00:00	356
2019-04-30 11:00:00	356
2019-04-30 12:00:00	425
2019-04-30 12:00:00	425
2019-04-30 13:00:00	395
2019-04-30 13:00:00	395
2019-04-30 14:00:00	342
2019-04-30 14:00:00	342
2019-04-30 15:00:00	314
2019-04-30 15:00:00	314
2019-04-30 16:00:00	357
2019-04-30 16:00:00	357
2019-04-30 17:00:00	405
2019-04-30 17:00:00	405
2019-04-30 18:00:00	407
2019-04-30 18:00:00	407
2019-04-30 19:00:00	432
2019-04-30 19:00:00	432
2019-04-30 20:00:00	342
2019-04-30 20:00:00	342
2019-04-30 21:00:00	261
2019-04-30 21:00:00	261
2019-04-30 22:00:00	228
2019-04-30 22:00:00	228
2019-04-30 23:00:00	175
2019-04-30 23:00:00	175
2019-05-01 00:00:00	102
2019-05-01 00:00:00	102
