# Supplementary material for: Traffic light optimization using non-dominated sorting genetic algorithm (NSGA2)
Source: Sci Rep. 2023 Sep 20;13:15550. doi: 10.1038/s41598-023-38884-2 (PMC10511403; doi:10.1038/s41598-023-38884-2)
Supplement: Supplementary file 1 — Supplementary Information. [file 41598_2023_38884_MOESM1_ESM.zip › dadosBHTrans/dados BHTrans 2019/xls/TF-Pra+óGÇ¥+ô+é-▌a_da_Esta+óGÇ¥+ô+é-▌+óGÇ¥+ôu+î-üo.xls]

## Sheet: PM 01030 01
Data/Hora	Intensidade(carros/hora)	Ocupacao(%)	Carga(%)
2019-04-01 00:00:00	0	0	0
2019-04-01 01:00:00	0	0	0
2019-04-01 02:00:00	0	0	0
2019-04-01 03:00:00	0	0	0
2019-04-01 04:00:00	0	0	0
2019-04-01 05:00:00	0	0	0
2019-04-01 06:00:00	0	0	0
2019-04-01 07:00:00	0	0	0
2019-04-01 08:00:00	0	0	0
2019-04-01 09:00:00	0	0	0
2019-04-01 10:00:00	0	0	0
2019-04-01 11:00:00	0	0	0
2019-04-01 12:00:00	0	0	0
2019-04-01 13:00:00	0	0	0
2019-04-01 14:00:00	0	0	0
2019-04-01 15:00:00	0	0	0
2019-04-01 16:00:00	0	0	0
2019-04-01 17:00:00	0	0	0
2019-04-01 18:00:00	0	0	0
2019-04-01 19:00:00	0	0	0
2019-04-01 20:00:00	0	0	0
2019-04-01 21:00:00	0	0	0
2019-04-01 22:00:00	0	0	0
2019-04-01 23:00:00	0	0	0
2019-04-02 00:00:00	0	0	0
2019-04-02 01:00:00	0	0	0
2019-04-02 02:00:00	0	0	0
2019-04-02 03:00:00	0	0	0
2019-04-02 04:00:00	0	0	0
2019-04-02 05:00:00	0	0	0
2019-04-02 06:00:00	0	0	0
2019-04-02 07:00:00	0	0	0
2019-04-02 08:00:00	0	0	0
2019-04-02 09:00:00	0	0	0
2019-04-02 10:00:00	0	0	0
2019-04-02 11:00:00	0	0	0
2019-04-02 12:00:00	0	0	0
2019-04-02 13:00:00	0	0	0
2019-04-02 14:00:00	0	0	0
2019-04-02 15:00:00	0	0	0
2019-04-02 16:00:00	0	0	0
2019-04-02 17:00:00	0	0	0
2019-04-02 18:00:00	0	0	0
2019-04-02 19:00:00	0	0	0
2019-04-02 20:00:00	0	0	0
2019-04-02 21:00:00	0	0	0
2019-04-02 22:00:00	0	0	0
2019-04-02 23:00:00	0	0	0
2019-04-03 00:00:00	0	0	0
2019-04-03 01:00:00	0	0	0
2019-04-03 02:00:00	0	0	0
2019-04-03 03:00:00	0	0	0
2019-04-03 04:00:00	0	0	0
2019-04-03 05:00:00	0	0	0
2019-04-03 06:00:00	0	0	0
2019-04-03 07:00:00	0	0	0
2019-04-03 08:00:00	0	0	0
2019-04-03 09:00:00	0	0	0
2019-04-03 10:00:00	0	0	0
2019-04-03 11:00:00	0	0	0
2019-04-03 12:00:00	0	0	0
2019-04-03 13:00:00	0	0	0
2019-04-03 14:00:00	0	0	0
2019-04-03 15:00:00	0	0	0
2019-04-03 16:00:00	0	0	0
2019-04-03 17:00:00	0	0	0
2019-04-03 18:00:00	0	0	0
2019-04-03 19:00:00	0	0	0
2019-04-03 20:00:00	0	0	0
2019-04-03 21:00:00	0	0	0
2019-04-03 22:00:00	0	0	0
2019-04-03 23:00:00	0	0	0
2019-04-04 00:00:00	0	0	0
2019-04-04 01:00:00	0	0	0
2019-04-04 02:00:00	0	0	0
2019-04-04 03:00:00	0	0	0
2019-04-04 04:00:00	0	0	0
2019-04-04 05:00:00	0	0	0
2019-04-04 06:00:00	0	0	0
2019-04-04 07:00:00	0	0	0
2019-04-04 08:00:00	0	0	0
2019-04-04 09:00:00	0	0	0
2019-04-04 10:00:00	0	0	0
2019-04-04 11:00:00	0	0	0
2019-04-04 12:00:00	0	0	0
2019-04-04 13:00:00	0	0	0
2019-04-04 14:00:00	0	0	0
2019-04-04 15:00:00	0	0	0
2019-04-04 16:00:00	0	0	0
2019-04-04 17:00:00	0	0	0
2019-04-04 18:00:00	0	0	0
2019-04-04 19:00:00	0	0	0
2019-04-04 20:00:00	0	0	0
2019-04-04 21:00:00	0	0	0
2019-04-04 22:00:00	0	0	0
2019-04-04 23:00:00	0	0	0
2019-04-05 00:00:00	0	0	0
2019-04-05 01:00:00	0	0	0
2019-04-05 02:00:00	0	0	0
2019-04-05 03:00:00	0	0	0
2019-04-05 04:00:00	0	0	0
2019-04-05 05:00:00	0	0	0
2019-04-05 06:00:00	0	0	0
2019-04-05 07:00:00	0	0	0
2019-04-05 08:00:00	0	0	0
2019-04-05 09:00:00	0	0	0
2019-04-05 10:00:00	0	0	0
2019-04-05 11:00:00	0	0	0
2019-04-05 12:00:00	0	0	0
2019-04-05 13:00:00	0	0	0
2019-04-05 14:00:00	0	0	0
2019-04-05 15:00:00	0	0	0
2019-04-05 16:00:00	0	0	0
2019-04-05 17:00:00	0	0	0
2019-04-05 18:00:00	0	0	0
2019-04-05 19:00:00	0	0	0
2019-04-05 20:00:00	0	0	0
2019-04-05 21:00:00	0	0	0
2019-04-05 22:00:00	0	0	0
2019-04-05 23:00:00	0	0	0
2019-04-06 00:00:00	0	0	0
2019-04-06 01:00:00	0	0	0
2019-04-06 02:00:00	0	0	0
2019-04-06 03:00:00	0	0	0
2019-04-06 04:00:00	0	0	0
2019-04-06 05:00:00	0	0	0
2019-04-06 06:00:00	0	0	0
2019-04-06 07:00:00	0	0	0
2019-04-06 08:00:00	0	0	0
2019-04-06 09:00:00	0	0	0
2019-04-06 10:00:00	0	0	0
2019-04-06 11:00:00	0	0	0
2019-04-06 12:00:00	0	0	0
2019-04-06 13:00:00	0	0	0
2019-04-06 14:00:00	0	0	0
2019-04-06 15:00:00	0	0	0
2019-04-06 16:00:00	0	0	0
2019-04-06 17:00:00	0	0	0
2019-04-06 18:00:00	0	0	0
2019-04-06 19:00:00	0	0	0
2019-04-06 20:00:00	0	0	0
2019-04-06 21:00:00	0	0	0
2019-04-06 22:00:00	0	0	0
2019-04-06 23:00:00	0	0	0
2019-04-07 00:00:00	0	0	0
2019-04-07 01:00:00	0	0	0
2019-04-07 02:00:00	0	0	0
2019-04-07 03:00:00	0	0	0
2019-04-07 04:00:00	0	0	0
2019-04-07 05:00:00	0	0	0
2019-04-07 06:00:00	0	0	0
2019-04-07 07:00:00	0	0	0
2019-04-07 08:00:00	0	0	0
2019-04-07 09:00:00	0	0	0
2019-04-07 10:00:00	0	0	0
2019-04-07 11:00:00	0	0	0
2019-04-07 12:00:00	0	0	0
2019-04-07 13:00:00	0	0	0
2019-04-07 14:00:00	0	0	0
2019-04-07 15:00:00	0	0	0
2019-04-07 16:00:00	0	0	0
2019-04-07 17:00:00	0	0	0
2019-04-07 18:00:00	0	0	0
2019-04-07 19:00:00	0	0	0
2019-04-07 20:00:00	0	0	0
2019-04-07 21:00:00	0	0	0
2019-04-07 22:00:00	0	0	0
2019-04-07 23:00:00	0	0	0
2019-04-08 00:00:00	0	0	0
2019-04-08 01:00:00	0	0	0
2019-04-08 02:00:00	0	0	0
2019-04-08 03:00:00	0	0	0
2019-04-08 04:00:00	0	0	0
2019-04-08 05:00:00	0	0	0
2019-04-08 06:00:00	0	0	0
2019-04-08 07:00:00	0	0	0
2019-04-08 08:00:00	0	0	0
2019-04-08 09:00:00	0	0	0
2019-04-08 10:00:00	0	0	0
2019-04-08 11:00:00	0	0	0
2019-04-08 12:00:00	0	0	0
2019-04-08 13:00:00	0	0	0
2019-04-08 14:00:00	0	0	0
2019-04-08 15:00:00	0	0	0
2019-04-08 16:00:00	0	0	0
2019-04-08 17:00:00	0	0	0
2019-04-08 18:00:00	0	0	0
2019-04-08 19:00:00	0	0	0
2019-04-08 20:00:00	0	0	0
2019-04-08 21:00:00	0	0	0
2019-04-08 22:00:00	0	0	0
2019-04-08 23:00:00	0	0	0
2019-04-09 00:00:00	0	0	0
2019-04-09 01:00:00	0	0	0
2019-04-09 02:00:00	0	0	0
2019-04-09 03:00:00	0	0	0
2019-04-09 04:00:00	0	0	0
2019-04-09 05:00:00	0	0	0
2019-04-09 06:00:00	0	0	0
2019-04-09 07:00:00	0	0	0
2019-04-09 08:00:00	0	0	0
2019-04-09 09:00:00	0	0	0
2019-04-09 10:00:00	0	0	0
2019-04-09 11:00:00	0	0	0
2019-04-09 12:00:00	0	0	0
2019-04-09 13:00:00	0	0	0
2019-04-09 14:00:00	0	0	0
2019-04-09 15:00:00	0	0	0
2019-04-09 16:00:00	0	0	0
2019-04-09 17:00:00	0	0	0
2019-04-09 18:00:00	0	0	0
2019-04-09 19:00:00	0	0	0
2019-04-09 20:00:00	0	0	0
2019-04-09 21:00:00	0	0	0
2019-04-09 22:00:00	0	0	0
2019-04-09 23:00:00	0	0	0
2019-04-10 00:00:00	0	0	0
2019-04-10 01:00:00	0	0	0
2019-04-10 02:00:00	0	0	0
2019-04-10 03:00:00	0	0	0
2019-04-10 04:00:00	0	0	0
2019-04-10 05:00:00	0	0	0
2019-04-10 06:00:00	0	0	0
2019-04-10 07:00:00	0	0	0
2019-04-10 08:00:00	0	0	0
2019-04-10 09:00:00	0	0	0
2019-04-10 10:00:00	0	0	0
2019-04-10 11:00:00	0	0	0
2019-04-10 12:00:00	0	0	0
2019-04-10 13:00:00	0	0	0
2019-04-10 14:00:00	0	0	0
2019-04-10 15:00:00	0	0	0
2019-04-10 16:00:00	0	0	0
2019-04-10 17:00:00	0	0	0
2019-04-10 18:00:00	0	0	0
2019-04-10 19:00:00	0	0	0
2019-04-10 20:00:00	0	0	0
2019-04-10 21:00:00	0	0	0
2019-04-10 22:00:00	0	0	0
2019-04-10 23:00:00	0	0	0
2019-04-11 00:00:00	0	0	0
2019-04-11 01:00:00	0	0	0
2019-04-11 02:00:00	0	0	0
2019-04-11 03:00:00	0	0	0
2019-04-11 04:00:00	0	0	0
2019-04-11 05:00:00	0	0	0
2019-04-11 06:00:00	0	0	0
2019-04-11 07:00:00	0	0	0
2019-04-11 08:00:00	0	0	0
2019-04-11 09:00:00	0	0	0
2019-04-11 10:00:00	0	0	0
2019-04-11 11:00:00	0	0	0
2019-04-11 12:00:00	0	0	0
2019-04-11 13:00:00	0	0	0
2019-04-11 14:00:00	0	0	0
2019-04-11 15:00:00	0	0	0
2019-04-11 16:00:00	0	0	0
2019-04-11 17:00:00	0	0	0
2019-04-11 18:00:00	0	0	0
2019-04-11 19:00:00	0	0	0
2019-04-11 20:00:00	0	0	0
2019-04-11 21:00:00	0	0	0
2019-04-11 22:00:00	0	0	0
2019-04-11 23:00:00	0	0	0
2019-04-12 00:00:00	0	0	0
2019-04-12 01:00:00	0	0	0
2019-04-12 02:00:00	0	0	0
2019-04-12 03:00:00	0	0	0
2019-04-12 04:00:00	0	0	0
2019-04-12 05:00:00	0	0	0
2019-04-12 06:00:00	0	0	0
2019-04-12 07:00:00	0	0	0
2019-04-12 08:00:00	0	0	0
2019-04-12 09:00:00	0	0	0
2019-04-12 10:00:00	0	0	0
2019-04-12 11:00:00	0	0	0
2019-04-12 12:00:00	0	0	0
2019-04-12 13:00:00	0	0	0
2019-04-12 14:00:00	0	0	0
2019-04-12 15:00:00	0	0	0
2019-04-12 16:00:00	0	0	0
2019-04-12 17:00:00	0	0	0
2019-04-12 18:00:00	0	0	0
2019-04-12 19:00:00	0	0	0
2019-04-12 20:00:00	0	0	0
2019-04-12 21:00:00	0	0	0
2019-04-12 22:00:00	0	0	0
2019-04-12 23:00:00	0	0	0
2019-04-13 00:00:00	0	0	0
2019-04-13 01:00:00	0	0	0
2019-04-13 02:00:00	0	0	0
2019-04-13 03:00:00	0	0	0
2019-04-13 04:00:00	0	0	0
2019-04-13 05:00:00	0	0	0
2019-04-13 06:00:00	0	0	0
2019-04-13 07:00:00	0	0	0
2019-04-13 08:00:00	0	0	0
2019-04-13 09:00:00	0	0	0
2019-04-13 10:00:00	0	0	0
2019-04-13 11:00:00	0	0	0
2019-04-13 12:00:00	0	0	0
2019-04-13 13:00:00	0	0	0
2019-04-13 14:00:00	0	0	0
2019-04-13 15:00:00	0	0	0
2019-04-13 16:00:00	0	0	0
2019-04-13 17:00:00	0	0	0
2019-04-13 18:00:00	0	0	0
2019-04-13 19:00:00	0	0	0
2019-04-13 20:00:00	0	0	0
2019-04-13 21:00:00	0	0	0
2019-04-13 22:00:00	0	0	0
2019-04-13 23:00:00	0	0	0
2019-04-14 00:00:00	0	0	0
2019-04-14 01:00:00	0	0	0
2019-04-14 02:00:00	0	0	0
2019-04-14 03:00:00	0	0	0
2019-04-14 04:00:00	0	0	0
2019-04-14 05:00:00	0	0	0
2019-04-14 06:00:00	0	0	0
2019-04-14 07:00:00	0	0	0
2019-04-14 08:00:00	0	0	0
2019-04-14 09:00:00	0	0	0
2019-04-14 10:00:00	0	0	0
2019-04-14 11:00:00	0	0	0
2019-04-14 12:00:00	0	0	0
2019-04-14 13:00:00	0	0	0
2019-04-14 14:00:00	0	0	0
2019-04-14 15:00:00	0	0	0
2019-04-14 16:00:00	0	0	0
2019-04-14 17:00:00	0	0	0
2019-04-14 18:00:00	0	0	0
2019-04-14 19:00:00	0	0	0
2019-04-14 20:00:00	0	0	0
2019-04-14 21:00:00	0	0	0
2019-04-14 22:00:00	0	0	0
2019-04-14 23:00:00	0	0	0
2019-04-15 00:00:00	0	0	0
2019-04-15 01:00:00	0	0	0
2019-04-15 02:00:00	0	0	0
2019-04-15 03:00:00	0	0	0
2019-04-15 04:00:00	0	0	0
2019-04-15 05:00:00	0	0	0
2019-04-15 06:00:00	0	0	0
2019-04-15 07:00:00	0	0	0
2019-04-15 08:00:00	0	0	0
2019-04-15 09:00:00	0	0	0
2019-04-15 10:00:00	0	0	0
2019-04-15 11:00:00	0	0	0
2019-04-15 12:00:00	0	0	0
2019-04-15 13:00:00	0	0	0
2019-04-15 14:00:00	0	0	0
2019-04-15 15:00:00	0	0	0
2019-04-15 16:00:00	0	0	0
2019-04-15 17:00:00	0	0	0
2019-04-15 18:00:00	0	0	0
2019-04-15 19:00:00	0	0	0
2019-04-15 20:00:00	0	0	0
2019-04-15 21:00:00	0	0	0
2019-04-15 22:00:00	0	0	0
2019-04-15 23:00:00	0	0	0
2019-04-16 00:00:00	0	0	0
2019-04-16 01:00:00	0	0	0
2019-04-16 02:00:00	0	0	0
2019-04-16 03:00:00	0	0	0
2019-04-16 04:00:00	0	0	0
2019-04-16 05:00:00	0	0	0
2019-04-16 06:00:00	0	0	0
2019-04-16 07:00:00	0	0	0
2019-04-16 08:00:00	0	0	0
2019-04-16 09:00:00	0	0	0
2019-04-16 10:00:00	0	0	0
2019-04-16 11:00:00	0	0	0
2019-04-16 12:00:00	0	0	0
2019-04-16 13:00:00	0	0	0
2019-04-16 14:00:00	0	0	0
2019-04-16 15:00:00	0	0	0
2019-04-16 16:00:00	0	0	0
2019-04-16 17:00:00	0	0	0
2019-04-16 18:00:00	0	0	0
2019-04-16 19:00:00	0	0	0
2019-04-16 20:00:00	0	0	0
2019-04-16 21:00:00	0	0	0
2019-04-16 22:00:00	0	0	0
2019-04-16 23:00:00	0	0	0
2019-04-17 00:00:00	0	0	0
2019-04-17 01:00:00	0	0	0
2019-04-17 02:00:00	0	0	0
2019-04-17 03:00:00	0	0	0
2019-04-17 04:00:00	0	0	0
2019-04-17 05:00:00	0	0	0
2019-04-17 06:00:00	0	0	0
2019-04-17 07:00:00	0	0	0
2019-04-17 08:00:00	0	0	0
2019-04-17 09:00:00	0	0	0
2019-04-17 10:00:00	0	0	0
2019-04-17 11:00:00	0	0	0
2019-04-17 12:00:00	0	0	0
2019-04-17 13:00:00	0	0	0
2019-04-17 14:00:00	0	0	0
2019-04-17 15:00:00	0	0	0
2019-04-17 16:00:00	0	0	0
2019-04-17 17:00:00	0	0	0
2019-04-17 18:00:00	0	0	0
2019-04-17 19:00:00	0	0	0
2019-04-17 20:00:00	0	0	0
2019-04-17 21:00:00	0	0	0
2019-04-17 22:00:00	0	0	0
2019-04-17 23:00:00	0	0	0
2019-04-18 00:00:00	0	0	0
2019-04-18 01:00:00	0	0	0
2019-04-18 02:00:00	0	0	0
2019-04-18 03:00:00	0	0	0
2019-04-18 04:00:00	0	0	0
2019-04-18 05:00:00	0	0	0
2019-04-18 06:00:00	0	0	0
2019-04-18 07:00:00	0	0	0
2019-04-18 08:00:00	0	0	0
2019-04-18 09:00:00	0	0	0
2019-04-18 10:00:00	0	0	0
2019-04-18 11:00:00	0	0	0
2019-04-18 12:00:00	0	0	0
2019-04-18 13:00:00	0	0	0
2019-04-18 14:00:00	0	0	0
2019-04-18 15:00:00	0	0	0
2019-04-18 16:00:00	0	0	0
2019-04-18 17:00:00	0	0	0
2019-04-18 18:00:00	0	0	0
2019-04-18 19:00:00	0	0	0
2019-04-18 20:00:00	0	0	0
2019-04-18 21:00:00	0	0	0
2019-04-18 22:00:00	0	0	0
2019-04-18 23:00:00	0	0	0
2019-04-19 00:00:00	0	0	0
2019-04-19 01:00:00	0	0	0
2019-04-19 02:00:00	0	0	0
2019-04-19 03:00:00	0	0	0
2019-04-19 04:00:00	0	0	0
2019-04-19 05:00:00	0	0	0
2019-04-19 06:00:00	0	0	0
2019-04-19 07:00:00	0	0	0
2019-04-19 08:00:00	0	0	0
2019-04-19 09:00:00	0	0	0
2019-04-19 10:00:00	0	0	0
2019-04-19 11:00:00	0	0	0
2019-04-19 12:00:00	0	0	0
2019-04-19 13:00:00	0	0	0
2019-04-19 14:00:00	0	0	0
2019-04-19 15:00:00	0	0	0
2019-04-19 16:00:00	0	0	0
2019-04-19 17:00:00	0	0	0
2019-04-19 18:00:00	0	0	0
2019-04-19 19:00:00	0	0	0
2019-04-19 20:00:00	0	0	0
2019-04-19 21:00:00	0	0	0
2019-04-19 22:00:00	0	0	0
2019-04-19 23:00:00	0	0	0
2019-04-20 00:00:00	0	0	0
2019-04-20 01:00:00	0	0	0
2019-04-20 02:00:00	0	0	0
2019-04-20 03:00:00	0	0	0
2019-04-20 04:00:00	0	0	0
2019-04-20 05:00:00	0	0	0
2019-04-20 06:00:00	0	0	0
2019-04-20 07:00:00	0	0	0
2019-04-20 08:00:00	0	0	0
2019-04-20 09:00:00	0	0	0
2019-04-20 10:00:00	0	0	0
2019-04-20 11:00:00	0	0	0
2019-04-20 12:00:00	0	0	0
2019-04-20 13:00:00	0	0	0
2019-04-20 14:00:00	0	0	0
2019-04-20 15:00:00	0	0	0
2019-04-20 16:00:00	0	0	0
2019-04-20 17:00:00	0	0	0
2019-04-20 18:00:00	0	0	0
2019-04-20 19:00:00	0	0	0
2019-04-20 20:00:00	0	0	0
2019-04-20 21:00:00	0	0	0
2019-04-20 22:00:00	0	0	0
2019-04-20 23:00:00	0	0	0
2019-04-21 00:00:00	0	0	0
2019-04-21 01:00:00	0	0	0
2019-04-21 02:00:00	0	0	0
2019-04-21 03:00:00	0	0	0
2019-04-21 04:00:00	0	0	0
2019-04-21 05:00:00	0	0	0
2019-04-21 06:00:00	0	0	0
2019-04-21 07:00:00	0	0	0
2019-04-21 08:00:00	0	0	0
2019-04-21 09:00:00	0	0	0
2019-04-21 10:00:00	0	0	0
2019-04-21 11:00:00	0	0	0
2019-04-21 12:00:00	0	0	0
2019-04-21 13:00:00	0	0	0
2019-04-21 14:00:00	0	0	0
2019-04-21 15:00:00	0	0	0
2019-04-21 16:00:00	0	0	0
2019-04-21 17:00:00	0	0	0
2019-04-21 18:00:00	0	0	0
2019-04-21 19:00:00	0	0	0
2019-04-21 20:00:00	0	0	0
2019-04-21 21:00:00	0	0	0
2019-04-21 22:00:00	0	0	0
2019-04-21 23:00:00	0	0	0
2019-04-22 00:00:00	0	0	0
2019-04-22 01:00:00	0	0	0
2019-04-22 02:00:00	0	0	0
2019-04-22 03:00:00	0	0	0
2019-04-22 04:00:00	0	0	0
2019-04-22 05:00:00	0	0	0
2019-04-22 06:00:00	0	0	0
2019-04-22 07:00:00	0	0	0
2019-04-22 08:00:00	0	0	0
2019-04-22 09:00:00	0	0	0
2019-04-22 10:00:00	0	0	0
2019-04-22 11:00:00	0	0	0
2019-04-22 12:00:00	0	0	0
2019-04-22 13:00:00	0	0	0
2019-04-22 14:00:00	0	0	0
2019-04-22 15:00:00	0	0	0
2019-04-22 16:00:00	0	0	0
2019-04-22 17:00:00	0	0	0
2019-04-22 18:00:00	0	0	0
2019-04-22 19:00:00	0	0	0
2019-04-22 20:00:00	0	0	0
2019-04-22 21:00:00	0	0	0
2019-04-22 22:00:00	0	0	0
2019-04-22 23:00:00	0	0	0
2019-04-23 00:00:00	0	0	0
2019-04-23 01:00:00	0	0	0
2019-04-23 02:00:00	0	0	0
2019-04-23 03:00:00	0	0	0
2019-04-23 04:00:00	0	0	0
2019-04-23 05:00:00	0	0	0
2019-04-23 06:00:00	0	0	0
2019-04-23 07:00:00	0	0	0
2019-04-23 08:00:00	0	0	0
2019-04-23 09:00:00	0	0	0
2019-04-23 10:00:00	0	0	0
2019-04-23 11:00:00	0	0	0
2019-04-23 12:00:00	0	0	0
2019-04-23 13:00:00	0	0	0
2019-04-23 14:00:00	0	0	0
2019-04-23 15:00:00	0	0	0
2019-04-23 16:00:00	0	0	0
2019-04-23 17:00:00	0	0	0
2019-04-23 18:00:00	0	0	0
2019-04-23 19:00:00	0	0	0
2019-04-23 20:00:00	0	0	0
2019-04-23 21:00:00	0	0	0
2019-04-23 22:00:00	0	0	0
2019-04-23 23:00:00	0	0	0
2019-04-24 00:00:00	0	0	0
2019-04-24 01:00:00	0	0	0
2019-04-24 02:00:00	0	0	0
2019-04-24 03:00:00	0	0	0
2019-04-24 04:00:00	0	0	0
2019-04-24 05:00:00	0	0	0
2019-04-24 06:00:00	0	0	0
2019-04-24 07:00:00	0	0	0
2019-04-24 08:00:00	0	0	0
2019-04-24 09:00:00	0	0	0
2019-04-24 10:00:00	0	0	0
2019-04-24 11:00:00	0	0	0
2019-04-24 12:00:00	0	0	0
2019-04-24 13:00:00	0	0	0
2019-04-24 14:00:00	0	0	0
2019-04-24 15:00:00	0	0	0
2019-04-24 16:00:00	0	0	0
2019-04-24 17:00:00	0	0	0
2019-04-24 18:00:00	0	0	0
2019-04-24 19:00:00	0	0	0
2019-04-24 20:00:00	0	0	0
2019-04-24 21:00:00	0	0	0
2019-04-24 22:00:00	0	0	0
2019-04-24 23:00:00	0	0	0
2019-04-25 00:00:00	0	0	0
2019-04-25 01:00:00	0	0	0
2019-04-25 02:00:00	0	0	0
2019-04-25 03:00:00	0	0	0
2019-04-25 04:00:00	0	0	0
2019-04-25 05:00:00	0	0	0
2019-04-25 06:00:00	0	0	0
2019-04-25 07:00:00	0	0	0
2019-04-25 08:00:00	0	0	0
2019-04-25 09:00:00	0	0	0
2019-04-25 10:00:00	0	0	0
2019-04-25 11:00:00	0	0	0
2019-04-25 12:00:00	0	0	0
2019-04-25 13:00:00	0	0	0
2019-04-25 14:00:00	0	0	0
2019-04-25 15:00:00	0	0	0
2019-04-25 16:00:00	0	0	0
2019-04-25 17:00:00	0	0	0
2019-04-25 18:00:00	0	0	0
2019-04-25 19:00:00	0	0	0
2019-04-25 20:00:00	0	0	0
2019-04-25 21:00:00	0	0	0
2019-04-25 22:00:00	0	0	0
2019-04-25 23:00:00	0	0	0
2019-04-26 00:00:00	0	0	0
2019-04-26 01:00:00	0	0	0
2019-04-26 02:00:00	0	0	0
2019-04-26 03:00:00	0	0	0
2019-04-26 04:00:00	0	0	0
2019-04-26 05:00:00	0	0	0
2019-04-26 06:00:00	0	0	0
2019-04-26 07:00:00	0	0	0
2019-04-26 08:00:00	0	0	0
2019-04-26 09:00:00	0	0	0
2019-04-26 10:00:00	0	0	0
2019-04-26 11:00:00	0	0	0
2019-04-26 12:00:00	0	0	0
2019-04-26 13:00:00	0	0	0
2019-04-26 14:00:00	0	0	0
2019-04-26 15:00:00	0	0	0
2019-04-26 16:00:00	0	0	0
2019-04-26 17:00:00	0	0	0
2019-04-26 18:00:00	0	0	0
2019-04-26 19:00:00	0	0	0
2019-04-26 20:00:00	0	0	0
2019-04-26 21:00:00	0	0	0
2019-04-26 22:00:00	0	0	0
2019-04-26 23:00:00	0	0	0
2019-04-27 00:00:00	0	0	0
2019-04-27 01:00:00	0	0	0
2019-04-27 02:00:00	0	0	0
2019-04-27 03:00:00	0	0	0
2019-04-27 04:00:00	0	0	0
2019-04-27 05:00:00	0	0	0
2019-04-27 06:00:00	0	0	0
2019-04-27 07:00:00	0	0	0
2019-04-27 08:00:00	0	0	0
2019-04-27 09:00:00	0	0	0
2019-04-27 10:00:00	0	0	0
2019-04-27 11:00:00	0	0	0
2019-04-27 12:00:00	0	0	0
2019-04-27 13:00:00	0	0	0
2019-04-27 14:00:00	0	0	0
2019-04-27 15:00:00	0	0	0
2019-04-27 16:00:00	0	0	0
2019-04-27 17:00:00	0	0	0
2019-04-27 18:00:00	0	0	0
2019-04-27 19:00:00	0	0	0
2019-04-27 20:00:00	0	0	0
2019-04-27 21:00:00	0	0	0
2019-04-27 22:00:00	0	0	0
2019-04-27 23:00:00	0	0	0
2019-04-28 00:00:00	0	0	0
2019-04-28 01:00:00	0	0	0
2019-04-28 02:00:00	0	0	0
2019-04-28 03:00:00	0	0	0
2019-04-28 04:00:00	0	0	0
2019-04-28 05:00:00	0	0	0
2019-04-28 06:00:00	0	0	0
2019-04-28 07:00:00	0	0	0
2019-04-28 08:00:00	0	0	0
2019-04-28 09:00:00	0	0	0
2019-04-28 10:00:00	0	0	0
2019-04-28 11:00:00	0	0	0
2019-04-28 12:00:00	0	0	0
2019-04-28 13:00:00	0	0	0
2019-04-28 14:00:00	0	0	0
2019-04-28 15:00:00	0	0	0
2019-04-28 16:00:00	0	0	0
2019-04-28 17:00:00	0	0	0
2019-04-28 18:00:00	0	0	0
2019-04-28 19:00:00	0	0	0
2019-04-28 20:00:00	0	0	0
2019-04-28 21:00:00	0	0	0
2019-04-28 22:00:00	0	0	0
2019-04-28 23:00:00	0	0	0
2019-04-29 00:00:00	0	0	0
2019-04-29 01:00:00	0	0	0
2019-04-29 02:00:00	0	0	0
2019-04-29 03:00:00	0	0	0
2019-04-29 04:00:00	0	0	0
2019-04-29 05:00:00	0	0	0
2019-04-29 06:00:00	0	0	0
2019-04-29 07:00:00	0	0	0
2019-04-29 08:00:00	0	0	0
2019-04-29 09:00:00	0	0	0
2019-04-29 10:00:00	0	0	0
2019-04-29 11:00:00	0	0	0
2019-04-29 12:00:00	0	0	0
2019-04-29 13:00:00	0	0	0
2019-04-29 14:00:00	0	0	0
2019-04-29 15:00:00	0	0	0
2019-04-29 16:00:00	0	0	0
2019-04-29 17:00:00	0	0	0
2019-04-29 18:00:00	0	0	0
2019-04-29 19:00:00	0	0	0
2019-04-29 20:00:00	0	0	0
2019-04-29 21:00:00	0	0	0
2019-04-29 22:00:00	0	0	0
2019-04-29 23:00:00	0	0	0
2019-04-30 00:00:00	0	0	0
2019-04-30 01:00:00	0	0	0
2019-04-30 02:00:00	0	0	0
2019-04-30 03:00:00	0	0	0
2019-04-30 04:00:00	0	0	0
2019-04-30 05:00:00	0	0	0
2019-04-30 06:00:00	0	0	0
2019-04-30 07:00:00	0	0	0
2019-04-30 08:00:00	0	0	0
2019-04-30 09:00:00	0	0	0
2019-04-30 10:00:00	0	0	0
2019-04-30 11:00:00	0	0	0
2019-04-30 12:00:00	0	0	0
2019-04-30 13:00:00	0	0	0
2019-04-30 14:00:00	0	0	0
2019-04-30 15:00:00	0	0	0
2019-04-30 16:00:00	0	0	0
2019-04-30 17:00:00	0	0	0
2019-04-30 18:00:00	0	0	0
2019-04-30 19:00:00	0	0	0
2019-04-30 20:00:00	0	0	0
2019-04-30 21:00:00	0	0	0
2019-04-30 22:00:00	0	0	0
2019-04-30 23:00:00	0	0	0
2019-05-01 00:00:00	0	0	0

## Sheet: PM 01030 03
Data/Hora	Intensidade(carros/hora)	Ocupacao(%)	Carga(%)
2019-04-01 00:00:00	0	0	0
2019-04-01 01:00:00	0	0	0
2019-04-01 02:00:00	0	0	0
2019-04-01 03:00:00	0	0	0
2019-04-01 04:00:00	0	0	0
2019-04-01 05:00:00	0	0	0
2019-04-01 06:00:00	0	0	0
2019-04-01 07:00:00	0	0	0
2019-04-01 08:00:00	0	0	0
2019-04-01 09:00:00	0	0	0
2019-04-01 10:00:00	0	0	0
2019-04-01 11:00:00	0	0	0
2019-04-01 12:00:00	0	0	0
2019-04-01 13:00:00	0	0	0
2019-04-01 14:00:00	0	0	0
2019-04-01 15:00:00	0	0	0
2019-04-01 16:00:00	0	0	0
2019-04-01 17:00:00	0	0	0
2019-04-01 18:00:00	0	0	0
2019-04-01 19:00:00	0	0	0
2019-04-01 20:00:00	0	0	0
2019-04-01 21:00:00	0	0	0
2019-04-01 22:00:00	0	0	0
2019-04-01 23:00:00	0	0	0
2019-04-02 00:00:00	0	0	0
2019-04-02 01:00:00	0	0	0
2019-04-02 02:00:00	0	0	0
2019-04-02 03:00:00	0	0	0
2019-04-02 04:00:00	0	0	0
2019-04-02 05:00:00	0	0	0
2019-04-02 06:00:00	0	0	0
2019-04-02 07:00:00	0	0	0
2019-04-02 08:00:00	0	0	0
2019-04-02 09:00:00	0	0	0
2019-04-02 10:00:00	0	0	0
2019-04-02 11:00:00	0	0	0
2019-04-02 12:00:00	0	0	0
2019-04-02 13:00:00	0	0	0
2019-04-02 14:00:00	0	0	0
2019-04-02 15:00:00	0	0	0
2019-04-02 16:00:00	0	0	0
2019-04-02 17:00:00	0	0	0
2019-04-02 18:00:00	0	0	0
2019-04-02 19:00:00	0	0	0
2019-04-02 20:00:00	0	0	0
2019-04-02 21:00:00	0	0	0
2019-04-02 22:00:00	0	0	0
2019-04-02 23:00:00	0	0	0
2019-04-03 00:00:00	0	0	0
2019-04-03 01:00:00	0	0	0
2019-04-03 02:00:00	0	0	0
2019-04-03 03:00:00	0	0	0
2019-04-03 04:00:00	0	0	0
2019-04-03 05:00:00	0	0	0
2019-04-03 06:00:00	0	0	0
2019-04-03 07:00:00	0	0	0
2019-04-03 08:00:00	0	0	0
2019-04-03 09:00:00	0	0	0
2019-04-03 10:00:00	0	0	0
2019-04-03 11:00:00	0	0	0
2019-04-03 12:00:00	0	0	0
2019-04-03 13:00:00	0	0	0
2019-04-03 14:00:00	0	0	0
2019-04-03 15:00:00	0	0	0
2019-04-03 16:00:00	0	0	0
2019-04-03 17:00:00	0	0	0
2019-04-03 18:00:00	0	0	0
2019-04-03 19:00:00	0	0	0
2019-04-03 20:00:00	0	0	0
2019-04-03 21:00:00	0	0	0
2019-04-03 22:00:00	0	0	0
2019-04-03 23:00:00	0	0	0
2019-04-04 00:00:00	0	0	0
2019-04-04 01:00:00	0	0	0
2019-04-04 02:00:00	0	0	0
2019-04-04 03:00:00	0	0	0
2019-04-04 04:00:00	0	0	0
2019-04-04 05:00:00	0	0	0
2019-04-04 06:00:00	0	0	0
2019-04-04 07:00:00	0	0	0
2019-04-04 08:00:00	0	0	0
2019-04-04 09:00:00	0	0	0
2019-04-04 10:00:00	0	0	0
2019-04-04 11:00:00	0	0	0
2019-04-04 12:00:00	0	0	0
2019-04-04 13:00:00	0	0	0
2019-04-04 14:00:00	0	0	0
2019-04-04 15:00:00	0	0	0
2019-04-04 16:00:00	0	0	0
2019-04-04 17:00:00	0	0	0
2019-04-04 18:00:00	0	0	0
2019-04-04 19:00:00	0	0	0
2019-04-04 20:00:00	0	0	0
2019-04-04 21:00:00	0	0	0
2019-04-04 22:00:00	0	0	0
2019-04-04 23:00:00	0	0	0
2019-04-05 00:00:00	0	0	0
2019-04-05 01:00:00	0	0	0
2019-04-05 02:00:00	0	0	0
2019-04-05 03:00:00	0	0	0
2019-04-05 04:00:00	0	0	0
2019-04-05 05:00:00	0	0	0
2019-04-05 06:00:00	0	0	0
2019-04-05 07:00:00	0	0	0
2019-04-05 08:00:00	0	0	0
2019-04-05 09:00:00	0	0	0
2019-04-05 10:00:00	0	0	0
2019-04-05 11:00:00	0	0	0
2019-04-05 12:00:00	0	0	0
2019-04-05 13:00:00	0	0	0
2019-04-05 14:00:00	0	0	0
2019-04-05 15:00:00	0	0	0
2019-04-05 16:00:00	0	0	0
2019-04-05 17:00:00	0	0	0
2019-04-05 18:00:00	0	0	0
2019-04-05 19:00:00	0	0	0
2019-04-05 20:00:00	0	0	0
2019-04-05 21:00:00	0	0	0
2019-04-05 22:00:00	0	0	0
2019-04-05 23:00:00	0	0	0
2019-04-06 00:00:00	0	0	0
2019-04-06 01:00:00	0	0	0
2019-04-06 02:00:00	0	0	0
2019-04-06 03:00:00	0	0	0
2019-04-06 04:00:00	0	0	0
2019-04-06 05:00:00	0	0	0
2019-04-06 06:00:00	0	0	0
2019-04-06 07:00:00	0	0	0
2019-04-06 08:00:00	0	0	0
2019-04-06 09:00:00	0	0	0
2019-04-06 10:00:00	0	0	0
2019-04-06 11:00:00	0	0	0
2019-04-06 12:00:00	0	0	0
2019-04-06 13:00:00	0	0	0
2019-04-06 14:00:00	0	0	0
2019-04-06 15:00:00	0	0	0
2019-04-06 16:00:00	0	0	0
2019-04-06 17:00:00	0	0	0
2019-04-06 18:00:00	0	0	0
2019-04-06 19:00:00	0	0	0
2019-04-06 20:00:00	0	0	0
2019-04-06 21:00:00	0	0	0
2019-04-06 22:00:00	0	0	0
2019-04-06 23:00:00	0	0	0
2019-04-07 00:00:00	0	0	0
2019-04-07 01:00:00	0	0	0
2019-04-07 02:00:00	0	0	0
2019-04-07 03:00:00	0	0	0
2019-04-07 04:00:00	0	0	0
2019-04-07 05:00:00	0	0	0
2019-04-07 06:00:00	0	0	0
2019-04-07 07:00:00	0	0	0
2019-04-07 08:00:00	0	0	0
2019-04-07 09:00:00	0	0	0
2019-04-07 10:00:00	0	0	0
2019-04-07 11:00:00	0	0	0
2019-04-07 12:00:00	0	0	0
2019-04-07 13:00:00	0	0	0
2019-04-07 14:00:00	0	0	0
2019-04-07 15:00:00	0	0	0
2019-04-07 16:00:00	0	0	0
2019-04-07 17:00:00	0	0	0
2019-04-07 18:00:00	0	0	0
2019-04-07 19:00:00	0	0	0
2019-04-07 20:00:00	0	0	0
2019-04-07 21:00:00	0	0	0
2019-04-07 22:00:00	0	0	0
2019-04-07 23:00:00	0	0	0
2019-04-08 00:00:00	0	0	0
2019-04-08 01:00:00	0	0	0
2019-04-08 02:00:00	0	0	0
2019-04-08 03:00:00	0	0	0
2019-04-08 04:00:00	0	0	0
2019-04-08 05:00:00	0	0	0
2019-04-08 06:00:00	0	0	0
2019-04-08 07:00:00	0	0	0
2019-04-08 08:00:00	0	0	0
2019-04-08 09:00:00	0	0	0
2019-04-08 10:00:00	0	0	0
2019-04-08 11:00:00	0	0	0
2019-04-08 12:00:00	0	0	0
2019-04-08 13:00:00	0	0	0
2019-04-08 14:00:00	0	0	0
2019-04-08 15:00:00	0	0	0
2019-04-08 16:00:00	0	0	0
2019-04-08 17:00:00	0	0	0
2019-04-08 18:00:00	0	0	0
2019-04-08 19:00:00	0	0	0
2019-04-08 20:00:00	0	0	0
2019-04-08 21:00:00	0	0	0
2019-04-08 22:00:00	0	0	0
2019-04-08 23:00:00	0	0	0
2019-04-09 00:00:00	0	0	0
2019-04-09 01:00:00	0	0	0
2019-04-09 02:00:00	0	0	0
2019-04-09 03:00:00	0	0	0
2019-04-09 04:00:00	0	0	0
2019-04-09 05:00:00	0	0	0
2019-04-09 06:00:00	0	0	0
2019-04-09 07:00:00	0	0	0
2019-04-09 08:00:00	0	0	0
2019-04-09 09:00:00	0	0	0
2019-04-09 10:00:00	0	0	0
2019-04-09 11:00:00	0	0	0
2019-04-09 12:00:00	0	0	0
2019-04-09 13:00:00	0	0	0
2019-04-09 14:00:00	0	0	0
2019-04-09 15:00:00	0	0	0
2019-04-09 16:00:00	0	0	0
2019-04-09 17:00:00	0	0	0
2019-04-09 18:00:00	0	0	0
2019-04-09 19:00:00	0	0	0
2019-04-09 20:00:00	0	0	0
2019-04-09 21:00:00	0	0	0
2019-04-09 22:00:00	0	0	0
2019-04-09 23:00:00	0	0	0
2019-04-10 00:00:00	0	0	0
2019-04-10 01:00:00	0	0	0
2019-04-10 02:00:00	0	0	0
2019-04-10 03:00:00	0	0	0
2019-04-10 04:00:00	0	0	0
2019-04-10 05:00:00	0	0	0
2019-04-10 06:00:00	0	0	0
2019-04-10 07:00:00	0	0	0
2019-04-10 08:00:00	0	0	0
2019-04-10 09:00:00	0	0	0
2019-04-10 10:00:00	0	0	0
2019-04-10 11:00:00	0	0	0
2019-04-10 12:00:00	0	0	0
2019-04-10 13:00:00	0	0	0
2019-04-10 14:00:00	0	0	0
2019-04-10 15:00:00	0	0	0
2019-04-10 16:00:00	0	0	0
2019-04-10 17:00:00	0	0	0
2019-04-10 18:00:00	0	0	0
2019-04-10 19:00:00	0	0	0
2019-04-10 20:00:00	0	0	0
2019-04-10 21:00:00	0	0	0
2019-04-10 22:00:00	0	0	0
2019-04-10 23:00:00	0	0	0
2019-04-11 00:00:00	0	0	0
2019-04-11 01:00:00	0	0	0
2019-04-11 02:00:00	0	0	0
2019-04-11 03:00:00	0	0	0
2019-04-11 04:00:00	0	0	0
2019-04-11 05:00:00	0	0	0
2019-04-11 06:00:00	0	0	0
2019-04-11 07:00:00	0	0	0
2019-04-11 08:00:00	0	0	0
2019-04-11 09:00:00	0	0	0
2019-04-11 10:00:00	0	0	0
2019-04-11 11:00:00	0	0	0
2019-04-11 12:00:00	0	0	0
2019-04-11 13:00:00	0	0	0
2019-04-11 14:00:00	0	0	0
2019-04-11 15:00:00	0	0	0
2019-04-11 16:00:00	0	0	0
2019-04-11 17:00:00	0	0	0
2019-04-11 18:00:00	0	0	0
2019-04-11 19:00:00	0	0	0
2019-04-11 20:00:00	0	0	0
2019-04-11 21:00:00	0	0	0
2019-04-11 22:00:00	0	0	0
2019-04-11 23:00:00	0	0	0
2019-04-12 00:00:00	0	0	0
2019-04-12 01:00:00	0	0	0
2019-04-12 02:00:00	0	0	0
2019-04-12 03:00:00	0	0	0
2019-04-12 04:00:00	0	0	0
2019-04-12 05:00:00	0	0	0
2019-04-12 06:00:00	0	0	0
2019-04-12 07:00:00	0	0	0
2019-04-12 08:00:00	0	0	0
2019-04-12 09:00:00	0	0	0
2019-04-12 10:00:00	0	0	0
2019-04-12 11:00:00	0	0	0
2019-04-12 12:00:00	0	0	0
2019-04-12 13:00:00	0	0	0
2019-04-12 14:00:00	0	0	0
2019-04-12 15:00:00	0	0	0
2019-04-12 16:00:00	0	0	0
2019-04-12 17:00:00	0	0	0
2019-04-12 18:00:00	0	0	0
2019-04-12 19:00:00	0	0	0
2019-04-12 20:00:00	0	0	0
2019-04-12 21:00:00	0	0	0
2019-04-12 22:00:00	0	0	0
2019-04-12 23:00:00	0	0	0
2019-04-13 00:00:00	0	0	0
2019-04-13 01:00:00	0	0	0
2019-04-13 02:00:00	0	0	0
2019-04-13 03:00:00	0	0	0
2019-04-13 04:00:00	0	0	0
2019-04-13 05:00:00	0	0	0
2019-04-13 06:00:00	0	0	0
2019-04-13 07:00:00	0	0	0
2019-04-13 08:00:00	0	0	0
2019-04-13 09:00:00	0	0	0
2019-04-13 10:00:00	0	0	0
2019-04-13 11:00:00	0	0	0
2019-04-13 12:00:00	0	0	0
2019-04-13 13:00:00	0	0	0
2019-04-13 14:00:00	0	0	0
2019-04-13 15:00:00	0	0	0
2019-04-13 16:00:00	0	0	0
2019-04-13 17:00:00	0	0	0
2019-04-13 18:00:00	0	0	0
2019-04-13 19:00:00	0	0	0
2019-04-13 20:00:00	0	0	0
2019-04-13 21:00:00	0	0	0
2019-04-13 22:00:00	0	0	0
2019-04-13 23:00:00	0	0	0
2019-04-14 00:00:00	0	0	0
2019-04-14 01:00:00	0	0	0
2019-04-14 02:00:00	0	0	0
2019-04-14 03:00:00	0	0	0
2019-04-14 04:00:00	0	0	0
2019-04-14 05:00:00	0	0	0
2019-04-14 06:00:00	0	0	0
2019-04-14 07:00:00	0	0	0
2019-04-14 08:00:00	0	0	0
2019-04-14 09:00:00	0	0	0
2019-04-14 10:00:00	0	0	0
2019-04-14 11:00:00	0	0	0
2019-04-14 12:00:00	0	0	0
2019-04-14 13:00:00	0	0	0
2019-04-14 14:00:00	0	0	0
2019-04-14 15:00:00	0	0	0
2019-04-14 16:00:00	0	0	0
2019-04-14 17:00:00	0	0	0
2019-04-14 18:00:00	0	0	0
2019-04-14 19:00:00	0	0	0
2019-04-14 20:00:00	0	0	0
2019-04-14 21:00:00	0	0	0
2019-04-14 22:00:00	0	0	0
2019-04-14 23:00:00	0	0	0
2019-04-15 00:00:00	0	0	0
2019-04-15 01:00:00	0	0	0
2019-04-15 02:00:00	0	0	0
2019-04-15 03:00:00	0	0	0
2019-04-15 04:00:00	0	0	0
2019-04-15 05:00:00	0	0	0
2019-04-15 06:00:00	0	0	0
2019-04-15 07:00:00	0	0	0
2019-04-15 08:00:00	0	0	0
2019-04-15 09:00:00	0	0	0
2019-04-15 10:00:00	0	0	0
2019-04-15 11:00:00	0	0	0
2019-04-15 12:00:00	0	0	0
2019-04-15 13:00:00	0	0	0
2019-04-15 14:00:00	0	0	0
2019-04-15 15:00:00	0	0	0
2019-04-15 16:00:00	0	0	0
2019-04-15 17:00:00	0	0	0
2019-04-15 18:00:00	0	0	0
2019-04-15 19:00:00	0	0	0
2019-04-15 20:00:00	0	0	0
2019-04-15 21:00:00	0	0	0
2019-04-15 22:00:00	0	0	0
2019-04-15 23:00:00	0	0	0
2019-04-16 00:00:00	0	0	0
2019-04-16 01:00:00	0	0	0
2019-04-16 02:00:00	0	0	0
2019-04-16 03:00:00	0	0	0
2019-04-16 04:00:00	0	0	0
2019-04-16 05:00:00	0	0	0
2019-04-16 06:00:00	0	0	0
2019-04-16 07:00:00	0	0	0
2019-04-16 08:00:00	0	0	0
2019-04-16 09:00:00	0	0	0
2019-04-16 10:00:00	0	0	0
2019-04-16 11:00:00	0	0	0
2019-04-16 12:00:00	0	0	0
2019-04-16 13:00:00	0	0	0
2019-04-16 14:00:00	0	0	0
2019-04-16 15:00:00	0	0	0
2019-04-16 16:00:00	0	0	0
2019-04-16 17:00:00	0	0	0
2019-04-16 18:00:00	0	0	0
2019-04-16 19:00:00	0	0	0
2019-04-16 20:00:00	0	0	0
2019-04-16 21:00:00	0	0	0
2019-04-16 22:00:00	0	0	0
2019-04-16 23:00:00	0	0	0
2019-04-17 00:00:00	0	0	0
2019-04-17 01:00:00	0	0	0
2019-04-17 02:00:00	0	0	0
2019-04-17 03:00:00	0	0	0
2019-04-17 04:00:00	0	0	0
2019-04-17 05:00:00	0	0	0
2019-04-17 06:00:00	0	0	0
2019-04-17 07:00:00	0	0	0
2019-04-17 08:00:00	0	0	0
2019-04-17 09:00:00	0	0	0
2019-04-17 10:00:00	0	0	0
2019-04-17 11:00:00	0	0	0
2019-04-17 12:00:00	0	0	0
2019-04-17 13:00:00	0	0	0
2019-04-17 14:00:00	0	0	0
2019-04-17 15:00:00	0	0	0
2019-04-17 16:00:00	0	0	0
2019-04-17 17:00:00	0	0	0
2019-04-17 18:00:00	0	0	0
2019-04-17 19:00:00	0	0	0
2019-04-17 20:00:00	0	0	0
2019-04-17 21:00:00	0	0	0
2019-04-17 22:00:00	0	0	0
2019-04-17 23:00:00	0	0	0
2019-04-18 00:00:00	0	0	0
2019-04-18 01:00:00	0	0	0
2019-04-18 02:00:00	0	0	0
2019-04-18 03:00:00	0	0	0
2019-04-18 04:00:00	0	0	0
2019-04-18 05:00:00	0	0	0
2019-04-18 06:00:00	0	0	0
2019-04-18 07:00:00	0	0	0
2019-04-18 08:00:00	0	0	0
2019-04-18 09:00:00	0	0	0
2019-04-18 10:00:00	0	0	0
2019-04-18 11:00:00	0	0	0
2019-04-18 12:00:00	0	0	0
2019-04-18 13:00:00	0	0	0
2019-04-18 14:00:00	0	0	0
2019-04-18 15:00:00	0	0	0
2019-04-18 16:00:00	0	0	0
2019-04-18 17:00:00	0	0	0
2019-04-18 18:00:00	0	0	0
2019-04-18 19:00:00	0	0	0
2019-04-18 20:00:00	0	0	0
2019-04-18 21:00:00	0	0	0
2019-04-18 22:00:00	0	0	0
2019-04-18 23:00:00	0	0	0
2019-04-19 00:00:00	0	0	0
2019-04-19 01:00:00	0	0	0
2019-04-19 02:00:00	0	0	0
2019-04-19 03:00:00	0	0	0
2019-04-19 04:00:00	0	0	0
2019-04-19 05:00:00	0	0	0
2019-04-19 06:00:00	0	0	0
2019-04-19 07:00:00	0	0	0
2019-04-19 08:00:00	0	0	0
2019-04-19 09:00:00	0	0	0
2019-04-19 10:00:00	0	0	0
2019-04-19 11:00:00	0	0	0
2019-04-19 12:00:00	0	0	0
2019-04-19 13:00:00	0	0	0
2019-04-19 14:00:00	0	0	0
2019-04-19 15:00:00	0	0	0
2019-04-19 16:00:00	0	0	0
2019-04-19 17:00:00	0	0	0
2019-04-19 18:00:00	0	0	0
2019-04-19 19:00:00	0	0	0
2019-04-19 20:00:00	0	0	0
2019-04-19 21:00:00	0	0	0
2019-04-19 22:00:00	0	0	0
2019-04-19 23:00:00	0	0	0
2019-04-20 00:00:00	0	0	0
2019-04-20 01:00:00	0	0	0
2019-04-20 02:00:00	0	0	0
2019-04-20 03:00:00	0	0	0
2019-04-20 04:00:00	0	0	0
2019-04-20 05:00:00	0	0	0
2019-04-20 06:00:00	0	0	0
2019-04-20 07:00:00	0	0	0
2019-04-20 08:00:00	0	0	0
2019-04-20 09:00:00	0	0	0
2019-04-20 10:00:00	0	0	0
2019-04-20 11:00:00	0	0	0
2019-04-20 12:00:00	0	0	0
2019-04-20 13:00:00	0	0	0
2019-04-20 14:00:00	0	0	0
2019-04-20 15:00:00	0	0	0
2019-04-20 16:00:00	0	0	0
2019-04-20 17:00:00	0	0	0
2019-04-20 18:00:00	0	0	0
2019-04-20 19:00:00	0	0	0
2019-04-20 20:00:00	0	0	0
2019-04-20 21:00:00	0	0	0
2019-04-20 22:00:00	0	0	0
2019-04-20 23:00:00	0	0	0
2019-04-21 00:00:00	0	0	0
2019-04-21 01:00:00	0	0	0
2019-04-21 02:00:00	0	0	0
2019-04-21 03:00:00	0	0	0
2019-04-21 04:00:00	0	0	0
2019-04-21 05:00:00	0	0	0
2019-04-21 06:00:00	0	0	0
2019-04-21 07:00:00	0	0	0
2019-04-21 08:00:00	0	0	0
2019-04-21 09:00:00	0	0	0
2019-04-21 10:00:00	0	0	0
2019-04-21 11:00:00	0	0	0
2019-04-21 12:00:00	0	0	0
2019-04-21 13:00:00	0	0	0
2019-04-21 14:00:00	0	0	0
2019-04-21 15:00:00	0	0	0
2019-04-21 16:00:00	0	0	0
2019-04-21 17:00:00	0	0	0
2019-04-21 18:00:00	0	0	0
2019-04-21 19:00:00	0	0	0
2019-04-21 20:00:00	0	0	0
2019-04-21 21:00:00	0	0	0
2019-04-21 22:00:00	0	0	0
2019-04-21 23:00:00	0	0	0
2019-04-22 00:00:00	0	0	0
2019-04-22 01:00:00	0	0	0
2019-04-22 02:00:00	0	0	0
2019-04-22 03:00:00	0	0	0
2019-04-22 04:00:00	0	0	0
2019-04-22 05:00:00	0	0	0
2019-04-22 06:00:00	0	0	0
2019-04-22 07:00:00	0	0	0
2019-04-22 08:00:00	0	0	0
2019-04-22 09:00:00	0	0	0
2019-04-22 10:00:00	0	0	0
2019-04-22 11:00:00	0	0	0
2019-04-22 12:00:00	0	0	0
2019-04-22 13:00:00	0	0	0
2019-04-22 14:00:00	0	0	0
2019-04-22 15:00:00	0	0	0
2019-04-22 16:00:00	0	0	0
2019-04-22 17:00:00	0	0	0
2019-04-22 18:00:00	0	0	0
2019-04-22 19:00:00	0	0	0
2019-04-22 20:00:00	0	0	0
2019-04-22 21:00:00	0	0	0
2019-04-22 22:00:00	0	0	0
2019-04-22 23:00:00	0	0	0
2019-04-23 00:00:00	0	0	0
2019-04-23 01:00:00	0	0	0
2019-04-23 02:00:00	0	0	0
2019-04-23 03:00:00	0	0	0
2019-04-23 04:00:00	0	0	0
2019-04-23 05:00:00	0	0	0
2019-04-23 06:00:00	0	0	0
2019-04-23 07:00:00	0	0	0
2019-04-23 08:00:00	0	0	0
2019-04-23 09:00:00	0	0	0
2019-04-23 10:00:00	0	0	0
2019-04-23 11:00:00	0	0	0
2019-04-23 12:00:00	0	0	0
2019-04-23 13:00:00	0	0	0
2019-04-23 14:00:00	0	0	0
2019-04-23 15:00:00	0	0	0
2019-04-23 16:00:00	0	0	0
2019-04-23 17:00:00	0	0	0
2019-04-23 18:00:00	0	0	0
2019-04-23 19:00:00	0	0	0
2019-04-23 20:00:00	0	0	0
2019-04-23 21:00:00	0	0	0
2019-04-23 22:00:00	0	0	0
2019-04-23 23:00:00	0	0	0
2019-04-24 00:00:00	0	0	0
2019-04-24 01:00:00	0	0	0
2019-04-24 02:00:00	0	0	0
2019-04-24 03:00:00	0	0	0
2019-04-24 04:00:00	0	0	0
2019-04-24 05:00:00	0	0	0
2019-04-24 06:00:00	0	0	0
2019-04-24 07:00:00	0	0	0
2019-04-24 08:00:00	0	0	0
2019-04-24 09:00:00	0	0	0
2019-04-24 10:00:00	0	0	0
2019-04-24 11:00:00	0	0	0
2019-04-24 12:00:00	0	0	0
2019-04-24 13:00:00	0	0	0
2019-04-24 14:00:00	0	0	0
2019-04-24 15:00:00	0	0	0
2019-04-24 16:00:00	0	0	0
2019-04-24 17:00:00	0	0	0
2019-04-24 18:00:00	0	0	0
2019-04-24 19:00:00	0	0	0
2019-04-24 20:00:00	0	0	0
2019-04-24 21:00:00	0	0	0
2019-04-24 22:00:00	0	0	0
2019-04-24 23:00:00	0	0	0
2019-04-25 00:00:00	0	0	0
2019-04-25 01:00:00	0	0	0
2019-04-25 02:00:00	0	0	0
2019-04-25 03:00:00	0	0	0
2019-04-25 04:00:00	0	0	0
2019-04-25 05:00:00	0	0	0
2019-04-25 06:00:00	0	0	0
2019-04-25 07:00:00	0	0	0
2019-04-25 08:00:00	0	0	0
2019-04-25 09:00:00	0	0	0
2019-04-25 10:00:00	0	0	0
2019-04-25 11:00:00	0	0	0
2019-04-25 12:00:00	0	0	0
2019-04-25 13:00:00	0	0	0
2019-04-25 14:00:00	0	0	0
2019-04-25 15:00:00	0	0	0
2019-04-25 16:00:00	0	0	0
2019-04-25 17:00:00	0	0	0
2019-04-25 18:00:00	0	0	0
2019-04-25 19:00:00	0	0	0
2019-04-25 20:00:00	0	0	0
2019-04-25 21:00:00	0	0	0
2019-04-25 22:00:00	0	0	0
2019-04-25 23:00:00	0	0	0
2019-04-26 00:00:00	0	0	0
2019-04-26 01:00:00	0	0	0
2019-04-26 02:00:00	0	0	0
2019-04-26 03:00:00	0	0	0
2019-04-26 04:00:00	0	0	0
2019-04-26 05:00:00	0	0	0
2019-04-26 06:00:00	0	0	0
2019-04-26 07:00:00	0	0	0
2019-04-26 08:00:00	0	0	0
2019-04-26 09:00:00	0	0	0
2019-04-26 10:00:00	0	0	0
2019-04-26 11:00:00	0	0	0
2019-04-26 12:00:00	0	0	0
2019-04-26 13:00:00	0	0	0
2019-04-26 14:00:00	0	0	0
2019-04-26 15:00:00	0	0	0
2019-04-26 16:00:00	0	0	0
2019-04-26 17:00:00	0	0	0
2019-04-26 18:00:00	0	0	0
2019-04-26 19:00:00	0	0	0
2019-04-26 20:00:00	0	0	0
2019-04-26 21:00:00	0	0	0
2019-04-26 22:00:00	0	0	0
2019-04-26 23:00:00	0	0	0
2019-04-27 00:00:00	0	0	0
2019-04-27 01:00:00	0	0	0
2019-04-27 02:00:00	0	0	0
2019-04-27 03:00:00	0	0	0
2019-04-27 04:00:00	0	0	0
2019-04-27 05:00:00	0	0	0
2019-04-27 06:00:00	0	0	0
2019-04-27 07:00:00	0	0	0
2019-04-27 08:00:00	0	0	0
2019-04-27 09:00:00	0	0	0
2019-04-27 10:00:00	0	0	0
2019-04-27 11:00:00	0	0	0
2019-04-27 12:00:00	0	0	0
2019-04-27 13:00:00	0	0	0
2019-04-27 14:00:00	0	0	0
2019-04-27 15:00:00	0	0	0
2019-04-27 16:00:00	0	0	0
2019-04-27 17:00:00	0	0	0
2019-04-27 18:00:00	0	0	0
2019-04-27 19:00:00	0	0	0
2019-04-27 20:00:00	0	0	0
2019-04-27 21:00:00	0	0	0
2019-04-27 22:00:00	0	0	0
2019-04-27 23:00:00	0	0	0
2019-04-28 00:00:00	0	0	0
2019-04-28 01:00:00	0	0	0
2019-04-28 02:00:00	0	0	0
2019-04-28 03:00:00	0	0	0
2019-04-28 04:00:00	0	0	0
2019-04-28 05:00:00	0	0	0
2019-04-28 06:00:00	0	0	0
2019-04-28 07:00:00	0	0	0
2019-04-28 08:00:00	0	0	0
2019-04-28 09:00:00	0	0	0
2019-04-28 10:00:00	0	0	0
2019-04-28 11:00:00	0	0	0
2019-04-28 12:00:00	0	0	0
2019-04-28 13:00:00	0	0	0
2019-04-28 14:00:00	0	0	0
2019-04-28 15:00:00	0	0	0
2019-04-28 16:00:00	0	0	0
2019-04-28 17:00:00	0	0	0
2019-04-28 18:00:00	0	0	0
2019-04-28 19:00:00	0	0	0
2019-04-28 20:00:00	0	0	0
2019-04-28 21:00:00	0	0	0
2019-04-28 22:00:00	0	0	0
2019-04-28 23:00:00	0	0	0
2019-04-29 00:00:00	0	0	0
2019-04-29 01:00:00	0	0	0
2019-04-29 02:00:00	0	0	0
2019-04-29 03:00:00	0	0	0
2019-04-29 04:00:00	0	0	0
2019-04-29 05:00:00	0	0	0
2019-04-29 06:00:00	0	0	0
2019-04-29 07:00:00	0	0	0
2019-04-29 08:00:00	0	0	0
2019-04-29 09:00:00	0	0	0
2019-04-29 10:00:00	0	0	0
2019-04-29 11:00:00	0	0	0
2019-04-29 12:00:00	0	0	0
2019-04-29 13:00:00	0	0	0
2019-04-29 14:00:00	0	0	0
2019-04-29 15:00:00	0	0	0
2019-04-29 16:00:00	0	0	0
2019-04-29 17:00:00	0	0	0
2019-04-29 18:00:00	0	0	0
2019-04-29 19:00:00	0	0	0
2019-04-29 20:00:00	0	0	0
2019-04-29 21:00:00	0	0	0
2019-04-29 22:00:00	0	0	0
2019-04-29 23:00:00	0	0	0
2019-04-30 00:00:00	0	0	0
2019-04-30 01:00:00	0	0	0
2019-04-30 02:00:00	0	0	0
2019-04-30 03:00:00	0	0	0
2019-04-30 04:00:00	0	0	0
2019-04-30 05:00:00	0	0	0
2019-04-30 06:00:00	0	0	0
2019-04-30 07:00:00	0	0	0
2019-04-30 08:00:00	0	0	0
2019-04-30 09:00:00	0	0	0
2019-04-30 10:00:00	0	0	0
2019-04-30 11:00:00	0	0	0
2019-04-30 12:00:00	0	0	0
2019-04-30 13:00:00	0	0	0
2019-04-30 14:00:00	0	0	0
2019-04-30 15:00:00	0	0	0
2019-04-30 16:00:00	0	0	0
2019-04-30 17:00:00	0	0	0
2019-04-30 18:00:00	0	0	0
2019-04-30 19:00:00	0	0	0
2019-04-30 20:00:00	0	0	0
2019-04-30 21:00:00	0	0	0
2019-04-30 22:00:00	0	0	0
2019-04-30 23:00:00	0	0	0
2019-05-01 00:00:00	0	0	0

## Sheet: PM 01041 02
Data/Hora	Intensidade(carros/hora)	Ocupacao(%)	Carga(%)
2019-04-01 00:00:00	0	0	0
2019-04-01 01:00:00	0	0	0
2019-04-01 02:00:00	0	0	0
2019-04-01 03:00:00	0	0	0
2019-04-01 04:00:00	0	0	0
2019-04-01 05:00:00	0	0	0
2019-04-01 06:00:00	0	0	0
2019-04-01 07:00:00	0	0	0
2019-04-01 08:00:00	0	0	0
2019-04-01 09:00:00	0	0	0
2019-04-01 10:00:00	0	0	0
2019-04-01 11:00:00	0	0	0
2019-04-01 12:00:00	0	0	0
2019-04-01 13:00:00	0	0	0
2019-04-01 14:00:00	0	0	0
2019-04-01 15:00:00	0	0	0
2019-04-01 16:00:00	0	0	0
2019-04-01 17:00:00	0	0	0
2019-04-01 18:00:00	0	0	0
2019-04-01 19:00:00	0	0	0
2019-04-01 20:00:00	0	0	0
2019-04-01 21:00:00	0	0	0
2019-04-01 22:00:00	0	0	0
2019-04-01 23:00:00	0	0	0
2019-04-02 00:00:00	0	0	0
2019-04-02 01:00:00	0	0	0
2019-04-02 02:00:00	0	0	0
2019-04-02 03:00:00	0	0	0
2019-04-02 04:00:00	0	0	0
2019-04-02 05:00:00	0	0	0
2019-04-02 06:00:00	0	0	0
2019-04-02 07:00:00	0	0	0
2019-04-02 08:00:00	0	0	0
2019-04-02 09:00:00	0	0	0
2019-04-02 10:00:00	0	0	0
2019-04-02 11:00:00	0	0	0
2019-04-02 12:00:00	0	0	0
2019-04-02 13:00:00	0	0	0
2019-04-02 14:00:00	0	0	0
2019-04-02 15:00:00	0	0	0
2019-04-02 16:00:00	0	0	0
2019-04-02 17:00:00	0	0	0
2019-04-02 18:00:00	0	0	0
2019-04-02 19:00:00	0	0	0
2019-04-02 20:00:00	0	0	0
2019-04-02 21:00:00	0	0	0
2019-04-02 22:00:00	0	0	0
2019-04-02 23:00:00	0	0	0
2019-04-03 00:00:00	0	0	0
2019-04-03 01:00:00	0	0	0
2019-04-03 02:00:00	0	0	0
2019-04-03 03:00:00	0	0	0
2019-04-03 04:00:00	0	0	0
2019-04-03 05:00:00	0	0	0
2019-04-03 06:00:00	0	0	0
2019-04-03 07:00:00	0	0	0
2019-04-03 08:00:00	0	0	0
2019-04-03 09:00:00	0	0	0
2019-04-03 10:00:00	0	0	0
2019-04-03 11:00:00	0	0	0
2019-04-03 12:00:00	0	0	0
2019-04-03 13:00:00	0	0	0
2019-04-03 14:00:00	0	0	0
2019-04-03 15:00:00	0	0	0
2019-04-03 16:00:00	0	0	0
2019-04-03 17:00:00	0	0	0
2019-04-03 18:00:00	0	0	0
2019-04-03 19:00:00	0	0	0
2019-04-03 20:00:00	0	0	0
2019-04-03 21:00:00	0	0	0
2019-04-03 22:00:00	0	0	0
2019-04-03 23:00:00	0	0	0
2019-04-04 00:00:00	0	0	0
2019-04-04 01:00:00	0	0	0
2019-04-04 02:00:00	0	0	0
2019-04-04 03:00:00	0	0	0
2019-04-04 04:00:00	0	0	0
2019-04-04 05:00:00	0	0	0
2019-04-04 06:00:00	0	0	0
2019-04-04 07:00:00	0	0	0
2019-04-04 08:00:00	0	0	0
2019-04-04 09:00:00	0	0	0
2019-04-04 10:00:00	0	0	0
2019-04-04 11:00:00	0	0	0
2019-04-04 12:00:00	0	0	0
2019-04-04 13:00:00	0	0	0
2019-04-04 14:00:00	0	0	0
2019-04-04 15:00:00	0	0	0
2019-04-04 16:00:00	0	0	0
2019-04-04 17:00:00	0	0	0
2019-04-04 18:00:00	0	0	0
2019-04-04 19:00:00	0	0	0
2019-04-04 20:00:00	0	0	0
2019-04-04 21:00:00	0	0	0
2019-04-04 22:00:00	0	0	0
2019-04-04 23:00:00	0	0	0
2019-04-05 00:00:00	0	0	0
2019-04-05 01:00:00	0	0	0
2019-04-05 02:00:00	0	0	0
2019-04-05 03:00:00	0	0	0
2019-04-05 04:00:00	0	0	0
2019-04-05 05:00:00	0	0	0
2019-04-05 06:00:00	0	0	0
2019-04-05 07:00:00	0	0	0
2019-04-05 08:00:00	0	0	0
2019-04-05 09:00:00	0	0	0
2019-04-05 10:00:00	0	0	0
2019-04-05 11:00:00	0	0	0
2019-04-05 12:00:00	0	0	0
2019-04-05 13:00:00	0	0	0
2019-04-05 14:00:00	0	0	0
2019-04-05 15:00:00	0	0	0
2019-04-05 16:00:00	0	0	0
2019-04-05 17:00:00	0	0	0
2019-04-05 18:00:00	0	0	0
2019-04-05 19:00:00	0	0	0
2019-04-05 20:00:00	0	0	0
2019-04-05 21:00:00	0	0	0
2019-04-05 22:00:00	0	0	0
2019-04-05 23:00:00	0	0	0
2019-04-06 00:00:00	0	0	0
2019-04-06 01:00:00	0	0	0
2019-04-06 02:00:00	0	0	0
2019-04-06 03:00:00	0	0	0
2019-04-06 04:00:00	0	0	0
2019-04-06 05:00:00	0	0	0
2019-04-06 06:00:00	0	0	0
2019-04-06 07:00:00	0	0	0
2019-04-06 08:00:00	0	0	0
2019-04-06 09:00:00	0	0	0
2019-04-06 10:00:00	0	0	0
2019-04-06 11:00:00	0	0	0
2019-04-06 12:00:00	0	0	0
2019-04-06 13:00:00	0	0	0
2019-04-06 14:00:00	0	0	0
2019-04-06 15:00:00	0	0	0
2019-04-06 16:00:00	0	0	0
2019-04-06 17:00:00	0	0	0
2019-04-06 18:00:00	0	0	0
2019-04-06 19:00:00	0	0	0
2019-04-06 20:00:00	0	0	0
2019-04-06 21:00:00	0	0	0
2019-04-06 22:00:00	0	0	0
2019-04-06 23:00:00	0	0	0
2019-04-07 00:00:00	0	0	0
2019-04-07 01:00:00	0	0	0
2019-04-07 02:00:00	0	0	0
2019-04-07 03:00:00	0	0	0
2019-04-07 04:00:00	0	0	0
2019-04-07 05:00:00	0	0	0
2019-04-07 06:00:00	0	0	0
2019-04-07 07:00:00	0	0	0
2019-04-07 08:00:00	0	0	0
2019-04-07 09:00:00	0	0	0
2019-04-07 10:00:00	0	0	0
2019-04-07 11:00:00	0	0	0
2019-04-07 12:00:00	0	0	0
2019-04-07 13:00:00	0	0	0
2019-04-07 14:00:00	0	0	0
2019-04-07 15:00:00	0	0	0
2019-04-07 16:00:00	0	0	0
2019-04-07 17:00:00	0	0	0
2019-04-07 18:00:00	0	0	0
2019-04-07 19:00:00	0	0	0
2019-04-07 20:00:00	0	0	0
2019-04-07 21:00:00	0	0	0
2019-04-07 22:00:00	0	0	0
2019-04-07 23:00:00	0	0	0
2019-04-08 00:00:00	0	0	0
2019-04-08 01:00:00	0	0	0
2019-04-08 02:00:00	0	0	0
2019-04-08 03:00:00	0	0	0
2019-04-08 04:00:00	0	0	0
2019-04-08 05:00:00	0	0	0
2019-04-08 06:00:00	0	0	0
2019-04-08 07:00:00	0	0	0
2019-04-08 08:00:00	0	0	0
2019-04-08 09:00:00	0	0	0
2019-04-08 10:00:00	0	0	0
2019-04-08 11:00:00	0	0	0
2019-04-08 12:00:00	0	0	0
2019-04-08 13:00:00	0	0	0
2019-04-08 14:00:00	0	0	0
2019-04-08 15:00:00	0	0	0
2019-04-08 16:00:00	0	0	0
2019-04-08 17:00:00	0	0	0
2019-04-08 18:00:00	0	0	0
2019-04-08 19:00:00	0	0	0
2019-04-08 20:00:00	0	0	0
2019-04-08 21:00:00	0	0	0
2019-04-08 22:00:00	0	0	0
2019-04-08 23:00:00	0	0	0
2019-04-09 00:00:00	0	0	0
2019-04-09 01:00:00	0	0	0
2019-04-09 02:00:00	0	0	0
2019-04-09 03:00:00	0	0	0
2019-04-09 04:00:00	0	0	0
2019-04-09 05:00:00	0	0	0
2019-04-09 06:00:00	0	0	0
2019-04-09 07:00:00	0	0	0
2019-04-09 08:00:00	0	0	0
2019-04-09 09:00:00	0	0	0
2019-04-09 10:00:00	0	0	0
2019-04-09 11:00:00	0	0	0
2019-04-09 12:00:00	0	0	0
2019-04-09 13:00:00	0	0	0
2019-04-09 14:00:00	0	0	0
2019-04-09 15:00:00	0	0	0
2019-04-09 16:00:00	0	0	0
2019-04-09 17:00:00	0	0	0
2019-04-09 18:00:00	0	0	0
2019-04-09 19:00:00	0	0	0
2019-04-09 20:00:00	0	0	0
2019-04-09 21:00:00	0	0	0
2019-04-09 22:00:00	0	0	0
2019-04-09 23:00:00	0	0	0
2019-04-10 00:00:00	0	0	0
2019-04-10 01:00:00	0	0	0
2019-04-10 02:00:00	0	0	0
2019-04-10 03:00:00	0	0	0
2019-04-10 04:00:00	0	0	0
2019-04-10 05:00:00	0	0	0
2019-04-10 06:00:00	0	0	0
2019-04-10 07:00:00	0	0	0
2019-04-10 08:00:00	0	0	0
2019-04-10 09:00:00	0	0	0
2019-04-10 10:00:00	0	0	0
2019-04-10 11:00:00	0	0	0
2019-04-10 12:00:00	0	0	0
2019-04-10 13:00:00	0	0	0
2019-04-10 14:00:00	0	0	0
2019-04-10 15:00:00	0	0	0
2019-04-10 16:00:00	0	0	0
2019-04-10 17:00:00	0	0	0
2019-04-10 18:00:00	0	0	0
2019-04-10 19:00:00	0	0	0
2019-04-10 20:00:00	0	0	0
2019-04-10 21:00:00	0	0	0
2019-04-10 22:00:00	0	0	0
2019-04-10 23:00:00	0	0	0
2019-04-11 00:00:00	0	0	0
2019-04-11 01:00:00	0	0	0
2019-04-11 02:00:00	0	0	0
2019-04-11 03:00:00	0	0	0
2019-04-11 04:00:00	0	0	0
2019-04-11 05:00:00	0	0	0
2019-04-11 06:00:00	0	0	0
2019-04-11 07:00:00	0	0	0
2019-04-11 08:00:00	0	0	0
2019-04-11 09:00:00	0	0	0
2019-04-11 10:00:00	0	0	0
2019-04-11 11:00:00	0	0	0
2019-04-11 12:00:00	0	0	0
2019-04-11 13:00:00	0	0	0
2019-04-11 14:00:00	0	0	0
2019-04-11 15:00:00	0	0	0
2019-04-11 16:00:00	0	0	0
2019-04-11 17:00:00	0	0	0
2019-04-11 18:00:00	0	0	0
2019-04-11 19:00:00	0	0	0
2019-04-11 20:00:00	0	0	0
2019-04-11 21:00:00	0	0	0
2019-04-11 22:00:00	0	0	0
2019-04-11 23:00:00	0	0	0
2019-04-12 00:00:00	0	0	0
2019-04-12 01:00:00	0	0	0
2019-04-12 02:00:00	0	0	0
2019-04-12 03:00:00	0	0	0
2019-04-12 04:00:00	0	0	0
2019-04-12 05:00:00	0	0	0
2019-04-12 06:00:00	0	0	0
2019-04-12 07:00:00	0	0	0
2019-04-12 08:00:00	0	0	0
2019-04-12 09:00:00	0	0	0
2019-04-12 10:00:00	0	0	0
2019-04-12 11:00:00	0	0	0
2019-04-12 12:00:00	0	0	0
2019-04-12 13:00:00	0	0	0
2019-04-12 14:00:00	0	0	0
2019-04-12 15:00:00	0	0	0
2019-04-12 16:00:00	0	0	0
2019-04-12 17:00:00	0	0	0
2019-04-12 18:00:00	0	0	0
2019-04-12 19:00:00	0	0	0
2019-04-12 20:00:00	0	0	0
2019-04-12 21:00:00	0	0	0
2019-04-12 22:00:00	0	0	0
2019-04-12 23:00:00	0	0	0
2019-04-13 00:00:00	0	0	0
2019-04-13 01:00:00	0	0	0
2019-04-13 02:00:00	0	0	0
2019-04-13 03:00:00	0	0	0
2019-04-13 04:00:00	0	0	0
2019-04-13 05:00:00	0	0	0
2019-04-13 06:00:00	0	0	0
2019-04-13 07:00:00	0	0	0
2019-04-13 08:00:00	0	0	0
2019-04-13 09:00:00	0	0	0
2019-04-13 10:00:00	0	0	0
2019-04-13 11:00:00	0	0	0
2019-04-13 12:00:00	0	0	0
2019-04-13 13:00:00	0	0	0
2019-04-13 14:00:00	0	0	0
2019-04-13 15:00:00	0	0	0
2019-04-13 16:00:00	0	0	0
2019-04-13 17:00:00	0	0	0
2019-04-13 18:00:00	0	0	0
2019-04-13 19:00:00	0	0	0
2019-04-13 20:00:00	0	0	0
2019-04-13 21:00:00	0	0	0
2019-04-13 22:00:00	0	0	0
2019-04-13 23:00:00	0	0	0
2019-04-14 00:00:00	0	0	0
2019-04-14 01:00:00	0	0	0
2019-04-14 02:00:00	0	0	0
2019-04-14 03:00:00	0	0	0
2019-04-14 04:00:00	0	0	0
2019-04-14 05:00:00	0	0	0
2019-04-14 06:00:00	0	0	0
2019-04-14 07:00:00	0	0	0
2019-04-14 08:00:00	0	0	0
2019-04-14 09:00:00	0	0	0
2019-04-14 10:00:00	0	0	0
2019-04-14 11:00:00	0	0	0
2019-04-14 12:00:00	0	0	0
2019-04-14 13:00:00	0	0	0
2019-04-14 14:00:00	0	0	0
2019-04-14 15:00:00	0	0	0
2019-04-14 16:00:00	0	0	0
2019-04-14 17:00:00	0	0	0
2019-04-14 18:00:00	0	0	0
2019-04-14 19:00:00	0	0	0
2019-04-14 20:00:00	0	0	0
2019-04-14 21:00:00	0	0	0
2019-04-14 22:00:00	0	0	0
2019-04-14 23:00:00	0	0	0
2019-04-15 00:00:00	0	0	0
2019-04-15 01:00:00	0	0	0
2019-04-15 02:00:00	0	0	0
2019-04-15 03:00:00	0	0	0
2019-04-15 04:00:00	0	0	0
2019-04-15 05:00:00	0	0	0
2019-04-15 06:00:00	0	0	0
2019-04-15 07:00:00	0	0	0
2019-04-15 08:00:00	0	0	0
2019-04-15 09:00:00	0	0	0
2019-04-15 10:00:00	0	0	0
2019-04-15 11:00:00	0	0	0
2019-04-15 12:00:00	0	0	0
2019-04-15 13:00:00	0	0	0
2019-04-15 14:00:00	0	0	0
2019-04-15 15:00:00	0	0	0
2019-04-15 16:00:00	0	0	0
2019-04-15 17:00:00	0	0	0
2019-04-15 18:00:00	0	0	0
2019-04-15 19:00:00	0	0	0
2019-04-15 20:00:00	0	0	0
2019-04-15 21:00:00	0	0	0
2019-04-15 22:00:00	0	0	0
2019-04-15 23:00:00	0	0	0
2019-04-16 00:00:00	0	0	0
2019-04-16 01:00:00	0	0	0
2019-04-16 02:00:00	0	0	0
2019-04-16 03:00:00	0	0	0
2019-04-16 04:00:00	0	0	0
2019-04-16 05:00:00	0	0	0
2019-04-16 06:00:00	0	0	0
2019-04-16 07:00:00	0	0	0
2019-04-16 08:00:00	0	0	0
2019-04-16 09:00:00	0	0	0
2019-04-16 10:00:00	0	0	0
2019-04-16 11:00:00	0	0	0
2019-04-16 12:00:00	0	0	0
2019-04-16 13:00:00	0	0	0
2019-04-16 14:00:00	0	0	0
2019-04-16 15:00:00	0	0	0
2019-04-16 16:00:00	0	0	0
2019-04-16 17:00:00	0	0	0
2019-04-16 18:00:00	0	0	0
2019-04-16 19:00:00	0	0	0
2019-04-16 20:00:00	0	0	0
2019-04-16 21:00:00	0	0	0
2019-04-16 22:00:00	0	0	0
2019-04-16 23:00:00	0	0	0
2019-04-17 00:00:00	0	0	0
2019-04-17 01:00:00	0	0	0
2019-04-17 02:00:00	0	0	0
2019-04-17 03:00:00	0	0	0
2019-04-17 04:00:00	0	0	0
2019-04-17 05:00:00	0	0	0
2019-04-17 06:00:00	0	0	0
2019-04-17 07:00:00	0	0	0
2019-04-17 08:00:00	0	0	0
2019-04-17 09:00:00	0	0	0
2019-04-17 10:00:00	0	0	0
2019-04-17 11:00:00	0	0	0
2019-04-17 12:00:00	0	0	0
2019-04-17 13:00:00	0	0	0
2019-04-17 14:00:00	0	0	0
2019-04-17 15:00:00	0	0	0
2019-04-17 16:00:00	0	0	0
2019-04-17 17:00:00	0	0	0
2019-04-17 18:00:00	0	0	0
2019-04-17 19:00:00	0	0	0
2019-04-17 20:00:00	0	0	0
2019-04-17 21:00:00	0	0	0
2019-04-17 22:00:00	0	0	0
2019-04-17 23:00:00	0	0	0
2019-04-18 00:00:00	0	0	0
2019-04-18 01:00:00	0	0	0
2019-04-18 02:00:00	0	0	0
2019-04-18 03:00:00	0	0	0
2019-04-18 04:00:00	0	0	0
2019-04-18 05:00:00	0	0	0
2019-04-18 06:00:00	0	0	0
2019-04-18 07:00:00	0	0	0
2019-04-18 08:00:00	0	0	0
2019-04-18 09:00:00	0	0	0
2019-04-18 10:00:00	0	0	0
2019-04-18 11:00:00	0	0	0
2019-04-18 12:00:00	0	0	0
2019-04-18 13:00:00	0	0	0
2019-04-18 14:00:00	0	0	0
2019-04-18 15:00:00	0	0	0
2019-04-18 16:00:00	0	0	0
2019-04-18 17:00:00	0	0	0
2019-04-18 18:00:00	0	0	0
2019-04-18 19:00:00	0	0	0
2019-04-18 20:00:00	0	0	0
2019-04-18 21:00:00	0	0	0
2019-04-18 22:00:00	0	0	0
2019-04-18 23:00:00	0	0	0
2019-04-19 00:00:00	0	0	0
2019-04-19 01:00:00	0	0	0
2019-04-19 02:00:00	0	0	0
2019-04-19 03:00:00	0	0	0
2019-04-19 04:00:00	0	0	0
2019-04-19 05:00:00	0	0	0
2019-04-19 06:00:00	0	0	0
2019-04-19 07:00:00	0	0	0
2019-04-19 08:00:00	0	0	0
2019-04-19 09:00:00	0	0	0
2019-04-19 10:00:00	0	0	0
2019-04-19 11:00:00	0	0	0
2019-04-19 12:00:00	0	0	0
2019-04-19 13:00:00	0	0	0
2019-04-19 14:00:00	0	0	0
2019-04-19 15:00:00	0	0	0
2019-04-19 16:00:00	0	0	0
2019-04-19 17:00:00	0	0	0
2019-04-19 18:00:00	0	0	0
2019-04-19 19:00:00	0	0	0
2019-04-19 20:00:00	0	0	0
2019-04-19 21:00:00	0	0	0
2019-04-19 22:00:00	0	0	0
2019-04-19 23:00:00	0	0	0
2019-04-20 00:00:00	0	0	0
2019-04-20 01:00:00	0	0	0
2019-04-20 02:00:00	0	0	0
2019-04-20 03:00:00	0	0	0
2019-04-20 04:00:00	0	0	0
2019-04-20 05:00:00	0	0	0
2019-04-20 06:00:00	0	0	0
2019-04-20 07:00:00	0	0	0
2019-04-20 08:00:00	0	0	0
2019-04-20 09:00:00	0	0	0
2019-04-20 10:00:00	0	0	0
2019-04-20 11:00:00	0	0	0
2019-04-20 12:00:00	0	0	0
2019-04-20 13:00:00	0	0	0
2019-04-20 14:00:00	0	0	0
2019-04-20 15:00:00	0	0	0
2019-04-20 16:00:00	0	0	0
2019-04-20 17:00:00	0	0	0
2019-04-20 18:00:00	0	0	0
2019-04-20 19:00:00	0	0	0
2019-04-20 20:00:00	0	0	0
2019-04-20 21:00:00	0	0	0
2019-04-20 22:00:00	0	0	0
2019-04-20 23:00:00	0	0	0
2019-04-21 00:00:00	0	0	0
2019-04-21 01:00:00	0	0	0
2019-04-21 02:00:00	0	0	0
2019-04-21 03:00:00	0	0	0
2019-04-21 04:00:00	0	0	0
2019-04-21 05:00:00	0	0	0
2019-04-21 06:00:00	0	0	0
2019-04-21 07:00:00	0	0	0
2019-04-21 08:00:00	0	0	0
2019-04-21 09:00:00	0	0	0
2019-04-21 10:00:00	0	0	0
2019-04-21 11:00:00	0	0	0
2019-04-21 12:00:00	0	0	0
2019-04-21 13:00:00	0	0	0
2019-04-21 14:00:00	0	0	0
2019-04-21 15:00:00	0	0	0
2019-04-21 16:00:00	0	0	0
2019-04-21 17:00:00	0	0	0
2019-04-21 18:00:00	0	0	0
2019-04-21 19:00:00	0	0	0
2019-04-21 20:00:00	0	0	0
2019-04-21 21:00:00	0	0	0
2019-04-21 22:00:00	0	0	0
2019-04-21 23:00:00	0	0	0
2019-04-22 00:00:00	0	0	0
2019-04-22 01:00:00	0	0	0
2019-04-22 02:00:00	0	0	0
2019-04-22 03:00:00	0	0	0
2019-04-22 04:00:00	0	0	0
2019-04-22 05:00:00	0	0	0
2019-04-22 06:00:00	0	0	0
2019-04-22 07:00:00	0	0	0
2019-04-22 08:00:00	0	0	0
2019-04-22 09:00:00	0	0	0
2019-04-22 10:00:00	0	0	0
2019-04-22 11:00:00	0	0	0
2019-04-22 12:00:00	0	0	0
2019-04-22 13:00:00	0	0	0
2019-04-22 14:00:00	0	0	0
2019-04-22 15:00:00	0	0	0
2019-04-22 16:00:00	0	0	0
2019-04-22 17:00:00	0	0	0
2019-04-22 18:00:00	0	0	0
2019-04-22 19:00:00	0	0	0
2019-04-22 20:00:00	0	0	0
2019-04-22 21:00:00	0	0	0
2019-04-22 22:00:00	0	0	0
2019-04-22 23:00:00	0	0	0
2019-04-23 00:00:00	0	0	0
2019-04-23 01:00:00	0	0	0
2019-04-23 02:00:00	0	0	0
2019-04-23 03:00:00	0	0	0
2019-04-23 04:00:00	0	0	0
2019-04-23 05:00:00	0	0	0
2019-04-23 06:00:00	0	0	0
2019-04-23 07:00:00	0	0	0
2019-04-23 08:00:00	0	0	0
2019-04-23 09:00:00	0	0	0
2019-04-23 10:00:00	0	0	0
2019-04-23 11:00:00	0	0	0
2019-04-23 12:00:00	0	0	0
2019-04-23 13:00:00	0	0	0
2019-04-23 14:00:00	0	0	0
2019-04-23 15:00:00	0	0	0
2019-04-23 16:00:00	0	0	0
2019-04-23 17:00:00	0	0	0
2019-04-23 18:00:00	0	0	0
2019-04-23 19:00:00	0	0	0
2019-04-23 20:00:00	0	0	0
2019-04-23 21:00:00	0	0	0
2019-04-23 22:00:00	0	0	0
2019-04-23 23:00:00	0	0	0
2019-04-24 00:00:00	0	0	0
2019-04-24 01:00:00	0	0	0
2019-04-24 02:00:00	0	0	0
2019-04-24 03:00:00	0	0	0
2019-04-24 04:00:00	0	0	0
2019-04-24 05:00:00	0	0	0
2019-04-24 06:00:00	0	0	0
2019-04-24 07:00:00	0	0	0
2019-04-24 08:00:00	0	0	0
2019-04-24 09:00:00	0	0	0
2019-04-24 10:00:00	0	0	0
2019-04-24 11:00:00	0	0	0
2019-04-24 12:00:00	0	0	0
2019-04-24 13:00:00	0	0	0
2019-04-24 14:00:00	0	0	0
2019-04-24 15:00:00	0	0	0
2019-04-24 16:00:00	0	0	0
2019-04-24 17:00:00	0	0	0
2019-04-24 18:00:00	0	0	0
2019-04-24 19:00:00	0	0	0
2019-04-24 20:00:00	0	0	0
2019-04-24 21:00:00	0	0	0
2019-04-24 22:00:00	0	0	0
2019-04-24 23:00:00	0	0	0
2019-04-25 00:00:00	0	0	0
2019-04-25 01:00:00	0	0	0
2019-04-25 02:00:00	0	0	0
2019-04-25 03:00:00	0	0	0
2019-04-25 04:00:00	0	0	0
2019-04-25 05:00:00	0	0	0
2019-04-25 06:00:00	0	0	0
2019-04-25 07:00:00	0	0	0
2019-04-25 08:00:00	0	0	0
2019-04-25 09:00:00	0	0	0
2019-04-25 10:00:00	0	0	0
2019-04-25 11:00:00	0	0	0
2019-04-25 12:00:00	0	0	0
2019-04-25 13:00:00	0	0	0
2019-04-25 14:00:00	0	0	0
2019-04-25 15:00:00	0	0	0
2019-04-25 16:00:00	0	0	0
2019-04-25 17:00:00	0	0	0
2019-04-25 18:00:00	0	0	0
2019-04-25 19:00:00	0	0	0
2019-04-25 20:00:00	0	0	0
2019-04-25 21:00:00	0	0	0
2019-04-25 22:00:00	0	0	0
2019-04-25 23:00:00	0	0	0
2019-04-26 00:00:00	0	0	0
2019-04-26 01:00:00	0	0	0
2019-04-26 02:00:00	0	0	0
2019-04-26 03:00:00	0	0	0
2019-04-26 04:00:00	0	0	0
2019-04-26 05:00:00	0	0	0
2019-04-26 06:00:00	0	0	0
2019-04-26 07:00:00	0	0	0
2019-04-26 08:00:00	0	0	0
2019-04-26 09:00:00	0	0	0
2019-04-26 10:00:00	0	0	0
2019-04-26 11:00:00	0	0	0
2019-04-26 12:00:00	0	0	0
2019-04-26 13:00:00	0	0	0
2019-04-26 14:00:00	0	0	0
2019-04-26 15:00:00	0	0	0
2019-04-26 16:00:00	0	0	0
2019-04-26 17:00:00	0	0	0
2019-04-26 18:00:00	0	0	0
2019-04-26 19:00:00	0	0	0
2019-04-26 20:00:00	0	0	0
2019-04-26 21:00:00	0	0	0
2019-04-26 22:00:00	0	0	0
2019-04-26 23:00:00	0	0	0
2019-04-27 00:00:00	0	0	0
2019-04-27 01:00:00	0	0	0
2019-04-27 02:00:00	0	0	0
2019-04-27 03:00:00	0	0	0
2019-04-27 04:00:00	0	0	0
2019-04-27 05:00:00	0	0	0
2019-04-27 06:00:00	0	0	0
2019-04-27 07:00:00	0	0	0
2019-04-27 08:00:00	0	0	0
2019-04-27 09:00:00	0	0	0
2019-04-27 10:00:00	0	0	0
2019-04-27 11:00:00	0	0	0
2019-04-27 12:00:00	0	0	0
2019-04-27 13:00:00	0	0	0
2019-04-27 14:00:00	0	0	0
2019-04-27 15:00:00	0	0	0
2019-04-27 16:00:00	0	0	0
2019-04-27 17:00:00	0	0	0
2019-04-27 18:00:00	0	0	0
2019-04-27 19:00:00	0	0	0
2019-04-27 20:00:00	0	0	0
2019-04-27 21:00:00	0	0	0
2019-04-27 22:00:00	0	0	0
2019-04-27 23:00:00	0	0	0
2019-04-28 00:00:00	0	0	0
2019-04-28 01:00:00	0	0	0
2019-04-28 02:00:00	0	0	0
2019-04-28 03:00:00	0	0	0
2019-04-28 04:00:00	0	0	0
2019-04-28 05:00:00	0	0	0
2019-04-28 06:00:00	0	0	0
2019-04-28 07:00:00	0	0	0
2019-04-28 08:00:00	0	0	0
2019-04-28 09:00:00	0	0	0
2019-04-28 10:00:00	0	0	0
2019-04-28 11:00:00	0	0	0
2019-04-28 12:00:00	0	0	0
2019-04-28 13:00:00	0	0	0
2019-04-28 14:00:00	0	0	0
2019-04-28 15:00:00	0	0	0
2019-04-28 16:00:00	0	0	0
2019-04-28 17:00:00	0	0	0
2019-04-28 18:00:00	0	0	0
2019-04-28 19:00:00	0	0	0
2019-04-28 20:00:00	0	0	0
2019-04-28 21:00:00	0	0	0
2019-04-28 22:00:00	0	0	0
2019-04-28 23:00:00	0	0	0
2019-04-29 00:00:00	0	0	0
2019-04-29 01:00:00	0	0	0
2019-04-29 02:00:00	0	0	0
2019-04-29 03:00:00	0	0	0
2019-04-29 04:00:00	0	0	0
2019-04-29 05:00:00	0	0	0
2019-04-29 06:00:00	0	0	0
2019-04-29 07:00:00	0	0	0
2019-04-29 08:00:00	0	0	0
2019-04-29 09:00:00	0	0	0
2019-04-29 10:00:00	0	0	0
2019-04-29 11:00:00	0	0	0
2019-04-29 12:00:00	0	0	0
2019-04-29 13:00:00	0	0	0
2019-04-29 14:00:00	0	0	0
2019-04-29 15:00:00	0	0	0
2019-04-29 16:00:00	0	0	0
2019-04-29 17:00:00	0	0	0
2019-04-29 18:00:00	0	0	0
2019-04-29 19:00:00	0	0	0
2019-04-29 20:00:00	0	0	0
2019-04-29 21:00:00	0	0	0
2019-04-29 22:00:00	0	0	0
2019-04-29 23:00:00	0	0	0
2019-04-30 00:00:00	0	0	0
2019-04-30 01:00:00	0	0	0
2019-04-30 02:00:00	0	0	0
2019-04-30 03:00:00	0	0	0
2019-04-30 04:00:00	0	0	0
2019-04-30 05:00:00	0	0	0
2019-04-30 06:00:00	0	0	0
2019-04-30 07:00:00	0	0	0
2019-04-30 08:00:00	0	0	0
2019-04-30 09:00:00	0	0	0
2019-04-30 10:00:00	0	0	0
2019-04-30 11:00:00	0	0	0
2019-04-30 12:00:00	0	0	0
2019-04-30 13:00:00	0	0	0
2019-04-30 14:00:00	0	0	0
2019-04-30 15:00:00	0	0	0
2019-04-30 16:00:00	0	0	0
2019-04-30 17:00:00	0	0	0
2019-04-30 18:00:00	0	0	0
2019-04-30 19:00:00	0	0	0
2019-04-30 20:00:00	0	0	0
2019-04-30 21:00:00	0	0	0
2019-04-30 22:00:00	0	0	0
2019-04-30 23:00:00	0	0	0
2019-05-01 00:00:00	0	0	0

## Sheet: PM 01041 031
Data/Hora	Intensidade(carros/hora)	Ocupacao(%)	Carga(%)
2019-04-01 00:00:00	0	0	0
2019-04-01 01:00:00	0	0	0
2019-04-01 02:00:00	0	0	0
2019-04-01 03:00:00	0	0	0
2019-04-01 04:00:00	0	0	0
2019-04-01 05:00:00	0	0	0
2019-04-01 06:00:00	0	0	0
2019-04-01 07:00:00	0	0	0
2019-04-01 08:00:00	0	0	0
2019-04-01 09:00:00	0	0	0
2019-04-01 10:00:00	0	0	0
2019-04-01 11:00:00	0	0	0
2019-04-01 12:00:00	0	0	0
2019-04-01 13:00:00	0	0	0
2019-04-01 14:00:00	0	0	0
2019-04-01 15:00:00	0	0	0
2019-04-01 16:00:00	0	0	0
2019-04-01 17:00:00	0	0	0
2019-04-01 18:00:00	0	0	0
2019-04-01 19:00:00	0	0	0
2019-04-01 20:00:00	0	0	0
2019-04-01 21:00:00	0	0	0
2019-04-01 22:00:00	0	0	0
2019-04-01 23:00:00	0	0	0
2019-04-02 00:00:00	0	0	0
2019-04-02 01:00:00	0	0	0
2019-04-02 02:00:00	0	0	0
2019-04-02 03:00:00	0	0	0
2019-04-02 04:00:00	0	0	0
2019-04-02 05:00:00	0	0	0
2019-04-02 06:00:00	0	0	0
2019-04-02 07:00:00	0	0	0
2019-04-02 08:00:00	0	0	0
2019-04-02 09:00:00	0	0	0
2019-04-02 10:00:00	0	0	0
2019-04-02 11:00:00	0	0	0
2019-04-02 12:00:00	0	0	0
2019-04-02 13:00:00	0	0	0
2019-04-02 14:00:00	0	0	0
2019-04-02 15:00:00	0	0	0
2019-04-02 16:00:00	0	0	0
2019-04-02 17:00:00	0	0	0
2019-04-02 18:00:00	0	0	0
2019-04-02 19:00:00	0	0	0
2019-04-02 20:00:00	0	0	0
2019-04-02 21:00:00	0	0	0
2019-04-02 22:00:00	0	0	0
2019-04-02 23:00:00	0	0	0
2019-04-03 00:00:00	0	0	0
2019-04-03 01:00:00	0	0	0
2019-04-03 02:00:00	0	0	0
2019-04-03 03:00:00	0	0	0
2019-04-03 04:00:00	0	0	0
2019-04-03 05:00:00	0	0	0
2019-04-03 06:00:00	0	0	0
2019-04-03 07:00:00	0	0	0
2019-04-03 08:00:00	0	0	0
2019-04-03 09:00:00	0	0	0
2019-04-03 10:00:00	0	0	0
2019-04-03 11:00:00	0	0	0
2019-04-03 12:00:00	0	0	0
2019-04-03 13:00:00	0	0	0
2019-04-03 14:00:00	0	0	0
2019-04-03 15:00:00	0	0	0
2019-04-03 16:00:00	0	0	0
2019-04-03 17:00:00	0	0	0
2019-04-03 18:00:00	0	0	0
2019-04-03 19:00:00	0	0	0
2019-04-03 20:00:00	0	0	0
2019-04-03 21:00:00	0	0	0
2019-04-03 22:00:00	0	0	0
2019-04-03 23:00:00	0	0	0
2019-04-04 00:00:00	0	0	0
2019-04-04 01:00:00	0	0	0
2019-04-04 02:00:00	0	0	0
2019-04-04 03:00:00	0	0	0
2019-04-04 04:00:00	0	0	0
2019-04-04 05:00:00	0	0	0
2019-04-04 06:00:00	0	0	0
2019-04-04 07:00:00	0	0	0
2019-04-04 08:00:00	0	0	0
2019-04-04 09:00:00	0	0	0
2019-04-04 10:00:00	0	0	0
2019-04-04 11:00:00	0	0	0
2019-04-04 12:00:00	0	0	0
2019-04-04 13:00:00	0	0	0
2019-04-04 14:00:00	0	0	0
2019-04-04 15:00:00	0	0	0
2019-04-04 16:00:00	0	0	0
2019-04-04 17:00:00	0	0	0
2019-04-04 18:00:00	0	0	0
2019-04-04 19:00:00	0	0	0
2019-04-04 20:00:00	0	0	0
2019-04-04 21:00:00	0	0	0
2019-04-04 22:00:00	0	0	0
2019-04-04 23:00:00	0	0	0
2019-04-05 00:00:00	0	0	0
2019-04-05 01:00:00	0	0	0
2019-04-05 02:00:00	0	0	0
2019-04-05 03:00:00	0	0	0
2019-04-05 04:00:00	0	0	0
2019-04-05 05:00:00	0	0	0
2019-04-05 06:00:00	0	0	0
2019-04-05 07:00:00	0	0	0
2019-04-05 08:00:00	0	0	0
2019-04-05 09:00:00	0	0	0
2019-04-05 10:00:00	0	0	0
2019-04-05 11:00:00	0	0	0
2019-04-05 12:00:00	0	0	0
2019-04-05 13:00:00	0	0	0
2019-04-05 14:00:00	0	0	0
2019-04-05 15:00:00	0	0	0
2019-04-05 16:00:00	0	0	0
2019-04-05 17:00:00	0	0	0
2019-04-05 18:00:00	0	0	0
2019-04-05 19:00:00	0	0	0
2019-04-05 20:00:00	0	0	0
2019-04-05 21:00:00	0	0	0
2019-04-05 22:00:00	0	0	0
2019-04-05 23:00:00	0	0	0
2019-04-06 00:00:00	0	0	0
2019-04-06 01:00:00	0	0	0
2019-04-06 02:00:00	0	0	0
2019-04-06 03:00:00	0	0	0
2019-04-06 04:00:00	0	0	0
2019-04-06 05:00:00	0	0	0
2019-04-06 06:00:00	0	0	0
2019-04-06 07:00:00	0	0	0
2019-04-06 08:00:00	0	0	0
2019-04-06 09:00:00	0	0	0
2019-04-06 10:00:00	0	0	0
2019-04-06 11:00:00	0	0	0
2019-04-06 12:00:00	0	0	0
2019-04-06 13:00:00	0	0	0
2019-04-06 14:00:00	0	0	0
2019-04-06 15:00:00	0	0	0
2019-04-06 16:00:00	0	0	0
2019-04-06 17:00:00	0	0	0
2019-04-06 18:00:00	0	0	0
2019-04-06 19:00:00	0	0	0
2019-04-06 20:00:00	0	0	0
2019-04-06 21:00:00	0	0	0
2019-04-06 22:00:00	0	0	0
2019-04-06 23:00:00	0	0	0
2019-04-07 00:00:00	0	0	0
2019-04-07 01:00:00	0	0	0
2019-04-07 02:00:00	0	0	0
2019-04-07 03:00:00	0	0	0
2019-04-07 04:00:00	0	0	0
2019-04-07 05:00:00	0	0	0
2019-04-07 06:00:00	0	0	0
2019-04-07 07:00:00	0	0	0
2019-04-07 08:00:00	0	0	0
2019-04-07 09:00:00	0	0	0
2019-04-07 10:00:00	0	0	0
2019-04-07 11:00:00	0	0	0
2019-04-07 12:00:00	0	0	0
2019-04-07 13:00:00	0	0	0
2019-04-07 14:00:00	0	0	0
2019-04-07 15:00:00	0	0	0
2019-04-07 16:00:00	0	0	0
2019-04-07 17:00:00	0	0	0
2019-04-07 18:00:00	0	0	0
2019-04-07 19:00:00	0	0	0
2019-04-07 20:00:00	0	0	0
2019-04-07 21:00:00	0	0	0
2019-04-07 22:00:00	0	0	0
2019-04-07 23:00:00	0	0	0
2019-04-08 00:00:00	0	0	0
2019-04-08 01:00:00	0	0	0
2019-04-08 02:00:00	0	0	0
2019-04-08 03:00:00	0	0	0
2019-04-08 04:00:00	0	0	0
2019-04-08 05:00:00	0	0	0
2019-04-08 06:00:00	0	0	0
2019-04-08 07:00:00	0	0	0
2019-04-08 08:00:00	0	0	0
2019-04-08 09:00:00	0	0	0
2019-04-08 10:00:00	0	0	0
2019-04-08 11:00:00	0	0	0
2019-04-08 12:00:00	0	0	0
2019-04-08 13:00:00	0	0	0
2019-04-08 14:00:00	0	0	0
2019-04-08 15:00:00	0	0	0
2019-04-08 16:00:00	0	0	0
2019-04-08 17:00:00	0	0	0
2019-04-08 18:00:00	0	0	0
2019-04-08 19:00:00	0	0	0
2019-04-08 20:00:00	0	0	0
2019-04-08 21:00:00	0	0	0
2019-04-08 22:00:00	0	0	0
2019-04-08 23:00:00	0	0	0
2019-04-09 00:00:00	0	0	0
2019-04-09 01:00:00	0	0	0
2019-04-09 02:00:00	0	0	0
2019-04-09 03:00:00	0	0	0
2019-04-09 04:00:00	0	0	0
2019-04-09 05:00:00	0	0	0
2019-04-09 06:00:00	0	0	0
2019-04-09 07:00:00	0	0	0
2019-04-09 08:00:00	0	0	0
2019-04-09 09:00:00	0	0	0
2019-04-09 10:00:00	0	0	0
2019-04-09 11:00:00	0	0	0
2019-04-09 12:00:00	0	0	0
2019-04-09 13:00:00	0	0	0
2019-04-09 14:00:00	0	0	0
2019-04-09 15:00:00	0	0	0
2019-04-09 16:00:00	0	0	0
2019-04-09 17:00:00	0	0	0
2019-04-09 18:00:00	0	0	0
2019-04-09 19:00:00	0	0	0
2019-04-09 20:00:00	0	0	0
2019-04-09 21:00:00	0	0	0
2019-04-09 22:00:00	0	0	0
2019-04-09 23:00:00	0	0	0
2019-04-10 00:00:00	0	0	0
2019-04-10 01:00:00	0	0	0
2019-04-10 02:00:00	0	0	0
2019-04-10 03:00:00	0	0	0
2019-04-10 04:00:00	0	0	0
2019-04-10 05:00:00	0	0	0
2019-04-10 06:00:00	0	0	0
2019-04-10 07:00:00	0	0	0
2019-04-10 08:00:00	0	0	0
2019-04-10 09:00:00	0	0	0
2019-04-10 10:00:00	0	0	0
2019-04-10 11:00:00	0	0	0
2019-04-10 12:00:00	0	0	0
2019-04-10 13:00:00	0	0	0
2019-04-10 14:00:00	0	0	0
2019-04-10 15:00:00	0	0	0
2019-04-10 16:00:00	0	0	0
2019-04-10 17:00:00	0	0	0
2019-04-10 18:00:00	0	0	0
2019-04-10 19:00:00	0	0	0
2019-04-10 20:00:00	0	0	0
2019-04-10 21:00:00	0	0	0
2019-04-10 22:00:00	0	0	0
2019-04-10 23:00:00	0	0	0
2019-04-11 00:00:00	0	0	0
2019-04-11 01:00:00	0	0	0
2019-04-11 02:00:00	0	0	0
2019-04-11 03:00:00	0	0	0
2019-04-11 04:00:00	0	0	0
2019-04-11 05:00:00	0	0	0
2019-04-11 06:00:00	0	0	0
2019-04-11 07:00:00	0	0	0
2019-04-11 08:00:00	0	0	0
2019-04-11 09:00:00	0	0	0
2019-04-11 10:00:00	0	0	0
2019-04-11 11:00:00	0	0	0
2019-04-11 12:00:00	0	0	0
2019-04-11 13:00:00	0	0	0
2019-04-11 14:00:00	0	0	0
2019-04-11 15:00:00	0	0	0
2019-04-11 16:00:00	0	0	0
2019-04-11 17:00:00	0	0	0
2019-04-11 18:00:00	0	0	0
2019-04-11 19:00:00	0	0	0
2019-04-11 20:00:00	0	0	0
2019-04-11 21:00:00	0	0	0
2019-04-11 22:00:00	0	0	0
2019-04-11 23:00:00	0	0	0
2019-04-12 00:00:00	0	0	0
2019-04-12 01:00:00	0	0	0
2019-04-12 02:00:00	0	0	0
2019-04-12 03:00:00	0	0	0
2019-04-12 04:00:00	0	0	0
2019-04-12 05:00:00	0	0	0
2019-04-12 06:00:00	0	0	0
2019-04-12 07:00:00	0	0	0
2019-04-12 08:00:00	0	0	0
2019-04-12 09:00:00	0	0	0
2019-04-12 10:00:00	0	0	0
2019-04-12 11:00:00	0	0	0
2019-04-12 12:00:00	0	0	0
2019-04-12 13:00:00	0	0	0
2019-04-12 14:00:00	0	0	0
2019-04-12 15:00:00	0	0	0
2019-04-12 16:00:00	0	0	0
2019-04-12 17:00:00	0	0	0
2019-04-12 18:00:00	0	0	0
2019-04-12 19:00:00	0	0	0
2019-04-12 20:00:00	0	0	0
2019-04-12 21:00:00	0	0	0
2019-04-12 22:00:00	0	0	0
2019-04-12 23:00:00	0	0	0
2019-04-13 00:00:00	0	0	0
2019-04-13 01:00:00	0	0	0
2019-04-13 02:00:00	0	0	0
2019-04-13 03:00:00	0	0	0
2019-04-13 04:00:00	0	0	0
2019-04-13 05:00:00	0	0	0
2019-04-13 06:00:00	0	0	0
2019-04-13 07:00:00	0	0	0
2019-04-13 08:00:00	0	0	0
2019-04-13 09:00:00	0	0	0
2019-04-13 10:00:00	0	0	0
2019-04-13 11:00:00	0	0	0
2019-04-13 12:00:00	0	0	0
2019-04-13 13:00:00	0	0	0
2019-04-13 14:00:00	0	0	0
2019-04-13 15:00:00	0	0	0
2019-04-13 16:00:00	0	0	0
2019-04-13 17:00:00	0	0	0
2019-04-13 18:00:00	0	0	0
2019-04-13 19:00:00	0	0	0
2019-04-13 20:00:00	0	0	0
2019-04-13 21:00:00	0	0	0
2019-04-13 22:00:00	0	0	0
2019-04-13 23:00:00	0	0	0
2019-04-14 00:00:00	0	0	0
2019-04-14 01:00:00	0	0	0
2019-04-14 02:00:00	0	0	0
2019-04-14 03:00:00	0	0	0
2019-04-14 04:00:00	0	0	0
2019-04-14 05:00:00	0	0	0
2019-04-14 06:00:00	0	0	0
2019-04-14 07:00:00	0	0	0
2019-04-14 08:00:00	0	0	0
2019-04-14 09:00:00	0	0	0
2019-04-14 10:00:00	0	0	0
2019-04-14 11:00:00	0	0	0
2019-04-14 12:00:00	0	0	0
2019-04-14 13:00:00	0	0	0
2019-04-14 14:00:00	0	0	0
2019-04-14 15:00:00	0	0	0
2019-04-14 16:00:00	0	0	0
2019-04-14 17:00:00	0	0	0
2019-04-14 18:00:00	0	0	0
2019-04-14 19:00:00	0	0	0
2019-04-14 20:00:00	0	0	0
2019-04-14 21:00:00	0	0	0
2019-04-14 22:00:00	0	0	0
2019-04-14 23:00:00	0	0	0
2019-04-15 00:00:00	0	0	0
2019-04-15 01:00:00	0	0	0
2019-04-15 02:00:00	0	0	0
2019-04-15 03:00:00	0	0	0
2019-04-15 04:00:00	0	0	0
2019-04-15 05:00:00	0	0	0
2019-04-15 06:00:00	0	0	0
2019-04-15 07:00:00	0	0	0
2019-04-15 08:00:00	0	0	0
2019-04-15 09:00:00	0	0	0
2019-04-15 10:00:00	0	0	0
2019-04-15 11:00:00	0	0	0
2019-04-15 12:00:00	0	0	0
2019-04-15 13:00:00	0	0	0
2019-04-15 14:00:00	0	0	0
2019-04-15 15:00:00	0	0	0
2019-04-15 16:00:00	0	0	0
2019-04-15 17:00:00	0	0	0
2019-04-15 18:00:00	0	0	0
2019-04-15 19:00:00	0	0	0
2019-04-15 20:00:00	0	0	0
2019-04-15 21:00:00	0	0	0
2019-04-15 22:00:00	0	0	0
2019-04-15 23:00:00	0	0	0
2019-04-16 00:00:00	0	0	0
2019-04-16 01:00:00	0	0	0
2019-04-16 02:00:00	0	0	0
2019-04-16 03:00:00	0	0	0
2019-04-16 04:00:00	0	0	0
2019-04-16 05:00:00	0	0	0
2019-04-16 06:00:00	0	0	0
2019-04-16 07:00:00	0	0	0
2019-04-16 08:00:00	0	0	0
2019-04-16 09:00:00	0	0	0
2019-04-16 10:00:00	0	0	0
2019-04-16 11:00:00	0	0	0
2019-04-16 12:00:00	0	0	0
2019-04-16 13:00:00	0	0	0
2019-04-16 14:00:00	0	0	0
2019-04-16 15:00:00	0	0	0
2019-04-16 16:00:00	0	0	0
2019-04-16 17:00:00	0	0	0
2019-04-16 18:00:00	0	0	0
2019-04-16 19:00:00	0	0	0
2019-04-16 20:00:00	0	0	0
2019-04-16 21:00:00	0	0	0
2019-04-16 22:00:00	0	0	0
2019-04-16 23:00:00	0	0	0
2019-04-17 00:00:00	0	0	0
2019-04-17 01:00:00	0	0	0
2019-04-17 02:00:00	0	0	0
2019-04-17 03:00:00	0	0	0
2019-04-17 04:00:00	0	0	0
2019-04-17 05:00:00	0	0	0
2019-04-17 06:00:00	0	0	0
2019-04-17 07:00:00	0	0	0
2019-04-17 08:00:00	0	0	0
2019-04-17 09:00:00	0	0	0
2019-04-17 10:00:00	0	0	0
2019-04-17 11:00:00	0	0	0
2019-04-17 12:00:00	0	0	0
2019-04-17 13:00:00	0	0	0
2019-04-17 14:00:00	0	0	0
2019-04-17 15:00:00	0	0	0
2019-04-17 16:00:00	0	0	0
2019-04-17 17:00:00	0	0	0
2019-04-17 18:00:00	0	0	0
2019-04-17 19:00:00	0	0	0
2019-04-17 20:00:00	0	0	0
2019-04-17 21:00:00	0	0	0
2019-04-17 22:00:00	0	0	0
2019-04-17 23:00:00	0	0	0
2019-04-18 00:00:00	0	0	0
2019-04-18 01:00:00	0	0	0
2019-04-18 02:00:00	0	0	0
2019-04-18 03:00:00	0	0	0
2019-04-18 04:00:00	0	0	0
2019-04-18 05:00:00	0	0	0
2019-04-18 06:00:00	0	0	0
2019-04-18 07:00:00	0	0	0
2019-04-18 08:00:00	0	0	0
2019-04-18 09:00:00	0	0	0
2019-04-18 10:00:00	0	0	0
2019-04-18 11:00:00	0	0	0
2019-04-18 12:00:00	0	0	0
2019-04-18 13:00:00	0	0	0
2019-04-18 14:00:00	0	0	0
2019-04-18 15:00:00	0	0	0
2019-04-18 16:00:00	0	0	0
2019-04-18 17:00:00	0	0	0
2019-04-18 18:00:00	0	0	0
2019-04-18 19:00:00	0	0	0
2019-04-18 20:00:00	0	0	0
2019-04-18 21:00:00	0	0	0
2019-04-18 22:00:00	0	0	0
2019-04-18 23:00:00	0	0	0
2019-04-19 00:00:00	0	0	0
2019-04-19 01:00:00	0	0	0
2019-04-19 02:00:00	0	0	0
2019-04-19 03:00:00	0	0	0
2019-04-19 04:00:00	0	0	0
2019-04-19 05:00:00	0	0	0
2019-04-19 06:00:00	0	0	0
2019-04-19 07:00:00	0	0	0
2019-04-19 08:00:00	0	0	0
2019-04-19 09:00:00	0	0	0
2019-04-19 10:00:00	0	0	0
2019-04-19 11:00:00	0	0	0
2019-04-19 12:00:00	0	0	0
2019-04-19 13:00:00	0	0	0
2019-04-19 14:00:00	0	0	0
2019-04-19 15:00:00	0	0	0
2019-04-19 16:00:00	0	0	0
2019-04-19 17:00:00	0	0	0
2019-04-19 18:00:00	0	0	0
2019-04-19 19:00:00	0	0	0
2019-04-19 20:00:00	0	0	0
2019-04-19 21:00:00	0	0	0
2019-04-19 22:00:00	0	0	0
2019-04-19 23:00:00	0	0	0
2019-04-20 00:00:00	0	0	0
2019-04-20 01:00:00	0	0	0
2019-04-20 02:00:00	0	0	0
2019-04-20 03:00:00	0	0	0
2019-04-20 04:00:00	0	0	0
2019-04-20 05:00:00	0	0	0
2019-04-20 06:00:00	0	0	0
2019-04-20 07:00:00	0	0	0
2019-04-20 08:00:00	0	0	0
2019-04-20 09:00:00	0	0	0
2019-04-20 10:00:00	0	0	0
2019-04-20 11:00:00	0	0	0
2019-04-20 12:00:00	0	0	0
2019-04-20 13:00:00	0	0	0
2019-04-20 14:00:00	0	0	0
2019-04-20 15:00:00	0	0	0
2019-04-20 16:00:00	0	0	0
2019-04-20 17:00:00	0	0	0
2019-04-20 18:00:00	0	0	0
2019-04-20 19:00:00	0	0	0
2019-04-20 20:00:00	0	0	0
2019-04-20 21:00:00	0	0	0
2019-04-20 22:00:00	0	0	0
2019-04-20 23:00:00	0	0	0
2019-04-21 00:00:00	0	0	0
2019-04-21 01:00:00	0	0	0
2019-04-21 02:00:00	0	0	0
2019-04-21 03:00:00	0	0	0
2019-04-21 04:00:00	0	0	0
2019-04-21 05:00:00	0	0	0
2019-04-21 06:00:00	0	0	0
2019-04-21 07:00:00	0	0	0
2019-04-21 08:00:00	0	0	0
2019-04-21 09:00:00	0	0	0
2019-04-21 10:00:00	0	0	0
2019-04-21 11:00:00	0	0	0
2019-04-21 12:00:00	0	0	0
2019-04-21 13:00:00	0	0	0
2019-04-21 14:00:00	0	0	0
2019-04-21 15:00:00	0	0	0
2019-04-21 16:00:00	0	0	0
2019-04-21 17:00:00	0	0	0
2019-04-21 18:00:00	0	0	0
2019-04-21 19:00:00	0	0	0
2019-04-21 20:00:00	0	0	0
2019-04-21 21:00:00	0	0	0
2019-04-21 22:00:00	0	0	0
2019-04-21 23:00:00	0	0	0
2019-04-22 00:00:00	0	0	0
2019-04-22 01:00:00	0	0	0
2019-04-22 02:00:00	0	0	0
2019-04-22 03:00:00	0	0	0
2019-04-22 04:00:00	0	0	0
2019-04-22 05:00:00	0	0	0
2019-04-22 06:00:00	0	0	0
2019-04-22 07:00:00	0	0	0
2019-04-22 08:00:00	0	0	0
2019-04-22 09:00:00	0	0	0
2019-04-22 10:00:00	0	0	0
2019-04-22 11:00:00	0	0	0
2019-04-22 12:00:00	0	0	0
2019-04-22 13:00:00	0	0	0
2019-04-22 14:00:00	0	0	0
2019-04-22 15:00:00	0	0	0
2019-04-22 16:00:00	0	0	0
2019-04-22 17:00:00	0	0	0
2019-04-22 18:00:00	0	0	0
2019-04-22 19:00:00	0	0	0
2019-04-22 20:00:00	0	0	0
2019-04-22 21:00:00	0	0	0
2019-04-22 22:00:00	0	0	0
2019-04-22 23:00:00	0	0	0
2019-04-23 00:00:00	0	0	0
2019-04-23 01:00:00	0	0	0
2019-04-23 02:00:00	0	0	0
2019-04-23 03:00:00	0	0	0
2019-04-23 04:00:00	0	0	0
2019-04-23 05:00:00	0	0	0
2019-04-23 06:00:00	0	0	0
2019-04-23 07:00:00	0	0	0
2019-04-23 08:00:00	0	0	0
2019-04-23 09:00:00	0	0	0
2019-04-23 10:00:00	0	0	0
2019-04-23 11:00:00	0	0	0
2019-04-23 12:00:00	0	0	0
2019-04-23 13:00:00	0	0	0
2019-04-23 14:00:00	0	0	0
2019-04-23 15:00:00	0	0	0
2019-04-23 16:00:00	0	0	0
2019-04-23 17:00:00	0	0	0
2019-04-23 18:00:00	0	0	0
2019-04-23 19:00:00	0	0	0
2019-04-23 20:00:00	0	0	0
2019-04-23 21:00:00	0	0	0
2019-04-23 22:00:00	0	0	0
2019-04-23 23:00:00	0	0	0
2019-04-24 00:00:00	0	0	0
2019-04-24 01:00:00	0	0	0
2019-04-24 02:00:00	0	0	0
2019-04-24 03:00:00	0	0	0
2019-04-24 04:00:00	0	0	0
2019-04-24 05:00:00	0	0	0
2019-04-24 06:00:00	0	0	0
2019-04-24 07:00:00	0	0	0
2019-04-24 08:00:00	0	0	0
2019-04-24 09:00:00	0	0	0
2019-04-24 10:00:00	0	0	0
2019-04-24 11:00:00	0	0	0
2019-04-24 12:00:00	0	0	0
2019-04-24 13:00:00	0	0	0
2019-04-24 14:00:00	0	0	0
2019-04-24 15:00:00	0	0	0
2019-04-24 16:00:00	0	0	0
2019-04-24 17:00:00	0	0	0
2019-04-24 18:00:00	0	0	0
2019-04-24 19:00:00	0	0	0
2019-04-24 20:00:00	0	0	0
2019-04-24 21:00:00	0	0	0
2019-04-24 22:00:00	0	0	0
2019-04-24 23:00:00	0	0	0
2019-04-25 00:00:00	0	0	0
2019-04-25 01:00:00	0	0	0
2019-04-25 02:00:00	0	0	0
2019-04-25 03:00:00	0	0	0
2019-04-25 04:00:00	0	0	0
2019-04-25 05:00:00	0	0	0
2019-04-25 06:00:00	0	0	0
2019-04-25 07:00:00	0	0	0
2019-04-25 08:00:00	0	0	0
2019-04-25 09:00:00	0	0	0
2019-04-25 10:00:00	0	0	0
2019-04-25 11:00:00	0	0	0
2019-04-25 12:00:00	0	0	0
2019-04-25 13:00:00	0	0	0
2019-04-25 14:00:00	0	0	0
2019-04-25 15:00:00	0	0	0
2019-04-25 16:00:00	0	0	0
2019-04-25 17:00:00	0	0	0
2019-04-25 18:00:00	0	0	0
2019-04-25 19:00:00	0	0	0
2019-04-25 20:00:00	0	0	0
2019-04-25 21:00:00	0	0	0
2019-04-25 22:00:00	0	0	0
2019-04-25 23:00:00	0	0	0
2019-04-26 00:00:00	0	0	0
2019-04-26 01:00:00	0	0	0
2019-04-26 02:00:00	0	0	0
2019-04-26 03:00:00	0	0	0
2019-04-26 04:00:00	0	0	0
2019-04-26 05:00:00	0	0	0
2019-04-26 06:00:00	0	0	0
2019-04-26 07:00:00	0	0	0
2019-04-26 08:00:00	0	0	0
2019-04-26 09:00:00	0	0	0
2019-04-26 10:00:00	0	0	0
2019-04-26 11:00:00	0	0	0
2019-04-26 12:00:00	0	0	0
2019-04-26 13:00:00	0	0	0
2019-04-26 14:00:00	0	0	0
2019-04-26 15:00:00	0	0	0
2019-04-26 16:00:00	0	0	0
2019-04-26 17:00:00	0	0	0
2019-04-26 18:00:00	0	0	0
2019-04-26 19:00:00	0	0	0
2019-04-26 20:00:00	0	0	0
2019-04-26 21:00:00	0	0	0
2019-04-26 22:00:00	0	0	0
2019-04-26 23:00:00	0	0	0
2019-04-27 00:00:00	0	0	0
2019-04-27 01:00:00	0	0	0
2019-04-27 02:00:00	0	0	0
2019-04-27 03:00:00	0	0	0
2019-04-27 04:00:00	0	0	0
2019-04-27 05:00:00	0	0	0
2019-04-27 06:00:00	0	0	0
2019-04-27 07:00:00	0	0	0
2019-04-27 08:00:00	0	0	0
2019-04-27 09:00:00	0	0	0
2019-04-27 10:00:00	0	0	0
2019-04-27 11:00:00	0	0	0
2019-04-27 12:00:00	0	0	0
2019-04-27 13:00:00	0	0	0
2019-04-27 14:00:00	0	0	0
2019-04-27 15:00:00	0	0	0
2019-04-27 16:00:00	0	0	0
2019-04-27 17:00:00	0	0	0
2019-04-27 18:00:00	0	0	0
2019-04-27 19:00:00	0	0	0
2019-04-27 20:00:00	0	0	0
2019-04-27 21:00:00	0	0	0
2019-04-27 22:00:00	0	0	0
2019-04-27 23:00:00	0	0	0
2019-04-28 00:00:00	0	0	0
2019-04-28 01:00:00	0	0	0
2019-04-28 02:00:00	0	0	0
2019-04-28 03:00:00	0	0	0
2019-04-28 04:00:00	0	0	0
2019-04-28 05:00:00	0	0	0
2019-04-28 06:00:00	0	0	0
2019-04-28 07:00:00	0	0	0
2019-04-28 08:00:00	0	0	0
2019-04-28 09:00:00	0	0	0
2019-04-28 10:00:00	0	0	0
2019-04-28 11:00:00	0	0	0
2019-04-28 12:00:00	0	0	0
2019-04-28 13:00:00	0	0	0
2019-04-28 14:00:00	0	0	0
2019-04-28 15:00:00	0	0	0
2019-04-28 16:00:00	0	0	0
2019-04-28 17:00:00	0	0	0
2019-04-28 18:00:00	0	0	0
2019-04-28 19:00:00	0	0	0
2019-04-28 20:00:00	0	0	0
2019-04-28 21:00:00	0	0	0
2019-04-28 22:00:00	0	0	0
2019-04-28 23:00:00	0	0	0
2019-04-29 00:00:00	0	0	0
2019-04-29 01:00:00	0	0	0
2019-04-29 02:00:00	0	0	0
2019-04-29 03:00:00	0	0	0
2019-04-29 04:00:00	0	0	0
2019-04-29 05:00:00	0	0	0
2019-04-29 06:00:00	0	0	0
2019-04-29 07:00:00	0	0	0
2019-04-29 08:00:00	0	0	0
2019-04-29 09:00:00	0	0	0
2019-04-29 10:00:00	0	0	0
2019-04-29 11:00:00	0	0	0
2019-04-29 12:00:00	0	0	0
2019-04-29 13:00:00	0	0	0
2019-04-29 14:00:00	0	0	0
2019-04-29 15:00:00	0	0	0
2019-04-29 16:00:00	0	0	0
2019-04-29 17:00:00	0	0	0
2019-04-29 18:00:00	0	0	0
2019-04-29 19:00:00	0	0	0
2019-04-29 20:00:00	0	0	0
2019-04-29 21:00:00	0	0	0
2019-04-29 22:00:00	0	0	0
2019-04-29 23:00:00	0	0	0
2019-04-30 00:00:00	0	0	0
2019-04-30 01:00:00	0	0	0
2019-04-30 02:00:00	0	0	0
2019-04-30 03:00:00	0	0	0
2019-04-30 04:00:00	0	0	0
2019-04-30 05:00:00	0	0	0
2019-04-30 06:00:00	0	0	0
2019-04-30 07:00:00	0	0	0
2019-04-30 08:00:00	0	0	0
2019-04-30 09:00:00	0	0	0
2019-04-30 10:00:00	0	0	0
2019-04-30 11:00:00	0	0	0
2019-04-30 12:00:00	0	0	0
2019-04-30 13:00:00	0	0	0
2019-04-30 14:00:00	0	0	0
2019-04-30 15:00:00	0	0	0
2019-04-30 16:00:00	0	0	0
2019-04-30 17:00:00	0	0	0
2019-04-30 18:00:00	0	0	0
2019-04-30 19:00:00	0	0	0
2019-04-30 20:00:00	0	0	0
2019-04-30 21:00:00	0	0	0
2019-04-30 22:00:00	0	0	0
2019-04-30 23:00:00	0	0	0
2019-05-01 00:00:00	0	0	0

## Sheet: PM 01041 04
Data/Hora	Intensidade(carros/hora)	Ocupacao(%)	Carga(%)
2019-04-01 00:00:00	0	0	0
2019-04-01 01:00:00	0	0	0
2019-04-01 02:00:00	0	0	0
2019-04-01 03:00:00	0	0	0
2019-04-01 04:00:00	0	0	0
2019-04-01 05:00:00	0	0	0
2019-04-01 06:00:00	0	0	0
2019-04-01 07:00:00	0	0	0
2019-04-01 08:00:00	0	0	0
2019-04-01 09:00:00	0	0	0
2019-04-01 10:00:00	0	0	0
2019-04-01 11:00:00	0	0	0
2019-04-01 12:00:00	0	0	0
2019-04-01 13:00:00	0	0	0
2019-04-01 14:00:00	0	0	0
2019-04-01 15:00:00	0	0	0
2019-04-01 16:00:00	0	0	0
2019-04-01 17:00:00	0	0	0
2019-04-01 18:00:00	0	0	0
2019-04-01 19:00:00	0	0	0
2019-04-01 20:00:00	0	0	0
2019-04-01 21:00:00	0	0	0
2019-04-01 22:00:00	0	0	0
2019-04-01 23:00:00	0	0	0
2019-04-02 00:00:00	0	0	0
2019-04-02 01:00:00	0	0	0
2019-04-02 02:00:00	0	0	0
2019-04-02 03:00:00	0	0	0
2019-04-02 04:00:00	0	0	0
2019-04-02 05:00:00	0	0	0
2019-04-02 06:00:00	0	0	0
2019-04-02 07:00:00	0	0	0
2019-04-02 08:00:00	0	0	0
2019-04-02 09:00:00	0	0	0
2019-04-02 10:00:00	0	0	0
2019-04-02 11:00:00	0	0	0
2019-04-02 12:00:00	0	0	0
2019-04-02 13:00:00	0	0	0
2019-04-02 14:00:00	0	0	0
2019-04-02 15:00:00	0	0	0
2019-04-02 16:00:00	0	0	0
2019-04-02 17:00:00	0	0	0
2019-04-02 18:00:00	0	0	0
2019-04-02 19:00:00	0	0	0
2019-04-02 20:00:00	0	0	0
2019-04-02 21:00:00	0	0	0
2019-04-02 22:00:00	0	0	0
2019-04-02 23:00:00	0	0	0
2019-04-03 00:00:00	0	0	0
2019-04-03 01:00:00	0	0	0
2019-04-03 02:00:00	0	0	0
2019-04-03 03:00:00	0	0	0
2019-04-03 04:00:00	0	0	0
2019-04-03 05:00:00	0	0	0
2019-04-03 06:00:00	0	0	0
2019-04-03 07:00:00	0	0	0
2019-04-03 08:00:00	0	0	0
2019-04-03 09:00:00	0	0	0
2019-04-03 10:00:00	0	0	0
2019-04-03 11:00:00	0	0	0
2019-04-03 12:00:00	0	0	0
2019-04-03 13:00:00	0	0	0
2019-04-03 14:00:00	0	0	0
2019-04-03 15:00:00	0	0	0
2019-04-03 16:00:00	0	0	0
2019-04-03 17:00:00	0	0	0
2019-04-03 18:00:00	0	0	0
2019-04-03 19:00:00	0	0	0
2019-04-03 20:00:00	0	0	0
2019-04-03 21:00:00	0	0	0
2019-04-03 22:00:00	0	0	0
2019-04-03 23:00:00	0	0	0
2019-04-04 00:00:00	0	0	0
2019-04-04 01:00:00	0	0	0
2019-04-04 02:00:00	0	0	0
2019-04-04 03:00:00	0	0	0
2019-04-04 04:00:00	0	0	0
2019-04-04 05:00:00	0	0	0
2019-04-04 06:00:00	0	0	0
2019-04-04 07:00:00	0	0	0
2019-04-04 08:00:00	0	0	0
2019-04-04 09:00:00	0	0	0
2019-04-04 10:00:00	0	0	0
2019-04-04 11:00:00	0	0	0
2019-04-04 12:00:00	0	0	0
2019-04-04 13:00:00	0	0	0
2019-04-04 14:00:00	0	0	0
2019-04-04 15:00:00	0	0	0
2019-04-04 16:00:00	0	0	0
2019-04-04 17:00:00	0	0	0
2019-04-04 18:00:00	0	0	0
2019-04-04 19:00:00	0	0	0
2019-04-04 20:00:00	0	0	0
2019-04-04 21:00:00	0	0	0
2019-04-04 22:00:00	0	0	0
2019-04-04 23:00:00	0	0	0
2019-04-05 00:00:00	0	0	0
2019-04-05 01:00:00	0	0	0
2019-04-05 02:00:00	0	0	0
2019-04-05 03:00:00	0	0	0
2019-04-05 04:00:00	0	0	0
2019-04-05 05:00:00	0	0	0
2019-04-05 06:00:00	0	0	0
2019-04-05 07:00:00	0	0	0
2019-04-05 08:00:00	0	0	0
2019-04-05 09:00:00	0	0	0
2019-04-05 10:00:00	0	0	0
2019-04-05 11:00:00	0	0	0
2019-04-05 12:00:00	0	0	0
2019-04-05 13:00:00	0	0	0
2019-04-05 14:00:00	0	0	0
2019-04-05 15:00:00	0	0	0
2019-04-05 16:00:00	0	0	0
2019-04-05 17:00:00	0	0	0
2019-04-05 18:00:00	0	0	0
2019-04-05 19:00:00	0	0	0
2019-04-05 20:00:00	0	0	0
2019-04-05 21:00:00	0	0	0
2019-04-05 22:00:00	0	0	0
2019-04-05 23:00:00	0	0	0
2019-04-06 00:00:00	0	0	0
2019-04-06 01:00:00	0	0	0
2019-04-06 02:00:00	0	0	0
2019-04-06 03:00:00	0	0	0
2019-04-06 04:00:00	0	0	0
2019-04-06 05:00:00	0	0	0
2019-04-06 06:00:00	0	0	0
2019-04-06 07:00:00	0	0	0
2019-04-06 08:00:00	0	0	0
2019-04-06 09:00:00	0	0	0
2019-04-06 10:00:00	0	0	0
2019-04-06 11:00:00	0	0	0
2019-04-06 12:00:00	0	0	0
2019-04-06 13:00:00	0	0	0
2019-04-06 14:00:00	0	0	0
2019-04-06 15:00:00	0	0	0
2019-04-06 16:00:00	0	0	0
2019-04-06 17:00:00	0	0	0
2019-04-06 18:00:00	0	0	0
2019-04-06 19:00:00	0	0	0
2019-04-06 20:00:00	0	0	0
2019-04-06 21:00:00	0	0	0
2019-04-06 22:00:00	0	0	0
2019-04-06 23:00:00	0	0	0
2019-04-07 00:00:00	0	0	0
2019-04-07 01:00:00	0	0	0
2019-04-07 02:00:00	0	0	0
2019-04-07 03:00:00	0	0	0
2019-04-07 04:00:00	0	0	0
2019-04-07 05:00:00	0	0	0
2019-04-07 06:00:00	0	0	0
2019-04-07 07:00:00	0	0	0
2019-04-07 08:00:00	0	0	0
2019-04-07 09:00:00	0	0	0
2019-04-07 10:00:00	0	0	0
2019-04-07 11:00:00	0	0	0
2019-04-07 12:00:00	0	0	0
2019-04-07 13:00:00	0	0	0
2019-04-07 14:00:00	0	0	0
2019-04-07 15:00:00	0	0	0
2019-04-07 16:00:00	0	0	0
2019-04-07 17:00:00	0	0	0
2019-04-07 18:00:00	0	0	0
2019-04-07 19:00:00	0	0	0
2019-04-07 20:00:00	0	0	0
2019-04-07 21:00:00	0	0	0
2019-04-07 22:00:00	0	0	0
2019-04-07 23:00:00	0	0	0
2019-04-08 00:00:00	0	0	0
2019-04-08 01:00:00	0	0	0
2019-04-08 02:00:00	0	0	0
2019-04-08 03:00:00	0	0	0
2019-04-08 04:00:00	0	0	0
2019-04-08 05:00:00	0	0	0
2019-04-08 06:00:00	0	0	0
2019-04-08 07:00:00	0	0	0
2019-04-08 08:00:00	0	0	0
2019-04-08 09:00:00	0	0	0
2019-04-08 10:00:00	0	0	0
2019-04-08 11:00:00	0	0	0
2019-04-08 12:00:00	0	0	0
2019-04-08 13:00:00	0	0	0
2019-04-08 14:00:00	0	0	0
2019-04-08 15:00:00	0	0	0
2019-04-08 16:00:00	0	0	0
2019-04-08 17:00:00	0	0	0
2019-04-08 18:00:00	0	0	0
2019-04-08 19:00:00	0	0	0
2019-04-08 20:00:00	0	0	0
2019-04-08 21:00:00	0	0	0
2019-04-08 22:00:00	0	0	0
2019-04-08 23:00:00	0	0	0
2019-04-09 00:00:00	0	0	0
2019-04-09 01:00:00	0	0	0
2019-04-09 02:00:00	0	0	0
2019-04-09 03:00:00	0	0	0
2019-04-09 04:00:00	0	0	0
2019-04-09 05:00:00	0	0	0
2019-04-09 06:00:00	0	0	0
2019-04-09 07:00:00	0	0	0
2019-04-09 08:00:00	0	0	0
2019-04-09 09:00:00	0	0	0
2019-04-09 10:00:00	0	0	0
2019-04-09 11:00:00	0	0	0
2019-04-09 12:00:00	0	0	0
2019-04-09 13:00:00	0	0	0
2019-04-09 14:00:00	0	0	0
2019-04-09 15:00:00	0	0	0
2019-04-09 16:00:00	0	0	0
2019-04-09 17:00:00	0	0	0
2019-04-09 18:00:00	0	0	0
2019-04-09 19:00:00	0	0	0
2019-04-09 20:00:00	0	0	0
2019-04-09 21:00:00	0	0	0
2019-04-09 22:00:00	0	0	0
2019-04-09 23:00:00	0	0	0
2019-04-10 00:00:00	0	0	0
2019-04-10 01:00:00	0	0	0
2019-04-10 02:00:00	0	0	0
2019-04-10 03:00:00	0	0	0
2019-04-10 04:00:00	0	0	0
2019-04-10 05:00:00	0	0	0
2019-04-10 06:00:00	0	0	0
2019-04-10 07:00:00	0	0	0
2019-04-10 08:00:00	0	0	0
2019-04-10 09:00:00	0	0	0
2019-04-10 10:00:00	0	0	0
2019-04-10 11:00:00	0	0	0
2019-04-10 12:00:00	0	0	0
2019-04-10 13:00:00	0	0	0
2019-04-10 14:00:00	0	0	0
2019-04-10 15:00:00	0	0	0
2019-04-10 16:00:00	0	0	0
2019-04-10 17:00:00	0	0	0
2019-04-10 18:00:00	0	0	0
2019-04-10 19:00:00	0	0	0
2019-04-10 20:00:00	0	0	0
2019-04-10 21:00:00	0	0	0
2019-04-10 22:00:00	0	0	0
2019-04-10 23:00:00	0	0	0
2019-04-11 00:00:00	0	0	0
2019-04-11 01:00:00	0	0	0
2019-04-11 02:00:00	0	0	0
2019-04-11 03:00:00	0	0	0
2019-04-11 04:00:00	0	0	0
2019-04-11 05:00:00	0	0	0
2019-04-11 06:00:00	0	0	0
2019-04-11 07:00:00	0	0	0
2019-04-11 08:00:00	0	0	0
2019-04-11 09:00:00	0	0	0
2019-04-11 10:00:00	0	0	0
2019-04-11 11:00:00	0	0	0
2019-04-11 12:00:00	0	0	0
2019-04-11 13:00:00	0	0	0
2019-04-11 14:00:00	0	0	0
2019-04-11 15:00:00	0	0	0
2019-04-11 16:00:00	0	0	0
2019-04-11 17:00:00	0	0	0
2019-04-11 18:00:00	0	0	0
2019-04-11 19:00:00	0	0	0
2019-04-11 20:00:00	0	0	0
2019-04-11 21:00:00	0	0	0
2019-04-11 22:00:00	0	0	0
2019-04-11 23:00:00	0	0	0
2019-04-12 00:00:00	0	0	0
2019-04-12 01:00:00	0	0	0
2019-04-12 02:00:00	0	0	0
2019-04-12 03:00:00	0	0	0
2019-04-12 04:00:00	0	0	0
2019-04-12 05:00:00	0	0	0
2019-04-12 06:00:00	0	0	0
2019-04-12 07:00:00	0	0	0
2019-04-12 08:00:00	0	0	0
2019-04-12 09:00:00	0	0	0
2019-04-12 10:00:00	0	0	0
2019-04-12 11:00:00	0	0	0
2019-04-12 12:00:00	0	0	0
2019-04-12 13:00:00	0	0	0
2019-04-12 14:00:00	0	0	0
2019-04-12 15:00:00	0	0	0
2019-04-12 16:00:00	0	0	0
2019-04-12 17:00:00	0	0	0
2019-04-12 18:00:00	0	0	0
2019-04-12 19:00:00	0	0	0
2019-04-12 20:00:00	0	0	0
2019-04-12 21:00:00	0	0	0
2019-04-12 22:00:00	0	0	0
2019-04-12 23:00:00	0	0	0
2019-04-13 00:00:00	0	0	0
2019-04-13 01:00:00	0	0	0
2019-04-13 02:00:00	0	0	0
2019-04-13 03:00:00	0	0	0
2019-04-13 04:00:00	0	0	0
2019-04-13 05:00:00	0	0	0
2019-04-13 06:00:00	0	0	0
2019-04-13 07:00:00	0	0	0
2019-04-13 08:00:00	0	0	0
2019-04-13 09:00:00	0	0	0
2019-04-13 10:00:00	0	0	0
2019-04-13 11:00:00	0	0	0
2019-04-13 12:00:00	0	0	0
2019-04-13 13:00:00	0	0	0
2019-04-13 14:00:00	0	0	0
2019-04-13 15:00:00	0	0	0
2019-04-13 16:00:00	0	0	0
2019-04-13 17:00:00	0	0	0
2019-04-13 18:00:00	0	0	0
2019-04-13 19:00:00	0	0	0
2019-04-13 20:00:00	0	0	0
2019-04-13 21:00:00	0	0	0
2019-04-13 22:00:00	0	0	0
2019-04-13 23:00:00	0	0	0
2019-04-14 00:00:00	0	0	0
2019-04-14 01:00:00	0	0	0
2019-04-14 02:00:00	0	0	0
2019-04-14 03:00:00	0	0	0
2019-04-14 04:00:00	0	0	0
2019-04-14 05:00:00	0	0	0
2019-04-14 06:00:00	0	0	0
2019-04-14 07:00:00	0	0	0
2019-04-14 08:00:00	0	0	0
2019-04-14 09:00:00	0	0	0
2019-04-14 10:00:00	0	0	0
2019-04-14 11:00:00	0	0	0
2019-04-14 12:00:00	0	0	0
2019-04-14 13:00:00	0	0	0
2019-04-14 14:00:00	0	0	0
2019-04-14 15:00:00	0	0	0
2019-04-14 16:00:00	0	0	0
2019-04-14 17:00:00	0	0	0
2019-04-14 18:00:00	0	0	0
2019-04-14 19:00:00	0	0	0
2019-04-14 20:00:00	0	0	0
2019-04-14 21:00:00	0	0	0
2019-04-14 22:00:00	0	0	0
2019-04-14 23:00:00	0	0	0
2019-04-15 00:00:00	0	0	0
2019-04-15 01:00:00	0	0	0
2019-04-15 02:00:00	0	0	0
2019-04-15 03:00:00	0	0	0
2019-04-15 04:00:00	0	0	0
2019-04-15 05:00:00	0	0	0
2019-04-15 06:00:00	0	0	0
2019-04-15 07:00:00	0	0	0
2019-04-15 08:00:00	0	0	0
2019-04-15 09:00:00	0	0	0
2019-04-15 10:00:00	0	0	0
2019-04-15 11:00:00	0	0	0
2019-04-15 12:00:00	0	0	0
2019-04-15 13:00:00	0	0	0
2019-04-15 14:00:00	0	0	0
2019-04-15 15:00:00	0	0	0
2019-04-15 16:00:00	0	0	0
2019-04-15 17:00:00	0	0	0
2019-04-15 18:00:00	0	0	0
2019-04-15 19:00:00	0	0	0
2019-04-15 20:00:00	0	0	0
2019-04-15 21:00:00	0	0	0
2019-04-15 22:00:00	0	0	0
2019-04-15 23:00:00	0	0	0
2019-04-16 00:00:00	0	0	0
2019-04-16 01:00:00	0	0	0
2019-04-16 02:00:00	0	0	0
2019-04-16 03:00:00	0	0	0
2019-04-16 04:00:00	0	0	0
2019-04-16 05:00:00	0	0	0
2019-04-16 06:00:00	0	0	0
2019-04-16 07:00:00	0	0	0
2019-04-16 08:00:00	0	0	0
2019-04-16 09:00:00	0	0	0
2019-04-16 10:00:00	0	0	0
2019-04-16 11:00:00	0	0	0
2019-04-16 12:00:00	0	0	0
2019-04-16 13:00:00	0	0	0
2019-04-16 14:00:00	0	0	0
2019-04-16 15:00:00	0	0	0
2019-04-16 16:00:00	0	0	0
2019-04-16 17:00:00	0	0	0
2019-04-16 18:00:00	0	0	0
2019-04-16 19:00:00	0	0	0
2019-04-16 20:00:00	0	0	0
2019-04-16 21:00:00	0	0	0
2019-04-16 22:00:00	0	0	0
2019-04-16 23:00:00	0	0	0
2019-04-17 00:00:00	0	0	0
2019-04-17 01:00:00	0	0	0
2019-04-17 02:00:00	0	0	0
2019-04-17 03:00:00	0	0	0
2019-04-17 04:00:00	0	0	0
2019-04-17 05:00:00	0	0	0
2019-04-17 06:00:00	0	0	0
2019-04-17 07:00:00	0	0	0
2019-04-17 08:00:00	0	0	0
2019-04-17 09:00:00	0	0	0
2019-04-17 10:00:00	0	0	0
2019-04-17 11:00:00	0	0	0
2019-04-17 12:00:00	0	0	0
2019-04-17 13:00:00	0	0	0
2019-04-17 14:00:00	0	0	0
2019-04-17 15:00:00	0	0	0
2019-04-17 16:00:00	0	0	0
2019-04-17 17:00:00	0	0	0
2019-04-17 18:00:00	0	0	0
2019-04-17 19:00:00	0	0	0
2019-04-17 20:00:00	0	0	0
2019-04-17 21:00:00	0	0	0
2019-04-17 22:00:00	0	0	0
2019-04-17 23:00:00	0	0	0
2019-04-18 00:00:00	0	0	0
2019-04-18 01:00:00	0	0	0
2019-04-18 02:00:00	0	0	0
2019-04-18 03:00:00	0	0	0
2019-04-18 04:00:00	0	0	0
2019-04-18 05:00:00	0	0	0
2019-04-18 06:00:00	0	0	0
2019-04-18 07:00:00	0	0	0
2019-04-18 08:00:00	0	0	0
2019-04-18 09:00:00	0	0	0
2019-04-18 10:00:00	0	0	0
2019-04-18 11:00:00	0	0	0
2019-04-18 12:00:00	0	0	0
2019-04-18 13:00:00	0	0	0
2019-04-18 14:00:00	0	0	0
2019-04-18 15:00:00	0	0	0
2019-04-18 16:00:00	0	0	0
2019-04-18 17:00:00	0	0	0
2019-04-18 18:00:00	0	0	0
2019-04-18 19:00:00	0	0	0
2019-04-18 20:00:00	0	0	0
2019-04-18 21:00:00	0	0	0
2019-04-18 22:00:00	0	0	0
2019-04-18 23:00:00	0	0	0
2019-04-19 00:00:00	0	0	0
2019-04-19 01:00:00	0	0	0
2019-04-19 02:00:00	0	0	0
2019-04-19 03:00:00	0	0	0
2019-04-19 04:00:00	0	0	0
2019-04-19 05:00:00	0	0	0
2019-04-19 06:00:00	0	0	0
2019-04-19 07:00:00	0	0	0
2019-04-19 08:00:00	0	0	0
2019-04-19 09:00:00	0	0	0
2019-04-19 10:00:00	0	0	0
2019-04-19 11:00:00	0	0	0
2019-04-19 12:00:00	0	0	0
2019-04-19 13:00:00	0	0	0
2019-04-19 14:00:00	0	0	0
2019-04-19 15:00:00	0	0	0
2019-04-19 16:00:00	0	0	0
2019-04-19 17:00:00	0	0	0
2019-04-19 18:00:00	0	0	0
2019-04-19 19:00:00	0	0	0
2019-04-19 20:00:00	0	0	0
2019-04-19 21:00:00	0	0	0
2019-04-19 22:00:00	0	0	0
2019-04-19 23:00:00	0	0	0
2019-04-20 00:00:00	0	0	0
2019-04-20 01:00:00	0	0	0
2019-04-20 02:00:00	0	0	0
2019-04-20 03:00:00	0	0	0
2019-04-20 04:00:00	0	0	0
2019-04-20 05:00:00	0	0	0
2019-04-20 06:00:00	0	0	0
2019-04-20 07:00:00	0	0	0
2019-04-20 08:00:00	0	0	0
2019-04-20 09:00:00	0	0	0
2019-04-20 10:00:00	0	0	0
2019-04-20 11:00:00	0	0	0
2019-04-20 12:00:00	0	0	0
2019-04-20 13:00:00	0	0	0
2019-04-20 14:00:00	0	0	0
2019-04-20 15:00:00	0	0	0
2019-04-20 16:00:00	0	0	0
2019-04-20 17:00:00	0	0	0
2019-04-20 18:00:00	0	0	0
2019-04-20 19:00:00	0	0	0
2019-04-20 20:00:00	0	0	0
2019-04-20 21:00:00	0	0	0
2019-04-20 22:00:00	0	0	0
2019-04-20 23:00:00	0	0	0
2019-04-21 00:00:00	0	0	0
2019-04-21 01:00:00	0	0	0
2019-04-21 02:00:00	0	0	0
2019-04-21 03:00:00	0	0	0
2019-04-21 04:00:00	0	0	0
2019-04-21 05:00:00	0	0	0
2019-04-21 06:00:00	0	0	0
2019-04-21 07:00:00	0	0	0
2019-04-21 08:00:00	0	0	0
2019-04-21 09:00:00	0	0	0
2019-04-21 10:00:00	0	0	0
2019-04-21 11:00:00	0	0	0
2019-04-21 12:00:00	0	0	0
2019-04-21 13:00:00	0	0	0
2019-04-21 14:00:00	0	0	0
2019-04-21 15:00:00	0	0	0
2019-04-21 16:00:00	0	0	0
2019-04-21 17:00:00	0	0	0
2019-04-21 18:00:00	0	0	0
2019-04-21 19:00:00	0	0	0
2019-04-21 20:00:00	0	0	0
2019-04-21 21:00:00	0	0	0
2019-04-21 22:00:00	0	0	0
2019-04-21 23:00:00	0	0	0
2019-04-22 00:00:00	0	0	0
2019-04-22 01:00:00	0	0	0
2019-04-22 02:00:00	0	0	0
2019-04-22 03:00:00	0	0	0
2019-04-22 04:00:00	0	0	0
2019-04-22 05:00:00	0	0	0
2019-04-22 06:00:00	0	0	0
2019-04-22 07:00:00	0	0	0
2019-04-22 08:00:00	0	0	0
2019-04-22 09:00:00	0	0	0
2019-04-22 10:00:00	0	0	0
2019-04-22 11:00:00	0	0	0
2019-04-22 12:00:00	0	0	0
2019-04-22 13:00:00	0	0	0
2019-04-22 14:00:00	0	0	0
2019-04-22 15:00:00	0	0	0
2019-04-22 16:00:00	0	0	0
2019-04-22 17:00:00	0	0	0
2019-04-22 18:00:00	0	0	0
2019-04-22 19:00:00	0	0	0
2019-04-22 20:00:00	0	0	0
2019-04-22 21:00:00	0	0	0
2019-04-22 22:00:00	0	0	0
2019-04-22 23:00:00	0	0	0
2019-04-23 00:00:00	0	0	0
2019-04-23 01:00:00	0	0	0
2019-04-23 02:00:00	0	0	0
2019-04-23 03:00:00	0	0	0
2019-04-23 04:00:00	0	0	0
2019-04-23 05:00:00	0	0	0
2019-04-23 06:00:00	0	0	0
2019-04-23 07:00:00	0	0	0
2019-04-23 08:00:00	0	0	0
2019-04-23 09:00:00	0	0	0
2019-04-23 10:00:00	0	0	0
2019-04-23 11:00:00	0	0	0
2019-04-23 12:00:00	0	0	0
2019-04-23 13:00:00	0	0	0
2019-04-23 14:00:00	0	0	0
2019-04-23 15:00:00	0	0	0
2019-04-23 16:00:00	0	0	0
2019-04-23 17:00:00	0	0	0
2019-04-23 18:00:00	0	0	0
2019-04-23 19:00:00	0	0	0
2019-04-23 20:00:00	0	0	0
2019-04-23 21:00:00	0	0	0
2019-04-23 22:00:00	0	0	0
2019-04-23 23:00:00	0	0	0
2019-04-24 00:00:00	0	0	0
2019-04-24 01:00:00	0	0	0
2019-04-24 02:00:00	0	0	0
2019-04-24 03:00:00	0	0	0
2019-04-24 04:00:00	0	0	0
2019-04-24 05:00:00	0	0	0
2019-04-24 06:00:00	0	0	0
2019-04-24 07:00:00	0	0	0
2019-04-24 08:00:00	0	0	0
2019-04-24 09:00:00	0	0	0
2019-04-24 10:00:00	0	0	0
2019-04-24 11:00:00	0	0	0
2019-04-24 12:00:00	0	0	0
2019-04-24 13:00:00	0	0	0
2019-04-24 14:00:00	0	0	0
2019-04-24 15:00:00	0	0	0
2019-04-24 16:00:00	0	0	0
2019-04-24 17:00:00	0	0	0
2019-04-24 18:00:00	0	0	0
2019-04-24 19:00:00	0	0	0
2019-04-24 20:00:00	0	0	0
2019-04-24 21:00:00	0	0	0
2019-04-24 22:00:00	0	0	0
2019-04-24 23:00:00	0	0	0
2019-04-25 00:00:00	0	0	0
2019-04-25 01:00:00	0	0	0
2019-04-25 02:00:00	0	0	0
2019-04-25 03:00:00	0	0	0
2019-04-25 04:00:00	0	0	0
2019-04-25 05:00:00	0	0	0
2019-04-25 06:00:00	0	0	0
2019-04-25 07:00:00	0	0	0
2019-04-25 08:00:00	0	0	0
2019-04-25 09:00:00	0	0	0
2019-04-25 10:00:00	0	0	0
2019-04-25 11:00:00	0	0	0
2019-04-25 12:00:00	0	0	0
2019-04-25 13:00:00	0	0	0
2019-04-25 14:00:00	0	0	0
2019-04-25 15:00:00	0	0	0
2019-04-25 16:00:00	0	0	0
2019-04-25 17:00:00	0	0	0
2019-04-25 18:00:00	0	0	0
2019-04-25 19:00:00	0	0	0
2019-04-25 20:00:00	0	0	0
2019-04-25 21:00:00	0	0	0
2019-04-25 22:00:00	0	0	0
2019-04-25 23:00:00	0	0	0
2019-04-26 00:00:00	0	0	0
2019-04-26 01:00:00	0	0	0
2019-04-26 02:00:00	0	0	0
2019-04-26 03:00:00	0	0	0
2019-04-26 04:00:00	0	0	0
2019-04-26 05:00:00	0	0	0
2019-04-26 06:00:00	0	0	0
2019-04-26 07:00:00	0	0	0
2019-04-26 08:00:00	0	0	0
2019-04-26 09:00:00	0	0	0
2019-04-26 10:00:00	0	0	0
2019-04-26 11:00:00	0	0	0
2019-04-26 12:00:00	0	0	0
2019-04-26 13:00:00	0	0	0
2019-04-26 14:00:00	0	0	0
2019-04-26 15:00:00	0	0	0
2019-04-26 16:00:00	0	0	0
2019-04-26 17:00:00	0	0	0
2019-04-26 18:00:00	0	0	0
2019-04-26 19:00:00	0	0	0
2019-04-26 20:00:00	0	0	0
2019-04-26 21:00:00	0	0	0
2019-04-26 22:00:00	0	0	0
2019-04-26 23:00:00	0	0	0
2019-04-27 00:00:00	0	0	0
2019-04-27 01:00:00	0	0	0
2019-04-27 02:00:00	0	0	0
2019-04-27 03:00:00	0	0	0
2019-04-27 04:00:00	0	0	0
2019-04-27 05:00:00	0	0	0
2019-04-27 06:00:00	0	0	0
2019-04-27 07:00:00	0	0	0
2019-04-27 08:00:00	0	0	0
2019-04-27 09:00:00	0	0	0
2019-04-27 10:00:00	0	0	0
2019-04-27 11:00:00	0	0	0
2019-04-27 12:00:00	0	0	0
2019-04-27 13:00:00	0	0	0
2019-04-27 14:00:00	0	0	0
2019-04-27 15:00:00	0	0	0
2019-04-27 16:00:00	0	0	0
2019-04-27 17:00:00	0	0	0
2019-04-27 18:00:00	0	0	0
2019-04-27 19:00:00	0	0	0
2019-04-27 20:00:00	0	0	0
2019-04-27 21:00:00	0	0	0
2019-04-27 22:00:00	0	0	0
2019-04-27 23:00:00	0	0	0
2019-04-28 00:00:00	0	0	0
2019-04-28 01:00:00	0	0	0
2019-04-28 02:00:00	0	0	0
2019-04-28 03:00:00	0	0	0
2019-04-28 04:00:00	0	0	0
2019-04-28 05:00:00	0	0	0
2019-04-28 06:00:00	0	0	0
2019-04-28 07:00:00	0	0	0
2019-04-28 08:00:00	0	0	0
2019-04-28 09:00:00	0	0	0
2019-04-28 10:00:00	0	0	0
2019-04-28 11:00:00	0	0	0
2019-04-28 12:00:00	0	0	0
2019-04-28 13:00:00	0	0	0
2019-04-28 14:00:00	0	0	0
2019-04-28 15:00:00	0	0	0
2019-04-28 16:00:00	0	0	0
2019-04-28 17:00:00	0	0	0
2019-04-28 18:00:00	0	0	0
2019-04-28 19:00:00	0	0	0
2019-04-28 20:00:00	0	0	0
2019-04-28 21:00:00	0	0	0
2019-04-28 22:00:00	0	0	0
2019-04-28 23:00:00	0	0	0
2019-04-29 00:00:00	0	0	0
2019-04-29 01:00:00	0	0	0
2019-04-29 02:00:00	0	0	0
2019-04-29 03:00:00	0	0	0
2019-04-29 04:00:00	0	0	0
2019-04-29 05:00:00	0	0	0
2019-04-29 06:00:00	0	0	0
2019-04-29 07:00:00	0	0	0
2019-04-29 08:00:00	0	0	0
2019-04-29 09:00:00	0	0	0
2019-04-29 10:00:00	0	0	0
2019-04-29 11:00:00	0	0	0
2019-04-29 12:00:00	0	0	0
2019-04-29 13:00:00	0	0	0
2019-04-29 14:00:00	0	0	0
2019-04-29 15:00:00	0	0	0
2019-04-29 16:00:00	0	0	0
2019-04-29 17:00:00	0	0	0
2019-04-29 18:00:00	0	0	0
2019-04-29 19:00:00	0	0	0
2019-04-29 20:00:00	0	0	0
2019-04-29 21:00:00	0	0	0
2019-04-29 22:00:00	0	0	0
2019-04-29 23:00:00	0	0	0
2019-04-30 00:00:00	0	0	0
2019-04-30 01:00:00	0	0	0
2019-04-30 02:00:00	0	0	0
2019-04-30 03:00:00	0	0	0
2019-04-30 04:00:00	0	0	0
2019-04-30 05:00:00	0	0	0
2019-04-30 06:00:00	0	0	0
2019-04-30 07:00:00	0	0	0
2019-04-30 08:00:00	0	0	0
2019-04-30 09:00:00	0	0	0
2019-04-30 10:00:00	0	0	0
2019-04-30 11:00:00	0	0	0
2019-04-30 12:00:00	0	0	0
2019-04-30 13:00:00	0	0	0
2019-04-30 14:00:00	0	0	0
2019-04-30 15:00:00	0	0	0
2019-04-30 16:00:00	0	0	0
2019-04-30 17:00:00	0	0	0
2019-04-30 18:00:00	0	0	0
2019-04-30 19:00:00	0	0	0
2019-04-30 20:00:00	0	0	0
2019-04-30 21:00:00	0	0	0
2019-04-30 22:00:00	0	0	0
2019-04-30 23:00:00	0	0	0
2019-05-01 00:00:00	0	0	0

## Sheet: PM 01051 08
Data/Hora	Intensidade(carros/hora)	Ocupacao(%)	Carga(%)
2019-04-01 00:00:00	173	0.44	4.55
2019-04-01 01:00:00	86	0	2
2019-04-01 02:00:00	42	0	0.5
2019-04-01 03:00:00	52	0	0.5
2019-04-01 04:00:00	83	0	1.67
2019-04-01 05:00:00	290	1.25	7.58
2019-04-01 06:00:00	1041	6.58	30.75
2019-04-01 07:00:00	1288	30.5	48
2019-04-01 08:00:00	1119	30.17	42.75
2019-04-01 09:00:00	1236	9.17	39.92
2019-04-01 10:00:00	1195	7.5	38.17
2019-04-01 11:00:00	1233	7.67	39.67
2019-04-01 12:00:00	1216	7.17	38.5
2019-04-01 13:00:00	1304	9.17	42.17
2019-04-01 14:00:00	1305	7.25	41.84
2019-04-01 15:00:00	1340	12.5	43.5
2019-04-01 16:00:00	1264	14.5	42.67
2019-04-01 17:00:00	1027	21.25	37.67
2019-04-01 18:00:00	1084	11.58	35.92
2019-04-01 19:00:00	1102	6.5	34.92
2019-04-01 20:00:00	892	5	28.67
2019-04-01 21:00:00	702	4.25	21.67
2019-04-01 22:00:00	577	3.17	18.17
2019-04-01 23:00:00	259	0.92	7.67
2019-04-02 00:00:00	181	0.33	4.89
2019-04-02 01:00:00	87	0.17	2
2019-04-02 02:00:00	66	0	1.25
2019-04-02 03:00:00	33	0	0.08
2019-04-02 04:00:00	73	0	1.25
2019-04-02 05:00:00	242	1.25	6.34
2019-04-02 06:00:00	979	6.25	28.75
2019-04-02 07:00:00	1118	27.33	42.42
2019-04-02 08:00:00	1068	31.67	41.67
2019-04-02 09:00:00	1134	28.5	42.42
2019-04-02 10:00:00	1205	10.92	39.75
2019-04-02 11:00:00	1224	7.67	39.08
2019-04-02 12:00:00	1286	9	41.08
2019-04-02 13:00:00	1342	9.34	43.5
2019-04-02 14:00:00	1289	7.75	40.83
2019-04-02 15:00:00	1260	9.25	41.42
2019-04-02 16:00:00	1213	14.67	40.59
2019-04-02 17:00:00	978	21.34	36.25
2019-04-02 18:00:00	1085	12.75	36.42
2019-04-02 19:00:00	1067	6.92	34.42
2019-04-02 20:00:00	889	5	28.25
2019-04-02 21:00:00	688	4	21.25
2019-04-02 22:00:00	588	3.42	18.17
2019-04-02 23:00:00	335	1.67	10.17
2019-04-03 00:00:00	200	0.33	5.56
2019-04-03 01:00:00	94	0	2.17
2019-04-03 02:00:00	64	0	1.17
2019-04-03 03:00:00	64	0	0.92
2019-04-03 04:00:00	74	0	1.42
2019-04-03 05:00:00	233	0.92	6.17
2019-04-03 06:00:00	959	6	28
2019-04-03 07:00:00	1165	27.75	43.5
2019-04-03 08:00:00	1146	35.83	45.17
2019-04-03 09:00:00	1142	18.75	40
2019-04-03 10:00:00	1211	8.92	38.83
2019-04-03 11:00:00	1207	9	38.92
2019-04-03 12:00:00	1274	9.34	41.33
2019-04-03 13:00:00	1336	11	43.42
2019-04-03 14:00:00	1180	9.83	38.75
2019-04-03 15:00:00	1322	14.67	43.92
2019-04-03 16:00:00	989	24.67	37.5
2019-04-03 17:00:00	1044	21.83	38.5
2019-04-03 18:00:00	1046	14.5	35.67
2019-04-03 19:00:00	1072	6.42	33.83
2019-04-03 20:00:00	855	4.84	27.58
2019-04-03 21:00:00	752	4	22.92
2019-04-03 22:00:00	545	3.25	16.92
2019-04-03 23:00:00	303	1.42	8.58
2019-04-04 00:00:00	244	0.67	6.89
2019-04-04 01:00:00	126	0	3.17
2019-04-04 02:00:00	68	0	1.08
2019-04-04 03:00:00	54	0	0.92
2019-04-04 04:00:00	83	0	1.58
2019-04-04 05:00:00	254	1.34	6.67
2019-04-04 06:00:00	936	5.75	27.17
2019-04-04 07:00:00	1257	21.92	44.25
2019-04-04 08:00:00	1335	15	44.92
2019-04-04 09:00:00	1218	8.5	39.17
2019-04-04 10:00:00	1215	7.92	38.67
2019-04-04 11:00:00	1221	8.33	39.25
2019-04-04 12:00:00	1263	9.58	40.5
2019-04-04 13:00:00	1297	15.58	44
2019-04-04 14:00:00	1297	7.67	41.25
2019-04-04 15:00:00	1335	15.75	44.42
2019-04-04 16:00:00	1136	17.75	39.58
2019-04-04 17:00:00	1061	20.67	38.75
2019-04-04 18:00:00	1086	12.67	36.25
2019-04-04 19:00:00	1179	6.84	37.67
2019-04-04 20:00:00	891	5.09	28.17
2019-04-04 21:00:00	761	4.25	23.92
2019-04-04 22:00:00	587	3.25	18
2019-04-04 23:00:00	347	1.75	10.5
2019-04-05 00:00:00	256	0.44	7.33
2019-04-05 01:00:00	146	0.08	4.09
2019-04-05 02:00:00	93	0	2.08
2019-04-05 03:00:00	62	0	0.92
2019-04-05 04:00:00	93	0	1.84
2019-04-05 05:00:00	249	1.08	6.42
2019-04-05 06:00:00	994	7	30
2019-04-05 07:00:00	1153	27	42.42
2019-04-05 08:00:00	1087	34	43.33
2019-04-05 09:00:00	1170	23.92	42.08
2019-04-05 10:00:00	1174	9.42	38.42
2019-04-05 11:00:00	1266	12.83	41.5
2019-04-05 12:00:00	1222	16.42	42
2019-04-05 13:00:00	1182	26.67	43.17
2019-04-05 14:00:00	1296	15.83	43.58
2019-04-05 15:00:00	1317	10.33	42
2019-04-05 16:00:00	1208	13.5	41.09
2019-04-05 17:00:00	846	31.34	36.17
2019-04-05 18:00:00	1089	10.83	35.92
2019-04-05 19:00:00	1140	6.59	36.09
2019-04-05 20:00:00	1073	5.92	34.09
2019-04-05 21:00:00	912	5.42	28.67
2019-04-05 22:00:00	724	4.08	22.92
2019-04-05 23:00:00	601	3.34	17.92
2019-04-06 00:00:00	521	2	15.56
2019-04-06 01:00:00	409	1.59	12.5
2019-04-06 02:00:00	263	0.59	7.67
2019-04-06 03:00:00	186	0.08	4.92
2019-04-06 04:00:00	155	0.08	4.25
2019-04-06 05:00:00	230	1.08	6.25
2019-04-06 06:00:00	501	2.83	14.33
2019-04-06 07:00:00	764	4.75	23.25
2019-04-06 08:00:00	1013	6.25	31.5
2019-04-06 09:00:00	1195	7.25	37.25
2019-04-06 10:00:00	1243	7.5	40
2019-04-06 11:00:00	1184	7	37.83
2019-04-06 12:00:00	1223	7.08	38.5
2019-04-06 13:00:00	1241	7.08	39.92
2019-04-06 14:00:00	1093	6.09	34.84
2019-04-06 15:00:00	1062	5.75	33.67
2019-04-06 16:00:00	942	5.58	29.25
2019-04-06 17:00:00	1066	6.42	33.5
2019-04-06 18:00:00	1023	6.25	32.42
2019-04-06 19:00:00	898	5.25	28.67
2019-04-06 20:00:00	867	4.83	26.92
2019-04-06 21:00:00	721	4	22.5
2019-04-06 22:00:00	747	4	22.59
2019-04-06 23:00:00	643	3.59	20.17
2019-04-07 00:00:00	599	2.67	18.11
2019-04-07 01:00:00	534	2.42	16.08
2019-04-07 02:00:00	380	1.25	11.42
2019-04-07 03:00:00	294	0.75	8.42
2019-04-07 04:00:00	290	1	8.75
2019-04-07 05:00:00	336	1.42	9.58
2019-04-07 06:00:00	416	2.17	12.08
2019-04-07 07:00:00	505	2.84	15.09
2019-04-07 08:00:00	574	3.42	17.42
2019-04-07 09:00:00	707	4	21.25
2019-04-07 10:00:00	781	4.42	23.75
2019-04-07 11:00:00	871	5.08	27
2019-04-07 12:00:00	855	5	26.92
2019-04-07 13:00:00	858	5	26.42
2019-04-07 14:00:00	821	4.67	25.25
2019-04-07 15:00:00	800	4.67	24.92
2019-04-07 16:00:00	836	4.92	25.92
2019-04-07 17:00:00	878	5.08	27.25
2019-04-07 18:00:00	895	5.33	27.67
2019-04-07 19:00:00	801	4.84	25.58
2019-04-07 20:00:00	643	3.67	19.42
2019-04-07 21:00:00	561	3.25	17.08
2019-04-07 22:00:00	444	2.25	13.42
2019-04-07 23:00:00	272	1	8.25
2019-04-08 00:00:00	217	0.45	6
2019-04-08 01:00:00	89	0	2
2019-04-08 02:00:00	61	0	1.17
2019-04-08 03:00:00	66	0	1.08
2019-04-08 04:00:00	95	0	2.09
2019-04-08 05:00:00	284	1.09	7.42
2019-04-08 06:00:00	999	6.34	29.59
2019-04-08 07:00:00	1144	32.42	44.5
2019-04-08 08:00:00	1171	30.67	44.75
2019-04-08 09:00:00	1227	10.5	39.83
2019-04-08 10:00:00	1221	7.92	39.17
2019-04-08 11:00:00	1145	7.08	36.67
2019-04-08 12:00:00	1255	7.84	39.67
2019-04-08 13:00:00	1187	14.17	40.25
2019-04-08 14:00:00	1354	8.25	43.08
2019-04-08 15:00:00	1314	8.67	42.5
2019-04-08 16:00:00	1206	15.75	40.75
2019-04-08 17:00:00	1142	13.42	38.17
2019-04-08 18:00:00	980	12.08	33.5
2019-04-08 19:00:00	1157	6.92	36.75
2019-04-08 20:00:00	896	5.59	28.5
2019-04-08 21:00:00	762	4.75	24.17
2019-04-08 22:00:00	575	3.5	18
2019-04-08 23:00:00	265	1.17	7.75
2019-04-09 00:00:00	179	0.22	4.89
2019-04-09 01:00:00	81	0	1.67
2019-04-09 02:00:00	63	0	1.09
2019-04-09 03:00:00	38	0	0.08
2019-04-09 04:00:00	79	0	1.33
2019-04-09 05:00:00	241	1	6.08
2019-04-09 06:00:00	961	6.17	28.42
2019-04-09 07:00:00	1219	23.67	43.42
2019-04-09 08:00:00	986	34.83	40.67
2019-04-09 09:00:00	1019	27.17	39.5
2019-04-09 10:00:00	1183	8.75	37.67
2019-04-09 11:00:00	1197	12	39.75
2019-04-09 12:00:00	1265	8.5	40.25
2019-04-09 13:00:00	1314	12.75	43.5
2019-04-09 14:00:00	1334	8.5	43
2019-04-09 15:00:00	1303	9	41.67
2019-04-09 16:00:00	1210	14.33	40.33
2019-04-09 17:00:00	1018	22.17	37.83
2019-04-09 18:00:00	1080	9.67	35.42
2019-04-09 19:00:00	1120	6.67	35.75
2019-04-09 20:00:00	909	5	28.92
2019-04-09 21:00:00	716	4.17	21.92
2019-04-09 22:00:00	554	3.08	17.42
2019-04-09 23:00:00	334	1.42	9.92
2019-04-10 00:00:00	221	0.33	6.55
2019-04-10 01:00:00	107	0	2.34
2019-04-10 02:00:00	50	0	0.5
2019-04-10 03:00:00	54	0	0.83
2019-04-10 04:00:00	86	0	1.58
2019-04-10 05:00:00	250	1.17	6.5
2019-04-10 06:00:00	938	5.75	27.5
2019-04-10 07:00:00	1231	22.67	43.25
2019-04-10 08:00:00	1174	30.42	44.42
2019-04-10 09:00:00	1234	18.09	42.33
2019-04-10 10:00:00	1224	8.83	39.59
2019-04-10 11:00:00	1240	8.25	40
2019-04-10 12:00:00	1365	8.58	43.58
2019-04-10 13:00:00	1271	18.5	43.92
2019-04-10 14:00:00	1309	8.67	42.08
2019-04-10 15:00:00	1276	13	42
2019-04-10 16:00:00	1247	10.92	41.09
2019-04-10 17:00:00	1121	14.59	38.25
2019-04-10 18:00:00	1058	10.92	34.83
2019-04-10 19:00:00	1157	6.58	37
2019-04-10 20:00:00	908	4.92	28.75
2019-04-10 21:00:00	703	4.08	21.33
2019-04-10 22:00:00	574	3.17	18.42
2019-04-10 23:00:00	313	1.42	9.25
2019-04-11 00:00:00	223	0.56	6.11
2019-04-11 01:00:00	123	0	3
2019-04-11 02:00:00	68	0.08	1.42
2019-04-11 03:00:00	55	0	0.84
2019-04-11 04:00:00	85	0	1.5
2019-04-11 05:00:00	267	1.25	7
2019-04-11 06:00:00	936	6.09	27.67
2019-04-11 07:00:00	1161	26.42	42.42
2019-04-11 08:00:00	1122	34.17	44.33
2019-04-11 09:00:00	1262	17.75	43.08
2019-04-11 10:00:00	1144	10.84	37.33
2019-04-11 11:00:00	1218	8.09	39.17
2019-04-11 12:00:00	1216	8.09	39.09
2019-04-11 13:00:00	1294	11.67	42.17
2019-04-11 14:00:00	1212	9.09	39.92
2019-04-11 15:00:00	1301	10	41.17
2019-04-11 16:00:00	1162	19	40.92
2019-04-11 17:00:00	947	24.92	36.42
2019-04-11 18:00:00	944	18.42	34.42
2019-04-11 19:00:00	1029	13.92	35.08
2019-04-11 20:00:00	919	5.17	28.92
2019-04-11 21:00:00	755	4.25	23.58
2019-04-11 22:00:00	625	3.67	19.58
2019-04-11 23:00:00	384	1.75	11.58
2019-04-12 00:00:00	301	1	8.55
2019-04-12 01:00:00	143	0	3.58
2019-04-12 02:00:00	93	0	2.17
2019-04-12 03:00:00	61	0	0.83
2019-04-12 04:00:00	87	0	1.83
2019-04-12 05:00:00	246	1.08	6.17
2019-04-12 06:00:00	900	5.58	26.59
2019-04-12 07:00:00	1178	27.67	43.33
2019-04-12 08:00:00	1007	32	40.67
2019-04-12 09:00:00	1036	25.83	39.08
2019-04-12 10:00:00	1235	9.83	40
2019-04-12 11:00:00	1251	14.17	41.75
2019-04-12 12:00:00	1152	20.25	40.84
2019-04-12 13:00:00	1188	24.5	42.67
2019-04-12 14:00:00	1306	11.92	43.25
2019-04-12 15:00:00	1003	25.92	38.25
2019-04-12 16:00:00	1096	28.84	41.5
2019-04-12 17:00:00	1078	22.34	39.67
2019-04-12 18:00:00	1159	13.58	38.75
2019-04-12 19:00:00	1229	7	39.5
2019-04-12 20:00:00	1082	5.84	33.92
2019-04-12 21:00:00	943	5.58	29.75
2019-04-12 22:00:00	743	4.34	23.75
2019-04-12 23:00:00	557	3.08	16.92
2019-04-13 00:00:00	573	2.78	17.33
2019-04-13 01:00:00	393	1.42	11.67
2019-04-13 02:00:00	244	0.33	6.92
2019-04-13 03:00:00	197	0.33	5.17
2019-04-13 04:00:00	148	0	3.92
2019-04-13 05:00:00	238	0.84	6.59
2019-04-13 06:00:00	481	2.75	14.09
2019-04-13 07:00:00	847	5.17	25.5
2019-04-13 08:00:00	1019	6.25	31.92
2019-04-13 09:00:00	1187	7.58	37.67
2019-04-13 10:00:00	1132	6.42	35.83
2019-04-13 11:00:00	1158	7.08	36.67
2019-04-13 12:00:00	1228	7.08	38.75
2019-04-13 13:00:00	1212	6.67	38.83
2019-04-13 14:00:00	1064	5.58	33.58
2019-04-13 15:00:00	1004	5.42	31.92
2019-04-13 16:00:00	937	5.34	28.92
2019-04-13 17:00:00	973	5.92	31
2019-04-13 18:00:00	961	5.58	30.5
2019-04-13 19:00:00	969	5.92	30.33
2019-04-13 20:00:00	875	5	27.75
2019-04-13 21:00:00	782	4.33	24.08
2019-04-13 22:00:00	654	3.75	20
2019-04-13 23:00:00	647	3.67	19.83
2019-04-14 00:00:00	596	2.78	17.78
2019-04-14 01:00:00	468	2.08	14
2019-04-14 02:00:00	345	0.92	10
2019-04-14 03:00:00	290	0.84	8.25
2019-04-14 04:00:00	197	0.25	5.33
2019-04-14 05:00:00	229	0.75	6.42
2019-04-14 06:00:00	395	2.08	11.08
2019-04-14 07:00:00	494	2.59	14.67
2019-04-14 08:00:00	529	3	15.5
2019-04-14 09:00:00	698	4.25	21.5
2019-04-14 10:00:00	742	4.08	22.75
2019-04-14 11:00:00	858	4.92	26
2019-04-14 12:00:00	868	5.09	27.58
2019-04-14 13:00:00	762	4.5	23.92
2019-04-14 14:00:00	732	4.17	22.25
2019-04-14 15:00:00	769	4.59	23.25
2019-04-14 16:00:00	781	5	24.33
2019-04-14 17:00:00	719	4.09	22.5
2019-04-14 18:00:00	887	5.17	27.08
2019-04-14 19:00:00	818	4.83	26
2019-04-14 20:00:00	706	4.17	21.5
2019-04-14 21:00:00	574	3.33	17.5
2019-04-14 22:00:00	334	1.5	10.42
2019-04-14 23:00:00	281	1.17	8.33
2019-04-15 00:00:00	204	0.33	5.44
2019-04-15 01:00:00	95	0.08	2
2019-04-15 02:00:00	64	0	1.17
2019-04-15 03:00:00	47	0	0.67
2019-04-15 04:00:00	97	0.17	2
2019-04-15 05:00:00	260	1.34	6.67
2019-04-15 06:00:00	964	6.5	28.58
2019-04-15 07:00:00	1210	26.58	44
2019-04-15 08:00:00	1100	32.17	43
2019-04-15 09:00:00	1158	21.67	41.25
2019-04-15 10:00:00	1110	7.59	35.75
2019-04-15 11:00:00	1211	7.67	38.75
2019-04-15 12:00:00	1222	7.08	38.83
2019-04-15 13:00:00	1273	14.67	42.58
2019-04-15 14:00:00	1232	7.08	39.25
2019-04-15 15:00:00	1374	10.75	44.17
2019-04-15 16:00:00	1175	11.67	39.33
2019-04-15 17:00:00	1119	16.58	38.09
2019-04-15 18:00:00	1081	13.08	36.75
2019-04-15 19:00:00	1119	7.33	36
2019-04-15 20:00:00	883	5.25	28
2019-04-15 21:00:00	692	4	21.08
2019-04-15 22:00:00	529	3.08	16.83
2019-04-15 23:00:00	235	0.92	7
2019-04-16 00:00:00	188	0.44	5.22
2019-04-16 01:00:00	74	0.08	1.5
2019-04-16 02:00:00	61	0	1
2019-04-16 03:00:00	46	0	0.42
2019-04-16 04:00:00	66	0	1
2019-04-16 05:00:00	251	1.08	6.33
2019-04-16 06:00:00	889	5.25	26.34
2019-04-16 07:00:00	1204	25.83	43.34
2019-04-16 08:00:00	1234	19.92	43.42
2019-04-16 09:00:00	1098	28.42	41.92
2019-04-16 10:00:00	1118	19.09	39.25
2019-04-16 11:00:00	1167	16.09	40.33
2019-04-16 12:00:00	1189	18.25	40.67
2019-04-16 13:00:00	1290	12	42.25
2019-04-16 14:00:00	1371	8.42	43.92
2019-04-16 15:00:00	1273	15.83	43.08
2019-04-16 16:00:00	1153	15.09	39.42
2019-04-16 17:00:00	761	28.17	33.08
2019-04-16 18:00:00	936	19.58	33.92
2019-04-16 19:00:00	1186	8.42	38.17
2019-04-16 20:00:00	939	5.59	29.75
2019-04-16 21:00:00	791	5	24.75
2019-04-16 22:00:00	582	3.17	17.92
2019-04-16 23:00:00	327	1.75	10.17
2019-04-17 00:00:00	213	0.56	6.11
2019-04-17 01:00:00	112	0.08	2.92
2019-04-17 02:00:00	73	0	1.33
2019-04-17 03:00:00	49	0	0.75
2019-04-17 04:00:00	90	0	1.67
2019-04-17 05:00:00	253	1.25	6.5
2019-04-17 06:00:00	930	6.17	27.5
2019-04-17 07:00:00	1198	21.25	42
2019-04-17 08:00:00	1026	33.33	41.58
2019-04-17 09:00:00	1178	22.34	41.92
2019-04-17 10:00:00	1153	9.58	37.25
2019-04-17 11:00:00	1183	16.33	40.42
2019-04-17 12:00:00	1190	22.67	42.58
2019-04-17 13:00:00	1321	16.34	44.67
2019-04-17 14:00:00	1217	16	41.5
2019-04-17 15:00:00	1315	11.67	42.33
2019-04-17 16:00:00	1273	15	43
2019-04-17 17:00:00	1089	17.17	38.67
2019-04-17 18:00:00	1056	12.33	35
2019-04-17 19:00:00	1111	11	36.75
2019-04-17 20:00:00	1086	6.25	34.83
2019-04-17 21:00:00	794	4.58	24.75
2019-04-17 22:00:00	612	3.33	18.67
2019-04-17 23:00:00	430	2.08	13
2019-04-18 00:00:00	320	0.89	9.33
2019-04-18 01:00:00	161	0.08	4
2019-04-18 02:00:00	84	0.17	1.84
2019-04-18 03:00:00	82	0	1.59
2019-04-18 04:00:00	96	0.08	2
2019-04-18 05:00:00	255	1.08	6.67
2019-04-18 06:00:00	777	4.67	22.75
2019-04-18 07:00:00	1110	7.17	35.17
2019-04-18 08:00:00	1145	7.08	36.08
2019-04-18 09:00:00	1196	7.59	38.09
2019-04-18 10:00:00	1178	7.5	37.67
2019-04-18 11:00:00	1268	7.83	40.58
2019-04-18 12:00:00	1182	6.67	37.5
2019-04-18 13:00:00	1216	7	38.5
2019-04-18 14:00:00	1315	8.09	41.83
2019-04-18 15:00:00	1258	7.75	40.25
2019-04-18 16:00:00	1128	15.09	38.25
2019-04-18 17:00:00	1159	10.42	37.83
2019-04-18 18:00:00	1134	7.17	36.5
2019-04-18 19:00:00	1242	7.09	39.34
2019-04-18 20:00:00	947	5.25	30.75
2019-04-18 21:00:00	742	4.25	22.75
2019-04-18 22:00:00	601	3.17	18.42
2019-04-18 23:00:00	497	2.67	15.09
2019-04-19 00:00:00	416	1.67	12.33
2019-04-19 01:00:00	291	0.84	8.42
2019-04-19 02:00:00	170	0.08	4.42
2019-04-19 03:00:00	146	0.08	3.84
2019-04-19 04:00:00	141	0.08	3.17
2019-04-19 05:00:00	224	0.75	6
2019-04-19 06:00:00	361	1.59	10.25
2019-04-19 07:00:00	470	2.42	14.33
2019-04-19 08:00:00	482	2.59	14.67
2019-04-19 09:00:00	521	2.83	15.34
2019-04-19 10:00:00	608	3.42	18.42
2019-04-19 11:00:00	612	2.83	18.67
2019-04-19 12:00:00	589	2.67	17.42
2019-04-19 13:00:00	546	3	16.5
2019-04-19 14:00:00	529	2.42	15.42
2019-04-19 15:00:00	553	2.58	16.84
2019-04-19 16:00:00	598	2.83	17.84
2019-04-19 17:00:00	586	2.83	17.25
2019-04-19 18:00:00	626	2.92	18.84
2019-04-19 19:00:00	702	3.5	21.5
2019-04-19 20:00:00	520	2.5	15.67
2019-04-19 21:00:00	460	2.5	13.84
2019-04-19 22:00:00	404	2	11.92
2019-04-19 23:00:00	340	1.5	10.17
2019-04-20 00:00:00	285	0.67	8
2019-04-20 01:00:00	161	0.08	4.09
2019-04-20 02:00:00	138	0	3.42
2019-04-20 03:00:00	85	0	1.59
2019-04-20 04:00:00	117	0.08	2.75
2019-04-20 05:00:00	154	0.33	3.92
2019-04-20 06:00:00	326	1.92	9.08
2019-04-20 07:00:00	491	2.92	14.33
2019-04-20 08:00:00	597	3.67	18.34
2019-04-20 09:00:00	829	4.92	25.08
2019-04-20 10:00:00	879	4.92	27.59
2019-04-20 11:00:00	929	5.58	29
2019-04-20 12:00:00	863	4.75	26.92
2019-04-20 13:00:00	913	4.92	28.25
2019-04-20 14:00:00	936	4.75	28.75
2019-04-20 15:00:00	952	5	29.92
2019-04-20 16:00:00	668	3.83	21
2019-04-20 17:00:00	521	2.75	15.58
2019-04-20 18:00:00	946	4.92	27.58
2019-04-20 19:00:00	1143	8.17	37.84
2019-04-20 20:00:00	727	3.84	22.92
2019-04-20 21:00:00	584	3.25	17.42
2019-04-20 22:00:00	576	3.34	17.5
2019-04-20 23:00:00	499	2.58	15.17
2019-04-21 00:00:00	435	1.56	12.78
2019-04-21 01:00:00	335	1	9.92
2019-04-21 02:00:00	275	0.84	7.83
2019-04-21 03:00:00	255	0.67	7.17
2019-04-21 04:00:00	215	0.5	6
2019-04-21 05:00:00	278	1.42	7.67
2019-04-21 06:00:00	402	2.17	11.42
2019-04-21 07:00:00	432	2.75	13.17
2019-04-21 08:00:00	613	10.75	20.59
2019-04-21 09:00:00	628	3.75	19.5
2019-04-21 10:00:00	633	3.5	19.42
2019-04-21 11:00:00	681	3.92	20.25
2019-04-21 12:00:00	671	3.75	20.83
2019-04-21 13:00:00	604	3.75	18.42
2019-04-21 14:00:00	602	3.17	17.84
2019-04-21 15:00:00	673	3.83	20.58
2019-04-21 16:00:00	652	3.67	20.08
2019-04-21 17:00:00	704	3.92	21.09
2019-04-21 18:00:00	813	4.58	25.25
2019-04-21 19:00:00	695	3.75	21.5
2019-04-21 20:00:00	603	3.25	17.92
2019-04-21 21:00:00	605	3.25	18.67
2019-04-21 22:00:00	415	2.17	12.5
2019-04-21 23:00:00	331	1.25	9.92
2019-04-22 00:00:00	233	0.45	6.56
2019-04-22 01:00:00	125	0	3
2019-04-22 02:00:00	64	0	1.25
2019-04-22 03:00:00	63	0	0.92
2019-04-22 04:00:00	86	0	1.83
2019-04-22 05:00:00	317	1.5	8.5
2019-04-22 06:00:00	1007	6.09	29.58
2019-04-22 07:00:00	1067	29.75	41.17
2019-04-22 08:00:00	994	17.75	35.67
2019-04-22 09:00:00	1213	7.59	38.5
2019-04-22 10:00:00	1233	7.58	39.17
2019-04-22 11:00:00	1170	6.75	37.58
2019-04-22 12:00:00	1181	6.92	37.5
2019-04-22 13:00:00	1304	10.67	42.5
2019-04-22 14:00:00	1270	10.33	41.75
2019-04-22 15:00:00	1311	7.83	41.75
2019-04-22 16:00:00	1268	10.59	41.17
2019-04-22 17:00:00	880	27.42	36.25
2019-04-22 18:00:00	644	31	30.17
2019-04-22 19:00:00	966	10	31.83
2019-04-22 20:00:00	853	4.67	26.83
2019-04-22 21:00:00	694	3.92	21.42
2019-04-22 22:00:00	559	3.5	17.33
2019-04-22 23:00:00	274	1.08	8.08
2019-04-23 00:00:00	151	0.22	4.11
2019-04-23 01:00:00	76	0	1.75
2019-04-23 02:00:00	53	0	0.75
2019-04-23 03:00:00	40	0	0.33
2019-04-23 04:00:00	71	0	1.25
2019-04-23 05:00:00	249	1.25	6.17
2019-04-23 06:00:00	943	6.17	28
2019-04-23 07:00:00	1176	24.67	43.08
2019-04-23 08:00:00	1176	26.09	42.59
2019-04-23 09:00:00	1223	9.42	40.25
2019-04-23 10:00:00	1173	7.67	37.17
2019-04-23 11:00:00	1202	7.09	38
2019-04-23 12:00:00	1160	6.33	36.84
2019-04-23 13:00:00	1294	13.67	42.92
2019-04-23 14:00:00	1300	9.92	42.42
2019-04-23 15:00:00	1287	8.92	41.34
2019-04-23 16:00:00	984	25.83	37.92
2019-04-23 17:00:00	1015	15.25	35.58
2019-04-23 18:00:00	1099	8.17	34.92
2019-04-23 19:00:00	1149	6.83	36.67
2019-04-23 20:00:00	913	5.09	29.08
2019-04-23 21:00:00	740	4.17	22.92
2019-04-23 22:00:00	593	3.58	18.67
2019-04-23 23:00:00	338	1.58	10.33
2019-04-24 00:00:00	251	0.55	7.22
2019-04-24 01:00:00	114	0	2.84
2019-04-24 02:00:00	60	0	1.08
2019-04-24 03:00:00	52	0	0.67
2019-04-24 04:00:00	89	0	1.67
2019-04-24 05:00:00	267	1.25	6.92
2019-04-24 06:00:00	883	5.42	26.09
2019-04-24 07:00:00	1224	22.84	42.92
2019-04-24 08:00:00	1052	32.67	41.83
2019-04-24 09:00:00	1185	19.42	41.33
2019-04-24 10:00:00	1156	10.25	37.67
2019-04-24 11:00:00	1227	7.25	39.42
2019-04-24 12:00:00	1254	9.25	40.5
2019-04-24 13:00:00	1275	12.33	41.92
2019-04-24 14:00:00	1294	8.33	41.5
2019-04-24 15:00:00	1282	10.33	41.42
2019-04-24 16:00:00	1009	27.92	39.25
2019-04-24 17:00:00	900	28.17	36.08
2019-04-24 18:00:00	765	23.17	31.25
2019-04-24 19:00:00	1162	7	36.42
2019-04-24 20:00:00	947	5.25	30.17
2019-04-24 21:00:00	773	4.5	24
2019-04-24 22:00:00	656	3.75	20.42
2019-04-24 23:00:00	337	1.5	10.25
2019-04-25 00:00:00	236	0.67	6.78
2019-04-25 01:00:00	105	0	2.59
2019-04-25 02:00:00	60	0	1.08
2019-04-25 03:00:00	94	0	1.92
2019-04-25 04:00:00	97	0	2
2019-04-25 05:00:00	265	1.25	6.84
2019-04-25 06:00:00	949	6	28.08
2019-04-25 07:00:00	1256	17.42	42.67
2019-04-25 08:00:00	1180	31.25	45
2019-04-25 09:00:00	1134	22.58	40.67
2019-04-25 10:00:00	1127	11.83	37.92
2019-04-25 11:00:00	1225	9.33	39.25
2019-04-25 12:00:00	1212	8.84	39.08
2019-04-25 13:00:00	1253	15.59	42.08
2019-04-25 14:00:00	1360	8.17	43
2019-04-25 15:00:00	1310	9.17	42.42
2019-04-25 16:00:00	1176	11.42	39.08
2019-04-25 17:00:00	1032	16.58	35.92
2019-04-25 18:00:00	1108	10.92	36
2019-04-25 19:00:00	1171	7.25	37.83
2019-04-25 20:00:00	1013	5.75	32.5
2019-04-25 21:00:00	825	5.58	26.25
2019-04-25 22:00:00	551	2.92	17.17
2019-04-25 23:00:00	428	2.25	12.75
2019-04-26 00:00:00	303	0.78	8.56
2019-04-26 01:00:00	168	0.17	4.5
2019-04-26 02:00:00	94	0	2.08
2019-04-26 03:00:00	69	0	1.33
2019-04-26 04:00:00	81	0	1.58
2019-04-26 05:00:00	240	1.08	6.09
2019-04-26 06:00:00	908	5.67	26.84
2019-04-26 07:00:00	1179	26.17	43.42
2019-04-26 08:00:00	1208	30.17	44.67
2019-04-26 09:00:00	1228	17.5	42.5
2019-04-26 10:00:00	1219	10.25	39.58
2019-04-26 11:00:00	1199	8.58	38.84
2019-04-26 12:00:00	1235	8	39.58
2019-04-26 13:00:00	1272	13.92	41.92
2019-04-26 14:00:00	1305	8.34	42.5
2019-04-26 15:00:00	1262	13.84	42.34
2019-04-26 16:00:00	1135	15	38.67
2019-04-26 17:00:00	1039	21.92	37.75
2019-04-26 18:00:00	1027	13.25	34.92
2019-04-26 19:00:00	1185	7.42	37.42
2019-04-26 20:00:00	1183	6.92	37.5
2019-04-26 21:00:00	879	5.25	28.75
2019-04-26 22:00:00	679	3.75	21.17
2019-04-26 23:00:00	528	2.92	15.58
2019-04-27 00:00:00	473	1.78	14.11
2019-04-27 01:00:00	381	1.08	11.17
2019-04-27 02:00:00	249	0.5	7.42
2019-04-27 03:00:00	143	0	3.34
2019-04-27 04:00:00	151	0.08	3.75
2019-04-27 05:00:00	242	0.75	6.25
2019-04-27 06:00:00	490	3	14.34
2019-04-27 07:00:00	831	5.34	25
2019-04-27 08:00:00	995	6.08	31
2019-04-27 09:00:00	1114	6.83	35.08
2019-04-27 10:00:00	1101	6.42	35
2019-04-27 11:00:00	1127	6.84	35.42
2019-04-27 12:00:00	1187	6.83	37.75
2019-04-27 13:00:00	1216	6.67	38.75
2019-04-27 14:00:00	1037	5.42	32.84
2019-04-27 15:00:00	988	5.42	31.25
2019-04-27 16:00:00	976	5.67	30.5
2019-04-27 17:00:00	1034	6.17	32.5
2019-04-27 18:00:00	999	5.92	31.5
2019-04-27 19:00:00	925	5.42	29.25
2019-04-27 20:00:00	800	4.5	25.42
2019-04-27 21:00:00	1032	5.25	32.25
2019-04-27 22:00:00	746	4.33	23.08
2019-04-27 23:00:00	657	3.58	20.08
2019-04-28 00:00:00	689	3.11	20.45
2019-04-28 01:00:00	464	1.75	13.75
2019-04-28 02:00:00	365	1.25	10.58
2019-04-28 03:00:00	218	0.25	6.34
2019-04-28 04:00:00	188	0.25	5
2019-04-28 05:00:00	217	0.67	6
2019-04-28 06:00:00	372	2.09	10.17
2019-04-28 07:00:00	497	2.67	15.17
2019-04-28 08:00:00	573	3.08	17.17
2019-04-28 09:00:00	677	4.08	20.42
2019-04-28 10:00:00	686	3.75	20.67
2019-04-28 11:00:00	804	4.5	24.5
2019-04-28 12:00:00	814	4.42	25.58
2019-04-28 13:00:00	760	4.17	23.5
2019-04-28 14:00:00	661	3.75	19.92
2019-04-28 15:00:00	673	3.67	20.75
2019-04-28 16:00:00	809	5	25
2019-04-28 17:00:00	784	4.84	24.08
2019-04-28 18:00:00	820	4.84	25.67
2019-04-28 19:00:00	747	4.17	23.17
2019-04-28 20:00:00	716	4	21.83
2019-04-28 21:00:00	644	3.5	20.08
2019-04-28 22:00:00	401	2.09	11.83
2019-04-28 23:00:00	286	1	8.5
2019-04-29 00:00:00	228	0.45	6.33
2019-04-29 01:00:00	110	0.08	2.5
2019-04-29 02:00:00	61	0	1.09
2019-04-29 03:00:00	53	0	0.84
2019-04-29 04:00:00	88	0	1.5
2019-04-29 05:00:00	292	1.5	7.33
2019-04-29 06:00:00	971	5.92	28.92
2019-04-29 07:00:00	1251	18.58	43.42
2019-04-29 08:00:00	1105	33.75	43.34
2019-04-29 09:00:00	1224	20.83	43.09
2019-04-29 10:00:00	1213	8.59	39.17
2019-04-29 11:00:00	1190	9.09	38.5
2019-04-29 12:00:00	1227	9.84	39.17
2019-04-29 13:00:00	1279	10.84	42.08
2019-04-29 14:00:00	1284	11	41.84
2019-04-29 15:00:00	1310	9.84	42.59
2019-04-29 16:00:00	1211	18	41.83
2019-04-29 17:00:00	1106	15.67	38.17
2019-04-29 18:00:00	1085	6.42	34.5
2019-04-29 19:00:00	1113	6.67	35.5
2019-04-29 20:00:00	830	4.59	25.83
2019-04-29 21:00:00	675	3.92	20.67
2019-04-29 22:00:00	573	3.17	17.83
2019-04-29 23:00:00	220	0.75	6.75
2019-04-30 00:00:00	196	0.33	5.11
2019-04-30 01:00:00	76	0	1.67
2019-04-30 02:00:00	57	0	0.83
2019-04-30 03:00:00	48	0	0.58
2019-04-30 04:00:00	75	0	1.42
2019-04-30 05:00:00	219	1	5.42
2019-04-30 06:00:00	963	6.67	28.59
2019-04-30 07:00:00	1193	25.58	44.17
2019-04-30 08:00:00	1347	23.67	47.25
2019-04-30 09:00:00	1238	14.92	42
2019-04-30 10:00:00	1203	7.83	38.17
2019-04-30 11:00:00	1226	8.67	39.67
2019-04-30 12:00:00	1248	13.75	41.42
2019-04-30 13:00:00	1270	21.42	44.58
2019-04-30 14:00:00	1273	18.33	43.67
2019-04-30 15:00:00	1277	12.92	42.92
2019-04-30 16:00:00	952	31.67	38.5
2019-04-30 17:00:00	883	20.08	33.17
2019-04-30 18:00:00	1194	13.17	39.5
2019-04-30 19:00:00	1181	10	38.25
2019-04-30 20:00:00	1107	6.33	35.59
2019-04-30 21:00:00	911	5.42	28.67
2019-04-30 22:00:00	711	4.09	22.42
2019-04-30 23:00:00	582	3.33	17.67
2019-05-01 00:00:00	599	2.45	18.11

## Sheet: PM 01053 03
Data/Hora	Intensidade(carros/hora)	Ocupacao(%)	Carga(%)
2019-04-01 00:00:00	0	18.11	7.44
2019-04-01 01:00:00	0	16.75	7
2019-04-01 02:00:00	0	17.42	7
2019-04-01 03:00:00	0	18.17	7.42
2019-04-01 04:00:00	0	17.75	7.5
2019-04-01 05:00:00	0	17.83	7.25
2019-04-01 06:00:00	0	17.75	7.42
2019-04-01 07:00:00	0	17.83	7.58
2019-04-01 08:00:00	0	18.17	7.42
2019-04-01 09:00:00	0	17.75	7.34
2019-04-01 10:00:00	0	18.25	7.17
2019-04-01 11:00:00	0	17.92	7.17
2019-04-01 12:00:00	0	17.75	7.42
2019-04-01 13:00:00	0	17.92	7.34
2019-04-01 14:00:00	0	17.75	7
2019-04-01 15:00:00	0	18.17	7.34
2019-04-01 16:00:00	0	17.83	7.25
2019-04-01 17:00:00	0	17.75	7.42
2019-04-01 18:00:00	0	17.83	7.5
2019-04-01 19:00:00	0	17.75	7.33
2019-04-01 20:00:00	0	18.17	7.5
2019-04-01 21:00:00	0	17.83	7.25
2019-04-01 22:00:00	0	17.84	7.25
2019-04-01 23:00:00	0	18.25	7.67
2019-04-02 00:00:00	0	19	7.56
2019-04-02 01:00:00	0	18.25	7.34
2019-04-02 02:00:00	0	16.42	6.58
2019-04-02 03:00:00	0	17.25	6.84
2019-04-02 04:00:00	0	18.17	7.25
2019-04-02 05:00:00	0	17.84	7.42
2019-04-02 06:00:00	0	17.75	7.17
2019-04-02 07:00:00	0	18.17	7.42
2019-04-02 08:00:00	0	17.42	7
2019-04-02 09:00:00	0	18.25	7.34
2019-04-02 10:00:00	0	17.84	7.25
2019-04-02 11:00:00	0	16.75	6.67
2019-04-02 12:00:00	0	17.84	7
2019-04-02 13:00:00	0	18.25	7.33
2019-04-02 14:00:00	0	17.34	7.33
2019-04-02 15:00:00	0	17.25	6.58
2019-04-02 16:00:00	0	16	6.5
2019-04-02 17:00:00	0	18.17	7.25
2019-04-02 18:00:00	0	17.75	7.42
2019-04-02 19:00:00	0	17.83	7.58
2019-04-02 20:00:00	0	17.17	7.33
2019-04-02 21:00:00	0	16.34	6.59
2019-04-02 22:00:00	0	15.92	6.58
2019-04-02 23:00:00	0	17.75	7.25
2019-04-03 00:00:00	0	19.22	7.55
2019-04-03 01:00:00	0	17.17	7.25
2019-04-03 02:00:00	0	15.75	6.5
2019-04-03 03:00:00	0	15.92	6.33
2019-04-03 04:00:00	0	18.25	7.42
2019-04-03 05:00:00	0	17.67	7.42
2019-04-03 06:00:00	0	16.42	6.75
2019-04-03 07:00:00	0	17.25	7.25
2019-04-03 08:00:00	0	17.42	6.92
2019-04-03 09:00:00	0	17.75	7.33
2019-04-03 10:00:00	0	18.75	7.67
2019-04-03 11:00:00	0	16.42	6.5
2019-04-03 12:00:00	0	18.34	7.42
2019-04-03 13:00:00	0	18.67	7.42
2019-04-03 14:00:00	0	17	6.92
2019-04-03 15:00:00	0	17.25	7.09
2019-04-03 16:00:00	0	17.42	7
2019-04-03 17:00:00	0	17.84	7.25
2019-04-03 18:00:00	0	18.75	7.42
2019-04-03 19:00:00	0	17.92	7.08
2019-04-03 20:00:00	0	17.67	7.25
2019-04-03 21:00:00	0	15.92	6.34
2019-04-03 22:00:00	0	15.75	6.5
2019-04-03 23:00:00	0	16.34	6.34
2019-04-04 00:00:00	0	18.45	7.33
2019-04-04 01:00:00	0	16.25	6.67
2019-04-04 02:00:00	0	15.5	6
2019-04-04 03:00:00	0	15.75	6.17
2019-04-04 04:00:00	0	15.75	6.25
2019-04-04 05:00:00	0	16.42	6.33
2019-04-04 06:00:00	0	15.34	6.09
2019-04-04 07:00:00	0	16.34	6.75
2019-04-04 08:00:00	0	16.75	6.67
2019-04-04 09:00:00	0	17.75	7.25
2019-04-04 10:00:00	0	16.83	7
2019-04-04 11:00:00	0	16.67	6.84
2019-04-04 12:00:00	0	16.75	6.92
2019-04-04 13:00:00	0	17.83	7.25
2019-04-04 14:00:00	0	16.25	6.84
2019-04-04 15:00:00	0	16.83	7.17
2019-04-04 16:00:00	0	16.17	6.42
2019-04-04 17:00:00	0	16.34	6.5
2019-04-04 18:00:00	0	17.83	7.25
2019-04-04 19:00:00	0	17.75	7.42
2019-04-04 20:00:00	0	15.83	6.58
2019-04-04 21:00:00	0	17.25	6.67
2019-04-04 22:00:00	0	16.25	6.75
2019-04-04 23:00:00	0	16.33	6.5
2019-04-05 00:00:00	0	18.89	7.67
2019-04-05 01:00:00	0	15.83	6.75
2019-04-05 02:00:00	0	15.75	5.92
2019-04-05 03:00:00	0	15.34	6
2019-04-05 04:00:00	0	16.92	6.83
2019-04-05 05:00:00	0	16.17	6.5
2019-04-05 06:00:00	0	15.42	6.33
2019-04-05 07:00:00	0	16.17	6.42
2019-04-05 08:00:00	0	15.75	6.5
2019-04-05 09:00:00	0	15.83	6.75
2019-04-05 10:00:00	0	16.17	6.59
2019-04-05 11:00:00	0	15.84	6.59
2019-04-05 12:00:00	0	15.92	6.5
2019-04-05 13:00:00	0	16.75	7.08
2019-04-05 14:00:00	0	16.33	7.09
2019-04-05 15:00:00	0	16.17	6.5
2019-04-05 16:00:00	0	15.34	6.09
2019-04-05 17:00:00	0	16.33	6.5
2019-04-05 18:00:00	0	18.17	7.67
2019-04-05 19:00:00	0	17.67	7.42
2019-04-05 20:00:00	0	16.92	6.75
2019-04-05 21:00:00	0	16.34	6.92
2019-04-05 22:00:00	0	15.92	6.75
2019-04-05 23:00:00	0	16.17	6.59
2019-04-06 00:00:00	0	16.45	6.44
2019-04-06 01:00:00	0	16.33	6.75
2019-04-06 02:00:00	0	15.75	6.5
2019-04-06 03:00:00	0	15.83	6.67
2019-04-06 04:00:00	0	17.67	7.08
2019-04-06 05:00:00	0	15.75	6.75
2019-04-06 06:00:00	0	15.83	6.42
2019-04-06 07:00:00	0	15.84	6.34
2019-04-06 08:00:00	0	15.42	6.08
2019-04-06 09:00:00	0	17.75	6.83
2019-04-06 10:00:00	0	15.42	6.42
2019-04-06 11:00:00	0	16.17	6.42
2019-04-06 12:00:00	0	16.17	6.33
2019-04-06 13:00:00	0	15.42	6.08
2019-04-06 14:00:00	0	16.17	6.25
2019-04-06 15:00:00	0	15.5	6.25
2019-04-06 16:00:00	0	16.17	6.5
2019-04-06 17:00:00	0	16.25	6.42
2019-04-06 18:00:00	0	16.92	6.92
2019-04-06 19:00:00	0	17.17	6.84
2019-04-06 20:00:00	0	15.92	6.5
2019-04-06 21:00:00	0	15.75	6.17
2019-04-06 22:00:00	0	15.75	6.09
2019-04-06 23:00:00	0	16	6.25
2019-04-07 00:00:00	0	17	7
2019-04-07 01:00:00	0	16.42	6.59
2019-04-07 02:00:00	0	15.75	6.17
2019-04-07 03:00:00	0	15.75	6.09
2019-04-07 04:00:00	0	15	5.75
2019-04-07 05:00:00	0	15.75	6.09
2019-04-07 06:00:00	0	15.42	6.25
2019-04-07 07:00:00	0	15.75	6.25
2019-04-07 08:00:00	0	15.84	6.42
2019-04-07 09:00:00	0	15.5	6.34
2019-04-07 10:00:00	0	15.84	6.34
2019-04-07 11:00:00	0	15.42	5.92
2019-04-07 12:00:00	0	15.75	6.5
2019-04-07 13:00:00	0	15.83	6.58
2019-04-07 14:00:00	0	16.17	6.42
2019-04-07 15:00:00	0	15.75	6.5
2019-04-07 16:00:00	0	15.83	6.33
2019-04-07 17:00:00	0	15.75	6.5
2019-04-07 18:00:00	0	16.42	6.67
2019-04-07 19:00:00	0	16.67	6.84
2019-04-07 20:00:00	0	15.75	6.59
2019-04-07 21:00:00	0	15.83	6.5
2019-04-07 22:00:00	0	15.75	6.59
2019-04-07 23:00:00	0	16.42	6.75
2019-04-08 00:00:00	0	16.11	6.56
2019-04-08 01:00:00	0	15.5	6.59
2019-04-08 02:00:00	0	15.42	6.09
2019-04-08 03:00:00	0	16.25	6.84
2019-04-08 04:00:00	0	15.5	6.42
2019-04-08 05:00:00	0	15.75	6.25
2019-04-08 06:00:00	0	15.84	6.25
2019-04-08 07:00:00	0	15.5	6.17
2019-04-08 08:00:00	0	16.17	6.42
2019-04-08 09:00:00	0	15.5	6.08
2019-04-08 10:00:00	0	15.75	6.42
2019-04-08 11:00:00	0	16.25	6.5
2019-04-08 12:00:00	0	15	5.67
2019-04-08 13:00:00	0	15.84	6
2019-04-08 14:00:00	0	15.92	6.5
2019-04-08 15:00:00	0	15.34	5.75
2019-04-08 16:00:00	0	16.25	6.34
2019-04-08 17:00:00	0	15	5.75
2019-04-08 18:00:00	0	15.75	6.09
2019-04-08 19:00:00	0	15.75	6.17
2019-04-08 20:00:00	0	15.5	6.09
2019-04-08 21:00:00	0	15.75	5.92
2019-04-08 22:00:00	0	15.75	6.25
2019-04-08 23:00:00	0	15	5.67
2019-04-09 00:00:00	0	16.45	6.11
2019-04-09 01:00:00	0	15.92	6.25
2019-04-09 02:00:00	0	15.59	6.17
2019-04-09 03:00:00	0	15.17	5.83
2019-04-09 04:00:00	0	15.84	6.42
2019-04-09 05:00:00	0	16.25	6.5
2019-04-09 06:00:00	0	15.42	5.92
2019-04-09 07:00:00	0	15.84	6.42
2019-04-09 08:00:00	0	15.42	6.25
2019-04-09 09:00:00	0	16.17	6.33
2019-04-09 10:00:00	0	15.84	6.59
2019-04-09 11:00:00	0	15	5.92
2019-04-09 12:00:00	0	15.09	5.59
2019-04-09 13:00:00	0	17.17	6.92
2019-04-09 14:00:00	0	15.83	6.42
2019-04-09 15:00:00	0	15.09	6.17
2019-04-09 16:00:00	0	15.17	6.34
2019-04-09 17:00:00	0	16.17	6.59
2019-04-09 18:00:00	0	15.84	6.5
2019-04-09 19:00:00	0	15.92	6.67
2019-04-09 20:00:00	0	15.75	6.34
2019-04-09 21:00:00	0	14.75	5.75
2019-04-09 22:00:00	0	15.33	6.08
2019-04-09 23:00:00	0	15.59	6.08
2019-04-10 00:00:00	0	17	6.44
2019-04-10 01:00:00	0	15.75	6.17
2019-04-10 02:00:00	0	14.92	5.34
2019-04-10 03:00:00	0	14.59	5.25
2019-04-10 04:00:00	0	16.33	6.59
2019-04-10 05:00:00	0	15.83	6.67
2019-04-10 06:00:00	0	15.09	5.75
2019-04-10 07:00:00	0	15.34	5.84
2019-04-10 08:00:00	0	15	5.67
2019-04-10 09:00:00	0	15.75	6.17
2019-04-10 10:00:00	0	16.42	6.83
2019-04-10 11:00:00	0	15.34	5.75
2019-04-10 12:00:00	0	16.75	6.59
2019-04-10 13:00:00	0	16.5	6.84
2019-04-10 14:00:00	0	15.75	6.09
2019-04-10 15:00:00	0	15.92	6.25
2019-04-10 16:00:00	0	15.75	6
2019-04-10 17:00:00	0	16.25	6.25
2019-04-10 18:00:00	0	16.5	6.75
2019-04-10 19:00:00	0	16.67	6.92
2019-04-10 20:00:00	0	15.42	6.09
2019-04-10 21:00:00	0	14.84	5.58
2019-04-10 22:00:00	0	14.84	5.5
2019-04-10 23:00:00	0	14.59	5.5
2019-04-11 00:00:00	0	15.45	5.78
2019-04-11 01:00:00	0	14.75	5.84
2019-04-11 02:00:00	0	14.84	5.58
2019-04-11 03:00:00	0	15	5.75
2019-04-11 04:00:00	0	14.67	5.34
2019-04-11 05:00:00	0	15.09	5.59
2019-04-11 06:00:00	0	14.75	5.59
2019-04-11 07:00:00	0	15.09	5.67
2019-04-11 08:00:00	0	15.09	5.59
2019-04-11 09:00:00	0	15	5.75
2019-04-11 10:00:00	0	15.34	5.84
2019-04-11 11:00:00	0	14.75	5.59
2019-04-11 12:00:00	0	15.09	5.75
2019-04-11 13:00:00	0	15.75	6.09
2019-04-11 14:00:00	0	14.59	5.59
2019-04-11 15:00:00	0	15.09	5.59
2019-04-11 16:00:00	0	14.84	5.5
2019-04-11 17:00:00	0	15	5.84
2019-04-11 18:00:00	0	15.84	6.09
2019-04-11 19:00:00	0	15.5	6
2019-04-11 20:00:00	0	15.34	5.84
2019-04-11 21:00:00	0	15.17	6
2019-04-11 22:00:00	0	15	5.84
2019-04-11 23:00:00	0	15.34	5.84
2019-04-12 00:00:00	0	17.78	6.89
2019-04-12 01:00:00	0	15.34	6.42
2019-04-12 02:00:00	0	14.5	5.59
2019-04-12 03:00:00	0	14.83	5.67
2019-04-12 04:00:00	0	15.67	6.34
2019-04-12 05:00:00	0	14.84	5.59
2019-04-12 06:00:00	0	15.09	5.67
2019-04-12 07:00:00	0	14.75	5.59
2019-04-12 08:00:00	0	15.09	5.5
2019-04-12 09:00:00	0	15.25	5.84
2019-04-12 10:00:00	0	14.84	5.42
2019-04-12 11:00:00	0	15.09	5.59
2019-04-12 12:00:00	0	14.59	5.25
2019-04-12 13:00:00	0	15.75	6.25
2019-04-12 14:00:00	0	15.25	5.67
2019-04-12 15:00:00	0	14.67	5.17
2019-04-12 16:00:00	0	14.83	5.5
2019-04-12 17:00:00	0	15.34	5.67
2019-04-12 18:00:00	0	15.92	6.42
2019-04-12 19:00:00	0	15.75	6.5
2019-04-12 20:00:00	0	15.17	6.09
2019-04-12 21:00:00	0	14.84	5.5
2019-04-12 22:00:00	0	15.5	6.09
2019-04-12 23:00:00	0	14.75	5.59
2019-04-13 00:00:00	0	14.67	5.45
2019-04-13 01:00:00	0	15.67	6.42
2019-04-13 02:00:00	0	15.09	5.67
2019-04-13 03:00:00	0	15.25	5.84
2019-04-13 04:00:00	0	15.25	5.84
2019-04-13 05:00:00	0	14.84	5.67
2019-04-13 06:00:00	0	14.75	5.59
2019-04-13 07:00:00	0	14.58	5.34
2019-04-13 08:00:00	0	15	5.5
2019-04-13 09:00:00	0	15.25	5.67
2019-04-13 10:00:00	0	14.84	5.67
2019-04-13 11:00:00	0	14.5	5.59
2019-04-13 12:00:00	0	14.58	5.42
2019-04-13 13:00:00	0	14.75	5.59
2019-04-13 14:00:00	0	14.59	5.34
2019-04-13 15:00:00	0	14.84	5.42
2019-04-13 16:00:00	0	14.59	5.34
2019-04-13 17:00:00	0	14.67	5.17
2019-04-13 18:00:00	0	15.5	5.84
2019-04-13 19:00:00	0	14.75	5.59
2019-04-13 20:00:00	0	15.5	5.92
2019-04-13 21:00:00	0	14.59	5.34
2019-04-13 22:00:00	0	14.67	5.17
2019-04-13 23:00:00	0	14.92	5.34
2019-04-14 00:00:00	0	15.11	5.78
2019-04-14 01:00:00	0	15.09	5.59
2019-04-14 02:00:00	0	14.75	5.5
2019-04-14 03:00:00	0	14.67	5.17
2019-04-14 04:00:00	0	14.84	5.34
2019-04-14 05:00:00	0	14.42	5.09
2019-04-14 06:00:00	0	15.09	5.59
2019-04-14 07:00:00	0	14.84	5.5
2019-04-14 08:00:00	0	14.84	5.42
2019-04-14 09:00:00	0	15	5.5
2019-04-14 10:00:00	0	14.59	5.34
2019-04-14 11:00:00	0	14.84	5.42
2019-04-14 12:00:00	0	14.75	5.75
2019-04-14 13:00:00	0	15	5.59
2019-04-14 14:00:00	0	15.17	5.75
2019-04-14 15:00:00	0	14.75	5.5
2019-04-14 16:00:00	0	15	5.84
2019-04-14 17:00:00	0	14.58	5.67
2019-04-14 18:00:00	0	15.09	5.75
2019-04-14 19:00:00	0	15.09	5.75
2019-04-14 20:00:00	0	14.5	5.67
2019-04-14 21:00:00	0	15	5.84
2019-04-14 22:00:00	0	14.58	5.67
2019-04-14 23:00:00	0	15	5.75
2019-04-15 00:00:00	0	14.56	5.67
2019-04-15 01:00:00	0	14.5	5.67
2019-04-15 02:00:00	0	14.67	5.09
2019-04-15 03:00:00	0	14.83	5.75
2019-04-15 04:00:00	0	14.67	5.67
2019-04-15 05:00:00	0	14.75	5.67
2019-04-15 06:00:00	0	14.33	5.25
2019-04-15 07:00:00	0	14.42	5.5
2019-04-15 08:00:00	0	15.09	5.84
2019-04-15 09:00:00	0	14.42	5.75
2019-04-15 10:00:00	0	14.92	5.84
2019-04-15 11:00:00	0	15.17	5.84
2019-04-15 12:00:00	0	14.5	5.5
2019-04-15 13:00:00	0	14.83	5.42
2019-04-15 14:00:00	0	14.42	5.58
2019-04-15 15:00:00	0	14.92	5.58
2019-04-15 16:00:00	0	14.83	5.67
2019-04-15 17:00:00	0	14.42	5.33
2019-04-15 18:00:00	0	14.58	5.5
2019-04-15 19:00:00	0	14.42	5.58
2019-04-15 20:00:00	0	14.75	5.42
2019-04-15 21:00:00	0	14.83	5.84
2019-04-15 22:00:00	0	14.42	5.75
2019-04-15 23:00:00	0	14.75	5.42
2019-04-16 00:00:00	0	14.89	5.78
2019-04-16 01:00:00	0	14.5	5.67
2019-04-16 02:00:00	0	14.75	5.59
2019-04-16 03:00:00	0	14.25	4.92
2019-04-16 04:00:00	0	14.75	5.5
2019-04-16 05:00:00	0	14.92	5.75
2019-04-16 06:00:00	0	14.5	5.67
2019-04-16 07:00:00	0	14.75	5.5
2019-04-16 08:00:00	0	14.58	5.67
2019-04-16 09:00:00	0	15	5.42
2019-04-16 10:00:00	0	14.83	5.75
2019-04-16 11:00:00	0	14.33	5.08
2019-04-16 12:00:00	0	14.75	5
2019-04-16 13:00:00	0	15	5.75
2019-04-16 14:00:00	0	14.67	5.75
2019-04-16 15:00:00	0	14.5	5.17
2019-04-16 16:00:00	0	14.33	5.34
2019-04-16 17:00:00	0	14.75	5.59
2019-04-16 18:00:00	0	14.75	5.59
2019-04-16 19:00:00	0	14.67	5.5
2019-04-16 20:00:00	0	14.84	5.59
2019-04-16 21:00:00	0	13.67	4.75
2019-04-16 22:00:00	0	14.58	5.42
2019-04-16 23:00:00	0	14.83	5.42
2019-04-17 00:00:00	0	15.22	5.33
2019-04-17 01:00:00	0	14.83	5.5
2019-04-17 02:00:00	0	14.25	4.58
2019-04-17 03:00:00	0	14.5	4.58
2019-04-17 04:00:00	0	14.83	5.42
2019-04-17 05:00:00	0	15	5.59
2019-04-17 06:00:00	0	14.58	5.42
2019-04-17 07:00:00	0	14.58	5.59
2019-04-17 08:00:00	0	14.33	5
2019-04-17 09:00:00	0	14.84	5.59
2019-04-17 10:00:00	0	15.08	6.25
2019-04-17 11:00:00	0	14.5	4.75
2019-04-17 12:00:00	0	14.92	5.17
2019-04-17 13:00:00	0	15.17	5.83
2019-04-17 14:00:00	0	14.83	5.59
2019-04-17 15:00:00	0	15	5.84
2019-04-17 16:00:00	0	14.5	5.34
2019-04-17 17:00:00	0	14.92	5.67
2019-04-17 18:00:00	0	15.17	6.09
2019-04-17 19:00:00	0	15.5	6.17
2019-04-17 20:00:00	0	14.75	5.84
2019-04-17 21:00:00	0	14.25	4.75
2019-04-17 22:00:00	0	14.5	4.84
2019-04-17 23:00:00	0	14.25	4.75
2019-04-18 00:00:00	0	14.67	4.89
2019-04-18 01:00:00	0	15.08	5.75
2019-04-18 02:00:00	0	14.25	4.59
2019-04-18 03:00:00	0	14.5	4.67
2019-04-18 04:00:00	0	14.5	4.84
2019-04-18 05:00:00	0	14.25	4.75
2019-04-18 06:00:00	0	14.5	4.84
2019-04-18 07:00:00	0	14.42	5.09
2019-04-18 08:00:00	0	14.5	4.84
2019-04-18 09:00:00	0	14.84	5.34
2019-04-18 10:00:00	0	14.25	4.84
2019-04-18 11:00:00	0	14.67	5.17
2019-04-18 12:00:00	0	14.42	5
2019-04-18 13:00:00	0	14.67	5.17
2019-04-18 14:00:00	0	14.67	5.09
2019-04-18 15:00:00	0	14.42	5
2019-04-18 16:00:00	0	14.5	4.84
2019-04-18 17:00:00	0	14.25	4.75
2019-04-18 18:00:00	0	14.84	5.33
2019-04-18 19:00:00	0	15	5.59
2019-04-18 20:00:00	0	14.25	4.67
2019-04-18 21:00:00	0	14.5	4.84
2019-04-18 22:00:00	0	14.84	5.42
2019-04-18 23:00:00	0	14.25	4.75
2019-04-19 00:00:00	0	15.45	5.78
2019-04-19 01:00:00	0	14.33	5.59
2019-04-19 02:00:00	0	14.5	4.84
2019-04-19 03:00:00	0	14.5	4.75
2019-04-19 04:00:00	0	14.58	5
2019-04-19 05:00:00	0	14.5	5.09
2019-04-19 06:00:00	0	14.25	4.58
2019-04-19 07:00:00	0	14.5	4.58
2019-04-19 08:00:00	0	14.5	4.67
2019-04-19 09:00:00	0	14.25	4.75
2019-04-19 10:00:00	0	14.5	4.84
2019-04-19 11:00:00	0	14.5	4.84
2019-04-19 12:00:00	0	14.25	4.75
2019-04-19 13:00:00	0	14.67	5.17
2019-04-19 14:00:00	0	14.67	5.17
2019-04-19 15:00:00	0	14.25	4.67
2019-04-19 16:00:00	0	14.5	4.84
2019-04-19 17:00:00	0	14.25	4.75
2019-04-19 18:00:00	0	15.09	5.67
2019-04-19 19:00:00	0	14.92	5.34
2019-04-19 20:00:00	0	14.33	5.25
2019-04-19 21:00:00	0	14.67	5.09
2019-04-19 22:00:00	0	14.42	5.09
2019-04-19 23:00:00	0	14.42	4.75
2019-04-20 00:00:00	0	13.67	4.78
2019-04-20 01:00:00	0	15	6.08
2019-04-20 02:00:00	0	14.5	4.84
2019-04-20 03:00:00	0	14.25	4.75
2019-04-20 04:00:00	0	14.67	5.09
2019-04-20 05:00:00	0	14.67	5.09
2019-04-20 06:00:00	0	14.25	4.75
2019-04-20 07:00:00	0	14.5	4.84
2019-04-20 08:00:00	0	13.92	4.84
2019-04-20 09:00:00	0	14.42	5
2019-04-20 10:00:00	0	14.67	5.09
2019-04-20 11:00:00	0	14.25	4.75
2019-04-20 12:00:00	0	14.5	4.75
2019-04-20 13:00:00	0	14.25	4.58
2019-04-20 14:00:00	0	14.5	4.67
2019-04-20 15:00:00	0	14.5	4.84
2019-04-20 16:00:00	0	14.25	4.67
2019-04-20 17:00:00	0	14.5	4.75
2019-04-20 18:00:00	0	14.25	4.67
2019-04-20 19:00:00	0	14.67	5.17
2019-04-20 20:00:00	0	14.09	5.17
2019-04-20 21:00:00	0	14.25	4.75
2019-04-20 22:00:00	0	14.5	4.84
2019-04-20 23:00:00	0	14.25	4.75
2019-04-21 00:00:00	0	14.67	4.78
2019-04-21 01:00:00	0	14.5	5
2019-04-21 02:00:00	0	14.25	4.75
2019-04-21 03:00:00	0	14.5	4.84
2019-04-21 04:00:00	0	14.25	4.75
2019-04-21 05:00:00	0	14.5	4.84
2019-04-21 06:00:00	0	14.25	4.75
2019-04-21 07:00:00	0	14.5	4.75
2019-04-21 08:00:00	0	14.5	4.67
2019-04-21 09:00:00	0	14.25	4.59
2019-04-21 10:00:00	0	14.5	4.67
2019-04-21 11:00:00	0	14.25	4.67
2019-04-21 12:00:00	0	14.5	4.67
2019-04-21 13:00:00	0	14.42	4.75
2019-04-21 14:00:00	0	13.75	4.42
2019-04-21 15:00:00	0	13.92	4.67
2019-04-21 16:00:00	0	14.25	4.58
2019-04-21 17:00:00	0	14.5	4.58
2019-04-21 18:00:00	0	14.5	4.75
2019-04-21 19:00:00	0	14.25	4.75
2019-04-21 20:00:00	0	14.25	4.75
2019-04-21 21:00:00	0	14.5	4.75
2019-04-21 22:00:00	0	14.25	4.75
2019-04-21 23:00:00	0	14.5	4.84
2019-04-22 00:00:00	0	14.33	4.78
2019-04-22 01:00:00	0	14.5	4.84
2019-04-22 02:00:00	0	14.5	4.84
2019-04-22 03:00:00	0	14.25	4.75
2019-04-22 04:00:00	0	13.92	4.67
2019-04-22 05:00:00	0	14.25	4.75
2019-04-22 06:00:00	0	13.92	4.75
2019-04-22 07:00:00	0	14.42	4.84
2019-04-22 08:00:00	0	13.75	4.59
2019-04-22 09:00:00	0	14.5	4.75
2019-04-22 10:00:00	0	14.25	4.75
2019-04-22 11:00:00	0	14.25	4.75
2019-04-22 12:00:00	0	14.5	4.84
2019-04-22 13:00:00	0	14.25	4.75
2019-04-22 14:00:00	0	14.5	4.84
2019-04-22 15:00:00	0	14.5	4.67
2019-04-22 16:00:00	0	14.25	4.67
2019-04-22 17:00:00	0	14.5	4.84
2019-04-22 18:00:00	0	14.25	4.75
2019-04-22 19:00:00	0	14.5	4.84
2019-04-22 20:00:00	0	14.5	4.84
2019-04-22 21:00:00	0	14.25	4.75
2019-04-22 22:00:00	0	14.5	4.75
2019-04-22 23:00:00	0	14.25	4.75
2019-04-23 00:00:00	0	14.67	4.67
2019-04-23 01:00:00	0	14.67	5
2019-04-23 02:00:00	0	14.25	4.5
2019-04-23 03:00:00	0	13.92	4.59
2019-04-23 04:00:00	0	14.25	4.58
2019-04-23 05:00:00	0	14.5	4.67
2019-04-23 06:00:00	0	14.5	4.84
2019-04-23 07:00:00	0	14.25	4.75
2019-04-23 08:00:00	0	14.5	4.75
2019-04-23 09:00:00	0	14.5	4.84
2019-04-23 10:00:00	0	14.25	4.75
2019-04-23 11:00:00	0	13.92	4.67
2019-04-23 12:00:00	0	13.42	4.5
2019-04-23 13:00:00	0	14.42	5.09
2019-04-23 14:00:00	0	14.42	4.75
2019-04-23 15:00:00	0	13.42	4.75
2019-04-23 16:00:00	0	13.09	4.5
2019-04-23 17:00:00	0	14.5	4.84
2019-04-23 18:00:00	0	13.67	4.75
2019-04-23 19:00:00	0	14.42	4.84
2019-04-23 20:00:00	0	13.42	4.84
2019-04-23 21:00:00	0	12.67	4.25
2019-04-23 22:00:00	0	13.84	4.84
2019-04-23 23:00:00	0	13.17	4.67
2019-04-24 00:00:00	0	14.33	4.89
2019-04-24 01:00:00	0	14.59	5.42
2019-04-24 02:00:00	0	12.67	4.17
2019-04-24 03:00:00	0	13.34	4.34
2019-04-24 04:00:00	0	13.75	4.67
2019-04-24 05:00:00	0	14.42	4.84
2019-04-24 06:00:00	0	13.42	4.75
2019-04-24 07:00:00	0	14	4.67
2019-04-24 08:00:00	0	13.67	4.67
2019-04-24 09:00:00	0	14.5	4.84
2019-04-24 10:00:00	0	14.59	5.17
2019-04-24 11:00:00	0	13.84	4.84
2019-04-24 12:00:00	0	14	4.84
2019-04-24 13:00:00	0	14.33	5.25
2019-04-24 14:00:00	0	13.92	4.84
2019-04-24 15:00:00	0	13.92	4.84
2019-04-24 16:00:00	0	14.17	4.75
2019-04-24 17:00:00	0	14	4.84
2019-04-24 18:00:00	0	14.33	5.34
2019-04-24 19:00:00	0	14.58	5.5
2019-04-24 20:00:00	0	14.5	4.84
2019-04-24 21:00:00	0	14.25	4.58
2019-04-24 22:00:00	0	14	4.42
2019-04-24 23:00:00	0	14	4.59
2019-04-25 00:00:00	0	14.33	4.78
2019-04-25 01:00:00	0	13.92	4.67
2019-04-25 02:00:00	0	14.42	4.67
2019-04-25 03:00:00	0	13.75	4.59
2019-04-25 04:00:00	0	13.92	4.67
2019-04-25 05:00:00	0	14.5	4.84
2019-04-25 06:00:00	0	13.67	4.75
2019-04-25 07:00:00	0	14.42	4.84
2019-04-25 08:00:00	0	14	4.84
2019-04-25 09:00:00	0	14.25	4.59
2019-04-25 10:00:00	0	13.92	4.67
2019-04-25 11:00:00	0	13.67	4.67
2019-04-25 12:00:00	0	14.5	4.67
2019-04-25 13:00:00	0	14.5	4.67
2019-04-25 14:00:00	0	13.67	4.5
2019-04-25 15:00:00	0	14.42	4.84
2019-04-25 16:00:00	0	13.42	4.84
2019-04-25 17:00:00	0	14.25	4.75
2019-04-25 18:00:00	0	14.5	4.84
2019-04-25 19:00:00	0	14.25	4.75
2019-04-25 20:00:00	0	13.92	4.67
2019-04-25 21:00:00	0	14.25	4.58
2019-04-25 22:00:00	0	14.5	4.58
2019-04-25 23:00:00	0	14	4.5
2019-04-26 00:00:00	0	14.33	4.56
2019-04-26 01:00:00	0	14.59	5.42
2019-04-26 02:00:00	0	13.67	4.59
2019-04-26 03:00:00	0	13.42	4.42
2019-04-26 04:00:00	0	13.84	4.59
2019-04-26 05:00:00	0	13.09	4.34
2019-04-26 06:00:00	0	12.92	4.42
2019-04-26 07:00:00	0	13.17	4.59
2019-04-26 08:00:00	0	13.42	4.67
2019-04-26 09:00:00	0	13.34	4.59
2019-04-26 10:00:00	0	13.09	4.34
2019-04-26 11:00:00	0	12.92	4.42
2019-04-26 12:00:00	0	13.67	4.58
2019-04-26 13:00:00	0	14.42	4.67
2019-04-26 14:00:00	0	12.92	4.59
2019-04-26 15:00:00	0	13.09	4.33
2019-04-26 16:00:00	0	12.92	4.5
2019-04-26 17:00:00	0	13.09	4.58
2019-04-26 18:00:00	0	14.5	4.75
2019-04-26 19:00:00	0	14.5	4.84
2019-04-26 20:00:00	0	13.67	4.75
2019-04-26 21:00:00	0	13.92	4.84
2019-04-26 22:00:00	0	13.67	4.75
2019-04-26 23:00:00	0	13.34	4.42
2019-04-27 00:00:00	0	12.22	4.56
2019-04-27 01:00:00	0	14	5.17
2019-04-27 02:00:00	0	12.92	4.42
2019-04-27 03:00:00	0	13.34	4.59
2019-04-27 04:00:00	0	14.25	4.67
2019-04-27 05:00:00	0	13.42	4.5
2019-04-27 06:00:00	0	13.09	4.75
2019-04-27 07:00:00	0	13.42	4.5
2019-04-27 08:00:00	0	13	4.09
2019-04-27 09:00:00	0	13.75	4.33
2019-04-27 10:00:00	0	14	4.5
2019-04-27 11:00:00	0	13.84	4.67
2019-04-27 12:00:00	0	13.17	4.5
2019-04-27 13:00:00	0	13.34	4.67
2019-04-27 14:00:00	0	13.59	4.59
2019-04-27 15:00:00	0	13.42	4.67
2019-04-27 16:00:00	0	13.92	4.84
2019-04-27 17:00:00	0	13.75	4.59
2019-04-27 18:00:00	0	13.92	4.59
2019-04-27 19:00:00	0	13.67	4.59
2019-04-27 20:00:00	0	13.92	4.58
2019-04-27 21:00:00	0	13.42	4.34
2019-04-27 22:00:00	0	13.17	4.5
2019-04-27 23:00:00	0	13.59	4.67
2019-04-28 00:00:00	0	13.67	4.78
2019-04-28 01:00:00	0	13.67	4.75
2019-04-28 02:00:00	0	13.59	4.75
2019-04-28 03:00:00	0	13.42	4.84
2019-04-28 04:00:00	0	13.09	4.75
2019-04-28 05:00:00	0	13.84	4.84
2019-04-28 06:00:00	0	13.42	4.75
2019-04-28 07:00:00	0	13.59	4.59
2019-04-28 08:00:00	0	13.42	4.67
2019-04-28 09:00:00	0	13.34	4.75
2019-04-28 10:00:00	0	13.59	4.75
2019-04-28 11:00:00	0	13.42	4.84
2019-04-28 12:00:00	0	13.59	4.75
2019-04-28 13:00:00	0	13.34	4.59
2019-04-28 14:00:00	0	12.42	4.59
2019-04-28 15:00:00	0	12.59	4.5
2019-04-28 16:00:00	0	13.42	4.59
2019-04-28 17:00:00	0	13.67	4.67
2019-04-28 18:00:00	0	13.42	4.5
2019-04-28 19:00:00	0	13.92	4.75
2019-04-28 20:00:00	0	13.59	4.59
2019-04-28 21:00:00	0	13.42	4.67
2019-04-28 22:00:00	0	13.84	4.84
2019-04-28 23:00:00	0	13.09	4.59
2019-04-29 00:00:00	0	12.89	4.56
2019-04-29 01:00:00	0	13.59	4.59
2019-04-29 02:00:00	0	12.92	4.17
2019-04-29 03:00:00	0	14	4.5
2019-04-29 04:00:00	0	12.67	4.42
2019-04-29 05:00:00	0	14.42	4.84
2019-04-29 06:00:00	0	13	4.34
2019-04-29 07:00:00	0	13.59	4.5
2019-04-29 08:00:00	0	13	4.5
2019-04-29 09:00:00	0	14.42	4.84
2019-04-29 10:00:00	0	13.25	4.34
2019-04-29 11:00:00	0	13.92	4.75
2019-04-29 12:00:00	0	13.92	4.75
2019-04-29 13:00:00	0	13.67	4.67
2019-04-29 14:00:00	0	14.42	4.84
2019-04-29 15:00:00	0	13.17	4.5
2019-04-29 16:00:00	0	13.92	4.67
2019-04-29 17:00:00	0	13.42	4.5
2019-04-29 18:00:00	0	13.67	4.67
2019-04-29 19:00:00	0	14	4.59
2019-04-29 20:00:00	0	13.67	4.75
2019-04-29 21:00:00	0	13.92	4.84
2019-04-29 22:00:00	0	13.92	4.84
2019-04-29 23:00:00	0	14.17	4.75
2019-04-30 00:00:00	0	13	4.56
2019-04-30 01:00:00	0	13.67	4.75
2019-04-30 02:00:00	0	13.92	4.67
2019-04-30 03:00:00	0	12.42	3.92
2019-04-30 04:00:00	0	14.25	4.75
2019-04-30 05:00:00	0	14.5	4.84
2019-04-30 06:00:00	0	13.67	4.59
2019-04-30 07:00:00	0	14.5	4.84
2019-04-30 08:00:00	0	14.42	4.84
2019-04-30 09:00:00	0	13.75	4.5
2019-04-30 10:00:00	0	13.92	4.84
2019-04-30 11:00:00	0	13.34	4.5
2019-04-30 12:00:00	0	11.33	3.25
2019-04-30 13:00:00	0	14.5	4.84
2019-04-30 14:00:00	0	13.59	4.59
2019-04-30 15:00:00	0	11.34	3.58
2019-04-30 16:00:00	0	12.84	4
2019-04-30 17:00:00	0	12.67	4
2019-04-30 18:00:00	0	13.34	4.42
2019-04-30 19:00:00	0	13.09	4.34
2019-04-30 20:00:00	0	12.92	4.17
2019-04-30 21:00:00	0	11.42	3.5
2019-04-30 22:00:00	0	11.59	3.58
2019-04-30 23:00:00	0	12.25	3.83
2019-05-01 00:00:00	0	12.33	4

## Sheet: PM 01070 01
Data/Hora	Intensidade(carros/hora)	Ocupacao(%)	Carga(%)
2019-04-01 00:00:00	0	0	0
2019-04-01 01:00:00	0	0	0
2019-04-01 02:00:00	0	0	0
2019-04-01 03:00:00	0	0	0
2019-04-01 04:00:00	0	0	0
2019-04-01 05:00:00	0	0	0
2019-04-01 06:00:00	0	0	0
2019-04-01 07:00:00	0	0	0
2019-04-01 08:00:00	0	0	0
2019-04-01 09:00:00	0	0	0
2019-04-01 10:00:00	0	0	0
2019-04-01 11:00:00	0	0	0
2019-04-01 12:00:00	0	0	0
2019-04-01 13:00:00	0	0	0
2019-04-01 14:00:00	0	0	0
2019-04-01 15:00:00	0	0	0
2019-04-01 16:00:00	0	0	0
2019-04-01 17:00:00	0	0	0
2019-04-01 18:00:00	0	0	0
2019-04-01 19:00:00	0	0	0
2019-04-01 20:00:00	0	0	0
2019-04-01 21:00:00	0	0	0
2019-04-01 22:00:00	0	0	0
2019-04-01 23:00:00	0	0	0
2019-04-02 00:00:00	0	0	0
2019-04-02 01:00:00	0	0	0
2019-04-02 02:00:00	0	0	0
2019-04-02 03:00:00	0	0	0
2019-04-02 04:00:00	0	0	0
2019-04-02 05:00:00	0	0	0
2019-04-02 06:00:00	0	0	0
2019-04-02 07:00:00	0	0	0
2019-04-02 08:00:00	0	0	0
2019-04-02 09:00:00	0	0	0
2019-04-02 10:00:00	0	0	0
2019-04-02 11:00:00	0	0	0
2019-04-02 12:00:00	0	0	0
2019-04-02 13:00:00	0	0	0
2019-04-02 14:00:00	0	0	0
2019-04-02 15:00:00	0	0	0
2019-04-02 16:00:00	0	0	0
2019-04-02 17:00:00	0	0	0
2019-04-02 18:00:00	0	0	0
2019-04-02 19:00:00	0	0	0
2019-04-02 20:00:00	0	0	0
2019-04-02 21:00:00	0	0	0
2019-04-02 22:00:00	0	0	0
2019-04-02 23:00:00	0	0	0
2019-04-03 00:00:00	0	0	0
2019-04-03 01:00:00	0	0	0
2019-04-03 02:00:00	0	0	0
2019-04-03 03:00:00	0	0	0
2019-04-03 04:00:00	0	0	0
2019-04-03 05:00:00	0	0	0
2019-04-03 06:00:00	0	0	0
2019-04-03 07:00:00	0	0	0
2019-04-03 08:00:00	0	0	0
2019-04-03 09:00:00	0	0	0
2019-04-03 10:00:00	0	0	0
2019-04-03 11:00:00	0	0	0
2019-04-03 12:00:00	0	0	0
2019-04-03 13:00:00	0	0	0
2019-04-03 14:00:00	0	0	0
2019-04-03 15:00:00	0	0	0
2019-04-03 16:00:00	0	0	0
2019-04-03 17:00:00	0	0	0
2019-04-03 18:00:00	0	0	0
2019-04-03 19:00:00	0	0	0
2019-04-03 20:00:00	0	0	0
2019-04-03 21:00:00	0	0	0
2019-04-03 22:00:00	0	0	0
2019-04-03 23:00:00	0	0	0
2019-04-04 00:00:00	0	0	0
2019-04-04 01:00:00	0	0	0
2019-04-04 02:00:00	0	0	0
2019-04-04 03:00:00	0	0	0
2019-04-04 04:00:00	0	0	0
2019-04-04 05:00:00	0	0	0
2019-04-04 06:00:00	0	0	0
2019-04-04 07:00:00	0	0	0
2019-04-04 08:00:00	0	0	0
2019-04-04 09:00:00	0	0	0
2019-04-04 10:00:00	0	0	0
2019-04-04 11:00:00	0	0	0
2019-04-04 12:00:00	0	0	0
2019-04-04 13:00:00	0	0	0
2019-04-04 14:00:00	0	0	0
2019-04-04 15:00:00	0	0	0
2019-04-04 16:00:00	0	0	0
2019-04-04 17:00:00	0	0	0
2019-04-04 18:00:00	0	0	0
2019-04-04 19:00:00	0	0	0
2019-04-04 20:00:00	0	0	0
2019-04-04 21:00:00	0	0	0
2019-04-04 22:00:00	0	0	0
2019-04-04 23:00:00	0	0	0
2019-04-05 00:00:00	0	0	0
2019-04-05 01:00:00	0	0	0
2019-04-05 02:00:00	0	0	0
2019-04-05 03:00:00	0	0	0
2019-04-05 04:00:00	0	0	0
2019-04-05 05:00:00	0	0	0
2019-04-05 06:00:00	0	0	0
2019-04-05 07:00:00	0	0	0
2019-04-05 08:00:00	0	0	0
2019-04-05 09:00:00	0	0	0
2019-04-05 10:00:00	0	0	0
2019-04-05 11:00:00	0	0	0
2019-04-05 12:00:00	0	0	0
2019-04-05 13:00:00	0	0	0
2019-04-05 14:00:00	0	0	0
2019-04-05 15:00:00	0	0	0
2019-04-05 16:00:00	0	0	0
2019-04-05 17:00:00	0	0	0
2019-04-05 18:00:00	0	0	0
2019-04-05 19:00:00	0	0	0
2019-04-05 20:00:00	0	0	0
2019-04-05 21:00:00	0	0	0
2019-04-05 22:00:00	0	0	0
2019-04-05 23:00:00	0	0	0
2019-04-06 00:00:00	0	0	0
2019-04-06 01:00:00	0	0	0
2019-04-06 02:00:00	0	0	0
2019-04-06 03:00:00	0	0	0
2019-04-06 04:00:00	0	0	0
2019-04-06 05:00:00	0	0	0
2019-04-06 06:00:00	0	0	0
2019-04-06 07:00:00	0	0	0
2019-04-06 08:00:00	0	0	0
2019-04-06 09:00:00	0	0	0
2019-04-06 10:00:00	0	0	0
2019-04-06 11:00:00	0	0	0
2019-04-06 12:00:00	0	0	0
2019-04-06 13:00:00	0	0	0
2019-04-06 14:00:00	0	0	0
2019-04-06 15:00:00	0	0	0
2019-04-06 16:00:00	0	0	0
2019-04-06 17:00:00	0	0	0
2019-04-06 18:00:00	0	0	0
2019-04-06 19:00:00	0	0	0
2019-04-06 20:00:00	0	0	0
2019-04-06 21:00:00	0	0	0
2019-04-06 22:00:00	0	0	0
2019-04-06 23:00:00	0	0	0
2019-04-07 00:00:00	0	0	0
2019-04-07 01:00:00	0	0	0
2019-04-07 02:00:00	0	0	0
2019-04-07 03:00:00	0	0	0
2019-04-07 04:00:00	0	0	0
2019-04-07 05:00:00	0	0	0
2019-04-07 06:00:00	0	0	0
2019-04-07 07:00:00	0	0	0
2019-04-07 08:00:00	0	0	0
2019-04-07 09:00:00	0	0	0
2019-04-07 10:00:00	0	0	0
2019-04-07 11:00:00	0	0	0
2019-04-07 12:00:00	0	0	0
2019-04-07 13:00:00	0	0	0
2019-04-07 14:00:00	0	0	0
2019-04-07 15:00:00	0	0	0
2019-04-07 16:00:00	0	0	0
2019-04-07 17:00:00	0	0	0
2019-04-07 18:00:00	0	0	0
2019-04-07 19:00:00	0	0	0
2019-04-07 20:00:00	0	0	0
2019-04-07 21:00:00	0	0	0
2019-04-07 22:00:00	0	0	0
2019-04-07 23:00:00	0	0	0
2019-04-08 00:00:00	0	0	0
2019-04-08 01:00:00	0	0	0
2019-04-08 02:00:00	0	0	0
2019-04-08 03:00:00	0	0	0
2019-04-08 04:00:00	0	0	0
2019-04-08 05:00:00	0	0	0
2019-04-08 06:00:00	0	0	0
2019-04-08 07:00:00	0	0	0
2019-04-08 08:00:00	0	0	0
2019-04-08 09:00:00	0	0	0
2019-04-08 10:00:00	0	0	0
2019-04-08 11:00:00	0	0	0
2019-04-08 12:00:00	0	0	0
2019-04-08 13:00:00	0	0	0
2019-04-08 14:00:00	0	0	0
2019-04-08 15:00:00	0	0	0
2019-04-08 16:00:00	0	0	0
2019-04-08 17:00:00	0	0	0
2019-04-08 18:00:00	0	0	0
2019-04-08 19:00:00	0	0	0
2019-04-08 20:00:00	0	0	0
2019-04-08 21:00:00	0	0	0
2019-04-08 22:00:00	0	0	0
2019-04-08 23:00:00	0	0	0
2019-04-09 00:00:00	0	0	0
2019-04-09 01:00:00	0	0	0
2019-04-09 02:00:00	0	0	0
2019-04-09 03:00:00	0	0	0
2019-04-09 04:00:00	0	0	0
2019-04-09 05:00:00	0	0	0
2019-04-09 06:00:00	0	0	0
2019-04-09 07:00:00	0	0	0
2019-04-09 08:00:00	0	0	0
2019-04-09 09:00:00	0	0	0
2019-04-09 10:00:00	0	0	0
2019-04-09 11:00:00	0	0	0
2019-04-09 12:00:00	0	0	0
2019-04-09 13:00:00	0	0	0
2019-04-09 14:00:00	0	0	0
2019-04-09 15:00:00	0	0	0
2019-04-09 16:00:00	0	0	0
2019-04-09 17:00:00	0	0	0
2019-04-09 18:00:00	0	0	0
2019-04-09 19:00:00	0	0	0
2019-04-09 20:00:00	0	0	0
2019-04-09 21:00:00	0	0	0
2019-04-09 22:00:00	0	0	0
2019-04-09 23:00:00	0	0	0
2019-04-10 00:00:00	0	0	0
2019-04-10 01:00:00	0	0	0
2019-04-10 02:00:00	0	0	0
2019-04-10 03:00:00	0	0	0
2019-04-10 04:00:00	0	0	0
2019-04-10 05:00:00	0	0	0
2019-04-10 06:00:00	0	0	0
2019-04-10 07:00:00	0	0	0
2019-04-10 08:00:00	0	0	0
2019-04-10 09:00:00	0	0	0
2019-04-10 10:00:00	0	0	0
2019-04-10 11:00:00	0	0	0
2019-04-10 12:00:00	0	0	0
2019-04-10 13:00:00	0	0	0
2019-04-10 14:00:00	0	0	0
2019-04-10 15:00:00	0	0	0
2019-04-10 16:00:00	0	0	0
2019-04-10 17:00:00	0	0	0
2019-04-10 18:00:00	0	0	0
2019-04-10 19:00:00	0	0	0
2019-04-10 20:00:00	0	0	0
2019-04-10 21:00:00	0	0	0
2019-04-10 22:00:00	0	0	0
2019-04-10 23:00:00	0	0	0
2019-04-11 00:00:00	0	0	0
2019-04-11 01:00:00	0	0	0
2019-04-11 02:00:00	0	0	0
2019-04-11 03:00:00	0	0	0
2019-04-11 04:00:00	0	0	0
2019-04-11 05:00:00	0	0	0
2019-04-11 06:00:00	0	0	0
2019-04-11 07:00:00	0	0	0
2019-04-11 08:00:00	0	0	0
2019-04-11 09:00:00	0	0	0
2019-04-11 10:00:00	0	0	0
2019-04-11 11:00:00	0	0	0
2019-04-11 12:00:00	0	0	0
2019-04-11 13:00:00	0	0	0
2019-04-11 14:00:00	0	0	0
2019-04-11 15:00:00	0	0	0
2019-04-11 16:00:00	0	0	0
2019-04-11 17:00:00	0	0	0
2019-04-11 18:00:00	0	0	0
2019-04-11 19:00:00	0	0	0
2019-04-11 20:00:00	0	0	0
2019-04-11 21:00:00	0	0	0
2019-04-11 22:00:00	0	0	0
2019-04-11 23:00:00	0	0	0
2019-04-12 00:00:00	0	0	0
2019-04-12 01:00:00	0	0	0
2019-04-12 02:00:00	0	0	0
2019-04-12 03:00:00	0	0	0
2019-04-12 04:00:00	0	0	0
2019-04-12 05:00:00	0	0	0
2019-04-12 06:00:00	0	0	0
2019-04-12 07:00:00	0	0	0
2019-04-12 08:00:00	0	0	0
2019-04-12 09:00:00	0	0	0
2019-04-12 10:00:00	0	0	0
2019-04-12 11:00:00	0	0	0
2019-04-12 12:00:00	0	0	0
2019-04-12 13:00:00	0	0	0
2019-04-12 14:00:00	0	0	0
2019-04-12 15:00:00	0	0	0
2019-04-12 16:00:00	0	0	0
2019-04-12 17:00:00	0	0	0
2019-04-12 18:00:00	0	0	0
2019-04-12 19:00:00	0	0	0
2019-04-12 20:00:00	0	0	0
2019-04-12 21:00:00	0	0	0
2019-04-12 22:00:00	0	0	0
2019-04-12 23:00:00	0	0	0
2019-04-13 00:00:00	0	0	0
2019-04-13 01:00:00	0	0	0
2019-04-13 02:00:00	0	0	0
2019-04-13 03:00:00	0	0	0
2019-04-13 04:00:00	0	0	0
2019-04-13 05:00:00	0	0	0
2019-04-13 06:00:00	0	0	0
2019-04-13 07:00:00	0	0	0
2019-04-13 08:00:00	0	0	0
2019-04-13 09:00:00	0	0	0
2019-04-13 10:00:00	0	0	0
2019-04-13 11:00:00	0	0	0
2019-04-13 12:00:00	0	0	0
2019-04-13 13:00:00	0	0	0
2019-04-13 14:00:00	0	0	0
2019-04-13 15:00:00	0	0	0
2019-04-13 16:00:00	0	0	0
2019-04-13 17:00:00	0	0	0
2019-04-13 18:00:00	0	0	0
2019-04-13 19:00:00	0	0	0
2019-04-13 20:00:00	0	0	0
2019-04-13 21:00:00	0	0	0
2019-04-13 22:00:00	0	0	0
2019-04-13 23:00:00	0	0	0
2019-04-14 00:00:00	0	0	0
2019-04-14 01:00:00	0	0	0
2019-04-14 02:00:00	0	0	0
2019-04-14 03:00:00	0	0	0
2019-04-14 04:00:00	0	0	0
2019-04-14 05:00:00	0	0	0
2019-04-14 06:00:00	0	0	0
2019-04-14 07:00:00	0	0	0
2019-04-14 08:00:00	0	0	0
2019-04-14 09:00:00	0	0	0
2019-04-14 10:00:00	0	0	0
2019-04-14 11:00:00	0	0	0
2019-04-14 12:00:00	0	0	0
2019-04-14 13:00:00	0	0	0
2019-04-14 14:00:00	0	0	0
2019-04-14 15:00:00	0	0	0
2019-04-14 16:00:00	0	0	0
2019-04-14 17:00:00	0	0	0
2019-04-14 18:00:00	0	0	0
2019-04-14 19:00:00	0	0	0
2019-04-14 20:00:00	0	0	0
2019-04-14 21:00:00	0	0	0
2019-04-14 22:00:00	0	0	0
2019-04-14 23:00:00	0	0	0
2019-04-15 00:00:00	0	0	0
2019-04-15 01:00:00	0	0	0
2019-04-15 02:00:00	0	0	0
2019-04-15 03:00:00	0	0	0
2019-04-15 04:00:00	0	0	0
2019-04-15 05:00:00	0	0	0
2019-04-15 06:00:00	0	0	0
2019-04-15 07:00:00	0	0	0
2019-04-15 08:00:00	0	0	0
2019-04-15 09:00:00	0	0	0
2019-04-15 10:00:00	0	0	0
2019-04-15 11:00:00	0	0	0
2019-04-15 12:00:00	0	0	0
2019-04-15 13:00:00	0	0	0
2019-04-15 14:00:00	0	0	0
2019-04-15 15:00:00	0	0	0
2019-04-15 16:00:00	0	0	0
2019-04-15 17:00:00	0	0	0
2019-04-15 18:00:00	0	0	0
2019-04-15 19:00:00	0	0	0
2019-04-15 20:00:00	0	0	0
2019-04-15 21:00:00	0	0	0
2019-04-15 22:00:00	0	0	0
2019-04-15 23:00:00	0	0	0
2019-04-16 00:00:00	0	0	0
2019-04-16 01:00:00	0	0	0
2019-04-16 02:00:00	0	0	0
2019-04-16 03:00:00	0	0	0
2019-04-16 04:00:00	0	0	0
2019-04-16 05:00:00	0	0	0
2019-04-16 06:00:00	0	0	0
2019-04-16 07:00:00	0	0	0
2019-04-16 08:00:00	0	0	0
2019-04-16 09:00:00	0	0	0
2019-04-16 10:00:00	0	0	0
2019-04-16 11:00:00	0	0	0
2019-04-16 12:00:00	0	0	0
2019-04-16 13:00:00	0	0	0
2019-04-16 14:00:00	0	0	0
2019-04-16 15:00:00	0	0	0
2019-04-16 16:00:00	0	0	0
2019-04-16 17:00:00	0	0	0
2019-04-16 18:00:00	0	0	0
2019-04-16 19:00:00	0	0	0
2019-04-16 20:00:00	0	0	0
2019-04-16 21:00:00	0	0	0
2019-04-16 22:00:00	0	0	0
2019-04-16 23:00:00	0	0	0
2019-04-17 00:00:00	0	0	0
2019-04-17 01:00:00	0	0	0
2019-04-17 02:00:00	0	0	0
2019-04-17 03:00:00	0	0	0
2019-04-17 04:00:00	0	0	0
2019-04-17 05:00:00	0	0	0
2019-04-17 06:00:00	0	0	0
2019-04-17 07:00:00	0	0	0
2019-04-17 08:00:00	0	0	0
2019-04-17 09:00:00	0	0	0
2019-04-17 10:00:00	0	0	0
2019-04-17 11:00:00	0	0	0
2019-04-17 12:00:00	0	0	0
2019-04-17 13:00:00	0	0	0
2019-04-17 14:00:00	0	0	0
2019-04-17 15:00:00	0	0	0
2019-04-17 16:00:00	0	0	0
2019-04-17 17:00:00	0	0	0
2019-04-17 18:00:00	0	0	0
2019-04-17 19:00:00	0	0	0
2019-04-17 20:00:00	0	0	0
2019-04-17 21:00:00	0	0	0
2019-04-17 22:00:00	0	0	0
2019-04-17 23:00:00	0	0	0
2019-04-18 00:00:00	0	0	0
2019-04-18 01:00:00	0	0	0
2019-04-18 02:00:00	0	0	0
2019-04-18 03:00:00	0	0	0
2019-04-18 04:00:00	0	0	0
2019-04-18 05:00:00	0	0	0
2019-04-18 06:00:00	0	0	0
2019-04-18 07:00:00	0	0	0
2019-04-18 08:00:00	0	0	0
2019-04-18 09:00:00	0	0	0
2019-04-18 10:00:00	0	0	0
2019-04-18 11:00:00	0	0	0
2019-04-18 12:00:00	0	0	0
2019-04-18 13:00:00	0	0	0
2019-04-18 14:00:00	0	0	0
2019-04-18 15:00:00	0	0	0
2019-04-18 16:00:00	0	0	0
2019-04-18 17:00:00	0	0	0
2019-04-18 18:00:00	0	0	0
2019-04-18 19:00:00	0	0	0
2019-04-18 20:00:00	0	0	0
2019-04-18 21:00:00	0	0	0
2019-04-18 22:00:00	0	0	0
2019-04-18 23:00:00	0	0	0
2019-04-19 00:00:00	0	0	0
2019-04-19 01:00:00	0	0	0
2019-04-19 02:00:00	0	0	0
2019-04-19 03:00:00	0	0	0
2019-04-19 04:00:00	0	0	0
2019-04-19 05:00:00	0	0	0
2019-04-19 06:00:00	0	0	0
2019-04-19 07:00:00	0	0	0
2019-04-19 08:00:00	0	0	0
2019-04-19 09:00:00	0	0	0
2019-04-19 10:00:00	0	0	0
2019-04-19 11:00:00	0	0	0
2019-04-19 12:00:00	0	0	0
2019-04-19 13:00:00	0	0	0
2019-04-19 14:00:00	0	0	0
2019-04-19 15:00:00	0	0	0
2019-04-19 16:00:00	0	0	0
2019-04-19 17:00:00	0	0	0
2019-04-19 18:00:00	0	0	0
2019-04-19 19:00:00	0	0	0
2019-04-19 20:00:00	0	0	0
2019-04-19 21:00:00	0	0	0
2019-04-19 22:00:00	0	0	0
2019-04-19 23:00:00	0	0	0
2019-04-20 00:00:00	0	0	0
2019-04-20 01:00:00	0	0	0
2019-04-20 02:00:00	0	0	0
2019-04-20 03:00:00	0	0	0
2019-04-20 04:00:00	0	0	0
2019-04-20 05:00:00	0	0	0
2019-04-20 06:00:00	0	0	0
2019-04-20 07:00:00	0	0	0
2019-04-20 08:00:00	0	0	0
2019-04-20 09:00:00	0	0	0
2019-04-20 10:00:00	0	0	0
2019-04-20 11:00:00	0	0	0
2019-04-20 12:00:00	0	0	0
2019-04-20 13:00:00	0	0	0
2019-04-20 14:00:00	0	0	0
2019-04-20 15:00:00	0	0	0
2019-04-20 16:00:00	0	0	0
2019-04-20 17:00:00	0	0	0
2019-04-20 18:00:00	0	0	0
2019-04-20 19:00:00	0	0	0
2019-04-20 20:00:00	0	0	0
2019-04-20 21:00:00	0	0	0
2019-04-20 22:00:00	0	0	0
2019-04-20 23:00:00	0	0	0
2019-04-21 00:00:00	0	0	0
2019-04-21 01:00:00	0	0	0
2019-04-21 02:00:00	0	0	0
2019-04-21 03:00:00	0	0	0
2019-04-21 04:00:00	0	0	0
2019-04-21 05:00:00	0	0	0
2019-04-21 06:00:00	0	0	0
2019-04-21 07:00:00	0	0	0
2019-04-21 08:00:00	0	0	0
2019-04-21 09:00:00	0	0	0
2019-04-21 10:00:00	0	0	0
2019-04-21 11:00:00	0	0	0
2019-04-21 12:00:00	0	0	0
2019-04-21 13:00:00	0	0	0
2019-04-21 14:00:00	0	0	0
2019-04-21 15:00:00	0	0	0
2019-04-21 16:00:00	0	0	0
2019-04-21 17:00:00	0	0	0
2019-04-21 18:00:00	0	0	0
2019-04-21 19:00:00	0	0	0
2019-04-21 20:00:00	0	0	0
2019-04-21 21:00:00	0	0	0
2019-04-21 22:00:00	0	0	0
2019-04-21 23:00:00	0	0	0
2019-04-22 00:00:00	0	0	0
2019-04-22 01:00:00	0	0	0
2019-04-22 02:00:00	0	0	0
2019-04-22 03:00:00	0	0	0
2019-04-22 04:00:00	0	0	0
2019-04-22 05:00:00	0	0	0
2019-04-22 06:00:00	0	0	0
2019-04-22 07:00:00	0	0	0
2019-04-22 08:00:00	0	0	0
2019-04-22 09:00:00	0	0	0
2019-04-22 10:00:00	0	0	0
2019-04-22 11:00:00	0	0	0
2019-04-22 12:00:00	0	0	0
2019-04-22 13:00:00	0	0	0
2019-04-22 14:00:00	0	0	0
2019-04-22 15:00:00	0	0	0
2019-04-22 16:00:00	0	0	0
2019-04-22 17:00:00	0	0	0
2019-04-22 18:00:00	0	0	0
2019-04-22 19:00:00	0	0	0
2019-04-22 20:00:00	0	0	0
2019-04-22 21:00:00	0	0	0
2019-04-22 22:00:00	0	0	0
2019-04-22 23:00:00	0	0	0
2019-04-23 00:00:00	0	0	0
2019-04-23 01:00:00	0	0	0
2019-04-23 02:00:00	0	0	0
2019-04-23 03:00:00	0	0	0
2019-04-23 04:00:00	0	0	0
2019-04-23 05:00:00	0	0	0
2019-04-23 06:00:00	0	0	0
2019-04-23 07:00:00	0	0	0
2019-04-23 08:00:00	0	0	0
2019-04-23 09:00:00	0	0	0
2019-04-23 10:00:00	0	0	0
2019-04-23 11:00:00	0	0	0
2019-04-23 12:00:00	0	0	0
2019-04-23 13:00:00	0	0	0
2019-04-23 14:00:00	0	0	0
2019-04-23 15:00:00	0	0	0
2019-04-23 16:00:00	0	0	0
2019-04-23 17:00:00	0	0	0
2019-04-23 18:00:00	0	0	0
2019-04-23 19:00:00	0	0	0
2019-04-23 20:00:00	0	0	0
2019-04-23 21:00:00	0	0	0
2019-04-23 22:00:00	0	0	0
2019-04-23 23:00:00	0	0	0
2019-04-24 00:00:00	0	0	0
2019-04-24 01:00:00	0	0	0
2019-04-24 02:00:00	0	0	0
2019-04-24 03:00:00	0	0	0
2019-04-24 04:00:00	0	0	0
2019-04-24 05:00:00	0	0	0
2019-04-24 06:00:00	0	0	0
2019-04-24 07:00:00	0	0	0
2019-04-24 08:00:00	0	0	0
2019-04-24 09:00:00	0	0	0
2019-04-24 10:00:00	0	0	0
2019-04-24 11:00:00	0	0	0
2019-04-24 12:00:00	0	0	0
2019-04-24 13:00:00	0	0	0
2019-04-24 14:00:00	0	0	0
2019-04-24 15:00:00	0	0	0
2019-04-24 16:00:00	0	0	0
2019-04-24 17:00:00	0	0	0
2019-04-24 18:00:00	0	0	0
2019-04-24 19:00:00	0	0	0
2019-04-24 20:00:00	0	0	0
2019-04-24 21:00:00	0	0	0
2019-04-24 22:00:00	0	0	0
2019-04-24 23:00:00	0	0	0
2019-04-25 00:00:00	0	0	0
2019-04-25 01:00:00	0	0	0
2019-04-25 02:00:00	0	0	0
2019-04-25 03:00:00	0	0	0
2019-04-25 04:00:00	0	0	0
2019-04-25 05:00:00	0	0	0
2019-04-25 06:00:00	0	0	0
2019-04-25 07:00:00	0	0	0
2019-04-25 08:00:00	0	0	0
2019-04-25 09:00:00	0	0	0
2019-04-25 10:00:00	0	0	0
2019-04-25 11:00:00	0	0	0
2019-04-25 12:00:00	0	0	0
2019-04-25 13:00:00	0	0	0
2019-04-25 14:00:00	0	0	0
2019-04-25 15:00:00	0	0	0
2019-04-25 16:00:00	0	0	0
2019-04-25 17:00:00	0	0	0
2019-04-25 18:00:00	0	0	0
2019-04-25 19:00:00	0	0	0
2019-04-25 20:00:00	0	0	0
2019-04-25 21:00:00	0	0	0
2019-04-25 22:00:00	0	0	0
2019-04-25 23:00:00	0	0	0
2019-04-26 00:00:00	0	0	0
2019-04-26 01:00:00	0	0	0
2019-04-26 02:00:00	0	0	0
2019-04-26 03:00:00	0	0	0
2019-04-26 04:00:00	0	0	0
2019-04-26 05:00:00	0	0	0
2019-04-26 06:00:00	0	0	0
2019-04-26 07:00:00	0	0	0
2019-04-26 08:00:00	0	0	0
2019-04-26 09:00:00	0	0	0
2019-04-26 10:00:00	0	0	0
2019-04-26 11:00:00	0	0	0
2019-04-26 12:00:00	0	0	0
2019-04-26 13:00:00	0	0	0
2019-04-26 14:00:00	0	0	0
2019-04-26 15:00:00	0	0	0
2019-04-26 16:00:00	0	0	0
2019-04-26 17:00:00	0	0	0
2019-04-26 18:00:00	0	0	0
2019-04-26 19:00:00	0	0	0
2019-04-26 20:00:00	0	0	0
2019-04-26 21:00:00	0	0	0
2019-04-26 22:00:00	0	0	0
2019-04-26 23:00:00	0	0	0
2019-04-27 00:00:00	0	0	0
2019-04-27 01:00:00	0	0	0
2019-04-27 02:00:00	0	0	0
2019-04-27 03:00:00	0	0	0
2019-04-27 04:00:00	0	0	0
2019-04-27 05:00:00	0	0	0
2019-04-27 06:00:00	0	0	0
2019-04-27 07:00:00	0	0	0
2019-04-27 08:00:00	0	0	0
2019-04-27 09:00:00	0	0	0
2019-04-27 10:00:00	0	0	0
2019-04-27 11:00:00	0	0	0
2019-04-27 12:00:00	0	0	0
2019-04-27 13:00:00	0	0	0
2019-04-27 14:00:00	0	0	0
2019-04-27 15:00:00	0	0	0
2019-04-27 16:00:00	0	0	0
2019-04-27 17:00:00	0	0	0
2019-04-27 18:00:00	0	0	0
2019-04-27 19:00:00	0	0	0
2019-04-27 20:00:00	0	0	0
2019-04-27 21:00:00	0	0	0
2019-04-27 22:00:00	0	0	0
2019-04-27 23:00:00	0	0	0
2019-04-28 00:00:00	0	0	0
2019-04-28 01:00:00	0	0	0
2019-04-28 02:00:00	0	0	0
2019-04-28 03:00:00	0	0	0
2019-04-28 04:00:00	0	0	0
2019-04-28 05:00:00	0	0	0
2019-04-28 06:00:00	0	0	0
2019-04-28 07:00:00	0	0	0
2019-04-28 08:00:00	0	0	0
2019-04-28 09:00:00	0	0	0
2019-04-28 10:00:00	0	0	0
2019-04-28 11:00:00	0	0	0
2019-04-28 12:00:00	0	0	0
2019-04-28 13:00:00	0	0	0
2019-04-28 14:00:00	0	0	0
2019-04-28 15:00:00	0	0	0
2019-04-28 16:00:00	0	0	0
2019-04-28 17:00:00	0	0	0
2019-04-28 18:00:00	0	0	0
2019-04-28 19:00:00	0	0	0
2019-04-28 20:00:00	0	0	0
2019-04-28 21:00:00	0	0	0
2019-04-28 22:00:00	0	0	0
2019-04-28 23:00:00	0	0	0
2019-04-29 00:00:00	0	0	0
2019-04-29 01:00:00	0	0	0
2019-04-29 02:00:00	0	0	0
2019-04-29 03:00:00	0	0	0
2019-04-29 04:00:00	0	0	0
2019-04-29 05:00:00	0	0	0
2019-04-29 06:00:00	0	0	0
2019-04-29 07:00:00	0	0	0
2019-04-29 08:00:00	0	0	0
2019-04-29 09:00:00	0	0	0
2019-04-29 10:00:00	0	0	0
2019-04-29 11:00:00	0	0	0
2019-04-29 12:00:00	0	0	0
2019-04-29 13:00:00	0	0	0
2019-04-29 14:00:00	0	0	0
2019-04-29 15:00:00	0	0	0
2019-04-29 16:00:00	0	0	0
2019-04-29 17:00:00	0	0	0
2019-04-29 18:00:00	0	0	0
2019-04-29 19:00:00	0	0	0
2019-04-29 20:00:00	0	0	0
2019-04-29 21:00:00	0	0	0
2019-04-29 22:00:00	0	0	0
2019-04-29 23:00:00	0	0	0
2019-04-30 00:00:00	0	0	0
2019-04-30 01:00:00	0	0	0
2019-04-30 02:00:00	0	0	0
2019-04-30 03:00:00	0	0	0
2019-04-30 04:00:00	0	0	0
2019-04-30 05:00:00	0	0	0
2019-04-30 06:00:00	0	0	0
2019-04-30 07:00:00	0	0	0
2019-04-30 08:00:00	0	0	0
2019-04-30 09:00:00	0	0	0
2019-04-30 10:00:00	0	0	0
2019-04-30 11:00:00	0	0	0
2019-04-30 12:00:00	0	0	0
2019-04-30 13:00:00	0	0	0
2019-04-30 14:00:00	0	0	0
2019-04-30 15:00:00	0	0	0
2019-04-30 16:00:00	0	0	0
2019-04-30 17:00:00	0	0	0
2019-04-30 18:00:00	0	0	0
2019-04-30 19:00:00	0	0	0
2019-04-30 20:00:00	0	0	0
2019-04-30 21:00:00	0	0	0
2019-04-30 22:00:00	0	0	0
2019-04-30 23:00:00	0	0	0
2019-05-01 00:00:00	0	0	0

## Sheet: PM 01070 04
Data/Hora	Intensidade(carros/hora)	Ocupacao(%)	Carga(%)
2019-04-01 00:00:00	0	0	0
2019-04-01 01:00:00	0	0	0
2019-04-01 02:00:00	0	0	0
2019-04-01 03:00:00	0	0	0
2019-04-01 04:00:00	0	0	0
2019-04-01 05:00:00	0	0	0
2019-04-01 06:00:00	0	0	0
2019-04-01 07:00:00	0	0	0
2019-04-01 08:00:00	0	0	0
2019-04-01 09:00:00	0	0	0
2019-04-01 10:00:00	0	0	0
2019-04-01 11:00:00	0	0	0
2019-04-01 12:00:00	0	0	0
2019-04-01 13:00:00	0	0	0
2019-04-01 14:00:00	0	0	0
2019-04-01 15:00:00	0	0	0
2019-04-01 16:00:00	0	0	0
2019-04-01 17:00:00	0	0	0
2019-04-01 18:00:00	0	0	0
2019-04-01 19:00:00	0	0	0
2019-04-01 20:00:00	0	0	0
2019-04-01 21:00:00	0	0	0
2019-04-01 22:00:00	0	0	0
2019-04-01 23:00:00	0	0	0
2019-04-02 00:00:00	0	0	0
2019-04-02 01:00:00	0	0	0
2019-04-02 02:00:00	0	0	0
2019-04-02 03:00:00	0	0	0
2019-04-02 04:00:00	0	0	0
2019-04-02 05:00:00	0	0	0
2019-04-02 06:00:00	0	0	0
2019-04-02 07:00:00	0	0	0
2019-04-02 08:00:00	0	0	0
2019-04-02 09:00:00	0	0	0
2019-04-02 10:00:00	0	0	0
2019-04-02 11:00:00	0	0	0
2019-04-02 12:00:00	0	0	0
2019-04-02 13:00:00	0	0	0
2019-04-02 14:00:00	0	0	0
2019-04-02 15:00:00	0	0	0
2019-04-02 16:00:00	0	0	0
2019-04-02 17:00:00	0	0	0
2019-04-02 18:00:00	0	0	0
2019-04-02 19:00:00	0	0	0
2019-04-02 20:00:00	0	0	0
2019-04-02 21:00:00	0	0	0
2019-04-02 22:00:00	0	0	0
2019-04-02 23:00:00	0	0	0
2019-04-03 00:00:00	0	0	0
2019-04-03 01:00:00	0	0	0
2019-04-03 02:00:00	0	0	0
2019-04-03 03:00:00	0	0	0
2019-04-03 04:00:00	0	0	0
2019-04-03 05:00:00	0	0	0
2019-04-03 06:00:00	0	0	0
2019-04-03 07:00:00	0	0	0
2019-04-03 08:00:00	0	0	0
2019-04-03 09:00:00	0	0	0
2019-04-03 10:00:00	0	0	0
2019-04-03 11:00:00	0	0	0
2019-04-03 12:00:00	0	0	0
2019-04-03 13:00:00	0	0	0
2019-04-03 14:00:00	0	0	0
2019-04-03 15:00:00	0	0	0
2019-04-03 16:00:00	0	0	0
2019-04-03 17:00:00	0	0	0
2019-04-03 18:00:00	0	0	0
2019-04-03 19:00:00	0	0	0
2019-04-03 20:00:00	0	0	0
2019-04-03 21:00:00	0	0	0
2019-04-03 22:00:00	0	0	0
2019-04-03 23:00:00	0	0	0
2019-04-04 00:00:00	0	0	0
2019-04-04 01:00:00	0	0	0
2019-04-04 02:00:00	0	0	0
2019-04-04 03:00:00	0	0	0
2019-04-04 04:00:00	0	0	0
2019-04-04 05:00:00	0	0	0
2019-04-04 06:00:00	0	0	0
2019-04-04 07:00:00	0	0	0
2019-04-04 08:00:00	0	0	0
2019-04-04 09:00:00	0	0	0
2019-04-04 10:00:00	0	0	0
2019-04-04 11:00:00	0	0	0
2019-04-04 12:00:00	0	0	0
2019-04-04 13:00:00	0	0	0
2019-04-04 14:00:00	0	0	0
2019-04-04 15:00:00	0	0	0
2019-04-04 16:00:00	0	0	0
2019-04-04 17:00:00	0	0	0
2019-04-04 18:00:00	0	0	0
2019-04-04 19:00:00	0	0	0
2019-04-04 20:00:00	0	0	0
2019-04-04 21:00:00	0	0	0
2019-04-04 22:00:00	0	0	0
2019-04-04 23:00:00	0	0	0
2019-04-05 00:00:00	0	0	0
2019-04-05 01:00:00	0	0	0
2019-04-05 02:00:00	0	0	0
2019-04-05 03:00:00	0	0	0
2019-04-05 04:00:00	0	0	0
2019-04-05 05:00:00	0	0	0
2019-04-05 06:00:00	0	0	0
2019-04-05 07:00:00	0	0	0
2019-04-05 08:00:00	0	0	0
2019-04-05 09:00:00	0	0	0
2019-04-05 10:00:00	0	0	0
2019-04-05 11:00:00	0	0	0
2019-04-05 12:00:00	0	0	0
2019-04-05 13:00:00	0	0	0
2019-04-05 14:00:00	0	0	0
2019-04-05 15:00:00	0	0	0
2019-04-05 16:00:00	0	0	0
2019-04-05 17:00:00	0	0	0
2019-04-05 18:00:00	0	0	0
2019-04-05 19:00:00	0	0	0
2019-04-05 20:00:00	0	0	0
2019-04-05 21:00:00	0	0	0
2019-04-05 22:00:00	0	0	0
2019-04-05 23:00:00	0	0	0
2019-04-06 00:00:00	0	0	0
2019-04-06 01:00:00	0	0	0
2019-04-06 02:00:00	0	0	0
2019-04-06 03:00:00	0	0	0
2019-04-06 04:00:00	0	0	0
2019-04-06 05:00:00	0	0	0
2019-04-06 06:00:00	0	0	0
2019-04-06 07:00:00	0	0	0
2019-04-06 08:00:00	0	0	0
2019-04-06 09:00:00	0	0	0
2019-04-06 10:00:00	0	0	0
2019-04-06 11:00:00	0	0	0
2019-04-06 12:00:00	0	0	0
2019-04-06 13:00:00	0	0	0
2019-04-06 14:00:00	0	0	0
2019-04-06 15:00:00	0	0	0
2019-04-06 16:00:00	0	0	0
2019-04-06 17:00:00	0	0	0
2019-04-06 18:00:00	0	0	0
2019-04-06 19:00:00	0	0	0
2019-04-06 20:00:00	0	0	0
2019-04-06 21:00:00	0	0	0
2019-04-06 22:00:00	0	0	0
2019-04-06 23:00:00	0	0	0
2019-04-07 00:00:00	0	0	0
2019-04-07 01:00:00	0	0	0
2019-04-07 02:00:00	0	0	0
2019-04-07 03:00:00	0	0	0
2019-04-07 04:00:00	0	0	0
2019-04-07 05:00:00	0	0	0
2019-04-07 06:00:00	0	0	0
2019-04-07 07:00:00	0	0	0
2019-04-07 08:00:00	0	0	0
2019-04-07 09:00:00	0	0	0
2019-04-07 10:00:00	0	0	0
2019-04-07 11:00:00	0	0	0
2019-04-07 12:00:00	0	0	0
2019-04-07 13:00:00	0	0	0
2019-04-07 14:00:00	0	0	0
2019-04-07 15:00:00	0	0	0
2019-04-07 16:00:00	0	0	0
2019-04-07 17:00:00	0	0	0
2019-04-07 18:00:00	0	0	0
2019-04-07 19:00:00	0	0	0
2019-04-07 20:00:00	0	0	0
2019-04-07 21:00:00	0	0	0
2019-04-07 22:00:00	0	0	0
2019-04-07 23:00:00	0	0	0
2019-04-08 00:00:00	0	0	0
2019-04-08 01:00:00	0	0	0
2019-04-08 02:00:00	0	0	0
2019-04-08 03:00:00	0	0	0
2019-04-08 04:00:00	0	0	0
2019-04-08 05:00:00	0	0	0
2019-04-08 06:00:00	0	0	0
2019-04-08 07:00:00	0	0	0
2019-04-08 08:00:00	0	0	0
2019-04-08 09:00:00	0	0	0
2019-04-08 10:00:00	0	0	0
2019-04-08 11:00:00	0	0	0
2019-04-08 12:00:00	0	0	0
2019-04-08 13:00:00	0	0	0
2019-04-08 14:00:00	0	0	0
2019-04-08 15:00:00	0	0	0
2019-04-08 16:00:00	0	0	0
2019-04-08 17:00:00	0	0	0
2019-04-08 18:00:00	0	0	0
2019-04-08 19:00:00	0	0	0
2019-04-08 20:00:00	0	0	0
2019-04-08 21:00:00	0	0	0
2019-04-08 22:00:00	0	0	0
2019-04-08 23:00:00	0	0	0
2019-04-09 00:00:00	0	0	0
2019-04-09 01:00:00	0	0	0
2019-04-09 02:00:00	0	0	0
2019-04-09 03:00:00	0	0	0
2019-04-09 04:00:00	0	0	0
2019-04-09 05:00:00	0	0	0
2019-04-09 06:00:00	0	0	0
2019-04-09 07:00:00	0	0	0
2019-04-09 08:00:00	0	0	0
2019-04-09 09:00:00	0	0	0
2019-04-09 10:00:00	0	0	0
2019-04-09 11:00:00	0	0	0
2019-04-09 12:00:00	0	0	0
2019-04-09 13:00:00	0	0	0
2019-04-09 14:00:00	0	0	0
2019-04-09 15:00:00	0	0	0
2019-04-09 16:00:00	0	0	0
2019-04-09 17:00:00	0	0	0
2019-04-09 18:00:00	0	0	0
2019-04-09 19:00:00	0	0	0
2019-04-09 20:00:00	0	0	0
2019-04-09 21:00:00	0	0	0
2019-04-09 22:00:00	0	0	0
2019-04-09 23:00:00	0	0	0
2019-04-10 00:00:00	0	0	0
2019-04-10 01:00:00	0	0	0
2019-04-10 02:00:00	0	0	0
2019-04-10 03:00:00	0	0	0
2019-04-10 04:00:00	0	0	0
2019-04-10 05:00:00	0	0	0
2019-04-10 06:00:00	0	0	0
2019-04-10 07:00:00	0	0	0
2019-04-10 08:00:00	0	0	0
2019-04-10 09:00:00	0	0	0
2019-04-10 10:00:00	0	0	0
2019-04-10 11:00:00	0	0	0
2019-04-10 12:00:00	0	0	0
2019-04-10 13:00:00	0	0	0
2019-04-10 14:00:00	0	0	0
2019-04-10 15:00:00	0	0	0
2019-04-10 16:00:00	0	0	0
2019-04-10 17:00:00	0	0	0
2019-04-10 18:00:00	0	0	0
2019-04-10 19:00:00	0	0	0
2019-04-10 20:00:00	0	0	0
2019-04-10 21:00:00	0	0	0
2019-04-10 22:00:00	0	0	0
2019-04-10 23:00:00	0	0	0
2019-04-11 00:00:00	0	0	0
2019-04-11 01:00:00	0	0	0
2019-04-11 02:00:00	0	0	0
2019-04-11 03:00:00	0	0	0
2019-04-11 04:00:00	0	0	0
2019-04-11 05:00:00	0	0	0
2019-04-11 06:00:00	0	0	0
2019-04-11 07:00:00	0	0	0
2019-04-11 08:00:00	0	0	0
2019-04-11 09:00:00	0	0	0
2019-04-11 10:00:00	0	0	0
2019-04-11 11:00:00	0	0	0
2019-04-11 12:00:00	0	0	0
2019-04-11 13:00:00	0	0	0
2019-04-11 14:00:00	0	0	0
2019-04-11 15:00:00	0	0	0
2019-04-11 16:00:00	0	0	0
2019-04-11 17:00:00	0	0	0
2019-04-11 18:00:00	0	0	0
2019-04-11 19:00:00	0	0	0
2019-04-11 20:00:00	0	0	0
2019-04-11 21:00:00	0	0	0
2019-04-11 22:00:00	0	0	0
2019-04-11 23:00:00	0	0	0
2019-04-12 00:00:00	0	0	0
2019-04-12 01:00:00	0	0	0
2019-04-12 02:00:00	0	0	0
2019-04-12 03:00:00	0	0	0
2019-04-12 04:00:00	0	0	0
2019-04-12 05:00:00	0	0	0
2019-04-12 06:00:00	0	0	0
2019-04-12 07:00:00	0	0	0
2019-04-12 08:00:00	0	0	0
2019-04-12 09:00:00	0	0	0
2019-04-12 10:00:00	0	0	0
2019-04-12 11:00:00	0	0	0
2019-04-12 12:00:00	0	0	0
2019-04-12 13:00:00	0	0	0
2019-04-12 14:00:00	0	0	0
2019-04-12 15:00:00	0	0	0
2019-04-12 16:00:00	0	0	0
2019-04-12 17:00:00	0	0	0
2019-04-12 18:00:00	0	0	0
2019-04-12 19:00:00	0	0	0
2019-04-12 20:00:00	0	0	0
2019-04-12 21:00:00	0	0	0
2019-04-12 22:00:00	0	0	0
2019-04-12 23:00:00	0	0	0
2019-04-13 00:00:00	0	0	0
2019-04-13 01:00:00	0	0	0
2019-04-13 02:00:00	0	0	0
2019-04-13 03:00:00	0	0	0
2019-04-13 04:00:00	0	0	0
2019-04-13 05:00:00	0	0	0
2019-04-13 06:00:00	0	0	0
2019-04-13 07:00:00	0	0	0
2019-04-13 08:00:00	0	0	0
2019-04-13 09:00:00	0	0	0
2019-04-13 10:00:00	0	0	0
2019-04-13 11:00:00	0	0	0
2019-04-13 12:00:00	0	0	0
2019-04-13 13:00:00	0	0	0
2019-04-13 14:00:00	0	0	0
2019-04-13 15:00:00	0	0	0
2019-04-13 16:00:00	0	0	0
2019-04-13 17:00:00	0	0	0
2019-04-13 18:00:00	0	0	0
2019-04-13 19:00:00	0	0	0
2019-04-13 20:00:00	0	0	0
2019-04-13 21:00:00	0	0	0
2019-04-13 22:00:00	0	0	0
2019-04-13 23:00:00	0	0	0
2019-04-14 00:00:00	0	0	0
2019-04-14 01:00:00	0	0	0
2019-04-14 02:00:00	0	0	0
2019-04-14 03:00:00	0	0	0
2019-04-14 04:00:00	0	0	0
2019-04-14 05:00:00	0	0	0
2019-04-14 06:00:00	0	0	0
2019-04-14 07:00:00	0	0	0
2019-04-14 08:00:00	0	0	0
2019-04-14 09:00:00	0	0	0
2019-04-14 10:00:00	0	0	0
2019-04-14 11:00:00	0	0	0
2019-04-14 12:00:00	0	0	0
2019-04-14 13:00:00	0	0	0
2019-04-14 14:00:00	0	0	0
2019-04-14 15:00:00	0	0	0
2019-04-14 16:00:00	0	0	0
2019-04-14 17:00:00	0	0	0
2019-04-14 18:00:00	0	0	0
2019-04-14 19:00:00	0	0	0
2019-04-14 20:00:00	0	0	0
2019-04-14 21:00:00	0	0	0
2019-04-14 22:00:00	0	0	0
2019-04-14 23:00:00	0	0	0
2019-04-15 00:00:00	0	0	0
2019-04-15 01:00:00	0	0	0
2019-04-15 02:00:00	0	0	0
2019-04-15 03:00:00	0	0	0
2019-04-15 04:00:00	0	0	0
2019-04-15 05:00:00	0	0	0
2019-04-15 06:00:00	0	0	0
2019-04-15 07:00:00	0	0	0
2019-04-15 08:00:00	0	0	0
2019-04-15 09:00:00	0	0	0
2019-04-15 10:00:00	0	0	0
2019-04-15 11:00:00	0	0	0
2019-04-15 12:00:00	0	0	0
2019-04-15 13:00:00	0	0	0
2019-04-15 14:00:00	0	0	0
2019-04-15 15:00:00	0	0	0
2019-04-15 16:00:00	0	0	0
2019-04-15 17:00:00	0	0	0
2019-04-15 18:00:00	0	0	0
2019-04-15 19:00:00	0	0	0
2019-04-15 20:00:00	0	0	0
2019-04-15 21:00:00	0	0	0
2019-04-15 22:00:00	0	0	0
2019-04-15 23:00:00	0	0	0
2019-04-16 00:00:00	0	0	0
2019-04-16 01:00:00	0	0	0
2019-04-16 02:00:00	0	0	0
2019-04-16 03:00:00	0	0	0
2019-04-16 04:00:00	0	0	0
2019-04-16 05:00:00	0	0	0
2019-04-16 06:00:00	0	0	0
2019-04-16 07:00:00	0	0	0
2019-04-16 08:00:00	0	0	0
2019-04-16 09:00:00	0	0	0
2019-04-16 10:00:00	0	0	0
2019-04-16 11:00:00	0	0	0
2019-04-16 12:00:00	0	0	0
2019-04-16 13:00:00	0	0	0
2019-04-16 14:00:00	0	0	0
2019-04-16 15:00:00	0	0	0
2019-04-16 16:00:00	0	0	0
2019-04-16 17:00:00	0	0	0
2019-04-16 18:00:00	0	0	0
2019-04-16 19:00:00	0	0	0
2019-04-16 20:00:00	0	0	0
2019-04-16 21:00:00	0	0	0
2019-04-16 22:00:00	0	0	0
2019-04-16 23:00:00	0	0	0
2019-04-17 00:00:00	0	0	0
2019-04-17 01:00:00	0	0	0
2019-04-17 02:00:00	0	0	0
2019-04-17 03:00:00	0	0	0
2019-04-17 04:00:00	0	0	0
2019-04-17 05:00:00	0	0	0
2019-04-17 06:00:00	0	0	0
2019-04-17 07:00:00	0	0	0
2019-04-17 08:00:00	0	0	0
2019-04-17 09:00:00	0	0	0
2019-04-17 10:00:00	0	0	0
2019-04-17 11:00:00	0	0	0
2019-04-17 12:00:00	0	0	0
2019-04-17 13:00:00	0	0	0
2019-04-17 14:00:00	0	0	0
2019-04-17 15:00:00	0	0	0
2019-04-17 16:00:00	0	0	0
2019-04-17 17:00:00	0	0	0
2019-04-17 18:00:00	0	0	0
2019-04-17 19:00:00	0	0	0
2019-04-17 20:00:00	0	0	0
2019-04-17 21:00:00	0	0	0
2019-04-17 22:00:00	0	0	0
2019-04-17 23:00:00	0	0	0
2019-04-18 00:00:00	0	0	0
2019-04-18 01:00:00	0	0	0
2019-04-18 02:00:00	0	0	0
2019-04-18 03:00:00	0	0	0
2019-04-18 04:00:00	0	0	0
2019-04-18 05:00:00	0	0	0
2019-04-18 06:00:00	0	0	0
2019-04-18 07:00:00	0	0	0
2019-04-18 08:00:00	0	0	0
2019-04-18 09:00:00	0	0	0
2019-04-18 10:00:00	0	0	0
2019-04-18 11:00:00	0	0	0
2019-04-18 12:00:00	0	0	0
2019-04-18 13:00:00	0	0	0
2019-04-18 14:00:00	0	0	0
2019-04-18 15:00:00	0	0	0
2019-04-18 16:00:00	0	0	0
2019-04-18 17:00:00	0	0	0
2019-04-18 18:00:00	0	0	0
2019-04-18 19:00:00	0	0	0
2019-04-18 20:00:00	0	0	0
2019-04-18 21:00:00	0	0	0
2019-04-18 22:00:00	0	0	0
2019-04-18 23:00:00	0	0	0
2019-04-19 00:00:00	0	0	0
2019-04-19 01:00:00	0	0	0
2019-04-19 02:00:00	0	0	0
2019-04-19 03:00:00	0	0	0
2019-04-19 04:00:00	0	0	0
2019-04-19 05:00:00	0	0	0
2019-04-19 06:00:00	0	0	0
2019-04-19 07:00:00	0	0	0
2019-04-19 08:00:00	0	0	0
2019-04-19 09:00:00	0	0	0
2019-04-19 10:00:00	0	0	0
2019-04-19 11:00:00	0	0	0
2019-04-19 12:00:00	0	0	0
2019-04-19 13:00:00	0	0	0
2019-04-19 14:00:00	0	0	0
2019-04-19 15:00:00	0	0	0
2019-04-19 16:00:00	0	0	0
2019-04-19 17:00:00	0	0	0
2019-04-19 18:00:00	0	0	0
2019-04-19 19:00:00	0	0	0
2019-04-19 20:00:00	0	0	0
2019-04-19 21:00:00	0	0	0
2019-04-19 22:00:00	0	0	0
2019-04-19 23:00:00	0	0	0
2019-04-20 00:00:00	0	0	0
2019-04-20 01:00:00	0	0	0
2019-04-20 02:00:00	0	0	0
2019-04-20 03:00:00	0	0	0
2019-04-20 04:00:00	0	0	0
2019-04-20 05:00:00	0	0	0
2019-04-20 06:00:00	0	0	0
2019-04-20 07:00:00	0	0	0
2019-04-20 08:00:00	0	0	0
2019-04-20 09:00:00	0	0	0
2019-04-20 10:00:00	0	0	0
2019-04-20 11:00:00	0	0	0
2019-04-20 12:00:00	0	0	0
2019-04-20 13:00:00	0	0	0
2019-04-20 14:00:00	0	0	0
2019-04-20 15:00:00	0	0	0
2019-04-20 16:00:00	0	0	0
2019-04-20 17:00:00	0	0	0
2019-04-20 18:00:00	0	0	0
2019-04-20 19:00:00	0	0	0
2019-04-20 20:00:00	0	0	0
2019-04-20 21:00:00	0	0	0
2019-04-20 22:00:00	0	0	0
2019-04-20 23:00:00	0	0	0
2019-04-21 00:00:00	0	0	0
2019-04-21 01:00:00	0	0	0
2019-04-21 02:00:00	0	0	0
2019-04-21 03:00:00	0	0	0
2019-04-21 04:00:00	0	0	0
2019-04-21 05:00:00	0	0	0
2019-04-21 06:00:00	0	0	0
2019-04-21 07:00:00	0	0	0
2019-04-21 08:00:00	0	0	0
2019-04-21 09:00:00	0	0	0
2019-04-21 10:00:00	0	0	0
2019-04-21 11:00:00	0	0	0
2019-04-21 12:00:00	0	0	0
2019-04-21 13:00:00	0	0	0
2019-04-21 14:00:00	0	0	0
2019-04-21 15:00:00	0	0	0
2019-04-21 16:00:00	0	0	0
2019-04-21 17:00:00	0	0	0
2019-04-21 18:00:00	0	0	0
2019-04-21 19:00:00	0	0	0
2019-04-21 20:00:00	0	0	0
2019-04-21 21:00:00	0	0	0
2019-04-21 22:00:00	0	0	0
2019-04-21 23:00:00	0	0	0
2019-04-22 00:00:00	0	0	0
2019-04-22 01:00:00	0	0	0
2019-04-22 02:00:00	0	0	0
2019-04-22 03:00:00	0	0	0
2019-04-22 04:00:00	0	0	0
2019-04-22 05:00:00	0	0	0
2019-04-22 06:00:00	0	0	0
2019-04-22 07:00:00	0	0	0
2019-04-22 08:00:00	0	0	0
2019-04-22 09:00:00	0	0	0
2019-04-22 10:00:00	0	0	0
2019-04-22 11:00:00	0	0	0
2019-04-22 12:00:00	0	0	0
2019-04-22 13:00:00	0	0	0
2019-04-22 14:00:00	0	0	0
2019-04-22 15:00:00	0	0	0
2019-04-22 16:00:00	0	0	0
2019-04-22 17:00:00	0	0	0
2019-04-22 18:00:00	0	0	0
2019-04-22 19:00:00	0	0	0
2019-04-22 20:00:00	0	0	0
2019-04-22 21:00:00	0	0	0
2019-04-22 22:00:00	0	0	0
2019-04-22 23:00:00	0	0	0
2019-04-23 00:00:00	0	0	0
2019-04-23 01:00:00	0	0	0
2019-04-23 02:00:00	0	0	0
2019-04-23 03:00:00	0	0	0
2019-04-23 04:00:00	0	0	0
2019-04-23 05:00:00	0	0	0
2019-04-23 06:00:00	0	0	0
2019-04-23 07:00:00	0	0	0
2019-04-23 08:00:00	0	0	0
2019-04-23 09:00:00	0	0	0
2019-04-23 10:00:00	0	0	0
2019-04-23 11:00:00	0	0	0
2019-04-23 12:00:00	0	0	0
2019-04-23 13:00:00	0	0	0
2019-04-23 14:00:00	0	0	0
2019-04-23 15:00:00	0	0	0
2019-04-23 16:00:00	0	0	0
2019-04-23 17:00:00	0	0	0
2019-04-23 18:00:00	0	0	0
2019-04-23 19:00:00	0	0	0
2019-04-23 20:00:00	0	0	0
2019-04-23 21:00:00	0	0	0
2019-04-23 22:00:00	0	0	0
2019-04-23 23:00:00	0	0	0
2019-04-24 00:00:00	0	0	0
2019-04-24 01:00:00	0	0	0
2019-04-24 02:00:00	0	0	0
2019-04-24 03:00:00	0	0	0
2019-04-24 04:00:00	0	0	0
2019-04-24 05:00:00	0	0	0
2019-04-24 06:00:00	0	0	0
2019-04-24 07:00:00	0	0	0
2019-04-24 08:00:00	0	0	0
2019-04-24 09:00:00	0	0	0
2019-04-24 10:00:00	0	0	0
2019-04-24 11:00:00	0	0	0
2019-04-24 12:00:00	0	0	0
2019-04-24 13:00:00	0	0	0
2019-04-24 14:00:00	0	0	0
2019-04-24 15:00:00	0	0	0
2019-04-24 16:00:00	0	0	0
2019-04-24 17:00:00	0	0	0
2019-04-24 18:00:00	0	0	0
2019-04-24 19:00:00	0	0	0
2019-04-24 20:00:00	0	0	0
2019-04-24 21:00:00	0	0	0
2019-04-24 22:00:00	0	0	0
2019-04-24 23:00:00	0	0	0
2019-04-25 00:00:00	0	0	0
2019-04-25 01:00:00	0	0	0
2019-04-25 02:00:00	0	0	0
2019-04-25 03:00:00	0	0	0
2019-04-25 04:00:00	0	0	0
2019-04-25 05:00:00	0	0	0
2019-04-25 06:00:00	0	0	0
2019-04-25 07:00:00	0	0	0
2019-04-25 08:00:00	0	0	0
2019-04-25 09:00:00	0	0	0
2019-04-25 10:00:00	0	0	0
2019-04-25 11:00:00	0	0	0
2019-04-25 12:00:00	0	0	0
2019-04-25 13:00:00	0	0	0
2019-04-25 14:00:00	0	0	0
2019-04-25 15:00:00	0	0	0
2019-04-25 16:00:00	0	0	0
2019-04-25 17:00:00	0	0	0
2019-04-25 18:00:00	0	0	0
2019-04-25 19:00:00	0	0	0
2019-04-25 20:00:00	0	0	0
2019-04-25 21:00:00	0	0	0
2019-04-25 22:00:00	0	0	0
2019-04-25 23:00:00	0	0	0
2019-04-26 00:00:00	0	0	0
2019-04-26 01:00:00	0	0	0
2019-04-26 02:00:00	0	0	0
2019-04-26 03:00:00	0	0	0
2019-04-26 04:00:00	0	0	0
2019-04-26 05:00:00	0	0	0
2019-04-26 06:00:00	0	0	0
2019-04-26 07:00:00	0	0	0
2019-04-26 08:00:00	0	0	0
2019-04-26 09:00:00	0	0	0
2019-04-26 10:00:00	0	0	0
2019-04-26 11:00:00	0	0	0
2019-04-26 12:00:00	0	0	0
2019-04-26 13:00:00	0	0	0
2019-04-26 14:00:00	0	0	0
2019-04-26 15:00:00	0	0	0
2019-04-26 16:00:00	0	0	0
2019-04-26 17:00:00	0	0	0
2019-04-26 18:00:00	0	0	0
2019-04-26 19:00:00	0	0	0
2019-04-26 20:00:00	0	0	0
2019-04-26 21:00:00	0	0	0
2019-04-26 22:00:00	0	0	0
2019-04-26 23:00:00	0	0	0
2019-04-27 00:00:00	0	0	0
2019-04-27 01:00:00	0	0	0
2019-04-27 02:00:00	0	0	0
2019-04-27 03:00:00	0	0	0
2019-04-27 04:00:00	0	0	0
2019-04-27 05:00:00	0	0	0
2019-04-27 06:00:00	0	0	0
2019-04-27 07:00:00	0	0	0
2019-04-27 08:00:00	0	0	0
2019-04-27 09:00:00	0	0	0
2019-04-27 10:00:00	0	0	0
2019-04-27 11:00:00	0	0	0
2019-04-27 12:00:00	0	0	0
2019-04-27 13:00:00	0	0	0
2019-04-27 14:00:00	0	0	0
2019-04-27 15:00:00	0	0	0
2019-04-27 16:00:00	0	0	0
2019-04-27 17:00:00	0	0	0
2019-04-27 18:00:00	0	0	0
2019-04-27 19:00:00	0	0	0
2019-04-27 20:00:00	0	0	0
2019-04-27 21:00:00	0	0	0
2019-04-27 22:00:00	0	0	0
2019-04-27 23:00:00	0	0	0
2019-04-28 00:00:00	0	0	0
2019-04-28 01:00:00	0	0	0
2019-04-28 02:00:00	0	0	0
2019-04-28 03:00:00	0	0	0
2019-04-28 04:00:00	0	0	0
2019-04-28 05:00:00	0	0	0
2019-04-28 06:00:00	0	0	0
2019-04-28 07:00:00	0	0	0
2019-04-28 08:00:00	0	0	0
2019-04-28 09:00:00	0	0	0
2019-04-28 10:00:00	0	0	0
2019-04-28 11:00:00	0	0	0
2019-04-28 12:00:00	0	0	0
2019-04-28 13:00:00	0	0	0
2019-04-28 14:00:00	0	0	0
2019-04-28 15:00:00	0	0	0
2019-04-28 16:00:00	0	0	0
2019-04-28 17:00:00	0	0	0
2019-04-28 18:00:00	0	0	0
2019-04-28 19:00:00	0	0	0
2019-04-28 20:00:00	0	0	0
2019-04-28 21:00:00	0	0	0
2019-04-28 22:00:00	0	0	0
2019-04-28 23:00:00	0	0	0
2019-04-29 00:00:00	0	0	0
2019-04-29 01:00:00	0	0	0
2019-04-29 02:00:00	0	0	0
2019-04-29 03:00:00	0	0	0
2019-04-29 04:00:00	0	0	0
2019-04-29 05:00:00	0	0	0
2019-04-29 06:00:00	0	0	0
2019-04-29 07:00:00	0	0	0
2019-04-29 08:00:00	0	0	0
2019-04-29 09:00:00	0	0	0
2019-04-29 10:00:00	0	0	0
2019-04-29 11:00:00	0	0	0
2019-04-29 12:00:00	0	0	0
2019-04-29 13:00:00	0	0	0
2019-04-29 14:00:00	0	0	0
2019-04-29 15:00:00	0	0	0
2019-04-29 16:00:00	0	0	0
2019-04-29 17:00:00	0	0	0
2019-04-29 18:00:00	0	0	0
2019-04-29 19:00:00	0	0	0
2019-04-29 20:00:00	0	0	0
2019-04-29 21:00:00	0	0	0
2019-04-29 22:00:00	0	0	0
2019-04-29 23:00:00	0	0	0
2019-04-30 00:00:00	0	0	0
2019-04-30 01:00:00	0	0	0
2019-04-30 02:00:00	0	0	0
2019-04-30 03:00:00	0	0	0
2019-04-30 04:00:00	0	0	0
2019-04-30 05:00:00	0	0	0
2019-04-30 06:00:00	0	0	0
2019-04-30 07:00:00	0	0	0
2019-04-30 08:00:00	0	0	0
2019-04-30 09:00:00	0	0	0
2019-04-30 10:00:00	0	0	0
2019-04-30 11:00:00	0	0	0
2019-04-30 12:00:00	0	0	0
2019-04-30 13:00:00	0	0	0
2019-04-30 14:00:00	0	0	0
2019-04-30 15:00:00	0	0	0
2019-04-30 16:00:00	0	0	0
2019-04-30 17:00:00	0	0	0
2019-04-30 18:00:00	0	0	0
2019-04-30 19:00:00	0	0	0
2019-04-30 20:00:00	0	0	0
2019-04-30 21:00:00	0	0	0
2019-04-30 22:00:00	0	0	0
2019-04-30 23:00:00	0	0	0
2019-05-01 00:00:00	0	0	0

## Sheet: PM 01080 01
Data/Hora	Intensidade(carros/hora)	Ocupacao(%)	Carga(%)
2019-04-01 00:00:00	357	5.33	7.33
2019-04-01 01:00:00	190	3.5	4.33
2019-04-01 02:00:00	123	2	2.5
2019-04-01 03:00:00	108	2.58	2.58
2019-04-01 04:00:00	217	3.92	4.17
2019-04-01 05:00:00	994	9.75	17.75
2019-04-01 06:00:00	2115	15.84	38.42
2019-04-01 07:00:00	2273	19.67	44
2019-04-01 08:00:00	2210	19.58	42.25
2019-04-01 09:00:00	2466	21.92	47.83
2019-04-01 10:00:00	2376	15.75	44.42
2019-04-01 11:00:00	2059	13.5	38.75
2019-04-01 12:00:00	2354	16	43.5
2019-04-01 13:00:00	2654	19.75	49.75
2019-04-01 14:00:00	2353	17.42	45.33
2019-04-01 15:00:00	2197	14	40.92
2019-04-01 16:00:00	2136	15.5	40.25
2019-04-01 17:00:00	2264	16.25	42.42
2019-04-01 18:00:00	2171	16.17	41.5
2019-04-01 19:00:00	1791	12.75	33.58
2019-04-01 20:00:00	1745	13.34	33
2019-04-01 21:00:00	1520	11.59	28.67
2019-04-01 22:00:00	1197	9.92	23.09
2019-04-01 23:00:00	616	10.25	12.84
2019-04-02 00:00:00	344	4.11	6.67
2019-04-02 01:00:00	138	2.83	3
2019-04-02 02:00:00	92	2.67	2.33
2019-04-02 03:00:00	79	1.58	1.67
2019-04-02 04:00:00	175	2.75	2.5
2019-04-02 05:00:00	938	10.34	17.08
2019-04-02 06:00:00	2150	20.09	40.42
2019-04-02 07:00:00	1757	20.33	36.84
2019-04-02 08:00:00	2005	22.42	38.59
2019-04-02 09:00:00	2109	22.25	41.42
2019-04-02 10:00:00	2319	16.84	44.42
2019-04-02 11:00:00	2175	14.5	40.5
2019-04-02 12:00:00	2279	16.08	42.42
2019-04-02 13:00:00	2674	18.33	50.17
2019-04-02 14:00:00	2469	17.34	46.42
2019-04-02 15:00:00	2229	13.75	42.5
2019-04-02 16:00:00	2112	12.09	38.33
2019-04-02 17:00:00	2259	14.17	41.5
2019-04-02 18:00:00	2273	15.5	42.67
2019-04-02 19:00:00	1897	13.67	36
2019-04-02 20:00:00	1672	10.84	30.67
2019-04-02 21:00:00	1574	11.84	29.59
2019-04-02 22:00:00	1268	10.58	24.25
2019-04-02 23:00:00	583	7.17	11.92
2019-04-03 00:00:00	367	6.11	6.78
2019-04-03 01:00:00	178	2.25	3.83
2019-04-03 02:00:00	110	1.17	2.5
2019-04-03 03:00:00	86	2.08	1.09
2019-04-03 04:00:00	170	3.5	4
2019-04-03 05:00:00	931	8.84	16.08
2019-04-03 06:00:00	1999	18.5	37.33
2019-04-03 07:00:00	2090	22.5	42.08
2019-04-03 08:00:00	1911	24.42	38.92
2019-04-03 09:00:00	2180	23.08	43.25
2019-04-03 10:00:00	2358	16.75	44.42
2019-04-03 11:00:00	2145	13.92	40
2019-04-03 12:00:00	2322	15.92	43.08
2019-04-03 13:00:00	2673	16.08	49.75
2019-04-03 14:00:00	2258	16.25	42.92
2019-04-03 15:00:00	2282	14.83	43
2019-04-03 16:00:00	2132	14	39.75
2019-04-03 17:00:00	2192	14.17	41.09
2019-04-03 18:00:00	2131	14.17	39.25
2019-04-03 19:00:00	1796	12.83	34.17
2019-04-03 20:00:00	1571	12.17	29.75
2019-04-03 21:00:00	1660	14	31.17
2019-04-03 22:00:00	1230	11.33	24
2019-04-03 23:00:00	712	10.5	14.92
2019-04-04 00:00:00	445	7.45	9.56
2019-04-04 01:00:00	208	2.42	4.5
2019-04-04 02:00:00	114	2.17	1.83
2019-04-04 03:00:00	98	1.34	1.17
2019-04-04 04:00:00	193	3.92	4.25
2019-04-04 05:00:00	960	9.84	16.67
2019-04-04 06:00:00	2135	17.33	39.5
2019-04-04 07:00:00	2129	20.83	41.5
2019-04-04 08:00:00	2223	18.33	43.08
2019-04-04 09:00:00	2372	16.33	44.5
2019-04-04 10:00:00	2442	17.08	45.58
2019-04-04 11:00:00	2153	12.58	40.33
2019-04-04 12:00:00	2368	15.84	43.67
2019-04-04 13:00:00	2632	18.67	49.42
2019-04-04 14:00:00	2354	19	45.58
2019-04-04 15:00:00	2327	13.08	43.17
2019-04-04 16:00:00	2246	13.08	41.33
2019-04-04 17:00:00	2286	15.17	42.75
2019-04-04 18:00:00	2222	16.5	42.25
2019-04-04 19:00:00	1836	10.59	33.92
2019-04-04 20:00:00	1729	10	31.59
2019-04-04 21:00:00	1743	12.5	32
2019-04-04 22:00:00	1430	11.33	27.34
2019-04-04 23:00:00	806	11.59	17.08
2019-04-05 00:00:00	443	8.78	9.56
2019-04-05 01:00:00	251	3.58	4.67
2019-04-05 02:00:00	137	1.5	2.25
2019-04-05 03:00:00	118	2	2.67
2019-04-05 04:00:00	213	3.59	3.5
2019-04-05 05:00:00	911	8.75	15.83
2019-04-05 06:00:00	2093	20.67	39.17
2019-04-05 07:00:00	2164	21.17	42.5
2019-04-05 08:00:00	2183	20.92	43
2019-04-05 09:00:00	2072	21.92	40.09
2019-04-05 10:00:00	2329	14.83	44
2019-04-05 11:00:00	2312	16.25	43.25
2019-04-05 12:00:00	2444	15.58	45.25
2019-04-05 13:00:00	2613	20.25	49.92
2019-04-05 14:00:00	2339	18.08	45
2019-04-05 15:00:00	2502	16.92	46.83
2019-04-05 16:00:00	2233	13.83	41.42
2019-04-05 17:00:00	2267	14.33	42.5
2019-04-05 18:00:00	2222	15.92	42.17
2019-04-05 19:00:00	1953	14.84	36.83
2019-04-05 20:00:00	1755	11.75	32.92
2019-04-05 21:00:00	1828	13.42	34.25
2019-04-05 22:00:00	1789	13.25	33.42
2019-04-05 23:00:00	1228	9.92	23.34
2019-04-06 00:00:00	980	12	19.44
2019-04-06 01:00:00	663	10	13.67
2019-04-06 02:00:00	577	7.25	11
2019-04-06 03:00:00	393	6.58	8
2019-04-06 04:00:00	358	4.83	7.25
2019-04-06 05:00:00	730	6.25	12.42
2019-04-06 06:00:00	1454	8.92	25.5
2019-04-06 07:00:00	1924	13.75	34.92
2019-04-06 08:00:00	2167	19.59	41.75
2019-04-06 09:00:00	2185	14.17	40.25
2019-04-06 10:00:00	2378	15.75	45
2019-04-06 11:00:00	2324	17.25	43.92
2019-04-06 12:00:00	2299	17.75	43.67
2019-04-06 13:00:00	2284	12.33	42.42
2019-04-06 14:00:00	1991	9.59	36.17
2019-04-06 15:00:00	1967	12.5	36.17
2019-04-06 16:00:00	1953	12.83	36
2019-04-06 17:00:00	1877	16.08	36.08
2019-04-06 18:00:00	1970	14.84	36.84
2019-04-06 19:00:00	1940	15.25	36.75
2019-04-06 20:00:00	1775	13.42	33.58
2019-04-06 21:00:00	1799	13.42	33.33
2019-04-06 22:00:00	1683	12	31.58
2019-04-06 23:00:00	1396	13.17	26.92
2019-04-07 00:00:00	1284	13.33	24.89
2019-04-07 01:00:00	1066	13.67	21.84
2019-04-07 02:00:00	659	10.17	14.08
2019-04-07 03:00:00	553	8.5	11.09
2019-04-07 04:00:00	513	7.17	9.92
2019-04-07 05:00:00	733	8.09	13
2019-04-07 06:00:00	1457	11	26
2019-04-07 07:00:00	1535	13.25	29.25
2019-04-07 08:00:00	1625	12.33	29.58
2019-04-07 09:00:00	1782	14.42	34.08
2019-04-07 10:00:00	1690	11.83	31.09
2019-04-07 11:00:00	1860	14.25	34.67
2019-04-07 12:00:00	1750	15	33.67
2019-04-07 13:00:00	1707	15.25	32.92
2019-04-07 14:00:00	1746	15.92	33.33
2019-04-07 15:00:00	1704	14.09	32.17
2019-04-07 16:00:00	1775	16.08	34.33
2019-04-07 17:00:00	1730	11.67	32.17
2019-04-07 18:00:00	1726	14.33	32.25
2019-04-07 19:00:00	1737	12.92	32.42
2019-04-07 20:00:00	1612	11.83	30.33
2019-04-07 21:00:00	1327	11.59	25.25
2019-04-07 22:00:00	898	9.92	17.58
2019-04-07 23:00:00	645	6.33	12.25
2019-04-08 00:00:00	388	8	8.11
2019-04-08 01:00:00	228	2.92	4
2019-04-08 02:00:00	101	2.42	2.25
2019-04-08 03:00:00	94	1.34	1.67
2019-04-08 04:00:00	218	4.42	4.09
2019-04-08 05:00:00	991	8.84	17
2019-04-08 06:00:00	2011	17.75	37.84
2019-04-08 07:00:00	1924	20.33	37.92
2019-04-08 08:00:00	2065	22.58	41.25
2019-04-08 09:00:00	2527	19.5	48
2019-04-08 10:00:00	2322	16.42	43.58
2019-04-08 11:00:00	2110	13.83	39.25
2019-04-08 12:00:00	2401	17.34	45.08
2019-04-08 13:00:00	2749	19.92	51.75
2019-04-08 14:00:00	2456	18.09	47.25
2019-04-08 15:00:00	2230	14.75	42
2019-04-08 16:00:00	2142	13.67	39.75
2019-04-08 17:00:00	2273	14.08	41.83
2019-04-08 18:00:00	2214	18.08	42.5
2019-04-08 19:00:00	1772	11.42	33.08
2019-04-08 20:00:00	1589	11.33	29.84
2019-04-08 21:00:00	1568	12.5	28.92
2019-04-08 22:00:00	1332	12.83	26.33
2019-04-08 23:00:00	625	8.67	12.33
2019-04-09 00:00:00	335	7.78	7.89
2019-04-09 01:00:00	161	4.5	4.09
2019-04-09 02:00:00	103	1.42	1.83
2019-04-09 03:00:00	103	1.75	2.67
2019-04-09 04:00:00	231	3.5	4.75
2019-04-09 05:00:00	955	8.17	15.75
2019-04-09 06:00:00	2071	17.08	37.92
2019-04-09 07:00:00	2073	21.75	41.5
2019-04-09 08:00:00	1861	23.75	38.33
2019-04-09 09:00:00	1879	19.92	36.42
2019-04-09 10:00:00	2169	21.83	42.92
2019-04-09 11:00:00	2109	15.08	39.83
2019-04-09 12:00:00	2420	16.75	44.92
2019-04-09 13:00:00	2810	19.09	52.58
2019-04-09 14:00:00	2356	15.75	45
2019-04-09 15:00:00	2277	13.75	42.25
2019-04-09 16:00:00	2199	12.84	40.58
2019-04-09 17:00:00	2269	14.67	42.34
2019-04-09 18:00:00	2266	15.84	42.42
2019-04-09 19:00:00	1777	12.08	33.75
2019-04-09 20:00:00	1749	10.83	31.83
2019-04-09 21:00:00	1552	11.17	28.67
2019-04-09 22:00:00	1257	11.25	24.59
2019-04-09 23:00:00	669	9.83	14
2019-04-10 00:00:00	436	6.45	8.33
2019-04-10 01:00:00	190	2	4.42
2019-04-10 02:00:00	114	1.92	2
2019-04-10 03:00:00	108	2.59	3.08
2019-04-10 04:00:00	212	2.83	3.58
2019-04-10 05:00:00	893	9.33	15.67
2019-04-10 06:00:00	2080	19.09	39.42
2019-04-10 07:00:00	2194	22.34	43.08
2019-04-10 08:00:00	2408	23.58	47.08
2019-04-10 09:00:00	2573	20.08	48.75
2019-04-10 10:00:00	2591	17.17	48.75
2019-04-10 11:00:00	2308	15.5	44.08
2019-04-10 12:00:00	2486	17.25	45.67
2019-04-10 13:00:00	2697	17.17	50.5
2019-04-10 14:00:00	2333	19	45.08
2019-04-10 15:00:00	2280	14.67	42.92
2019-04-10 16:00:00	2125	14.34	39.42
2019-04-10 17:00:00	2260	14.42	42.09
2019-04-10 18:00:00	2132	14.83	40.25
2019-04-10 19:00:00	1825	10	33.34
2019-04-10 20:00:00	1748	13.33	33.09
2019-04-10 21:00:00	1652	9.25	29.5
2019-04-10 22:00:00	1380	11.75	26.75
2019-04-10 23:00:00	732	8.25	14.34
2019-04-11 00:00:00	355	6.89	7.78
2019-04-11 01:00:00	215	3.67	5.83
2019-04-11 02:00:00	157	2.42	3.67
2019-04-11 03:00:00	104	1	2.42
2019-04-11 04:00:00	198	2.67	3.42
2019-04-11 05:00:00	1003	11.42	17.42
2019-04-11 06:00:00	2103	16.5	39.08
2019-04-11 07:00:00	2068	20.42	40.42
2019-04-11 08:00:00	2047	22.92	41.25
2019-04-11 09:00:00	2497	18.25	47
2019-04-11 10:00:00	2314	17.42	44.42
2019-04-11 11:00:00	2255	14.33	42.09
2019-04-11 12:00:00	2492	16.84	45.92
2019-04-11 13:00:00	2699	17.33	51.08
2019-04-11 14:00:00	2370	16.75	45.25
2019-04-11 15:00:00	2257	14.17	42.09
2019-04-11 16:00:00	2212	14.75	41.75
2019-04-11 17:00:00	2275	15.25	41.67
2019-04-11 18:00:00	2245	14.75	42.42
2019-04-11 19:00:00	1943	10.83	36
2019-04-11 20:00:00	1800	13.42	33.34
2019-04-11 21:00:00	1683	12.42	31.75
2019-04-11 22:00:00	1441	12.5	27.83
2019-04-11 23:00:00	801	9.58	16.17
2019-04-12 00:00:00	507	6.22	9.44
2019-04-12 01:00:00	280	4.83	5.83
2019-04-12 02:00:00	140	2.34	3.42
2019-04-12 03:00:00	101	0.92	1.67
2019-04-12 04:00:00	256	3.08	4.25
2019-04-12 05:00:00	988	8.08	16.84
2019-04-12 06:00:00	2049	16.84	37.67
2019-04-12 07:00:00	2090	22.17	41.5
2019-04-12 08:00:00	1551	20.58	33.42
2019-04-12 09:00:00	1856	20.25	35.67
2019-04-12 10:00:00	2197	22.33	43.25
2019-04-12 11:00:00	2328	16.84	44
2019-04-12 12:00:00	2410	16.17	44.59
2019-04-12 13:00:00	2632	20.67	50.34
2019-04-12 14:00:00	2463	16.92	46.67
2019-04-12 15:00:00	1890	18.25	36.83
2019-04-12 16:00:00	2044	17.59	39.08
2019-04-12 17:00:00	2202	13.92	41.25
2019-04-12 18:00:00	2287	17.59	43.42
2019-04-12 19:00:00	2073	13.5	38.5
2019-04-12 20:00:00	1856	13.58	35.34
2019-04-12 21:00:00	1854	14	34.83
2019-04-12 22:00:00	1808	14.42	34.17
2019-04-12 23:00:00	1202	11.25	23.75
2019-04-13 00:00:00	927	13.89	19.22
2019-04-13 01:00:00	641	9.09	12.75
2019-04-13 02:00:00	448	9	10.09
2019-04-13 03:00:00	375	4.67	6.92
2019-04-13 04:00:00	337	6.17	6.34
2019-04-13 05:00:00	691	6.42	11.92
2019-04-13 06:00:00	1533	11.75	27.17
2019-04-13 07:00:00	1871	14.92	34.92
2019-04-13 08:00:00	2243	17	41.59
2019-04-13 09:00:00	2183	16.83	42.08
2019-04-13 10:00:00	2214	17.67	42.17
2019-04-13 11:00:00	2250	15.59	42.09
2019-04-13 12:00:00	2226	15.33	41.92
2019-04-13 13:00:00	2325	13.33	42.83
2019-04-13 14:00:00	1999	9.84	36.25
2019-04-13 15:00:00	1965	14.17	36.84
2019-04-13 16:00:00	1924	15.84	36.42
2019-04-13 17:00:00	1906	14.42	35.58
2019-04-13 18:00:00	1885	13.42	35.5
2019-04-13 19:00:00	1848	16.25	35.67
2019-04-13 20:00:00	1935	15.42	36.25
2019-04-13 21:00:00	1759	15.42	33.75
2019-04-13 22:00:00	1474	11.92	27.59
2019-04-13 23:00:00	1361	9.67	25.17
2019-04-14 00:00:00	1053	13.89	21.55
2019-04-14 01:00:00	785	10.84	16
2019-04-14 02:00:00	583	8.58	12.25
2019-04-14 03:00:00	474	7.92	9.83
2019-04-14 04:00:00	480	7.34	9.42
2019-04-14 05:00:00	576	7.75	10.58
2019-04-14 06:00:00	1417	12.25	25.67
2019-04-14 07:00:00	1496	13.33	28.5
2019-04-14 08:00:00	1698	12.33	31.34
2019-04-14 09:00:00	1864	15.09	35.42
2019-04-14 10:00:00	1885	13	35
2019-04-14 11:00:00	1930	16.75	36.67
2019-04-14 12:00:00	1709	14.67	33
2019-04-14 13:00:00	1692	15	32.17
2019-04-14 14:00:00	1693	13.33	31.92
2019-04-14 15:00:00	1645	12.75	30.75
2019-04-14 16:00:00	1593	14.75	30.58
2019-04-14 17:00:00	1718	15.17	32.83
2019-04-14 18:00:00	1763	13.34	33.25
2019-04-14 19:00:00	1807	14.67	33.83
2019-04-14 20:00:00	1683	13.09	31.92
2019-04-14 21:00:00	1375	11	26.17
2019-04-14 22:00:00	805	7.25	14.75
2019-04-14 23:00:00	629	5.25	11.58
2019-04-15 00:00:00	317	7.22	7.22
2019-04-15 01:00:00	176	2.75	4.17
2019-04-15 02:00:00	107	1.92	2.25
2019-04-15 03:00:00	108	2.5	2.75
2019-04-15 04:00:00	196	3.75	4.25
2019-04-15 05:00:00	999	9.5	17
2019-04-15 06:00:00	1991	19.09	37.5
2019-04-15 07:00:00	2096	20.59	41.67
2019-04-15 08:00:00	2210	19.75	41.75
2019-04-15 09:00:00	2262	24.08	44.84
2019-04-15 10:00:00	2384	17.67	45.58
2019-04-15 11:00:00	2159	14.25	40.75
2019-04-15 12:00:00	2410	16.83	44.75
2019-04-15 13:00:00	2640	17.42	49.33
2019-04-15 14:00:00	2413	19.42	46.42
2019-04-15 15:00:00	2178	12.5	41
2019-04-15 16:00:00	2235	14.75	41.5
2019-04-15 17:00:00	2061	15.58	38.67
2019-04-15 18:00:00	2111	16.83	40
2019-04-15 19:00:00	1952	14.75	37.25
2019-04-15 20:00:00	1700	13.5	31.92
2019-04-15 21:00:00	1449	11.83	27.59
2019-04-15 22:00:00	1066	11.09	21.25
2019-04-15 23:00:00	523	8.09	10.92
2019-04-16 00:00:00	360	8.67	8.11
2019-04-16 01:00:00	177	3.75	3.5
2019-04-16 02:00:00	102	3	3.08
2019-04-16 03:00:00	100	1.58	2.67
2019-04-16 04:00:00	196	2.42	3.59
2019-04-16 05:00:00	971	7.34	16.08
2019-04-16 06:00:00	2036	18.09	37.92
2019-04-16 07:00:00	2083	21.42	40.92
2019-04-16 08:00:00	2204	22.5	43.67
2019-04-16 09:00:00	2174	17.5	41.5
2019-04-16 10:00:00	2122	20.92	41.5
2019-04-16 11:00:00	2199	15.92	41.33
2019-04-16 12:00:00	2489	18.67	46.17
2019-04-16 13:00:00	2850	20.08	53.59
2019-04-16 14:00:00	2405	19.17	46.67
2019-04-16 15:00:00	2286	14.33	43.5
2019-04-16 16:00:00	2262	14.5	41.42
2019-04-16 17:00:00	2218	15.5	41.92
2019-04-16 18:00:00	2284	17.92	43.5
2019-04-16 19:00:00	2005	13.67	37.75
2019-04-16 20:00:00	1817	11.84	32.92
2019-04-16 21:00:00	1854	11.59	35.25
2019-04-16 22:00:00	1215	11.08	23.42
2019-04-16 23:00:00	622	9.92	13.33
2019-04-17 00:00:00	399	8.56	8.56
2019-04-17 01:00:00	230	3.84	4.67
2019-04-17 02:00:00	112	1.92	2.09
2019-04-17 03:00:00	109	1.92	2.42
2019-04-17 04:00:00	200	3	3.92
2019-04-17 05:00:00	903	7.17	14.75
2019-04-17 06:00:00	2058	16.59	38.17
2019-04-17 07:00:00	2010	26.25	41.17
2019-04-17 08:00:00	1630	23.5	35.5
2019-04-17 09:00:00	2042	24.09	40.08
2019-04-17 10:00:00	2034	17.25	38.83
2019-04-17 11:00:00	2413	18.92	46.33
2019-04-17 12:00:00	2355	17	43.75
2019-04-17 13:00:00	2803	18.75	52.34
2019-04-17 14:00:00	2327	15.92	44.5
2019-04-17 15:00:00	2261	16	42.25
2019-04-17 16:00:00	2209	14.33	41.09
2019-04-17 17:00:00	2312	14	42.75
2019-04-17 18:00:00	2280	16.17	43
2019-04-17 19:00:00	1950	12.5	36.67
2019-04-17 20:00:00	1924	8.83	35
2019-04-17 21:00:00	1736	9.92	31.25
2019-04-17 22:00:00	1556	8.17	28
2019-04-17 23:00:00	1065	7.08	19.5
2019-04-18 00:00:00	591	8.78	12.33
2019-04-18 01:00:00	331	5.42	7.25
2019-04-18 02:00:00	174	1.67	3.5
2019-04-18 03:00:00	135	1.92	2.42
2019-04-18 04:00:00	237	3.5	4.17
2019-04-18 05:00:00	879	9.17	15.42
2019-04-18 06:00:00	1947	13.67	35.17
2019-04-18 07:00:00	2165	18.58	41.17
2019-04-18 08:00:00	2375	15.67	44.59
2019-04-18 09:00:00	2332	14.67	43.33
2019-04-18 10:00:00	2455	16.25	45.67
2019-04-18 11:00:00	2275	15.58	43.17
2019-04-18 12:00:00	2430	16.67	45.08
2019-04-18 13:00:00	2350	15.08	44.25
2019-04-18 14:00:00	2313	16.67	43.58
2019-04-18 15:00:00	2355	13.92	43.67
2019-04-18 16:00:00	2281	15.25	42.83
2019-04-18 17:00:00	2262	15.33	42
2019-04-18 18:00:00	1968	11.17	36.5
2019-04-18 19:00:00	1990	13.33	36.58
2019-04-18 20:00:00	1878	9.75	34.58
2019-04-18 21:00:00	1858	10.25	33.5
2019-04-18 22:00:00	1700	9.09	30.92
2019-04-18 23:00:00	1347	8.33	24.59
2019-04-19 00:00:00	857	11.89	18.11
2019-04-19 01:00:00	502	8.09	10.67
2019-04-19 02:00:00	375	5.67	7.84
2019-04-19 03:00:00	287	4	5.17
2019-04-19 04:00:00	303	4.67	5.5
2019-04-19 05:00:00	550	5.92	9.58
2019-04-19 06:00:00	1289	9.17	21.92
2019-04-19 07:00:00	1129	7.25	21
2019-04-19 08:00:00	1296	8.75	22.83
2019-04-19 09:00:00	1391	8.75	24.92
2019-04-19 10:00:00	1471	9.42	26.58
2019-04-19 11:00:00	1593	11.17	29.33
2019-04-19 12:00:00	1587	13.17	30.25
2019-04-19 13:00:00	1474	11.08	27.42
2019-04-19 14:00:00	1660	8.34	29.5
2019-04-19 15:00:00	1526	6.75	27.25
2019-04-19 16:00:00	1508	6.75	26.25
2019-04-19 17:00:00	1670	8.25	29.5
2019-04-19 18:00:00	1590	7.5	28.42
2019-04-19 19:00:00	1488	8.75	26.42
2019-04-19 20:00:00	1468	12.17	28.09
2019-04-19 21:00:00	1143	10.25	21.58
2019-04-19 22:00:00	920	11.84	18.58
2019-04-19 23:00:00	744	8.75	14.67
2019-04-20 00:00:00	440	6.55	8.44
2019-04-20 01:00:00	305	7.08	6.75
2019-04-20 02:00:00	239	4.17	5.25
2019-04-20 03:00:00	164	2.67	3.75
2019-04-20 04:00:00	220	2.84	3.5
2019-04-20 05:00:00	487	4.42	8
2019-04-20 06:00:00	1174	8	20.08
2019-04-20 07:00:00	1418	9.17	25.25
2019-04-20 08:00:00	1730	10.5	30.83
2019-04-20 09:00:00	1841	14.09	34.33
2019-04-20 10:00:00	1883	15.17	35.58
2019-04-20 11:00:00	1767	14.67	33.42
2019-04-20 12:00:00	1769	12.33	32.75
2019-04-20 13:00:00	1883	7.75	33.25
2019-04-20 14:00:00	1902	7.67	34
2019-04-20 15:00:00	1984	11.42	36.17
2019-04-20 16:00:00	1742	12.92	32.5
2019-04-20 17:00:00	1481	9.42	27
2019-04-20 18:00:00	1553	13.75	29.42
2019-04-20 19:00:00	1820	11.5	32.92
2019-04-20 20:00:00	1791	12.75	33.75
2019-04-20 21:00:00	1386	13.58	26.67
2019-04-20 22:00:00	1290	12.25	24.75
2019-04-20 23:00:00	1129	11.58	21.34
2019-04-21 00:00:00	735	11.89	16.78
2019-04-21 01:00:00	535	8.67	10.84
2019-04-21 02:00:00	409	8.67	9.08
2019-04-21 03:00:00	327	6.92	7.08
2019-04-21 04:00:00	370	6.33	7.25
2019-04-21 05:00:00	602	9.75	11.83
2019-04-21 06:00:00	1399	12	25.25
2019-04-21 07:00:00	1387	11.59	27
2019-04-21 08:00:00	1383	12.17	25.17
2019-04-21 09:00:00	1553	14.83	29.92
2019-04-21 10:00:00	1792	16.17	34.17
2019-04-21 11:00:00	1702	14.67	32.84
2019-04-21 12:00:00	1686	13.92	31.42
2019-04-21 13:00:00	1721	15.25	32.75
2019-04-21 14:00:00	1720	16.5	33.5
2019-04-21 15:00:00	1626	15.5	31.25
2019-04-21 16:00:00	1690	13.84	32.34
2019-04-21 17:00:00	1693	14.42	31.58
2019-04-21 18:00:00	1647	15.25	31.75
2019-04-21 19:00:00	1766	13.75	33.08
2019-04-21 20:00:00	1740	13	32.75
2019-04-21 21:00:00	1526	13.25	29.42
2019-04-21 22:00:00	1123	9.83	21.34
2019-04-21 23:00:00	908	7.83	17.09
2019-04-22 00:00:00	628	11.56	13.89
2019-04-22 01:00:00	361	8.09	8.09
2019-04-22 02:00:00	202	3.08	4
2019-04-22 03:00:00	155	3.42	3.42
2019-04-22 04:00:00	283	5.42	5.83
2019-04-22 05:00:00	1103	10.75	19.42
2019-04-22 06:00:00	2001	18.75	38.25
2019-04-22 07:00:00	2158	20.58	41.67
2019-04-22 08:00:00	2064	26.09	42.33
2019-04-22 09:00:00	2233	19.33	42.67
2019-04-22 10:00:00	2457	17.5	46.42
2019-04-22 11:00:00	2270	15.58	42.92
2019-04-22 12:00:00	2356	17	44.42
2019-04-22 13:00:00	2651	19.42	49.67
2019-04-22 14:00:00	2429	19.92	46.92
2019-04-22 15:00:00	2245	14.08	42.25
2019-04-22 16:00:00	2166	14.75	40.42
2019-04-22 17:00:00	2168	14.34	40.84
2019-04-22 18:00:00	2205	15.5	41.17
2019-04-22 19:00:00	1980	13.34	37.33
2019-04-22 20:00:00	1718	11.75	32.25
2019-04-22 21:00:00	1540	13.17	29
2019-04-22 22:00:00	1247	11.67	24.17
2019-04-22 23:00:00	672	10.67	14.33
2019-04-23 00:00:00	313	6.67	7.22
2019-04-23 01:00:00	139	2.58	2.75
2019-04-23 02:00:00	84	2	3
2019-04-23 03:00:00	90	1.92	1.08
2019-04-23 04:00:00	185	4.17	4
2019-04-23 05:00:00	858	7.5	14.17
2019-04-23 06:00:00	2144	16.92	39.5
2019-04-23 07:00:00	2081	21.67	41.25
2019-04-23 08:00:00	2278	20	44.09
2019-04-23 09:00:00	2530	18.58	48.09
2019-04-23 10:00:00	2328	17	44.08
2019-04-23 11:00:00	2235	16.17	41.92
2019-04-23 12:00:00	2381	17.42	44.75
2019-04-23 13:00:00	2682	18.42	50.75
2019-04-23 14:00:00	2357	16.09	44.25
2019-04-23 15:00:00	2279	14.58	42.84
2019-04-23 16:00:00	2157	14	39.59
2019-04-23 17:00:00	2318	14.92	42.67
2019-04-23 18:00:00	2173	18.42	42.34
2019-04-23 19:00:00	1865	11.58	34.33
2019-04-23 20:00:00	1813	8.92	32.42
2019-04-23 21:00:00	1648	7.33	29.09
2019-04-23 22:00:00	1301	7.5	23.92
2019-04-23 23:00:00	677	4.5	11.75
2019-04-24 00:00:00	469	5.45	9.22
2019-04-24 01:00:00	191	3.75	4.25
2019-04-24 02:00:00	102	1.92	2.67
2019-04-24 03:00:00	116	1.17	1.84
2019-04-24 04:00:00	191	3.09	3.17
2019-04-24 05:00:00	994	9.5	16.84
2019-04-24 06:00:00	2048	18	38.58
2019-04-24 07:00:00	1996	25.25	40.5
2019-04-24 08:00:00	1885	23.5	38.58
2019-04-24 09:00:00	2383	21.75	45.5
2019-04-24 10:00:00	2379	16.92	45.25
2019-04-24 11:00:00	2197	16.25	41.67
2019-04-24 12:00:00	2356	16.08	43.83
2019-04-24 13:00:00	2647	15.5	48.58
2019-04-24 14:00:00	2245	19.17	44.08
2019-04-24 15:00:00	2176	14.17	40.5
2019-04-24 16:00:00	1989	16.67	38.42
2019-04-24 17:00:00	1779	14.5	34.08
2019-04-24 18:00:00	1683	18.92	33
2019-04-24 19:00:00	1843	11.08	34.17
2019-04-24 20:00:00	1808	9.67	32.67
2019-04-24 21:00:00	1694	7.92	30
2019-04-24 22:00:00	1507	7.17	26.92
2019-04-24 23:00:00	822	5.5	15.67
2019-04-25 00:00:00	325	6.44	6.89
2019-04-25 01:00:00	214	3.08	4.09
2019-04-25 02:00:00	155	3	3.33
2019-04-25 03:00:00	120	2.33	2.75
2019-04-25 04:00:00	273	2.42	4.34
2019-04-25 05:00:00	976	6.92	16.09
2019-04-25 06:00:00	2103	15.25	38.5
2019-04-25 07:00:00	2034	21.67	40.25
2019-04-25 08:00:00	2152	18.92	41.5
2019-04-25 09:00:00	2112	20.17	40.75
2019-04-25 10:00:00	2193	13.92	40.92
2019-04-25 11:00:00	2137	12.34	39
2019-04-25 12:00:00	2398	17.67	45
2019-04-25 13:00:00	2674	18.92	50.75
2019-04-25 14:00:00	2238	19.83	43.25
2019-04-25 15:00:00	2315	14.17	43.17
2019-04-25 16:00:00	2183	13.83	40.42
2019-04-25 17:00:00	2324	14.34	42.5
2019-04-25 18:00:00	2385	17.5	45.33
2019-04-25 19:00:00	1887	12.75	35.92
2019-04-25 20:00:00	1836	9.58	33.34
2019-04-25 21:00:00	1771	8.5	31.5
2019-04-25 22:00:00	1424	8.92	26
2019-04-25 23:00:00	902	5.83	16.83
2019-04-26 00:00:00	565	7.22	11
2019-04-26 01:00:00	315	3.84	5.75
2019-04-26 02:00:00	180	2.67	3.42
2019-04-26 03:00:00	119	2.5	3.33
2019-04-26 04:00:00	202	3.08	3.75
2019-04-26 05:00:00	975	8.75	16.5
2019-04-26 06:00:00	2133	19.67	40.33
2019-04-26 07:00:00	2253	23.08	44.59
2019-04-26 08:00:00	2157	20.09	42
2019-04-26 09:00:00	2196	19.84	42.58
2019-04-26 10:00:00	2446	16.5	45.75
2019-04-26 11:00:00	2210	14.5	41.33
2019-04-26 12:00:00	2381	16	44.25
2019-04-26 13:00:00	2407	17	45.34
2019-04-26 14:00:00	2405	15.75	45.25
2019-04-26 15:00:00	2328	14.17	42.92
2019-04-26 16:00:00	2197	15.75	41.25
2019-04-26 17:00:00	2234	15.83	42.17
2019-04-26 18:00:00	2232	15.75	41.83
2019-04-26 19:00:00	2052	14.58	38.83
2019-04-26 20:00:00	2032	12.92	37.67
2019-04-26 21:00:00	2040	9.42	36.92
2019-04-26 22:00:00	1690	8	30.25
2019-04-26 23:00:00	1143	6.34	20.92
2019-04-27 00:00:00	799	9.22	15.22
2019-04-27 01:00:00	574	7.59	11
2019-04-27 02:00:00	409	5.83	8
2019-04-27 03:00:00	286	3.42	5.25
2019-04-27 04:00:00	301	4.58	5.34
2019-04-27 05:00:00	696	5.75	11.67
2019-04-27 06:00:00	1432	10.75	25.34
2019-04-27 07:00:00	2016	17.58	37.67
2019-04-27 08:00:00	2329	18.17	44.08
2019-04-27 09:00:00	2229	16.33	42.5
2019-04-27 10:00:00	2075	15.17	38.59
2019-04-27 11:00:00	2005	14.67	38.17
2019-04-27 12:00:00	2248	18.92	42.84
2019-04-27 13:00:00	2170	10.92	39.75
2019-04-27 14:00:00	1988	9.75	36.25
2019-04-27 15:00:00	1969	13	36.42
2019-04-27 16:00:00	1874	16.42	36.08
2019-04-27 17:00:00	2013	15.75	37.42
2019-04-27 18:00:00	2028	13.92	38
2019-04-27 19:00:00	2002	15.83	37.92
2019-04-27 20:00:00	1897	12.09	35.08
2019-04-27 21:00:00	1684	11.92	31.5
2019-04-27 22:00:00	1514	12.33	28.75
2019-04-27 23:00:00	1381	9.58	25.42
2019-04-28 00:00:00	1044	12.22	20.78
2019-04-28 01:00:00	765	13.42	16.92
2019-04-28 02:00:00	573	8.42	11.75
2019-04-28 03:00:00	411	6	8
2019-04-28 04:00:00	388	5.83	7.17
2019-04-28 05:00:00	652	8.33	11.75
2019-04-28 06:00:00	1369	10.09	24.17
2019-04-28 07:00:00	1601	11.83	30
2019-04-28 08:00:00	1685	13.58	31.25
2019-04-28 09:00:00	1797	12.5	33.59
2019-04-28 10:00:00	1867	15.75	35.09
2019-04-28 11:00:00	1911	14.92	36.17
2019-04-28 12:00:00	1860	16.09	35.5
2019-04-28 13:00:00	1750	13.67	33
2019-04-28 14:00:00	1757	14.67	33.5
2019-04-28 15:00:00	1709	16.92	33.17
2019-04-28 16:00:00	1851	14.67	35
2019-04-28 17:00:00	1785	13	33.33
2019-04-28 18:00:00	1735	13.5	33
2019-04-28 19:00:00	1745	15.67	33.09
2019-04-28 20:00:00	1762	13.92	33.84
2019-04-28 21:00:00	1165	10	22.17
2019-04-28 22:00:00	899	8.58	17.34
2019-04-28 23:00:00	717	5.67	13.25
2019-04-29 00:00:00	409	8.78	9
2019-04-29 01:00:00	251	3.42	5.42
2019-04-29 02:00:00	135	2.75	3.17
2019-04-29 03:00:00	99	1.92	2.34
2019-04-29 04:00:00	204	2.83	4.17
2019-04-29 05:00:00	991	10.25	17.25
2019-04-29 06:00:00	2053	19.75	38.92
2019-04-29 07:00:00	2031	23.25	41.59
2019-04-29 08:00:00	1972	21.17	38.34
2019-04-29 09:00:00	2613	16.92	49.09
2019-04-29 10:00:00	2375	15.58	44.5
2019-04-29 11:00:00	2166	14	40.75
2019-04-29 12:00:00	2371	16.5	43.67
2019-04-29 13:00:00	2574	17.5	48.33
2019-04-29 14:00:00	2355	15.33	44.59
2019-04-29 15:00:00	2337	14.25	43.42
2019-04-29 16:00:00	2231	13.92	41.67
2019-04-29 17:00:00	2346	14.67	43.17
2019-04-29 18:00:00	2141	14.25	40.58
2019-04-29 19:00:00	1908	11.83	35.42
2019-04-29 20:00:00	1760	8.25	31.42
2019-04-29 21:00:00	1589	7.5	28.08
2019-04-29 22:00:00	1322	8.42	24.58
2019-04-29 23:00:00	595	3.5	10.67
2019-04-30 00:00:00	304	4.34	5.78
2019-04-30 01:00:00	166	2.09	3.58
2019-04-30 02:00:00	122	1.42	2.59
2019-04-30 03:00:00	75	1.33	1.84
2019-04-30 04:00:00	179	3.83	3.42
2019-04-30 05:00:00	903	8.67	15.25
2019-04-30 06:00:00	2022	17.42	37.42
2019-04-30 07:00:00	1960	25.25	40.42
2019-04-30 08:00:00	2307	21.08	44.67
2019-04-30 09:00:00	2245	20.83	43.5
2019-04-30 10:00:00	2368	15.75	44.58
2019-04-30 11:00:00	2297	15.34	42.92
2019-04-30 12:00:00	2533	18.67	47.33
2019-04-30 13:00:00	2695	17.59	50.67
2019-04-30 14:00:00	2344	17.92	45.25
2019-04-30 15:00:00	2229	15.75	41.83
2019-04-30 16:00:00	2082	12.75	38.25
2019-04-30 17:00:00	2374	18	44.83
2019-04-30 18:00:00	2293	14.34	42.83
2019-04-30 19:00:00	2098	12.92	39
2019-04-30 20:00:00	1953	13.08	36.5
2019-04-30 21:00:00	1918	10.58	34.83
2019-04-30 22:00:00	1842	8.59	32.84
2019-04-30 23:00:00	1392	7.83	25.75
2019-05-01 00:00:00	989	9.89	19.22

[truncated: 33 more sheets: PM 01080 02, PM 01120 01, PM 01120 03, PM 01120 04, PM 01130 01, PM 01130 03, PM 01130 04, PM 01140 02, PM 01140 03, PM 01140 04, PM 01150 01, PM 01161 01, PM 01162 02, PM 01190 01, PM 01190 03, PM 01201 02, PM 01202 03, PM 01210 01, PM 01210 03, PM 01220 01 …]
