# Supplementary material for: Traffic light optimization using non-dominated sorting genetic algorithm (NSGA2)
Source: Sci Rep. 2023 Sep 20;13:15550. doi: 10.1038/s41598-023-38884-2 (PMC10511403; doi:10.1038/s41598-023-38884-2)
Supplement: Supplementary file 1 — Supplementary Information. [file 41598_2023_38884_MOESM1_ESM.zip › dadosBHTrans/Dados-BHTRANS02/dados01.xlsx]

## Sheet: Plan1
	Segunda	PM 0401003	PM 0401004	PM 0401006	PM 0402001	Terça	PM 0401003	PM 0401004	PM 0401006	PM 0402001	Quarta	PM 0401003	PM 0401004	PM 0401006	PM 0402001	Quinta	PM 0401003	PM 0401004	PM 0401006	PM 0402001	Sexta	PM 0401003	PM 0401004	PM 0401006	PM 0402001	Segunda	PM 0401003	PM 0401004	PM 0401006	PM 0402001	Terça	PM 0401003	PM 0401004	PM 0401006	PM 0402001	Quarta	PM 0401003	PM 0401004	PM 0401006	PM 0402001	Quinta	PM 0401003	PM 0401004	PM 0401006	PM 0402001	Sexta	PM 0401003	PM 0401004	PM 0401006
08:00	18/05/15	1620	648	876	2076	19/05/15	1032	480	816	1368	20/05/15	1032	480	816	1368	21/05/15	1416	600	432	1896	22/05/15	1416	600	924	1800	25/05/15	1416	600	924	1800	26/05/15	1416	600	924	1800	27/05/15	1560	672	720	2208	28/05/15	1344	744	720	2076	29/05/15	1296	696	600
08:05	18/05/15	1404	792	708	1992	19/05/15	1320	480	912	1560	20/05/15	1320	480	912	1560	21/05/15	1320	600	576	1800	22/05/15	1320	600	696	1800	25/05/15	1320	600	696	1800	26/05/15	1320	600	696	1800	27/05/15	1356	612	720	1848	28/05/15	1428	768	744	1980	29/05/15	1368	504	600
08:10	18/05/15	1332	672	1152	1848	19/05/15	1320	480	1200	1560	20/05/15	1320	480	1200	1560	21/05/15	1320	600	696	1800	22/05/15	1320	600	756	1800	25/05/15	1320	600	756	1800	26/05/15	1320	600	756	1800	27/05/15	1404	756	720	1956	28/05/15	1656	564	600	2232	29/05/15	1200	660	600
08:15	18/05/15	1356	756	852	1812	19/05/15	1320	504	768	1584	20/05/15	1320	504	768	1584	21/05/15	1344	600	720	1800	22/05/15	1320	600	768	1776	25/05/15	1320	600	768	1776	26/05/15	1320	600	768	1776	27/05/15	1488	672	720	1836	28/05/15	1332	708	624	1824	29/05/15	1296	552	624
08:20	18/05/15	1452	660	864	2088	19/05/15	1320	600	804	1680	20/05/15	1320	600	804	1680	21/05/15	1440	600	720	1800	22/05/15	1320	600	804	1680	25/05/15	1320	600	804	1680	26/05/15	1320	600	804	1680	27/05/15	1536	720	720	2124	28/05/15	1488	828	672	2112	29/05/15	1320	444	720
08:25	18/05/15	1128	732	552	1548	19/05/15	1320	600	1080	1680	20/05/15	1320	600	1080	1680	21/05/15	1440	600	672	1800	22/05/15	1320	600	648	1680	25/05/15	1320	600	648	1680	26/05/15	1320	600	648	1680	27/05/15	1500	720	720	1680	28/05/15	1344	720	840	1764	29/05/15	1464	420	720
08:30	18/05/15	1404	720	840	1908	19/05/15	1320	600	744	1704	20/05/15	1320	600	744	1704	21/05/15	1440	600	696	1824	22/05/15	1296	600	816	1680	25/05/15	1296	600	816	1680	26/05/15	1296	600	816	1680	27/05/15	1416	660	720	1980	28/05/15	1536	720	840	2148	29/05/15	1332	360	720
08:35	18/05/15	1416	792	672	2028	19/05/15	1320	600	996	1800	20/05/15	1320	600	996	1800	21/05/15	1440	600	600	1920	22/05/15	1200	600	780	1680	25/05/15	1200	600	780	1680	26/05/15	1200	600	780	1680	27/05/15	1344	540	720	1680	28/05/15	1464	732	840	1908	29/05/15	1380	720	1152
08:40	18/05/15	1884	552	888	2232	19/05/15	1320	600	1020	1800	20/05/15	1320	600	1020	1800	21/05/15	1440	600	600	1920	22/05/15	1200	600	540	1680	25/05/15	1200	600	540	1680	26/05/15	1200	600	540	1680	27/05/15	1392	852	720	1908	28/05/15	1416	504	828	1872	29/05/15	1524	528	828
08:45	18/05/15	1368	588	852	1896	19/05/15	1320	600	1020	1776	20/05/15	1320	600	1020	1776	21/05/15	1440	600	624	1896	22/05/15	1224	600	780	1704	25/05/15	1224	600	780	1704	26/05/15	1224	600	780	1704	27/05/15	1176	960	720	1980	28/05/15	1392	732	588	1728	29/05/15	1536	660	1080
08:50	18/05/15	1632	552	1080	1788	19/05/15	1320	600	816	1680	20/05/15	1320	600	816	1680	21/05/15	1440	600	720	1800	22/05/15	1320	600	888	1800	25/05/15	1320	600	888	1800	26/05/15	1320	600	888	1800	27/05/15	1800	492	720	2076	28/05/15	1692	588	792	2052	29/05/15	1560	564	708
08:55	18/05/15	1356	792	684	1908	19/05/15	1320	600	912	1680	20/05/15	1320	600	912	1680	21/05/15	1440	600	792	1800	22/05/15	1320	600	984	1800	25/05/15	1320	600	984	1800	26/05/15	1320	600	984	1800	27/05/15	1272	900	720	2112	28/05/15	1440	720	720	1908	29/05/15	1392	840	1044
09:00	18/05/15	1200	744	948	1656	19/05/15	1296	600	696	1680	20/05/15	1296	600	696	1680	21/05/15	1440	600	732	1824	22/05/15	1320	600	1308	1776	25/05/15	1320	600	1308	1776	26/05/15	1320	600	1308	1776	27/05/15	1440	552	720	1668	28/05/15	1308	672	972	1740	29/05/15	1284	768	756
09:05	18/05/15	1188	684	684	1788	19/05/15	1200	600	1068	1680	20/05/15	1200	600	1068	1680	21/05/15	1440	600	984	1920	22/05/15	1320	600	840	1680	25/05/15	1320	600	840	1680	26/05/15	1320	600	840	1680	27/05/15	1344	708	720	1716	28/05/15	1332	564	612	1632	29/05/15	1464	600	1008
09:10	18/05/15	1584	588	1020	1776	19/05/15	1200	600	1032	1680	20/05/15	1200	600	1032	1680	21/05/15	1440	600	816	1920	22/05/15	1320	600	1020	1680	25/05/15	1320	600	1020	1680	26/05/15	1320	600	1020	1680	27/05/15	1428	492	720	1548	28/05/15	1392	792	648	1956	29/05/15	1116	612	660
09:15	18/05/15	1176	780	756	1656	19/05/15	1224	600	840	1680	20/05/15	1224	600	840	1680	21/05/15	1416	600	792	1872	22/05/15	1296	600	864	1656	25/05/15	1296	600	864	1656	26/05/15	1296	600	864	1656	27/05/15	1296	648	744	1680	28/05/15	1104	804	564	1740	29/05/15	1104	576	1008
09:20	18/05/15	1500	540	1008	1932	19/05/15	1320	600	636	1680	20/05/15	1320	600	636	1680	21/05/15	1320	600	768	1680	22/05/15	1200	600	936	1560	25/05/15	1200	600	936	1560	26/05/15	1200	600	936	1560	27/05/15	1368	576	840	1812	28/05/15	1236	660	756	1428	29/05/15	1068	612	684
09:25	18/05/15	1260	588	816	1620	19/05/15	1320	600	1140	1680	20/05/15	1320	600	1140	1680	21/05/15	1320	600	1152	1680	22/05/15	1200	600	924	1560	25/05/15	1200	600	924	1560	26/05/15	1200	600	924	1560	27/05/15	1332	792	840	1908	28/05/15	792	876	840	1560	29/05/15	1260	828	1080
09:30	18/05/15	1080	552	1020	1380	19/05/15	1296	600	1008	1680	20/05/15	1296	600	1008	1680	21/05/15	1320	600	840	1704	22/05/15	1200	624	960	1560	25/05/15	1200	624	960	1560	26/05/15	1200	624	960	1560	27/05/15	1224	684	816	1512	28/05/15	1200	696	840	1560	29/05/15	1212	684	672
09:35	18/05/15	1236	684	936	1680	19/05/15	1200	600	960	1680	20/05/15	1200	600	960	1680	21/05/15	1320	600	960	1800	22/05/15	1200	720	1044	1560	25/05/15	1200	720	1044	1560	26/05/15	1200	720	1044	1560	27/05/15	1176	540	720	1548	28/05/15	1428	756	840	1836	29/05/15	1584	744	1032
09:40	18/05/15	1236	876	888	1680	19/05/15	1200	600	888	1680	20/05/15	1200	600	888	1680	21/05/15	1320	600	840	1800	22/05/15	1200	720	1224	1560	25/05/15	1200	720	1224	1560	26/05/15	1200	720	1224	1560	27/05/15	1200	768	720	1620	28/05/15	1128	756	840	1704	29/05/15	1620	540	900
09:45	18/05/15	1212	636	948	1404	19/05/15	1200	600	1044	1656	20/05/15	1200	600	1044	1656	21/05/15	1296	624	840	1776	22/05/15	1176	720	996	1560	25/05/15	1176	720	996	1560	26/05/15	1176	720	996	1560	27/05/15	1164	600	720	1800	28/05/15	1200	684	852	1644	29/05/15	1488	636	1044
09:50	18/05/15	1104	852	1164	1620	19/05/15	1200	600	696	1560	20/05/15	1200	600	696	1560	21/05/15	1200	720	840	1680	22/05/15	1080	720	792	1560	25/05/15	1080	720	792	1560	26/05/15	1080	720	792	1560	27/05/15	1200	528	720	1608	28/05/15	1092	696	780	1428	29/05/15	1512	600	684
09:55	18/05/15	1164	492	792	1512	19/05/15	1200	600	1116	1560	20/05/15	1200	600	1116	1560	21/05/15	1200	720	840	1680	22/05/15	1080	720	1080	1560	25/05/15	1080	720	1080	1560	26/05/15	1080	720	1080	1560	27/05/15	1128	744	720	1296	28/05/15	924	600	1152	1392	29/05/15	1524	708	1020
10:00	18/05/15	1260	696	1068	1608	19/05/15	1200	600	876	1584	20/05/15	1200	600	876	1584	21/05/15	1200	720	804	1656	22/05/15	1080	696	852	1536	25/05/15	1080	696	852	1536	26/05/15	1080	696	852	1536	27/05/15	960	720	720	1596	28/05/15	1224	768	828	1512	29/05/15	1692	720	780
	Segunda	PM0402004	PM0402007	PM04030031	PM04030032	Terça	PM0402004	PM0402007	PM04030031	PM04030032	Quarta	PM0402004	PM0402007	PM04030031	PM04030032	Quinta	PM0402004	PM0402007	PM04030031	PM04030032	Sexta	PM0402004	PM0402007	PM04030031	PM04030032	Segunda	PM0402004	PM0402007	PM04030031	PM04030032	Terça	PM0402004	PM0402007	PM04030031	PM04030032	Quarta	PM0402004	PM0402007	PM04030031	PM04030032	Quinta	PM0402004	PM0402007	PM04030031	PM04030032	Sexta	PM0402004	PM0402007	PM04030031
08:00	18/05/15	1020	432	660	96	19/05/15	888	456	840	192	20/05/15	1008	420	864	120	21/05/15	912	504	840	144	22/05/15	912	504	840	144	25/05/15	756	264	768	132	26/05/15	924	396	696	60	27/05/15	852	468	936	156	28/05/15	804	300	720	72	29/05/15	912	480	480
08:05	18/05/15	936	588	936	240	19/05/15	804	504	744	204	20/05/15	792	456	732	192	21/05/15	1164	552	900	252	22/05/15	1164	552	900	252	25/05/15	1056	480	780	132	26/05/15	816	336	612	144	27/05/15	900	528	816	240	28/05/15	876	432	648	204	29/05/15	696	336	600
08:10	18/05/15	756	504	828	168	19/05/15	984	264	780	168	20/05/15	768	492	708	144	21/05/15	804	384	948	132	22/05/15	804	384	948	132	25/05/15	792	384	720	228	26/05/15	864	396	876	168	27/05/15	768	396	576	84	28/05/15	804	348	720	180	29/05/15	1164	372	720
08:15	18/05/15	732	456	816	156	19/05/15	888	312	744	144	20/05/15	720	288	624	120	21/05/15	948	384	780	120	22/05/15	948	384	780	120	25/05/15	864	432	732	156	26/05/15	864	240	624	120	27/05/15	960	432	888	120	28/05/15	864	312	696	108	29/05/15	372	252	468
08:20	18/05/15	1056	264	780	204	19/05/15	852	384	852	216	20/05/15	972	492	684	168	21/05/15	1032	444	852	168	22/05/15	1032	444	852	168	25/05/15	732	480	744	144	26/05/15	1044	600	900	192	27/05/15	924	300	792	132	28/05/15	912	384	684	144	29/05/15	1020	672	720
08:25	18/05/15	696	312	480	108	19/05/15	816	252	612	168	20/05/15	888	432	636	240	21/05/15	888	300	684	132	22/05/15	888	300	684	132	25/05/15	684	492	684	120	26/05/15	840	252	660	180	27/05/15	1008	312	624	156	28/05/15	780	432	552	132	29/05/15	1128	396	744
08:30	18/05/15	852	408	816	96	19/05/15	900	144	468	36	20/05/15	984	312	636	156	21/05/15	1056	396	852	144	22/05/15	1056	396	852	144	25/05/15	672	444	792	180	26/05/15	1008	264	732	156	27/05/15	744	480	768	180	28/05/15	576	324	696	204	29/05/15	1044	240	516
08:35	18/05/15	696	444	732	180	19/05/15	672	240	624	156	20/05/15	828	396	636	84	21/05/15	948	552	852	228	22/05/15	948	552	852	228	25/05/15	804	456	780	216	26/05/15	648	372	660	132	27/05/15	852	468	792	228	28/05/15	984	336	792	132	29/05/15	768	168	528
08:40	18/05/15	756	480	912	144	19/05/15	936	360	648	180	20/05/15	732	756	720	204	21/05/15	960	348	720	216	22/05/15	960	348	720	216	25/05/15	840	396	720	144	26/05/15	768	492	708	192	27/05/15	684	384	768	204	28/05/15	756	480	648	96	29/05/15	696	300	612
08:45	18/05/15	636	396	660	228	19/05/15	696	216	720	228	20/05/15	816	480	732	216	21/05/15	1020	504	744	204	22/05/15	1020	504	744	204	25/05/15	828	516	804	156	26/05/15	648	516	888	228	27/05/15	960	504	768	132	28/05/15	876	396	828	204	29/05/15	972	264	840
08:50	18/05/15	780	480	696	252	19/05/15	732	312	612	180	20/05/15	756	360	636	192	21/05/15	984	336	768	216	22/05/15	984	336	768	216	25/05/15	684	432	996	144	26/05/15	1032	456	912	144	27/05/15	1068	384	816	216	28/05/15	708	360	792	192	29/05/15	852	252	660
08:55	18/05/15	792	360	780	132	19/05/15	696	336	780	216	20/05/15	996	492	636	132	21/05/15	996	420	876	156	22/05/15	996	420	876	156	25/05/15	792	396	816	180	26/05/15	972	384	864	252	27/05/15	720	468	948	192	28/05/15	708	300	804	108	29/05/15	1164	408	588
09:00	18/05/15	780	456	768	168	19/05/15	732	264	972	120	20/05/15	924	432	852	204	21/05/15	1152	408	732	168	22/05/15	1152	408	732	168	25/05/15	768	492	900	216	26/05/15	1020	336	744	168	27/05/15	876	264	732	192	28/05/15	648	252	852	120	29/05/15	984	168	432
09:05	18/05/15	696	408	588	120	19/05/15	924	360	648	108	20/05/15	972	432	684	228	21/05/15	1044	396	780	168	22/05/15	1044	396	780	168	25/05/15	732	540	876	264	26/05/15	660	516	792	180	27/05/15	900	456	852	108	28/05/15	924	420	804	204	29/05/15	1020	216	636
09:10	18/05/15	768	384	792	192	19/05/15	852	276	792	168	20/05/15	1080	468	756	144	21/05/15	876	492	804	180	22/05/15	876	492	804	180	25/05/15	768	528	804	120	26/05/15	960	420	840	96	27/05/15	708	528	828	156	28/05/15	660	540	816	264	29/05/15	708	252	504
09:15	18/05/15	552	528	852	132	19/05/15	756	264	708	120	20/05/15	900	300	804	120	21/05/15	984	432	780	204	22/05/15	984	432	780	204	25/05/15	708	468	672	120	26/05/15	828	420	780	216	27/05/15	804	516	792	132	28/05/15	660	420	792	168	29/05/15	876	132	612
09:20	18/05/15	864	600	936	204	19/05/15	540	276	864	180	20/05/15	936	456	744	156	21/05/15	864	372	840	144	22/05/15	864	372	840	144	25/05/15	660	444	972	144	26/05/15	984	456	684	180	27/05/15	780	504	960	192	28/05/15	720	420	468	96	29/05/15	888	336	516
09:25	18/05/15	612	408	780	228	19/05/15	912	264	696	120	20/05/15	636	360	660	168	21/05/15	804	324	696	120	22/05/15	804	324	696	120	25/05/15	660	408	684	108	26/05/15	744	444	648	204	27/05/15	720	444	804	192	28/05/15	684	420	684	180	29/05/15	804	216	660
09:30	18/05/15	756	432	744	168	19/05/15	744	276	780	144	20/05/15	660	516	768	180	21/05/15	828	444	684	180	22/05/15	828	444	684	180	25/05/15	528	396	1044	192	26/05/15	864	312	828	228	27/05/15	588	444	588	228	28/05/15	504	480	732	132	29/05/15	624	252	708
09:35	18/05/15	780	408	852	120	19/05/15	864	336	744	120	20/05/15	804	480	732	264	21/05/15	732	420	636	144	22/05/15	732	420	636	144	25/05/15	624	492	816	180	26/05/15	672	456	804	132	27/05/15	888	324	792	144	28/05/15	912	684	780	252	29/05/15	684	612	936
09:40	18/05/15	816	480	840	132	19/05/15	612	348	576	228	20/05/15	744	576	744	180	21/05/15	612	408	708	192	22/05/15	612	408	708	192	25/05/15	648	348	864	228	26/05/15	504	348	828	192	27/05/15	504	624	864	192	28/05/15	648	552	960	204	29/05/15	804	540	900
09:45	18/05/15	780	468	792	288	19/05/15	660	324	660	144	20/05/15	672	504	948	204	21/05/15	792	540	756	228	22/05/15	792	540	756	228	25/05/15	804	396	948	204	26/05/15	672	372	852	204	27/05/15	756	348	816	144	28/05/15	576	420	648	156	29/05/15	732	552	792
09:50	18/05/15	756	372	780	120	19/05/15	792	228	648	132	20/05/15	828	420	816	156	21/05/15	924	588	636	228	22/05/15	924	588	636	228	25/05/15	960	348	876	192	26/05/15	792	264	732	132	27/05/15	708	492	864	276	28/05/15	708	420	756	228	29/05/15	1068	420	828
09:55	18/05/15	648	360	828	96	19/05/15	816	264	780	192	20/05/15	696	540	984	216	21/05/15	696	360	744	156	22/05/15	696	360	744	156	25/05/15	1044	684	660	240	26/05/15	492	504	744	192	27/05/15	732	336	696	144	28/05/15	696	408	924	120	29/05/15	996	492	912
10:00	18/05/15	804	456	732	132	19/05/15	684	336	660	204	20/05/15	936	312	660	156	21/05/15	792	288	660	108	22/05/15	792	288	660	108	25/05/15	900	480	816	192	26/05/15	876	492	756	216	27/05/15	648	432	684	156	28/05/15	756	396	768	180	29/05/15	804	444	1092
	Segunda	0403004	0403006	0404002	0404004	Terça	0403004	0403006	0404002	0404004	Quarta	0403004	0403006	0404002	0404004	Quinta	0403004	0403006	0404002	0404004	Sexta	0403004	0403006	0404002	0404004	Segunda	0403004	0403006	0404002	0404004	Terça	0403004	0403006	0404002	0404004	Quarta	0403004	0403006	0404002	0404004	Quinta	0403004	0403006	0404002	0404004	Sexta	0403004	0403006	0404002
08:00	18/05/15	1740	36	692	1392	19/05/15	1740	36	595	1308	20/05/15	1632	0	439	1392	21/05/15	2028	0	488	1620	22/05/15	1824	0	477	1452	25/05/15	1584	0	633	1476	26/05/15	1872	0	459	1380	27/05/15	1776	0	550	1260	28/05/15	1656	0	409	1440	29/05/15	1584	0	210
08:05	18/05/15	1680	180	451	1716	19/05/15	1500	180	399	1620	20/05/15	1284	0	478	1416	21/05/15	1968	0	586	1416	22/05/15	1956	0	542	1632	25/05/15	1392	0	637	1452	26/05/15	1764	0	549	1584	27/05/15	1776	0	507	1452	28/05/15	1668	0	589	1452	29/05/15	1560	0	486
08:10	18/05/15	1368	180	483	1416	19/05/15	1596	180	627	1440	20/05/15	1140	0	520	1392	21/05/15	1740	0	435	1668	22/05/15	1716	0	506	1272	25/05/15	1536	0	470	1404	26/05/15	1416	0	537	1320	27/05/15	1476	0	349	1572	28/05/15	1428	0	529	1320	29/05/15	1680	0	438
08:15	18/05/15	1560	180	511	1584	19/05/15	1356	216	430	1752	20/05/15	1464	0	493	1416	21/05/15	1620	36	504	1500	22/05/15	1440	36	548	1620	25/05/15	1344	36	527	1296	26/05/15	1380	36	363	1584	27/05/15	1764	0	512	1548	28/05/15	1392	0	458	1356	29/05/15	1092	0	391
08:20	18/05/15	1500	180	596	1440	19/05/15	1488	360	474	1584	20/05/15	1512	0	379	1392	21/05/15	1608	180	612	1692	22/05/15	1680	180	350	1068	25/05/15	1356	180	391	1368	26/05/15	1380	180	356	1452	27/05/15	1452	0	475	1440	28/05/15	1320	0	573	1248	29/05/15	1020	0	433
08:25	18/05/15	1464	180	535	1464	19/05/15	1452	360	505	1584	20/05/15	1344	0	534	1428	21/05/15	1524	180	396	1344	22/05/15	1368	180	559	1584	25/05/15	1176	180	510	1296	26/05/15	1716	180	469	1608	27/05/15	1428	0	585	1776	28/05/15	1380	0	440	1596	29/05/15	1224	0	328
08:30	18/05/15	1380	216	511	1212	19/05/15	1392	396	446	1440	20/05/15	1416	36	517	1524	21/05/15	1800	180	444	1464	22/05/15	1704	216	459	1428	25/05/15	1260	180	590	1332	26/05/15	1392	216	583	1380	27/05/15	1392	0	520	1284	28/05/15	1106	36	364	1296	29/05/15	1144	36	411
08:35	18/05/15	1176	360	603	1476	19/05/15	1584	540	459	1236	20/05/15	1248	180	396	1404	21/05/15	1620	180	594	1656	22/05/15	1464	360	483	1476	25/05/15	1416	180	592	1248	26/05/15	1596	360	502	1392	27/05/15	1512	0	604	1308	28/05/15	1224	180	447	1368	29/05/15	924	180	532
08:40	18/05/15	1476	360	471	1032	19/05/15	1788	540	443	1788	20/05/15	1320	180	566	1260	21/05/15	1572	180	537	1848	22/05/15	1476	360	499	1572	25/05/15	1212	180	486	1332	26/05/15	1200	360	453	1188	27/05/15	1728	0	477	1320	28/05/15	1128	180	508	1272	29/05/15	1188	180	625
08:45	18/05/15	1512	396	692	1428	19/05/15	1476	576	540	1488	20/05/15	1368	216	548	1404	21/05/15	1596	216	697	1428	22/05/15	1392	396	658	1200	25/05/15	1548	216	631	1452	26/05/15	1404	396	628	1236	27/05/15	1452	36	632	1644	28/05/15	1308	180	608	1200	29/05/15	1512	216	621
08:50	18/05/15	1368	540	514	1140	19/05/15	1668	720	482	1332	20/05/15	1656	360	447	1620	21/05/15	1980	360	501	1584	22/05/15	1128	540	480	1344	25/05/15	1440	360	471	1200	26/05/15	1488	540	452	1236	27/05/15	1524	180	520	1440	28/05/15	1620	180	446	1416	29/05/15	1752	360	476
08:55	18/05/15	1464	540	489	1560	19/05/15	1224	720	496	1356	20/05/15	1716	360	424	1716	21/05/15	1644	360	650	1560	22/05/15	1344	540	470	1032	25/05/15	1524	360	462	1584	26/05/15	1680	540	607	1596	27/05/15	1472	180	511	1452	28/05/15	1512	180	571	1380	29/05/15	1692	360	446
09:00	18/05/15	1296	576	682	1152	19/05/15	1488	720	466	1248	20/05/15	1584	396	573	1548	21/05/15	1656	396	615	1536	22/05/15	1440	576	636	1392	25/05/15	1368	396	562	960	26/05/15	1188	576	451	1284	27/05/15	1488	216	504	1284	28/05/15	1476	216	423	1128	29/05/15	1632	396	520
09:05	18/05/15	1020	720	564	1440	19/05/15	1152	720	525	1440	20/05/15	1632	540	656	1524	21/05/15	1716	540	622	1680	22/05/15	1404	720	514	1440	25/05/15	1320	540	588	1560	26/05/15	1332	720	549	1344	27/05/15	1392	360	427	1440	28/05/15	1260	360	517	1152	29/05/15	1656	540	480
09:10	18/05/15	1128	720	614	1044	19/05/15	1272	720	645	1488	20/05/15	1536	540	448	1692	21/05/15	1776	540	648	1488	22/05/15	1080	720	573	1248	25/05/15	1140	540	540	1008	26/05/15	1164	720	562	1236	27/05/15	1572	360	627	924	28/05/15	996	360	566	1164	29/05/15	1356	540	558
09:15	18/05/15	1272	720	537	1080	19/05/15	984	720	588	1416	20/05/15	1356	576	501	1656	21/05/15	1488	576	525	1548	22/05/15	1176	756	508	1272	25/05/15	1008	576	489	1536	26/05/15	1248	720	620	1620	27/05/15	1104	396	592	1392	28/05/15	972	396	626	948	29/05/15	996	576	476
09:20	18/05/15	1200	720	582	1140	19/05/15	1164	720	543	1116	20/05/15	1572	720	730	1548	21/05/15	1296	720	722	1272	22/05/15	1128	900	596	1368	25/05/15	1032	720	538	1056	26/05/15	1140	720	691	1128	27/05/15	1164	540	686	1248	28/05/15	876	540	562	1296	29/05/15	1004	720	439
09:25	18/05/15	1104	720	552	1200	19/05/15	1128	720	639	1416	20/05/15	1116	720	518	1224	21/05/15	1248	720	601	1488	22/05/15	984	900	589	1128	25/05/15	1140	720	547	972	26/05/15	900	720	742	1428	27/05/15	948	540	564	1248	28/05/15	1092	540	657	1272	29/05/15	1284	720	442
09:30	18/05/15	996	720	652	1116	19/05/15	1140	720	633	1428	20/05/15	1368	720	709	1116	21/05/15	1308	720	699	1524	22/05/15	960	900	547	1152	25/05/15	724	720	520	1152	26/05/15	1116	720	588	1176	27/05/15	1296	576	510	1320	28/05/15	960	576	718	972	29/05/15	1064	756	452
09:35	18/05/15	960	720	664	1296	19/05/15	1056	720	592	1380	20/05/15	1284	720	685	1332	21/05/15	1296	720	536	1368	22/05/15	984	900	525	1128	25/05/15	1008	720	640	984	26/05/15	1008	720	732	1212	27/05/15	996	720	547	1176	28/05/15	1032	720	710	1212	29/05/15	1140	900	544
09:40	18/05/15	884	720	457	1128	19/05/15	944	720	699	1308	20/05/15	960	720	674	1332	21/05/15	996	720	574	1164	22/05/15	864	900	538	1188	25/05/15	780	720	640	1188	26/05/15	840	720	631	888	27/05/15	1044	720	554	1104	28/05/15	936	720	566	1176	29/05/15	910	900	520
09:45	18/05/15	852	720	616	1260	19/05/15	984	720	643	1164	20/05/15	800	720	595	1044	21/05/15	1076	720	554	1284	22/05/15	840	900	582	1104	25/05/15	924	720	658	1200	26/05/15	948	720	709	984	27/05/15	936	720	481	1224	28/05/15	736	720	685	1044	29/05/15	767	900	424
09:50	18/05/15	624	720	431	1188	19/05/15	654	720	475	1440	20/05/15	632	720	591	1356	21/05/15	916	720	595	1488	22/05/15	890	900	538	1260	25/05/15	904	720	588	1200	26/05/15	840	720	493	1356	27/05/15	852	720	547	996	28/05/15	604	720	618	1260	29/05/15	587	900	570
09:55	18/05/15	668	720	459	1176	19/05/15	698	720	571	1404	20/05/15	692	720	697	1236	21/05/15	456	720	616	1296	22/05/15	610	900	633	1224	25/05/15	723	720	724	1632	26/05/15	876	720	596	1080	27/05/15	960	720	620	1284	28/05/15	508	720	730	984	29/05/15	510	900	537
10:00	18/05/15	700	720	444	1188	19/05/15	713	720	631	1476	20/05/15	532	720	432	1224	21/05/15	800	720	554	1296	22/05/15	764	900	568	1236	25/05/15	604	720	580	1428	26/05/15	664	720	586	1212	27/05/15	680	720	517	1248	28/05/15	772	720	579	1248	29/05/15	402	900	510
[truncated: 6 more columns]
